# Supplementary material for: Terahertz Spectroscopic Analysis of Lactose in Infant Formula: Implications for Detection and Quantification
Source: Molecules. 2022 Aug 8;27(15):5040. doi: 10.3390/molecules27155040 (PMC9370465; doi:10.3390/molecules27155040)
Supplement: Supplementary file 1 [file molecules-27-05040-s001.zip]

Archive with 494 entries (438 files):
- codes/
- codes/data-processing.ipynb
- codes/data-processing.pdf
- codes/regression.nb
- codes/regression.pdf
- codes/spectra-visualization.nb
- codes/spectra-visualization.pdf
- data/
- data/absorption_coefficient_spectra_prediction.pdf
- data/absorption_coefficient_spectra_prediction.xlsx
- data/absorption_spectra_prediction.pdf
- data/absorption_spectra_prediction.xlsx
- data/filelist.csv
- data/set1_ambient_1/
- data/set1_ambient_1/frequency_domain/
- data/set1_ambient_1/frequency_domain/absorption-coefficient.csv
- data/set1_ambient_1/frequency_domain/L000_1.csv
- data/set1_ambient_1/frequency_domain/L000_2.csv
- data/set1_ambient_1/frequency_domain/L001.csv
- data/set1_ambient_1/frequency_domain/L003.csv
- data/set1_ambient_1/frequency_domain/L005.csv
- data/set1_ambient_1/frequency_domain/L010.csv
- data/set1_ambient_1/frequency_domain/L015.csv
- data/set1_ambient_1/frequency_domain/L020.csv
- data/set1_ambient_1/frequency_domain/L049.csv
- data/set1_ambient_1/frequency_domain/L080.csv
- data/set1_ambient_1/frequency_domain/L100_1.csv
- data/set1_ambient_1/frequency_domain/L100_2.csv
- data/set1_ambient_1/frequency_domain/Ref.csv
- data/set1_ambient_1/frequency_domain/refractive-index.csv
- data/set1_ambient_1/frequency_domain/Ref_2.csv
- data/set1_ambient_1/frequency_domain/S001.csv
- data/set1_ambient_1/frequency_domain/S002.csv
- data/set1_ambient_1/frequency_domain/S003.csv
- data/set1_ambient_1/peak_area_and_height/
- data/set1_ambient_1/peak_area_and_height/absorption_coefficient_spectra/
- data/set1_ambient_1/peak_area_and_height/absorption_coefficient_spectra/peakvalues-als.csv
- data/set1_ambient_1/peak_area_and_height/absorption_coefficient_spectra/peakvalues-arpls.csv
- data/set1_ambient_1/peak_area_and_height/absorption_coefficient_spectra/peakvalues-drpls.csv
- data/set1_ambient_1/peak_area_and_height/absorption_coefficient_spectra/peakvalues-poly.csv
- data/set1_ambient_1/peak_area_and_height/absorption_spectra/
- data/set1_ambient_1/peak_area_and_height/absorption_spectra/peakvalues-als.csv
- data/set1_ambient_1/peak_area_and_height/absorption_spectra/peakvalues-arpls.csv
- data/set1_ambient_1/peak_area_and_height/absorption_spectra/peakvalues-drpls.csv
- data/set1_ambient_1/peak_area_and_height/absorption_spectra/peakvalues-poly.csv
- data/set1_ambient_1/time_domain/
- data/set1_ambient_1/time_domain/L000_1.csv
- data/set1_ambient_1/time_domain/L000_2.csv
- data/set1_ambient_1/time_domain/L001.csv
- data/set1_ambient_1/time_domain/L003.csv
- data/set1_ambient_1/time_domain/L005.csv
- data/set1_ambient_1/time_domain/L010.csv
- data/set1_ambient_1/time_domain/L015.csv
- data/set1_ambient_1/time_domain/L020.csv
- data/set1_ambient_1/time_domain/L049.csv
- data/set1_ambient_1/time_domain/L080.csv
- data/set1_ambient_1/time_domain/L100_1.csv
- data/set1_ambient_1/time_domain/L100_2.csv
- data/set1_ambient_1/time_domain/Ref.csv
- data/set1_ambient_1/time_domain/Ref_2.csv
- data/set1_ambient_1/time_domain/S001.csv
- data/set1_ambient_1/time_domain/S002.csv
- data/set1_ambient_1/time_domain/S003.csv
- data/set1_N2_1/
- data/set1_N2_1/frequency_domain/
- data/set1_N2_1/frequency_domain/absorption-coefficient.csv
- data/set1_N2_1/frequency_domain/L000_1.csv
- data/set1_N2_1/frequency_domain/L000_2.csv
- data/set1_N2_1/frequency_domain/L001.csv
- data/set1_N2_1/frequency_domain/L003.csv
- data/set1_N2_1/frequency_domain/L005.csv
- data/set1_N2_1/frequency_domain/L010.csv
- data/set1_N2_1/frequency_domain/L015.csv
- data/set1_N2_1/frequency_domain/L020.csv
- data/set1_N2_1/frequency_domain/L049.csv
- data/set1_N2_1/frequency_domain/L080.csv
- data/set1_N2_1/frequency_domain/L100_1.csv
- data/set1_N2_1/frequency_domain/L100_2.csv
- data/set1_N2_1/frequency_domain/Ref.csv
- data/set1_N2_1/frequency_domain/refractive-index.csv
- data/set1_N2_1/frequency_domain/Ref_2.csv
- data/set1_N2_1/frequency_domain/S001.csv
- data/set1_N2_1/frequency_domain/S002.csv
- data/set1_N2_1/frequency_domain/S003.csv
- data/set1_N2_1/peak_area_and_height/
- data/set1_N2_1/peak_area_and_height/absorption_coefficient_spectra/
- data/set1_N2_1/peak_area_and_height/absorption_coefficient_spectra/peakvalues-als.csv
- data/set1_N2_1/peak_area_and_height/absorption_coefficient_spectra/peakvalues-arpls.csv
- data/set1_N2_1/peak_area_and_height/absorption_coefficient_spectra/peakvalues-drpls.csv
- data/set1_N2_1/peak_area_and_height/absorption_coefficient_spectra/peakvalues-poly.csv
- data/set1_N2_1/peak_area_and_height/absorption_spectra/
- data/set1_N2_1/peak_area_and_height/absorption_spectra/peakvalues-als.csv
- data/set1_N2_1/peak_area_and_height/absorption_spectra/peakvalues-arpls.csv
- data/set1_N2_1/peak_area_and_height/absorption_spectra/peakvalues-drpls.csv
- data/set1_N2_1/peak_area_and_height/absorption_spectra/peakvalues-poly.csv
- data/set1_N2_1/time_domain/
- data/set1_N2_1/time_domain/L000_1.csv
- data/set1_N2_1/time_domain/L000_2.csv
- data/set1_N2_1/time_domain/L001.csv
- data/set1_N2_1/time_domain/L003.csv
- data/set1_N2_1/time_domain/L005.csv
- data/set1_N2_1/time_domain/L010.csv
- data/set1_N2_1/time_domain/L015.csv
- data/set1_N2_1/time_domain/L020.csv
- data/set1_N2_1/time_domain/L049.csv
- data/set1_N2_1/time_domain/L080.csv
- data/set1_N2_1/time_domain/L100_1.csv
- data/set1_N2_1/time_domain/L100_2.csv
- data/set1_N2_1/time_domain/Ref.csv
- data/set1_N2_1/time_domain/Ref_2.csv
- data/set1_N2_1/time_domain/S001.csv
- data/set1_N2_1/time_domain/S002.csv
- data/set1_N2_1/time_domain/S003.csv
- data/set1_N2_2/
- data/set1_N2_2/frequency_domain/
- data/set1_N2_2/frequency_domain/absorption-coefficient.csv
- data/set1_N2_2/frequency_domain/L000_1.csv
- data/set1_N2_2/frequency_domain/L000_2.csv
- data/set1_N2_2/frequency_domain/L001.csv
- data/set1_N2_2/frequency_domain/L003.csv
- data/set1_N2_2/frequency_domain/L005.csv
- data/set1_N2_2/frequency_domain/L010.csv
- data/set1_N2_2/frequency_domain/L015.csv
- data/set1_N2_2/frequency_domain/L020.csv
- data/set1_N2_2/frequency_domain/L049.csv
- data/set1_N2_2/frequency_domain/L080.csv
- data/set1_N2_2/frequency_domain/L100_1.csv
- data/set1_N2_2/frequency_domain/L100_2.csv
- data/set1_N2_2/frequency_domain/Ref.csv
- data/set1_N2_2/frequency_domain/refractive-index.csv
- data/set1_N2_2/frequency_domain/Ref_2.csv
- data/set1_N2_2/frequency_domain/S001.csv
- data/set1_N2_2/frequency_domain/S002.csv
- data/set1_N2_2/frequency_domain/S003.csv
- data/set1_N2_2/peak_area_and_height/
- data/set1_N2_2/peak_area_and_height/absorption_coefficient_spectra/
- data/set1_N2_2/peak_area_and_height/absorption_coefficient_spectra/peakvalues-als.csv
- data/set1_N2_2/peak_area_and_height/absorption_coefficient_spectra/peakvalues-arpls.csv
- data/set1_N2_2/peak_area_and_height/absorption_coefficient_spectra/peakvalues-drpls.csv
- data/set1_N2_2/peak_area_and_height/absorption_coefficient_spectra/peakvalues-poly.csv
- data/set1_N2_2/peak_area_and_height/absorption_spectra/
- data/set1_N2_2/peak_area_and_height/absorption_spectra/peakvalues-als.csv
- data/set1_N2_2/peak_area_and_height/absorption_spectra/peakvalues-arpls.csv
- data/set1_N2_2/peak_area_and_height/absorption_spectra/peakvalues-drpls.csv
- data/set1_N2_2/peak_area_and_height/absorption_spectra/peakvalues-poly.csv
- data/set1_N2_2/time_domain/
- data/set1_N2_2/time_domain/L000_1.csv
- data/set1_N2_2/time_domain/L000_2.csv
- data/set1_N2_2/time_domain/L001.csv
- data/set1_N2_2/time_domain/L003.csv
- data/set1_N2_2/time_domain/L005.csv
- data/set1_N2_2/time_domain/L010.csv
- data/set1_N2_2/time_domain/L015.csv
- data/set1_N2_2/time_domain/L020.csv
- data/set1_N2_2/time_domain/L049.csv
- data/set1_N2_2/time_domain/L080.csv
- data/set1_N2_2/time_domain/L100_1.csv
- data/set1_N2_2/time_domain/L100_2.csv
- data/set1_N2_2/time_domain/Ref.csv
- data/set1_N2_2/time_domain/Ref_2.csv
- data/set1_N2_2/time_domain/S001.csv
- data/set1_N2_2/time_domain/S002.csv
- data/set1_N2_2/time_domain/S003.csv
- data/set2_ambient_1/
- data/set2_ambient_1/frequency_domain/
- data/set2_ambient_1/frequency_domain/absorption-coefficient.csv
- data/set2_ambient_1/frequency_domain/img.csv
- data/set2_ambient_1/frequency_domain/L000_1.csv
- data/set2_ambient_1/frequency_domain/L000_2.csv
- data/set2_ambient_1/frequency_domain/L001.csv
- data/set2_ambient_1/frequency_domain/L003.csv
- data/set2_ambient_1/frequency_domain/L005.csv
- data/set2_ambient_1/frequency_domain/L010.csv
- data/set2_ambient_1/frequency_domain/L015.csv
- data/set2_ambient_1/frequency_domain/L020.csv
- data/set2_ambient_1/frequency_domain/L049.csv
- data/set2_ambient_1/frequency_domain/L080.csv
- data/set2_ambient_1/frequency_domain/L100_1.csv
- data/set2_ambient_1/frequency_domain/L100_2.csv
- data/set2_ambient_1/frequency_domain/Ref.csv
- data/set2_ambient_1/frequency_domain/refractive-index.csv
- data/set2_ambient_1/frequency_domain/Ref_2.csv
- data/set2_ambient_1/frequency_domain/S001.csv
- data/set2_ambient_1/frequency_domain/S002.csv
- data/set2_ambient_1/frequency_domain/S003.csv
- data/set2_ambient_1/frequency_domain/water.csv
- data/set2_ambient_1/peak_area_and_height/
- data/set2_ambient_1/peak_area_and_height/absorption_coefficient_spectra/
- data/set2_ambient_1/peak_area_and_height/absorption_coefficient_spectra/peakvalues-als.csv
- data/set2_ambient_1/peak_area_and_height/absorption_coefficient_spectra/peakvalues-arpls.csv
- data/set2_ambient_1/peak_area_and_height/absorption_coefficient_spectra/peakvalues-drpls.csv
- data/set2_ambient_1/peak_area_and_height/absorption_coefficient_spectra/peakvalues-poly.csv
- data/set2_ambient_1/peak_area_and_height/absorption_spectra/
- data/set2_ambient_1/peak_area_and_height/absorption_spectra/peakvalues-als.csv
- data/set2_ambient_1/peak_area_and_height/absorption_spectra/peakvalues-arpls.csv
- data/set2_ambient_1/peak_area_and_height/absorption_spectra/peakvalues-drpls.csv
- data/set2_ambient_1/peak_area_and_height/absorption_spectra/peakvalues-poly.csv
- data/set2_ambient_1/time_domain/
- data/set2_ambient_1/time_domain/config.txt
- data/set2_ambient_1/time_domain/img.csv
- data/set2_ambient_1/time_domain/L000_1.csv
- data/set2_ambient_1/time_domain/L000_2.csv
- data/set2_ambient_1/time_domain/L001.csv
- data/set2_ambient_1/time_domain/L003.csv
- data/set2_ambient_1/time_domain/L005.csv
- data/set2_ambient_1/time_domain/L010.csv
- data/set2_ambient_1/time_domain/L015.csv
- data/set2_ambient_1/time_domain/L020.csv
- data/set2_ambient_1/time_domain/L049.csv
- data/set2_ambient_1/time_domain/L080.csv
- data/set2_ambient_1/time_domain/L100_1.csv
- data/set2_ambient_1/time_domain/L100_2.csv
- data/set2_ambient_1/time_domain/Ref.csv
- data/set2_ambient_1/time_domain/Ref_2.csv
- data/set2_ambient_1/time_domain/S001.csv
- data/set2_ambient_1/time_domain/S002.csv
- data/set2_ambient_1/time_domain/S003.csv
- data/set2_ambient_1/time_domain/water.csv
- data/set2_N2_1/
- data/set2_N2_1/frequency_domain/
- data/set2_N2_1/frequency_domain/absorption-coefficient.csv
- data/set2_N2_1/frequency_domain/img.csv
- data/set2_N2_1/frequency_domain/L000_1.csv
- data/set2_N2_1/frequency_domain/L000_2.csv
- data/set2_N2_1/frequency_domain/L001.csv
- data/set2_N2_1/frequency_domain/L003.csv
- data/set2_N2_1/frequency_domain/L005.csv
- data/set2_N2_1/frequency_domain/L010.csv
- data/set2_N2_1/frequency_domain/L015.csv
- data/set2_N2_1/frequency_domain/L020.csv
- data/set2_N2_1/frequency_domain/L049.csv
- data/set2_N2_1/frequency_domain/L080.csv
- data/set2_N2_1/frequency_domain/L100_1.csv
- data/set2_N2_1/frequency_domain/L100_2.csv
- data/set2_N2_1/frequency_domain/Ref.csv
- data/set2_N2_1/frequency_domain/refractive-index.csv
- data/set2_N2_1/frequency_domain/Ref_2.csv
- data/set2_N2_1/frequency_domain/S001.csv
- data/set2_N2_1/frequency_domain/S002.csv
- data/set2_N2_1/frequency_domain/S003.csv
- data/set2_N2_1/frequency_domain/water.csv
- data/set2_N2_1/peak_area_and_height/
- data/set2_N2_1/peak_area_and_height/absorption_coefficient_spectra/
- data/set2_N2_1/peak_area_and_height/absorption_coefficient_spectra/peakvalues-als.csv
- data/set2_N2_1/peak_area_and_height/absorption_coefficient_spectra/peakvalues-arpls.csv
- data/set2_N2_1/peak_area_and_height/absorption_coefficient_spectra/peakvalues-drpls.csv
- data/set2_N2_1/peak_area_and_height/absorption_coefficient_spectra/peakvalues-poly.csv
- data/set2_N2_1/peak_area_and_height/absorption_spectra/
- data/set2_N2_1/peak_area_and_height/absorption_spectra/peakvalues-als.csv
- data/set2_N2_1/peak_area_and_height/absorption_spectra/peakvalues-arpls.csv
- data/set2_N2_1/peak_area_and_height/absorption_spectra/peakvalues-drpls.csv
- data/set2_N2_1/peak_area_and_height/absorption_spectra/peakvalues-poly.csv
- data/set2_N2_1/time_domain/
- data/set2_N2_1/time_domain/config.txt
- data/set2_N2_1/time_domain/img.csv
- data/set2_N2_1/time_domain/L000_1.csv
- data/set2_N2_1/time_domain/L000_2.csv
- data/set2_N2_1/time_domain/L001.csv
- data/set2_N2_1/time_domain/L003.csv
- data/set2_N2_1/time_domain/L005.csv
- data/set2_N2_1/time_domain/L010.csv
- data/set2_N2_1/time_domain/L015.csv
- data/set2_N2_1/time_domain/L020.csv
- data/set2_N2_1/time_domain/L049.csv
- data/set2_N2_1/time_domain/L080.csv
- data/set2_N2_1/time_domain/L100_1.csv
- data/set2_N2_1/time_domain/L100_2.csv
- data/set2_N2_1/time_domain/Ref.csv
- data/set2_N2_1/time_domain/Ref_2.csv
- data/set2_N2_1/time_domain/S001.csv
- data/set2_N2_1/time_domain/S002.csv
- data/set2_N2_1/time_domain/S003.csv
- data/set2_N2_1/time_domain/water.csv
- data/set2_N2_2/
- data/set2_N2_2/frequency_domain/
- data/set2_N2_2/frequency_domain/absorption-coefficient.csv
- data/set2_N2_2/frequency_domain/img.csv
- data/set2_N2_2/frequency_domain/L000_1.csv
- data/set2_N2_2/frequency_domain/L000_2.csv
- data/set2_N2_2/frequency_domain/L001.csv
- data/set2_N2_2/frequency_domain/L003.csv
- data/set2_N2_2/frequency_domain/L005.csv
- data/set2_N2_2/frequency_domain/L010.csv
- data/set2_N2_2/frequency_domain/L015.csv
- data/set2_N2_2/frequency_domain/L020.csv
- data/set2_N2_2/frequency_domain/L049.csv
- data/set2_N2_2/frequency_domain/L080.csv
- data/set2_N2_2/frequency_domain/L100_1.csv
- data/set2_N2_2/frequency_domain/L100_2.csv
- data/set2_N2_2/frequency_domain/Ref.csv
- data/set2_N2_2/frequency_domain/refractive-index.csv
- data/set2_N2_2/frequency_domain/Ref_2.csv
- data/set2_N2_2/frequency_domain/S001.csv
- data/set2_N2_2/frequency_domain/S002.csv
- data/set2_N2_2/frequency_domain/S003.csv
- data/set2_N2_2/frequency_domain/water.csv
- data/set2_N2_2/peak_area_and_height/
- data/set2_N2_2/peak_area_and_height/absorption_coefficient_spectra/
- data/set2_N2_2/peak_area_and_height/absorption_coefficient_spectra/peakvalues-als.csv
- data/set2_N2_2/peak_area_and_height/absorption_coefficient_spectra/peakvalues-arpls.csv
[truncated: 194 more entries]
