# Supplementary material for: Terahertz Spectroscopic Analysis of Lactose in Infant Formula: Implications for Detection and Quantification
Source: Molecules. 2022 Aug 8;27(15):5040. doi: 10.3390/molecules27155040 (PMC9370465; doi:10.3390/molecules27155040)
Supplement: Supplementary file 1 [file molecules-27-05040-s001.zip › codes/data-processing.ipynb]

# %% [code]
# DOI: 10.3390/molecules27155040

# %% [markdown]
## Module import

# %% [code]
%matplotlib inline
import matplotlib.pyplot as plt
import matplotlib as mpl
import glob
import numpy as np
import pandas as pd
import rampy as rp
import scipy.interpolate as spi
from scipy.optimize import curve_fit

mpl.rcParams['figure.figsize'] = [6, 4]

# %% [markdown]
## Transmission and absorption spectra

# %% [code]
dataset = 'set2_N2_5' # choose dataset folder here
path = 'C:/Lactose/' + dataset + '/time_domain/'
plt.figure(figsize=(12, 6))

for filename in glob.glob(path + '*.csv'):
    
    # import raw time-domain data from csv files
    signal_td = pd.read_csv(filename, sep = ',', encoding ='utf-8' , names = ["Time", "Sam", "Ref"])
    
    # reformat time, reference signal and sample signal data according to NumPy
    count_nonfloat = 0
    time = []
    ref = []
    sam = []

    for i in range(len(signal_td.Time)):
        try:
            time.append(float(signal_td.Time[i]))
            ref.append(float(signal_td.Ref[i]))
            sam.append(float(signal_td.Sam[i]))
        except ValueError:
            if count_nonfloat == 1:
                break
            else:
                count_nonfloat += 1
    
    # apply Fourier Transform to reference signal and sample signal
    # frequency
    freq = np.fft.rfftfreq(len(time), 0.05)

    # amplitude
    ref_fd = abs(np.fft.rfft(ref))
    sam_fd = abs(np.fft.rfft(sam))
    
    # normalise spectra to evaluate transmittance and absorbance
    beta = 0.0001
    sig_trans_fd = np.sqrt(sam_fd**2 + beta**2)/np.sqrt(ref_fd**2 + beta**2)
    sig_absorp_fd = 1 - sig_trans_fd
    
    # visualise spectra
    
    plt.plot(freq, sig_trans_fd, label = '{}: Fd TR'.format(filename[len(path):]))

    df = pd.DataFrame({'Frequency (THz)' : freq, 'Transmittance': sig_trans_fd, 'Absorbance': sig_absorp_fd})
    df.to_csv(path + "../frequency_domain/" + filename[len(path):], index = False, header = False)
    
    
plt.xlabel('Frequency (THz)')
plt.ylabel('Transmittance (arbitrary unit)')
plt.legend()
plt.xlim(0.1, 3.5)
plt.ylim(-0.5, 1.5)
plt.show()

# %% [markdown]
### Peak area and peak height calculation

# %% [code]
#Functions for Lorentzian and Gaussian fitting
def lorentz(x, I, gamma, x0):
    return I * gamma**2 / ((x - x0)**2 + gamma**2)

def gaussian(x, I, mu, sig):
    return I * np.exp(-(x - mu)**2 / (2 * sig**2))

# %% [code]
dataset = 'set2_N2_5' #choose dataset folder here
path = 'C:/Lactose/' + dataset + '/time_domain/'
filelist = ['L000_1','L000_2','L001','L003','L005','L010','L015','L020','L049','L080','L100_1','L100_2','S001','S002','S003']
for i in range(len(filelist)):
    filelist[i] = path + filelist[i] + '.csv'

peakvalues = []
for filename in filelist:
    
    # import raw time-domain data from csv files
    signal_td = pd.read_csv(filename, sep = ',', encoding ='utf-8' , names = ["Time", "Sam", "Ref"])
    
    # reformat time, reference signal and sample signal data according to NumPy
    count_nonfloat = 0
    time = []
    ref = []
    sam = []

    for i in range(len(signal_td.Time)):
        try:
            time.append(float(signal_td.Time[i]))
            ref.append(float(signal_td.Ref[i]))
            sam.append(float(signal_td.Sam[i]))
        except ValueError:
            if count_nonfloat == 1:
                break
            else:
                count_nonfloat += 1
    
    # apply Fourier Transform to reference signal and sample signal
    # frequency
    freq = np.fft.rfftfreq(len(time), 0.05)

    # amplitude
    ref_fd = abs(np.fft.rfft(ref))
    sam_fd = abs(np.fft.rfft(sam))
    
    # normalise spectra to evaluate transmittance and absorbance
    beta = 0.0001
    sig_trans_fd = np.sqrt(sam_fd**2 + beta**2)/np.sqrt(ref_fd**2 + beta**2)
    sig_absorp_fd = 1 - sig_trans_fd
    
    begin_f = 0.3
    end_f = 3
    
    mask = (freq >= begin_f)*(freq <= end_f)
    freq = freq[mask]
    sig_absorp_fd = sig_absorp_fd[mask]
    
    enable_interpolation = False
    if enable_interpolation:
        N = 2000
        f = spi.interp1d(freq, sig_absorp_fd)
        freq = np.linspace(freq[0], freq[-1], N)
        sig_absorp_fd = f(freq)
        sig_absorp_fd = np.array(sig_absorp_fd)
    sig_absorp_fd = np.reshape(sig_absorp_fd, (len(sig_absorp_fd), 1))

    check = []
    for i in sig_absorp_fd:
        if i not in check:
            check.append(i[0])
    list=[]

    if check != [0.0]:
        corrected_poly, baseline_poly = rp.baseline(freq, sig_absorp_fd, np.array([[freq[0], freq[-1]]]), 'poly', polynomial_order = 6)
        corrected_als, baseline_als = rp.baseline(freq, sig_absorp_fd, np.array([[freq[0], freq[-1]]]), 'als')
        corrected_arpls, baseline_arpls = rp.baseline(freq, sig_absorp_fd, np.array([[freq[0], freq[-1]]]), 'arPLS')
        corrected_drpls, baseline_drpls = rp.baseline(freq, sig_absorp_fd, np.array([[freq[0], freq[-1]]]), 'drPLS')
        
        for (begin_roi, end_roi) in [(0.46, 0.60), (1.27, 1.47)]: # center frequencies at 0.53 and 1.37 THz
            if False:
                plt.axvline(x = begin_roi, color = 'red', linestyle = '--')
                plt.axvline(x = end_roi, color = 'red', linestyle = '--')
                plt.plot(freq, sig_absorp_fd, label = 'Normalized absorption')
                plt.plot(freq, baseline_poly, label = 'Baseline-poly')
                plt.plot(freq, baseline_als, label = 'Baseline-als')
                plt.plot(freq, baseline_arpls, label = 'Baseline-arpls')
                plt.plot(freq, baseline_drpls, label = 'Baseline-drpls')
                plt.xlabel('Frequency (THz)')
                plt.ylabel('Amplitude (N/A)')
                plt.title('{}: Frequency domain'.format(filename[len(path) + 1:]))
                plt.legend()
                plt.xlim(begin_f, end_f)
                plt.ylim(-0.2, 1.2)
                plt.show()

            # remove baseline using drPLS method
            mask = (freq >= begin_roi)*(freq <= end_roi)
            corrected_absorp_fd = np.ravel(sig_absorp_fd - baseline_drpls)

            popt_l, pcov_l = curve_fit(lorentz, freq[mask], corrected_absorp_fd[mask], 
                                    p0 = [0.1, (begin_roi + end_roi)/2, 5*(end_roi - begin_roi)], maxfev = int(1E9))
            popt_g, pcov_g = curve_fit(gaussian, freq[mask], corrected_absorp_fd[mask], 
                                    p0 = [0.1, (begin_roi + end_roi)/2, (end_roi - begin_roi)], maxfev = int(1E9))

            lorentz_absorp_fd = lorentz(freq[mask], popt_l[0], popt_l[1], popt_l[2])
            guassian_absorp_fd = gaussian(freq[mask], popt_g[0], popt_g[1], popt_g[2])
            lorentz_height_fd = lorentz(popt_l[2], popt_l[0], popt_l[1], popt_l[2])
            gaussian_height_fd = gaussian(popt_g[1], popt_g[0], popt_g[1], popt_g[2])

            area_numer = np.trapz(corrected_absorp_fd[mask], freq[mask])
            area_lorentz = np.trapz(lorentz_absorp_fd, freq[mask])
            area_gaussian = np.trapz(guassian_absorp_fd, freq[mask])

            list.append(area_gaussian)
            list.append(gaussian_height_fd)

            if True:
                plt.axvline(x = np.min(freq[mask]), color = 'black', linestyle = '--')
                plt.axvline(x = np.max(freq[mask]), color = 'black', linestyle = '--')
                plt.scatter(freq, corrected_absorp_fd, color = 'blue', label = 'Corrected absorption')
                plt.plot(freq[mask], lorentz_absorp_fd, color = 'orange', label = 'Fitted lorentz')
                plt.plot(freq[mask], guassian_absorp_fd, color = 'green', label = 'Fitted gaussian')
                plt.xlabel('Frequency (THz)')
                plt.ylabel('Amplitude (N/A)')
                plt.title('{}: range = [{:.2f}, {:.2f}] THz'.format(filename[len(path) + 1:], np.min(freq[mask]), np.max(freq[mask])) + 
                        '\nArea (numerical, lorentz, gaussian) = ({:.3f}, {:.3f}, {:.3f})'.format(area_numer, area_lorentz, area_gaussian) + 
                        '\nHeight (lorentz, gaussian) = ({:.3f}, {:.3f})'.format(lorentz_height_fd, gaussian_height_fd))
                plt.xlim(begin_roi - 0.05, end_roi + 0.05)
                plt.ylim(-0.2, 1.2)
                plt.legend()
                plt.show()
    else:
        list = ['de', 'de', 'de', 'de']

    peakvalues.append([filename[len(path)],int(filename[len(path) + 1:len(path) + 4]),list[0],list[2],list[1],list[3]])

# %% [code]
#export peak area and height to csv file
df = pd.DataFrame(data = peakvalues, columns = ['Sample', '', 'Area-0.53', 'Area-1.37', 'Height-0.53', 'Height-1.37'])
print(df)
df.to_csv(path + "../peak_area_and_height/absorption_spectra/peakvalues-drpls.csv", index = False, header = False)

# %% [markdown]
## Refractive index and absorption coefficient spectra

# %% [code]
dataset = 'set2_N2_5' #choose dataset folder here
path = 'C:/Lactose/' + dataset + '/time_domain/'
filelist = ['L000_1','L000_2','L001','L003','L005','L010','L015','L020','L049','L080','L100_1','L100_2','S001','S002','S003']

# %% [code]
import csv, math

Re = np.zeros([701,18])
Ab = np.zeros([701,18])
k = 1

#Sample Signal
for filename in filelist :
    
    signal = pd.read_csv(path + filename + '.csv', sep = ',', encoding ='utf-8' , names = ["Time","Sam","Ref"])
    
    # sample thickness
    if filename == 'L001' :
        Sample_thickness = 0.934
    elif filename == 'L003' :
        Sample_thickness = 0.982
    elif filename == 'L005' :
        Sample_thickness = 0.908
    elif filename == 'L010' :
        Sample_thickness = 0.866
    elif filename == 'L015' :
        Sample_thickness = 0.885
    elif filename == 'L020' :
        Sample_thickness = 0.828
    elif filename == 'L049' :
        Sample_thickness = 0.712
    elif filename == 'L080' :
        Sample_thickness = 0.625
    elif filename == 'L100_1' or 'L100_2' :
        Sample_thickness = 0.553
    elif filename == 'S001' :
        Sample_thickness = 0.587
    elif filename == 'S002' :
        Sample_thickness = 0.582
    elif filename == 'S003' :
        Sample_thickness = 0.585
    else:
        Sample_thickness = 0.977
    
    s = []
    r = []
    t = [] 
    for i in range(len(signal.Time)):
        t.append(float(signal.Time[i]))
        s.append(float(signal.Sam[i]))
        r.append(float(signal.Ref[i]))
    
    #Fourier Transform
    freq = np.fft.rfftfreq(len(t), 0.05)
    sam_fd = np.fft.rfft(s)
    ref_fd = np.fft.rfft(r)
    
    sp = []
    rp = []
    for i in range(len(freq)):
        # sample and reference phase
        sp.append(np.angle(sam_fd[i]/ref_fd[i]))
        rp.append(np.angle(ref_fd[i]/ref_fd[i]))
        Re[i,0] = freq[i]
        Ab[i,0] = freq[i]
   
    #Phase unwrapping
    threshold = 22/7
    for i in range(1,len(sp)-1):
        if sp[i+1]-sp[i] > threshold :
            for j in range (i+1,len(sp)):
                sp[j] = sp[j] - 2*22/7
        elif sp[i+1]-sp[i] < -threshold :
            for j in range (i+1,len(sp)):
                sp[j] = sp[j] + 2*22/7
    
    for i in range(1,len(rp)-1):
        if rp[i+1]-rp[i] > threshold :
            for j in range (i+1,len(rp)):
                rp[j] = rp[j] - 2*22/7
        elif rp[i+1]-rp[i] < -threshold :
            for j in range (i+1,len(rp)):
                rp[j] = rp[j] + 2*22/7
    
    tran = []
    absorb = []
    Refractive = []
    a = []
    for i in range(len(freq)):
        # phase difference
        sp[i] = abs(sp[i] - rp[i])
        # transmittance 
        tran.append(abs(sam_fd[i])/abs(ref_fd[i]))
        # absorbance
        absorb.append(1 - tran[i])
        # refractive index 
        Refractive.append((((3*(10**8))*sp[i])/(2*(22/7)*((freq[i])*10**12)*((Sample_thickness)*10**(-3))))+1)
        Re[i,k] = Refractive[i]
        # absorption coefficient
        a.append((2/((Sample_thickness)/10))*(math.log(((4*(Refractive[i]))/(((Refractive[i])+1)**2))/(tran[i]))))
        Ab[i,k] = a[i]
    k += 1
    
    plt.figure(figsize = (12, 6))
    plt.subplot(121)
    plt.title('Refractive Index of ' + filename)
    plt.plot(freq, Refractive, 'b')
    plt.xlabel('Freq (THz)')
    plt.ylabel('Refractive index')
    plt.xlim(0.3,2)
    plt.ylim(0.8,2)

    plt.subplot(122)
    plt.title('Absorption Coefficient of ' + filename)
    plt.plot(freq, a, label = '' + filename)
    plt.xlabel('Freq (THz)')
    plt.ylabel('Absorption Coefficient cm$^{-1}$')
    plt.xlim(0.3,2)
    plt.show()

# %% [markdown]
### Peak area and peak height calculation

# %% [code]
%matplotlib inline
import matplotlib.pyplot as plt
import matplotlib as mpl
import glob
import numpy as np
import pandas as pd
import rampy as rp
import scipy.interpolate as spi
from scipy.optimize import curve_fit

mpl.rcParams['figure.figsize'] = [6, 4]

# %% [code]
def lorentz(x, I, gamma, x0):
    return I * gamma**2 / ((x - x0)**2 + gamma**2)

def gaussian(x, I, mu, sig):
    return I * np.exp(-(x - mu)**2 / (2 * sig**2))

# %% [code]
peakvalues = []
for k in range(3,len(filelist)+1):
    freq = np.array(Ab[:,0])
    sig_a = np.array(Ab[:,k])
    
    begin_f = 0.3
    end_f = 3
    
    mask = (freq >= begin_f)*(freq <= end_f)
    freq = freq[mask]
    sig_a = sig_a[mask]
    
    enable_interpolation = False
    if enable_interpolation:
        N = 2000
        f = spi.interp1d(freq, sig_a)
        freq = np.linspace(freq[0], freq[-1], N)
        sig_a = f(freq)
        sig_a = np.array(sig_a)
    sig_a = np.reshape(sig_a, (len(sig_a), 1))
    
    check = []
    for i in sig_a:
        if i not in check:
            check.append(i[0])
    list=[]
    
    if check != [0.0]:
        corrected_poly, baseline_poly = rp.baseline(freq, sig_a, np.array([[freq[0], freq[-1]]]), 'poly', polynomial_order = 6)
        corrected_als, baseline_als = rp.baseline(freq, sig_a, np.array([[freq[0], freq[-1]]]), 'als')
        corrected_arpls, baseline_arpls = rp.baseline(freq, sig_a, np.array([[freq[0], freq[-1]]]), 'arPLS')
        corrected_drpls, baseline_drpls = rp.baseline(freq, sig_a, np.array([[freq[0], freq[-1]]]), 'drPLS')
            
        for (begin_roi, end_roi) in [(0.46, 0.60), (1.27, 1.47)]: # center frequencies at 0.53 and 1.37 THz
        
            # remove baseline using arPLS method
            mask = (freq >= begin_roi)*(freq <= end_roi)
            corrected_absorp_fd = np.ravel(sig_a - baseline_drpls)
    

            popt_l, pcov_l = curve_fit(lorentz, freq[mask], corrected_absorp_fd[mask], 
                                    p0 = [0.1, (begin_roi + end_roi)/2, 5*(end_roi - begin_roi)], maxfev = int(1E9))
            popt_g, pcov_g = curve_fit(gaussian, freq[mask], corrected_absorp_fd[mask], 
                                    p0 = [0.1, (begin_roi + end_roi)/2, (end_roi - begin_roi)], maxfev = int(1E9))

            lorentz_absorp_fd = lorentz(freq[mask], popt_l[0], popt_l[1], popt_l[2])
            guassian_absorp_fd = gaussian(freq[mask], popt_g[0], popt_g[1], popt_g[2])
            lorentz_height_fd = lorentz(popt_l[2], popt_l[0], popt_l[1], popt_l[2])
            gaussian_height_fd = gaussian(popt_g[1], popt_g[0], popt_g[1], popt_g[2])

            area_numer = np.trapz(corrected_absorp_fd[mask], freq[mask])
            area_lorentz = np.trapz(lorentz_absorp_fd, freq[mask])
            area_gaussian = np.trapz(guassian_absorp_fd, freq[mask])

            list.append(area_gaussian)
            list.append(gaussian_height_fd)
    
            plt.axvline(x = np.min(freq[mask]), color = 'black', linestyle = '--')
            plt.axvline(x = np.max(freq[mask]), color = 'black', linestyle = '--')
            plt.scatter(freq, corrected_absorp_fd, color = 'blue', label = 'Corrected absorption')
            plt.plot(freq[mask], lorentz_absorp_fd, color = 'orange', label = 'Fitted lorentz')
            plt.plot(freq[mask], guassian_absorp_fd, color = 'green', label = 'Fitted gaussian')
            plt.xlabel('Frequency (THz)')
            plt.ylabel('Absorption coefficient (cm$^{-1}$)')
            plt.title(filelist[k-1] + ': range = [{:.2f}, {:.2f}] THz'.format(np.min(freq[mask]), np.max(freq[mask])) + 
                        '\nArea (numerical, lorentz, gaussian) = ({:.3f}, {:.3f}, {:.3f})'.format(area_numer, area_lorentz, area_gaussian) + 
                        '\nHeight (lorentz, gaussian) = ({:.3f}, {:.3f})'.format(lorentz_height_fd, gaussian_height_fd))
            plt.xlim(begin_roi - 0.05, end_roi + 0.05)
            plt.legend()
            plt.show()
    else:
        list = ['de', 'de', 'de', 'de']
    
    peakvalues.append([filelist[k-1],list[0],list[2],list[1],list[3]])

# %% [code]
peakvalues1 = peakvalues[:]
df = pd.DataFrame(data = peakvalues1, columns = ['Sample','Area-0.53', 'Area-1.37', 'Height-0.53', 'Height-1.37'])
print(df)
df.to_csv(path + "../peak_area_and_height/absorption_coefficient_spectra/peakvalues-drpls.csv",  index = False, header = False)

# %% [code]
