# Supplementary material for: Terahertz Spectroscopic Analysis of Lactose in Infant Formula: Implications for Detection and Quantification
Source: Molecules. 2022 Aug 8;27(15):5040. doi: 10.3390/molecules27155040 (PMC9370465; doi:10.3390/molecules27155040)
Supplement: Supplementary file 1 [file molecules-27-05040-s001.zip › codes/spectra-visualization.nb]

(* Content-type: application/vnd.wolfram.mathematica *)

(*** Wolfram Notebook File ***)
(* http://www.wolfram.com/nb *)

(* CreatedBy='Mathematica 12.3' *)

(*CacheID: 234*)
(* Internal cache information:
NotebookFileLineBreakTest
NotebookFileLineBreakTest
NotebookDataPosition[       158,          7]
NotebookDataLength[    871685,      15758]
NotebookOptionsPosition[    869416,      15710]
NotebookOutlinePosition[    869863,      15728]
CellTagsIndexPosition[    869820,      15725]
WindowFrame->Normal*)

(* Beginning of Notebook Content *)
Notebook[{
Cell["DOI: 10.3390/molecules27155040", "Text",
 CellChangeTimes->{{3.869011893492625*^9, 
  3.869011895485742*^9}},ExpressionUUID->"26a7aee1-1775-42dd-b76e-\
c416a437c137"],

Cell[CellGroupData[{

Cell["Transmission & absorption spectra", "Subsection",
 CellChangeTimes->{{3.8549983815798807`*^9, 3.854998389243216*^9}, {
   3.8565077038986053`*^9, 3.8565077072364483`*^9}, {3.857521797686695*^9, 
   3.857521798853612*^9}, {3.8575220973757257`*^9, 3.85752209809723*^9}, {
   3.85762409384837*^9, 3.8576240964855824`*^9}, {3.857624410314724*^9, 
   3.857624414764946*^9}, {3.857627422777981*^9, 3.857627431023198*^9}, {
   3.862437747032805*^9, 3.8624377479884*^9}, 
   3.866150769115471*^9},ExpressionUUID->"d4d026f3-2dd1-413d-9e18-\
ed071ffb8b5e"],

Cell[BoxData[{
 RowBox[{
  RowBox[{
   RowBox[{"dataset", "=", "\"\<set2_N2_5\>\""}], ";"}], 
  RowBox[{"(*", 
   RowBox[{"choose", " ", "dataset", " ", "folder", " ", "here"}], 
   "*)"}]}], "\[IndentingNewLine]", 
 RowBox[{
  RowBox[{"col", "=", "3"}], ";", 
  RowBox[{"(*", 
   RowBox[{
    RowBox[{"choose", " ", "column", " ", 
     RowBox[{"number", ":", " ", 
      StyleBox[
       RowBox[{"2", " ", "for", " ", "transmission"}],
       FontWeight->"Bold"]}]}], 
    StyleBox[",",
     FontWeight->"Bold"], 
    StyleBox[" ",
     FontWeight->"Bold"], 
    StyleBox[
     RowBox[{"3", " ", "for", " ", "absorption"}],
     FontWeight->"Bold"]}], "*)"}], "\[IndentingNewLine]", 
  RowBox[{"path", "=", 
   RowBox[{
    RowBox[{"NotebookDirectory", "[", "]"}], "<>", "\"\<../data/\>\"", "<>", 
    "dataset", "<>", "\"\</frequency_domain/\>\""}]}], ";", 
  RowBox[{"(*", 
   RowBox[{
   "path", " ", "for", " ", "importing", " ", "files", " ", "containing", " ",
     "frequency", " ", "domain", " ", "data"}], "*)"}], "\[IndentingNewLine]", 
  RowBox[{"colour", "=", 
   RowBox[{"Reverse", "[", 
    RowBox[{"{", 
     RowBox[{
      InterpretationBox[
       ButtonBox[
        TooltipBox[
         GraphicsBox[{
           {GrayLevel[0], RectangleBox[{0, 0}]}, 
           {GrayLevel[0], RectangleBox[{1, -1}]}, 
           {RGBColor[
            0.7215686274509804, 0.13333333333333333`, 0.24705882352941178`], 
            RectangleBox[{0, -1}, {2, 1}]}},
          AspectRatio->1,
          DefaultBaseStyle->"ColorSwatchGraphics",
          Frame->True,
          
          FrameStyle->RGBColor[
           0.48104575163398694`, 0.08888888888888889, 0.1647058823529412],
          FrameTicks->None,
          
          ImageSize->
           Dynamic[{
            Automatic, 
             1.35 (CurrentValue["FontCapHeight"]/AbsoluteCurrentValue[
              Magnification])}],
          PlotRangePadding->None],
         StyleBox[
          RowBox[{"RGBColor", "[", 
            RowBox[{
             "0.7215686274509804`", ",", "0.13333333333333333`", ",", 
              "0.24705882352941178`"}], "]"}], NumberMarks -> False]],
        Appearance->None,
        BaseStyle->{},
        BaselinePosition->Baseline,
        ButtonFunction:>With[{Typeset`box$ = EvaluationBox[]}, 
          If[
           Not[
            AbsoluteCurrentValue["Deployed"]], 
           SelectionMove[Typeset`box$, All, Expression]; 
           FrontEnd`Private`$ColorSelectorInitialAlpha = 1; 
           FrontEnd`Private`$ColorSelectorInitialColor = 
            RGBColor[
             0.7215686274509804, 0.13333333333333333`, 0.24705882352941178`]; 
           FrontEnd`Private`$ColorSelectorUseMakeBoxes = True; 
           MathLink`CallFrontEnd[
             FrontEnd`AttachCell[Typeset`box$, 
              FrontEndResource["RGBColorValueSelector"], {
              0, {Left, Bottom}}, {Left, Top}, 
              "ClosingActions" -> {
               "SelectionDeparture", "ParentChanged", "EvaluatorQuit"}]]]],
        DefaultBaseStyle->{},
        Evaluator->Automatic,
        Method->"Preemptive"],
       RGBColor[
       0.7215686274509804, 0.13333333333333333`, 0.24705882352941178`],
       Editable->False,
       Selectable->False], ",", 
      InterpretationBox[
       ButtonBox[
        TooltipBox[
         GraphicsBox[{
           {GrayLevel[0], RectangleBox[{0, 0}]}, 
           {GrayLevel[0], RectangleBox[{1, -1}]}, 
           {RGBColor[
            0.9215686274509803, 0.49411764705882355`, 0.43137254901960786`], 
            RectangleBox[{0, -1}, {2, 1}]}},
          AspectRatio->1,
          DefaultBaseStyle->"ColorSwatchGraphics",
          Frame->True,
          
          FrameStyle->RGBColor[
           0.6143790849673203, 0.3294117647058824, 0.28758169934640526`],
          FrameTicks->None,
          
          ImageSize->
           Dynamic[{
            Automatic, 
             1.35 (CurrentValue["FontCapHeight"]/AbsoluteCurrentValue[
              Magnification])}],
          PlotRangePadding->None],
         StyleBox[
          RowBox[{"RGBColor", "[", 
            
            RowBox[{"0.9215686274509803`", ",", "0.49411764705882355`", ",", 
              "0.43137254901960786`"}], "]"}], NumberMarks -> False]],
        Appearance->None,
        BaseStyle->{},
        BaselinePosition->Baseline,
        ButtonFunction:>With[{Typeset`box$ = EvaluationBox[]}, 
          If[
           Not[
            AbsoluteCurrentValue["Deployed"]], 
           SelectionMove[Typeset`box$, All, Expression]; 
           FrontEnd`Private`$ColorSelectorInitialAlpha = 1; 
           FrontEnd`Private`$ColorSelectorInitialColor = 
            RGBColor[
             0.9215686274509803, 0.49411764705882355`, 0.43137254901960786`]; 
           FrontEnd`Private`$ColorSelectorUseMakeBoxes = True; 
           MathLink`CallFrontEnd[
             FrontEnd`AttachCell[Typeset`box$, 
              FrontEndResource["RGBColorValueSelector"], {
              0, {Left, Bottom}}, {Left, Top}, 
              "ClosingActions" -> {
               "SelectionDeparture", "ParentChanged", "EvaluatorQuit"}]]]],
        DefaultBaseStyle->{},
        Evaluator->Automatic,
        Method->"Preemptive"],
       RGBColor[
       0.9215686274509803, 0.49411764705882355`, 0.43137254901960786`],
       Editable->False,
       Selectable->False], ",", 
      InterpretationBox[
       ButtonBox[
        TooltipBox[
         GraphicsBox[{
           {GrayLevel[0], RectangleBox[{0, 0}]}, 
           {GrayLevel[0], RectangleBox[{1, -1}]}, 
           {RGBColor[1., 0.7215686274509804, 0.2196078431372549], 
            RectangleBox[{0, -1}, {2, 1}]}},
          AspectRatio->1,
          DefaultBaseStyle->"ColorSwatchGraphics",
          Frame->True,
          
          FrameStyle->RGBColor[
           0.6666666666666667, 0.48104575163398694`, 0.14640522875816994`],
          FrameTicks->None,
          
          ImageSize->
           Dynamic[{
            Automatic, 
             1.35 (CurrentValue["FontCapHeight"]/AbsoluteCurrentValue[
              Magnification])}],
          PlotRangePadding->None],
         StyleBox[
          RowBox[{"RGBColor", "[", 
            
            RowBox[{"1.`", ",", "0.7215686274509804`", ",", 
              "0.2196078431372549`"}], "]"}], NumberMarks -> False]],
        Appearance->None,
        BaseStyle->{},
        BaselinePosition->Baseline,
        ButtonFunction:>With[{Typeset`box$ = EvaluationBox[]}, 
          If[
           Not[
            AbsoluteCurrentValue["Deployed"]], 
           SelectionMove[Typeset`box$, All, Expression]; 
           FrontEnd`Private`$ColorSelectorInitialAlpha = 1; 
           FrontEnd`Private`$ColorSelectorInitialColor = 
            RGBColor[1., 0.7215686274509804, 0.2196078431372549]; 
           FrontEnd`Private`$ColorSelectorUseMakeBoxes = True; 
           MathLink`CallFrontEnd[
             FrontEnd`AttachCell[Typeset`box$, 
              FrontEndResource["RGBColorValueSelector"], {
              0, {Left, Bottom}}, {Left, Top}, 
              "ClosingActions" -> {
               "SelectionDeparture", "ParentChanged", "EvaluatorQuit"}]]]],
        DefaultBaseStyle->{},
        Evaluator->Automatic,
        Method->"Preemptive"],
       RGBColor[1., 0.7215686274509804, 0.2196078431372549],
       Editable->False,
       Selectable->False], ",", 
      InterpretationBox[
       ButtonBox[
        TooltipBox[
         GraphicsBox[{
           {GrayLevel[0], RectangleBox[{0, 0}]}, 
           {GrayLevel[0], RectangleBox[{1, -1}]}, 
           {RGBColor[
            0.9490196078431372, 0.8627450980392157, 0.43529411764705883`], 
            RectangleBox[{0, -1}, {2, 1}]}},
          AspectRatio->1,
          DefaultBaseStyle->"ColorSwatchGraphics",
          Frame->True,
          
          FrameStyle->RGBColor[
           0.6326797385620915, 0.5751633986928105, 0.2901960784313726],
          FrameTicks->None,
          
          ImageSize->
           Dynamic[{
            Automatic, 
             1.35 (CurrentValue["FontCapHeight"]/AbsoluteCurrentValue[
              Magnification])}],
          PlotRangePadding->None],
         StyleBox[
          RowBox[{"RGBColor", "[", 
            
            RowBox[{"0.9490196078431372`", ",", "0.8627450980392157`", ",", 
              "0.43529411764705883`"}], "]"}], NumberMarks -> False]],
        Appearance->None,
        BaseStyle->{},
        BaselinePosition->Baseline,
        ButtonFunction:>With[{Typeset`box$ = EvaluationBox[]}, 
          If[
           Not[
            AbsoluteCurrentValue["Deployed"]], 
           SelectionMove[Typeset`box$, All, Expression]; 
           FrontEnd`Private`$ColorSelectorInitialAlpha = 1; 
           FrontEnd`Private`$ColorSelectorInitialColor = 
            RGBColor[
             0.9490196078431372, 0.8627450980392157, 0.43529411764705883`]; 
           FrontEnd`Private`$ColorSelectorUseMakeBoxes = True; 
           MathLink`CallFrontEnd[
             FrontEnd`AttachCell[Typeset`box$, 
              FrontEndResource["RGBColorValueSelector"], {
              0, {Left, Bottom}}, {Left, Top}, 
              "ClosingActions" -> {
               "SelectionDeparture", "ParentChanged", "EvaluatorQuit"}]]]],
        DefaultBaseStyle->{},
        Evaluator->Automatic,
        Method->"Preemptive"],
       RGBColor[0.9490196078431372, 0.8627450980392157, 0.43529411764705883`],
       
       Editable->False,
       Selectable->False], ",", 
      InterpretationBox[
       ButtonBox[
        TooltipBox[
         GraphicsBox[{
           {GrayLevel[0], RectangleBox[{0, 0}]}, 
           {GrayLevel[0], RectangleBox[{1, -1}]}, 
           {RGBColor[
            0.6705882352941176, 0.8784313725490196, 0.9372549019607843], 
            RectangleBox[{0, -1}, {2, 1}]}},
          AspectRatio->1,
          DefaultBaseStyle->"ColorSwatchGraphics",
          Frame->True,
          
          FrameStyle->RGBColor[
           0.44705882352941173`, 0.5856209150326798, 0.6248366013071895],
          FrameTicks->None,
          
          ImageSize->
           Dynamic[{
            Automatic, 
             1.35 (CurrentValue["FontCapHeight"]/AbsoluteCurrentValue[
              Magnification])}],
          PlotRangePadding->None],
         StyleBox[
          RowBox[{"RGBColor", "[", 
            
            RowBox[{"0.6705882352941176`", ",", "0.8784313725490196`", ",", 
              "0.9372549019607843`"}], "]"}], NumberMarks -> False]],
        Appearance->None,
        BaseStyle->{},
        BaselinePosition->Baseline,
        ButtonFunction:>With[{Typeset`box$ = EvaluationBox[]}, 
          If[
           Not[
            AbsoluteCurrentValue["Deployed"]], 
           SelectionMove[Typeset`box$, All, Expression]; 
           FrontEnd`Private`$ColorSelectorInitialAlpha = 1; 
           FrontEnd`Private`$ColorSelectorInitialColor = 
            RGBColor[
             0.6705882352941176, 0.8784313725490196, 0.9372549019607843]; 
           FrontEnd`Private`$ColorSelectorUseMakeBoxes = True; 
           MathLink`CallFrontEnd[
             FrontEnd`AttachCell[Typeset`box$, 
              FrontEndResource["RGBColorValueSelector"], {
              0, {Left, Bottom}}, {Left, Top}, 
              "ClosingActions" -> {
               "SelectionDeparture", "ParentChanged", "EvaluatorQuit"}]]]],
        DefaultBaseStyle->{},
        Evaluator->Automatic,
        Method->"Preemptive"],
       RGBColor[0.6705882352941176, 0.8784313725490196, 0.9372549019607843],
       Editable->False,
       Selectable->False], ",", 
      InterpretationBox[
       ButtonBox[
        TooltipBox[
         GraphicsBox[{
           {GrayLevel[0], RectangleBox[{0, 0}]}, 
           {GrayLevel[0], RectangleBox[{1, -1}]}, 
           {RGBColor[
            0.3176470588235294, 0.6549019607843137, 0.7529411764705882], 
            RectangleBox[{0, -1}, {2, 1}]}},
          AspectRatio->1,
          DefaultBaseStyle->"ColorSwatchGraphics",
          Frame->True,
          
          FrameStyle->RGBColor[
           0.21176470588235294`, 0.4366013071895425, 0.5019607843137255],
          FrameTicks->None,
          
          ImageSize->
           Dynamic[{
            Automatic, 
             1.35 (CurrentValue["FontCapHeight"]/AbsoluteCurrentValue[
              Magnification])}],
          PlotRangePadding->None],
         StyleBox[
          RowBox[{"RGBColor", "[", 
            
            RowBox[{"0.3176470588235294`", ",", "0.6549019607843137`", ",", 
              "0.7529411764705882`"}], "]"}], NumberMarks -> False]],
        Appearance->None,
        BaseStyle->{},
        BaselinePosition->Baseline,
        ButtonFunction:>With[{Typeset`box$ = EvaluationBox[]}, 
          If[
           Not[
            AbsoluteCurrentValue["Deployed"]], 
           SelectionMove[Typeset`box$, All, Expression]; 
           FrontEnd`Private`$ColorSelectorInitialAlpha = 1; 
           FrontEnd`Private`$ColorSelectorInitialColor = 
            RGBColor[
             0.3176470588235294, 0.6549019607843137, 0.7529411764705882]; 
           FrontEnd`Private`$ColorSelectorUseMakeBoxes = True; 
           MathLink`CallFrontEnd[
             FrontEnd`AttachCell[Typeset`box$, 
              FrontEndResource["RGBColorValueSelector"], {
              0, {Left, Bottom}}, {Left, Top}, 
              "ClosingActions" -> {
               "SelectionDeparture", "ParentChanged", "EvaluatorQuit"}]]]],
        DefaultBaseStyle->{},
        Evaluator->Automatic,
        Method->"Preemptive"],
       RGBColor[0.3176470588235294, 0.6549019607843137, 0.7529411764705882],
       Editable->False,
       Selectable->False], ",", 
      InterpretationBox[
       ButtonBox[
        TooltipBox[
         GraphicsBox[{
           {GrayLevel[0], RectangleBox[{0, 0}]}, 
           {GrayLevel[0], RectangleBox[{1, -1}]}, 
           {RGBColor[
            0.12941176470588237`, 0.5176470588235295, 0.6313725490196078], 
            RectangleBox[{0, -1}, {2, 1}]}},
          AspectRatio->1,
          DefaultBaseStyle->"ColorSwatchGraphics",
          Frame->True,
          
          FrameStyle->RGBColor[
           0.08627450980392158, 0.3450980392156863, 0.42091503267973857`],
          FrameTicks->None,
          
          ImageSize->
           Dynamic[{
            Automatic, 
             1.35 (CurrentValue["FontCapHeight"]/AbsoluteCurrentValue[
              Magnification])}],
          PlotRangePadding->None],
         StyleBox[
          RowBox[{"RGBColor", "[", 
            
            RowBox[{"0.12941176470588237`", ",", "0.5176470588235295`", ",", 
              "0.6313725490196078`"}], "]"}], NumberMarks -> False]],
        Appearance->None,
        BaseStyle->{},
        BaselinePosition->Baseline,
        ButtonFunction:>With[{Typeset`box$ = EvaluationBox[]}, 
          If[
           Not[
            AbsoluteCurrentValue["Deployed"]], 
           SelectionMove[Typeset`box$, All, Expression]; 
           FrontEnd`Private`$ColorSelectorInitialAlpha = 1; 
           FrontEnd`Private`$ColorSelectorInitialColor = 
            RGBColor[
             0.12941176470588237`, 0.5176470588235295, 0.6313725490196078]; 
           FrontEnd`Private`$ColorSelectorUseMakeBoxes = True; 
           MathLink`CallFrontEnd[
             FrontEnd`AttachCell[Typeset`box$, 
              FrontEndResource["RGBColorValueSelector"], {
              0, {Left, Bottom}}, {Left, Top}, 
              "ClosingActions" -> {
               "SelectionDeparture", "ParentChanged", "EvaluatorQuit"}]]]],
        DefaultBaseStyle->{},
        Evaluator->Automatic,
        Method->"Preemptive"],
       RGBColor[0.12941176470588237`, 0.5176470588235295, 0.6313725490196078],
       
       Editable->False,
       Selectable->False], ",", 
      InterpretationBox[
       ButtonBox[
        TooltipBox[
         GraphicsBox[{
           {GrayLevel[0], RectangleBox[{0, 0}]}, 
           {GrayLevel[0], RectangleBox[{1, -1}]}, 
           {RGBColor[
            0.09019607843137255, 0.33725490196078434`, 0.49411764705882355`], 
            RectangleBox[{0, -1}, {2, 1}]}},
          AspectRatio->1,
          DefaultBaseStyle->"ColorSwatchGraphics",
          Frame->True,
          
          FrameStyle->RGBColor[
           0.06013071895424837, 0.22483660130718958`, 0.3294117647058824],
          FrameTicks->None,
          
          ImageSize->
           Dynamic[{
            Automatic, 
             1.35 (CurrentValue["FontCapHeight"]/AbsoluteCurrentValue[
              Magnification])}],
          PlotRangePadding->None],
         StyleBox[
          RowBox[{"RGBColor", "[", 
            
            RowBox[{"0.09019607843137255`", ",", "0.33725490196078434`", ",", 
              "0.49411764705882355`"}], "]"}], NumberMarks -> False]],
        Appearance->None,
        BaseStyle->{},
        BaselinePosition->Baseline,
        ButtonFunction:>With[{Typeset`box$ = EvaluationBox[]}, 
          If[
           Not[
            AbsoluteCurrentValue["Deployed"]], 
           SelectionMove[Typeset`box$, All, Expression]; 
           FrontEnd`Private`$ColorSelectorInitialAlpha = 1; 
           FrontEnd`Private`$ColorSelectorInitialColor = 
            RGBColor[
             0.09019607843137255, 0.33725490196078434`, 0.49411764705882355`]; 
           FrontEnd`Private`$ColorSelectorUseMakeBoxes = True; 
           MathLink`CallFrontEnd[
             FrontEnd`AttachCell[Typeset`box$, 
              FrontEndResource["RGBColorValueSelector"], {
              0, {Left, Bottom}}, {Left, Top}, 
              "ClosingActions" -> {
               "SelectionDeparture", "ParentChanged", "EvaluatorQuit"}]]]],
        DefaultBaseStyle->{},
        Evaluator->Automatic,
        Method->"Preemptive"],
       RGBColor[
       0.09019607843137255, 0.33725490196078434`, 0.49411764705882355`],
       Editable->False,
       Selectable->False], ",", 
      InterpretationBox[
       ButtonBox[
        TooltipBox[
         GraphicsBox[{
           {GrayLevel[0], RectangleBox[{0, 0}]}, 
           {GrayLevel[0], RectangleBox[{1, -1}]}, 
           {RGBColor[
            0.596078431372549, 0.5529411764705883, 0.8117647058823529], 
            RectangleBox[{0, -1}, {2, 1}]}},
          AspectRatio->1,
          DefaultBaseStyle->"ColorSwatchGraphics",
          Frame->True,
          
          FrameStyle->RGBColor[
           0.3973856209150327, 0.3686274509803922, 0.5411764705882354],
          FrameTicks->None,
          
          ImageSize->
           Dynamic[{
            Automatic, 
             1.35 (CurrentValue["FontCapHeight"]/AbsoluteCurrentValue[
              Magnification])}],
          PlotRangePadding->None],
         StyleBox[
          RowBox[{"RGBColor", "[", 
            
            RowBox[{"0.596078431372549`", ",", "0.5529411764705883`", ",", 
              "0.8117647058823529`"}], "]"}], NumberMarks -> False]],
        Appearance->None,
        BaseStyle->{},
        BaselinePosition->Baseline,
        ButtonFunction:>With[{Typeset`box$ = EvaluationBox[]}, 
          If[
           Not[
            AbsoluteCurrentValue["Deployed"]], 
           SelectionMove[Typeset`box$, All, Expression]; 
           FrontEnd`Private`$ColorSelectorInitialAlpha = 1; 
           FrontEnd`Private`$ColorSelectorInitialColor = 
            RGBColor[
             0.596078431372549, 0.5529411764705883, 0.8117647058823529]; 
           FrontEnd`Private`$ColorSelectorUseMakeBoxes = True; 
           MathLink`CallFrontEnd[
             FrontEnd`AttachCell[Typeset`box$, 
              FrontEndResource["RGBColorValueSelector"], {
              0, {Left, Bottom}}, {Left, Top}, 
              "ClosingActions" -> {
               "SelectionDeparture", "ParentChanged", "EvaluatorQuit"}]]]],
        DefaultBaseStyle->{},
        Evaluator->Automatic,
        Method->"Preemptive"],
       RGBColor[0.596078431372549, 0.5529411764705883, 0.8117647058823529],
       Editable->False,
       Selectable->False], ",", 
      InterpretationBox[
       ButtonBox[
        TooltipBox[
         GraphicsBox[{
           {GrayLevel[0], RectangleBox[{0, 0}]}, 
           {GrayLevel[0], RectangleBox[{1, -1}]}, 
           {RGBColor[
            0.7058823529411765, 0.49411764705882355`, 0.5450980392156862], 
            RectangleBox[{0, -1}, {2, 1}]}},
          AspectRatio->1,
          DefaultBaseStyle->"ColorSwatchGraphics",
          Frame->True,
          
          FrameStyle->RGBColor[
           0.4705882352941177, 0.3294117647058824, 0.3633986928104575],
          FrameTicks->None,
          
          ImageSize->
           Dynamic[{
            Automatic, 
             1.35 (CurrentValue["FontCapHeight"]/AbsoluteCurrentValue[
              Magnification])}],
          PlotRangePadding->None],
         StyleBox[
          RowBox[{"RGBColor", "[", 
            
            RowBox[{"0.7058823529411765`", ",", "0.49411764705882355`", ",", 
              "0.5450980392156862`"}], "]"}], NumberMarks -> False]],
        Appearance->None,
        BaseStyle->{},
        BaselinePosition->Baseline,
        ButtonFunction:>With[{Typeset`box$ = EvaluationBox[]}, 
          If[
           Not[
            AbsoluteCurrentValue["Deployed"]], 
           SelectionMove[Typeset`box$, All, Expression]; 
           FrontEnd`Private`$ColorSelectorInitialAlpha = 1; 
           FrontEnd`Private`$ColorSelectorInitialColor = 
            RGBColor[
             0.7058823529411765, 0.49411764705882355`, 0.5450980392156862]; 
           FrontEnd`Private`$ColorSelectorUseMakeBoxes = True; 
           MathLink`CallFrontEnd[
             FrontEnd`AttachCell[Typeset`box$, 
              FrontEndResource["RGBColorValueSelector"], {
              0, {Left, Bottom}}, {Left, Top}, 
              "ClosingActions" -> {
               "SelectionDeparture", "ParentChanged", "EvaluatorQuit"}]]]],
        DefaultBaseStyle->{},
        Evaluator->Automatic,
        Method->"Preemptive"],
       RGBColor[0.7058823529411765, 0.49411764705882355`, 0.5450980392156862],
       
       Editable->False,
       Selectable->False], ",", 
      InterpretationBox[
       ButtonBox[
        TooltipBox[
         GraphicsBox[{
           {GrayLevel[0], RectangleBox[{0, 0}]}, 
           {GrayLevel[0], RectangleBox[{1, -1}]}, 
           {RGBColor[
            0.5333333333333333, 0.23529411764705882`, 0.3058823529411765], 
            RectangleBox[{0, -1}, {2, 1}]}},
          AspectRatio->1,
          DefaultBaseStyle->"ColorSwatchGraphics",
          Frame->True,
          
          FrameStyle->RGBColor[
           0.35555555555555557`, 0.1568627450980392, 0.203921568627451],
          FrameTicks->None,
          
          ImageSize->
           Dynamic[{
            Automatic, 
             1.35 (CurrentValue["FontCapHeight"]/AbsoluteCurrentValue[
              Magnification])}],
          PlotRangePadding->None],
         StyleBox[
          RowBox[{"RGBColor", "[", 
            
            RowBox[{"0.5333333333333333`", ",", "0.23529411764705882`", ",", 
              "0.3058823529411765`"}], "]"}], NumberMarks -> False]],
        Appearance->None,
        BaseStyle->{},
        BaselinePosition->Baseline,
        ButtonFunction:>With[{Typeset`box$ = EvaluationBox[]}, 
          If[
           Not[
            AbsoluteCurrentValue["Deployed"]], 
           SelectionMove[Typeset`box$, All, Expression]; 
           FrontEnd`Private`$ColorSelectorInitialAlpha = 1; 
           FrontEnd`Private`$ColorSelectorInitialColor = 
            RGBColor[
             0.5333333333333333, 0.23529411764705882`, 0.3058823529411765]; 
           FrontEnd`Private`$ColorSelectorUseMakeBoxes = True; 
           MathLink`CallFrontEnd[
             FrontEnd`AttachCell[Typeset`box$, 
              FrontEndResource["RGBColorValueSelector"], {
              0, {Left, Bottom}}, {Left, Top}, 
              "ClosingActions" -> {
               "SelectionDeparture", "ParentChanged", "EvaluatorQuit"}]]]],
        DefaultBaseStyle->{},
        Evaluator->Automatic,
        Method->"Preemptive"],
       RGBColor[0.5333333333333333, 0.23529411764705882`, 0.3058823529411765],
       
       Editable->False,
       Selectable->False], ",", 
      InterpretationBox[
       ButtonBox[
        TooltipBox[
         GraphicsBox[{
           {GrayLevel[0], RectangleBox[{0, 0}]}, 
           {GrayLevel[0], RectangleBox[{1, -1}]}, 
           {RGBColor[
            0.8941176470588236, 0.7098039215686275, 0.7490196078431373], 
            RectangleBox[{0, -1}, {2, 1}]}},
          AspectRatio->1,
          DefaultBaseStyle->"ColorSwatchGraphics",
          Frame->True,
          
          FrameStyle->RGBColor[
           0.5960784313725491, 0.473202614379085, 0.4993464052287582],
          FrameTicks->None,
          
          ImageSize->
           Dynamic[{
            Automatic, 
             1.35 (CurrentValue["FontCapHeight"]/AbsoluteCurrentValue[
              Magnification])}],
          PlotRangePadding->None],
         StyleBox[
          RowBox[{"RGBColor", "[", 
            
            RowBox[{"0.8941176470588236`", ",", "0.7098039215686275`", ",", 
              "0.7490196078431373`"}], "]"}], NumberMarks -> False]],
        Appearance->None,
        BaseStyle->{},
        BaselinePosition->Baseline,
        ButtonFunction:>With[{Typeset`box$ = EvaluationBox[]}, 
          If[
           Not[
            AbsoluteCurrentValue["Deployed"]], 
           SelectionMove[Typeset`box$, All, Expression]; 
           FrontEnd`Private`$ColorSelectorInitialAlpha = 1; 
           FrontEnd`Private`$ColorSelectorInitialColor = 
            RGBColor[
             0.8941176470588236, 0.7098039215686275, 0.7490196078431373]; 
           FrontEnd`Private`$ColorSelectorUseMakeBoxes = True; 
           MathLink`CallFrontEnd[
             FrontEnd`AttachCell[Typeset`box$, 
              FrontEndResource["RGBColorValueSelector"], {
              0, {Left, Bottom}}, {Left, Top}, 
              "ClosingActions" -> {
               "SelectionDeparture", "ParentChanged", "EvaluatorQuit"}]]]],
        DefaultBaseStyle->{},
        Evaluator->Automatic,
        Method->"Preemptive"],
       RGBColor[0.8941176470588236, 0.7098039215686275, 0.7490196078431373],
       Editable->False,
       Selectable->False], ",", 
      InterpretationBox[
       ButtonBox[
        TooltipBox[
         GraphicsBox[{
           {GrayLevel[0], RectangleBox[{0, 0}]}, 
           {GrayLevel[0], RectangleBox[{1, -1}]}, 
           {RGBColor[
            0.5607843137254902, 0.5254901960784314, 0.5647058823529412], 
            RectangleBox[{0, -1}, {2, 1}]}},
          AspectRatio->1,
          DefaultBaseStyle->"ColorSwatchGraphics",
          Frame->True,
          
          FrameStyle->RGBColor[
           0.3738562091503268, 0.35032679738562095`, 0.3764705882352941],
          FrameTicks->None,
          
          ImageSize->
           Dynamic[{
            Automatic, 
             1.35 (CurrentValue["FontCapHeight"]/AbsoluteCurrentValue[
              Magnification])}],
          PlotRangePadding->None],
         StyleBox[
          RowBox[{"RGBColor", "[", 
            
            RowBox[{"0.5607843137254902`", ",", "0.5254901960784314`", ",", 
              "0.5647058823529412`"}], "]"}], NumberMarks -> False]],
        Appearance->None,
        BaseStyle->{},
        BaselinePosition->Baseline,
        ButtonFunction:>With[{Typeset`box$ = EvaluationBox[]}, 
          If[
           Not[
            AbsoluteCurrentValue["Deployed"]], 
           SelectionMove[Typeset`box$, All, Expression]; 
           FrontEnd`Private`$ColorSelectorInitialAlpha = 1; 
           FrontEnd`Private`$ColorSelectorInitialColor = 
            RGBColor[
             0.5607843137254902, 0.5254901960784314, 0.5647058823529412]; 
           FrontEnd`Private`$ColorSelectorUseMakeBoxes = True; 
           MathLink`CallFrontEnd[
             FrontEnd`AttachCell[Typeset`box$, 
              FrontEndResource["RGBColorValueSelector"], {
              0, {Left, Bottom}}, {Left, Top}, 
              "ClosingActions" -> {
               "SelectionDeparture", "ParentChanged", "EvaluatorQuit"}]]]],
        DefaultBaseStyle->{},
        Evaluator->Automatic,
        Method->"Preemptive"],
       RGBColor[0.5607843137254902, 0.5254901960784314, 0.5647058823529412],
       Editable->False,
       Selectable->False], ",", 
      InterpretationBox[
       ButtonBox[
        TooltipBox[
         GraphicsBox[{
           {GrayLevel[0], RectangleBox[{0, 0}]}, 
           {GrayLevel[0], RectangleBox[{1, -1}]}, 
           {RGBColor[
            0.15294117647058825`, 0.050980392156862744`, 
             0.10196078431372549`], RectangleBox[{0, -1}, {2, 1}]}},
          AspectRatio->1,
          DefaultBaseStyle->"ColorSwatchGraphics",
          Frame->True,
          
          FrameStyle->RGBColor[
           0.1019607843137255, 0.03398692810457517, 0.06797385620915034],
          FrameTicks->None,
          
          ImageSize->
           Dynamic[{
            Automatic, 
             1.35 (CurrentValue["FontCapHeight"]/AbsoluteCurrentValue[
              Magnification])}],
          PlotRangePadding->None],
         StyleBox[
          RowBox[{"RGBColor", "[", 
            
            RowBox[{"0.15294117647058825`", ",", "0.050980392156862744`", ",",
               "0.10196078431372549`"}], "]"}], NumberMarks -> False]],
        Appearance->None,
        BaseStyle->{},
        BaselinePosition->Baseline,
        ButtonFunction:>With[{Typeset`box$ = EvaluationBox[]}, 
          If[
           Not[
            AbsoluteCurrentValue["Deployed"]], 
           SelectionMove[Typeset`box$, All, Expression]; 
           FrontEnd`Private`$ColorSelectorInitialAlpha = 1; 
           FrontEnd`Private`$ColorSelectorInitialColor = 
            RGBColor[
             0.15294117647058825`, 0.050980392156862744`, 
              0.10196078431372549`]; 
           FrontEnd`Private`$ColorSelectorUseMakeBoxes = True; 
           MathLink`CallFrontEnd[
             FrontEnd`AttachCell[Typeset`box$, 
              FrontEndResource["RGBColorValueSelector"], {
              0, {Left, Bottom}}, {Left, Top}, 
              "ClosingActions" -> {
               "SelectionDeparture", "ParentChanged", "EvaluatorQuit"}]]]],
        DefaultBaseStyle->{},
        Evaluator->Automatic,
        Method->"Preemptive"],
       RGBColor[
       0.15294117647058825`, 0.050980392156862744`, 0.10196078431372549`],
       Editable->False,
       Selectable->False]}], "}"}], "]"}]}], ";"}], "\[IndentingNewLine]", 
 RowBox[{
  RowBox[{"data0", "=", 
   RowBox[{
    RowBox[{"Import", "[", 
     RowBox[{"path", "<>", "\"\<Ref.csv\>\""}], "]"}], "\[LeftDoubleBracket]", 
    RowBox[{"All", ",", 
     RowBox[{"{", 
      RowBox[{"1", ",", "col"}], "}"}]}], "\[RightDoubleBracket]"}]}], ";", 
  RowBox[{"(*", 
   RowBox[{"import", " ", 
    RowBox[{"transmittance", "/", "absorbance"}], " ", "values", " ", "for", 
    " ", "each", " ", "sample"}], "*)"}], "\[IndentingNewLine]", 
  RowBox[{"Ref", "=", 
   RowBox[{"ListPlot", "[", 
    RowBox[{
     RowBox[{"Table", "[", 
      RowBox[{
       RowBox[{"{", 
        RowBox[{
         RowBox[{
          RowBox[{
          "data0", "\[LeftDoubleBracket]", "i", "\[RightDoubleBracket]"}], 
          "\[LeftDoubleBracket]", "1", "\[RightDoubleBracket]"}], ",", 
         RowBox[{
          RowBox[{
           RowBox[{
           "data", "\[LeftDoubleBracket]", "i", "\[RightDoubleBracket]"}], 
           "\[LeftDoubleBracket]", "2", "\[RightDoubleBracket]"}], "-", 
          RowBox[{
           RowBox[{
           "data0", "\[LeftDoubleBracket]", "i", "\[RightDoubleBracket]"}], 
           "\[LeftDoubleBracket]", "2", "\[RightDoubleBracket]"}]}]}], "}"}], 
       ",", 
       RowBox[{"{", 
        RowBox[{"i", ",", 
         RowBox[{"Length", "[", "data", "]"}]}], "}"}]}], "]"}], ",", " ", 
     RowBox[{"Joined", "->", "True"}], ",", 
     RowBox[{"PlotStyle", "->", 
      RowBox[{
      "colour", "\[LeftDoubleBracket]", "1", "\[RightDoubleBracket]"}]}]}], 
    "]"}]}], ";"}], "\[IndentingNewLine]", 
 RowBox[{
  RowBox[{"data", "=", 
   RowBox[{
    RowBox[{"Import", "[", 
     RowBox[{"path", "<>", "\"\<L000_1.csv\>\""}], "]"}], 
    "\[LeftDoubleBracket]", 
    RowBox[{"All", ",", 
     RowBox[{"{", 
      RowBox[{"1", ",", "col"}], "}"}]}], "\[RightDoubleBracket]"}]}], 
  ";"}], "\[IndentingNewLine]", 
 RowBox[{
  RowBox[{"L0a", "=", 
   RowBox[{"ListPlot", "[", 
    RowBox[{"data", ",", " ", 
     RowBox[{"Joined", "->", "True"}], ",", 
     RowBox[{"PlotStyle", "->", 
      RowBox[{
      "colour", "\[LeftDoubleBracket]", "2", "\[RightDoubleBracket]"}]}]}], 
    "]"}]}], ";"}], "\[IndentingNewLine]", 
 RowBox[{
  RowBox[{"data", "=", 
   RowBox[{
    RowBox[{"Import", "[", 
     RowBox[{"path", "<>", "\"\<L000_2.csv\>\""}], "]"}], 
    "\[LeftDoubleBracket]", 
    RowBox[{"All", ",", 
     RowBox[{"{", 
      RowBox[{"1", ",", "col"}], "}"}]}], "\[RightDoubleBracket]"}]}], 
  ";"}], "\[IndentingNewLine]", 
 RowBox[{
  RowBox[{"L0b", "=", 
   RowBox[{"ListPlot", "[", 
    RowBox[{"data", ",", " ", 
     RowBox[{"Joined", "->", "True"}], ",", 
     RowBox[{"PlotStyle", "->", 
      RowBox[{
      "colour", "\[LeftDoubleBracket]", "2", "\[RightDoubleBracket]"}]}]}], 
    "]"}]}], ";"}], "\[IndentingNewLine]", 
 RowBox[{
  RowBox[{"data", "=", 
   RowBox[{
    RowBox[{"Import", "[", 
     RowBox[{"path", "<>", "\"\<L001.csv\>\""}], "]"}], 
    "\[LeftDoubleBracket]", 
    RowBox[{"All", ",", 
     RowBox[{"{", 
      RowBox[{"1", ",", "col"}], "}"}]}], "\[RightDoubleBracket]"}]}], 
  ";"}], "\[IndentingNewLine]", 
 RowBox[{
  RowBox[{"L1", "=", 
   RowBox[{"ListPlot", "[", 
    RowBox[{"data", ",", " ", 
     RowBox[{"Joined", "->", "True"}], ",", 
     RowBox[{"PlotStyle", "->", 
      RowBox[{
      "colour", "\[LeftDoubleBracket]", "3", "\[RightDoubleBracket]"}]}]}], 
    "]"}]}], ";"}], "\[IndentingNewLine]", 
 RowBox[{
  RowBox[{"data", "=", 
   RowBox[{
    RowBox[{"Import", "[", 
     RowBox[{"path", "<>", "\"\<L003.csv\>\""}], "]"}], 
    "\[LeftDoubleBracket]", 
    RowBox[{"All", ",", 
     RowBox[{"{", 
      RowBox[{"1", ",", "col"}], "}"}]}], "\[RightDoubleBracket]"}]}], 
  ";"}], "\[IndentingNewLine]", 
 RowBox[{
  RowBox[{"L3", "=", 
   RowBox[{"ListPlot", "[", 
    RowBox[{"data", ",", " ", 
     RowBox[{"Joined", "->", "True"}], ",", 
     RowBox[{"PlotStyle", "->", 
      RowBox[{
      "colour", "\[LeftDoubleBracket]", "4", "\[RightDoubleBracket]"}]}]}], 
    "]"}]}], ";"}], "\[IndentingNewLine]", 
 RowBox[{
  RowBox[{"data", "=", 
   RowBox[{
    RowBox[{"Import", "[", 
     RowBox[{"path", "<>", "\"\<L005.csv\>\""}], "]"}], 
    "\[LeftDoubleBracket]", 
    RowBox[{"All", ",", 
     RowBox[{"{", 
      RowBox[{"1", ",", "col"}], "}"}]}], "\[RightDoubleBracket]"}]}], 
  ";"}], "\[IndentingNewLine]", 
 RowBox[{
  RowBox[{"L5", "=", 
   RowBox[{"ListPlot", "[", 
    RowBox[{"data", ",", " ", 
     RowBox[{"Joined", "->", "True"}], ",", 
     RowBox[{"PlotStyle", "->", 
      RowBox[{
      "colour", "\[LeftDoubleBracket]", "5", "\[RightDoubleBracket]"}]}]}], 
    "]"}]}], ";"}], "\[IndentingNewLine]", 
 RowBox[{
  RowBox[{"data", "=", 
   RowBox[{
    RowBox[{"Import", "[", 
     RowBox[{"path", "<>", "\"\<L010.csv\>\""}], "]"}], 
    "\[LeftDoubleBracket]", 
    RowBox[{"All", ",", 
     RowBox[{"{", 
      RowBox[{"1", ",", "col"}], "}"}]}], "\[RightDoubleBracket]"}]}], 
  ";"}], "\[IndentingNewLine]", 
 RowBox[{
  RowBox[{"L10", "=", 
   RowBox[{"ListPlot", "[", 
    RowBox[{"data", ",", " ", 
     RowBox[{"Joined", "->", "True"}], ",", 
     RowBox[{"PlotStyle", "->", 
      RowBox[{
      "colour", "\[LeftDoubleBracket]", "6", "\[RightDoubleBracket]"}]}]}], 
    "]"}]}], ";"}], "\[IndentingNewLine]", 
 RowBox[{
  RowBox[{"data", "=", 
   RowBox[{
    RowBox[{"Import", "[", 
     RowBox[{"path", "<>", "\"\<L015.csv\>\""}], "]"}], 
    "\[LeftDoubleBracket]", 
    RowBox[{"All", ",", 
     RowBox[{"{", 
      RowBox[{"1", ",", "col"}], "}"}]}], "\[RightDoubleBracket]"}]}], 
  ";"}], "\[IndentingNewLine]", 
 RowBox[{
  RowBox[{"L15", "=", 
   RowBox[{"ListPlot", "[", 
    RowBox[{"data", ",", " ", 
     RowBox[{"Joined", "->", "True"}], ",", 
     RowBox[{"PlotStyle", "->", 
      RowBox[{
      "colour", "\[LeftDoubleBracket]", "7", "\[RightDoubleBracket]"}]}]}], 
    "]"}]}], ";"}], "\[IndentingNewLine]", 
 RowBox[{
  RowBox[{"data", "=", 
   RowBox[{
    RowBox[{"Import", "[", 
     RowBox[{"path", "<>", "\"\<L020.csv\>\""}], "]"}], 
    "\[LeftDoubleBracket]", 
    RowBox[{"All", ",", 
     RowBox[{"{", 
      RowBox[{"1", ",", "col"}], "}"}]}], "\[RightDoubleBracket]"}]}], 
  ";"}], "\[IndentingNewLine]", 
 RowBox[{
  RowBox[{"L20", "=", 
   RowBox[{"ListPlot", "[", 
    RowBox[{"data", ",", " ", 
     RowBox[{"Joined", "->", "True"}], ",", 
     RowBox[{"PlotStyle", "->", 
      RowBox[{
      "colour", "\[LeftDoubleBracket]", "8", "\[RightDoubleBracket]"}]}]}], 
    "]"}]}], ";"}], "\[IndentingNewLine]", 
 RowBox[{
  RowBox[{"data", "=", 
   RowBox[{
    RowBox[{"Import", "[", 
     RowBox[{"path", "<>", "\"\<L049.csv\>\""}], "]"}], 
    "\[LeftDoubleBracket]", 
    RowBox[{"All", ",", 
     RowBox[{"{", 
      RowBox[{"1", ",", "col"}], "}"}]}], "\[RightDoubleBracket]"}]}], 
  ";"}], "\[IndentingNewLine]", 
 RowBox[{
  RowBox[{"L49", "=", 
   RowBox[{"ListPlot", "[", 
    RowBox[{"data", ",", " ", 
     RowBox[{"Joined", "->", "True"}], ",", 
     RowBox[{"PlotStyle", "->", 
      RowBox[{
      "colour", "\[LeftDoubleBracket]", "9", "\[RightDoubleBracket]"}]}]}], 
    "]"}]}], ";"}], "\[IndentingNewLine]", 
 RowBox[{
  RowBox[{"data", "=", 
   RowBox[{
    RowBox[{"Import", "[", 
     RowBox[{"path", "<>", "\"\<L080.csv\>\""}], "]"}], 
    "\[LeftDoubleBracket]", 
    RowBox[{"All", ",", 
     RowBox[{"{", 
      RowBox[{"1", ",", "col"}], "}"}]}], "\[RightDoubleBracket]"}]}], 
  ";"}], "\[IndentingNewLine]", 
 RowBox[{
  RowBox[{"L80", "=", 
   RowBox[{"ListPlot", "[", 
    RowBox[{"data", ",", " ", 
     RowBox[{"Joined", "->", "True"}], ",", 
     RowBox[{"PlotStyle", "->", 
      RowBox[{
      "colour", "\[LeftDoubleBracket]", "10", "\[RightDoubleBracket]"}]}]}], 
    "]"}]}], ";"}], "\[IndentingNewLine]", 
 RowBox[{
  RowBox[{"data", "=", 
   RowBox[{
    RowBox[{"Import", "[", 
     RowBox[{"path", "<>", "\"\<L100_1.csv\>\""}], "]"}], 
    "\[LeftDoubleBracket]", 
    RowBox[{"All", ",", 
     RowBox[{"{", 
      RowBox[{"1", ",", "col"}], "}"}]}], "\[RightDoubleBracket]"}]}], 
  ";"}], "\[IndentingNewLine]", 
 RowBox[{
  RowBox[{"L100a", "=", 
   RowBox[{"ListPlot", "[", 
    RowBox[{"data", ",", " ", 
     RowBox[{"Joined", "->", "True"}], ",", 
     RowBox[{"PlotStyle", "->", 
      RowBox[{
      "colour", "\[LeftDoubleBracket]", "11", "\[RightDoubleBracket]"}]}]}], 
    "]"}]}], ";"}], "\[IndentingNewLine]", 
 RowBox[{
  RowBox[{"data", "=", 
   RowBox[{
    RowBox[{"Import", "[", 
     RowBox[{"path", "<>", "\"\<L100_2.csv\>\""}], "]"}], 
    "\[LeftDoubleBracket]", 
    RowBox[{"All", ",", 
     RowBox[{"{", 
      RowBox[{"1", ",", "col"}], "}"}]}], "\[RightDoubleBracket]"}]}], 
  ";"}], "\[IndentingNewLine]", 
 RowBox[{
  RowBox[{"L100b", "=", 
   RowBox[{"ListPlot", "[", 
    RowBox[{"data", ",", " ", 
     RowBox[{"Joined", "->", "True"}], ",", 
     RowBox[{"PlotStyle", "->", 
      RowBox[{
      "colour", "\[LeftDoubleBracket]", "11", "\[RightDoubleBracket]"}]}]}], 
    "]"}]}], ";"}], "\[IndentingNewLine]", 
 RowBox[{
  RowBox[{"data", "=", 
   RowBox[{
    RowBox[{"Import", "[", 
     RowBox[{"path", "<>", "\"\<S001.csv\>\""}], "]"}], 
    "\[LeftDoubleBracket]", 
    RowBox[{"All", ",", 
     RowBox[{"{", 
      RowBox[{"1", ",", "col"}], "}"}]}], "\[RightDoubleBracket]"}]}], 
  ";"}], "\[IndentingNewLine]", 
 RowBox[{
  RowBox[{"S1", "=", 
   RowBox[{"ListPlot", "[", 
    RowBox[{"data", ",", " ", 
     RowBox[{"Joined", "->", "True"}], ",", 
     RowBox[{"PlotStyle", "->", 
      RowBox[{
      "colour", "\[LeftDoubleBracket]", "12", "\[RightDoubleBracket]"}]}]}], 
    "]"}]}], ";"}], "\[IndentingNewLine]", 
 RowBox[{
  RowBox[{"data", "=", 
   RowBox[{
    RowBox[{"Import", "[", 
     RowBox[{"path", "<>", "\"\<S002.csv\>\""}], "]"}], 
    "\[LeftDoubleBracket]", 
    RowBox[{"All", ",", 
     RowBox[{"{", 
      RowBox[{"1", ",", "col"}], "}"}]}], "\[RightDoubleBracket]"}]}], 
  ";"}], "\[IndentingNewLine]", 
 RowBox[{
  RowBox[{"S2", "=", 
   RowBox[{"ListPlot", "[", 
    RowBox[{"data", ",", " ", 
     RowBox[{"Joined", "->", "True"}], ",", 
     RowBox[{"PlotStyle", "->", 
      RowBox[{
      "colour", "\[LeftDoubleBracket]", "13", "\[RightDoubleBracket]"}]}]}], 
    "]"}]}], ";"}], "\[IndentingNewLine]", 
 RowBox[{
  RowBox[{"data", "=", 
   RowBox[{
    RowBox[{"Import", "[", 
     RowBox[{"path", "<>", "\"\<S003.csv\>\""}], "]"}], 
    "\[LeftDoubleBracket]", 
    RowBox[{"All", ",", 
     RowBox[{"{", 
      RowBox[{"1", ",", "col"}], "}"}]}], "\[RightDoubleBracket]"}]}], 
  ";"}], "\[IndentingNewLine]", 
 RowBox[{
  RowBox[{"S3", "=", 
   RowBox[{"ListPlot", "[", 
    RowBox[{"data", ",", " ", 
     RowBox[{"Joined", "->", "True"}], ",", 
     RowBox[{"PlotStyle", "->", 
      RowBox[{
      "colour", "\[LeftDoubleBracket]", "14", "\[RightDoubleBracket]"}]}]}], 
    "]"}]}], ";"}]}], "Input",
 CellChangeTimes->CompressedData["
1:eJwd0l1IU3EABfAha7GKXARxq4XL9QkxVg+mIdMrWkt0lB9UUgqDramh0oSk
MvSOHJVbaoGDdKX2sTbNDFHL5mYr0xBfho3UxJGa2GVOp7Sn6H/+D4cfh/N6
9mvLc3QxAoFASQKrPL9FnQM821Mk2Qx99sE4OGMqOgA1u3Ye6SZaEz8dg8yL
+G5o7zFRW4LmfQFiTqGHauUOP5khrs8pWmD1+Pnrs0RlU24NTNZXmOGWPJmN
9huKp7BzxeiEaRkJPfCHeE8vzJ+emIRLhvczcP3tplHnIM9+s5T4obK7bwq6
vM0/oTfVtQBl9R6qdWBom4vI7C2NhfrWjGzaiy1XYdj9ZRpqVVHqLWFVEGYb
xqleL9/XSZT604dhqu2Qvpco0CqoWWntlXDs0kuqLy/C0T0uStXGqB/Dm8Ys
6oPZP8+hXhGh1nELzd+Ji19TbJD70HH6mZtnk44yZ6DCnnkRzql0VGUtI24j
6nfIqXkyk6WDuNwVbYTX7hmdsJ9pocaEpD5oLrs/Bkccy0IH8VxRjQjqcpsS
oPv1AlUukic5if+27k6Ba8GQwUXkEk+VwYa2SLifOFouWoXS1fTqSeJZo8UE
C+PrWmG7oMIJ5xttq1Aj9a/BnOTw9gBRIjkRCzXzfm6K6Jj/fBeGHmVuQPXs
ErVMVVB7e4hnxQevcFDy8EID/KguoZ68kz886iF/eveKqjEOjsBFszAA/xYc
X2EmePZyl4NaX/mrVO7n2TfFG9T/tqS6bw==
  "],
 CellLabel->
  "In[169]:=",ExpressionUUID->"96b74128-f3ea-4ce2-b32a-9ac5eea6eb69"],

Cell[CellGroupData[{

Cell[BoxData[
 RowBox[{
  RowBox[{"(*", 
   RowBox[{
    RowBox[{
    "show", " ", "selected", " ", "samples", " ", "on", " ", "the", " ", 
     "same", " ", "plot"}], " ", "-", " ", 
    RowBox[{"all", " ", "pure", " ", "standard", " ", "samples"}]}], "*)"}], 
  "\[IndentingNewLine]", 
  RowBox[{"Show", "[", 
   RowBox[{
   "Ref", ",", "L0b", ",", "L1", ",", "L3", ",", "L5", ",", "L10", ",", "L15",
     ",", "L20", ",", "L49", ",", "L80", ",", "L100b", ",", 
    RowBox[{"PlotRange", "->", 
     RowBox[{"{", 
      RowBox[{
       RowBox[{"{", 
        RowBox[{"0.2", ",", "2"}], "}"}], ",", 
       RowBox[{"{", 
        RowBox[{"0", ",", "1.5"}], "}"}]}], "}"}]}], ",", 
    RowBox[{"Frame", "->", 
     RowBox[{"{", 
      RowBox[{
       RowBox[{"{", 
        RowBox[{"True", ",", "False"}], "}"}], ",", 
       RowBox[{"{", 
        RowBox[{"True", ",", "False"}], "}"}]}], "}"}]}], ",", 
    RowBox[{"GridLines", "->", 
     RowBox[{"{", 
      RowBox[{
       RowBox[{"{", 
        RowBox[{
         RowBox[{"{", 
          RowBox[{"0.53", ",", 
           RowBox[{"Directive", "[", 
            RowBox[{"Dashed", ",", 
             RowBox[{"Thickness", "[", "0.005", "]"}]}], "]"}]}], "}"}], ",", 
         
         RowBox[{"{", 
          RowBox[{"1.20", ",", 
           RowBox[{"Directive", "[", 
            RowBox[{"Dashed", ",", 
             RowBox[{"Thickness", "[", "0.005", "]"}]}], "]"}]}], "}"}], ",", 
         
         RowBox[{"{", 
          RowBox[{"1.37", ",", 
           RowBox[{"Directive", "[", 
            RowBox[{"Dashed", ",", 
             RowBox[{"Thickness", "[", "0.005", "]"}]}], "]"}]}], "}"}], ",", 
         
         RowBox[{"{", 
          RowBox[{"1.82", ",", 
           RowBox[{"Directive", "[", 
            RowBox[{"Dashed", ",", 
             RowBox[{"Thickness", "[", "0.005", "]"}]}], "]"}]}], "}"}]}], 
        "}"}], ",", "None"}], "}"}]}], ",", 
    RowBox[{"FrameLabel", "->", 
     RowBox[{"{", 
      RowBox[{
       RowBox[{"{", 
        RowBox[{"\"\<absorbance (arbitrary unit)\>\"", ",", "None"}], "}"}], 
       ",", 
       RowBox[{"{", 
        RowBox[{"\"\<frequency (THz)\>\"", ",", "None"}], "}"}]}], "}"}]}], 
    ",", 
    RowBox[{"FrameTicks", "->", "All"}], ",", 
    RowBox[{"LabelStyle", "\[Rule]", 
     RowBox[{"Directive", "[", 
      RowBox[{"FontSize", "\[Rule]", "16"}], "]"}]}]}], "]"}]}]], "Input",
 CellChangeTimes->{{3.855007148609742*^9, 3.855007185310218*^9}, {
   3.855007261532359*^9, 3.855007276705792*^9}, {3.855007426522397*^9, 
   3.855007427338825*^9}, {3.855007681177721*^9, 3.855007699754877*^9}, {
   3.855017201575685*^9, 3.85501721356059*^9}, {3.855019938282776*^9, 
   3.855019983833405*^9}, {3.855021143454473*^9, 3.855021161128889*^9}, {
   3.855021398448455*^9, 3.855021444949746*^9}, {3.855021506454658*^9, 
   3.855021547733366*^9}, {3.8550217348606586`*^9, 3.855021740827442*^9}, {
   3.8550218119396753`*^9, 3.8550218512967367`*^9}, {3.8550218838470707`*^9, 
   3.855021948486655*^9}, 3.8550498280709057`*^9, {3.856489302820677*^9, 
   3.856489331025181*^9}, {3.85649022709179*^9, 3.8564902328976583`*^9}, {
   3.8564902692226467`*^9, 3.856490284513521*^9}, {3.8564903284448023`*^9, 
   3.856490353957149*^9}, {3.856493799079976*^9, 3.856493799633613*^9}, {
   3.856508205690405*^9, 3.8565082058919907`*^9}, {3.857515171690469*^9, 
   3.857515172972818*^9}, {3.857522281927106*^9, 3.8575223087056*^9}, {
   3.857535456783349*^9, 3.857535483666749*^9}, {3.8575355255558987`*^9, 
   3.857535526114986*^9}, {3.857537913641994*^9, 3.857537933290422*^9}, {
   3.857624436984932*^9, 3.85762444909984*^9}, {3.85762448859752*^9, 
   3.85762450472231*^9}, {3.857624600441143*^9, 3.8576246558567753`*^9}, {
   3.857624694322174*^9, 3.857624790166396*^9}, {3.857966067931884*^9, 
   3.8579660703556643`*^9}, {3.857966136559828*^9, 3.857966138436305*^9}, {
   3.8687937193015833`*^9, 3.868793737748275*^9}},
 CellLabel->
  "In[202]:=",ExpressionUUID->"ab4747b5-207e-48d7-98ad-33b49e0430f2"],

Cell[BoxData[
 GraphicsBox[{{{}, {{}, {}, 
     {RGBColor[
      0.15294117647058825`, 0.050980392156862744`, 0.10196078431372549`], 
      PointSize[0.012833333333333334`], AbsoluteThickness[1.6], 
      LineBox[{{0., 0.}, {0.014275517487508924`, 0.}, {0.028551034975017847`, 
       1.}, {0.04282655246252677, 3.}, {0.057102069950035694`, 5.}, {
       0.07137758743754462, 10.}, {0.08565310492505354, 15.}, {
       0.09992862241256247, 20.}, {0.11420413990007139`, 49.}, {
       0.12847965738758033`, 80.}, {0.14275517487508924`, 100.}, {
       0.15703069236259815`, 100.}}]}}, {{}, {}}}, {{}, {{}, {}, 
     {RGBColor[0.5607843137254902, 0.5254901960784314, 0.5647058823529412], 
      PointSize[0.0055000000000000005`], AbsoluteThickness[1.6], 
      LineBox[{{0., 0.15504492969281458`}, {0.014275517487508924`, 
       0.18720349146461757`}, {
       0.028551034975017847`, -0.26095695394331075`}, {0.04282655246252677, 
       0.16327923350072204`}, {
       0.057102069950035694`, -0.28526949394833423`}, {
       0.07137758743754462, -0.35067698496929633`}, {
       0.0788529132589177, -1.3863220701396155`}}], LineBox[CompressedData["
1:eJw1mHlYzO0Xxqd9r5lB2lVISG+yJeWcyJolCS1o2snyisj2kiglS1SESitq
og0tlnbte2mvaVHRom3al990eX5/zXWu78z1PN9zzv2572uUrP41suWmUCi7
uCiUuc//rje+aVdMBBFvCTGG+kgqGzQX9PgmA/VijY7m2haQ2tXvdk3nKzQo
Ba8uqK0CheVHrvGdT4Pc1VudIwo/Q8yqT2uKtmWAk15CyIP+slSc+7l0Fogq
vaVtz69NLV/vFH60NxumLoxOu91IB5tNFUeXpOeAsb6R7J28fPh7Xh5ojEwF
dHxhgrv+46KEEwUQbGupc2Hgderf84sgeOb7oZHAD6lRe/dv3kotAUXtpbUs
zzByn1Lw3nWDDYzPYMd0P/LLvAyoz4+0K/xJIPcrB4rq5ZQqlZ2pYzE/JeL+
qQC8qXzs3sxTct9KoATk5Ir/OQyeH/RzL/NUQVp6vV2nXwj8vX8VeD838gqz
CQfZ5DAXrP4BwcyG3uNTgeR9qoH1dOBxUHcARH/l3ijIrAHKj/El56RDyfvV
AlVON895cRhszrAcKLlRB6z2BaziIH/yvvWQZujBbO29DSXf0yKfGTUARdlq
S+QnS9L/Rkgrz/PnMvQAy4JFVhYqTeC99+qqjMUh8LcfzZDmNPTyX8lIGCy5
IbNsohkUo8PjbiKT9IcF/QcoQi6RYbDl99mTox0sSDPfdP+srAfpVwtQjidY
yb29kup1OmhbfSmn1nh9YfvjA6l/+9cKlBfZOy7G+UJFX5FSagqnDp30nzkd
AX/72QZp0+V0eT4myDlOT4eGtwG14Z/5vcGR8Le/7cBKibUrlA0B2yG1OveH
7UDhcn/2aqUn6fdPzvvmKjbFmMH7i0c/OVzm1K/+9e32uUX6/xNYT05qsHMC
YWTU68k+qw5QNPXwV1wbSebRAQwW00EmMhrg6uezmns6IZaXz8598A2ZTycw
xl1WrVAPAI+p37sl13dBWlzgCbELd8i8usAl8SSrbMQRyubat+gXKIovP9gr
/YTM7xfEZoJb3Y5wkObazdMk9BvO8fmYF0I0medvCL4Tv0C2Oxqsbl9pTh/6
DWi0teDM1ddkvt3ASHknGq/5HJh8kZ8jGruBosm1y3mPK5l3D1BadrVYf/OE
4bs1zzxzeiBNKXjUTyuIzL8XDD0XR8y8jQQdYUGnM3G9kJv8+L3auliyD33A
COO2WuTxHtzubzA88JJTr9g44WH9muzHH0jrilkd0eUHxeL2auvc/gDKsPfW
DbmSffkDDOORZ52/vMFrp8Gd+xv6IZYuXW+R/X999QMytIq2hMZArJD1+RvR
/RB8W0J5Wime7FM/UOSfDe/pi4HK/KuMc0oDoGhB4fP3jSD7NQCUxo62z7d8
YWxufE8HwCXV0FBg3wP4u28DgE1HPahF/iC/N0rHWGQQFCsslU153hL9DoK3
eTDl0oVY0BPPWLHdZRCSfGanO+XiyT4OQnCOpWtj1nuwK6mV0mJzvv+zjC2d
Ek72cwgY1vwpIqdfwj3vAf4VDkMQLP/ocdq+52RfOfUQvaTILxTeHxBiyzZz
6pKAH4dOM8n+DoNqZXfm8sVxUEFXahMzHgZv558bcvTiyD4Pg2FPnlTnbDSM
VmiVzeYOA2X5k2KhY+Fkv9mAyz+WiS4JAlk/w9QBXTZQ4836r30KIfvOBsrG
bRN57zh6OXziXVs8p77433GFO3Fk/9lQyh45kH4tAWwWurysWjYCWifZvPSb
cUQPI9BfRY/eKh4FnnPrEzACLq4ntdnHQog+RgA7V/b7Lw2Cd89jnJNpo0AN
kTw16xdB9DIKHl6J67fnxEKZWY4t030UDOsWPtDU/Ej0MwpaYQq/z7d/hBHZ
5oOBk5znS7zW+2nEEz2NAUPHucswLhJkGkf0Hp3j1OvWHIzyDSH64tQlm8vW
yYfA5iBxjVs/x0DRey81vCiS6G0cPF5k+jcLJYC1hYrCBbNxyL0ydcJ7fyLR
3ziwxhKnD8Ukwl3FzaK2JeMw5piYdF3vA9HjBGj8Ov1cedU7iG45NHFYfwIM
12xjabEjiD4noDSpbmPQ1zdQGnqma2fyBFBfLZod+ieW6HUC8MXbLIHLH2HY
2u2HtvokvN1D+5NOSyb6nYSx854ntKVSQHppYJZa2CRoWVVOZTp/IHqeBKqP
bcpkaQzodnyIV5CagtL1pZ/W6kcTfXPqNm9pAQpHr28Kg6kPpuBtfhR/n+wH
ovcp0JiQkC3qSwT3E+0Pubmnwd8u9kXowmSi/2noCnTYc/RkIkQtn7o+fGka
XHYpN2heSCA8mIaadcuLt0vGQcnveac6uqdB8U2MTzYjjvBhBly0VnW5rf4I
Q8yVpjWMGTgxtOzap33JhBczEBz5vPUfsa+w8MzWHflVM8DQ9ZJh530m/JiF
LrePfdTjSaCjbr7uy+5ZSLo8nBuT+4HwZBa0Fk7ZTaolAOPP+cXvU2dB0Otp
oV7zB8KXWaBYB8yUfEmGLSbZgoYyFGQ8gMNBlt8Ibyjom3L0Gd+LNKick48x
BXmv4Yd2yTTCHwpKmX7rmDD9CvbScwtGwdzZS4Fh5imERxRMalupv3IyCcbH
u3pT8ijYby/Je7bvM+ET53nBxK+x+FTwqhtuX8PLhYoaw3Je6hmEV1x43+aR
0XN2Bsh/pjREb+ZCuYltntURGYRfXNhef98Rl6dDzEvRiqVXuJBRVrtfojqV
8IwLe9x+rTe+mg5brkvlByVwYW7ChBRTKIPwjQsLNxyc/9A7Eyo5alrYx4Un
+FuV5J5mEd5xY7iuQttkZxbY6Wokeatyap222tu3Mwj/uPFtxPdj+6zSYExe
J0bImhu1HK5afBdKJTzkRl6KH/vPrTS4N7PjtWsgNzZwVRv0GGQQPnLjfPHu
q9b3skBuTr7V3Dg2oHbi9utswktu9GAbt+tXZUNMqoWvE50HTzw9JNmikkX4
yYNO6tblkSIZoBd8yqt3Dw9WSsy7IC+dTnjKgww95uTk+XSocHF2tbvLg2P/
2odnDWcQvvKgTskeubr3WWBrOSc4Hgy//S1QtiSb8JYHsx6dukaryYZRDj1M
pjjPd6uIK2dmEf7yomqVRNSbLdlwT/mlfdl6XlRccl3PrD+b8JgXXV5vaDZw
+w5yPG+O73bkRW+uw6ZJ3bmEz7xIOaq+IJcnB963xR/KZPJiv2w+Y7Xtd8Jr
Xjyx1DY/Rfc7YNa3PTodvFiT9DnC7nY24Tcf6u+5kdkK36E8PH/rR0U+ZDxS
P9mlXEJ4zofhNovz7GrzwHYOH+Z8GPuU9xPIFBK+86Hi+vJQ7YOFMGrbuvqN
H+f3RVkf+zvyCe/5sNCkJCR8KA88t/epKpbyoahaD+Wnbw7hPx/6Z7tSVP7L
AVkOLZ8L82PPZqVnfafziB/wY/DKpadfBRXBOwH+hfRt/OgUWxflkVFA/IEf
1WqXKcLbIoAumrjXTX40mb/9/KveYuIX/Ch4k5u/yLMYynPl+XhT+JF3ZoWd
QncJ8Q9+1JFQdDyQVQI2kXMA4nx/JY/dEb0y4icCaGxuZnS+oRxGPNcNsdUF
UOOP62t6cBnxFwGMXuvlasVXBh4OehxFCqBZaYJFk1kZ8RsBzOBSLztiXA4y
BntbOsME8FOmk4r22griPwLYdC7Xw2mwCt7N4atJAFOepg+YX6kifiSAokW7
9/46VwXAcYdaKUGUUTcZNFapIv4kiINDxevmBVZAWc+570YHBZHXecQzzbuC
+JUgfuvVtrlysAysi65/LXggiGsrFvnQ6iuIfwmi1JvQRUJSlcB+58HZCEHs
qxU2VzCsIX4miPeWDp6dla8Fj4e+zK/cQpgy3Xhkn18d8TchzLql1sg3Vg0y
/waHrtcVQrlOewul3Crid0LYt+kkjbW/GqL3R3M6KoSHL5j0fDWvJv4nhF88
55smZ9XC5jk8xAvhmE11R2V2PfFDITztdoDxerYJSqlZd0N6hLBYf+zFwcBm
4o/CmCW5yaRegAVWA3NAFkbcdYl37UQj8Uth1CrQWeDp2ADssvqLPpbCeMdH
fbVSTgPxT2G8r8ZV1raPBXfjO0+LBghjQh3X1kdLWMRPhdHpZboN14EmkPYZ
4jioMPJaDe8Xrm8m/iqMCze6+15f1QLMC7NmM1QRrNGv5emjNBO/FUGPVykL
Tsa3gK6xiJGzgQjecKDnuUmziP+K4PyztOD8O5zz1i7kOKIIipha9YdxsYgf
i2DjGU8FA03O+y1YjCfTRHDD3divlhYs4s8iyHLJ/WEQyYJhtvqG1gkRFG0K
3as6ziJ+LYqfMuoOSNs2gvucfNeJortEvGz0pmbi36IY1KaZHtzVCFKJ25dW
/iuKw1pUM96yBuLnoqiRXDjKfNgEzGdGcnujRDG27sBT/7YW4u+i+E3iFV+Q
OOe8y8fnfW8XRcGEr8qmG5qI34shK1L9Zy3neYmJgzAsEkPhAt2eEK9m4v9i
qH2sX7WfXg6WGy9xJZmKYeEPB7vNzHqSB8TQRONb16nUahiSdh3T8BXDeKMV
Bt6PG0g+EMOrwfpxh8cbwG3iwZ/IYjGE1edv3LzYQvKCGM53C0zZ+KgdpOqf
dygLiWOiuLF6QAOL5AdxPHcv8cWN8maI4nTz5VZx/FTqpelQ2kTyhDhyv58q
bPCpAJ2AuMr5N8QRG45fChxKI/lCHCujCtq0c2qheE5eSeLYrymSdMWmhuQN
cfRNNFAXVG0DxrG8DP4hcbzfpqpi6tZG8ocEbr/66EZ/ZSsM6VYl31wlgZpL
dTqczdpJHpFAXFnX6WLTCG4KLbFj9hLYpXSxblq4luQTCQxO9j5j51YNC2d7
3jiGSmDWd2eG3p1Gklck0GeHjUnLl1aIbB4L+t0ggUpTXSpfzH+S/CKB1JmX
po6DLFBgcBfEiVBR2rOROevYQvIMFYX7NzGXSzaCvaEHh+BUNJG5qPnjaR3J
N1Q0ctwpe3F/E8TinGFTsX9x3c7i7iqSd6jI7bl0U93eUhjX8NW1t6aimai5
tUFPPck/VHxQ9HbgWW4XbFGS4RCZilax2nprctpIHqKiuzI7NSucBV604LWs
QCpKOayy3H2gjeQjKu67Vay1G1qhkkslVu4zFevqmWMbshtJXuLcd8X0ph+d
VSA/ODdQKtZ6frjrpPuT5CcqXpTp2KQt1AZ2c/bFpuLvd64br8VWkTxFw9OS
1fr2Zq0QW56oXE6n4Zc3Ib/dr9SRfEXDjmW9szsl62A8Q5dDTBpS/0vqquXw
4m/eoqF7Zqua6QXOeQmZ0gZ7aZh1dfkOpSetJH/R0GSn/TWpqE7wCtvld9eB
hvlKYk2UXT9JHqOh7Y1lUcea2qDSp4RDQBry227fKZZRR/IZ5z51d6uLvfJA
/s6h+5QIGqoW6Gm7lhSSvEbD7LTjl/3COOc51QvoZtBwlvaA6drbTvIbDY+e
zTiIFt0QYzMXYGgonKYq9/DuL5LnaChoqBTh7NUBY8adMx+naKj94P0xOZ4y
ku/oWHNO8m7pruJUvW1nrg5K0/Hc9ZtZK54WkrxHR5t7o4slfPPg3px9bqCj
y5pNTy7vLiX5j46GKhctpO/0QOXSK46njOmoViSjr7Wjm+RBOvKnbVt4qrUF
5CXnFpyOg3zLL9PKWCQf0nHCY/GlSYMfYMfvxiEOHVdUWGV6+7eRvEhHHXP+
2wHrfqTGjAi3K0Zzzl9waVUn7WPq3/xIR+GaljSBtiYY6/C2OJZHR1X+DrcX
L3pInqTjkjr1Bv0aznnVkhyC0DGIbt9P4/D6b76kY1Pw1BrRhnq4lxNw+AfP
PLy3YMW117IdsDtVdo+Q0Dz8//+P/wPHN8KT
       "]], LineBox[CompressedData["
1:eJwBAQL+/SFib1JlAgAAAB8AAAACAAAAzfqlNrIcE0ALkA8NYC72v9O3ItIS
IRNAGBDEHPByzD/4r+UPsS8TQOY28ogzyuc/HKioTU8+E0CgJ8Rw00ujv0Gg
a4vtTBNAgpN+hAH42j9lmC7Ji1sTQPxRsGTfLeA/ipDxBipqE0DIQyp/rFuw
P66ItETIeBNAALgBRYRj2D/TgHeCZocTQLG15umMnuk/+Hg6wASWE0A89h1L
N6rgPxxx/f2ipBNAMBZNPNl8t79BacA7QbMTQK62lSD6X94/ZWGDed/BE0Dc
/7San8HLP4pZRrd90BNAIBt0Qzljlj+uUQn1G98TQEiC9ml6p7U/00nMMrrt
E0BckkX0LPnqP/dBj3BY/BNAzKJQPsGaxT8cOlKu9goUQFI3nObiQek/QDIV
7JQZFEB7VCFK557kP2Uq2CkzKBRARLEthTDnxj+KIptn0TYUQEIYzwq5UNw/
rhpepW9FFECA+mYs8p2Sv9MSIeMNVBRAACOWKtwQqb/3CuQgrGIUQEbYKn+L
VeM/HAOnXkpxFED0nQrapMTcP0D7aZzofxRARIrbFEzw6T9l8yzaho4UQAE6
5RFUlO4/ievvFyWdFEBQQJrxNNLrP67jslXDqxRA+EiFKOW1zr/T23WTYboU
QLZtzWLj1ei/P/pHinXGFEALkA8NYC72vw/K6HE=
       "]], 
      LineBox[{{5.1973465286569445`, -1.3863220701396155`}, {
       5.2105638829407575`, 0.21669118870759352`}, {5.224839400428266, 
       0.34877439296638546`}, {5.239114917915775, 0.8043076602043857}, {
       5.253390435403284, 0.8948884282400644}, {5.267665952890793, 
       0.9056816571022116}, {5.281941470378301, 0.19183083718527938`}, {
       5.296216987865811, -0.19681392950569188`}, {
       5.310492505353319, -0.1803470986882545}, {5.3247680228408285`, 
       0.6921162896437101}, {5.339043540328338, -0.2053892070312351}, {
       5.353319057815846, 0.4311000342071317}, {5.367594575303356, 
       0.9085223960039835}, {5.381870092790864, 0.471662743695604}, {
       5.396145610278373, 0.35446275679115935`}, {5.410421127765882, 
       0.32906908804778423`}, {5.422671456369339, -1.3863220701396155`}}], 
      LineBox[{{5.426664282280366, -1.3863220701396155`}, {5.4389721627409, 
       0.3875375466389954}, {5.453247680228409, 0.7108137803242318}, {
       5.467523197715917, 0.7915179610034061}, {5.481798715203427, 
       0.8306205669305674}, {5.496074232690936, 0.4329437770675375}, {
       5.510349750178444, 0.8541982674794346}, {5.524625267665954, 
       0.5058380225567214}, {5.538900785153462, -0.08340224185434031}, {
       5.5531763026409715`, 0.06021455263347364}, {5.56745182012848, 
       0.05783183997295305}, {5.581727337615989, -0.17666939978797402`}, {
       5.596002855103498, 0.6084215457897824}, {5.610278372591007, 
       0.23304373834444703`}, {5.620779950458993, -1.3863220701396155`}}], 
      LineBox[{{5.629099841574233, -1.3863220701396155`}, {
       5.638829407566025, -0.1407925468303679}, {
       5.652517444672729, -1.3863220701396155`}}], LineBox[CompressedData["
1:eJwBgQF+/iFib1JlAgAAABcAAAACAAAArhCPRjadFkALkA8NYC72v63QWsdl
qxZAyHlHx4p41z/SyB0FBLoWQKZzDa1W8uQ/9sDgQqLIFkDCEMoG3TnYPxu5
o4BA1xZA4HSPLWShrb8/sWa+3uUWQLDNvhSYWbk/ZKkp/Hz0FkDY9jcazoXn
P4ih7DkbAxdAFyIYb8NR6j+tma93uREXQFho+uTBvrw/0ZFytVcgF0CwhNc/
Vu/SP/aJNfP1LhdA1nv7cT7O5D8bgvgwlD0XQCifDOKmhtM/P3q7bjJMF0BS
imrsJ3PfP2RyfqzQWhdAQhLpdcL84T+IakHqbmkXQEgXpK9WrNo/rWIEKA14
F0ASY4jdI+Dkv9Fax2WrhhdANmF5/L0c0j/2UoqjSZUXQAOoZTRmC+w/GktN
4eejF0Dge4RetLTpvz9DEB+GshdA0AtRiK5+0j9kO9NcJMEXQIAsmczLBaO/
iDOWmsLPF0AEEC1zsKvEP7T18HL/0xdAC5APDWAu9r8R4K6Q
       "]], 
      LineBox[{{5.977495090513646, -1.3863220701396155`}, {5.981441827266239, 
       0.062435615900265584`}, {5.995717344753748, 0.20839880223292617`}, {
       6.009992862241257, 0.5769798175163187}, {6.024268379728766, 
       0.5201700819362913}, {6.038543897216274, -0.6380535388466679}, {
       6.052819414703784, 0.5485836010652132}, {
       6.067094932191292, -0.6566327046838962}, {
       6.078633226928965, -1.3863220701396155`}}], LineBox[CompressedData["
1:eJwBQQG+/iFib1JlAgAAABMAAAACAAAAY6t+QDtVGEALkA8NYC72v/bkMwTx
YRhAEAaP5c7bzb8a3fZBj3AYQHwJ6SQTu9m/P9W5fy1/GEDquiYpEHnqP2PN
fL3LjRhAQLplKqR6m7+IxT/7aZwYQMgDjQufBrk/rL0COQirGEAKgb49NJfk
v9G1xXamuRhATraP0IaB2j/1rYi0RMgYQE6ajxrPxOQ/GqZL8uLWGEAg2HLu
ZCGtvz6eDjCB5RhA4DUk/UXVyb9jltFtH/QYQAiIIVeoI8a/iI6Uq70CGUCz
JNRen3HgP6yGV+lbERlAVrXdPHXw6D/Rfhon+h8ZQH5pPb1K29Y/9XbdZJgu
GUCM7t5BdkrjPxpvoKI2PRlAiJac/9Pw0r8+Z2Pg1EsZQEAVQFqr+MI/oKc8
DENaGUALkA8NYC72vyW7kIU=
       "]], 
      LineBox[{{6.338742156661705, -1.3863220701396155`}, {
       6.352605281941471, -0.7150716296445987}, {
       6.36688079942898, -0.9937510109657497}, {
       6.367216993558371, -1.3863220701396155`}}], LineBox[CompressedData["
1:eJwBgQJ+/SFib1JlAgAAACcAAAACAAAARKqPRHaTGUALkA8NYC72v/U/MhXs
lBlARh098ZLh2j8aOPVSiqMZQPSAAHh2YfK/PjC4kCiyGUA+GbiOyO/wv2Mo
e87GwBlARMqiTtnM4z+HID4MZc8ZQD7Cd7gGKPa/rBgBSgPeGUC8oA2/e3fU
v9AQxIeh7BlAFO2ZKw0e87/1CIfFP/sZQNbbUGPdXdE/GQFKA94JGkCRUUqZ
sSXjPz75DEF8GBpAmIcZ5Zv5wL9i8c9+GicaQI4FgGoAwN8/h+mSvLg1GkBK
Zo1ql5/dP6zhVfpWRBpAqM8WMlmjyj/Q2Rg49VIaQLQiVbyjEfO/9dHbdZNh
GkCwGTdFU/zaPxnKnrMxcBpA8CoSpzwE1r8+wmHxz34aQDiB8AH03NW/Yrok
L26NGkAAQim6lLCfv4ey52wMnBpAUOL6MUZv4z+rqqqqqqoaQBod7RS+wOY/
0KJt6Ei5GkBIUpyYLrTmP/SaMCbnxxpADr6sgRjr5L8Zk/NjhdYaQAjXPNEl
NMO/Pou2oSPlGkB0aAlVTiLlP2KDed/B8xpAIgway6W94D+HezwdYAIbQJb0
rj2SXuc/q3P/Wv4QG0AjeBl0YifhP9BrwpicHxtAisJiuNe63D/0Y4XWOi4b
QFL68NPlQuC/GVxIFNk8G0Aju2VV6O/hPz1UC1J3SxtAABvOQ+XR2D9iTM6P
FVobQCWTyvZX1+c/hkSRzbNoG0BGf99HEdnzv6s8VAtSdxtAUS7JqUIj5z/Q
NBdJ8IUbQJAL/XfcBbU/9Czaho6UG0AiJeMV25DpvxklncQsoxtAgEfY3A37
qT8QhQH3vaYbQAuQDw1gLva/olwjmg==
       "]], 
      LineBox[{{6.934135666289699, -1.3863220701396155`}, {6.937901498929337, 
       0.20890780690480526`}, {6.9521770164168455`, -0.22386626355040518`}, {
       6.966452533904355, -0.6367091972061469}, {
       6.970953281276311, -1.3863220701396155`}}], 
      LineBox[{{6.988526838674817, -1.3863220701396155`}, {
       6.995003568879373, -0.03428785127462364}, {7.009279086366882, 
       0.7010880117533271}, {7.02355460385439, 0.3644951443284996}, {
       7.0378301213419, -0.08888958622828946}, {7.052105638829408, 
       0.19794430031317656`}, {7.06265308597461, -1.3863220701396155`}}], 
      LineBox[{{7.070723355052951, -1.3863220701396155`}, {
       7.080656673804426, -0.10532062676895593`}, {
       7.094932191291935, -0.04766262955797207}, {
       7.109207708779444, -0.02684890174878185}, {
       7.123483226266953, -0.01580992384436608}, {
       7.13170775582881, -1.3863220701396155`}}], LineBox[CompressedData["
1:eJwBEQLu/SFib1JlAgAAACAAAAACAAAASRq3SzGSHEALkA8NYC72v4afj96u
mxxADipPBWS33j+rl1IcTaocQFC4xwJFcuQ/z48VWuu4HEAwTe0p9sjav/SH
2JeJxxxAAIGlijE5Yz8YgJvVJ9YcQI5jntE+C9Q/PXheE8bkHEBoEnedTanq
v2FwIVFk8xxAaCZAzQh4vj+GaOSOAgIdQE5Qm6kdUtc/qmCnzKAQHUBAVEOe
bi6Sv89Yago/Hx1AuBjTGQtfw7/zUC1I3S0dQJjRIbmJTs6/GEnwhXs8HUAQ
Q69ud/7EPz1Bs8MZSx1AyIhp6VkJxb9hOXYBuFkdQFIweZdvMuQ/hjE5P1Zo
HUBeSD0YANnfP6op/Hz0dh1AyJkM3u5Q4r/PIb+6koUdQEaF1WFnm9k/8xmC
+DCUHUDoeIglELDcvxgSRTbPoh1AQCIl+E0iwr88Cgh0bbEdQMT7MziqnOQ/
YQLLsQvAHUCkAU+l7WfXP4X6je+pzh1ArrHcXfN277+q8lAtSN0dQOA24OxI
y82/z+oTa+brHUCcG8MRb6HmP/Pi1qiE+h1ALuP/K9XE8b8Y25nmIgkeQOAn
ANMYCMO/PNNcJMEXHkAAJ0oa/OCyP2HLH2JfJh5Afk2X04aD67+Fw+Kf/TQe
QJjONetMLti/qrul3ZtDHkD01W5E0srjP4gJo3wWTR5AC5APDWAu9r/QTOyr

       "]], 
      LineBox[{{7.587416737893473, -1.3863220701396155`}, {
       7.594575303354747, -0.2930249500193922}, {7.608850820842256, 
       0.4139313796949444}, {7.623126338329765, -0.7087541129110437}, {
       7.6374018558172745`, -0.9111013677834012}, {7.651677373304783, 
       0.3740762195267301}, {7.665952890792292, -0.7546824274056427}, {
       7.680228408279801, 0.11158299965657548`}, {7.69450392576731, 
       0.9253679994870825}, {7.7087794432548185`, 0.273085521619576}, {
       7.723054960742328, -0.4001832740289859}, {
       7.732772070896496, -1.3863220701396155`}}], 
      LineBox[{{7.741229135165217, -1.3863220701396155`}, {
       7.7516059957173455`, -0.1550188671368018}, {
       7.765881513204855, -0.7724093553522842}, {
       7.780157030692363, -1.1012486669697772`}, {
       7.794432548179873, -0.8133147897530069}, {7.808708065667381, 
       0.8307709987737049}, {7.82298358315489, 0.2562848629439478}, {
       7.837259100642399, 0.17600982380777375`}, {7.851534618129908, 
       0.5663212076876146}, {7.865810135617417, 0.47581493243510864`}, {
       7.877221679454084, -1.3863220701396155`}}], 
      LineBox[{{7.883277454093657, -1.3863220701396155`}, {7.894361170592434, 
       0.2365558407503836}, {7.908636688079944, 0.43656718824201524`}, {
       7.91563837876168, -1.3863220701396155`}}], 
      LineBox[{{7.935625486651625, -1.3863220701396155`}, {
       7.9371877230549615`, -1.153615081860424}, {7.951463240542471, 
       0.5948157820764415}, {7.965738758029979, 0.009451087493144605}, {
       7.9800142755174885`, 0.7122475541396776}, {7.994289793004997, 
       0.5618496702555729}, {7.999376456835395, -1.3863220701396155`}}], 
      LineBox[{{8.017549011442563, -1.3863220701396155`}, {8.022840827980016, 
       0.6867052708999934}, {8.037116345467524, -0.3950327960686417}, {
       8.051391862955033, 0.4934170053321074}, {
       8.065667380442541, -0.3371711455932096}, {8.079942897930051, 
       0.49779840276960396`}, {8.09421841541756, 0.7092240563279465}, {
       8.108493932905068, 0.4207734197859372}, {8.122769450392578, 
       0.3830475591250566}, {8.137044967880087, 0.40052812241245783`}, {
       8.151320485367595, -0.5389477758155903}, {
       8.153422785303905, -1.3863220701396155`}}], 
      LineBox[{{8.177704123631651, -1.3863220701396155`}, {
       8.179871520342614, -0.5080124143237539}, {8.194147037830122, 
       0.42508121800929133`}, {8.20842255531763, -0.03380145919835753}, {
       8.22269807280514, -0.5084054908621694}, {
       8.23697359029265, -0.5342625109859795}, {
       8.246082956611815, -1.3863220701396155`}}], 
      LineBox[{{8.253931758752401, -1.3863220701396155`}, {8.265524625267666, 
       0.7018946042459762}, {8.279800142755176, -0.6009851505203101}, {
       8.294075660242685, 0.4833783873048594}, {8.308351177730193, 
       0.5026950931543779}, {8.322626695217702, 0.4779696584566223}, {
       8.336902212705212, 0.6814953745436386}, {
       8.348165424890945, -1.3863220701396155`}}], 
      LineBox[{{8.3547008315051, -1.3863220701396155`}, {8.365453247680229, 
       0.3015123861689133}, {8.379728765167739, 0.056530449997700405`}, {
       8.392520828277412, -1.3863220701396155`}}], 
      LineBox[{{8.39796169361718, -1.3863220701396155`}, {
       8.408279800142756, -0.9500630712491986}, {8.422555317630264, 
       0.7283266403401365}, {8.436830835117775, 0.6934656220478713}, {
       8.451106352605283, 0.875093494442635}, {
       8.465381870092791, -0.022250564124296712`}, {
       8.4796573875803, -0.01211951536717426}, {8.49393290506781, 
       0.05750373475546533}, {8.508208422555319, 0.47657666914445396`}, {
       8.522483940042827, -0.5942467383793937}, {8.536759457530337, 
       0.2640083947492682}, {8.551034975017846, 0.7091495916562147}, {
       8.565310492505354, 0.9060011709127748}, {
       8.579586009992862, -1.1153315509870403`}, {8.593861527480373, 
       0.6179249467935605}, {8.606275482232363, -1.3863220701396155`}}], 
      LineBox[{{8.610013858999524, -1.3863220701396155`}, {8.62241256245539, 
       0.5991957798818788}, {8.63300028672325, -1.3863220701396155`}}], 
      LineBox[CompressedData["
1:eJwBYQGe/iFib1JlAgAAABUAAAACAAAA/SIy1jRIIUALkA8NYC72v0KzwxlL
TSFAIM5dqxEzyT9UL6U4mlQhQORbrE3/o98/ZquGV+lbIUCIzmAscrjKv3kn
aHY4YyFAMCODTJ3O1b+Lo0mVh2ohQFKhhTBBm/K/nR8rtNZxIUCw+N6zyG/l
P6+bDNMleSFAdLsMGUy/3L/CF+7xdIAhQEwqM+rnzty/1JPPEMSHIUCEjocr
IIDbv+YPsS8TjyFAcEe2kv3zxr/4i5JOYpYhQLj3+Kf9Bt4/Cwh0bbGdIUDx
gzulN8bjPx2EVYwApSFA8Kw4hXG04j8vADerT6whQPJWvqjvWue/QnwYyp6z
IUCwIhTJ5X/zv1T4+ejtuiFAMhmbhsqR5j9mdNsHPcIhQCiO+8v7XdO/ePC8
JozJIUAAERiXmzPuv4tsnkXb0CFA/tWm1ezg67+xdQ4SAtchQAuQDw1gLva/
zqeleQ==
       "]], 
      LineBox[{{8.92314568062226, -1.3863220701396155`}, {
       8.936473947180586, -0.022517634971999323`}, {
       8.950749464668094, -0.7608243561563193}, {8.965024982155605, 
       0.33435306204958615`}, {8.979300499643113, 0.5547665323955789}, {
       8.993576017130621, 0.527122142346371}, {
       9.00484083503269, -1.3863220701396155`}}], 
      LineBox[{{9.011113161440287, -1.3863220701396155`}, {9.02212705210564, 
       0.34057138198600223`}, {9.036402569593148, 0.4431129691927348}, {
       9.050678087080657, -0.33943812057841827`}, {
       9.064953604568167, -0.42849389969936724`}, {9.079229122055676, 
       0.23961504489360896`}, {9.093504639543184, 0.20384825218116498`}, {
       9.097571536744997, -1.3863220701396155`}}], 
      LineBox[{{9.11865567546308, -1.3863220701396155`}, {
       9.122055674518203, -0.13843200607806705`}, {9.136331192005711, 
       0.5683942652726018}, {9.15060670949322, -0.19113344987323289`}, {
       9.163497975564095, -1.3863220701396155`}}], 
      LineBox[{{9.165730947263375, -1.3863220701396155`}, {9.179157744468238, 
       0.6439942349325843}, {9.193433261955747, -0.9915831274505771}, {
       9.207708779443255, 0.6366939077755679}, {
       9.221984296930765, -0.2608241939804843}, {9.236259814418274, 
       0.6626294252532561}, {9.250535331905782, 0.013430762574739186`}, {
       9.26481084939329, 0.690320376941272}, {
       9.270803888057344, -1.3863220701396155`}}], 
      LineBox[{{9.289629487021005, -1.3863220701396155`}, {
       9.29336188436831, -0.3703220930300073}, {
       9.307637401855818, -0.3201951866230366}, {
       9.321912919343328, -0.6714329475057679}, {
       9.336188436830836, -0.6461446041988299}, {
       9.34681973788299, -1.3863220701396155`}}], 
      LineBox[{{9.352648785309151, -1.3863220701396155`}, {9.364739471805853, 
       0.017741328192209638`}, {9.379014989293363, 0.30238203359976457`}, {
       9.393290506780872, 0.8219542870563248}, {9.40756602426838, 
       0.3851978070233286}, {9.421841541755889, -0.4231490245868319}, {
       9.436117059243399, -0.29598839059778914`}, {
       9.441512992943869, -1.3863220701396155`}}], 
      LineBox[{{9.457258437182524, -1.3863220701396155`}, {9.464668094218416, 
       0.550048914933394}, {9.478943611705926, 0.6394847210551278}, {
       9.493219129193434, -0.04517481407132995}, {
       9.507494646680943, -0.6194957832545747}, {9.521770164168451, 
       0.6527077001331537}, {9.536045681655962, 0.23940275126825872`}, {
       9.55032119914347, -1.159676534931191}, {9.564596716630978, 
       0.13593509164511253`}, {9.578872234118487, -0.0289020095644672}, {
       9.593147751605997, -0.09275332646947687}, {9.607423269093506, 
       0.533123937928002}, {9.609693838421634, -1.3863220701396155`}}], 
      LineBox[{{9.635887933091814, -1.3863220701396155`}, {
       9.635974304068524, -1.3245470379779354`}, {
       9.650249821556033, -0.8262822471640949}, {9.664525339043541, 
       0.7968461636820762}, {9.67880085653105, 0.379995051821971}, {
       9.69307637401856, 0.6808517917365806}, {9.707351891506068, 
       0.20205373410936223`}, {9.721627408993577, 0.6375709640923123}, {
       9.735902926481085, 0.000438597648216299}, {9.750178443968595, 
       0.2802101997142018}, {9.764453961456104, -0.9288408503809937}, {
       9.766820732457395, -1.3863220701396155`}}], 
      LineBox[{{9.798661389777642, -1.3863220701396155`}, {
       9.80728051391863, -0.28696887429872486`}, {9.82155603140614, 
       0.10236334632377331`}, {9.835831548893648, -0.01391301819009394}, {
       9.84436391222958, -1.3863220701396155`}}], 
      LineBox[{{9.854804866958629, -1.3863220701396155`}, {9.864382583868666, 
       0.49703265392569307`}, {9.878658101356175, 0.06820457881316355}, {
       9.892933618843683, 0.6960441478538355}, {
       9.906642187285518, -1.3863220701396155`}}], 
      LineBox[{{9.910025210915203, -1.3863220701396155`}, {
       9.921484653818702, -1.035870196908443}, {9.93576017130621, 
       0.35223061207186135`}, {9.95003568879372, 0.1973108025072864}, {
       9.964311206281229, 0.9582639255974973}, {9.978586723768737, 
       0.31613112401837806`}, {9.992862241256246, 
       0.013139182957739193`}}]}}, {{}, {}}}, {{}, {{}, {}, 
     {RGBColor[0.8941176470588236, 0.7098039215686275, 0.7490196078431373], 
      PointSize[0.0055000000000000005`], AbsoluteThickness[1.6], 
      LineBox[{{0., 0.13955825223430662`}, {0.014275517487508924`, 
       0.2658834095295226}, {0.028551034975017847`, -0.23178326336532518`}, {
       0.04282655246252677, 0.19253057927536055`}, {
       0.057102069950035694`, -0.28004178296475724`}, {
       0.07137758743754462, -0.3429400600256831}, {
       0.08051077756513773, -1.5644549140416109`}}], LineBox[CompressedData["
1:eJw1mHk4lPv7x8e+MyOdENGiVJQ6Us7BfRftkaSIjiWKJGmnfB1UUlqElnNa
zkQo69gmsg1RsmSsYcTYhoTsW5bfuPr8/prrua7nuT7Pc9/v9+v9vmbpsTMW
xwUpFMo2AQpl/vfg2/+mRuqZ0EQx4gqIT+aNwsaFveGZwAyOT/GJbgbF3QM3
rhrkgPCGRxdH/KthyWqrqyLnWCD+9v2iFKMMSNJm/l6+vQAKjxs+OMyqysP5
x5UKITuj/6tbTkNeld6FV0f7isDrOF1gx2guOP9ZfXRF/kfI2Olb8+/KUvh1
3idQFPnj5SJtBgSaPChPdS0F7uDwlVj9uLxf55cDd3XNFQur1LxY0/1GxtQK
YG1YUVRXG0rehw1eb/QfZ37KhBNxgVbfbCvB1SZ31rclhbxfFaABR2V1VRBM
JHXKJa+vBsqtHVu1W66S960B+muqsUd7CNxKMyn2EqoFTx691l4mGn69fy0M
LE2i0iUjYHFmpB9+qQNKfp9M/r3n5Hu+AIpU7XKMeAnxOYL64nH14PnxTLGG
ZSz5vgZgX9TdyY1JBKMCx8EK30ZgN3UL94TFku/lAOoOBgRo0KHiA+vNY4sm
wJHzvVZzgWT+X4GylqNAVbsGjqVqx+xXNgNK3TtcwX0Ov+bRAqwlzd6CenEw
VOGrvGqqBXTeRlIlHJPJfLjAOPVxnU8xA7b1eJwc53HB87T2Yw+pWDKvVvBL
kOFF2D2EYPcX2zls/nVGHwf1fMj82oAyQl0V8OguVPeXL8171wYMjX/HXU68
JPNsB+7ZISsr4ThQOTszE/GqHej+rLVr9zLg13w7wI9Znru9NhGOD2s1Bt7r
AFRgpfrXRZN5dwLa9azfNPgYEi8eZbp5dQLlVGv+Xt8gMv9OUP9qYhZ5OBTG
xoNDzY7xIORtjJDX+kiyDx5QVbPdVIISAK5keWzc1wV0m51cZcNksp8ucLhQ
PuxpmQRB0z17ftPrBur1D4f3r40m++oGukHyNp3VT6Byfnxq34C1+dp/tu/u
k/19A0qW4d39cU9ASWCPULNED4TURmxqLIoi++wBdY+5CPRPhGPXvFvyh3uA
3cks+KaSTPb7HdhBAt+YBxIhTuRNVtTX78Dg5LPX344i++4Fdfv2US2Bf2Dk
Zv3jWx97gWXj9eSqcRjZfx9QNP/nejP0GRhIil84ndwH6ke1V+90fk300A9B
5g1Oj18y4MadzeYHnvZD8Y4Ds2fykok+fgCrO70uxz8BPsu6aG268QPU3S8X
vZmMIHr5AZSoG3+uDQiH4F17r9/ZPAAOcrs3tow/IPoZANaChd4ZIhHAkHA6
5xs/ADq6RrvsOxKIngZAXHTruYG6FKgpueLguXQQnlR3ux6bSyH6GgSdljCN
g5AIE/PrezQIftT/ljEmI4neBoEe3bzg1ZMwUDWNNbCUGgIHVqLT+rJwor8h
oLj6XzwwEwFbZQvW7PAbAi9OZqSZPoPocQi2LH/XmHMnDU5UNChuGR2CJz9D
r6avSSf6HIYBv7Q/VxxMhtshg6Jr3IaBYuxp4fcmmuh1GLhKptezhJ5C4gGJ
0cUtw0BP4XV/l3pC9DsCDiMsydiUV1Atv7RdxnIEQr4P8jQ8GETPI+Dpqlh6
fWE6jFdvqZwrHgGv2rWhoaLpRN+jsEtT0mGZVAosfmieN2g4Cn5qz27t9X9D
9D4Kntcbc3tPRgIedk1oTxkFaog1r+lLDNH/KHAXaK9ycuHreZHf09pVY8B+
lMtYdDqd+GEMNOnfXB0uMeHWvHyejYGDn0fodut04o8xYP1uasy5w4CEf5Iu
Z9LGwQ+WJW3MeU38Mg6stqZSwTevoNLm4/G4wHHAtslSVkQM8c840HOPWF69
xoCxxS0Hn/8cB8ZRy8762jTipwnQFFVeaevOBOWvY1vve06AuMe74OexacRf
E/D6oL2omgoDjF7I6vh3TgBlh4RRwO4Y4rdJUGeu9prUiQYn+5VLzttMwsDU
4nCtxnjiv0kQl/+veGQsDW6qG0kfr5gEtNTdGmmQSfw4BYyS8G3d1u8gvvXQ
1GGTKQgKd6/S3vyW+HMKqF8q1RR8koEdcbp7V+YU0FWCVzCXxBO/ToG5qH30
y/EoGHG6UffHup/AjbtnmzqSSPz7E7YsoSkZBWWAksbzQq3In+Dw2Xrx76lZ
xM8/of715L49YjlgyEtLWaI4DZTszFU+/ZnE39PgqTHBPN+UCo4xZXTq3Wn+
nsPcrZcnEL9PA938y7+PnOIh0LXjnqDgDEw8UbRPVk4h/p8B3L7haNSdDIhd
Pe0zcmkGNLO9dv/wySE8mAHXRydi/HJyoaJnwSne9xnI0DYcKTyTTfgwC/T7
C60/NzJhOG7tkXqHWQixKxH4X3YK4cUs+EVcMmO/SIVFp413ltTOgte+Wrfw
CSbhxxx47j9uN3AkGwzW2W7K3jPH319eQ5cai/BkDtIaPnckqLPA4ce55Yl5
c+A10ebr4ZtN+DIHTw4i00g3A7ZZF4mbK1OQvTRSM2Ajk/CGgtx7vu8VMt9C
zbx9LCm4ZePwHYXIHMIfCta83hhl6pQPLkrzAqOgteNO2vhoAeERBd0nLuU+
NC6AycnuvnefKMhQ2H3bwYpF+ERBv63Lgh0DsyG4caTjd2EBFPc4ktUIWYRX
ApjR9rVt1iIXVLMoTfFGAvjsAURMsPMJvwQw6OXa2pTcQkh6Kl2t4S2AAxZJ
Kx6kFRGeCaDzz/Efa377ANt8FEtepAqgdVjChSqj94RvAhivcuhiS0w+1PDd
tKhfAHtf6afaslmEd4L4ZEhQ52An/zxDnYwQTUHU3MBMSj1QSPgniK9k7+Vd
GS+ECVWDJAknQbzu3Lm0tKGI8FAQre/622X/VQS3Z3dGBzwXxLLQYLFV594T
Pgoi9VTJs3iJ96Ayb98vgkhX2ixz+UgB4SX/fl/1FeEv+efl2YdfkBdCXPQo
ovjxB8JPIbywK3m5uVkxbKWfCu7bJ4Tu1tMn1nd9IDwVQvUMc4mNd4ug2u9y
wImbQvhMT2OLJu894asQ6twId95aXQDHHecNJ4TTZYrMDcqFhLdCqNDbUzcp
+hHG+fSwnhZCtnP0dOJoMeGvMPZSq0+my5XC7WVPXSr1hLHpWft5w/QSwmNh
pPTqv+6gloCKUIzdnrPCqGVG9WAKfCJ8Fkb26tuWEds+QmJ7yqH3ccJoKTa3
v5b7kfBaGF+3ad27kfsJsDB3nwFPGFl2w9YOyuWE3yKoc8lk/c6xz1D1qsQ4
XV0EtS5Vx5lZ1BCei2C91t71zsdK4fg8PmxFsPjFyF9yL0oI30WQdfDBnrLW
Ehg/3rYh5qEITngt1GX3lxDei2DhvUOa5RfL4NaOfk11tghSZM7IZ0V/JvwX
QfbQzYMrH3+GxXxa/iMpip6qCe56VhUkD0RRli6U0buVDQlioovkt4vidIvc
AcWl5SQfRJFtuiHdveAzQDdNNvhvUaya66lY4MwmeSGKJ857s80Tq6CqWFVE
+J0ohgrl93d8rCL5IYrMS+LeNwyrwfnNPIBE8Y6i4593NlaRPBFD18y9r7+K
VcPYrU3Do+vEkGrSupRyrpLkixgq7jz5dbdAJQS5beU7UgxHTDQPvTOqInkj
hu8KnitedK8B5b2mrV2RYqhQIxS04m4dyR8xdPhjoDt2QT0kzOOrWQxDTFIf
azbWkTwSw3v/1cWnx9QC8NOhQVEcmTNpbYEmtSSfxLFs1S7zs8xaqOz1/GBx
UByLc/xLo/6qJnkljiVZGWvv91SDU7lPTuldcfytBy4sHKoj+SWOKw3mogV6
62A0IYivCHHkSWXeyk5rIHkmjt1PLI555zVC0L3wuBxBCdQR/Dtxxr2J5JsE
zmpt/9ssuBGUz9Aj9Awl8Er7nrBDNxtJ3kkgOyXWO9CnEeL3x/MnKoEpV7Ws
1dbUk/yTwLJ1a25GM+vBaB4PKRLYX++hKLuvieQh//nNH2/XqTcDm1p482Wv
BBaMxuh4S7aSfJREO5dMN38bLhwbnAeyJNaYqnQ8Xt1C8lIS56rnQiSXcWG0
knMxzFESnbmF2Y/SW0h+SuLRp29tzf3456V0uUs/k8RCn7sWKtubSZ5Kojt7
yF9lpgWUwob5CSqJpp2BXRvcW0m+SuJ+uwcWVYpciDs/ZzNLlUIDSX+x1Ggu
yVspVEzIWJdk3AqGllIWl/dKYYzMbOzsXS7JXykcueli8MOtBdi6i/iJKIXX
XU87nLX5SvJYCic0xQLUNjbDsYXL8SRLCu8IlgVce8ol+SyFvP7+wXSfZhgZ
Xbe5bUoKV7KltWVzW0leS+MyX4lPhT3NEDhv303SGCred22xSjPJb2ns5umn
ajQ2geLbHRo1Z6TRIDZ0OsqMQ/JcGq0HOBreO5og7rGFimmsNO7Q0WOYiTaT
fJfGPbKtxnRB/nledgs+dEijrtdMmb5VM8l7GdyWofNJNKQNKqzdJEFNBrVe
ug9ffNhC8l8Gn/nMrtoiXwiO+pcEMo7w72dw9DtGOaQPyOAVhd4M1rFaGFYK
mNAJl8FchdKe+rpG0g9kMM0rg3ZLrxluTN398eazDMq+tS3Tsm0nfUEGJQ7r
LXoR2QaKnH94yyRk8Vq7ra7irVbSH2RxSc+2W7OnuBDLn+ZTY1mMnprKCn9R
R/qELD6Su6Fn+A8bDJ4l1yj4yuJ0vrCc9Vgl6ReyaHlhd3BvXTV8nrdXhizq
Ln9TXNlRS/qGLJr/zJic5uvP4a9PBaLDsqiKm/Z8H+0g/UMOl6wL7m4ObINh
w9rMv7XlsF71D3WeOZf0Ef51ea7l8w3871vSyphwkUNzP80ye04t6SdymMiQ
HnU0rYZFc70xZyPkcO9+vaOX+7ikr8hhR/SKxvGYFnjTMvGip0kO+758F7zt
3k76ixw+LYqtcHTvgCUOgqXJUlT0bDelOjXwSJ+h4o52Qxd7yTZwMQ/iE5yK
s26qStfvc0i/oaKZ3c8Iq/dsYOB8YFMxRLLTiqZdSfoOFS1KnNbbLePApE64
oYsTFa/b3qFHG3NI/6HiYZMjhR9Eu2DbUmU+kamYsufnYbpAB+lDVOTkqelE
v2yDYBpdl/ucius4Xat01DpJP6Ki1rS0i2VvLdQIrGSoZFGxw+Wk1EeTJtKX
qEg9UrOS4/0VVIfmF0pFyoBFT4Qhl/QnKgZY9fCO/+DBifn4GqVin9zmqMO6
PNKnaNgb55f0mcMDRtXbZVXyNFR6KGVf3tlK+hUNLSd2+17aUw2TBYZ8YtJw
cix7xTE+n371LRq6Ty/5OrqGA9tS3yvtNaXhwEh9rzO9g/QvGrJktOOsJlsh
OHL3w5tuNCy6Vrcp2v4b6WM0jF7MdbYx6YSasAo+Afn3B5V0HblQR/oZDWNj
E+R/N6sC1euH7lCiaBjJsCnqUeOSvkbDR33f1TUT6uDEBY6YYQENW/TPjH+J
6iL9jYb745teb7HugiTn+QJDw46Sw/fDx7+TPkdDm97o9CThDpiw7JpNn6Zh
mf66GgkNHul38shdqVGgvCo/b+v201eGlOSxW66ydJqfb7/6njyqcfRWv3rd
Drfn43OzPIYk9Qx5pueR/ieP5qwaWk5DD9RoeJ89ZSmP1E9pdVqlXaQPyuMK
qVPaN6mdoPrbvMDlMUwwtTeK00f6oTzOZvW/MJP/BidEb/CJI49oE9aer51K
+qI8hrYo/CZ9pD2vf81TS5V4efz//wP/DwM7nmM=
       "]], 
      LineBox[{{4.668107664748265, -1.5644549140416109`}, {
       4.682369735902927, -0.32232670451611223`}, {4.696645253390436, 
       0.8059718106223075}, {4.710920770877944, 0.8785933842808767}, {
       4.725196288365454, -0.04729862270993124}, {4.739471805852963, 
       0.02839407488946666}, {4.7537473233404715`, -0.19665443118321968`}, {
       4.754697070994459, -1.5644549140416109`}}], LineBox[CompressedData["
1:eJwBAQL+/SFib1JlAgAAAB8AAAACAAAAIpsYx/QfE0DcAD7gAQj5v9O3ItIS
IRNAIKlzk7lxmD/4r+UPsS8TQHTxU05e+uQ/HKioTU8+E0CEPyw40qTfP0Gg
a4vtTBNAbAw7KHpIyz9lmC7Ji1sTQJwGyrMfhNc/ipDxBipqE0AUFhDhq2Di
P66ItETIeBNAUrXlXdXD5j/TgHeCZocTQDWceh2ZTOk/+Hg6wASWE0BQd/+8
x3PnPxxx/f2ipBNAUCLP/bZd5r9BacA7QbMTQGDdp9rSvde/ZWGDed/BE0Bw
URTQopTVv4pZRrd90BNAqFVDs6wKuz+uUQn1G98TQFiDd+TPfcy/00nMMrrt
E0AkITrEVnnjP/dBj3BY/BNAYupXAhaG3D8cOlKu9goUQNXYpwasFeo/QDIV
7JQZFECAOndzQ0bWP2Uq2CkzKBRAQP4lmSPLkj+KIptn0TYUQBKoDTZdjNc/
rhpepW9FFEDuDkYKK7Dlv9MSIeMNVBRA0Kt/dIMXz7/3CuQgrGIUQJk17tiN
muM/HAOnXkpxFEDXH2BkVtvuP0D7aZzofxRAwgt/39wG4j9l8yzaho4UQD6G
H/2vEOY/ievvFyWdFECgKsliJ2nmP67jslXDqxRA6LJqxU/quz/T23WTYboU
QLBu4kPnPK8/1QA0ZX/HFEDcAD7gAQj5vw1r5dg=
       "]], 
      LineBox[{{5.1979453905343975`, -1.5644549140416109`}, {
       5.2105638829407575`, -0.1473328787112269}, {
       5.224839400428266, -0.28526479938274574`}, {5.239114917915775, 
       0.7101387932473373}, {5.253390435403284, 0.37822160259246007`}, {
       5.267665952890793, 0.8328967211995582}, {5.281941470378301, 
       0.3050320049527149}, {5.296216987865811, 0.6174921818363421}, {
       5.310492505353319, 0.4363189169350995}, {
       5.3247680228408285`, -0.2009699205698563}, {5.339043540328338, 
       0.4684143949811541}, {5.353319057815846, 0.877933115477137}, {
       5.367594575303356, 0.40108434506255874`}, {5.381870092790864, 
       0.8371492773418353}, {5.396145610278373, 0.2714898117250034}, {
       5.410421127765882, 0.11080712818241689`}, {
       5.424696645253391, -0.479779734503039}, {
       5.433135686552742, -1.5644549140416109`}}], 
      LineBox[{{5.442912400654883, -1.5644549140416109`}, {5.453247680228409, 
       0.4032369572177259}, {5.467523197715917, 0.508261955533767}, {
       5.481798715203427, 0.23096505386040345`}, {5.496074232690936, 
       0.30956607858595686`}, {5.510349750178444, 0.36092912757667517`}, {
       5.524625267665954, 0.23151717298970576`}, {
       5.538900785153462, -0.16784021099844737`}, {5.5531763026409715`, 
       0.4951888941138236}, {5.56745182012848, 0.4603839971330522}, {
       5.581727337615989, 0.09781905682234726}, {5.596002855103498, 
       0.34283484179225077`}, {5.610278372591007, 0.1927414075628534}, {
       5.613839284502663, -1.5644549140416109`}}], LineBox[CompressedData["
1:eJwBgQJ+/SFib1JlAgAAACcAAAACAAAAj7R1HxOLFkDcAD7gAQj5v2Tg1Esp
jhZAKCclgFkZw7+J2JeJx5wWQCTjnNDIEPW/rdBax2WrFkBW1cpPb6Lhv9LI
HQUEuhZA5OpDhTIa1L/2wOBCosgWQOCS8fiYI88/G7mjgEDXFkCy7eulKynj
Pz+xZr7e5RZA9r2UCwC28r9kqSn8fPQWQP+BR49a8OY/iKHsORsDF0Bko3sl
LQHhP62Zr3e5ERdAzDELALI/0T/RkXK1VyAXQB67LBpdSd8/9ok18/UuF0DA
9plls1TavxuC+DCUPRdAYASE/0bl2j8/ertuMkwXQITx9nIygsc/ZHJ+rNBa
F0Ds3gWAeU/tP4hqQepuaRdAYCAR5LN0pT+tYgQoDXgXQMCgnIrgxqy/0VrH
ZauGF0DstDtfw67QP/ZSiqNJlRdAAkV/5jk/9L8aS03h56MXQJhIc99GtMy/
P0MQH4ayF0AOVw3pTiPqP2Q701wkwRdAkDadee6r27+IM5aaws8XQND9bpt8
vdY/rStZ2GDeF0AaRUbzqsfkv9EjHBb/7BdAzyT0hc2V4j/2G99TnfsXQMBU
Qccsidm/GhSikTsKGEBFAZmL/E/mPz8MZc/ZGBhAnCz/FHNs5j9jBCgNeCcY
QKaRk47JCve/iPzqShY2GEAkT10aGSnqP6z0rYi0RBhArPWibKCJ2b/R7HDG
UlMYQPomtzjcdeK/9uQzBPFhGEDAX7tITUPLPxrd9kGPcBhAvJoXgqKfyT8/
1bl/LX8YQACqkrQ3sn2/Y818vcuNGECsJpXCwSnSP4jFP/tpnBhA5kOpGr2j
4D/9Ynf0wKkYQNwAPuABCPm/TB4unA==
       "]], 
      LineBox[{{6.1685730508755965`, -1.5644549140416109`}, {
       6.181299072091364, 0.07616474206859014}, {
       6.1955745895788725`, -1.0722078656832679`}, {6.209850107066382, 
       0.6421711376809781}, {6.22412562455389, 0.2714434713998012}, {
       6.2384011420414, -0.11612126518140364`}, {
       6.252676659528909, -0.3165810263637363}, {6.266952177016417, 
       0.09760329768280596}, {6.281227694503927, 0.013828830045645168`}, {
       6.295503211991435, 0.3083002618100007}, {
       6.3097787294789445`, -1.3524347912331227`}, {
       6.324054246966453, -0.14129365267231986`}, {
       6.338329764453962, -0.04599212230667038}, {
       6.352605281941471, -0.048510550389740725`}, {6.36688079942898, 
       0.0815221061266681}, {6.367800748338898, -1.5644549140416109`}}], 
      LineBox[{{6.394388041142624, -1.5644549140416109`}, {6.395431834403998, 
       0.3205847296791654}, {6.409707351891507, 0.04877923190189226}, {
       6.4239828693790155`, -0.4429976139607108}, {6.438258386866525, 
       0.16489042527505815`}, {6.452057493444562, -1.5644549140416109`}}], 
      LineBox[{{6.452949974886316, -1.5644549140416109`}, {6.466809421841543, 
       0.42434640319362715`}, {6.481084939329051, -0.6807693404247852}, {
       6.49536045681656, 0.09228021483576665}, {
       6.509635974304069, -0.3396472213766637}, {6.523911491791578, 
       0.4273742873870434}, {6.538187009279087, 0.40264030551467855`}, {
       6.552462526766596, -0.7177000603191033}, {
       6.566738044254105, -0.3139055152776091}, {
       6.581013561741614, -0.03663946224408132}, {
       6.595289079229123, -0.29304074162777405`}, {6.609564596716631, 
       0.13851321232199476`}, {6.623840114204141, -1.217776594011212}, {
       6.636111233883884, -1.5644549140416109`}}], 
      LineBox[{{6.638479913354794, -1.5644549140416109`}, {
       6.6523911491791585`, 0.5980385962730272}, {
       6.666666666666667, -0.21708358715635945`}, {
       6.680942184154176, -0.8273443354240326}, {
       6.695217701641685, -0.7570361184550258}, {6.709493219129194, 
       0.3879387588938349}, {6.723768736616703, 0.17589964080840526`}, {
       6.738044254104212, -0.21852833776707192`}, {6.752319771591721, 
       0.04053783359543306}, {6.76659528907923, -0.454695651400282}, {
       6.780870806566739, 0.21900544584603143`}, {6.795146324054247, 
       0.07346084951795562}, {6.809421841541757, 0.8575732727168891}, {
       6.823697359029265, 0.9270468310464905}, {
       6.837972876516774, -0.32764440887185664`}, {
       6.84741506656694, -1.5644549140416109`}}], 
      LineBox[{{6.857434521466792, -1.5644549140416109`}, {
       6.866523911491792, -0.4548504418956367}, {
       6.8807994289793015`, -0.03842072760732673}, {
       6.89507494646681, -0.9476389486424461}, {6.909350463954319, 
       0.4830846240058625}, {6.914862383742994, -1.5644549140416109`}}], 
      LineBox[{{6.936375127748791, -1.5644549140416109`}, {
       6.937901498929337, -1.1747006340978405`}, {
       6.9521770164168455`, -0.20176669565268557`}, {6.966452533904355, 
       0.4957634569691375}, {6.974476378720304, -1.5644549140416109`}}], 
      LineBox[{{6.987478759210285, -1.5644549140416109`}, {6.995003568879373, 
       0.22480393488226968`}, {7.009279086366882, -0.20041212977087763`}, {
       7.02355460385439, 0.2912897643069253}, {
       7.0378301213419, -1.4980137916080243`}, {7.052105638829408, 
       0.4364414673532526}, {7.0596298241438395`, -1.5644549140416109`}}], 
      LineBox[{{7.073631151827182, -1.5644549140416109`}, {7.080656673804426, 
       0.1753295598981377}, {7.0917305969385405`, -1.5644549140416109`}}], 
      LineBox[{{7.099540821345204, -1.5644549140416109`}, {
       7.109207708779444, -0.5093999980690225}, {
       7.123483226266953, -0.6840872965091089}, {
       7.131476649868795, -1.5644549140416109`}}], 
      LineBox[{{7.143166579520125, -1.5644549140416109`}, {
       7.152034261241971, -0.4299085273176837}, {7.16630977872948, 
       0.3753671286437039}, {7.1805852962169885`, 0.5234813852318615}, {
       7.194860813704498, 0.24134388885939118`}, {7.209136331192006, 
       0.44148947823781115`}, {7.223411848679516, -0.4099609030402409}, {
       7.237687366167024, 0.10396111656550422`}, {
       7.251962883654533, -0.2878522309035363}, {7.266238401142042, 
       0.0946112517091392}, {7.280513918629551, 0.6154655905659967}, {
       7.2947894361170595`, -0.5553454375872047}, {
       7.309064953604569, -0.3656406839488964}, {
       7.313155290209651, -1.5644549140416109`}}], 
      LineBox[{{7.3311844100300405`, -1.5644549140416109`}, {
       7.337615988579587, 0.8831705387834397}, {7.351891506067096, 
       0.61030155040422}, {7.366167023554604, -0.49916817123776047`}, {
       7.380442541042114, 0.9039996180912371}, {
       7.392040481471388, -1.5644549140416109`}}], 
      LineBox[{{7.401930671681744, -1.5644549140416109`}, {
       7.4089935760171315`, -1.0064000200833054`}, {
       7.42326909350464, -1.0881860783274635`}, {7.437544610992149, 
       0.6571367020727483}, {7.451820128479658, 0.760384639039353}, {
       7.466095645967167, -0.4968892667408009}, {7.480371163454676, 
       0.7771374523972955}, {7.494646680942185, -1.3790852064673556`}, {
       7.508922198429694, 0.13092477252756085`}, {
       7.5231977159172025`, -0.810932137092683}, {7.537473233404712, 
       0.24495629654581696`}, {7.55174875089222, 0.5711151685864326}, {
       7.56602426837973, 0.8171362347796138}, {
       7.575933337235031, -1.5644549140416109`}}], 
      LineBox[{{7.585855724079339, -1.5644549140416109`}, {7.594575303354747, 
       0.08257254592451124}, {7.608850820842256, 0.8267239844544121}, {
       7.623126338329765, -0.4412854468862826}, {
       7.6374018558172745`, -0.0635677047500518}, {7.651677373304783, 
       0.2709196173333105}, {7.665952890792292, -0.293704013218991}, {
       7.680228408279801, 0.2991751583492701}, {7.69450392576731, 
       0.14818111474126106`}, {7.7087794432548185`, 0.07220917453712405}, {
       7.723054960742328, 0.6769530013452953}, {
       7.734381845628995, -1.5644549140416109`}}], 
      LineBox[{{7.745855612873851, -1.5644549140416109`}, {
       7.7516059957173455`, -1.1708807423241465`}, {
       7.765881513204855, -0.8063265627549063}, {
       7.780157030692363, -0.7768258129232333}, {
       7.794432548179873, -0.2796784067410183}, {
       7.808708065667381, -0.26486073407444866`}, {7.82298358315489, 
       0.5867978858817562}, {7.837259100642399, 0.0634650021597497}, {
       7.851534618129908, 0.3181811388516579}, {7.865810135617417, 
       0.39303843306025654`}, {7.878332872527166, -1.5644549140416109`}}], 
      LineBox[{{7.881664605720475, -1.5644549140416109`}, {7.894361170592434, 
       0.6387035199939904}, {7.908636688079944, 0.06776567799662059}, {
       7.922912205567453, -0.005698144968049101}, {
       7.9371877230549615`, -1.223930968646584}, {7.951463240542471, 
       0.5976658411491029}, {7.965738758029979, -0.12403659439566117`}, {
       7.9800142755174885`, -1.0427802856667134`}, {7.994289793004997, 
       0.7459312223749532}, {7.999892820222791, -1.5644549140416109`}}], 
      LineBox[{{8.021560087984154, -1.5644549140416109`}, {
       8.022840827980016, -1.2120046959219208`}, {8.037116345467524, 
       0.42714971869579677`}, {8.051391862955033, 0.20840397483786166`}, {
       8.065667380442541, 0.2230737890328106}, {8.079942897930051, 
       0.34965083802742514`}, {8.09421841541756, 0.21119757278694695`}, {
       8.108493932905068, 0.3989881658961105}, {8.122769450392578, 
       0.6176675641735923}, {8.137044967880087, -0.750035057325505}, {
       8.151320485367595, -0.4445144768397762}, {
       8.152612410017987, -1.5644549140416109`}}], 
      LineBox[{{8.17828598899518, -1.5644549140416109`}, {
       8.179871520342614, -0.15819267987075936`}, {8.194147037830122, 
       0.4898608597156544}, {8.20842255531763, 0.36273618232543003`}, {
       8.22269807280514, 0.5364007264327699}, {8.23697359029265, 
       0.5034998047755107}, {8.251249107780158, -0.03767901823671349}, {
       8.265524625267666, 0.1813974346461581}, {
       8.279800142755176, -1.2096187271770082`}, {
       8.294075660242685, -0.7295341352109377}, {
       8.308351177730193, -0.8616211072641999}, {8.322626695217702, 
       0.8016690552111914}, {8.336902212705212, 0.4159703027099023}, {
       8.34800543205126, -1.5644549140416109`}}], LineBox[CompressedData["
1:eJwBcQGO/iFib1JlAgAAABYAAAACAAAAxY0l3Om2IEDcAD7gAQj5v9QBJrAc
uyBAkrm2sWSf6b/nfQfPa8IgQI09YtDvjuA/+fno7brJIECY7N7mqHbbvwt2
ygwK0SBAQHSy8+Re4b8d8qsrWdggQNDlXlS1hcq/MG6NSqjfIED+LXnMCqzR
P0Lqbmn35iBA0I3ZnZ8AzT9UZlCIRu4gQAhlDxlfvvS/ZuIxp5X1IEA+OvTz
RIfQP3leE8bk/CBAhCmCsDnn1r+L2vTkMwQhQGius8/NCOE/nVbWA4MLIUB8
4/ZiayXAP7DStyLSEiFA/NFwxkRXzD/CTplBIRohQABonIrSg4g/1Mp6YHAh
IUAwM98WhLfvv+ZGXH+/KCFADOcYU0FL5b/5wj2eDjAhQH7TiabLxeU/Cz8f
vV03IUBO8vYSp4nuvx27ANysPiFARoeedk/O4T8vN+L6+0UhQAAiOB5b7Xi/
YlUG1XhIIUDcAD7gAQj5v9fhrpo=
       "]], 
      LineBox[{{8.659737276123716, -1.5644549140416109`}, {8.665239114917917, 
       0.32949086540179706`}, {8.679514632405425, 0.15627930326320993`}, {
       8.693790149892935, -1.4935690565087048`}, {
       8.708065667380444, -0.27076281416126013`}, {
       8.722341184867952, -0.7898563530993483}, {
       8.73661670235546, -1.3455978947890679`}, {
       8.75089221984297, -0.23225824812809215`}, {
       8.76516773733048, -0.8062737347409268}, {
       8.779443254817988, -0.09605419181255348}, {8.793718772305496, 
       0.3911062918552557}, {8.807994289793006, 0.4438312642040262}, {
       8.822269807280515, -0.48532689712122057`}, {
       8.836545324768023, -0.4550128746586266}, {
       8.84176214385971, -1.5644549140416109`}}], 
      LineBox[{{8.857591477998975, -1.5644549140416109`}, {8.865096359743042, 
       0.5709441390131389}, {8.87937187723055, -0.7341928514914975}, {
       8.893647394718059, -0.1590314338885379}, {
       8.907122419411797, -1.5644549140416109`}}], 
      LineBox[{{8.908667552476606, -1.5644549140416109`}, {
       8.922198429693077, -0.0473539116222641}, {
       8.936473947180586, -0.8009571423514077}, {
       8.950749464668094, -0.12908148821091525`}, {8.965024982155605, 
       0.8959044000644344}, {8.979300499643113, 0.48677985260153167`}, {
       8.993576017130621, -0.3234442893065621}, {9.007851534618132, 
       0.23658207041691381`}, {9.02212705210564, 0.14173828604852645`}, {
       9.036402569593148, 0.28604437866752885`}, {9.050678087080657, 
       0.24720719156840532`}, {9.064953604568167, -0.11553577292618189`}, {
       9.079229122055676, 0.1300030596049535}, {
       9.093504639543184, -0.03535794478927423}, {
       9.096420877176909, -1.5644549140416109`}}], 
      LineBox[{{9.11880006293937, -1.5644549140416109`}, {9.122055674518203, 
       0.1951599200599421}, {9.128790855169973, -1.5644549140416109`}}], 
      LineBox[{{9.142852915523061, -1.5644549140416109`}, {9.15060670949322, 
       0.7776750271960458}, {9.161242278192807, -1.5644549140416109`}}], 
      LineBox[{{9.169220666176964, -1.5644549140416109`}, {9.179157744468238, 
       0.2715368918244305}, {9.193433261955747, -1.0839326616202394`}, {
       9.207708779443255, -0.9685016599960219}, {9.221984296930765, 
       0.06807175084522266}, {9.236259814418274, -0.8894707148791494}, {
       9.250535331905782, 0.5359147903703669}, {
       9.26481084939329, -0.4189754997546038}, {
       9.269799316090367, -1.5644549140416109`}}], 
      LineBox[{{9.287011088662227, -1.5644549140416109`}, {9.29336188436831, 
       0.144545431898784}, {9.307637401855818, -0.14503347896915164`}, {
       9.321912919343328, 0.03352567039318677}, {9.336188436830836, 
       0.5186170761015803}, {9.350463954318345, -1.3003844659011223`}, {
       9.364739471805853, 0.3213336015897579}, {9.379014989293363, 
       0.7043214793746908}, {9.393290506780872, 0.6076025371119409}, {
       9.40756602426838, 0.85840438378214}, {
       9.421841541755889, -0.10933231154381762`}, {9.436117059243399, 
       0.1912764126977513}, {9.441294180222016, -1.5644549140416109`}}], 
      LineBox[{{9.458981356086216, -1.5644549140416109`}, {9.464668094218416, 
       0.47853577811503334`}, {9.478943611705926, 0.23481891484143724`}, {
       9.493219129193434, 0.43359524266423144`}, {
       9.505281054085067, -1.5644549140416109`}}], 
      LineBox[{{9.50991434573533, -1.5644549140416109`}, {9.521770164168451, 
       0.2321709381438707}, {9.536045681655962, 0.4425434972227609}, {
       9.55032119914347, -0.07537533325026247}, {
       9.564596716630978, -1.5449356669416763`}, {9.578872234118487, 
       0.2046686064362997}, {9.593147751605997, 0.2662164571379143}, {
       9.607423269093506, -0.010864116057340167`}, {
       9.609170083387582, -1.5644549140416109`}}], 
      LineBox[{{9.638650501987698, -1.5644549140416109`}, {
       9.650249821556033, -0.09264008250930744}, {
       9.664525339043541, -0.04830916616225589}, {9.67880085653105, 
       0.8682834087381507}, {9.69307637401856, 0.6462338522168267}, {
       9.707351891506068, 0.5236184449753754}, {9.721627408993577, 
       0.30388286078929994`}, {9.735902926481085, 0.4604619251459182}, {
       9.750178443968595, 0.34127022879948565`}, {9.764453961456104, 
       0.8086286582410108}, {9.778729478943612, -0.862609995774791}, {
       9.793004996431122, -0.8995980107512702}, {
       9.80728051391863, -0.6891162742017112}, {9.82155603140614, 
       0.8950821148883207}, {9.835831548893648, -0.7805833310002039}, {
       9.845116652357278, -1.5644549140416109`}}], 
      LineBox[{{9.852611418107392, -1.5644549140416109`}, {9.864382583868666, 
       0.41578998292759195`}, {9.878658101356175, -0.5348068117203519}, {
       9.892933618843683, 0.8515969461347599}, {9.907209136331193, 
       0.3201034581391474}, {9.917989022275487, -1.5644549140416109`}}], 
      LineBox[{{9.925284387873473, -1.5644549140416109`}, {9.93576017130621, 
       0.12036849485171419`}, {9.95003568879372, -0.11005872108584103`}, {
       9.964311206281229, 0.071115099100576}, {9.978586723768737, 
       0.6680124069805067}, {9.992862241256246, 
       0.7071089393807737}}]}}, {{}, {}}}, {{}, {{}, {}, 
     {RGBColor[0.5333333333333333, 0.23529411764705882`, 0.3058823529411765], 
      PointSize[0.007333333333333334], AbsoluteThickness[1.6], 
      LineBox[{{0., 0.14984510759158465`}, {0.014275517487508924`, 
       0.25605731673301924`}, {0.028551034975017847`, -0.2781391350810274}, {
       0.04282655246252677, 0.18317385225055616`}, {
       0.057102069950035694`, -0.28715703223116695`}, {
       0.07137758743754462, -0.33252291584848703`}, {
       0.08118819862824478, -1.518251853383007}}], LineBox[CompressedData["
1:eJw1mHk41Osbxse+MzOnsla0SKXSKdQJzxMqp+InEaVlUqKVSlE55VTKklLa
UUjZ9z0xSIgw9p0x1mzZQ5bfuHrPX3PN9b1c7/d9nvv+3PdQsrIzsealUCh/
81Ao85+NwiIXDiYlg97QM4ec3RPMMfhzYd/TNFBNUja+29gEMn8Put7QyoBD
16gbnotVw5LV5jcELmWB8fjJCzrNaRCzLnlT8Y4ccJsO1pFKKmfi/J/L5gJ1
yvKvafdaZrmGQ/Dh/i8QW29D+a6XCSe3VRxekZ0PJ+U2/MN8Wwi/z/sKirYd
wXkaUXBP/3Fxgm0RUD5vPuf+PYL5+/xioJoW+5qUJDLDDf+no0ctBZdrqa1B
W16Q92FBVoq1+BHpdDgVcc/8u2UZdDtzPp7TTyTvVw4U4UG1B0kPYSKmQypu
QwVQAo3EUlb8Q963ErKSe+Rl/dzBPVG/wImvCox5u8rX3PoAv9+/ChhvnVVP
y4aCfNo7F6ypBvsPBUl7E9+T+9QAZdii0Cc7FCIzeLcKR9QCuyHXblg8mtyv
DowVRfzEsqNAJ+f4UOnNeqCMKenrKIWS+zYAxWPH8bpNvlCalxX2wqQRKEfE
s66OepH5NwHC4V+sIy/heNFSq2PKzcAynEyjaobC73m0gIqBWHRuXBwMl96U
WzXVAoPNG53vaSaS+bCh1k1Z9pBlAuj2XDj9s5MNMsHh3mapiWRerWCvJFV3
qjIIPM+92dHAagXFdwvNjIoek/lxgOG/zbLd/g1UDBQrMT9ywEU+pS/FJpzM
sw0YC7az5ctjQeHizExQcBsUGLQ4fHOIg9/zbYfYpJ3M3s5IsB5Rrb/3sB0o
Jx9bsbYFkXl3QJa6n8LMYR+IvnI4+YxTB+DgaQH/uCdk/tznPGjZlBkA4z89
nxhZdYL9vrKbbqJRZB+doNL74aSxaDzA9fQLf+7tggJzL1//2jiyny4wXvhc
MMUggqvTnt2LNLq5+/DXsOcNJPvqBtQ9o/wl8QmUzY9v6XdgXFkw517yguzv
Oxh/qo0XFvwAsjy7+ZpFeoAte6tW72wM2WcPsMJ43f8UjwerO9daskd6IDQp
MvVKYCzZby8EiHjxP2aFQIRAWPr7pl5giExcyaW9JvvugyzhS5qecT4wer/2
hXs+93vZnHDPZX+y/35QPLa80MguFLREhR3Ox/UDy+v0aOOWOKKHAaDq0Yt6
tBPA9YGm8T7fAVBb5Kf/JjqG6OMHoONtqZOUYCiRtFFVd/0B7Kq7f8mteEr0
wn0ekFyccsQTPA323H2gOQgMB0vVGyfeEP0MQkCGkSorOgpiRU5cuhk5CLZP
PL6/f/SfngbBfu3WDUG9CVBZeJ1hrzQE1CLDT4VLYom+hsBeQSYgUfkdTMyv
7/kQBDAcat6KviR6GwJGh5T19chnsNgwXMtUbBjs34ZXX3gdTPQ3DFkCY1vK
cmNhu2TOmp0uw7Cl7u/7BZlJRI/D4PZa5KCyZDKcKq2T2TI2DE7f3pbWyMUT
fY4AxQt8O9+HgYf3kOCaMyNATVu6nxkbQPQ6At5Gv1Lu7Q2E6H0iY/ItI2Dc
ZB230yaM6HcUBsXf0jdlxkMFXalNwnQUVNL9l+/1SSJ6HgXbyGVFzSGJ8LNi
S9lcAfd55G31PK9You8xQKmhzULRXH48M2YOaY/BoAX4eGuEEL2PwYT72d3n
GmMBD9hGtcWPQfdVfzPpjx+J/seAgU5V+ctz4KS0i2/VqnHApH926AjkED+M
Q5ZF581G/XRwn5eP3zgERNDq+h4mEH+Mgz0qJZtKh0HUqxjHNNpPCFA3ZumN
hRC//ARW3OfodKcYKDuUbx1x7yeo+DxScLuRRPzzEyyKs/s3aqXBuHzLfv9f
P4HKUpS6apdK/DQB1MAvugY3E0GuaXz7I/sJ8Pa1a5v8FEX8xX0ea/KI1+ID
6LyRVPu3YwLsLUcstJ6EEr9Ngq1UrrP+5ng4cUx5yeVDk6CyfNqp9XEq8d8k
UF3F+Np1M+C+oo64dekkpO5uyQ5T+ET8OAWUr+a5nYPJENlqNnVAfwpSo54Z
XO6OJf6cAnZBZBtPeASwgs53G6RNgQrLPEwv/D+/TgHa8+6/+ysRRk+4Vv+1
/hfYvn32LWkgnfj3F7y0ez2zfjILZFf656q++wUGLgYG+6QyiZ9/weBaH02L
E2mg3ZkYv0RmGgwKjTen3Ekk/p4GlZl9GpXl8XA85FsA1WsaGOX5I5c0k4jf
p8G7+tXhlee459m2P+TlnQH+HY1+JspZxP8zwOi/72vTmAXhq6edR6/OAKqt
3f3+GJPwYAZCv1Wbp2Z8hNKeP8529s7AFrVsi4m3KYQPs2Ar05s0YpEMIxFr
D9YyZmEi7P3BZ7VphBez0H1B5bb6GBOkz+vtKqyaBZbi2pd7/bIJP+bA/ln/
bYOwbNBab6n+afcc6Gvw/Om4KIvwZA66v2+7/UQgHRg/Li2PZs6B2nShZahv
CuHLHDittD04IJMGuhZfhI3lKMja0BG4bCCT8IaC7IgLsR+O5EDlvH1MKWjK
00dzu5FL+EPBXGPL0U08uWAjOy8wCtcN0UYHeHMIjyhoQHGI8SlkwuRkd//H
rxRUvFi0SM6USfhEQeOK5IpopWzwrB9t38TPg/amPw4VZ38mvOJBN4GFPc+Z
ebA4ndIYqcOD3hkSC5ZoFhB+8aDq3ZWnPHflQ4yveMXKazw4bXEsUno0l/CM
B/X7HPK9v+SCrrNM4ZsEHmyvu68oKviZ8I0HLXROPz0t+AUquW6SHuDBw7R/
d62qzCO840VVp0Bev3Xc87TVUr1VeNHtuk/gkOFXwj9eXHB0bFP5hzyYWKwV
I3KCF8+NvBmelv5CeMiLMrVbV2w1ygWP2V0fbvvzYrv2IZ++5FzCR17UYm87
/T/IB4V5+9ZwnwcJvDg7W0B4yYt3dwZ6Zm8sghjmsacOdD6kJGZE1OcUEn7y
oen6pWX3xwpge8BZz/69fMhvIWIoWp5HeMqHkf5hX+fO50GFi+PtU/f5cItD
8/WglHzCVz50En9sFWVeCNbH5w3Hh/aRRXaKRsWEt3yYm2FT3LShFH5y6WEx
zYeK/15dpGhWSvjLj2qh8kKn9ErAY5mvTZkGP6Jg8ZuuA8WEx/yoyL9btSSw
BBT4Qo7uvsiPn1iJ8g9USwmf+fH6KflTYqosiG6LN/scwY89bM6VKQEW4TU/
TtzQTJM0ZQHmZu7V6uTHl+dL8ksySwm/BdDUI2GhkygLyoML9ZIUBTBvg7Z1
SXgl4bkA7k3buOIBtRis5/FhKYDCcY/3RLwqJnwXwPhgLcHyLO551pyNIc8E
MPxR7LrGOyzCewEc35rXcUShDNx3DqgosgTQyi0gwG4Di/BfANmXtMwmvrFA
nkvLV6KCaGLZf519k0XyQBAjx+FAXFEZRAkJStN3COISjl7J6NMykg+CmPU5
10mJUw7QTZP0vCWIchcX7n23uZLkhSAuOLjpXJhfJZQXLBbg/yiICl2UUQ2T
KpIfgmgk4xTpn1EJJ8PmASSIr7/4e84+riR5IoTO9i8t+4OqYNxdfWRsvRCK
foq8rJVaRfJFCF0+9V61cagCtzPbuY4UwjOZ31Ki7atJ3ggh50Eyn8toNcjt
MWzteieEFJ2l0fk7akn+COE5/WVZNN4GiJrHV7MQXiqjez6UrSV5JIRHl688
us69FoCbDnUywrg5QTch/XwVySdhHFUwCeqPqYGyPvs8k/3CeFNc3tN8TzXJ
K2HMO2sRf7W+Gk4UO2cUeQkjr8QUNbuuhuSXMKayjj2w9aqFsSg3riKE0U3y
6Ok1VxtIngljuU2/DHNVI7g9fBqRwSuCjOyhXebnG0m+iSB+3OzvX90EcnYB
QRraIrg5zEs97Uw9yTsRrI06eq2ypgEi/xfJnagIPnH2Mu+Nryf5J4IvlYRS
t3k2gc48HuJFcFENc/CBGpvkoQgWHR/2j+ttBRY1935gnwh2SRV6JjxtJfko
ig830feXzHDAamgeyKLohNVevbGtJC9FMVN2+IdbUiuMlTVc8TkuiqGPHxqf
eMwm+SmK2payhT8juefFd50T9xPFOxV8UY8z2SRPRVG5Y86bXcA9z2eEm6Ci
+FnwzQ/HH60kX0XxcNzb4dLrbRBxee7QLFUMJY31F8y9aiV5K4be4dValIpW
0DYVM3HcI4YqOxiN3tVskr9iaPzV9kAGcM/bLM1NRDHs0HwU5MlmkzwWQ/oV
L78aJ+55C5fj6SwxzGJY68/wt5F8FsMe1T0hi/U4MDq2XpMzJYbOe9iZV45x
SF6Lo7CQ2Kq/fLjnzdtXXRwTo+Vsqt+2kPwWR92Daz8rf2oAmZSdKyvtxNEi
N9Mm5XwTyXNxXNa0supf22aIeGGiYBgujjvdftx83sYm+S6Ox0LttKLvce/n
dPSPvHZx5IhV+x782EryXgI1JMzqrS5xz7M4IwpLJbCg1iloz6b/fn9LcH8O
Pf1wMawQjm+9ypN6UAKfG656yaLUkT4ggaaNGz6GL66GEdnbE2pPJXCivfS8
22E26QcSKO6nEhoa0QKuU14/wkoksPTf6Nfa3hzSFyRwoe3Ou4kKHJBpeNW5
TEQSrW6UdWrcZ5P+IIkHsv7ZAQnNEM6dpq+eJMpdG92WwGgmfUISV6xvTOe4
NIKWX1zlgpuSaD+iErDkeTzpF5JY/yvTe6avGkrm7ZUqifrefZoBmvWkb0hi
SWnWzgZ2OzCOfM0RHJFE1iXpWv6VHaR/SOHab2f/VnPkwIh2VdqtdVKY473m
guOXBtJHpFDnkt3OQ+4N4LqkNXbCRgodpiQzQuqrSD+RwtyymJE/ihtBeq4v
5GKQFKqHuiuZLmWTviKFd0+F75bU5EBYy8SbnkYp/Db7/lC8LJv0Fyl0s6pZ
nFTcBksYvEVxYlQMSUg7HyTCIX2GindXuxoJiTWAjbEbl+BUdGvaNqDyvZ70
GyqatsodWNPUBLE4H9hUFJ99xHgSXkb6DhVvv84TfMHV16TaU22bE1R8VpYX
FX25m/QfKv4zZ5Oz+n036CrJcYlMxYI8u4v7gtpIH6LiilCJ48Y6beBJC9jM
9qeizNveA47b2aQfUVFq34ZCnzEOVPIoxyqkU3FwOrjuzvNG0peoyOjPNtza
VAeLh+cXSsXMLdWty+ntpD9R8Q6PYYBhWBucmo+vMSomX1m9WPt1J+lTNPQW
bjXVsGqB2PKUZeV0GrpmRLtE8LSSfkXDQb79s72uzTCZo80lJg3DOzjvHZ+0
kb5FwzWCixLuNHSBbsJn2T2GNKR7fAK9jm7Sv2iY4yJRprK6Czzf/f3s/hka
BtsFmquYd5E+RsMpFUdna2fu/XxKuQSk4VN60FyQehPpZzRccK1mXHdXBSy+
a/aA8p6GwrWHJgc59aSv0TDMOnD1hz+593NoENLOoeG6ffzyiRVdpL/RMENd
3tZV9zvEnJwvMDRsV/gkcmdXG+lzNPS/ZHba8zQHJky7ZpOmafg6xbpF8noZ
6Xd0PMegFOw4UAfbd5y/PixLx8GlZgs81OOYv/seHWsfDZ689aqY6TEfn5p0
fD5hePiv8XrS/+gIZx1fwqsBqFx57eJZUzrmxPP8uOHVRfogHT9YDHESPLj3
WzQvcDo+nNbuZdzgkH5IRwvFMy6LzFrglKArlzh0lPkYnLk8Lp/0RTpuUX53
ZuPNSmbMuGi7YiQdXxrFh/AUfmH+7o901DuhEFGjMAATnd7HjnylY/PnolcD
/B2kT9LRPvbWTn3bMNhes4hLEDqaDrW+9+nsIf2SjiX+RvuvVneAR77fgWq+
P7Bit8nPC5vZ4GZZMhco8Af+9//H/wMGAdFn
       "]], LineBox[CompressedData["
1:eJw9UmlQDGAYbio5Rmv0fZ+j1rQ1GVdCzln0vim5Msg9FMlGYRxTYxlRjtRS
OcpVmpgi11LYphifJMqsjt2stNXu2i6SpLQpxfbHj2eeX8/Mczlt2+snsbSw
sJhqRj8/W1setNuRoFdbUtirpV1cneOssnMieGHENG9MrICuh/XDsqYQ7Mh6
W2hnZQRhZubyFR4EI/0fLvCoUYBn2q4zLb4E+5REOdi5DiRX3IrPbCJYFjQj
eQArBNm5NpuJoQT1dRgUU3+Dy2OeeBdJzfrOW9RjnBbUkQePB58mWD1QJW03
6aFLKn5pfYnghDk98aP6GkG4v7f3ZjrBCuE+n6LqD+AZ8nKu52OC2DjXP1VQ
AJLAE4d0+QR96kfXxNeUgWyjT05EGcGtOYVDg1vvcPmqwb8cdASLunmMSJEP
6iVK97wWc75KrfiOXgcmz4R9G/4QPJnndm3SFw0IxX7yziEUS+y3h0VUVQK6
s2+Joyl2JRiG12SVgWRi5YTp4ykeucDbP/AmkDkn7yifRdGVvRHLHItBbh+Q
sXchxW6XJv1O3XeutnMy2q6hiPmhsozmFG4aUie6v41iRopwZl+POZ/V7YCl
+ymOCfstqP3xFbAnJKXpGMVMg/ZA4ORakLS7VkXHU0xaJzh8N7kFYptbR469
TpGvbz3lvKIB5MbstQX3KP5Y7m0fPUbB1drwi4F5FEXhNo0YWMxN6jnlf4so
6nNvaHZ1f+FCZY8g9aPZr8uvBz6WRo6vX/jOa6B4VlCyrP5TKUieR8mqOige
SLNOmz3MALH9c1kxdPVq8dNvaQb5/YE2I+0YuutCBgRfN4Iq/Z3XUxFD3Gh5
2VZXCqaUuKjVUxgO0nSmxk9SgUPSSt42n+Gjo5nWvx1yOcaR3gRfht6KyOmv
FhSD5JRG7LaJ4Tk3/wr3RZ94bMRVqTKEYbYwyjpAZwB5+GZFqJShaH6w4MjM
S6Da49gx6DTDhoI40NvWgUnyedrtJIbPl5wv6S6tBYf++tMZLl4WF52qeQ+4
bucDYzZDqW2pQZvzkye++za1Opf9//s/sANx5g==
       "]], 
      LineBox[{{5.441118532095432, -1.518251853383007}, {5.453247680228409, 
       0.6414409748645751}, {5.467523197715917, 0.7350380767553766}, {
       5.481798715203427, 0.2859366362327307}, {
       5.496074232690936, -0.2837683818352492}, {5.510349750178444, 
       0.6007759384789937}, {5.524625267665954, 0.019422566585307277`}, {
       5.538900785153462, 0.8673253497205683}, {5.5531763026409715`, 
       0.5823036425707229}, {5.56745182012848, 0.5970048556470127}, {
       5.581727337615989, 0.5131764816124724}, {5.596002855103498, 
       0.45554290370776584`}, {5.610278372591007, 0.33990932155797815`}, {
       5.623605480518835, -1.518251853383007}}], 
      LineBox[{{5.625465868656682, -1.518251853383007}, {5.638829407566025, 
       0.41942001882763624`}, {5.653104925053534, -0.19201068641343255`}, {
       5.662525530474676, -1.518251853383007}}], 
      LineBox[{{5.6716682748709, -1.518251853383007}, {5.681655960028552, 
       0.07378130148136819}, {5.69593147751606, 0.15546914639218978`}, {
       5.71020699500357, 0.5802196639617383}, {5.724482512491078, 
       0.8581447517213924}, {5.738758029978587, 0.4836280030251503}, {
       5.753033547466096, 0.7796350949459477}, {5.767309064953605, 
       0.3654119500179963}, {5.781584582441114, -0.48945761884905226`}, {
       5.795860099928623, 0.08573953615213248}, {5.810135617416132, 
       0.4457893326262108}, {5.824411134903641, -0.003580289710908513}, {
       5.83868665239115, 0.42535844983661963`}, {5.8529621698786585`, 
       0.1235507791786794}, {5.867237687366168, 0.3434366310164275}, {
       5.879850267519274, -1.518251853383007}}], 
      LineBox[{{5.8840805814714825`, -1.518251853383007}, {
       5.895788722341186, -0.39887244266155975`}, {
       5.910064239828694, -0.7350715392215812}, {5.924339757316203, 
       0.21496600648173037`}, {5.938615274803713, -0.6795365951527583}, {
       5.952890792291221, -0.1709608455938343}, {
       5.962172470110433, -1.518251853383007}}], LineBox[CompressedData["
1:eJwB8QEO/iFib1JlAgAAAB4AAAACAAAAtkvPy0HiF0BD8ZV0wkr4v9EjHBb/
7BdAxiPxQMdI3z/2G99TnfsXQNR0yW36xMU/GhSikTsKGECsyut1Fsvavz8M
Zc/ZGBhAdh16hu6j5D9jBCgNeCcYQABE0+0Fet+/iPzqShY2GEBQJFVyga+z
P6z0rYi0RBhAFs/VSGqr67/R7HDGUlMYQJzLKR7O8PK/9uQzBPFhGEAgEVJ/
FTuyvxrd9kGPcBhAwC1wUu4buL8/1bl/LX8YQHwGm0fZMuw/Y818vcuNGECg
f3Hrqvihv4jFP/tpnBhAkJjZGSN94j+svQI5CKsYQBDa7lv1MNG/0bXFdqa5
GEDIyhW3Q2rBv/WtiLREyBhAdgmSouFp978apkvy4tYYQIQClYwTx92/Pp4O
MIHlGEDQN1WRz5G4P2OW0W0f9BhALKIk6uYV57+IjpSrvQIZQEnyDryxpuw/
rIZX6VsRGUA8CAAkSfPYv9F+Gif6HxlAPDi6ObxN2z/1dt1kmC4ZQLTmeSr/
yMo/Gm+gojY9GUC4LNBdp1flvz5nY+DUSxlAlC967K99wz9jXyYec1oZQDRm
Zv8uXMA/h1fpWxFpGUDYnN9hs/3bP6xPrJmvdxlAosr0lN7H0D8dggaPfHgZ
QEPxlXTCSvi/G6Tr/g==
       "]], LineBox[CompressedData["
1:eJxTTMoPSmViYGAQA2IQnWHKtlNxiqSD88epJYe8fuz/am8k+gbI5/C1tr7S
eM5eyuJrUNdiSQftTGuf3Use2tsZ7JigsUnS4YPGVUVd02/7kzWqzx07IOkg
c3HB3S1Pb9m3K9jxpJ6XdJigsijLauG9/WskGL2Y70k6sNy8Wr7kwU37CwJH
2he+kXQ44R8n+TL7qv1Xjvaj9r8lHQ4c3uWYUrjcXhKknFPKwWD28cgVtUfs
7X7yONZISDn84GaXixc4vj/p4/k6KXUph8MfT78QW/XMvv3lpD07TKUcJnwN
zlao+bR/zcPQX2EuUg4MfV9uHbs3f/+FmxJAH0g5JJwt1fExXL7/68XbpZMT
pRymZKxcm7T0mr3kqXmbDQukHP6YtmpdOf54v92hRJANDg5T3y1+6TV/f9Iu
Ff28XimHHZM3P14ffHR/+6bnOTxzgO57qaYtuGKP/epVICDl0CGdwzjz3hH7
uQf3noneKgUPTwAFWqsb
       "]], 
      LineBox[{{6.685563688942579, -1.518251853383007}, {
       6.695217701641685, -0.22856207720593935`}, {
       6.709493219129194, -0.5082200439000912}, {6.723768736616703, 
       0.5594537446707348}, {6.738044254104212, 0.07506125526926022}, {
       6.752319771591721, 0.36743550159049343`}, {6.76659528907923, 
       0.3154011412879184}, {6.780870806566739, -0.16933392203408482`}, {
       6.795146324054247, -0.7047194686884699}, {6.809421841541757, 
       0.3549237373762447}, {6.823697359029265, 0.13096100607388594`}, {
       6.837972876516774, -0.4897265417993142}, {
       6.852248394004283, -1.323456964523281}, {
       6.866523911491792, -0.029514030874227215`}, {6.8807994289793015`, 
       0.48902546214785003`}, {6.89507494646681, 0.46311336370227674`}, {
       6.909350463954319, 0.5956588687871506}, {
       6.917322404830669, -1.518251853383007}}], 
      LineBox[{{6.9298007833088375`, -1.518251853383007}, {6.937901498929337, 
       0.674603409378079}, {6.9521770164168455`, -0.011239037272963825`}, {
       6.95686935239594, -1.518251853383007}}], 
      LineBox[{{6.991084599864746, -1.518251853383007}, {6.995003568879373, 
       0.4930049576331209}, {7.009279086366882, -0.38847553874662366`}, {
       7.02355460385439, -0.595864176928864}, {
       7.0378301213419, -0.977033288982391}, {
       7.052105638829408, -0.024797618329271742`}, {
       7.056728580068341, -1.518251853383007}}], LineBox[CompressedData["
1:eJxTTMoPSmViYGAQBmIQPVGGheOVr4yD88epJYe8fuw/f+zAyulBMg4HXrAs
5321cv+Xfc3PTRNlHI7UHBOWtTlkL7HdTfVKPpBfNGnK7r7L9rbrOZOL6mQc
HMqf8ZnZTdqfuPzMAoFeGQcTe/4Skb5v+9vm999bN1vGISBH5tcZgUv7VwMN
910l4/DtYF9dh+Nl+/P9olGvd8g4tGxhOSKYfsz+S/uN6Z3HZRzaJMU5/0++
Zy/RMPuq+jUZh4p3sRZuhx7st62IEz72RMahZGplrd6Rm/aJBYqBKZ9lHMwz
ti8U2vncvi3jSR8Tk6xD4rUc/qehb+1XJYAcJOtgIbWDUTPwiP35iCwue3lZ
hzfJrqt7b1yy/xyg63FXV9bBXTPa3e37K3sJzw+t1TayDhwCKzuD1Q7uf7z3
9+52e1l4+AAAa/aNjg==
       "]], 
      LineBox[{{7.3342702765663095`, -1.518251853383007}, {7.337615988579587, 
       0.09044490555201812}, {7.351891506067096, -0.08969304976100667}, {
       7.366167023554604, 0.7080870298403142}, {
       7.380442541042114, -1.15411004253225}, {
       7.386725653723541, -1.518251853383007}}], 
      LineBox[{{7.397964815171644, -1.518251853383007}, {7.4089935760171315`, 
       0.05518802523830035}, {7.42326909350464, -1.01573553744974}, {
       7.437544610992149, 0.5066313832757275}, {7.451820128479658, 
       0.10512673270246975`}, {7.46302361525018, -1.518251853383007}}], 
      LineBox[{{7.468787622292428, -1.518251853383007}, {7.480371163454676, 
       0.3971604434472463}, {7.494646680942185, 0.6166755971221769}, {
       7.5075229429003825`, -1.518251853383007}}], 
      LineBox[{{7.511631834953767, -1.518251853383007}, {
       7.5231977159172025`, -0.5279718029476197}, {
       7.537473233404712, -0.7185063454304872}, {
       7.55174875089222, -0.34668569518323356`}, {
       7.56602426837973, -1.0026801469719269`}, {
       7.580299785867238, -0.4076551838572524}, {7.594575303354747, 
       0.4009257940065344}, {7.608850820842256, -0.36882647712086025`}, {
       7.623126338329765, -1.2910137269627797`}, {
       7.631117890409173, -1.518251853383007}}], 
      LineBox[{{7.6390821485872475`, -1.518251853383007}, {
       7.651677373304783, -0.17886875840232852`}, {
       7.665952890792292, -0.17244364477091634`}, {7.680228408279801, 
       0.2828105395044115}, {7.69450392576731, -0.4942831181194043}, {
       7.7087794432548185`, -0.16700875388275982`}, {
       7.723054960742328, -0.012069480162415047`}, {
       7.737330478229836, -1.083625111127159}, {
       7.7516059957173455`, -0.3737900973970001}, {
       7.765881513204855, -0.921154046913448}, {
       7.780157030692363, -0.9989361582302145}, {7.794432548179873, 
       0.26487959050257404`}, {7.808708065667381, 0.29108393259485077`}, {
       7.82298358315489, 0.6541329962079178}, {
       7.837259100642399, -0.12003802475378555`}, {7.851534618129908, 
       0.09998274866507906}, {7.865810135617417, -0.07376010698896085}, {
       7.8714189184279535`, -1.518251853383007}}], 
      LineBox[{{7.887481742884794, -1.518251853383007}, {7.894361170592434, 
       0.5578663663678616}, {7.908636688079944, -0.09458047119623014}, {
       7.922912205567453, -1.1654546413981084`}, {
       7.9371877230549615`, -0.7513693103419485}, {7.951463240542471, 
       0.7223061062349633}, {7.965738758029979, -1.123071163618241}, {
       7.9800142755174885`, 0.15529528137279736`}, {7.994289793004997, 
       0.6370555542787215}, {8.001484494377534, -1.518251853383007}}], 
      LineBox[{{8.021714292788007, -1.518251853383007}, {
       8.022840827980016, -1.336519442602019}, {
       8.037116345467524, -0.14663835472154862`}, {8.051391862955033, 
       0.6374246685224245}, {8.06379227383547, -1.518251853383007}}], 
      LineBox[{{8.067722552839076, -1.518251853383007}, {8.079942897930051, 
       0.4199932356591837}, {8.09421841541756, -0.4506546566604128}, {
       8.108493932905068, -0.13300722207098903`}, {
       8.122769450392578, -0.5011379362328265}, {8.137044967880087, 
       0.2628190118331213}, {8.151320485367595, -0.6952492681668123}, {
       8.15407887897723, -1.518251853383007}}], 
      LineBox[{{8.176055653461471, -1.518251853383007}, {
       8.179871520342614, -0.2646343779512197}, {8.194147037830122, 
       0.8573660301677648}, {8.20842255531763, 0.34676292330472236`}, {
       8.22269807280514, 0.37289396970203237`}, {8.23697359029265, 
       0.1854648232234759}, {8.251249107780158, -0.25453496410154663`}, {
       8.265524625267666, -0.49785752237035985`}, {
       8.279800142755176, -0.9237649942326653}, {
       8.294075660242685, -1.10844207127866}, {8.308351177730193, 
       0.3094409947665293}, {8.322626695217702, -0.08042666020982803}, {
       8.336902212705212, -0.07466487450438253}, {
       8.35117773019272, -0.3147443973129205}, {
       8.360275693629923, -1.518251853383007}}], 
      LineBox[{{8.368680114445393, -1.518251853383007}, {8.379728765167739, 
       0.8268269967157118}, {8.394004282655247, -1.0236796138104047`}, {
       8.408279800142756, -0.1251310661554279}, {8.422555317630264, 
       0.5610786666035967}, {8.436830835117775, -0.47806699784274276`}, {
       8.451106352605283, -0.05027267891535758}, {
       8.465381870092791, -0.9816873913917656}, {8.4796573875803, 
       0.2186926476682547}, {8.49393290506781, -0.7602164617816787}, {
       8.508208422555319, 0.19785024273862806`}, {8.522483940042827, 
       0.7403578456238532}, {8.536759457530337, 0.3965814455804202}, {
       8.551034975017846, 0.6968503986078588}, {
       8.565310492505354, -1.2788610653843526`}, {
       8.579586009992862, -0.30052342746652205`}, {8.593861527480373, 
       0.35599140477073465`}, {8.604466322968477, -1.518251853383007}}], 
      LineBox[{{8.611342000430273, -1.518251853383007}, {8.62241256245539, 
       0.7226499447623571}, {8.636688079942898, -1.180289273626805}, {
       8.638099124650022, -1.518251853383007}}], 
      LineBox[{{8.66031185982236, -1.518251853383007}, {8.665239114917917, 
       0.10577792519349571`}, {8.679514632405425, -0.6019394921220942}, {
       8.693790149892935, -0.5332384322739583}, {8.708065667380444, 
       0.20626440527379342`}, {8.722268887844688, -1.518251853383007}}], 
      LineBox[CompressedData["
1:eJwBAQL+/SFib1JlAgAAAB8AAAACAAAARpAQgM55IUBD8ZV0wkr4v8IX7vF0
gCFA8OKjM4vUwb/Uk88QxIchQBa9TsxEJ/i/5g+xLxOPIUAgnfUzynnwv/iL
kk5iliFAKIDeSqpyvz8LCHRtsZ0hQCTTI/1EVsw/HYRVjAClIUAoU6c5Dd/G
vy8AN6tPrCFAwAtklXQGyb9CfBjKnrMhQPyHDtcbhe2/VPj56O26IUCqS3pB
X1jhP2Z02wc9wiFAgrfWjUp19L948LwmjMkhQB728BWij+q/i2yeRdvQIUDu
y2hB26vpP53of2Qq2CFAeqCXXa/d8r+vZGGDed8hQGaxGzJy9vC/weBCosjm
IUCGO+du7UDyv9RcJMEX7iFASGboW5oxvz/m2AXgZvUhQEraEzRZ/+I/+FTn
/rX8IUDM7qCL/vPJPwvRyB0FBCJAPtdqKAjA9L8dTao8VAsiQABp27feLq+/
L8mLW6MSIkCo6TpwwPrRP0FFbXryGSJAFERXw8cg779UwU6ZQSEiQGyCU9rg
W9G/Zj0wuJAoIkBMbyl8xm7gv3i5EdffLyJASNkwa5nwwb+KNfP1LjciQBz/
h2FrUOG/nbHUFH4+IkDApd92avacP68ttjPNRSJAYJ+bhABjy7/BqZdSHE0i
QMAgnWFmMLu/5Jm/Fn9SIkBD8ZV0wkr4v8kR90c=
       "]], 
      LineBox[{{9.167742131601502, -1.518251853383007}, {9.179157744468238, 
       0.49446771732684436`}, {9.193433261955747, -1.2303100150109114`}, {
       9.207708779443255, 0.7490905739709723}, {
       9.221984296930765, -0.04572728484151445}, {
       9.236259814418274, -0.07244350965531421}, {9.250535331905782, 
       0.4423457937699333}, {9.26481084939329, 0.7674821745994707}, {
       9.275179568673908, -1.518251853383007}}], 
      LineBox[{{9.284042044924526, -1.518251853383007}, {9.29336188436831, 
       0.10141950991914128`}, {9.307637401855818, 0.5530469542078611}, {
       9.321912919343328, -0.24493512750532576`}, {
       9.336188436830836, -1.233596782280327}, {
       9.33879820356697, -1.518251853383007}}], 
      LineBox[{{9.361940322675329, -1.518251853383007}, {
       9.364739471805853, -1.2079020428477314`}, {
       9.379014989293363, -0.6935232451623772}, {9.393290506780872, 
       0.31396728984109645`}, {9.40756602426838, 0.05536328283635239}, {
       9.421841541755889, -0.13134785547260486`}, {
       9.436117059243399, -0.22036470311973688`}, {
       9.438442626958972, -1.518251853383007}}], 
      LineBox[{{9.461600413728936, -1.518251853383007}, {9.464668094218416, 
       0.30716619798432043`}, {9.478943611705926, 0.696596930354244}, {
       9.493219129193434, 0.7402944969691236}, {9.507494646680943, 
       0.1270748735511502}, {9.521770164168451, 0.1768763543264238}, {
       9.536045681655962, -0.17827375435030435`}, {
       9.55032119914347, -0.06651835237905357}, {
       9.564596716630978, -0.7318891748628078}, {9.578872234118487, 
       0.8331415270754896}, {9.593147751605997, 0.7257523825759096}, {
       9.607423269093506, -0.06766968237835935}, {
       9.609801092716042, -1.518251853383007}}], 
      LineBox[{{9.638994579444152, -1.518251853383007}, {
       9.650249821556033, -0.28549285172992}, {9.664525339043541, 
       0.41046891677520114`}, {9.67880085653105, 0.17145530295086664`}, {
       9.69307637401856, 0.3329620607596345}, {
       9.707351891506068, -0.042786385989444176`}, {9.721627408993577, 
       0.3674525371523454}, {9.735902926481085, -0.16362538813023209`}, {
       9.750178443968595, 0.5144806311282335}, {9.764453961456104, 
       0.0018595627761890388`}, {9.773734562781815, -1.518251853383007}}], 
      LineBox[{{9.785545606750176, -1.518251853383007}, {
       9.793004996431122, -0.622901359927188}, {9.80728051391863, 
       0.21024791083752492`}, {9.82155603140614, -0.027437742685290534`}, {
       9.835831548893648, 0.703070664342949}, {
       9.849826964564775, -1.518251853383007}}], 
      LineBox[{{9.850611995617255, -1.518251853383007}, {
       9.864382583868666, -0.30580218907910495`}, {
       9.878658101356175, -0.05486897689691039}, {9.892933618843683, 
       0.562235970422921}, {9.907209136331193, 0.3022706432395015}, {
       9.917755739600702, -1.518251853383007}}], 
      LineBox[{{9.924723274888981, -1.518251853383007}, {9.93576017130621, 
       0.6753240303136218}, {9.95003568879372, 0.43816225976098055`}, {
       9.964311206281229, 0.3819730199408107}, {9.978586723768737, 
       0.2588346982139125}, {
       9.992862241256246, -0.015493093142160186`}}]}}, {{}, {}}}, {{}, {{}, \
{}, 
     {RGBColor[0.7058823529411765, 0.49411764705882355`, 0.5450980392156862], 
      PointSize[0.0055000000000000005`], AbsoluteThickness[1.6], 
      LineBox[CompressedData["
1:eJw1l3k8lOsbxsc+Y52ZNqRsLSqVHHVUdN/RHuVIcUqlQg4VSSUpimxJikoL
x0FlN9YslUlkzZJ9H8bWpLKTxG98en7zz3yeD+/7vO/9XNf3ukb5pL2xlSCF
QtkvQKHMfv//E5X8eESrhA2yuwduXdW5AxbpjZaN8pVkHQrCUxtLomOrcj9t
cIoy//octAX3t102LSB/T4CJ0snM/zqqcpNWZ/zxcXsKODXZfzkTVk3+Px1c
yiWpuy2mc0dBc15/cBZoLbV66WjQQq5/A+71AdWTX2th8QrTqyKObGh4bsOk
n8+A3/fLA3efoz+v5H7KxdnL5fLBlSdHPVxeT+5fADYT844Lv8kBy83V5kve
FcLr/0ydJzRK4fd+xRBYYlwQ3pEMXtvufUy1KQVOt57cNdmY3N/7fwRMC+0K
W5WSG2u4f4s+vQLcVWj3QkMdyfNUQnTWue+PrmeAdZyX6ecjVWCkH2jS555I
nu8TWGS59DZvuwcTSd0yyWurAb137/Of7wG/n7cGHF6HDJ7LjwDftG1FzkK1
EJ4CfS4mifD7+Wth4GAEc+pGJCzMinTH+jpgJykVLx8KIu9TD0prDj3Ie/IY
4t8IbqTGNQC99PIcIYsY8n6NQIH52g+qk2FL3onBiutNkPnrqHqTRCp532bQ
eNZpfUkyESo+sGMeGbcA+37C3vfx/5L5t4K71e5Yucd34USp4snjy9qAU13T
0m/7EH7Pox0oeQVuZQYvYKjiuvzyyXZgKTgOKl9LIfPhAF16rZ3zz0zQ4537
Z7yHA1173doDruaReXUA697thZN/vILbZ8K2N1d2gEPB/LWsRy/J/DohnKdB
CT/+BKq/fVTOze4Ejnx7ZIjoIzJPLlTql3e6zP8PFM7/+hURxQUL8yNZyhVx
ZL5dENjt9PdDkxSwGlZv8grgrz8v8Rm1SSXz7oaG3WfOFC1nQeJF8wxb527A
5JUPk9a/IPPvBov++z6fjz6GsfHb9/ed7IHwCsU+pZoH5Dx6gPPKqy4sLALA
JeecpkEvBIp4nJjnkEDOpxd8TK+tbl2UCj5TvD3zN/RBkeVcp63308h59YHF
PEpa9VAyVM2OT/EzDKSn9ZxcHEvO7zOw1J/PadgdDnICe4TaaDxwf6jjrbbv
CTlPHrBd/3OiLo+Akx5X2t8N86CSXrW2rS2enO8XyLwZF71dNxXiRGJynrd+
AfqZB20L7qaT8+4Htb9rxnQoaTDi3fDIt7AflC7pRDSsTCTn/xUGuAKpOdWR
oCNOdTqb/BWUBIajlvBCiR6+wcBnJ/3ptEi45f+n0V9Pv4G7ucuGGf1Eoo/v
4KA2tcAO0qBc+rT6+lvfoS8tzk3DPoPo5Ttweg6FuMalwe1dez39/xyAAT17
o+DXLKKfAQjk3gu29I4GFu2U4/V4/nqzEzVd4TnR0wBUytt11Y1HQ02Ji4WD
8iA09Ny7HKWZTPQ1CEWVSqUfytNhYvb4Hg5CZSbrwg7RbKK3QeC8GQ7akfIK
FhnG6phIDAGVrtdZdTyV6G8IlET92lfNJMBW6byVO9yHoNLg9opdzASixyFQ
ex56sb2Xv19Fo6z26BCwgnaZrMnNJPochhDvAudbnm/BL3BQdKXtMBTZZmd1
1b0leh0GZ0mVpo8fcyDxL9rowvZhCCy13qnHTSf6HYG+KW2o9WVBNVOZK2Uy
AhS64bJ/g+KJnkdA6TRPRO9cMoxXa1fNFI2ANn14w8JjmUTfo+CuxjUcprFh
4QOj3EHdUag8lS3BCMojeh8F1zDJjRVK+YCHbBK4KaPAZj/MMrP7QPQ/CjgT
tSlIrwQsF7g/rV0+Bhbvrc6sXFFI/MBfZ3WvVQ97C76z8nk2BmrLTDeZ1OcQ
f4yBg6AXM1zxDSQ8TrqcxRgHB/vcoEsn2cQv44DNUgd0XrKh6nChVZzXOBjJ
rBTRD3tD/DMOLMYeMINXMLaw/UDoz3FgR8dm1F9LJn6aAMyaOvvyKAvkW8e2
3nWYgF2H1x5QtP2/vyYgPCzEl9GbDVvCpDVudE+Adt8f8utGconffoAwR256
cSYbTh1ftvjC4R+Ab3Y8HT+SS/z3A6jH9rjS7uaAt9IWSauKHxDSPlD7NjyD
+HGSn4f61aIt6RDfcXDy0LZJ2LXfrsW/L5P4cxLM8nbL567MhcqIs327sibB
4WisEsS8J36dhJYtyTVpke9g5NStuk1rfoLT0vEFX76ziX9/QuDNucYC/LXc
0tB89cifsMvtiYnMlhzi558wIell8D0gB3R70lIWy05BOCPJam15LvH3FIw0
GVVx7ufBiZdl4fQ7U7Aru/LovIf5xO9TwFpy0ezIQAF42XQFCAr+Aic9aFCJ
zyf+/wXBno+XFxfkQeyKKdeRS7+AvsPfI/oom/DgF7jHSBW7rmJDBW+OXc+X
X5Bpuq9fQjeP8GEabKxZ9tdevIfhuFV/N1hMgyXripz24QLCi2mYsNn5yFjl
Ayw4q7+zpHYaLOxs296X5RN+zIBaqP8gLSQPdNYcWf96zww411/wWdfMJjyZ
AX8lA80r42yw+O6ompg7A9GttLlRiXmELzNgUzjppWFTAHpmBVQjeQoGFqun
DLQXEt5QMFo5CJZ7FkHNrH1MKKhtuNJ/5+Eiwh8KUh/497dv+gCn5WYFRkGF
g70OGlX5hEcUZHWbqno9yIcfP/q+ZhdTMH7tSUPqig+ETxR8va3uQbNqMdxu
Gun6Q1gAFWrYUYqepYRXAujzutAIRspgUQ6lJX6LAKY9uToecKWM8EsATZwv
aRd7l0LSU8nqpVcE0P1anPtquWLCMwF8vdpBqOxUCei5ypaEpfLXR7vktoqW
EL4JIN2fOuZZUwY1fDct+CaARn0D12LnlxPeCWIU9yJrtLIcrHU1MgPVBLFf
wMpVa6ac8E8QM80y3+q5lsLEIp0k2ilBdA89fn6gsZjwUBD7nFInVaAE/KZ3
vrgZKojBkqbD3gOlhI+CaEatojZoVoLCrH3rBVG8QTvhuncV4aUgek0uT7+j
/wmSco8HOzGFcPJNwtzpc58IP4VQuNqFNeRcBVvD7W5/NRDCvs3lffFWlYSn
QujPPGQnJFQJ1e6Xb1p7C6HWLo++z+8qCV+F0GWL0Wit0iewOjFrOCE8Nxbz
ktdYTXgrhAEtFmtbeTUwzqeH2ZQQerbOjXRj1RL+CuPinr8ObbKqAz+Vp6er
Ngijn51Vh1ZhLeGxMA7MK6uTV60DBaGXx/acF8au49+9fRXqCJ/566CzdHOs
g0RuysH3ccJYfr949ZHvtYTXwnj/cEj0DIe/X/5bA50eYQzc66UQuL6O8FsE
S1aIz0uMq4NPUSX66UoiSKdpxjMPNxOei2Bg48XjnPfVYDWLjyMi2O8a1xOx
uYbwXQS1A4tqThzhv59V57qXD0RQS4OmuNK2lvBeBF+kN7DS+c/vu+ObmlKl
CFKU3Dp/fqoj/BdBycEXN3g9dbCQT8vH4qI4t9TU0npFPckDUTwWqJqi6NUA
CWKiC5jbRVGUUtC273E9yQdRNJJSDTEubQDoY0jfdhPFvn2ZE4nZjSQvRNFc
scyqXrwZPhUtEhHOFsUwRuzjRNUWkh/8+2ffcis81gKWMbMAEsVO3V/f1gu2
kDwRw8SMCz+vx7bCmO/64dE1YshLHpRlL24h+SKGH15Yv6TvbQIf2618R4qh
fNgq2eYbTSRvxPCkY8kLnydNIL/XsKM3Ugyz55+6HHi6meSPGCp9GZW9YNcG
CbP4ahNDm/KQZV8PtZA8EkO1jqtZn4P5+/HToVGWinhhZ+i77jaST1SMcjSa
v/5sK1T1O3wwPkBF3kGzGqMfzSSvqDg/WgPjLzbBqY+ub0rvUFG76VftVpFm
kl9UVGn01cqRb4bRBB++Iqg4pscp2HujheQZFemrpzxutLSDT0Bw3BtBGtrQ
W80vBneQfKNhpX3VA6p2B8jbh0ds0KVhfvwZGjOFQ/KOhklN0dU51E6I3x/P
nygNV8arfBM145D8o+GA89HSIzkc2DKLhxQabtL0aXrr3UHykIZNI+pZehf5
PZye7/1fPw3ftlou0TPuIvkojtlzMgwNgrvg5OAskMXRb3yJQsilLpKX4ngo
+0iUp1YXjFY1Xww6IY4t668eUGJwSX6Ko1jyX69XX+0E75TeM5LPxDHAZc5G
q7XtJE/FsbJ3wcWLmzpALmiYn6DiaNLaf07qVwfJV3FM3/N1R6taJ8RdmDk8
TZdAjn2Tp61BN8lbCRSfGbTUbegCXRMJ48t7JVB/ODF6zmYuyV8JtDgwvTwj
qhMqtRbwE1ECH72AIsNpDsljCbx0vaLW9p82ODlPFf9hS6BmvOp967A2ks8S
WPNIz4xZ1gQjo2v+7JyUwIjdpeq2jh0kryXRMoNWaLmYA16z9l0viRZJ/ual
2zpIfkvis3ihEUm5dpB9tWNpjb0kshdUH5L63kbyXBJfG3pr8bKaIe6RsYJh
rCROfXtpV+XSQvJdEsuMxuwPbWkFXedjcz50SWKTv0d5P6+F5L0UPkw0Pjs5
3A4VZrbioCiFV8d+JL+61EHyXwqf9U4w7nu3womNlwQy/5ZCZ/3rO2LWtJI+
IIVtis5af7o0wrDczQmNYCnM331D7K+59aQfSKHNCnrE4vBGuDV553tMOX9d
b2tev51D+oIUqrRxQj9b8/drftyjQpPGINUZw8n8TtIfpHH/uu1Fcts6IZY/
zaf60ujn9pWF7p2kT0hjXfr7W2y1GtB5llwz97o0ug5l3M+PbSf9Qhq1dcLa
VM/UQfmsvTL516uY3aVLNZC+IY3h/BdRSeSAxdHiPNFhaRQtUrV3le0i/UMG
rfubCzwCeDCsW5vltloG6TeXX9eR6CF9RAZl8y/YblDuhluLO1gTp2Xw3D8i
g7uutJN+IoOunqsjveby95vpf3k+QgbrXpjt/OrTSvqKDEYvEVs1bc2FmPaJ
MF6LDJa94jEKjRtJf5FBrtrPhISNPFhsIViaLEHHJa23LzUZ80ifoaODR8Bm
q4Wf4bSRD5/gdBS0SSvcGcEl/YaOLzK+aB0/wP+djbOBTcfw3rJF2flNpO/Q
MSLpo3eIbR380AjWPX2KjhtiYwPy2xtI/6Gjq5LOj697ukBPWZ5PZDraJC5Y
1Pmoj/QhOormP7l6/ng/3GaEa3FC6bi0b+PHVMM+0o/oaB5lECNzrQZqBJax
FHLouOPvze7VG1tJX+LvP983pNWxBRYNzR4oHZ0qHClDY02kP9FxmRmLrby4
Eaxn42uUjlZPdd95MPtIn2IgV1Nrc9gAF1ifXql8YjIwLLzD+8lLHulXDBxo
+beAyvfLjzxdPjEZWJOupX54A5f0LQbyAkw9vth1gF7qe7m9hgy8H/v+1cnx
NtK/GHgpz0Q1vbgDbkfufuBty8ANWuOm3IRO0scYeHZHqPr5cv5+QRV8AjJw
VGWDOndzN+lnDMy/EHfgH9suWOR50J/ynIFOldzUNj7ffvc1Bt5VVs61yOaA
tVOzmG4eA1nrts2JD64i/Y2By3b1myTc5kCS5WyBYWATuPnz1nFJn2NgmrSv
xsbMTpgw6Z1On2LgxGTcnto7baTfMVHBxaKnLbIWtm4/6zIkx8STyn44z6+F
9D0mmvfMzdlskAd+s/H5JxP9pf9QP5BQQfofEyk0Oc2E851Qs/TKeTsTJtpf
nfemj6/X332QiZKWC63jO/tg0fxZgTPx8LOG6D8dG0k/ZKKsXrlGjCgXrEVv
8YnDRM0n1J0DBh2kLzJReHWJSdOhz7lJY+JdSvFMfM1UdDNr5Ob+7o9MNFon
G7vpRm7uRE/g8aPFTDSgL11SZ95J+iQT9c4+C8xRr4Ot9fP5BGGiS5tKS94F
LumX/Oulev2ENd+AX+GzQ3VCczB+yysPX59qmCOYS5MRnYOemyL1p9cJsP8H
i1gLAg==
       "]], LineBox[CompressedData["
1:eJwBAQP+/CFib1JlAgAAAC8AAAACAAAA6hB7bs8fE0CEOqND/jEBwNO3ItIS
IRNAkPPfze9R67/4r+UPsS8TQGS5lYuY2sE/HKioTU8+E0BgGiqOHSTov0Gg
a4vtTBNAOKbY9h02vT9lmC7Ji1sTQMyFxoZJc+g/ipDxBipqE0DgLt5QxB/d
P66ItETIeBNAxmWPUkZR3z/TgHeCZocTQIANpAuf+eE/+Hg6wASWE0AAtAJT
f9trPxxx/f2ipBNACItuSfQ9w79BacA7QbMTQGBMWCer/p4/ZWGDed/BE0AQ
jhGrfk+wv4pZRrd90BNAAB/dpED1vD+uUQn1G98TQIBC+29TTta/00nMMrrt
E0ButWbBfOrUP/dBj3BY/BNAygaAU+v31T8cOlKu9goUQBAXFNXnnsK/QDIV
7JQZFEDkrrNhErrQP2Uq2CkzKBRAVpCbZvJj6r+KIptn0TYUQACS7Lf77rC/
rhpepW9FFEAaJ2vK+q7uP9MSIeMNVBRAeirSPIuh0D/3CuQgrGIUQAto+RyS
ceU/HAOnXkpxFEDU9ut/DkbLP0D7aZzofxRAklBsXba74T9l8yzaho4UQGAn
R4RO6+I/ievvFyWdFEBy/ULeMXncP67jslXDqxRADpog8hxz2D/T23WTYboU
QCrdykhvBd4/99M40f/IFEAwyQAqURfEvxzM+w6e1xRAQK5QAodmpb9AxL5M
POYUQFj+DjxkrsG/ZbyBitr0FECKkvNl2y7aP4m0RMh4AxVA9OGRgsvh2j+u
rAcGFxIVQNT1nme7W+k/0qTKQ7UgFUCszXj052fhP/ecjYFTLxVAQIUPPxPW
vz8blVC/8T0VQLhz4brMbMS/QI0T/Y9MFUCYYoXh0ZbWv2WF1jouWxVAAAAE
NHHPrT+JfZl4zGkVQMZ1U4ZDetQ/rnVctmp4FUAg9lfmJ/C6P9JtH/QIhxVA
yPz+K2hMxz/3ZeIxp5UVQHDdAcoRteA/G16lb0WkFUDYZtUBoWzGP97RzZUl
shVAhDqjQ/4xAcBCoGVP
       "]], 
      LineBox[{{5.426361615108017, -2.149410751742211}, {
       5.4389721627409, -1.2071977727649115`}, {5.453247680228409, 
       0.3042017848853551}, {5.467523197715917, 0.4819784481010574}, {
       5.481798715203427, 0.4314497129455872}, {
       5.496074232690936, -0.05037214597752482}, {5.510349750178444, 
       0.3742449433602626}, {5.524625267665954, 0.33362813852114914`}, {
       5.538900785153462, 0.5219518758745674}, {
       5.5531763026409715`, -0.33769594458682795`}, {5.56745182012848, 
       0.3900398107823999}, {5.581727337615989, 0.16970980405439295`}, {
       5.596002855103498, 0.5342362732599228}, {
       5.610278372591007, -0.3042609640104954}, {
       5.62170642098322, -2.149410751742211}}], 
      LineBox[{{5.6271411734644134`, -2.149410751742211}, {
       5.638829407566025, -0.07247301269964757}, {
       5.64760042414642, -2.149410751742211}}], LineBox[CompressedData["
1:eJwBAQL+/SFib1JlAgAAAB8AAAACAAAAZLVYajSjFkCEOqND/jEBwK3QWsdl
qxZAHP88arUx37/SyB0FBLoWQMwYt2D6sN+/9sDgQqLIFkAS16ekHD7yvxu5
o4BA1xZAVmf4P1zi0j8/sWa+3uUWQFLkONJL2uq/ZKkp/Hz0FkBUySO4X+rd
P4ih7DkbAxdAhi2570sr4j+tma93uREXQOw4Uge3NPW/0ZFytVcgF0Bwk2Bz
PPf0v/aJNfP1LhdAzBqQNB/O5T8bgvgwlD0XQC4fAUsW5+M/P3q7bjJMF0DA
c9h/L02OP2RyfqzQWhdAkDdlyFvpyr+IakHqbmkXQABTVXhA4oq/rWIEKA14
F0CYr3w5xw7Rv9Fax2WrhhdARNGi8Jho67/2UoqjSZUXQNIAx6TYzvy/GktN
4eejF0AUcviGI4zGPz9DEB+GshdAyKwC2kvj2z9kO9NcJMEXQDo1HikY6PG/
iDOWmsLPF0AIiCyEljDUP60rWdhg3hdAGpCUwNKe8r/RIxwW/+wXQADu6qUM
taK/9hvfU537F0CwjZMjiu3IvxoUopE7ChhAoNdLtldrwr8/DGXP2RgYQLyt
naQ0n+g/YwQoDXgnGEAO7sXCZobjP4j86koWNhhAgKhjy0Lt8r+s9K2ItEQY
QIdCVBCqU+A/IGoIkVNSGECEOqND/jEBwK9f7Js=
       "]], LineBox[CompressedData["
1:eJwBcQGO/iFib1JlAgAAABYAAAACAAAA/ZVtC+pUGECEOqND/jEBwPbkMwTx
YRhARImWGXvG4b8a3fZBj3AYQCjCX0ZSI7U/P9W5fy1/GEAeqh6XRsvaP2PN
fL3LjRhAgmaAxCNM9b+IxT/7aZwYQPjvI9jK1s2/rL0COQirGEC0kupje6/d
v9G1xXamuRhAMCFABf9V1b/1rYi0RMgYQDKF4LxSLue/GqZL8uLWGEAiF41m
EkXZPz6eDjCB5RhAmDpuqmSe1b9jltFtH/QYQOwkJpzpqdy/iI6Uq70CGUAa
8OQ5U2zkv6yGV+lbERlAAsgNxL7h5b/Rfhon+h8ZQACB7XPiP6+/9XbdZJgu
GUAQn6bZZ0LDvxpvoKI2PRlAjh/FkoXi+b8+Z2Pg1EsZQIyjEDSspOC/Y18m
HnNaGUAwT/9Gmm/CP4dX6VsRaRlAiLV7A//dyD+sT6yZr3cZQDCcY3up0Ou/
KyrW0Rl5GUCEOqND/jEBwLv7q+k=
       "]], 
      LineBox[{{6.3932842727039, -2.149410751742211}, {
       6.395431834403998, -0.03407135117025639}, {
       6.409707351891507, -0.32134161360367997`}, {
       6.417037255033627, -2.149410751742211}}], LineBox[CompressedData["
1:eJwBAQL+/SFib1JlAgAAAB8AAAACAAAAnZ2bdwm5GUCEOqND/jEBwGMoe87G
wBlA+ED+tZKkyb+HID4MZc8ZQFS09r9AE96/rBgBSgPeGUBmAyWCxnfsv9AQ
xIeh7BlA2IOMYBGmyL/1CIfFP/sZQLBH1lCLDa8/GQFKA94JGkDw9l9WgJi0
Pz75DEF8GBpAwJobBmZs3b9i8c9+GicaQMhD4oRLr+g/h+mSvLg1GkAYO6ql
YFHmv6zhVfpWRBpAJIk9sKxI07/Q2Rg49VIaQGSAPQNmOvK/9dHbdZNhGkAQ
Qen1xoTgPxnKnrMxcBpApLnpa4SQ4b8+wmHxz34aQLipOFngS9M/YrokL26N
GkBevmKup6jxv4ey52wMnBpASO8ZHuBb2r+rqqqqqqoaQGwP1iBBAui/0KJt
6Ei5GkByGx1kobT3v/SaMCbnxxpA4OXpd7rzwD8Zk/NjhdYaQACD03lbUdo/
Pou2oSPlGkAcP16d8iriP2KDed/B8xpAYLYKIbWZ47+HezwdYAIbQKjLbPCZ
Lt8/q3P/Wv4QG0CA1+ZzJVHOv9BrwpicHxtAeLzlYUti2b/0Y4XWOi4bQFiz
BizFafK/GVxIFNk8G0BwRvGjsuXTvz1UC1J3SxtATmh8YYd10z9iTM6PFVob
QDDm0fyZrrg/jl5re6BiG0CEOqND/jEBwA0/8Ic=
       "]], 
      LineBox[{{6.868379045756674, -2.149410751742211}, {
       6.8807994289793015`, -0.7388549718679704}, {
       6.89507494646681, -0.12381294361268247`}, {
       6.909350463954319, -0.8745478908833602}, {
       6.911436154367492, -2.149410751742211}}], 
      LineBox[{{6.934638361214487, -2.149410751742211}, {6.937901498929337, 
       0.05841803735793927}, {6.9521770164168455`, -1.4017213252697007`}, {
       6.953582579591141, -2.149410751742211}}], 
      LineBox[{{6.990830504041991, -2.149410751742211}, {6.995003568879373, 
       0.06809653556459061}, {7.009279086366882, 0.5730328208250008}, {
       7.02355460385439, -0.6160607512066718}, {
       7.0378301213419, -1.8293966906334802`}, {7.052105638829408, 
       0.1234967608391786}, {7.062244608178093, -2.149410751742211}}], 
      LineBox[CompressedData["
1:eJxTTMoPSmViYGAQBmIQLXQqOTXbQ8ahxWqx8z9DxgPnjx1YOT1IxsFBYtrF
kGez93/Z1/zcNFHG4dJD9kvVB97vl9jupnolX8bBaa/Ds0WNj+xt13MmF9XJ
OPiYnK329Lm7P3H5mQUCvTIOOw79ZqyY+3t/2/z+e+tmyzhsONErxDR1vf1q
oOG+q2QcdJh8r+dPvrT/fL9o1OsdMg4hV0snn6m/u/9L+43pncdlHBr27pul
8nOJvUTD7Kvq14DyNZPO2XM/2W9bESd87ImMwzqlpW6R0Q/2JxYoBqZ8lnG4
ENu6/sKnA/vbMp70MTHJOmy4uD5nysPT+1clgBwk66Bj39UTG3DS/nxEFpe9
vKyDTHUGY/2Fp/s/B+h63NWVdVgxIU97xqV7+yU8P7RW28g65FwssFZpvGl/
+B+baIWrLDx8AHu3k0E=
       "]], 
      LineBox[{{7.329633525314793, -2.149410751742211}, {
       7.337615988579587, -0.12407468779324748`}, {7.351891506067096, 
       0.3192834523782905}, {7.365980040611067, -2.149410751742211}}], 
      LineBox[{{7.366404021797582, -2.149410751742211}, {
       7.380442541042114, -0.20861584452277881`}, {
       7.394718058529622, -1.6839862039161662`}, {
       7.4089935760171315`, -1.013244030748346}, {
       7.42326909350464, -1.3696515873953206`}, {7.437544610992149, 
       0.21984901074864716`}, {7.451820128479658, 0.5770861637063418}, {
       7.466095645967167, -0.34394172874283657`}, {
       7.480371163454676, -0.014860663106908367`}, {
       7.494646680942185, -1.9701713330527202`}, {
       7.497879124841125, -2.149410751742211}}], 
      LineBox[{{7.513802356881631, -2.149410751742211}, {
       7.5231977159172025`, -0.9705243599144882}, {
       7.537473233404712, -1.3756779539620894`}, {
       7.55174875089222, -0.672839622456789}, {
       7.56602426837973, -0.9956258336996666}, {
       7.580299785867238, -0.7192112762951697}, {7.594575303354747, 
       0.25450691575820006`}, {7.608850820842256, -0.07348362460241575}, {
       7.623126338329765, -1.026861289123321}, {
       7.6374018558172745`, -0.37594561159671724`}, {7.651677373304783, 
       0.1337427304927873}, {7.665952890792292, -0.8761444993925447}, {
       7.680228408279801, 0.6397121991018015}, {
       7.69450392576731, -0.6678265239626306}, {
       7.7087794432548185`, -0.37019904467558407`}, {
       7.723054960742328, -0.38115650797257494`}, {
       7.72763700343361, -2.149410751742211}}], LineBox[CompressedData["
1:eJwBUQGu/iFib1JlAgAAABQAAAACAAAATeX1emkAH0CEOqND/jEBwIVVjACl
AR9AVsHqDyfh/L+qTU8+QxAfQBjiMrPlM/W/zkUSfOEeH0CGNYIMUm/hv/M9
1bl/LR9AoFrwurwt078XNpj3HTwfQJzseAxZh9g/PC5bNbxKH0B8sYNM1bzh
P2AmHnNaWR9AKLtGb8gn27+FHuGw+GcfQAB8D2yYNW4/qRak7pZ2H0Cg7uxE
Pw+eP84OZyw1hR9AUFz9bYkayL/yBipq05MfQJTMVew4KNu/F//sp3GiH0AO
qmqqjWXqvzz3r+UPsR9AAH1JoQLbeb9g73Ijrr8fQCjnqPcZdsw/hec1YUzO
H0BaKXcCxQPhv6nf+J7q3B9A4JNugzfztz/O17vciOsfQDSW1co0l9W/8s9+
Gif6H0DI6srPvsLMPztatwiUAyBAhDqjQ/4xAcB1VJj+
       "]], 
      LineBox[{{8.010470237062941, -2.149410751742211}, {
       8.022840827980016, -0.23540327714384301`}, {8.037116345467524, 
       0.13203591572271867`}, {8.051391862955033, 0.48887231249755536`}, {
       8.065667380442541, -0.7659576096494667}, {
       8.079942897930051, -0.4547272438192018}, {
       8.088568625914792, -2.149410751742211}}], 
      LineBox[{{8.099609213750343, -2.149410751742211}, {
       8.108493932905068, -0.3199810280601447}, {
       8.122769450392578, -0.6712809720367565}, {
       8.137044967880087, -0.059316258041340664`}, {
       8.151320485367595, -0.13874342058719824`}, {
       8.153027325803388, -2.149410751742211}}], 
      LineBox[{{8.177890630209141, -2.149410751742211}, {8.179871520342614, 
       0.23610278279637698`}, {8.194147037830122, 0.33280759715504105`}, {
       8.20842255531763, 0.02624537927177073}, {
       8.22269807280514, -1.0954576694984293`}, {
       8.23697359029265, -0.9154009209860072}, {
       8.251249107780158, -1.7728764214272315`}, {
       8.265524625267666, -1.2162771763105744`}, {
       8.279800142755176, -1.7845863282698322`}, {
       8.294075660242685, -0.621277025451185}, {8.308351177730193, 
       0.6728317156280275}, {8.322626695217702, 0.30341525416430914`}, {
       8.336902212705212, 0.049033992205202326`}, {
       8.34921955971581, -2.149410751742211}}], 
      LineBox[{{8.352872791267037, -2.149410751742211}, {8.365453247680229, 
       0.44452922757534263`}, {8.379728765167739, 0.03847078782652258}, {
       8.394004282655247, -0.6392649845755605}, {
       8.408279800142756, -1.240784110740801}, {8.422555317630264, 
       0.6301013840316224}, {8.436830835117775, 0.5018898195687261}, {
       8.451106352605283, 0.10863289150224231`}, {
       8.464855432573364, -2.149410751742211}}], 
      LineBox[{{8.466025101537285, -2.149410751742211}, {
       8.4796573875803, -0.3170670016741428}, {
       8.49393290506781, -0.7964488091917841}, {8.508208422555319, 
       0.6661774038882613}, {8.522483940042827, -0.6785868661998846}, {
       8.536759457530337, 0.6729330593477603}, {8.551034975017846, 
       0.6700388777375728}, {8.565310492505354, -0.34082737210694436`}, {
       8.579586009992862, 0.3172917156058944}, {8.593861527480373, 
       0.6956253457653532}, {8.604963118510577, -2.149410751742211}}], 
      LineBox[{{8.611351696682846, -2.149410751742211}, {8.62241256245539, 
       0.6492780573303375}, {8.636688079942898, 0.49761875224153496`}, {
       8.650963597430408, -1.0199006936770196`}, {8.665239114917917, 
       0.08783636027289776}, {8.679514632405425, 0.3474376634559472}, {
       8.693790149892935, -0.9865491253337404}, {8.708065667380444, 
       0.12438884153662977`}, {8.722341184867952, -1.0368889776873131`}, {
       8.732116285404238, -2.149410751742211}}], LineBox[CompressedData["
1:eJwBUQGu/iFib1JlAgAAABQAAAACAAAA3u6JP4p6IUCEOqND/jEBwMIX7vF0
gCFAYFhXxF7ymz/Uk88QxIchQE5BboJmefi/5g+xLxOPIUBY9/EE1m75v/iL
kk5iliFAmKN3vjArsz8LCHRtsZ0hQD7E1e95/N0/HYRVjAClIUCkZVu7NsfS
Py8AN6tPrCFAzH7xGD63679CfBjKnrMhQPCqJLTIzL+/VPj56O26IUD8dr6k
Q6jsv2Z02wc9wiFADHrCqlSn2L948LwmjMkhQPAOn0n+Ndu/i2yeRdvQIUC8
TMc6iVHXv53of2Qq2CFA+G3oXxiR/b+vZGGDed8hQNOQwPJHUwDAweBCosjm
IUAmYc3mUJjjv9RcJMEX7iFACLr6tN8p2b/m2AXgZvUhQIAVPfUdF+E/+FTn
/rX8IUBgl2MdXlfLPxD4k9QeAiJAhDqjQ/4xAcB2A6R8
       "]], 
      LineBox[{{9.013284900475652, -2.149410751742211}, {
       9.02212705210564, -0.7990518793823624}, {
       9.036402569593148, -0.4708584876947215}, {
       9.050678087080657, -0.8863333577442649}, {9.064953604568167, 
       0.4660867572668165}, {9.079229122055676, 0.01074433974413913}, {
       9.093504639543184, 0.5248978447639071}, {9.107780157030692, 
       0.09233530736474893}, {9.122055674518203, -1.294498921552519}, {
       9.127378665580277, -2.149410751742211}}], 
      LineBox[{{9.142554335775618, -2.149410751742211}, {
       9.15060670949322, -0.2889295348786174}, {
       9.16488222698073, -1.4546916515049073`}, {
       9.179157744468238, -0.22431496842539267`}, {9.193433261955747, 
       0.3598483821012023}, {9.207708779443255, -0.8320691858332994}, {
       9.221984296930765, -0.07629426232899772}, {9.236259814418274, 
       0.6823809800727162}, {9.250535331905782, 0.39248808605021124`}, {
       9.26481084939329, 0.1858240779083954}, {
       9.278224349097092, -2.149410751742211}}], 
      LineBox[{{9.280152935943747, -2.149410751742211}, {
       9.29336188436831, -0.2908192667519347}, {9.307637401855818, 
       0.06612715171248218}, {9.321912919343328, 0.24072323411719765`}, {
       9.336188436830836, -0.5697599511087019}, {9.350463954318345, 
       0.14736054466691595`}, {9.364739471805853, -1.0714526900907715`}, {
       9.379014989293363, -0.4087240025252292}, {9.393290506780872, 
       0.18155480458120588`}, {9.40756602426838, -0.6833857809051656}, {
       9.421841541755889, -0.21558375288348008`}, {
       9.436117059243399, -0.7251973378670722}, {
       9.446901948495666, -2.149410751742211}}], 
      LineBox[{{9.452303192939263, -2.149410751742211}, {9.464668094218416, 
       0.8337741682865669}, {9.478943611705926, 0.30471040535738536`}, {
       9.493219129193434, -0.058500401038818595`}, {
       9.507494646680943, -0.6980696177322869}, {9.521770164168451, 
       0.526631218582789}, {9.536045681655962, 0.8320545217241064}, {
       9.55032119914347, 0.22755285651422552`}, {
       9.561412305624138, -2.149410751742211}}], 
      LineBox[{{9.567771830370258, -2.149410751742211}, {9.578872234118487, 
       0.23651136192576272`}, {9.593147751605997, 0.8319368094780598}, {
       9.607423269093506, -0.04078385637211546}, {
       9.6101593133066, -2.149410751742211}}], 
      LineBox[{{9.634725340919408, -2.149410751742211}, {
       9.635974304068524, -1.2967374097453193`}, {9.650249821556033, 
       0.09183047860647009}, {9.664525339043541, -0.04476146289379779}, {
       9.67880085653105, 0.5212929065594782}, {9.69307637401856, 
       0.3754275716007146}, {9.707351891506068, -0.34284514595856486`}, {
       9.721627408993577, 0.23745191373912067`}, {
       9.735902926481085, -0.6864518697927138}, {9.750178443968595, 
       0.750325518820983}, {9.764453961456104, -1.1309274721209865`}, {
       9.768152234487475, -2.149410751742211}}], 
      LineBox[{{9.799311999553773, -2.149410751742211}, {9.80728051391863, 
       0.4703242636541579}, {9.82155603140614, -0.05669058692391027}, {
       9.835831548893648, 0.4020659243759037}, {9.850107066381158, 
       0.0403147050394107}, {9.864382583868666, 0.2676261295256822}, {
       9.878658101356175, -0.4281864374564841}, {9.892933618843683, 
       0.5693493373863836}, {9.907209136331193, -1.6903783727874715`}, {
       9.908855587010464, -2.149410751742211}}], 
      LineBox[{{9.929854970085184, -2.149410751742211}, {9.93576017130621, 
       0.33462984228260184`}, {9.95003568879372, -0.09213560401478471}, {
       9.964311206281229, -0.2291431873860139}, {9.978586723768737, 
       0.39275801669100596`}, {9.992862241256246, 
       0.084332067177608}}]}}, {{}, {}}}, {{}, {{}, {}, 
     {RGBColor[0.596078431372549, 0.5529411764705883, 0.8117647058823529], 
      PointSize[0.0055000000000000005`], AbsoluteThickness[1.6], 
      LineBox[{{0., 0.14179095869236524`}, {0.014275517487508924`, 
       0.24141119343909567`}, {0.028551034975017847`, -0.2362537377010614}, {
       0.04282655246252677, 0.16137240916090623`}, {
       0.057102069950035694`, -0.2568725669242653}, {
       0.07137758743754462, -0.26946278743819674`}, {
       0.08558559613467699, -1.7636343729413149`}}], LineBox[CompressedData["
1:eJw1mHk8lOv/xse+M6ZTdqm0npJTyCl8PqESKkVSJEtoU1IdneqUFkuJqFQS
3ylK2RPZl6Rky9gqS2MsoyFkN4R+j1f376953a9nnrmf53Nf1/u6WOByYpeb
II1G2ypAo81+hsCgtuNABoQuUU/6sm6qcBTWzO29mw21beGeV+a2gOLWAb/z
BvngpajW5LD5E6gv33NexLsIzi6ZEZKqeg0pq16vrdpUDHY1EQ9czWsLcfZ2
pRJYdsIhRGXx58JavdOxDn3v4Iv6oE/7kTw4uKHOQfNNKSQ+Pq+39kwF/N6v
DMSLE73Hxl+Bv2lY1atDFeC03TkkvPpp4e/9q4CexxwME0stjN+2w8iEXg2+
RyykBteeJM/DAqZ4eUpwfAa4J/jv6bavAd/N7GRabwJ5vlrAyTV/CF8KA34K
V+7l6jrAqrnz6bph8Pt560EjZbR4i1o8XE83/XBWqAGyMpaHOC9Mh9/P3wC+
D9dkxtXFg0p2jC9+/gQouj4xff598j6fgWmTmbKVcxsS8wX/Fk/4AkX3J9cH
e8aS92uEIsGnMSpVqWBU7DxYfbEJ+DtxuGU4nbxvM/Dd/6xcWP4Kqt8Xvbi/
qwW8lqkFsoUSyfy/QigvVCFqmgnOFfNdDixhg2/45ey8TZHwex6tQGufYK/2
egJD1ReVl062At9ey+NAfSqZDwesglmPA7rzwLjn+OHxLg5MKf3aMBRUQebV
BuJ5ovv/2loMQceiNzWzqPVt3UU6zAwyv3bQNj96rPR5AtT1Vy0ozGkHr8i7
blvrHpN5dkBRxdex4YFIUD05Pf0ktgOcXgcHDz2KJfPtpPRTIPrAMwXchlc2
+YdQ65Ex05pfr8i8uZDqPs9nmJsOyWccXh85ywXex81skbtpZP5ccCqNeZq4
MBHGxoNub3fpAo3twv/zGXxCzqMLmJYNei27mADnco+vsfwGtAW+rm+aY8n5
fAPte4fFbpUmQ+BUj/k8PR6ERqmUXipPJ+fFA33N9MyNjEyomR3f/G54UBt+
qSEug5wftTbqZcXYvwQlAXMhtkQPcDTjJZe/jyPn2QPMc3qX+TVMcLn6b+ub
4R5gnXmmyl8bQ873O7C8fG/v90mCBJEXuU+/fgcnFw+V5R3p5Lx7AYUawoee
Z8FIwJf710t7QV9YWVhnZxY5/z44pEc7+LoxHQwkxU97vuyDAZFL9gW3k4ke
+oF56aithecz8Lu5zmpnJLXeunyNhuIzoo8fgE4bjOWckuCjrMdKXb8foNH+
PyPbiHSilx/g+9qNFSeaDUFmFtdurhsA3vLIvvfncoh+BkDDxObVeH4WpEq4
el9MHADmi/PXeAnpRE8DkLpSbc6H7alQX37OyWvBIBT9eTOzeyyR6GsQDnE0
lZb6pwJ/9vjuDQI9R+lBu1UW0dsg8JjHW/5zzAW1bfEGNlJDcPbvk1cjDuQT
/Q3BstQ93rFK+bBRtnjFZt8h0NCwLLZKyiV6HILACe/JzpBscK9uVNQfHQLW
zMfRBr1cos9hKDL5bNF+qQBuhA6KrjgyDDRnA6XbAgVEr8MQGCf++FJXISTv
lBhVaR2GZR4etTlni4h+R+D07WKtKaMiqGMs6JCxGQG6Pys+Z0MB0fMIiN8K
U1p/ORfG6/Rrfn0YAT7N+nmNcC7R9yiIP5xn1qpUCCrhVoWDhqPAaRvrm//u
LdH7KPCt9zYUvioDtD2U1JE2Cur3H9VdLWcR/Y/CVK5TxGqlBjio4BvZsHQM
SrL018YfqyN+GAOnirLnisxyuD4rn0djcPawDEtL9y3xxxjYmZ4sybqWB0kR
KT7Z8uPA+o9pbLg+j/hlHOy0zBWShIqgZl+pW4L/OOgcopUcGHtD/DMOnbdS
15s9LYYxlVbrqJ/jsFI/iW999w3xEx8UnaR5yc4FoPx1bOMtLz6wRrhWNWnZ
xF980P+UFLZ14DUYRctqX+by4ctjmZZdtGzitwkIXV21rul6AbgeWKJ+at8E
ZN28GPTKqZj4bwI0lVjLQuNLIEDDSNqtegJMR9P20vaXED9OQlHOBuvn+4oh
sW33pK3pJNCMayZa2YXEn5NgtpO2R3lxPrCeePLMsifhLDw0WOjwhvh1Eiwv
R+b2byuCEVe/T+u1fsIxLZX0EOZb4t+fIH5l3dh3gw+gtDiqZGXMT7CMNE7y
0yglfv4JLSNzYpyN3oNhV3qauuIUaP6lk+aUUkL8Ta2/dfMiTd6Cc1wlkx48
Bc8lPv2zweIt8fsUaEeHlIWPvgP/Q50hgoLTUH/x2VNd7w/E/9Mw1W+sTNtZ
DvHLpy6M/DMNjxyS5QQTygkPpkHROu1RUWcZVPfMOdr1fRpS3zSFHJUqI3yY
gayl0sGmme9gOOHPvV+cZsDgqterJxYlhBczQHe+YmJq/g4UPE22lDfMwJSD
oHYb7z3hxy9QTPbelsT+AAZa9rp55r9AfMHedqNb5YQnv6D3ZKBf+MFycPrh
vSi58Bek+2Qfm+9aRvjyCy6kZNjfe1sKxnbvxK2UaRi48KGEsmgp4Q0NDy15
5jITUAr1s/axodaVCnd/aJYT/tDQ4IrpEGRUgIfSrMBo2Jv1SLvzdBXhEQ2L
2KNF4bofYWKC15dTRkOHpijT2rgqwicaWlWvyvCpqoSgppHOtcIC2OLwh/Xc
PZWEVwKoExLTnqFaBWq5tJZEIwFkhrnPfXj9I+GXAGbdO1y/NI4FKZHSdYv/
FcAlPQdc6o1qCM8E8GPkhumo97VgfEGxPPqVAKoeueb6wruG8I26nvTuH93j
NVBPuUmhXwAF53KidW+zCO8Esf+ivZWTNgvcDbWzQpcJovu751f85GoI/wTR
JYnWEriC2k/NIEXCVRCX/Jnj1B5ZQ3goiBpXVjp0htXCjZktz65ECSKjsHkg
rbKW8FEQey9rxfftrAPVWft+FsQrqu55xQvqCC8F0YZ1alkQvw5SCg/cPc0Q
QnPzmL2DgvWEn0IoPO/u67/EGmAj82hQn6UQ3lhved15cwPhqRBi7r/PrPMb
oM7X54p7gBBqpejnPeluIHwVwvjcC2v2WH4CN+dZwwlhYklfjLHdZ8JbITxo
pamTWf8Zxil62E0JoZFqo8e0TSPhrzCa/6PovkmzGW4sjPSo0RNGnpTKur1/
tBAeC2NWvc+xjYktoCoU52h+Uhijr/bnmXNbCJ+FkXNd984tXjMkd6Ttfpsg
jHy9EfYxo2bCa2EccWwTn0drAiwpsDToEsYizejWhIhGwm8RNLpWYekS2Qi1
seUmGRoiuO6l8tbNSziE5yKoZ0O/PJDcCG6z+LAXQfZ+T+O3xxsJ30Xw44/u
1/O0G2Hcrf2vuHARlB3QEWSINhLei2Boid2h5JXUfpv7l2mwRFCz5sy+vvON
hP8i6DgdZX+bel4VipYRkqJoF8li7jvWQvJAFNeX1JxJv8qGJDFRBcYmUXx2
8Lxoxhw2yQdRtMoKF+x3YQPw5GWDLoliosNPbc0xNskLUezFiHdqBq1Q+0FN
RDhHFFU7Nd8PGHFIfohifk7LSbsMDhx8MQsgUWS35mjcX9lG8kQMbaIMNHiy
7TB2XXd4VEsMTb82WWV6tZF8EcPde3u/OrI4EHhkI+VIMbweUMNgn+WQvBHD
fYePlzN4raBssa3tW4wY7rT0+ytXnUPyRwx9l9uqXKLuT5rFF1sMLySkDDZQ
13/nkRgWL3bRywvjAFDp0Kgojv1aZmixq53kkziORZ8Ifx5M7dfr9X6XtTjm
GcOCWF0OyStxLPjoeHXFIg64Vl3IrwgWR9Hw0dpgWQ7JL3FUFXmyzZc679Gk
QEoR4og30l38Bjkkz8RRfWXzQx1bar+Quwn5ghJ4jK+pczC1g+SbBO5mbs+C
8E5QPsF8omcogTOnjM5qhHeQvJNADf4evfU/OyBxRyI1UQlU9v6UHRvcQfJP
AqcV+4VOrOgEo1k8pEngkyOKkmZ2XJKHEjjwX4BKYVAXsOglAY97JXBVpo+d
rQuP5KMkXrORjFF9zQOXwVkgS+KARNHTRdo8kpeSqMHV3sEt48FoTfOZO86S
mLemyDaz8BvJT0n0ThPIUDfogoC0b8ekH0miXjjrxvVGLslTSVz9BqJumXFB
6c4wlaCSeOGmf9CRHZ0kXyVxqPmyW+Z3LiSc+rVvhi6FUffKT41ZdpG8lcIc
Se6Cpbe6wNBGapePhRTGm6l7V6ZzSf5KoZ7hkhPj1N8FLB0FKhGp+5MUW1x0
u0geS6HRxfPyuKgdXOYuwsNFUvg/zRu61WVtJJ+lcJSypNsHDoyMaq1rn5TC
tPEQI93oDpLX0tii2XlO+HY7+M/aV1ca6z0HCtjaXJLf0ljevNzueUEHKGZu
Xlx/QhrVd8YOLQ1tJ3kujbKZihZNu6j97u9S3RYvjZ+3JWb/WMMh+S6NxzeE
ZT/ybwPDs45z3ndKo4Y73mG7ckjey+ADc8tVbeu/QrXdEUmYL4PSi/aI0G5x
SP7LYM7Mnjg5k2/g/Pc/All7ZXAycrPl4w/tpA/IYI21mkv9qzYYVrrC174r
gxl/M488UOCQfiCDBRqT0tmVbPCbDP7x4qMMmuX9Z9J3s5X0BRk0DncMYg60
gWJzRNdCCVnMm3RvdlPvJP1BFrUWVvtalXIhnppmpIksMuUe2J2X7iB9QhbT
cmy3uFPzM3j0sv6Pi7JYtOWBkJ1kI+kX1PeNHcJ4lhz4OGuvLOr7p/Wl3La0
kr4hi/SIYnb8ZDs47S8rFh2WxcpFjEtKjp2kf8jhCrPgYnfHLhg2bMi+tEoO
R4YCC6WivpE+IodWZ6MZNtNc8FNvS+V7yOFmFenaD0+7SD+Rw0rZpLSXeW2g
8Ks37uQTObRdmlKx+3sb6Sty+OnhBukXczvhRSs/uqdFDi/8kvNw6vlK+osc
Cn91+fhegAvqToIVL6XoKOHlOWjwXx/pM3Scm3SvztGxBzysAimC0zF8h9ba
fWu6Sb+ho9M9E7UD1HxScTaw6Wh332SV65NW0nfo6HX4QddafQ5MaN819HCl
o565uIKBYSPpP3Rs9C3yO9nbDsYLlCki05Gfepwzc4dL+hAdU/lWO8XO9UKQ
PFOHE0XHHRH3Bxfo95B+REd2XodN/Xou1AssSVXNpWPTra5zpiXtpC/RMeRK
RJDd7lZQG5o9UDrqDOy+drWpi/QnOs6MWNBMGO3gPhtfo3S8mKa59k0vh/Qp
ebxvGZuzx64XUmszF9Yy5NHReJUCb04v6Vfy6DBcFdqSz4OJYkOKmPK4RyHw
9Ru7btK35FHZzCygP78NjF+9VbLYJo8zrofOhpQ2kf4lj1WYU6z/tAOCYraG
BxyRx9ro7gH+TS7pY/Lo/8Z7+Rztfqi/U00RUB4PdjlcaKD1kH4mjy/45waC
SjpA7drum7Sn8mg2sbvbp6+L9DV5vPF9/w/bsC/gfrpZzLCYWgvbpyr2NJP+
Jo9Lcl466kpT+x2cLTDyyCoW21L04hvpc9T1+L0PtiPVl2y+zWRMyaN30HU1
vdJm0u8Y6BXrKXLP/wNs3OR5bkiJgaqqmhZJRW2k7zFQXHCTdegJFtyYjc91
DExm2B/+PFhL+h8DvT9vs6+c7oD6xf+ePGrDwEN7i/W1TnaTPshATl5Ku7/R
fVCbNytwBq7LGpwqvMcl/ZCBN0X6Ljy90w3uon4UcRh47aawkfu6LtIXGXiv
dbKw1aStMGVMslMjkYEtAS6ivLiJwt/9kYHa1QOlZkvrgN8VemB/GQPvHl1t
/TyxkvRJBi47xT4xn1YBGz/PowhCva+5t+dVyt+/+yX1e+8Oyu9ayIMbpY9s
PwnNQUX1RpXqG58g8+K/vjTROfj//3/8Px3k1IA=
       "]], LineBox[CompressedData["
1:eJwBEQPu/CFib1JlAgAAADAAAAACAAAA9wwYhqUfE0CQJh6t2Df8v9O3ItIS
IRNATK44FvKZ3L/4r+UPsS8TQNiIZE2l3M8/HKioTU8+E0CQSN4Hx8Xvv0Gg
a4vtTBNAwB3szDTJ0b9lmC7Ji1sTQGB4OlIDMs4/ipDxBipqE0DAo61LC9m7
P66ItETIeBNAz/XCEFgJ7z/TgHeCZocTQMTD+W+P8Mk/+Hg6wASWE0CsuzuB
zSLBPxxx/f2ipBNAxADtdi7M7r9BacA7QbMTQHhVotmWeNK/ZWGDed/BE0CY
Y1AM9Krbv4pZRrd90BNAgLpk3NM0dz+uUQn1G98TQEhXRDXvv9o/00nMMrrt
E0Cauz1v7CDUP/dBj3BY/BNAmPAWGepD0j8cOlKu9goUQJBe9y0pw8M/QDIV
7JQZFECMlVFs8gTSP2Uq2CkzKBRAJIk9hTET3T+KIptn0TYUQOBpgH9kF8M/
rhpepW9FFEDAnezo+S+eP9MSIeMNVBRAMBDJdtowwr/3CuQgrGIUQIzHFJIu
vuQ/HAOnXkpxFEAIJ0zEhbPmP0D7aZzofxRARAsFLD89zT9l8yzaho4UQMpm
ylGz3uE/ievvFyWdFEBETub3MxTnP67jslXDqxRA+iwS6ki21j/T23WTYboU
QFh/5ApRssK/99M40f/IFECgQa2SqX+tvxzM+w6e1xRAbj5gunRZ4L9AxL5M
POYUQEygTdJUq9I/ZbyBitr0FECgZroI86XsP4m0RMh4AxVA4lu+CzwE3T+u
rAcGFxIVQJ27b4upSeg/0qTKQ7UgFUBiUVQggcbmP/ecjYFTLxVAgmclz6PV
2D8blVC/8T0VQB5+w9NaYdA/QI0T/Y9MFUAQb5zhZuDVP2WF1jouWxVAlPFw
3dN937+JfZl4zGkVQIEuoSuwX+U/rnVctmp4FUDIRVVmscncP9JtH/QIhxVA
wGFLfswL4j/3ZeIxp5UVQNoACrtnUOc/G16lb0WkFUCitzClyknjP0BWaK3j
shVArj1aXwnI9r/FTm9QSb8VQJAmHq3YN/y/LilrYw==
       "]], 
      LineBox[{{5.439344749100094, -1.7636343729413149`}, {5.453247680228409, 
       0.5080729059335221}, {5.467523197715917, 0.06943790006742201}, {
       5.481798715203427, 0.10283699371319832`}, {
       5.496074232690936, -0.030271986643157334`}, {5.510349750178444, 
       0.2803643269552243}, {5.524625267665954, 0.8012162851535767}, {
       5.538900785153462, 0.07844741294438173}, {5.5531763026409715`, 
       0.4819186569765329}, {5.56745182012848, 0.34142130157759765`}, {
       5.581727337615989, 0.3173895904573498}, {5.596002855103498, 
       0.9443941402879565}, {5.610278372591007, 0.38448415231976096`}, {
       5.615312053138746, -1.7636343729413149`}}], 
      LineBox[{{5.63641691542647, -1.7636343729413149`}, {
       5.638829407566025, -0.961584562912337}, {
       5.641940690033802, -1.7636343729413149`}}], LineBox[CompressedData["
1:eJwBgQF+/iFib1JlAgAAABcAAAACAAAACKorS3SnFkCQJh6t2Df8v63QWsdl
qxZAChlJDnZq5r/SyB0FBLoWQFC5BnsXy6o/9sDgQqLIFkC4PwdsvlnBvxu5
o4BA1xZAZG0OMfZkyz8/sWa+3uUWQGSEoxn7EPe/ZKkp/Hz0FkCOZ1qp3ajg
P4ih7DkbAxdAvIquwnu8xD+tma93uREXQFqIVv6qaNg/0ZFytVcgF0D+Viog
1T/5v/aJNfP1LhdAd8r0aNS46D8bgvgwlD0XQL65PpKuOdI/P3q7bjJMF0Ae
7zny6PHfP2RyfqzQWhdA8NgSJiklvz+IakHqbmkXQCSziDlo5tE/rWIEKA14
F0AUfcjzaavTv9Fax2WrhhdAnMZKejWp9b/2UoqjSZUXQFTjcJPCZO+/GktN
4eejF0AAD2Dhg/dyPz9DEB+GshdAzHTAjWM73D9kO9NcJMEXQDK0P5UUZei/
iDOWmsLPF0D4cYXnV1vNP2TZMurS1xdAkCYerdg3/L93+LIU
       "]], 
      LineBox[CompressedData["
1:eJwB8QEO/iFib1JlAgAAAB4AAAACAAAADlafSQrkF0CQJh6t2Df8v9EjHBb/
7BdAqjhda32Q6T/2G99TnfsXQNqpwpZq3O+/GhSikTsKGECAxFPYOXChvz8M
Zc/ZGBhAXNQwLGsj5j9jBCgNeCcYQL5dbQWhn/u/iPzqShY2GEDAqtzJpPnf
v6z0rYi0RBhATt8KDRdG4L/R7HDGUlMYQAySSGPPnN6/9uQzBPFhGEBM1H7Q
RkbUPxrd9kGPcBhAwG7y7VLSo78/1bl/LX8YQHpoC7sSweI/Y818vcuNGEDq
mdzKdv7vv4jFP/tpnBhAcDePq07+1L+svQI5CKsYQISFxUUg89S/0bXFdqa5
GECAaFhA4VWiv/WtiLREyBhAwPjUJ05D478apkvy4tYYQCQCU3SqCtG/Pp4O
MIHlGEDAOoD0J/PAv2OW0W0f9BhAwCMS/VTdvT+IjpSrvQIZQGByemo8K+o/
rIZX6VsRGUCA+AZZpJ3Kv9F+Gif6HxlAOLsdJhpc3L/1dt1kmC4ZQDDJC3nS
mNQ/Gm+gojY9GUAW5o/rREDhvz5nY+DUSxlAnDSHC5VJ4b9jXyYec1oZQJgd
Hr2wA9c/h1fpWxFpGUCwsj3JXszDv6xPrJmvdxlAVAF2zAq+0L+0w1/TOngZ
QJAmHq3YN/y/SBDo6A==
       "]], 
      LineBox[{{6.394834005995686, -1.7636343729413149`}, {
       6.395431834403998, -0.06464123345938155}, {
       6.408362007677793, -1.7636343729413149`}}], LineBox[CompressedData["
1:eJwBUQKu/SFib1JlAgAAACQAAAACAAAAGkvZdxy9GUCQJh6t2Df8v2Moe87G
wBlAgFWzCAf1cT+HID4MZc8ZQNTqGCvHctS/rBgBSgPeGUAA+mQ0C962v9AQ
xIeh7BlAFDRE71Lw0j/1CIfFP/sZQAD4eBtWsNa/GQFKA94JGkDgbXvpzgGY
Pz75DEF8GBpAfJmoLOTK2L9i8c9+GicaQOBLYVf2RcG/h+mSvLg1GkCg/R5o
VoCbP6zhVfpWRBpAZPXpKHyH3b/Q2Rg49VIaQKL2KXo0aOO/9dHbdZNhGkD2
lLceADfgPxnKnrMxcBpAUN0E9SMaz78+wmHxz34aQPgFFhTlIO2/YrokL26N
GkA4jIwjrBbDv4ey52wMnBpA8lRopJDC5r+rqqqqqqoaQBBTXiUjasI/0KJt
6Ei5GkCSBxqU2u3gP/SaMCbnxxpAAcPxew3W5T8Zk/NjhdYaQAjIokiToMq/
Pou2oSPlGkB20ru7FOfVP2KDed/B8xpAxFkbDpM81j+HezwdYAIbQEA60Fhb
IpK/q3P/Wv4QG0DU8mLxYNraP9BrwpicHxtASBk5kjLy1b/0Y4XWOi4bQIA1
V70QEug/GVxIFNk8G0CAlsC5JANwPz1UC1J3SxtA6rtt5b1R2T9iTM6PFVob
QKzcXdbjJOE/hkSRzbNoG0CsViYvhhDiv6s8VAtSdxtAEGjhIOLQvr/QNBdJ
8IUbQIwpwiEhnss/9Czaho6UG0CGTTdpUTjvvxklncQsoxtA4AYffR51kT8g
GFc2dqYbQJAmHq3YN/y/XNYLSw==
       "]], 
      LineBox[{{6.935255101887282, -1.7636343729413149`}, {
       6.937901498929337, -0.3666656868286524}, {
       6.9521770164168455`, -0.9845288027289172}, {
       6.966452533904355, -0.9452436441584375}, {6.980728051391863, 
       0.9369654374577046}, {6.995003568879373, 0.3002059823844838}, {
       7.009279086366882, -0.0075263208023348405`}, {
       7.0202256560807195`, -1.7636343729413149`}}], 
      LineBox[{{7.027727273738857, -1.7636343729413149`}, {
       7.0378301213419, -0.47060037721918135`}, {
       7.052105638829408, -0.04627301229736691}, {
       7.062149224882095, -1.7636343729413149`}}], 
      LineBox[{{7.070845271232914, -1.7636343729413149`}, {
       7.080656673804426, -0.17323119447492052`}, {
       7.0920708687399845`, -1.7636343729413149`}}], 
      LineBox[{{7.099589492909038, -1.7636343729413149`}, {
       7.109207708779444, -0.94027596848599}, {
       7.123483226266953, -0.4833541640533847}, {
       7.1290199871567275`, -1.7636343729413149`}}], 
      LineBox[{{7.144021692013121, -1.7636343729413149`}, {7.152034261241971, 
       0.8215521168541903}, {7.16630977872948, 0.3481034436148527}, {
       7.1805852962169885`, -0.282612366755552}, {
       7.194860813704498, -0.22066766291766715`}, {
       7.209136331192006, -0.24032227173841192`}, {
       7.223411848679516, -0.003076149853938004}, {
       7.237687366167024, -0.19921004698588085`}, {7.251962883654533, 
       0.3079635139215341}, {7.266238401142042, -0.20325874329120963`}, {
       7.280513918629551, -0.37341909805028384`}, {7.2947894361170595`, 
       0.011298611617914678`}, {7.309064953604569, -0.048619252420295744`}, {
       7.312811925373748, -1.7636343729413149`}}], 
      LineBox[{{7.333123048148484, -1.7636343729413149`}, {7.337615988579587, 
       0.44963004899326275`}, {7.351891506067096, 0.367678463103735}, {
       7.366167023554604, -0.8446107236422715}, {
       7.380442541042114, -0.02304166770421312}, {
       7.392503952591093, -1.7636343729413149`}}], 
      LineBox[{{7.396850247929564, -1.7636343729413149`}, {
       7.4089935760171315`, 0.056105740152867734`}, {
       7.42326909350464, -0.000887752502823913}, {7.437544610992149, 
       0.25328832937779866`}, {7.451820128479658, 0.5875877467603661}, {
       7.466095645967167, -0.11428548388941961`}, {7.480371163454676, 
       0.35510063361421573`}, {7.494646680942185, 0.18185883783184387`}, {
       7.508922198429694, -1.0619568508004664`}, {
       7.5231977159172025`, -1.3857567073871433`}, {
       7.537473233404712, -0.0500898111892516}, {
       7.55174875089222, -0.6710441776825968}, {
       7.56602426837973, -0.07996962371575056}, {
       7.580299785867238, -1.149538626570255}, {7.594575303354747, 
       0.17970146631577089`}, {7.608850820842256, -0.6830791651249288}, {
       7.623126338329765, -1.2368238098818463`}, {
       7.636522404630672, -1.7636343729413149`}}], 
      LineBox[{{7.637706299096567, -1.7636343729413149`}, {
       7.651677373304783, -0.1765049843795865}, {
       7.665952890792292, -0.13860710806995957`}, {
       7.680228408279801, -0.16342517661297795`}, {
       7.69450392576731, -0.16503667777879594`}, {
       7.7087794432548185`, -0.7449818566318591}, {
       7.723054960742328, -0.7325533349561006}, {
       7.7260423186058755`, -1.7636343729413149`}}], 
      LineBox[{{7.749346598594549, -1.7636343729413149`}, {
       7.7516059957173455`, -1.0310511095812749`}, {
       7.765881513204855, -0.6352838303496984}, {
       7.780157030692363, -0.05526080858973281}, {7.794432548179873, 
       0.241520347840256}, {7.808708065667381, 0.43022983549725313`}, {
       7.82298358315489, 0.9503233261675401}, {7.837259100642399, 
       0.48047515842249744`}, {7.851534618129908, 0.0802728695358439}, {
       7.865810135617417, 0.16540987667782858`}, {
       7.869816003443182, -1.7636343729413149`}}], 
      LineBox[{{7.889640444808861, -1.7636343729413149`}, {7.894361170592434, 
       0.6797329015736389}, {7.908636688079944, -0.06856743680303978}, {
       7.919768035287331, -1.7636343729413149`}}], 
      LineBox[{{7.925483558725254, -1.7636343729413149`}, {
       7.9371877230549615`, 0.4156999771823485}, {7.951463240542471, 
       0.7145216314786551}, {7.965738758029979, 0.2510595947859656}, {
       7.9800142755174885`, 0.06613115155068494}, {7.994289793004997, 
       0.5831304574883602}, {8.000703390124196, -1.7636343729413149`}}], 
      LineBox[{{8.019370029839157, -1.7636343729413149`}, {
       8.022840827980016, -0.8395483492800291}, {
       8.037116345467524, -0.2395010272048257}, {8.051391862955033, 
       0.7386099274697142}, {8.065508646784362, -1.7636343729413149`}}], 
      LineBox[{{8.065857813822568, -1.7636343729413149`}, {8.079942897930051, 
       0.3174004055667038}, {8.09421841541756, -0.29200587252929155`}, {
       8.108493932905068, 0.11909958543216204`}, {
       8.122769450392578, -0.5472687418483309}, {
       8.137044967880087, -0.7427966229308522}, {
       8.151320485367595, -0.850360088960906}, {
       8.152618831060142, -1.7636343729413149`}}], 
      LineBox[{{8.176785939768385, -1.7636343729413149`}, {8.179871520342614, 
       0.753464035718602}, {8.194147037830122, 0.5825447606086434}, {
       8.20842255531763, 0.36812454391705896`}, {
       8.22269807280514, -0.297738877294742}, {
       8.23697359029265, -0.9976546729205868}, {
       8.251249107780158, -0.5938260234188342}, {
       8.265524625267666, -0.7984096239107645}, {
       8.279800142755176, -0.5678682971241302}, {
       8.294075660242685, -0.770715622728414}, {
       8.308351177730193, -0.6015148276650668}, {8.322626695217702, 
       0.18338372271322656`}, {8.336902212705212, -0.48196537780348403`}, {
       8.344167018673792, -1.7636343729413149`}}], 
      LineBox[{{8.375248756697955, -1.7636343729413149`}, {8.379728765167739, 
       0.732269489479668}, {8.394004282655247, 0.3372418640538606}, {
       8.408279800142756, -0.7236766068977207}, {8.422555317630264, 
       0.40362581235831174`}, {8.436830835117775, 0.3570981518039089}, {
       8.451106352605283, 0.3695461665661133}, {
       8.464710577612594, -1.7636343729413149`}}], 
      LineBox[{{8.466011722557115, -1.7636343729413149`}, {8.4796573875803, 
       0.516820392002731}, {8.492294685969053, -1.7636343729413149`}}], 
      LineBox[{{8.495506664555768, -1.7636343729413149`}, {8.508208422555319, 
       0.6223339820269504}, {8.521411703589662, -1.7636343729413149`}}], 
      LineBox[CompressedData["
1:eJxTTMoPSmViYGAQBmIQvaK8wMOUR9Fhgprc2hvmf/ZvuLRd6ZKQosOL5e9X
iPRutj/kN9NRUUrRYUHVQ+OesgX7r5yqSihQVHRwqs7l6hP4uP+ZW0z9fg1F
B9msTR/V7z+y/3nIdh6fgaIDQ82TquW+Qfbc9vJ7Y80VHZ5bvQ5jTHxuL7ub
4c4aO0UHgdh33NFd9+31zR/9+u2q6PChrGX+nPn39jttPizp7Qt0T/oUBmHd
x/tD9JdazApRdEj4Gi9jqP3UPm11W/jLaEWHOwv3+Gbo3bOvVM8os0hWdCh4
bx+9Yun2/d2LPae2Zyk6eMdOnLax/5X9XHntLdcKFR0kris+bm3/sn/9bJ7L
qpWKDq9WcXSJzL1sf0j83ceSBkWHihjWRyrBH/dfmXxe4Ei7osOO59VXvOye
2Sue7piv24sIHwA8AIyN
       "]], 
      LineBox[{{8.783700929431408, -1.7636343729413149`}, {8.793718772305496, 
       0.2637458453996303}, {8.807994289793006, 0.5977442049251105}, {
       8.822269807280515, 0.28486255337221855`}, {
       8.836545324768023, -0.20838218980439627`}, {
       8.84358855388354, -1.7636343729413149`}}], LineBox[CompressedData["
1:eJwBQQG+/iFib1JlAgAAABMAAAACAAAAgkev1se2IUCQJh6t2Df8v1T4+ejt
uiFAVOFdkcZM1T9mdNsHPcIhQLxkBi9iGeE/ePC8JozJIUAMT9t2QCbVv4ts
nkXb0CFAQHZ6dU3VvL+d6H9kKtghQDik5VxZx/W/r2Rhg3nfIUCILcA7FdPN
v8HgQqLI5iFA1Pc7g2nZ7r/UXCTBF+4hQE7hgpHkauE/5tgF4Gb1IUCA51Qu
ozK5P/hU5/61/CFAKGZPQLytw78L0cgdBQQiQJIdF4YLLvK/HU2qPFQLIkDA
qKlmKbycvy/Ji1ujEiJA4L1vzJl10D9BRW168hkiQLjpTEjbPOC/VMFOmUEh
IkAYmR5Gy2XPP2Y9MLiQKCJALvquN8H36794uRHX3y8iQOBeNNmcEbM/L6Bw
+z40IkCQJh6t2Df8vwy0loM=
       "]], 
      LineBox[{{9.113923929401583, -1.7636343729413149`}, {
       9.122055674518203, -0.12891512503022362`}, {
       9.128194468893215, -1.7636343729413149`}}], 
      LineBox[{{9.143114374456808, -1.7636343729413149`}, {9.15060670949322, 
       0.6296445610759496}, {9.16488222698073, 0.5079694708451234}, {
       9.179157744468238, 0.1872428256634565}, {
       9.193433261955747, -0.009210694837386013}, {
       9.205156070799392, -1.7636343729413149`}}], 
      LineBox[{{9.210345842819537, -1.7636343729413149`}, {
       9.221984296930765, -0.07755204302800855}, {9.236259814418274, 
       0.555274278430345}, {9.250535331905782, 0.7191435303766571}, {
       9.26481084939329, 0.518222148534565}, {
       9.277145403394297, -1.7636343729413149`}}], LineBox[CompressedData["
1:eJwBoQFe/iFib1JlAgAAABkAAAACAAAASyYeLkSQIkCQJh6t2Df8v3iCZocz
liJACK1zVXw7y7+K/kemgp0iQKJ0y+KHBeM/nXopxdGkIkBgYDZrEO3DP6/2
CuQgrCJA4NLHEGR20b/BcuwCcLMiQFBduQWIZcE/0+7NIb+6IkCQXiObZR/X
v+Zqr0AOwiJA8PAMnXUO27/45pBfXckiQLrPBqdZn+Y/CmNyfqzQIkA0lMvC
AaTVvxzfU5371yJApMwuaWoa5L8vWzW8St8iQHqqjsYFbuC/QdcW25nmIkAC
yYN5Kl/kP1NT+Pno7SJAAJaP9YO8nb9mz9kYOPUiQMy/3KTmXds/eEu7N4f8
IkCwii1dUX7Zv4rHnFbWAyNAaJK5gKYQ8r+cQ351JQsjQGx1WeHq4NO/r79f
lHQSI0DMR69n2bfkP8E7QbPDGSNAn+VBjEQu6T/TtyLSEiEjQPD4Wcji89C/
5TME8WEoI0ASxrY0dWTkP/iv5Q+xLyNAx+7SMteV4z8KLMcuADcjQFxaQ2Ka
hsw/PvAhbE04I0CQJh6t2Df8v9qIxWw=
       "]], 
      LineBox[{{9.640811450594956, -1.7636343729413149`}, {9.650249821556033, 
       0.6078151114380982}, {9.664525339043541, 0.19609019658224736`}, {
       9.67880085653105, 0.24106126977292863`}, {9.69307637401856, 
       0.835423155803404}, {9.707351891506068, 0.5643372274227202}, {
       9.721627408993577, 0.196967948749327}, {
       9.735902926481085, -0.2109171072163094}, {9.750178443968595, 
       0.6345825820972366}, {9.764453961456104, -1.1320886361594003`}, {
       9.778729478943612, -0.5222091858912314}, {9.793004996431122, 
       0.48478169038766716`}, {9.80728051391863, -0.018346315396456037`}, {
       9.82155603140614, 0.3758364013650055}, {9.835831548893648, 
       0.7057580385257233}, {9.847815608252933, -1.7636343729413149`}}], 
      LineBox[{{9.8527687417926, -1.7636343729413149`}, {9.864382583868666, 
       0.29661080881358504`}, {9.878658101356175, -0.7846501761988292}, {
       9.892933618843683, 0.38060468951448667`}, {
       9.907209136331193, -0.5634728807442515}, {
       9.91319972860696, -1.7636343729413149`}}], 
      LineBox[{{9.931079164495761, -1.7636343729413149`}, {
       9.93576017130621, -0.9538396156069866}, {
       9.95003568879372, -0.5381408141443835}, {9.964311206281229, 
       0.1857272838909233}, {9.978586723768737, -0.11267996776170697`}, {
       9.992862241256246, 0.853769610895226}}]}}, {{}, {}}}, {{}, {{}, {}, 
     {RGBColor[
      0.09019607843137255, 0.33725490196078434`, 0.49411764705882355`], 
      PointSize[0.0055000000000000005`], AbsoluteThickness[1.6], 
      LineBox[{{0., 0.15843756688826882`}, {0.014275517487508924`, 
       0.20106772918528115`}, {
       0.028551034975017847`, -0.27664457759868966`}, {0.04282655246252677, 
       0.15574896920725767`}, {0.057102069950035694`, -0.2748855221967601}, {
       0.07137758743754462, -0.2924851409896445}, {
       0.08470641657732701, -1.776617146556689}}], LineBox[CompressedData["
1:eJw1mHk01O37x+37MqONqGgRUmkRFV0XIZVKklQqRYhHqbTqJ4+ihUqlxfqg
VLKkIhQZkp0ZS5F9zGAwyW7sv3G6v385c4459+dz3df79XqfUTtxxuqkkICA
gLGggMDM322otdh33ifIDW5WEnOfyB6CtXO4wRmgw11IbdjVCIrbe/28DLLg
dM/GjQmramCh5gEv0XM04PkYrs2sSIN3Kz+tKzPNBYPpcxa0BZXZOPN1pTzg
elMP6SfXZFdu8Hxp9/s7aCxT1viTmQmOm6vsluYUQPXckzJR2SXw97wieC5l
ZfZvz0fwN3lY9tGlBHxMk0zuXonL/nt+GdDStVwptOTst7v2bNlKoYNA+aWC
UfHD5HkYcHslr7TxaRo4xfsf6DxcAQJB0cLquknk+SpBtcDl4RpKMPDetcm/
X10FtF+dN3sGAuDv81ZD8tXXp+d2xcKdFJPCy8I/IIpKuXR1zwf4+/w/wKc2
7Xo17w0oZ7zwwZqfoGq2K4j5KJy8Tw34+MgEtUVHQkKW0EaJ+FrQMQo5qaAc
T97vFzAKs9MK1D7CltzjfXTvOqDRVL9q7Uwl71sPyar7fGbXfQB6Pi3umVUD
MOpto3Wl3pD5N0LUnMCP6uERcLxk0Ylj6k2getZL8CEtGv7OoxmCjs2S0tqQ
BP107/nLx5rBRVus8EZaBplPC7iEe5WMOueBcdfpUyPtLeA/7Jm1o7eKzIsJ
vLOUGsvHRRDwT6RpPYMJOgfCVBT3ZJD5tUKybditvrx4qOopU8v+3Ao6o2uo
x8pekHmyAC/7CQ+xYkHl7ORkzEsWPGdZ3L5mkUzmy4baC6uD7xqnwskB7Tr/
+2yQkL391cUrjcy7DWgMT94LRgokXbD75Hq5DVDaZtix+R2ZfxuotjzOlRqP
heGRgEe7T7RDUFHh8H2PGHIf7WBZdnpvZP5rgKtfTq+16ACXhkxHA6335H46
oHAqKobx8BPcnujaMXcDB/Q78z8uf5ZB7osDPHw/ZzI+DSpmxreoEzR6pvsN
1n8k99cJUbluHRu48aAkuEO4SbILVEeMRNKHYsl9dgGjKvYe/WYcnLhxpTln
oAsoPfE5Lgc+kPvthsK0r+azStMgXjTuS2xjN0Q5T6pL7P1C7psLllU/pyaV
v8Dgrdpndwq44HJr1aryqU/k/n8D3rL6dSTqPRhISXi6v/8NjHBr2UFIJPvQ
AziUq/i0KAn8AvUs94b1QFCwT2n22hSyH39A9aBdU9ubDCiXc9bW9fsDOjsd
jSUfZJF9+QM+d/JkLp7IggDznTcD9XohyHTb9Y7Ez2R/ekGf45HeLpcGyZIO
57wTeiF9z7FB29UpZJ96QTWt+PN9m1SoLr5q76HWB5dDNf3oizPIfvWBwFBP
Z2RxFvBmru9pH/CCs0w1/ssl+9YHGhxjToFLDizY9dbAWrofnj9b38vdkk32
rx90NML6PjZ9ASO5XC0zn35QHNL+abIyi+xjPzDspp04RTRwov9S1B/qB5ry
Cfr48+9kPwcgfEQ65bdsEdwN6hPTch2AqKyaHfewgOzrAGgfztxubPYdkvZK
Dik3D4A5GJQ3hueS/R0ESw/u7kWuNKhSUGPJWg9CYdDoo5c1X8k+D4LFkZbN
un00GKnSr5guHIRAh6V+wefyyH4PgXm42S1DkyJQfmKZ3Wc4BFHqsgVvtMrJ
vg/B4qAVl7YIVQLauCSyPgyBsUH+mLthDdn/IdDmeg3feNgIjvN8wn4sH4a7
kjafjW3qSR6GoZ0iGxFjWAl3ZtYnfBjWrzp/d7KhmORjGCasHX3cbPIhMeTd
pQzqCKjwpCzUm/NJXkbAUSoi3CakACoOFZyM9x+BYAfOtrg5BSQ/IxAe3On0
aSQPhpWb90WMj0B1g9OewPIckiceREl+YTd4ZcP8xmGjBx48MLDR8L00i0by
xYPn3n6n5GblwpZIOZ1/23jASLT917Uyj+RtFOz3PL30/Us+OBxTX3j+0Cio
FuWKnVErIPkbhfRLl40OPM6HW6pbZE7SR+GfSIU8T608kscxcHF4t9g/KRcS
mPvHbEzGAGdLnr0M30g+x4DBzfHuvZ4PjBh3jnnGGPDyFsS5pZSSvI5BytUl
scqBRTDo4Pdz06pxmF3AWA5Likl+x8Hz28FVuXNKQWlZRJ72i3GwfzCg/6e1
gOR5HPTHI5wj+/LBsD3lw0LFCQiKp42vbigg+Z4ANmquuO1WDMdfl0ZR7k2A
hvv1yEtKZSTvE2DpvUz5Hy8G+Luw7wsJTYLcl/ulZzIZJP+TsOOmflSVHgPe
ak5cG7w4CYVRseNLnpQRHkxCXqy09mblEqB3zXJr754ExxK9ww8ySwgfpiBz
3c7ShsFiGIhfcbDWfgpSZrlTNf1LCS+moNeiT7BXtxzmuW/dVvxjCoIMjm4u
Mykn/JiG9GJUX6vKP2/VYd3MHdNwuVosUjimhPBkGgrne67cNKcY7P+cW5KU
PQ36bWFah58XEb5Mg+PFq+HfHEvA2Pa7hOV8AVRJLtvZ31JGeCOAwcLR4uax
dKieiY+1AHr80O/SiWEQ/gggZ+zhTaUcOjgrzSyYAK73XbeYvpROeCSAKdlh
n7gHy2F0lPP7c5EAprP2Pn2YUk74JIAmfbcdda0YEFA3yF4nIoj/6CQKX/Gt
ILwSxLdDoc8S/quEBV8EGhK2COIme3XpyVn/86Mg+p8SzfI/VgXvwmSqll0R
xLXnLfCiciXhmSC6jKv8aV1UBcbXFIsjPwpi3r3oivCoCsI3QVyq56JZzKuE
an6a5vUI4leLdaeNeioJ74Sw/9PFp+4B/PMMddKDNITQZ/+2bt8n1YR/Qlhs
pLHl7dYq4C0weCfpIIT+6ubyRYOVhIdCKPXyAaVTswruTm175RshhD+3t/ba
ZFcRPgqhZeF0seZQNajMxLdGCANTNxdrmfwkvBTCicKHNbLxNfAu+1iwp4Iw
7r666IS2ai3hpzBqyBimbkuoBaMot4DfFsLYlfhV/1t3DeGpMMaE9C6mb6uF
Kp9Lvk63hFEqLb7HxvgX4asw0pZGV4cl1cHJ4zOBE0Zvyy+mOXMbCW+F0cO6
PG+bexOM8OlhOyGMN6O97RoEWwh/RXDw5bWsutoWuLs4zLligwiWPnwlUXuK
SXgsgkEpoY+5k0xQEX59dMdZEfz040ZbDrWV8FkE62YnVu7NYkIS68P+b/Ei
+HLI/ebZyhbCaxEM9KGv/7+t/PPyvloYtIvgo/jTpiLDTYTfohi6LuR4uHcT
VL4s3pqqKoqvflsIBBYzCc9F0b5dtXhRbD2cnMHHYVF82V9zVUWjnvBdFKuf
Tf6geDTAyMnWNa+fiKKN2abM/AMNhPei2G+8rtB0QyPcMevRUGWIYgol28Wi
sZHwXxTnij0K/INNoMynZYiUGL48b62hR28mPhDDuQePzzv0XwskiovNUzAV
Q22PhdZbD7QQP4hhV8CL7kw1JgCHKhdwXQztCoNlI74xiS/EUH6Tmtu3pFao
LFwgKvKZ//8xNb9WnGQRf4ihlUfI55QLLHCMmwGQGN5rN909RmETn4jjhzPa
briHDcN3dAeGVonjUReJB/npLOIXcWw8oN+0WZ8Ft12N+IkUxwPhISd2R7cS
34hjK+XYZNy+Vpi/cxez44U47ivRrbts3Ur8I44andvPiFewIHEGX03iKKDQ
kWW4j0l8JI6b+umFv0f478e3wy9FCWx+4C3klM8kfpJAWx4zJsmUCRVcj3yr
fRLIdV3jPhLRQnwlgTzxOMYjuxZwKLuWVXJPAjlKtZKUFy3EXxLoeZ7FetLC
hKHE2/yNkEA2QydkfBuL+EwC/bcbJM5/w3+/+8HxWUKSOB0qZJ8ywCJ+k0R1
xvYyx242zD8TFbPBUBJ7DjO5/qvaiO8kMb5U78KNd2xI2JPAn6gkhlKN29ys
2oj/JHFXk/3Fk+87YMsMHj5IojxT23xPKYf4UBL/2RhhSFPg91BK3q1oriSG
1wa6XLvVTfwohal6sks5Mlw40TcDZCksKU2O1MjpIr6Uwn1GhQf/o3fBUEX9
hcfH+Z/9UsMUjbuIP6Ww0S319FK7Trj1oeMfmXApvBBTMPbYjEN8KoU8LyEt
ZzcOKD0e4BtUCjVfLn7Xbc8hfpXC0GCNnqVqHIg/P31oiiKNyRgyLBLXQXwr
jccSJQ9LnukEQ2tpq0s7pRGj7zGeW7cT/0pjbU/0xVdObcBYP49vRGl0Ndyp
JlvUTnwsjebnbo4zUthwYs4SPEWTxmrbwTWuXDbxszS+0luk636eDYNDq/Ra
x6RxfphYn/YfNvG1DD5SibnsJMYG/5n46srgq3iXX2Vz2oi/ZdAyymxFbhET
FNPMllWfkcEVCbkJ6XWtxOcyqBA6eDzsSQvEP7NS2fVWBv2nNBesmd1K/C6D
Gf8yDCOnWsHw8tFZ+WwZXHTw2bmjbi3E97Kosz5N+gKdDXRbVylYJIuqB3L7
PvqyiP9lcYLz8cTnnHo4vvGiYPpBWfQsLfVSim8hfUAWzaxeZBxsq4cBJV+e
TrAsJp3SG6e8byL9QBZz7yTdPEpngd/YvT9x5bL40mcd5bV6G+kLshhqd135
BbsdFOtD2hdLyiHatYfY97JJf5DDwEdHaNZqbHjLn2bYVjnctXx6w6HNLNIn
5NBTb/NpN1odGIS/r57tLYcLQ7/Txqp/kn4hh0vCnLtPubRD+Uy80uUwhnvf
w6GaSfqGHJpoPTbRZXHA/gi/+A3IodzZuv0bAzpI/5BHZ+fLTUuFumDA8EfG
9ZXy+HbD4yupSzikj8hjj4hnmh+ywW8hM5nnLM/3/U+HFTVtpJ/I4+oryofU
l3Ng3jT39dkYebRZtnpjong76SvyqJha+MTk0W+Ia+ZFdjXIoy/Yli5c3k36
izyyh43ByrALFtoLlbyXpuBa3/pO13Au6TMUfOYpLnNqNRucLW/zCU7BvMrV
2b82tZF+Q8HTDV4G7uZsSMYZYVPw7TWbplSFJtJ3KPj1prT13HE2jOoEGzo7
UPD5xf65XlPtpP9QsDjs3oVP6/nnqc3nE5mCdRPMIGpUN+lDFCwpShFX0WyF
AGrU+pYICob4MT2Mb3BIP6LgRSGRZUfU26FaUD1Z5QsFe7/+4LF2dJC+REGO
dNUWW2s2LOifuVAKPpj0+u4X00X6EwWFk792dHG7wWlGX0MULO+Q3LHPhkv6
FBXDY3uEN2p3Q3Jl2uJKBSp+b1pwo4Y/77/9ioq5zSlvzpm2wWiuIZ+YVFTp
t94as7eD9C0qJkuGvx1QbgXjj9+Udu6i4sVPyy1OubWR/kXF0Pd9iRZXWyDg
xfYnt1ypaH4lraqnm0P6GBW3PPKlpql1Q/VjOp+AVPS8zllmrMwh/YyKlg1r
y669zocFN/cHCsRSMU9dM19Wnkn6GhVPR07OD9nNBifPenHDXCrqbd/vuJzR
RfobFR89K0n8U8mGd44zBYaK5a4yTgVpHaTPUfHMHflts+ZzgWfdMZU6QcUH
c6+4OfLz/LffKWBy3+Ym61Y6GJm6X+1XUsCWn46RUZt+kr6ngOeCa+xWqvL7
1Iw+9RTw59yIH88k6kn/U8CR9c05n0O7oHrZlbNu1gpodYdxaEqlm/RBBdwd
1XokYWknLJg7s+AKWGqbsoup20b6oQIWNpltzqhrBycxPz5xFDBw4rW5eWYL
6YsKSAvdnG4axMrucvh+3z5eAf/3e+D/Ay4SuIc=
       "]], 
      LineBox[{{4.668549800859033, -1.776617146556689}, {4.682369735902927, 
       0.13850811169280342`}, {4.696645253390436, 0.5839614596313676}, {
       4.710920770877944, 0.1503223829016056}, {4.725196288365454, 
       0.3261968025156815}, {4.739471805852963, 0.2696713434201067}, {
       4.7537473233404715`, 0.012955296460309018`}, {
       4.755496225737596, -1.776617146556689}}], LineBox[CompressedData["
1:eJwBAQP+/CFib1JlAgAAAC8AAAACAAAAVHTcxWkfE0DClN8ZBm38v9O3ItIS
IRNAYP3SzlMtwb/4r+UPsS8TQKRdMS5awNo/HKioTU8+E0DaPxF1dsPiv0Gg
a4vtTBNA3Is7EAnk3D9lmC7Ji1sTQATfVah8498/ipDxBipqE0AamnV2Syfk
P66ItETIeBNAJkKRAO8/5z/TgHeCZocTQPzQ76R1LNc/+Hg6wASWE0CIfffe
Tg/Gvxxx/f2ipBNAZGqf37+lyz9BacA7QbMTQGY8Vke20uk/ZWGDed/BE0CC
HFzNm2PQP4pZRrd90BNAjpvkSt284T+uUQn1G98TQIio8izpSMe/00nMMrrt
E0CxjvEWfariP/dBj3BY/BNAiNnSRoly1T8cOlKu9goUQAAY2/RihXA/QDIV
7JQZFEBWRqhyK5vdP2Uq2CkzKBRAiCIcSd83uj+KIptn0TYUQGS1Cr5+A9C/
rhpepW9FFED0RweAXYDQv9MSIeMNVBRAULE1ijxasj/3CuQgrGIUQOu87pYM
UOA/HAOnXkpxFEBwprVseMbdP0D7aZzofxRAAK2u2Zvyzb9l8yzaho4UQHhh
35rG9+Y/ievvFyWdFEDMQh/jSr3sP67jslXDqxRA7An4C56WzD/T23WTYboU
QBAPA9HXeeQ/99M40f/IFEDUv/NV+gbLPxzM+w6e1xRA1ivKa0SC4D9AxL5M
POYUQGbYU8thD+Y/ZbyBitr0FEAUrVQHTqrVP4m0RMh4AxVAGapw92fB4j+u
rAcGFxIVQCx9WRWAfec/0qTKQ7UgFUBeXCMaazjgP/ecjYFTLxVAIKCHBBGT
xr8blVC/8T0VQBS6NNYIb9s/QI0T/Y9MFUBg0KkwfDvOP2WF1jouWxVAWCoR
3JkV5T+JfZl4zGkVQHnNuLp9t+o/rnVctmp4FUBr99nkvXvmP9JtH/QIhxVA
wi4B5ubW2T/3ZeIxp5UVQITm7+wHOuA/G16lb0WkFUAAsFTxL5VmP5XtEcDT
sRVAwpTfGQZt/L84ImNv
       "]], 
      LineBox[{{5.446357435556794, -1.776617146556689}, {5.453247680228409, 
       0.6104092314870833}, {5.467523197715917, 0.8166790301023379}, {
       5.481798715203427, 0.8095592431027325}, {
       5.496074232690936, -0.6793135343351129}, {5.510349750178444, 
       0.5145105215923951}, {5.524625267665954, -0.4873387524271333}, {
       5.538900785153462, -0.02450797452602993}, {
       5.5531763026409715`, -0.8375351210527548}, {5.56745182012848, 
       0.2113656264096091}, {5.581727337615989, -0.36983145833407605`}, {
       5.596002855103498, 0.10440600668017974`}, {5.610278372591007, 
       0.18389346606817958`}, {5.6245538900785155`, -1.641432463761007}, {
       5.638829407566025, 0.01660580455663374}, {
       5.643331001515009, -1.776617146556689}}], 
      LineBox[{{5.663734227623257, -1.776617146556689}, {
       5.667380442541043, -0.44102332482670925`}, {
       5.681655960028552, -0.2898393554099745}, {
       5.69593147751606, -0.4778757335066799}, {
       5.71020699500357, -0.02434070627707907}, {
       5.724482512491078, -0.8334057843313531}, {5.738758029978587, 
       0.19993919222408163`}, {5.753033547466096, 0.46246444424296473`}, {
       5.767309064953605, 0.016306466677779907`}, {
       5.781584582441114, -0.3384404607156437}, {5.795860099928623, 
       0.5496415473421941}, {5.810135617416132, 0.5061388225030681}, {
       5.824411134903641, 0.1885101486090781}, {5.83868665239115, 
       0.30870011915492956`}, {5.8529621698786585`, 0.07071938682852674}, {
       5.867237687366168, 0.38638645143730554`}, {
       5.881513204853676, -0.2442762872420854}, {
       5.894566354420969, -1.776617146556689}}], LineBox[CompressedData["
1:eJwBQQK+/SFib1JlAgAAACMAAAACAAAAcaWQZqqWF0DClN8ZBm38vxpLTeHn
oxdA2DEYST522b8/QxAfhrIXQLKorIikPNY/ZDvTXCTBF0AATJCxcRS6v4gz
lprCzxdA3FEtUCLL5T+tK1nYYN4XQBZQOxeLIvq/0SMcFv/sF0BKEZZW90Hh
P/Yb31Od+xdAzNqYFuYz7b8aFKKROwoYQPmknbS70uM/Pwxlz9kYGEDcWPDq
m0biP2MEKA14JxhAYDKbI65U1r+I/OpKFjYYQIhY4isuqOQ/rPStiLREGEAA
MiTbN8yWv9HscMZSUxhApOKPEJDD9L/25DME8WEYQHSt6+pHGdy/Gt32QY9w
GEBgDCL/e6jPvz/VuX8tfxhA4HLnR1c0nT9jzXy9y40YQNid39xob9I/iMU/
+2mcGED8oIv1KyPWP6y9AjkIqxhAsCza4xXg+7/RtcV2prkYQKx0oKxzhdE/
9a2ItETIGEC+WYa0RPH6vxqmS/Li1hhAQL7yr4H6wD8+ng4wgeUYQMDx27Sd
eIE/Y5bRbR/0GEBENgCWwibEP4iOlKu9AhlAeOOhTWNAwL+shlfpWxEZQABh
zgl2M5U/0X4aJ/ofGUAgfhtkOGW4v/V23WSYLhlA7ab2nCSH4T8ab6CiNj0Z
QIAkM2sC2bW/Pmdj4NRLGUCAWEalxZvrv2NfJh5zWhlAhDLEn6vL1r+HV+lb
EWkZQOBqb6cFuJA/rE+sma93GUBQZ+HB9BvaP3vnA8R7fBlAwpTfGQZt/L8A
iA7Q
       "]], 
      LineBox[{{6.390388412825152, -1.776617146556689}, {6.395431834403998, 
       0.6663247381245644}, {6.409707351891507, -1.1972906261842304`}, {
       6.412995721686514, -1.776617146556689}}], LineBox[CompressedData["
1:eJwBUQKu/SFib1JlAgAAACQAAAACAAAAkwWTbBW7GUDClN8ZBm38v2Moe87G
wBlAACnLPddX4b+HID4MZc8ZQPSjohsb6PG/rBgBSgPeGUCEqLxyuT7bv9AQ
xIeh7BlAhNQZtTZn0j/1CIfFP/sZQJ5P0q7Me9Q/GQFKA94JGkBg47mSCWm4
Pz75DEF8GBpArtfLUYsR4L9i8c9+GicaQABp1FKplaG/h+mSvLg1GkASHLOF
NFLqv6zhVfpWRBpA5ueY59aN2j/Q2Rg49VIaQLiqdWJ11bA/9dHbdZNhGkBE
lGDMhyboPxnKnrMxcBpATlm9Lt3n5b8+wmHxz34aQKp4Sw/fiOe/YrokL26N
GkAM4V+vqcbGP4ey52wMnBpAwO26I+bYkL+rqqqqqqoaQBgfZqo+tNq/0KJt
6Ei5GkDshUvCHYDiv/SaMCbnxxpAOCjw18t7xr8Zk/NjhdYaQEhFRgIN49i/
Pou2oSPlGkDQcBqawaLoP2KDed/B8xpAPtsyFQNg9b+HezwdYAIbQGfwXk+b
ieE/q3P/Wv4QG0AoDBcL57bcv9BrwpicHxtAAfdo0aab4D/0Y4XWOi4bQExk
idM8/9K/GVxIFNk8G0Cu83mi5JDYPz1UC1J3SxtA6ta1DP+Y4D9iTM6PFVob
QIgj9HNRiMS/hkSRzbNoG0DUwViRku3qv6s8VAtSdxtAGLYyD4zZzj/QNBdJ
8IUbQGJGOx7ngOS/9Czaho6UG0DxfBapCAvhPxklncQsoxtA0MeY6wjroj/n
JvL3RqkbQMKU3xkGbfy/iosaPQ==
       "]], 
      LineBox[{{6.931305011768354, -1.776617146556689}, {6.937901498929337, 
       0.3974235691733339}, {6.9521770164168455`, -1.2082382747510874`}, {
       6.954843881312091, -1.776617146556689}}], 
      LineBox[{{6.991522486354712, -1.776617146556689}, {6.995003568879373, 
       0.21087002607271488`}, {7.009279086366882, 0.4712713303611351}, {
       7.02355460385439, -0.15016776301873436`}, {
       7.0378301213419, -1.1272951022289455`}, {7.052105638829408, 
       0.15877931426938097`}, {7.0662187375936245`, -1.776617146556689}}], 
      LineBox[{{7.066560346601369, -1.776617146556689}, {
       7.080656673804426, -0.02445147549237703}, {
       7.094932191291935, -0.0945094089591012}, {7.109207708779444, 
       0.14917730029624587`}, {7.123483226266953, 0.25377573504849793`}, {
       7.133834725822872, -1.776617146556689}}], 
      LineBox[{{7.143067043129735, -1.776617146556689}, {
       7.152034261241971, -0.4764172625970684}, {
       7.16630977872948, -0.07867156131205455}, {
       7.1805852962169885`, -0.9719372404515985}, {7.194860813704498, 
       0.5314934063725295}, {7.209136331192006, 0.28482221446645417`}, {
       7.223411848679516, 0.6062637187244779}, {7.237687366167024, 
       0.16852752682229077`}, {7.251962883654533, -0.00939981420078384}, {
       7.266238401142042, -0.1751898369448568}, {7.280513918629551, 
       0.25485276552853064`}, {7.2947894361170595`, -0.4505739524914132}, {
       7.309064953604569, 0.4852155332394601}, {
       7.31607702904812, -1.776617146556689}}], LineBox[CompressedData["
1:eJwBkQJu/SFib1JlAgAAACgAAAACAAAATovKUWdTHUDClN8ZBm38v2E5dgG4
WR1AAFCQCSYVdj+GMTk/VmgdQHQJwbDN1sQ/qin8fPR2HUBKsSruWUXhv88h
v7qShR1A3EKY1Zn81D/zGYL4MJQdQKzD53uHGvy/GBJFNs+iHUAMGJsT52nc
vzwKCHRtsR1AQLufZ0+mjD9hAsuxC8AdQIAaz3K9sI+/hfqN76nOHUBkXUxg
gGrkv6ryUC1I3R1AIJOPRYZM4L/P6hNr5usdQAwEZzE8b+c/8+LWqIT6HUDw
txn57DrVvxjbmeYiCR5AZExWmvNf9L8801wkwRceQLjbu1TmT7o/YcsfYl8m
HkDEYdCnfhfYv4XD4p/9NB5A0C3qOhxc1b+qu6Xdm0MeQDGkb1zNd+s/zrNo
GzpSHkD0kfx/rt3yv/OrK1nYYB5AJGbCBpkl6D8XpO6Wdm8eQNj+3OSiOLY/
PJyx1BR+HkA0obAslIb7v2GUdBKzjB5A0t8STc8A6r+FjDdQUZseQIBXMNOC
B8S/qoT6je+pHkCEf2qoQArlv858vcuNuB5AYJA/BImSs7/zdIAJLMceQG8q
+vH43ek/F21DR8rVHkAgcEwlAL3LvzxlBoVo5B5AEKH89KGVtL9gXcnCBvMe
QBTThpPxvfm/hVWMAKUBH0BAlcArYYK4v6pNTz5DEB9AAGaKHirHtL/ORRJ8
4R4fQHM1Kafb2eM/8z3VuX8tH0Bo4wsS/Pnkvxc2mPcdPB9A0EErL+zLpT88
Lls1vEofQAbSu+tkktE/YCYec1pZH0AsPboqi0DIP4Ue4bD4Zx9A+pMmiL7f
2T+pFqTulnYfQM+R19xUL+o/HuzNAEOBH0DClN8ZBm38v4/VNAQ=
       "]], 
      LineBox[{{7.885589234020378, -1.776617146556689}, {
       7.894361170592434, -0.24738814256580643`}, {
       7.908636688079944, -0.550143176089728}, {
       7.922912205567453, -0.6166409486671343}, {
       7.9371877230549615`, -0.4115533849216444}, {7.951463240542471, 
       0.2913368988733521}, {7.965738758029979, -0.4739350983178643}, {
       7.9800142755174885`, 0.2112910377372914}, {7.994289793004997, 
       0.25362641572291067`}, {7.9973372119005175`, -1.776617146556689}}], 
      LineBox[{{8.021241244650268, -1.776617146556689}, {
       8.022840827980016, -0.8326669131547366}, {
       8.037116345467524, -0.16596810006850382`}, {
       8.051391862955033, -0.07214091671343992}, {
       8.065667380442541, -1.2714444492001218`}, {
       8.079942897930051, -0.5338143849768133}, {8.09421841541756, 
       0.5557841057202504}, {8.108493932905068, -0.3583395194663239}, {
       8.122769450392578, 0.38021043075079397`}, {
       8.137044967880087, -0.19674850547674705`}, {
       8.151320485367595, -1.0263567617437874`}, {
       8.152439375745589, -1.776617146556689}}], 
      LineBox[{{8.177349046079156, -1.776617146556689}, {8.179871520342614, 
       0.11679628147283538`}, {8.194147037830122, 0.6586237844442207}, {
       8.20842255531763, 0.2235024991960738}, {
       8.22269807280514, -0.49494231533277877`}, {
       8.23697359029265, -0.0020570181126871034`}, {8.251249107780158, 
       0.24706274440669218`}, {8.265524625267666, -0.6356672105762655}, {
       8.279800142755176, 0.5657459060643902}, {
       8.294075660242685, -0.015552266092325073`}, {8.308351177730193, 
       0.7192570769494631}, {8.322626695217702, 0.07209860406034418}, {
       8.336902212705212, 0.3281911922431837}, {
       8.35117773019272, -1.6046276433047728`}, {
       8.36443747648782, -1.776617146556689}}], 
      LineBox[{{8.365531125935153, -1.776617146556689}, {8.379728765167739, 
       0.625325009755253}, {8.394004282655247, -1.5838251605618465`}, {
       8.408279800142756, 0.05768252617504488}, {8.422555317630264, 
       0.5369870996862285}, {8.436830835117775, 0.2936174748446294}, {
       8.451106352605283, -0.08885597773433074}, {
       8.462989746358694, -1.776617146556689}}], 
      LineBox[{{8.469080476607148, -1.776617146556689}, {
       8.4796573875803, -0.8050454341772875}, {
       8.486978428459059, -1.776617146556689}}], 
      LineBox[{{8.498165921180647, -1.776617146556689}, {8.508208422555319, 
       0.4129509617220761}, {8.522483940042827, -1.7714762411626168`}, {
       8.536759457530337, 0.550074904921974}, {8.551034975017846, 
       0.38742877937146203`}, {8.565310492505354, 0.2374847686877517}, {
       8.577725316671433, -1.776617146556689}}], 
      LineBox[{{8.581030876420396, -1.776617146556689}, {8.593861527480373, 
       0.9040115497130375}, {8.60430662416836, -1.776617146556689}}], 
      LineBox[{{8.612471412180055, -1.776617146556689}, {8.62241256245539, 
       0.47804576728902626`}, {8.636688079942898, 0.3328365999744213}, {
       8.648539306806146, -1.776617146556689}}], 
      LineBox[{{8.653444330452533, -1.776617146556689}, {8.665239114917917, 
       0.27502380262576065`}, {8.679514632405425, -0.1960028851871245}, {
       8.693790149892935, 0.7082613431780171}, {
       8.708065667380444, -0.3840377136055617}, {
       8.722341184867952, -0.6894222373102239}, {
       8.73661670235546, -0.20251396731572768`}, {
       8.75089221984297, -0.05258218232017908}, {
       8.76516773733048, -0.36166800204518834`}, {
       8.779443254817988, -1.7029138991597015`}, {8.793718772305496, 
       0.28757550673089727`}, {8.807994289793006, 0.5456796004526325}, {
       8.822269807280515, 0.2553662614190826}, {
       8.836545324768023, -1.1195134792220518`}, {8.850820842255533, 
       0.28226983351516244`}, {8.865096359743042, 0.5451905385454667}, {
       8.87560144993083, -1.776617146556689}}], 
      LineBox[{{8.885582950026985, -1.776617146556689}, {
       8.893647394718059, -0.6946230812262111}, {8.907922912205569, 
       0.3735566906570609}, {8.922198429693077, -1.5473642249056851`}, {
       8.927711219033556, -1.776617146556689}}], 
      LineBox[{{8.938728883444336, -1.776617146556689}, {8.950749464668094, 
       0.1659409525980272}, {8.965024982155605, 0.07915127300612057}, {
       8.979300499643113, 0.28010038642770185`}, {8.993576017130621, 
       0.9415601654076282}, {9.000850216855964, -1.776617146556689}}], 
      LineBox[{{9.015535401707524, -1.776617146556689}, {9.02212705210564, 
       0.4677126353293043}, {9.036402569593148, 0.2842139281588355}, {
       9.050678087080657, -0.42680999415288534`}, {
       9.064953604568167, -0.026533474807149737`}, {9.079229122055676, 
       0.7668762074958408}, {9.093504639543184, 0.3443935116917969}, {
       9.099624925223589, -1.776617146556689}}], 
      LineBox[{{9.116722832991687, -1.776617146556689}, {
       9.122055674518203, -0.09123398606597632}, {
       9.133284394895874, -1.776617146556689}}], LineBox[CompressedData["
1:eJwBQQK+/SFib1JlAgAAACMAAAACAAAAaR3+0QBHIkDClN8ZBm38v8Gpl1Ic
TSJAYHji8eKG4T/UJXlxa1QiQGAUU0v/7LY/5qFakLpbIkAwThZg7inUP/gd
PK8JYyJAULSyfK6s678Kmh3OWGoiQIDDejOnZaS/HRb/7KdxIkBou2sfaGrD
Py+S4Av3eCJAcFkr+kUm1z9BDsIqRoAiQAD0vY6Agpw/U4qjSZWHIkAQMWYo
ExmyP2YGhWjkjiJApsLLuRXW5T94gmaHM5YiQCCyJJbSbeq/iv5HpoKdIkAM
TdbVcF/cP516KcXRpCJAC9SiVyqs5j+v9grkIKwiQJ6cJa2RUeO/wXLsAnCz
IkBKQ6Sj0U7jP9PuzSG/uiJAwhhiRXZ19L/maq9ADsIiQPSah8r51Nm/+OaQ
X13JIkDOphUtY4PkPwpjcn6s0CJAqMbLKo32uz8c31Od+9ciQAgbbQPoAeA/
L1s1vErfIkAE92OozdDkP0HXFtuZ5iJAjvLBhZEI679TU/j56O0iQPxET2VU
K8M/Zs/ZGDj1IkD0b/bGvdjcv3hLuzeH/CJA/O4IX/LX2r+Kx5xW1gMjQFgx
3HAmT8K/nEN+dSULI0AKg1pRiCXkP6+/X5R0EiNAbB4KBQUL0b/BO0Gzwxkj
QHREIZgsXM0/07ci0hIhI0CgafabC6HYv+UzBPFhKCNA2LAlxS9Uxz/4r+UP
sS8jQPB7IVjzPdu/CizHLgA3I0CAW8LiDtjFP+BI2ctyOCNAwpTfGQZt/L8T
mAu9
       "]], 
      LineBox[{{9.639923861757644, -1.776617146556689}, {9.650249821556033, 
       0.37601222380618793`}, {9.664525339043541, -0.37353595041878807`}, {
       9.67880085653105, -0.061852823518910194`}, {9.69307637401856, 
       0.8212282617521636}, {9.707351891506068, 0.1872707147372843}, {
       9.721627408993577, 0.8981246173957305}, {9.735902926481085, 
       0.009023331795925071}, {9.750178443968595, -0.10779339949131916`}, {
       9.764453961456104, -0.27829293824274237`}, {
       9.77174170824189, -1.776617146556689}}], 
      LineBox[{{9.785506345170337, -1.776617146556689}, {
       9.793004996431122, -0.18695288422527456`}, {
       9.80728051391863, -0.17034856812275234`}, {9.82155603140614, 
       0.2574273282784545}, {9.835831548893648, 0.758367900794291}, {
       9.850107066381158, 0.0994364987194456}, {9.864382583868666, 
       0.40708241759316943`}, {9.878658101356175, 0.6523514095130404}, {
       9.892933618843683, 0.9042908671736656}, {9.907209136331193, 
       0.07114876902993694}, {9.914632805095431, -1.776617146556689}}], 
      LineBox[{{9.928212015058188, -1.776617146556689}, {9.93576017130621, 
       0.13689958796058466`}, {9.95003568879372, 0.265706656557961}, {
       9.964311206281229, -0.9366255738856601}, {9.978586723768737, 
       0.5477569850541507}, {9.992862241256246, 
       0.3648966390173929}}]}}, {{}, {}}}, {{}, {{}, {}, 
     {RGBColor[0.12941176470588237`, 0.5176470588235295, 0.6313725490196078], 
      PointSize[0.0055000000000000005`], AbsoluteThickness[1.6], 
      LineBox[{{0., 0.14467220101022749`}, {0.014275517487508924`, 
       0.22876213828997838`}, {0.028551034975017847`, -0.1709375236046693}, {
       0.04282655246252677, 0.18989622201820588`}, {
       0.057102069950035694`, -0.26278474925747175`}, {
       0.07137758743754462, -0.2674919133496543}, {
       0.08374724684509556, -1.7174155282747767`}}], LineBox[CompressedData["
1:eJw1mHk41Osbxsc2dmaGQqVoUackRbTQ8ySVNj8VjlRHthKRVIo2p5Ct0nZS
SSo5hSRL1pIlZGfGLtuYsZd9X37j8p6/XN/L8n7f57nvz30PZauzh2z5KRTK
Hj4KZfarMrU8ZmTHZ6g/5Bbv4z6RPgQb5nU/SgbnIO3eWzoNIL+n1+uKzhfY
lhC4LOZMFSz+488rQi7fIC9gg7jmygT4uPazRtHOTGD9dJRz/16ejrO/rpAN
+lk2YwvqqtLLtS6EHev5Dk2ZSk0X2tLAZivz2PKMXDhRcbGA4V4Ic+f9gMs+
DyPfr08Eb/37RXF2BYCOuTHP+O+nz51fBFjg/Lxn+fv0iAP/27aDVgKUnFWa
2Ure5H1KofT4sEKvaiycjPT+s+NoGWCtaPiOzWHk/coBKbhUaIMHjH7kSH9a
xwRK3nLFu58fwdz7suDyvJL7nxmx4Buvn3dZoAJoK9SWFNxIgbn3rwCz8BcK
U9fiYGHyGw+sqgSK8PnWCO1Qcp8q+FbyJ3PxJy+I+sK/WSSyGpTyKjRdxP8h
96sBmnDPb++zEbAt07Kv5HotnHh38KV+Sjy5bx0YsT++XspKgpKcb++fHKoH
57o85V+GiWT+P8EoVPnwa0YcWBYssbJQaQDn+CCjZxLRMDePRohJ23RDjBoF
/SXXF6wcb4Sm3TPLzvskkPk0waJM6ZO+bd9Br9Pp9Ai3CVavXD8Wy6wi82qG
dxMWRecMisH/TMjOutJm6JVctyB9KIPMrwWcvZ0FmXGpwPxVpJye0gKUx+NP
JGUTyDzZ4CFX9QczIAoWnZuaeh3Ght4qOFc/HUbm2wqUZ+Od8+zCwXZAtdb7
Lu+55G3ArbFoMm8OqEN80YhtPERfPPbZ/jIHjAoOhBeeTSLz5z1v17J4Y5AM
wyP+DwytuHC5I9rw7eBnsg8uJMlea/OcFwfgnuq0YX8bYKO1rgItmuynDSi7
44Jq7kWCz2Tn3vla7fBtoFpwUCSW7Iv3rFv7VF0lEcpmx7ekAzal+4u3XU0j
++uA6n/SdlPC0kGBb69Ag2gnKJ0uYq988JXssxPsHllWdB1MAatbbo0ZA53Q
2/PCUMw8gey3C0SWHPiwIjQWIoXep7792QU+vVa9VPM4su9u6E0UCFddlgSD
t6uf+OZ2Q7vNPK15+76S/fdAoRW9JeRyBuiIiVxw/NQDxss0/It5vpvTwy84
ZndoU6hjBngFaBsdfP4LAvOUyxInvxJ9/AY7dTOf4B8pUCx1SnWj12/w6Byc
OqWYQvTyG3w06zyRnQr+Bvs8A7R74cK/hz+IBX0j+ukFeXnHR18fZUGMqLXL
9aheMG5qMpkp+E9PvaAuWpJ/UD4HWPnuJ5yV+0D/ZvHWAd9soq8+EBG8uZSp
nwmjs+v7pw/eGfj26vpkEb31QVR+uNpqbgYoHojQMRbvh1UOB85WWGcR/fVD
TM01rzuSubBdKnP1Lo9+iG9wZo49LSB67Ie0sDjpiJfFcLKkRn7TUD+w4n8k
zHwqJfocAOr63zS34lLwC+yjrrYfgKsJ7YNJTQVErwMQquWyuud4HkQfFB1a
2DgAg8I9tFdbc4l+B0HikJ93hMkPYDKU2ZLGg+DZQNc7V19I9DwIDc669CBa
KYwwN5XN5A1C6fm2y1v0yoi+hyCeatvs6FwOCx8bpffpDoGWFb9n2R0W0fsQ
6IUdyf+WXQ1oaveBHTsEoQU3KX1ZjUT/Q2DAWn9xorkFbOQ8nlesHAbzSi+R
kK3NxA/DkKm9r2sqtxp8Z+UTPAylJb6uGf1M4o9hUDHp9duQUwofnn68lEwf
gbxPNYz3fcXELyMgq3Ha5f7pQigzz7WN9B6BwoKGX7VlP4h/RkD//S4vOfM8
GF7YePjFBO/n27wFm63yiJ9GQd1uxEZ6Wz4s+Dm8/Z7zKDRtH5eQcS0k/hqF
1ks3zqTJFcO2ECn1vzmj0JubvEnQvpj4bQxar7i1rh0rAmsLlcXnzcdARyVA
Ljrtv3wYg9B5E7eq0gvhttI2CduSMTAe3Dpuwfv7c34cB2ML66wn/UUQ1Wwy
bqo/Du4OandWK5QSf46D6paVXaYPyqD0tWO7QfI4RGNg0sV9LOLXcdhmnbnl
WGMpDFp7VW5Rm4Do+w5Lim+UEv9OgLnw/rKWyTJQWPEiW/XNBORlyFVXXiol
fp6Am07f+lxtykCXGx+7WH4S3A0nKzt7y4m/J6FyhprzwJUFlv8WhtLuTILm
E4u1Ry9UEL9PwvTKmKyDzErwtmu9y88/BWZy2QsM7CqJ/6fAp2hJnMiZCoj4
Y/LqoOsUZFf9bXu2i0l4MAWlNi5BCkO88zplHLhdU/CP2nbDmVom4cM0BIaW
B3qGMGEgcs2R6hPTkFJ75bEAg0V4MQ3cZPnIlFQWyDnu2J1fMQ2fM1bJlGxm
EX7MwHDM2eVXnvLOUzu6MW3vDCz3C5bWE2ESnsyA/GnLviM15XDit8uy6PQZ
CN8lruJsxiR8mQHD+yaJUxtYoGf2XcRoAQWttnouGTKtILyhoIT5bWtluUpg
zdrHmIKPhFeE7e6oJPyhoJna8GGxQ5VwSmFWYBQ01vCdPri9kvCIgqO6GeaK
/JUwNtbek/KDgjGaPfoj5ysJnyh48xfVDoYqwb92sFVDkA9lt8rs0Z5XTXjF
h+rhQcJqajWgmEqpj9rGh03hqqzidzWEX3w4TkmR++xdCx+fSzBXuPHhqF/a
reknNYRnfHhXYfFYaUMt6F2Vzw+J40PTEM+7a67UEL7xYahgxtudwnXA4rlJ
7hcfpsSq2O24WEt4x49bXuVGDe+qg5O66kmBq/gxulLkrdbResI/fmRtbz5S
87wORhV1Popa86NVYyD3CtYRHvLjmTIp2RX5deA3vTv85gt+jA0ApZon9YSP
/Dj4t1POlsGfsGjWvlX82CIQNmHi1EB4yY829SGRFIUm+Jhu8egCQwDlp9ZU
nzRpIvwUwKiHQvGyr5pge6iDf89+AZR952b8yb+J8FQAq03aL6oXNAHT49LN
k7cFMDNXk2+jSTPhqwAm1Se63pFpAVvLWcMJoEh45oeksRbCWwF8x1luWpvA
hhEePcwmBTBt884Bj+uthL+C2Dq+86HuWQ74LX1+qkxLEEc2d4BfE4fwWBCf
75U2XOfEhUUC//619xzv5zVkH+gv4xI+C2LgfHR778KBaHasSVakILp+0OBP
T28lvBbE0B95vTJsNmD21/06XEH0cGwcc3JjE34LYeDRHAnQYkN5WP6OBCUh
/NPtL1lKI4fwXAgL5/9m8N/m3W8WH0eF0Ghx6rMVDi2E70JIy63YEfepBUZs
W9b/+1gII/oLxDriWgjvhfAE5yBV4W0L+O76tUqpVAgr598+oraeTfgvhPFi
/qvP9bNhIY+WT8WouB/+kjLNbSV5QEXTL5Sj2XJc+CBMlWPspGJ4BXOV6RMO
yQcqduY4yjeKcQHa6VL+N6jokv7SQfI4l+QFFbk1W+8KNnChPE9RSDCFivnU
2hwnaCP5QUWRpXeG9mu0g837WQBR8ZpGQupeg3aSJ8K452iuxq6Mdhj23Tgw
pCaMJ/b6L2dVtZF8EUbNB76J87u44GO/nedIYbz2WiBxgMEleSOM9m9cC6wc
ObBg34HmtjfCuDt78HALb19z+SOMRnnVlz6wePebxVeDMGY3nFrFms8heSSM
e0+f2Cl4kQPAS4caeRHMYGe9z/rKJfkkgqv3mJX7+HGgrNs559BhERz4rtic
oMQheSWCLcI/a+oK2GBddPVLwR0RvGtm0P7YpJXklwiO19UXZgpzYOiDD08R
InhrX2T7KyUuyTMRXM4o0z5yvh187j6K/MIvisEBLmVBqe0k30TxxQ0HtY8v
22HB2dDXWrqimKefbeHg3EHyThSn2Zx9VbfbIep/UbyJiiIrLbPPU7aD5J8o
5tb0aQfpdsK2WTzEiuKAwriH+0QnyUNRNGw0tNAI6oJSWvbtV92851jdUKvM
bpKPYujN6Fto1t8NVn2zQBZD+/R/rEZ0ukheiuGCtGcBg0NdMFRWd/GhpRje
E/3d5+bRRfJTDCfN2m5dX8I7L7btjESwGCYNedZzbDtInophzrob79L820Dh
4QAvQcVw6ZW1bU3r2km+iqGR05DS4e52iDw/Yz5NE8dAWauUe0YdJG/F8VJC
j+oX4y7QNRY/dGmfOF7nWnY10jpI/oqjuEjgVWoH7zxNOV4iiqNqwEK+U1Ft
JI/F8Zzx+QLpDVywmrcMT38TR5bic/7cha0kn8VRjCVz0iiJDYNDatot4+J4
LcRlestXNslrCYy7Eqhxd2sLeM/ad6MEnpFds3jGrJXktwS6nznscHZtK8gn
7lrBOiuBqi+slTxYbJLnEhj24Oe18tAWiHxyaNGBCAlU2WVyUI/3OWsu3yXQ
ZvXhzd1vmkH38l8yOa0SaLg7SmqbchPJe0lssT27b6X9TygxsxeDJZK4Zn2r
Mb2ETfJfEkdH8XhJfCNYbnblSzoiiS6ZY3fcXdmkD0jiOuvVDZOiTTCgcHNU
/ZEk2nkZdP9Y2kz6gSRWh+YoPxtqBK/xO7/fF0vilRf6XwMYHNIXJNHnrjrz
yQDvvLqn3KWiUmhF7+399aSV9Acp3Gh6zvWDfwdE8Kb5fIcUzldffCFiC5f0
CSmsTDNds8O8BXSCP7Fkr0vhzQl28wX7RtIvpJB/dHl1IasVimftlSSFzhYP
p+LYHNI3pFCidO+Ep38nnDj+I5M6IIXd4iGaLbs7SP+QRp9jLyf86rphQLci
+cZaaYw5ovzmCquH9BFpzHxgLfolngNei5tjRk9Jo9Hl7BZb/XbST6SxO+Le
PdOL7SA30/3vudfS6BS4MX6wq4P0FWk8lZpadU2PC+8bR0M666UxoMZJWOcR
l/QXadR6HDR8NLobFp/gL/gkTsNar+IPZvu7SZ+hYWfNsb75vPc5ZeTDIzgN
L+1cLLTkYSfpNzQs1bISP2bTCjE4G9g0/Gykoa3S0UT6Dg2XGn23f6fXAmPq
j3RPWdMw9oBTpzbvPnP9h4Y2f4cVGgpyQU95AY/INLw+4XMv4R6H9CEaysof
Xmgb3A3+9FDNphc0FHZPWJjwZwfpRzR8KM+QCy5iA4tPJWZRKg3z18dnFJh0
kr5EQ7PNX3pkhNtAsX92oTT80RX5asqijfQn3n3m37grzfuceXI2voZouGu0
1NLgMJf0KTpOuNP1ZfS7IKY8cWk5g442zb3xtI+/SL+iY3XFsmDVrF8wlqnL
IyYdI3pUDplf7SR9i44jog3W9cc5oBeXpbDvAB2LS1rFl9E4pH/Rcc3z301v
XreD/5s9j2/b0zHgxYFuA3sO6WN07H1VYLq8vhtYD0t4BKTjHZGtUwcXdZN+
Rkf6DmZQKKMHFD1NAihv6ahUxkyeNOwifY2ODmo33CS6WuHkhTph3Uw62n+1
SrsU0Er6Gx2Hl9qUnh5nw0eb2QJDx1V5YasZPfmkz9GxdFHykZd+nTBq3Dad
MMl737zE39tY3aTfMTBp7/bk8w+KYftOR/d+BQZmdw6nL59kkb7HQKqQ+Ql3
AV6/mY1PbQYGR9xa36j9X/9jYPIW2tp03n5YK9zOORgzUG7KrzGgoZP0QQaq
BNdZHlzZBIrzZwXOQMxfs/6bRBXphwz87LvIxPM+b55ULx5xGPh6SMdghHf/
ub7IwFJ1+ZsyryPg47BYq1IU7/tyD00CZtjpc/2RgR6WB9JXRcSnj3IDLY7/
YGD3fZnreaF1pE8ycMNnHcnyel4frZrPIwgDB2U3Wgyo1pN+yUBXp5KtA5q8
fpobbFopIIORkxf3rP/SBiHhXSvrRWXwv/8//h8hPfQS
       "]], 
      LineBox[CompressedData["
1:eJw9k3kw3AcUx5dkSLRo/Q7HbscxSakISkqi4T1V2siGOmJqkIlNNo5KrLSK
hISKaxEZRA7kYE2MskETUpFsbKqObNK1O2lipY5dJMJqUmrNqur6p3+8ef+8
73y/7/Pm2XKSQ7n6DAbDW1frXW9PYx+fReCL0IxbhSdWRPJOO5mZLYHjnnGR
+Xpi0fLNKdM2FwK7zyS0iCUjwGps3BfsQ6CiqYlo3Tcn8r32TbGaTaDQ0O/q
S48XwL3oPFAcRaBTbjM7Iu0J8M+9NXBMJPBgRJPrce/XICy89Xl/OoEeqfUG
WbEzIM9O++FIAYFXjpcyyLwxWE73erCxisBNjafKGAw5sFJWV+sEBGZyAkZ3
pU+Ab8KDT31/IjDJYfnmdkom4sbmZoz1EChNiTo0USIT8SMDOrOkBAp66+9+
YCwGYcjmv5ljBJocrOMJq6Ug3yNx61ITaHln40N1zixofMt4X/+j82tu0svM
lwDLK1S4ZEQiya6OPjUiBnSj5iotSbzjudfpae80cB2ff+TuQGLhVeFojmE7
8O2q44Y8SHR8fbmGE/wShFYHGpL9SYxvH8rKsLoLcjNblXE4ibHXF8brwidA
YzRp08whMXFHxruDZ+aBteHGgcAUEictdrirRh8BriTUvDpN4j0iWVWxbQq4
C06K/LMkfmiyGK+QqqFo9k/zrbUkzmQKKuldkyBUte9/+COJNsQhC+cv20A+
kloR20Xiucpy9bOF56CR7xxa6ycxur5hrbZKBizJismVZ7r8dby+E1W/Av5y
n717msR5K62ksEQO3O4cvmKRxFdL9kLSYRiK1s+1gcLy9x8Hd6iUIGw2NDA3
o/DJH/xkR5cZkAkG/W7bUKjdf8x+4LECNDWlOWEuFG5JnLQ09ZGKmOe/Er31
pjDwX5cKfe0YYCmxWsamkPNFFC/QWwncvN+9nKMoxGMXQtrDbkNR1qV0SQKF
QQ2uxAWubr/U6I7EdJ2+JEK5lDsNsqPWi5sKKGyNqX1TrJkCDVf58Y3zFAKZ
pXHRnwLmOn4BheKCrvGjyknAiPgWVTuFmctDesN9s6LDQdtmc3p0+diWO3ln
FaKigHkHGymFPp/wo+0HxqHFp+3I/VEKv7fILmxI0vl5fCeIVuvml417Elp0
PJ09ldoVCpO0/iknO8XAtNdaXzKi0TX0s62Ju1WA1vdiPC1ptLDjvmPe3Q2H
zbOrn9rTGF9PXs/L64UiU7/hbz1ojIj0WTzpNgwt6zj9aRTTzIzfluZBttYf
3hpG43shWzpirv0sWtIUlwdxaPzL+3J1bdooMN8ESed4NAZvdt8eEqeGR8FG
g7mn6f//9z/3osJJ
       "]], 
      LineBox[{{5.624614550995098, -1.7174155282747767`}, {
       5.638829407566025, -0.515658195594124}, {
       5.644001115347263, -1.7174155282747767`}}], LineBox[CompressedData["
1:eJwBYQKe/SFib1JlAgAAACUAAAACAAAAn5v0K6SnFkDcUnm0iHr7v63QWsdl
qxZALAM5Uf6L77/SyB0FBLoWQCTLzoTj8uC/9sDgQqLIFkCgOK2jvsi6Pxu5
o4BA1xZAzkLSdD+x4D8/sWa+3uUWQHDqWJ6uTbk/ZKkp/Hz0FkA6i/VRquzZ
P4ih7DkbAxdA7OyhfMZU0z+tma93uREXQGxgbc332s8/0ZFytVcgF0DW9pRk
lY/iP/aJNfP1LhdAyIeoPuXl2T8bgvgwlD0XQDZLwij4xuM/P3q7bjJMF0AM
KMSX+ALAP2RyfqzQWhdAUuAxcKA43j+IakHqbmkXQJLPHIfqdNQ/rWIEKA14
F0CuQLB8jEj3v9Fax2WrhhdAWMaaBcy+xD/2UoqjSZUXQMj64afvvPi/GktN
4eejF0D4qglsPqjDvz9DEB+GshdALGpaQJiawj9kO9NcJMEXQCo5KAtlZfO/
iDOWmsLPF0A2j7664vjcP60rWdhg3hdA0Gm4CQIV67/RIxwW/+wXQN4J1Yun
ltE/9hvfU537F0Bgp2dYP+WsvxoUopE7ChhAsoios/oT1D8/DGXP2RgYQOyx
O0Fpte4/YwQoDXgnGEA8WszCyx/WP4j86koWNhhAtPY6HOb35j+s9K2ItEQY
QIya2deEZdG/0exwxlJTGEBQcRepM/Hxv/bkMwTxYRhABMkHKDJZxj8a3fZB
j3AYQLipkvtG0O6/P9W5fy1/GECWqGOx7W7mP2PNfL3LjRhA/hO0PqnS4T+I
xT/7aZwYQFtNOtYTBO8/Otl87VapGEDcUnm0iHr7vwo3J50=
       "]], 
      LineBox[{{6.168967279182452, -1.7174155282747767`}, {6.181299072091364, 
       0.5146077093223729}, {6.1955745895788725`, 0.20865896516236226`}, {
       6.209850107066382, 0.1594973797939141}, {6.22412562455389, 
       0.25282224319622615`}, {6.2384011420414, -0.06045093285472247}, {
       6.252676659528909, -0.34091773356800537`}, {6.266952177016417, 
       0.18984954058395775`}, {6.281227694503927, -0.004910365362829294}, {
       6.295503211991435, -0.487707207362293}, {
       6.3097787294789445`, -0.105850065522886}, {6.324054246966453, 
       0.12216465513550134`}, {6.338329764453962, -1.6027384986762452`}, {
       6.352605281941471, -0.5177095810073222}, {6.36688079942898, 
       0.6829356430233506}, {6.368072323007049, -1.7174155282747767`}}], 
      LineBox[CompressedData["
1:eJwBQQK+/SFib1JlAgAAACMAAAACAAAAGDYgsAKUGUDcUnm0iHr7v/U/MhXs
lBlAIIcJbH1Woj8aOPVSiqMZQFAD9y/LY7q/PjC4kCiyGUBit2VPGUDnv2Mo
e87GwBlAMHraLnrX2r+HID4MZc8ZQICCeUGpBLG/rBgBSgPeGUBfr/LXbO/r
P9AQxIeh7BlANkNQy1O06r/1CIfFP/sZQDAzzK+c89k/GQFKA94JGkAy/ycD
hrzVPz75DEF8GBpAVIoELgpU6D9i8c9+GicaQNB3DDsxuqw/h+mSvLg1GkDA
zjLVK7Kav6zhVfpWRBpAlA5h2c1U5z/Q2Rg49VIaQMjf9avIQtg/9dHbdZNh
GkAwjrWUPi7RPxnKnrMxcBpAcGmL+VRl5T8+wmHxz34aQL4839faOOy/Yrok
L26NGkCwdSsbY2akP4ey52wMnBpA7D02W8YDxj+rqqqqqqoaQGBIwcCdfLe/
0KJt6Ei5GkBaxs67SNLrv/SaMCbnxxpA+AXs0y+e4L8Zk/NjhdYaQDq42YKd
p9M/Pou2oSPlGkCATuL43qeev2KDed/B8xpAIAiUl0mrvL+HezwdYAIbQPSt
tRo5ONe/q3P/Wv4QG0CAV+LlEqOzv9BrwpicHxtANFpifo+F4b/0Y4XWOi4b
QIS3232XQNI/GVxIFNk8G0Cc2my2HSrdvz1UC1J3SxtACvm+EvBR1z9iTM6P
FVobQPJmQJX8wdw/hkSRzbNoG0Bu3AI5dInzv6AzN2ImbhtA3FJ5tIh6+7+h
/Qyt
       "]], 
      LineBox[{{6.8706566064706935`, -1.7174155282747767`}, {
       6.8807994289793015`, 0.3333295092183104}, {
       6.89507494646681, -0.3301260657681522}, {6.909350463954319, 
       0.4326413059983918}, {6.912421636781674, -1.7174155282747767`}}], 
      LineBox[{{6.934977458984288, -1.7174155282747767`}, {6.937901498929337, 
       0.30310399055931847`}, {6.9521770164168455`, -0.13032103405323414`}, {
       6.955683692372388, -1.7174155282747767`}}], 
      LineBox[{{6.986367737648123, -1.7174155282747767`}, {6.995003568879373, 
       0.8977526900179729}, {7.009279086366882, 0.10034077936103414`}, {
       7.02355460385439, 0.5435508942776631}, {
       7.0378301213419, -0.17574788393657315`}, {7.052105638829408, 
       0.3597502497154138}, {7.066381156316917, -0.6659099640388828}, {
       7.080656673804426, -0.22947860410455423`}, {
       7.094932191291935, -0.29735164887507604`}, {7.109207708779444, 
       0.3326905887542789}, {7.123483226266953, -0.12723318832353003`}, {
       7.135497419569443, -1.7174155282747767`}}], 
      LineBox[{{7.14176875485424, -1.7174155282747767`}, {
       7.152034261241971, -0.951201778542353}, {
       7.16630977872948, -0.2821319905717843}, {
       7.1805852962169885`, -1.2607921626189764`}, {7.194860813704498, 
       0.18348566627709073`}, {7.209136331192006, 0.28380246011401455`}, {
       7.223411848679516, -0.1759452211266499}, {7.237687366167024, 
       0.5073573120081172}, {7.251962883654533, -0.10017704850626363`}, {
       7.266238401142042, 0.2065525857741921}, {7.280513918629551, 
       0.6347958558794754}, {7.2947894361170595`, -0.11087096534354846`}, {
       7.309064953604569, -0.2269851918714576}, {
       7.311289422301005, -1.7174155282747767`}}], 
      LineBox[{{7.334324870429201, -1.7174155282747767`}, {7.337615988579587, 
       0.7018157466544201}, {7.351891506067096, 0.3183663088972537}, {
       7.366167023554604, -1.4159719106400432`}, {
       7.380442541042114, -0.08330431416957196}, {
       7.3903533081083355`, -1.7174155282747767`}}], 
      LineBox[{{7.406991122869922, -1.7174155282747767`}, {
       7.4089935760171315`, -1.5999952489004805`}, {
       7.42326909350464, -1.169500996426427}, {7.437544610992149, 
       0.37016935819549834`}, {7.451820128479658, 0.04353124888340876}, {
       7.466095645967167, -0.051484477144391194`}, {7.480371163454676, 
       0.1309164370654653}, {7.488480948688492, -1.7174155282747767`}}], 
      LineBox[{{7.517242108250908, -1.7174155282747767`}, {
       7.5231977159172025`, -1.00615273331087}, {7.537473233404712, 
       0.12467982228745866`}, {7.55174875089222, -1.0575943302606103`}, {
       7.56602426837973, -0.25261063487025126`}, {
       7.580299785867238, -1.13775530733425}, {7.594575303354747, 
       0.49807935750690313`}, {7.608850820842256, 0.40148826651656744`}, {
       7.618681327406326, -1.7174155282747767`}}], 
      LineBox[{{7.644627078172642, -1.7174155282747767`}, {
       7.651677373304783, -0.007062724844020041}, {
       7.665952890792292, -0.36012027482440256`}, {
       7.680228408279801, -0.03220327390367572}, {
       7.69450392576731, -0.015294142615707829`}, {
       7.7087794432548185`, -0.5721049633434425}, {7.723054960742328, 
       0.6238230853820436}, {7.737330478229836, -0.6286905165120327}, {
       7.7516059957173455`, -0.8454832530884733}, {7.765881513204855, 
       0.22312539876946802`}, {7.780157030692363, -0.030546077131657023`}, {
       7.794432548179873, -0.03317616133310497}, {
       7.808708065667381, -0.6732966330366288}, {7.82298358315489, 
       0.15973607526883915`}, {7.837259100642399, 0.299587142784311}, {
       7.851534618129908, 0.7305250587225238}, {
       7.865810135617417, -0.03514562991227388}, {
       7.868726996670462, -1.7174155282747767`}}], 
      LineBox[{{7.890440229690553, -1.7174155282747767`}, {7.894361170592434, 
       0.7632307857314657}, {7.908636688079944, -0.8121602184102801}, {
       7.922912205567453, -1.010064509180225}, {
       7.9371877230549615`, -0.5830910247563799}, {
       7.951463240542471, -0.04841472610313091}, {
       7.965738758029979, -0.16635792055258736`}, {7.9800142755174885`, 
       0.024634806182314506`}, {7.994289793004997, 0.34703663565104104`}, {
       7.999602481617908, -1.7174155282747767`}}], 
      LineBox[{{8.01927282825735, -1.7174155282747767`}, {
       8.022840827980016, -0.5568448998532027}, {8.037116345467524, 
       0.7204610214524648}, {8.051391862955033, 0.714552414366538}, {
       8.065667380442541, -0.29332863521731056`}, {8.079942897930051, 
       0.2548429007515104}, {8.09421841541756, 0.05524623620356661}, {
       8.108493932905068, 0.5701286836800985}, {8.122769450392578, 
       0.10774457092892664`}, {8.137044967880087, 0.30962124797812807`}, {
       8.151320485367595, -0.35563868332417425`}, {
       8.153306487487901, -1.7174155282747767`}}], 
      LineBox[{{8.176570183449426, -1.7174155282747767`}, {8.179871520342614, 
       0.8175889855010601}, {8.194147037830122, 0.5110547754076619}, {
       8.20842255531763, 0.4517896647736047}, {8.22269807280514, 
       0.3413285484770954}, {8.23697359029265, -0.25077561503574475`}, {
       8.251249107780158, -0.8362510010599953}, {
       8.265524625267666, -1.0977892874507527`}, {
       8.279800142755176, -1.6682148819393259`}, {8.294075660242685, 
       0.26433604000059285`}, {8.308351177730193, 0.2787227713396131}, {
       8.322626695217702, 0.17449740581600626`}, {8.336902212705212, 
       0.44293510909367273`}, {8.345049510301294, -1.7174155282747767`}}], 
      LineBox[{{8.374351356047775, -1.7174155282747767`}, {8.379728765167739, 
       0.5487349633605981}, {8.394004282655247, -0.3971519373018353}, {
       8.408279800142756, -0.8907621472654008}, {8.422555317630264, 
       0.39202449779906057`}, {8.436830835117775, 0.518869385654811}, {
       8.451106352605283, 0.33790712382388555`}, {8.465381870092791, 
       0.056894232586174764`}, {8.4796573875803, 0.5607675433012875}, {
       8.49393290506781, -1.2597415647921868`}, {8.508208422555319, 
       0.8816758682738184}, {8.522483940042827, -0.8532913637159476}, {
       8.536759457530337, 0.32958055746640513`}, {8.551034975017846, 
       0.28330027133498936`}, {8.565310492505354, -0.12257869960955214`}, {
       8.579586009992862, -0.7714963944931341}, {
       8.593861527480373, -0.14100236489979578`}, {
       8.59773460699036, -1.7174155282747767`}}], 
      LineBox[{{8.617035984205344, -1.7174155282747767`}, {8.62241256245539, 
       0.840678503961044}, {8.636688079942898, -1.089231346203536}, {
       8.644060185612764, -1.7174155282747767`}}], 
      LineBox[{{8.654190216319023, -1.7174155282747767`}, {8.665239114917917, 
       0.29691410839900223`}, {8.679514632405425, -0.4989905700741677}, {
       8.693790149892935, -0.6796257265814556}, {8.708065667380444, 
       0.3030459104573243}, {8.722341184867952, 0.1857450230923362}, {
       8.73661670235546, -1.0272397590040412`}, {8.75089221984297, 
       0.056387787610653106`}, {8.765048419297656, -1.7174155282747767`}}], 
      LineBox[{{8.781914738962831, -1.7174155282747767`}, {8.793718772305496, 
       0.5536659424928232}, {8.807994289793006, 0.5306174052766635}, {
       8.822269807280515, 0.6676459419349967}, {8.836545324768023, 
       0.622082856518001}, {8.845043303953727, -1.7174155282747767`}}], 
      LineBox[CompressedData["
1:eJwBQQG+/iFib1JlAgAAABMAAAACAAAAMDYfO0a3IUDcUnm0iHr7v1T4+ejt
uiFAMNNTXJQvwL9mdNsHPcIhQALF1pBh1OK/ePC8JozJIUAEv4fR2+Hkv4ts
nkXb0CFAKhTv2R6X5b+d6H9kKtghQGrHzavnV/W/r2Rhg3nfIUAmyPDpt1f6
v8HgQqLI5iFAVAP9AHtT7b/UXCTBF+4hQFTgZY0pT+E/5tgF4Gb1IUAgieE7
8eK6v/hU5/61/CFApL0VVPWrxT8L0cgdBQQiQOYJE0gPY/i/HU2qPFQLIkBw
FhDBmpy8vy/Ji1ujEiJAAJApArke2z9BRW168hkiQBa0Zsv8U+g/VMFOmUEh
IkBY/RSt4IDWP2Y9MLiQKCJAgLMHTrmpcj94uRHX3y8iQGxMwObce+A/fWKc
n/UyIkDcUnm0iHr7vwS4mKM=
       "]], 
      LineBox[{{9.11684165646307, -1.7174155282747767`}, {9.122055674518203, 
       0.04141512078813325}, {9.129518345921097, -1.7174155282747767`}}], 
      LineBox[{{9.142229795710568, -1.7174155282747767`}, {9.15060670949322, 
       0.5628903649126586}, {9.16488222698073, -0.030222460140340468`}, {
       9.179157744468238, 0.36454520567722415`}, {
       9.193433261955747, -0.6611574198211825}, {
       9.207708779443255, -1.3378303212459648`}, {9.221984296930765, 
       0.46964369413336027`}, {9.236259814418274, -0.2610913325208659}, {
       9.250535331905782, 0.2526149434259146}, {
       9.26481084939329, -0.39632834574988585`}, {
       9.266928926867445, -1.7174155282747767`}}], 
      LineBox[{{9.290995060196382, -1.7174155282747767`}, {
       9.29336188436831, -0.21034471966510293`}, {9.307637401855818, 
       0.6538729411935249}, {9.321912919343328, -0.272388807127403}, {
       9.336188436830836, 0.5309115233968924}, {
       9.350463954318345, -0.8716623021254937}, {
       9.364739471805853, -0.9120149440459495}, {
       9.379014989293363, -0.2921002729650102}, {9.393290506780872, 
       0.20937642953152447`}, {9.40756602426838, 0.15066742471400607`}, {
       9.421841541755889, -0.3945093020183468}, {
       9.436117059243399, -0.11228703479534152`}, {
       9.44338524664633, -1.7174155282747767`}}], 
      LineBox[{{9.457268683671636, -1.7174155282747767`}, {
       9.464668094218416, -0.052122111977428665`}, {9.478943611705926, 
       0.6833860916260541}, {9.493219129193434, 0.5312851339796667}, {
       9.507494646680943, 0.08066439280343929}, {9.521770164168451, 
       0.3839615774061761}, {9.536045681655962, 0.335264525840693}, {
       9.55032119914347, -0.5158421126395369}, {
       9.564596716630978, -1.2038053987924808`}, {9.578872234118487, 
       0.6767976013902852}, {9.593147751605997, -0.3314908353545387}, {
       9.607423269093506, 0.7360709007796069}, {
       9.608950640332331, -1.7174155282747767`}}], LineBox[CompressedData["
1:eJwBsQFO/iFib1JlAgAAABoAAAACAAAA6PhBfVlJI0DcUnm0iHr7v0Gga4vt
TCNAfvN16xlt679THE2qPFQjQFQZA2myX+g/ZZguyYtbI0C41OlL8X7bP3gU
EOjaYiNA6Grb4Zgfuz+KkPEGKmojQCh2uA/u48a/nAzTJXlxI0AUTOfPmqHZ
v66ItETIeCNAKkBmw/I53z/BBJZjF4AjQOSbUrHJytw/04B3gmaHI0BS2yQi
nqDeP+X8WKG1jiNA4vXgXBpN6r/4eDrABJYjQFx4pc2VHuK/CvUb31OdI0Cg
cpAPFMOivxxx/f2ipCNAhPBQ7kG21j8u7d4c8qsjQCp8m1IAYfS/QWnAO0Gz
I0DOUGFVSRDfP1PloVqQuiNAtLfKY/kpyz9lYYN538EjQAC8PM/xQFs/d91k
mC7JI0AWGGkWxjnnP4pZRrd90CNAS0F+Caiz5T+c1SfWzNcjQBRZVhktste/
rlEJ9RvfI0CqU9zOfYPcP8HN6hNr5iNAXIfmEXgz37/TScwyuu0jQFj49kKy
Nbk/5cWtUQn1I0BQrGNxBlXWP/dBj3BY/CNAIOr1YFh15j+1U80Z
       
       "]]}}, {{}, {}}}, {{}, {{}, {}, 
     {RGBColor[0.3176470588235294, 0.6549019607843137, 0.7529411764705882], 
      PointSize[0.0055000000000000005`], AbsoluteThickness[1.6], 
      LineBox[{{0., 0.12725145119511172`}, {0.014275517487508924`, 
       0.2602837621752623}, {0.028551034975017847`, -0.13447683705933144`}, {
       0.04282655246252677, 0.24457402187634125`}, {
       0.057102069950035694`, -0.27879349875434833`}, {
       0.07137758743754462, -0.28547064975657777`}, {
       0.08488544236702097, -1.9960076329348158`}}], LineBox[CompressedData["
1:eJw1mHk41ekbxo995zgtlpB2lUopqaHnoSjSZCwlaSyREpPSlDBlUsjSmKLN
kshU9qRIchARRfZjy76dzb4mfsfV+/vLda7v4f2+z3Pfn/u+rHA4Z+bET6FQ
jPgolIWf4g7xvf9S30DqUdVXCYPz9HHYtoQd/hZUnrPq31i3gbzR0E1vnfcQ
lDdwqDyzAVTWH/UWupAPz3e4l604lglpm95ofjEoBKvACo3ZpBo6Lvy6QhGc
PlYVUBvfTK/WuvjUhlMMB1IzHq6Zew2Ov9TYrC4oAbZ0k7605xf4ed4nULs0
5yeiRwf/ff9+eXW6HCjP86Xe02+T878AxcRf8MVFa3riocN79lIrwT1m193d
07Hkfb4CVpg+VKnMhFNJ/kcHjlcB0q9/300NJu9XDb4eV7wcGffoU2k9Mi+3
1ADF2E71r1/cyPvWwtRwRHWs3ku4lbmv1FOgDtQ229ydOVAAP9+/Dvq3bnQQ
mMiHZW/jfbGhHjz9X9X57H1L7tMAGmfrnvzyLQWS3/PvEk1igO/d49feCMaR
+zUCxcb0ve+FWNhTaD9cebUJKJEOMq8yn5P7NoMay7xDLjETKj/mv7hv1gLt
+gnJJ37kkvu3gvyZX7UUvAvAvny5g+3abxAe3xd39eoH+DmPNlCzuOVuMvwB
RiqvKq6baYMHq4vnElI/kvm0QxjTZpPrdA3oM/84M9nbDgnPN5ZuFOkh8+qA
zr/7Dp4zboVg1xiD5q8doPGYszHdpIzMrxPUrylH3crIhxrulxX0nE4IuWM8
/P1+PvycZxfkf8kxGuguAKXzP37EPe2CoaKB7c+eFcLP+XbDDadd4hddCsBp
VL3J/3Y3mM4maE74vCfz7oH05cVevyvwdPinzRsXzx4InN8aMSD6ksy/B0xN
T4wNBabDxGTwnV8desH0lqjcMsPXZB+9gILccXW3XACvd39sM+mD8AeBzDDz
ArKfPvApHCyR5hZC4CzTeKlWP6ilxLYH1RaSffUDu+FuTMbufKhaGN/yARBd
m//65eocsr8BOL3ZxKD6n0xQ4DMW+CbGhNizW2csVF+RfTKBckzP8LJ2Fjj4
XWkrGGUCdX/c+or7eWS/LMi+Pl7xbLgQkoRevEtoZYHSb15X758uJvtmA8Ms
UGdW8SOMBTDu3yphg+Q7O1ujR0Vk/xwI3LsiJUu+EHTERS+6veSA54VY16WW
dKIHLljpn84RicmFmyE7TX+L5AK1Wjtng10e0ccgqK6yr1nlUwAV0s7qO24O
AqPZ2ygjt4joZRCeG2et+aPxIwQfOHgjZOcQPO8uvu04U0L0MwTy80+GK9tK
IF3s5IWryUNQZJbtlJj4kehpCNgJAzmMy8VQW+Zl575iGIYU/KVCFIuIvobB
pF7pv9rDRTC1sL57w5BbsTIjj/WJ6G0YlESdhwV7y0D5UKKOhcQItCxO21ox
8ZnobwR8BV1XnHCuBD3pwg2GviOgsb3sWe3NKqJH3nNm6NFLPjVwqrJRXnt8
BAqzHxupWTUQfY5C6fvLfy7qZ0BQ2LDwBpdRcLzwz99WTrVEr6OwnaGRaZdQ
Bam/iY0vaxuF9NwjVtfkqoh+xyBI11TPg78aamgruqQsxiAkWEghSauG6HkM
XA+w322+UguTNdpV86VjsE/T/G3KeB3R9zh0H16K1A4GLIswpQ/rjoNS1Jhe
mOM3ovdxcEi/sMwgtAvwyOmUroxxmNtMazpX3k/0Pw7GNp/UzNJZ4CjnG1m3
bgL23ROYDCsZIH6YgDj/v+hmS7vh1oJ8oibAyjTsQjKljfhjAio8ggqNRBoh
5WHa5beyk7CyeHdf2PF64pdJ+Fhw4zLLsxaqrEuckvwn4chd5LpGVRP/TILh
gXaRLqkqmFjWZh79fRJMxMM/dzZXEj9NgWCiSxfHrBIUWyf0/nGfgsDMy6qD
6l+Jv6bgs16/p/D4V9gTI63xd88UXGBXf7LOrSJ+m4Z9Y8vXjShXw0nbtSoe
1tPQu2WgN2NxNfHfNFiffHYmXr0aAlT3SDpVToOdDLwODKgifpyBO/oXg/h9
qiC5w3LmyL4ZYNZk8VlsqSb+nIE463uSLatq4WucW/+BtzNwKc3KKZbGIH7l
fb/+yMvC3XUwdvJm/e7N30H7WQS1i15H/PsdKI+2WOQUNoDCmugi9fjvkBHZ
2ma0qp74+Tu4q+mEpd6sB93ezAwV+VlQPd3x2J3VQPw9C4b2MrUPyhvB/tnn
WGroLNhV3KDcE28hfp8FdY/yrmLxNvA/3X2bn/8HmAVmGqkM/T9/f0BMXuS/
xf5tkLh+1mfs0g/4eFCwzfLfVsID3nP7KkvGwWaoZC4628v6AS6nLxWczWgi
fJgDGxHvLTGhDBhN2niMYTcHFRr66SLSDMKLOXD4MPuLtgUD5Nz27i+rmwP5
MX7vx68YhB/zIDg95es5yQCdzcd35BrPQ+Knp5vCFBsJT+ZhZLtxmblqI9gN
XliVSp+HTMHF3wybGIQv89Df3iDLR2eAvlWxqKkiBe+U0VuC2QzCGwrOnRN8
q2XQCLUL9rGg4G1//kyTpCbCHwqqVZenz75tAmeFBYFRcI95YbV1VjPhEQUX
99wzlrJugenpfk7OJwoWhdyOose2ED5R8LpH0yaVkRYIbhrr1hTkQx2BDs5f
5q2EV3wYV5hSPtbZCsrvKC3Je/hQ5Xx11vMH3wi/+HBYfrZ+15Z2SIuUrFlz
hQ89VrofaFjeTnjGh+PaWsXrtTtA30e+LOYVH9oZuoXqxrYTvvFhYKO4fuW6
DqjluUmOy4fvImPPDL9uJ7zjx/+2/BBPKW2HU7oa2WFq/OjgplZy52oH4R8/
2ogGllWu7oApZZ00sZP8uJTlQg0L7SA85MfKJ/Oqjzd1QtDc/v+uR/PjFhuZ
+NKCTsJHfsxyX5crc7ILlBbs28CPya7rNMeTuwgv+dFEY3rPgd+6IY1uG36R
JoBietrBKryc/slPAfTc4Sht9LAH9GLPBnNMBHCxWMYSx5IewlMB7DzeuDbk
aS/U+F6+fipAAFeWad3/dKOP8FUAHf59U6qwsR+c7BcMJ4BOypbJgdEDhLe8
52nzznskmTDJo4fVrACmLr+pHa3NIvwVxKnM6lixURYErYx0rtISxEPeYxGH
utmEx4IY3Lp8w8ojHFASePa78XlBdEi2dYnmff7JZ0FUlFiyaSuTDaldGZYf
kgTxV2p2t89JNuG1IKa6qXZEX+CdV5RnotMriHuDWigWJUzCbyE81033iqkf
gOqnZXtfqwqhSsCZtd5pTMJzIXzdsO5WwE7e/RbwcVwIt39NvrL8dj/huxAW
uV8xvzHTD5NOnVufRQhh1Mb1h6Qn+wnvhTDV/ZHFSZMBuGXIVVP9KoRyyTah
eeMDhP9C+GQ+2VJoF+88Hi0figujvR//mpIMJskDYRQfK1DaJseGFBFhOZqB
MFrIjLpFh7FIPgjjMZ88vqFrbIB+Wenga8KoudgkSn41h+SFMPa6ah63buZA
damykGCOMI7tWh2WcIhL8kMYs311aV3hXHB8sQAgYVym7XV77BiX5IkIJmp6
KxxR4cLErR2j45tFsM8v/XNkJYfkiwheT8v7q4a3j0AXPZ4jRVBE+2Jz8Ts2
yRsRNF5NWZEdywbFg4c6+uJFMGCX8HdzCzbJHxG0/+ouXznIu98Cvr6JoHhd
//ZgCxbJIxFsTwvJHqaxAHjp0CgvinkTN+oZm1gkn0QxeejXJ6tLmVDFdv9o
Zi6Km+S7PibGMkleiWKigbbK3ktMOPnF5315qChGzNmeUMtkkfwSRRwOsvUo
ZcN4SiBPEaLodkw43k2dQ/JMFCdP90geD2VD4O3wpPf8Yug4euCFgiKH5JsY
ci2d4w7z5qF4LjZOS1cMu18yEvViOCTvxDBgPu73tUlcSD6czJuoGE638RvF
07gk/8QwYduQekIvF/Ys4CFDDPd67Bbp+m2Q5KEYmq9bHhodMwhfqUUBT9hi
WH5WSl1y2yDJR3E0CZiVbHEdBIfhBSCL4/7LnfsGWrgkL8Uxw8k43WOEd15V
85937cXxcMYJHa9aDslPcaTPpzeE2HMhIKPPVTKK95xiv282ikvyVByzR42S
RsW5oHB3lJeg4ggxtxd197NJvoqjv0VLdOptLiR5zFvPUSVw0fcXI9N+gyRv
JdCn2PZl0e5B0LWQMLt8UALLJlMzDJYOkvyVQJZerngtP+9+2+V4iSiB7idM
SgN4PfhnHktg2OqHfYeSOeCwZBWeyZfAND+dw3dF2SSfJfB7xGF1rzI2jI1v
3tk5I4Ga6U+GvC+zSF5L4rjdveIG3n79F+y7QxKF9bc+sRLnkPyWxAMxNG8Z
Lw7IZxmuqT0niTa2W3948nr/zzyXRH2fXcvsuvog6b6Z0qFESXykKVHpe7+P
5Lskah58pZd2pAd0PX9f9LFbEul9UhJmj/tI3kuhZbHS14yjTKi0chGH5VLI
P6RhZ8NmkfyXQsf9a+ojLdrBftclvuxjUijC+cDyr2WSPiCF1ICE6fVt/TCq
cH1KI1wKWzosqXTbXtIPpPCIw6UYeb0BuDkTOviiQgoZcycUuupZpC9IId/4
o7Emy0GQb37Yu1JMGjNDhKW1etmkP0jj5opQK9kb/ZDIm2bkXmk0qM4dGmEy
SZ+QRlHFN4N6q/tAJ+pl7eKr0hg4Nvdmt3036RfSeC5caf/5EhZULNgrWxq5
msuGbw2wSd+QxveSpU9lDDhgd+JTofCoNPoud1waw+GS/iGDlHeHH+Xlc2BU
t+7ttU0ymPVdN05Emkn6iAyqm02Y+B9kwU2VjvQpZxnc8Lo2LNmLTfqJDDr9
0//alT4AcvPsZ+fjZFDRZX7ERoVF+grv732iewdLs+FF21QMs0UGS89uNluZ
20f6iwyGNNQe9d/OBBU7/vKXElQ0UVhyQUq1n/QZKvo9G6p8L8ECZ9NAHsGp
OJD5OUqjiUn6DRXb40L9HL73QTouBDYVM2ZiC0fvcUjfoaLH+H+WOhn9MK0R
rut8kooVcSkKS3zYpP/wvn9FLTrBbBD0VyjyiEzF9eif2MzkkD5ExYfXd0qt
2smCYNnY7e3RVLSRS0ieje0n/YiKEXWyEdu2sqCWb2260jsqttJolB5lDulL
VDStTlIwDBwA5ZGFhVLxwUkte6ErA6Q/8c6zlo2STuqDUwvxNU5F1Rx21NoH
XaRPyaJ6y5tGsUdMSK/OWllNk8XnDVsiv/Dm/7NfySIqy8Uq2DNhulCXR0xZ
zHnfWLoksZf0LVkMPJBz0fUNC/RffVA4eEgW/bryg1P/Y5P+JYsZQec67Xp5
84w3ighwkcXSP7iehy8PkD4mi7TFhn4x431Qe7eSR0BZNBwO9Xqc1Uf6mSx6
LvafyfLoA+UbliGUBFn83Dic6ZzNJH2N9/lKeuoylX44dbFZRLdQFu9F6mqI
BPWT/iaLGqapinZ1HEhzXCgwsmi1i6lQZ/CF9DlZ7IhcFRAV2wVTFn1zr2dl
cXtqyrvTfrWk39Fw443UKf5FXaBn4OY1okDDHyvvTDjzdZK+R8PN9Xdffytv
hqCF+NxJQ6X4vJJylx7S/2horhaRp7aRN881V86ftaDhLPuz2FXTAdIHed9v
8bZdp1sDyksXBE7D39NWLHHc3Uz6IQ0f+Taybn6tglPCN3nEoaGOXNualfQK
0hdpOOQ/tr7A7COkTYh3qybTkPFqTi68ikX/2R9p2H7jr6Mfou7BVG+Y7YlP
NCzze9r6KbyX9Eka5mn5V21Y3Al6DUt5BKGhnWbdxS2Xukm/pGGyQfEK70vN
9KCSqCP1AotwppVpL8Tb/72JTW4ovAj////H/wGFCfZ0
       "]], 
      LineBox[CompressedData["
1:eJwBAQL+/SFib1JlAgAAAB8AAAACAAAAqW0Wze8eE0CuVyCzpe//v9O3ItIS
IRNA5BnU5HQF1j/4r+UPsS8TQPpxWnFQcdE/HKioTU8+E0Cw69yOZAmhP0Gg
a4vtTBNATvIvAZFz5T9lmC7Ji1sTQBNUcr3pce8/ipDxBipqE0A8za4iadfg
P66ItETIeBNAuiCra7hJ0T/TgHeCZocTQKxVkq04XNQ/+Hg6wASWE0CAN/Zw
bpTMvxxx/f2ipBNApGADBmak/L9BacA7QbMTQOLyceNPseu/ZWGDed/BE0DA
rqh5eSixv4pZRrd90BNAfBLHbaAC4z+uUQn1G98TQKD7RMNB5so/00nMMrrt
E0D0nxEojd/WP/dBj3BY/BNAAB2ss4Fsdz8cOlKu9goUQPxlf43Qu9E/QDIV
7JQZFEBo6kcGu/TDP2Uq2CkzKBRAdFMJkkrO4j+KIptn0TYUQDYDTQmpPtw/
rhpepW9FFEAggenTWEiuv9MSIeMNVBRA0A/oaM6p4j/3CuQgrGIUQLRbqGTB
FeA/HAOnXkpxFEB8RLa+7fLnP0D7aZzofxRAHBfcXZ9J7D9l8yzaho4UQKAg
Dx0vLN8/ievvFyWdFEBQMIRM2G26P67jslXDqxRAgI8nLyO1jT/T23WTYboU
QKJjFtDEYtI/MmTcQp7HFECuVyCzpe//v56l6Ps=
       "]], LineBox[CompressedData["
1:eJwBAQL+/SFib1JlAgAAAB8AAAACAAAAlKNql7TKFECuVyCzpe//vxzM+w6e
1xRAAA0zJuO4yL9AxL5MPOYUQDaHBFZmuOQ/ZbyBitr0FECEYyy/uOjYP4m0
RMh4AxVAWn6WFej52z+urAcGFxIVQFFB7noye+A/0qTKQ7UgFUCwoYUby/q0
v/ecjYFTLxVAZO7DPmGbzj8blVC/8T0VQCjN22hxHtU/QI0T/Y9MFUAgFKcR
Gdq3v2WF1jouWxVAeI3fzkmjyb+JfZl4zGkVQJCHLUwunuA/rnVctmp4FUAK
S65D6tTUP9JtH/QIhxVA5B/pudNR1z/3ZeIxp5UVQBK+2o09JuU/G16lb0Wk
FUDUck7OdjrOP0BWaK3jshVAMOIGTXg1rj9kTivrgcEVQHQwR/hGXfm/iUbu
KCDQFUBCU33oA/vpP60+sWa+3hVAAsjBmJhW1j/SNnSkXO0VQKB1dRyy35A/
9y434vr7FUCda6V52o/oPxsn+h+ZChZAKi2yVGQx3j9AH71dNxkWQNCVa7gw
ydK/ZBeAm9UnFkCcAjS2/lvUv4kPQ9lzNhZARMntI7jk0b+tBwYXEkUWQAjQ
A1J/eOg/0v/IVLBTFkBuSTVgrPLgv/b3i5JOYhZAdp39L7B64T8b8E7Q7HAW
QIhjssrwLOO/16oIlzx9FkCuVyCzpe//v5Js7Mc=
       "]], 
      LineBox[{{5.627485261001739, -1.9960076329348158`}, {
       5.638829407566025, -0.9833439065875313}, {
       5.653104925053534, -0.11880985520768883`}, {
       5.6612599076901935`, -1.9960076329348158`}}], 
      LineBox[{{5.673251382974333, -1.9960076329348158`}, {5.681655960028552, 
       0.020893245291692786`}, {5.69593147751606, -0.4956767046301287}, {
       5.71020699500357, 0.10268174174528011`}, {
       5.724249824565378, -1.9960076329348158`}}], 
      LineBox[{{5.7246733760630315`, -1.9960076329348158`}, {
       5.738758029978587, 0.5701924806053806}, {
       5.753033547466096, -0.16523615388823298`}, {5.767309064953605, 
       0.06533415246825625}, {5.781584582441114, -0.025496681255375186`}, {
       5.795860099928623, -0.039035400822866384`}, {5.810135617416132, 
       0.6825944607868225}, {5.824411134903641, 0.1301306090610751}, {
       5.83868665239115, -0.12380864277805448`}, {5.8529621698786585`, 
       0.14468827281512242`}, {5.867237687366168, -0.18946329113546545`}, {
       5.881513204853676, -0.04810326222065742}, {
       5.889621159410358, -1.9960076329348158`}}], 
      LineBox[{{5.904416983708748, -1.9960076329348158`}, {
       5.910064239828694, -1.0262033268437114`}, {5.924339757316203, 
       0.7685252323889655}, {5.938615274803713, -0.46937606225999007`}, {
       5.952890792291221, 0.5436631053323088}, {
       5.966604115859241, -1.9960076329348158`}}], 
      LineBox[{{5.967819155602037, -1.9960076329348158`}, {5.981441827266239, 
       0.17655594833170807`}, {5.995717344753748, -0.7528419507164437}, {
       6.009992862241257, -0.24765877036970574`}, {6.024268379728766, 
       0.6446388272745911}, {6.038543897216274, -0.6393147673901958}, {
       6.052819414703784, 0.34565363596052723`}, {
       6.067094932191292, -0.4375360548773364}, {
       6.0813704496788015`, -0.1849236728280479}, {6.095645967166311, 
       0.12158264295823895`}, {6.109921484653819, -1.041991777224982}, {
       6.124197002141329, -0.07049330794064557}, {
       6.138472519628837, -0.8502133087572084}, {6.152748037116346, 
       0.13135527320117002`}, {6.167021154594763, -1.9960076329348158`}}], 
      LineBox[{{6.1670257310410745`, -1.9960076329348158`}, {
       6.181299072091364, 0.34992279124794123`}, {
       6.194726230765955, -1.9960076329348158`}}], 
      LineBox[{{6.196388362900309, -1.9960076329348158`}, {6.209850107066382, 
       0.4559246231041759}, {6.22412562455389, -0.18028406684451648`}, {
       6.2384011420414, 0.059462662591363014`}, {
       6.252676659528909, -1.9794202008758632`}, {6.266952177016417, 
       0.09218696295515405}, {6.281227694503927, -0.5810659887693614}, {
       6.295503211991435, 0.6414618569773776}, {6.3097787294789445`, 
       0.2892762051076825}, {6.324054246966453, 0.36460229029197644`}, {
       6.338329764453962, 0.653971237408096}, {6.352605281941471, 
       0.170090490280986}, {6.36688079942898, -1.5584801032212479`}, {
       6.367202242415223, -1.9960076329348158`}}], 
      LineBox[{{6.394044538588882, -1.9960076329348158`}, {6.395431834403998, 
       0.04845203212075333}, {6.409707351891507, -0.6455938341160941}, {
       6.41694225305362, -1.9960076329348158`}}], LineBox[CompressedData["
1:eJwBAQL+/SFib1JlAgAAAB8AAAACAAAAlVIdkAa4GUCuVyCzpe//v2Moe87G
wBlAQNyFpctmor+HID4MZc8ZQOhpGxoCrOI/rBgBSgPeGUByqviy+jrlv9AQ
xIeh7BlAgDTuq6aSor/1CIfFP/sZQAoOIuA6G+i/GQFKA94JGkCj2sBxOGHs
Pz75DEF8GBpAhvjZD2YV3T9i8c9+GicaQGEZSFX51+E/h+mSvLg1GkDAxM8a
ZQ63v6zhVfpWRBpAxjzI5ivv4L/Q2Rg49VIaQBg37XMtYPq/9dHbdZNhGkB2
+zVMd2DjPxnKnrMxcBpAXAfvq5TjxT8+wmHxz34aQKplsaI/GPC/YrokL26N
GkBgctb0GWDWv4ey52wMnBpAKsgbbqwB6r+rqqqqqqoaQAC+tAW1Fn2/0KJt
6Ei5GkBo+LKeTOvDv/SaMCbnxxpAJWS5d44+4j8Zk/NjhdYaQFRemsSkrMc/
Pou2oSPlGkDUAvLmgk/pP2KDed/B8xpAOGpX966Exj+HezwdYAIbQGW2lZP9
xuw/q3P/Wv4QG0CQHTaYmoDEv9BrwpicHxtAHFiGxrwg37/0Y4XWOi4bQIDb
0BWQwaA/GVxIFNk8G0BkQMR42I/ovz1UC1J3SxtAqKIC3VxytT9iTM6PFVob
QBzxiCeKLeq/AXLMxMBeG0CuVyCzpe//vy2R8VM=
       "]], 
      LineBox[{{6.860609533707364, -1.9960076329348158`}, {
       6.866523911491792, -0.2203404200857264}, {6.8807994289793015`, 
       0.9034748190607234}, {6.89507494646681, -0.8160154313092702}, {
       6.909350463954319, -0.19883623202649892`}, {
       6.912185549573568, -1.9960076329348158`}}], 
      LineBox[{{6.935622188334629, -1.9960076329348158`}, {
       6.937901498929337, -0.6180835176510671}, {
       6.9521770164168455`, -1.754411450906174}, {
       6.961334757759336, -1.9960076329348158`}}], 
      LineBox[{{6.987512273755334, -1.9960076329348158`}, {6.995003568879373, 
       0.3071177742056709}, {7.009279086366882, -0.17975477477148227`}, {
       7.02355460385439, -0.5403989034964274}, {
       7.0378301213419, -1.1224372153229676`}, {7.052105638829408, 
       0.6410087356971789}, {7.065154707139511, -1.9960076329348158`}}], 
      LineBox[{{7.067828471806088, -1.9960076329348158`}, {7.080656673804426, 
       0.20076675842119462`}, {7.094932191291935, -1.6303014689011204`}, {
       7.109207708779444, 0.15728466635628513`}, {
       7.123483226266953, -0.1608356782271667}, {
       7.131374431995194, -1.9960076329348158`}}], 
      LineBox[{{7.1434279734927575`, -1.9960076329348158`}, {
       7.152034261241971, 0.257916482062465}, {7.16630977872948, 
       0.18269992047511818`}, {7.1805852962169885`, 0.23484603376478708`}, {
       7.194860813704498, 0.37308722167803554`}, {
       7.209136331192006, -0.2961094513768181}, {
       7.223411848679516, -0.19618509573649812`}, {
       7.237687366167024, -0.15492296470291111`}, {7.251962883654533, 
       0.09695905786493808}, {7.266238401142042, -0.021176101094245503`}, {
       7.280513918629551, 0.698657117379784}, {
       7.2947894361170595`, -1.115855240061653}, {
       7.309064953604569, -0.8087623777745889}, {
       7.315375852283487, -1.9960076329348158`}}], 
      LineBox[{{7.330104154757311, -1.9960076329348158`}, {
       7.337615988579587, -0.3319172367496437}, {
       7.351891506067096, -0.17964360341166974`}, {
       7.366167023554604, -0.939290109172098}, {7.380442541042114, 
       0.07478414194716643}, {7.39381493850098, -1.9960076329348158`}}], 
      LineBox[{{7.397656650544906, -1.9960076329348158`}, {
       7.4089935760171315`, -1.4564614478101183`}, {
       7.41559154083954, -1.9960076329348158`}}], 
      LineBox[{{7.426759060588935, -1.9960076329348158`}, {
       7.437544610992149, -0.05573652628114201}, {
       7.451820128479658, -0.30818077748752026`}, {
       7.462166219884924, -1.9960076329348158`}}], LineBox[CompressedData["
1:eJwBUQGu/iFib1JlAgAAABQAAAACAAAAcNzM2G7gHUCuVyCzpe//v8/qE2vm
6x1AfqwZ7gGO1T/z4taohPodQH7MQeexW+c/GNuZ5iIJHkDEcfAgxEjzvzzT
XCTBFx5A8LCh4lIFpj9hyx9iXyYeQAI+u4RufeY/hcPin/00HkBYYF2iBMzA
v6q7pd2bQx5A4oWcmibO5b/Os2gbOlIeQMiTV6hZys+/86srWdhgHkCO7ER3
eRnoPxek7pZ2bx5Acu7ckUBF5D88nLHUFH4eQHifDq/A88i/YZR0ErOMHkAA
r6TgQmbdv4WMN1BRmx5AgACdYVX8gj+qhPqN76keQLTcc0n8/cM/zny9y424
HkCl3a13h2flP/N0gAksxx5AqH2QJo4ayr8XbUNHytUeQHje1A7xUcW/PGUG
hWjkHkAi5XG7+Bbgvyp6AEaS7B5Arlcgs6Xv/7+RJqSW
       "]], 
      LineBox[{{7.74507600887759, -1.9960076329348158`}, {
       7.7516059957173455`, -1.0005491233465529`}, {
       7.765881513204855, -1.064769655643663}, {
       7.780157030692363, -0.47602506098090136`}, {7.794432548179873, 
       0.339535611885195}, {7.808708065667381, -0.26782903693320104`}, {
       7.82298358315489, 0.5450455530530103}, {7.837259100642399, 
       0.029575045530617183`}, {7.851534618129908, 0.32069718057450847`}, {
       7.865810135617417, 0.6262528680121353}, {
       7.875809649422713, -1.9960076329348158`}}], 
      LineBox[{{7.884628421521682, -1.9960076329348158`}, {7.894361170592434, 
       0.4064179740603703}, {7.908636688079944, -0.5265558235515886}, {
       7.922912205567453, 0.7925138715999935}, {
       7.9371877230549615`, -0.18010654190727649`}, {7.951463240542471, 
       0.2529995257049613}, {7.965738758029979, 0.4676471706997789}, {
       7.9800142755174885`, -0.5919624210399805}, {7.994289793004997, 
       0.7405271765461856}, {7.999058870706919, -1.9960076329348158`}}], 
      LineBox[{{8.019550329452247, -1.9960076329348158`}, {
       8.022840827980016, -0.3620327734208759}, {8.037116345467524, 
       0.1466891690282367}, {8.051391862955033, 0.1445024318406556}, {
       8.065667380442541, 0.18829563683244432`}, {
       8.079942897930051, -0.004634620145135715}, {8.09421841541756, 
       0.10906476458894421`}, {8.108493932905068, 0.2788588161691342}, {
       8.122769450392578, -0.15525006686187015`}, {
       8.137044967880087, -0.10177837204119644`}, {
       8.151320485367595, -0.6201395040651665}, {
       8.153129771351985, -1.9960076329348158`}}], LineBox[CompressedData["
1:eJwBoQJe/SFib1JlAgAAACkAAAACAAAA1JBQ0XxaIECuVyCzpe//v+e0sh4Y
XCBA9PDdvTGZ5T/5MJQ9Z2MgQOxPB0wbkNI/C611XLZqIEDwFZz2Vj+6Px4p
V3sFciBAgOdrHE5TkT8wpTiaVHkgQDRV5ET7BtK/QiEauaOAIEBggrAgKCne
v1Sd+9fyhyBA1A/8Ufrj5r9nGd32QY8gQIQIQ9K6LtU/eZW+FZGWIECEF0eQ
BrHwv4sRoDTgnSBASN+/W2Oq5T+djYFTL6UgQAHve5AGcuQ/sAljcn6sIECY
F+gVxHDav8KFRJHNsyBA4psJhcEF/r/UASawHLsgQLRRvHrDev2/530Hz2vC
IEA4v3ujWZzkP/n56O26ySBAJlr0+ceK/78LdsoMCtEgQKnbY7rWbeA/HfKr
K1nYIEBU9M5WQEDKPzBujUqo3yBA9Cic8/x94z9C6m5p9+YgQHgT3RtiTrg/
VGZQiEbuIEDArIzFD5XEv2biMaeV9SBAgPZYv8xzk795XhPG5PwgQFryOReB
++K/i9r05DMEIUB2hY2NI67lP51W1gODCyFA8G+cET6u/7+w0rci0hIhQACN
ZmcqkLs/wk6ZQSEaIUCAgBwgKvvAv9TKemBwISFAxJqO1HaN1L/mRlx/vygh
QJi4UxhQT9M/+cI9ng4wIUAei191coHQPws/H71dNyFAfi6ODygs/r8duwDc
rD4hQOF/WnbolOo/Lzfi+vtFIUCIFQPbIIrKv0KzwxlLTSFA7DBjwvIf7b9U
L6U4mlQhQKZ4Pwh+k9M/ZquGV+lbIUAIE68B6YTCv3knaHY4YyFAYNnv336p
zr+Lo0mVh2ohQET95ohUseM/nR8rtNZxIUDoS4eY+ci+P73afJq1dyFArlcg
s6Xv/7931D4Q
       "]], LineBox[CompressedData["
1:eJwBUQGu/iFib1JlAgAAABQAAAACAAAApRHmhdV6IUCuVyCzpe//v8IX7vF0
gCFAHA3tOz0Z0b/Uk88QxIchQLwsrEuO6uq/5g+xLxOPIUDcbn1U/nDcv/iL
kk5iliFAcCbhBahgqD8LCHRtsZ0hQIxxgTXIHtM/HYRVjAClIUAYqzi2skfQ
vy8AN6tPrCFAAN8VDIHW1r9CfBjKnrMhQPWEsAeSWeE/VPj56O26IUDgUcu+
MkDpv2Z02wc9wiFAFGKA1HOu27948LwmjMkhQJa9AjBc8OQ/i2yeRdvQIUCS
7z2QtIjxv53of2Qq2CFAEANl4jMosL+vZGGDed8hQCBwLexmK/i/weBCosjm
IUBC28GXlgDqv9RcJMEX7iFAXoCnONCM2z/m2AXgZvUhQAa67PKLTuk/+FTn
/rX8IUC+tHX0hoHePy2pc1AEACJArlcgs6Xv/791M6G4
       "]], 
      LineBox[{{9.016379563679344, -1.9960076329348158`}, {9.02212705210564, 
       0.021896659388760176`}, {9.036402569593148, 0.6728838584371303}, {
       9.050678087080657, 0.34292198065776636`}, {
       9.064953604568167, -0.0001637727598509109}, {9.079229122055676, 
       0.145030546089139}, {9.093504639543184, 0.43382707669588927`}, {
       9.098059167452552, -1.9960076329348158`}}], LineBox[CompressedData["
1:eJwBoQFe/iFib1JlAgAAABkAAAACAAAAycblHUQ9IkCuVyCzpe//v52x1BR+
PiJAFBPZ/jVp7r+vLbYzzUUiQKZlYRP5Hfa/wamXUhxNIkAQuJ867R7JP9Ql
eXFrVCJAjBid0uHs/r/moVqQulsiQApS7Gi4g+c/+B08rwljIkDyQXwhJp/i
vwqaHc5YaiJA0F5C+ytK0L8dFv/sp3EiQIJF1gto+t0/L5LgC/d4IkCgaepj
Z5K7v0EOwipGgCJADE5AuFbo4j9TiqNJlYciQPiuspPchdi/ZgaFaOSOIkCI
KmWF7x7yv3iCZoczliJA7nNLnpm91D+K/kemgp0iQAzpK7qd/cA/nXopxdGk
IkA0JfiNBu/Qv6/2CuQgrCJA0JQOatVizL/BcuwCcLMiQDGleq6I7+Y/0+7N
Ib+6IkAIJrT8yz7Gv+Zqr0AOwiJAfoymWf+k3j/45pBfXckiQJJ31Sx7leA/
CmNyfqzQIkDaeB7PS67YPxzfU5371yJA3JnKaMuM0j8vWzW8St8iQAouRM8T
/ei/abhH60HhIkCuVyCzpe//vwo0yWo=
       "]], 
      LineBox[{{9.458665710015508, -1.9960076329348158`}, {9.464668094218416, 
       0.4006734075321283}, {9.478943611705926, 0.8048041380555807}, {
       9.493219129193434, -1.3946782732599434`}, {
       9.505519049193678, -1.9960076329348158`}}], 
      LineBox[{{9.50804254046628, -1.9960076329348158`}, {9.521770164168451, 
       0.42394897391831743`}, {9.536045681655962, 0.9303293519955632}, {
       9.55032119914347, 0.35399477487780706`}, {9.564596716630978, 
       0.4153041424079461}, {9.578872234118487, 0.26591324473601063`}, {
       9.593147751605997, 0.08328622091735594}, {
       9.607423269093506, -0.094483826723468}, {
       9.61030209686703, -1.9960076329348158`}}], 
      LineBox[{{9.640891209475331, -1.9960076329348158`}, {9.650249821556033, 
       0.6160970721781931}, {9.664525339043541, 0.13908041886624245`}, {
       9.67880085653105, 0.3777367008245366}, {9.69307637401856, 
       0.8065423428114731}, {9.707351891506068, 0.7675688721767553}, {
       9.721627408993577, 0.32445291934222953`}, {9.735902926481085, 
       0.5599989069631075}, {9.750178443968595, 0.80780890219728}, {
       9.764453961456104, -0.6582945943309191}, {
       9.769605069778947, -1.9960076329348158`}}], 
      LineBox[{{9.800191639542316, -1.9960076329348158`}, {
       9.80728051391863, -0.7382674103082871}, {9.82155603140614, 
       0.039990834859573665`}, {9.835831548893648, 0.36565381660911267`}, {
       9.850107066381158, -0.4522034337870484}, {
       9.864382583868666, -0.034947808323127605`}, {
       9.878658101356175, -0.15948110626038625`}, {9.892933618843683, 
       0.9269576397666839}, {9.907209136331193, -0.18692508686925446`}, {
       9.913349390086479, -1.9960076329348158`}}], 
      LineBox[{{9.929912027908689, -1.9960076329348158`}, {
       9.93576017130621, -0.3327120229020901}, {9.95003568879372, 
       0.30476714604658084`}, {9.964311206281229, 0.07739796444021363}, {
       9.978586723768737, -0.5192928904103422}, {9.992862241256246, 
       0.3125427518567021}}]}}, {{}, {}}}, {{}, {{}, {}, 
     {RGBColor[0.6705882352941176, 0.8784313725490196, 0.9372549019607843], 
      PointSize[0.0055000000000000005`], AbsoluteThickness[1.6], 
      LineBox[{{0., 0.16208269729396252`}, {0.014275517487508924`, 
       0.3224811694258356}, {0.028551034975017847`, -0.0379832281474366}, {
       0.04282655246252677, 0.2982610716626408}, {
       0.057102069950035694`, -0.2563361679235092}, {
       0.07137758743754462, -0.2770471116418687}, {
       0.08328008030058623, -2.083979252448688}}], LineBox[CompressedData["
1:eJw1mHc81f0bxo+9OefIDCUllXqUooH7FqkkeaSSlqyW9qBSSVZpqFRPu4eW
fZLSUPZ+QlY4Mo91nCGbjN/Xq8/vL6/vy/H6fD/3fV3v6zp03Q47eorSaLS1
IjTa5M9htofqKdf3oH/mlMNYLC29Hxap8CI+wuvMJ63Fw/WgvrY76KzZF6h1
OLcqZF0N6MzZclbiWDrQSn2Ycg+SIXH+e+NvqzLh6hlfpMdWpOHkn2tkQ0T2
Cql1ag1pZSYnnm/n54Dr1+iu5jux4LGifPvMjDxgRck6iisWw5/zCqB0xW8t
U78sCLa++e3t3iJIX6EvIdj/ipz/DY7En/BN2seCmPUbLKzoJUB/qeBf2fWJ
vE8phDu9NtCtyQKv2OAtndu+g78y535PbgJ5vzKghWb0HVq9H4YSW5Xe/FUO
6CN7K7ryJnnfCugeuGpQXfkSLidb5/uKVcJockFvlVs6/Hn/SpBePlBQuzgL
pn6M8scfVWBk+PNZSVYWuc8PKP28N4u1LhPivoguk46tBudO7+RjChnkfjVQ
3VQq36L7FSwyd/8qOV8LHxZd6pxt/pHclw2Nc3Vdw+TeQ0luevQ9xzrIX2t0
cvb3FHL/n/BBf7qabmAa7C6a5rZLvx68mYIbG+xzyTwa4MjzDU1r732DnpLz
mrNHGmBRcsiTwDnlZD6NsHj2ivlqrJ+wknto32BbI8g5WNYFne0k82qCqTWx
9u1XWiDM+8kqdmkTVPsu4qd7V5L5NcOJLGvm64NFUC74ppv2qRn8tulcC2vO
IvNsAbMYNuPL4nTQOjo2Fvm8BXxv3Fms93c6/JkvBxxGdKKuW2WCZ69hbfB1
DmgNa4UukMsh824Frb9ef363LxcSTm5/v9+3Ff57MTGo7phL5t8K0w1aDIRF
2TAwGHbL3q0N6AVOAc7LMsk+2uDIi3610adpAGc+H1pk1w6l+qLyvVapZD/t
wJpv02Jj9QVCR7m2qiYd8Fo6SW7ANoPsi3o2/DD/nFY2fJ8c37ROEA9+lfv+
VS7ZXyeUKusmqrbmgYaIrVi9DBdYfqbSKi/yyD65YPAWDkUM5oDbpdMNGb1c
8I9aEJmx8f967gLDf9dW1xpmQKxE9OcXP7ugQ//9ng1J6WTfPLiavMH5RnkG
9IVU37ucx4MjiXLt2WHZZP98qGAN5cj55IGZrPSJg2/44HBi8ARPo5DoQQCp
y5WcK04VQdBVU4e/H1LPT4LVnEcLiT6EMFSxMiBibwEUK+4xXBIkBA/1g4Gn
ffOIXoTA2vg4Uco4B8LWrAu8atoNEU9sWdbt2UQ/3VDXLp5XdyUXWDLux87H
dQPPqHJ9fH0B0VM3fLi1ufWbxzeoKDzjekT3F4TqLDTkWpcQff0CgyMKts80
S2Focn13qWdfiwgT1neit1+gle5hL6pRCtrrY8yc5HqA8zhlonxmMdFfDzwP
YCXuNCsBS8XMuTb+PVB3l0VPjysjeuyBJ2cfvp+35gd4ldSoL+3vgb4ln1Ze
NfpJ9NkL9I1Gta4mDXAl/Jfk3P29YMJbF181Wkv02gs99bWi+7p+QMLfMv1T
G3phu8VAGPRUEv32gXzmF49B3UooZ+q2KDj1wf7bOXPaAiqJnvsguKbQMCL+
BwyWL/0+kd8HmRcbRHcWsom+++FBzMsUYUIjTL3jkPbLvB8SLFXqN63lEL33
Q1xMjcLT0Q7AzXvjW5L6AW0uZRmd4BP994MxbcHZqHwBeKj5P6ycPQC3RDOh
fBaf+GEAHOIKFMpKO+DypHweDYCVkcOvBx0txB8DkCdmwOqZ0Qjx9xN9PjIG
wVttWFJdrI74ZRBKH+doGbZWw3eXPM/Y4EHYvmX83FG3KuKfQbBftiWP41cB
A1MbNj7+PQjNGfVHHF+VEz8NQap253Jmbjlo/hywvHFkCMpmtG7vXlZB/DUE
A4fnam67XAEWTxSNLrYOAc3PwU/xXAXx2zDotB8yvTmvAtx36escdxmG2jMm
y1kB5cR/w3Ckr32V0dVyCJluIe9ZMgyfMkdjRJeWEz+OQHGHjL0htxzimjaN
bLYegYSpE3NiDCqJP0dgJPmUVe0WitORBzvWfBwBk8Wm9888YBO/jkD4XG8Z
1w3V0OceVLV8wW+g7eMeWeFZTfz7G+SPyenqHKgFjVmPsw2jfsOpBW8HhP9U
Ez//BgdfZz2vCzVg3pacpKM+CtfZx6NOhLCJv0dBa7+qPnd+Pex+9d8z+rVR
KPz+eXrq60bi91Ho4WxZuce/GYL3cq6Lio7BUr2Q7I06LcT/Y/A6fMeB0aZm
iJkz6td3agwUTm+OXxTXRHgwBm4Oya7FcxuhhKt8oK1rDCLf/vVuK62B8GEc
5nqoB+6fVwe9sfO2VruOw+hTo+2KFmzCi3Hw3iKVoU89qx20Wl1YOQ6Lctse
xZ9jE35MwNfXwpjjh9lgtmDbklTbCcg1+OHgF8QmPJmA8egNx2k+bHAVHtNL
SJuAqoxUy5nL2YQvE+BvHxmqXl4LK51zpB00aSgpa7V6NbuW8IaG7+0WvulT
YkPFpH2caJi0ocQ/0aWO8IeGoZofLoq8q4M9GpMCo2GgT8A7dsRPwiMa/kOr
GypbXQ/Dwx38TwU01Gye/9/ZvHrCJxoGPOq9yzZsgLDaPo6xuAg6tnVGKt9o
ILwSwRVn724yUWkE7c+0ujgLEWR1Wyx/FNRI+CWCYm4PbO56N0HiQ/nyWadF
8AF49kRKNxGeiWB9k2mEt1EzrPRTL3zyVgT3Xrt5R/XvJsI3EVQ/bMp8I9MM
FZSb1AQiqP3X6Uun7zQR3omif0+/+s+oJvAyN/oQbiCKS1W+hvvcaib8E8W1
B3HjSblmGNI2S5RxF0WHqeOis82bCQ9FMbmuqXFhbzNcGV/9MuCxKKZaWB8N
Pd9C+CiKiot+yxy0oXJ30r4/RFGF5aLQns4hvBRFv/VJNUVFrZCYtiviBFMM
7zTbJy4xaCP8FEP9n1YTc/a1g+WzA2F8OzGUpYVn0h+3E56KYfWeV5x+yw4o
9/cJ8AoRw6TgNYdsKR794asYap4zHJlf1AmeuycNJ4YaLMe3qT5dhLfU55f9
rhbr74JBih7Oo2JYIMwfhwN8wl9xFAz7/CvnLYArMx7u+W4ijmabzYy9pgkJ
j8VR2avlpWWwELTEXu20PSqOaV1i1Y01QsJncVR7UNPoflwICS1Jm7JixVFe
zaX95biA8FocK8dqohfNEwBmf7UzaxPHLy+0ud1X+ITfEhgevtsvPJ8HZc8L
rd5Nl0DH4yes61/yCc8l8NkHky7p4C7wnMTHNgm0XtdJjxvrInyXQInpE2Wb
Qnkw6Nm88NUdCUzeHF6RHcAjvJfAiIN40YPqAZdtBAbTSyWwLSV6/pLXPMJ/
CZzrttWtbDZ1HkXL+7KSmGzT59T1jk/yQBKF0bNi+1WEEC8lqcZcJYmOeef1
eJUCkg+S2KHkcuDsQyFAB0Mx7IIkvr+n/q/ORyHJC0mMuGZddS9fCGX52hLi
nyRx2z3jrpdvhCQ/JFF/sXtPL4/qDdGTAJLEiU+c5q1eQpInUrjIWf9Rt4A6
7/KS3v4FUsgy3LU6jNrXn3yRQndlFduZpgII3W9JOVIKraTrdlwyE5C8kUJV
8Yfa1rYC0Fy3vqk9Sgr1/C5Ubg0VkPyRwpwvSYXmyQKIn8RXvRRGxz5ML/nN
J3kkhXkqCeGGCnwAKh1q1KWR/uaut6M7n+STNNaLpyYFNvHgO+9IruNGaby+
76zz734+yStpHKxbqLd/pwDcv/l9KbomjTa+PqyYWgHJL2nMePlxSeU5AfTH
h1KKkMasC48nfOcISJ5JY5dzoM/7F9T9rkfEfhGVQUf568vtSoUk32TwolkF
r7ieut/hZ5Em5jJ46uObc8KlApJ3Mpgys+CAixcf4jbEUROVQf1VBUOfjQUk
/2SwRU05Suozdd4kHpJkcLeY7b9eVK/7k4fU85KGefnUPkrp2SH/8mSw8N2O
X5nRQpKPshhV9LXlSqQA3H5NAlkWu6xNAoPtBCQvZTHdpcNeRZs67zv75O3d
sjicydXgreeT/JTFA3ZdG79V8yEkqd1b/pEsnnye7OpA7e9PnsrifbZ2zJSP
AtC43UslqCy6/FRKrl0hIPkqi1ryrfb3VYUQe3zCZZwuh2kyoq0NeXySt3J4
IaP5uJiIAMyd5Bx91slhqU2vt5shn+SvHAZU3R9sr+RD6WI1KhHlcMa04aJz
lJ7/5LEcFqaLjRxOos5T0cN96XKo4HCVI/acT/JZDt9sjNhlvFsAff0LTJtH
5HA17NyXcptH8loeN4V/13Ad40HwpH2XyOOU+o8u23YISH7L4z8DlttGuHxQ
T7GZVXFYHncrjIXtuMcleS6Pu2Rv77IT8CD2nqPW+hh5tA/cc6Gsv5Pkuzwu
CxOs8Dflg7nvTuVcjjxqXB8vUqR48yfvFZAza3356So+lDjvl4VpCqik76Vc
occj+a+AybG2F7fLc2D3slMiH7Yq4K6UcI9TLR2kDyjgaFL+3f9iuNCrETBk
FKGAKbKcOtNMLukHCljqUuyZ/YgPQSPXhNHFCuiy1MZkTRKf9AUFdDp76/Xb
RAGos++3zZBRxLQlMubn9XmkPyjihIv7p5PIgxhqmg+tFHHEKHdW0z0+6ROK
+OzZ4VUq13hg9uhNxZTziqgTnPHiJLuL9AtF3HlBV0XzchcUT9rrgyLOWdyX
/pzFI31DEVv5p8C4lgeuOwoyJXsV8VITMmY7dZH+oYRVI1uzFLIF0Gte+fHC
fCWMdHMtSKZ4+KePKOFCuyZt47dcCNJpYg3tUcJbxQtMj5XwSD9RwqTphwYS
3LigNsF7dTRSCZvqRNyn7OOSvqKE2vkXr6U2CSG6YegJt04JF7ik+1jYtZH+
ooTyO3LbZRQ7QMdVtOiNHB2TluYfM+fwSJ+h48is7tVVOp2wxyGUIjgdZ7/4
ZPUwgkv6DR0DzEQk5Tuo7404GdjU50Wc/7G720r6Dh2XnTK/foma37BRhPke
dzpGqQpzrLidpP/QUS3vzHTNNVxYqatJEZmOxVr2u2y/dpI+REfVBpMdDy53
QBjj2eLGx3T8MjGr5GIdj/QjOh7XLkst3sKDChF9ltZnOlZpW6ob3egkfYmO
0Z/iGi7odIB2z+RC6fihqCnp4QSX9Cc6fg0YlVZObAevyfjqp2PqSZcy/spm
0qcYWF5vHn7pZAewylJmlDEZ+NrYef2sRA7pVwy8fNFteYgWdb9Mc4qYDMx6
2lAocYxL+hYD524Y3Hw6owtWvs3SWLeegXbCbdu1HnBJ/2Jgn6rxb09KD2FR
a++E7GfgTz298KUVHNLHGOgYFTq+6kMHVNwuoQjIQKVkNUHWwUbSzxjIDd87
pU6Cul/gpqu0Fww0jJphWmHMJX2NgUlRnmVuq1rB6wRbyjyTgQmWSXvmLBOQ
/sbA5fd3MuymUOd5TBYYBmLS06LeZ//vcwycMuXvlA35LTDk1D7+bpSBZwoS
G91DWki/Y6J0nMPUvAs/wHLVwTM9Gkx8dky+NLkrkfQ9JqbUT7nJH2mDK5Px
acpEJxp72at6Dul/TAyQ7P7qLUbtb9bpowecmJhQ5FAaUcolfZCJKnr9Rh1/
cUBbdVLgTDQ7E+mwNV5A+iETo+7TpwRe44OXZBBFHCZ6uCmv9OjlkL7IxLJf
OeB8vSstcUCWMz2OiXVLgy5Y8X+l/emPTPQNGedGtRXDUFv4rh0F1O9dFo7G
XqsjfZJ6f6+GinVUv7X8oUoRhIkRbxPy4m+ySb9kYmnQReFai7dwJe/R5iox
ZaSdZ37Vz3+aljNTPsZWUhn////H/wEG/PXC
       "]], LineBox[CompressedData["
1:eJwBEQPu/CFib1JlAgAAADAAAAACAAAA5CgX0rseE0AmenZQ/asAwNO3ItIS
IRNAMBz79hCTwr/4r+UPsS8TQAlN0CDbXOA/HKioTU8+E0DsUQJo6aHkv0Gg
a4vtTBNAeJzwXgDTtz9lmC7Ji1sTQF7oOn+j4dQ/ipDxBipqE0COSCzreVHi
P66ItETIeBNAYsSdSueJ2j/TgHeCZocTQFBwa+FVVeY/+Hg6wASWE0D4OfC5
iI3Bvxxx/f2ipBNA3E4q1hh87r9BacA7QbMTQIDoiazsJ38/ZWGDed/BE0C+
0hEQHsThv4pZRrd90BNA4KHCN7Ro17+uUQn1G98TQCDODPlubdW/00nMMrrt
E0AsXXMF5uLVP/dBj3BY/BNA5EQTC5U0xj8cOlKu9goUQIDW0Uh+LLI/QDIV
7JQZFECLioci1LDiP2Uq2CkzKBRAQJu7h8N4m7+KIptn0TYUQBpLOZHZreI/
rhpepW9FFEDk+2EwTKftv9MSIeMNVBRAsKhsiDEh3z/3CuQgrGIUQOHGQNDi
Kuw/HAOnXkpxFEBM+MY3s5PnP0D7aZzofxRAoI7CBHvuob9l8yzaho4UQET0
SAuktOU/ievvFyWdFECmpPNGAHHZP67jslXDqxRAcEykfZCdsL/T23WTYboU
QIyLfoL4W+I/99M40f/IFEDsAZ4n7qvhvxzM+w6e1xRAwDEqhOhd0L9AxL5M
POYUQCiXotoSKeY/ZbyBitr0FEDWmmWNP6/cP4m0RMh4AxVA8swJNh8W4z+u
rAcGFxIVQLDXRk58w9M/0qTKQ7UgFUB+EKSjtTrkP/ecjYFTLxVAXiyJgnQJ
4T8blVC/8T0VQGzli7OeVsI/QI0T/Y9MFUCkp9vVz53mP2WF1jouWxVAAIjk
n8HZOT+JfZl4zGkVQMiKfKusGOU/rnVctmp4FUDAeiNSocjjP9JtH/QIhxVA
moLm23CQ5T/3ZeIxp5UVQBqpMTarDNk/G16lb0WkFUCMSiW8mWffv0BWaK3j
shVAFOz8hf/15r/M3mBQ/LkVQCZ6dlD9qwDAu7JzPA==
       "]], 
      LineBox[{{5.443726419827671, -2.083979252448688}, {5.453247680228409, 
       0.8167329975800017}, {5.467523197715917, 0.44145214547699596`}, {
       5.481798715203427, -0.27699162875562}, {5.496074232690936, 
       0.5274256339067782}, {5.510349750178444, 0.7497550521876214}, {
       5.524625267665954, -0.23852680604028542`}, {
       5.538900785153462, -0.2551504461364127}, {
       5.5531763026409715`, -0.2790899506658149}, {5.56745182012848, 
       0.25303673801237925`}, {5.581727337615989, 0.7630148732834949}, {
       5.596002855103498, 0.21690948173702418`}, {5.610278372591007, 
       0.355451281794241}, {5.615679646715434, -2.083979252448688}}], 
      LineBox[{{5.634736487828572, -2.083979252448688}, {
       5.638829407566025, -0.47296934521079215`}, {
       5.648250205616782, -2.083979252448688}}], 
      LineBox[{{5.662773110092715, -2.083979252448688}, {
       5.667380442541043, -1.6883583310408516`}, {
       5.681655960028552, -0.2206586030263913}, {5.69593147751606, 
       0.8163551617217825}, {5.71020699500357, 0.5005276839037802}, {
       5.724482512491078, 0.40260150357243707`}, {5.738758029978587, 
       0.9445673784821614}, {5.753033547466096, 0.6238396145722853}, {
       5.767309064953605, 0.41586719642669623`}, {
       5.781584582441114, -0.6699312924290883}, {5.795860099928623, 
       0.8244980316411876}, {5.810135617416132, 0.5112966821798578}, {
       5.824411134903641, 0.7008871992229709}, {5.83868665239115, 
       0.3849245435198576}, {5.8529621698786585`, 0.03926664356262688}, {
       5.867237687366168, 0.13146572843742788`}, {
       5.881513204853676, -0.7562172078725693}, {
       5.892510773822059, -2.083979252448688}}], 
      LineBox[{{5.89813085108454, -2.083979252448688}, {
       5.910064239828694, -0.06756987396694836}, {5.924339757316203, 
       0.2178929976824624}, {5.938615274803713, 0.5142422723609494}, {
       5.952890792291221, 0.35480916456278233`}, {
       5.966971072083962, -2.083979252448688}}], LineBox[CompressedData["
1:eJwB8QEO/iFib1JlAgAAAB4AAAACAAAAvqTiC4zeF0AmenZQ/asAwNEjHBb/
7BdAS0NcLbT36T/2G99TnfsXQDCzXyrRzaE/GhSikTsKGEAABDaoBfBYvz8M
Zc/ZGBhAtsCc9aXZ5z9jBCgNeCcYQPJyG/ZYiuo/iPzqShY2GEDPe3z/6efo
P6z0rYi0RBhAOMJVtMqLwz/R7HDGUlMYQF5oGDpMdOi/9uQzBPFhGEAsQAFe
6cX3vxrd9kGPcBhAEOTBo2G2vb8/1bl/LX8YQBB6e1WtE7I/Y818vcuNGEAO
vVGXzzLuv4jFP/tpnBhAWDUBxbMz1D+svQI5CKsYQN5PqKVPHwDA0bXFdqa5
GEC8WMKWO8jTv/WtiLREyBhAgDRQPPy1mT8apkvy4tYYQH5pSXObP9E/Pp4O
MIHlGEDQErYqh9vYv2OW0W0f9BhApOABNzaFxD+IjpSrvQIZQCTOOhtresQ/
rIZX6VsRGUB8BupgqPfjP9F+Gif6HxlA9NHhskfh3r/1dt1kmC4ZQMDXHfsn
GYE/Gm+gojY9GUCw+ZgcVIDuvz5nY+DUSxlAAKqkTZ3AZL9jXyYec1oZQG5W
BLJ4n/u/h1fpWxFpGUCGh7Pd38jxv6xPrJmvdxlAiHsMZIlS5r8Se64+MXgZ
QCZ6dlD9qwDAIr/lVw==
       "]], 
      LineBox[{{6.394780736407041, -2.083979252448688}, {
       6.395431834403998, -0.2377598360015778}, {
       6.409707351891507, -0.45151523070220545`}, {
       6.415741069278174, -2.083979252448688}}], LineBox[CompressedData["
1:eJwBgQJ+/SFib1JlAgAAACcAAAACAAAAuRZuBVC7GUAmenZQ/asAwGMoe87G
wBlAys1PcHsY6L+HID4MZc8ZQNhmFeVQzLk/rBgBSgPeGUDMM4L8oEDGP9AQ
xIeh7BlAWGwRTyI86j/1CIfFP/sZQOxkKPhiOtG/GQFKA94JGkCc5sT8Pa3e
Pz75DEF8GBpAoHiH4nfuub9i8c9+GicaQJQgOMtYCtY/h+mSvLg1GkDEPWxZ
zg/fP6zhVfpWRBpAvNQJMWBJzT/Q2Rg49VIaQDB0RtAoNtG/9dHbdZNhGkAA
+dfno/PWPxnKnrMxcBpAoCQkCfGf5b8+wmHxz34aQNyjze95Nue/YrokL26N
GkDMVA00Ievgv4ey52wMnBpAuFExDmjruD+rqqqqqqoaQJ/AuSUJJOI/0KJt
6Ei5GkD0LGiNdCvUP/SaMCbnxxpAAOZO9U7Zpr8Zk/NjhdYaQJRac1h/esE/
Pou2oSPlGkD0pIdud97JP2KDed/B8xpATm7E9sfD47+HezwdYAIbQIiqhctR
4t4/q3P/Wv4QG0BQukbchxG5v9BrwpicHxtAUB5Kt4K52r/0Y4XWOi4bQKJI
l8r5Yu2/GVxIFNk8G0BUmLT640zJPz1UC1J3SxtACKZHLs4b1T9iTM6PFVob
QBJamv4H1t0/hkSRzbNoG0AGfv+tEyDpv6s8VAtSdxtAwKx8TPIr0j/QNBdJ
8IUbQBANdEH9UNO/9Czaho6UG0DEAT05t+3sPxklncQsoxtAABH23Si8nz89
HWACy7EbQMjygH8uDPG/YhUjQGnAG0Do1oDOFPbPv4YN5n0HzxtAsLdlrPmH
yL8PzQya5dUbQCZ6dlD9qwDAEHwpYw==
       "]], 
      LineBox[{{6.987843099417395, -2.083979252448688}, {6.995003568879373, 
       0.24733011260300686`}, {7.009279086366882, 0.6631506932660779}, {
       7.02355460385439, -0.9596609046273454}, {
       7.0378301213419, -0.21465920939711092`}, {7.052105638829408, 
       0.033495703486067896`}, {7.061379633215946, -2.083979252448688}}], 
      LineBox[CompressedData["
1:eJxTTMoPSmViYGAQBmIQrXB/tv9dDxkHtaqygL+rGQ6cP3Zg5fQgGQeDF+J5
V9hO2H/Z1/zcNFHG4UAQ9wKd5j/7Jba7qV7Jl3FoUBV+f61vw37b9ZzJRXUy
Dk1CTTvNGR/tT1x+ZoFAr4zDqht2UiUXL9q3ze+/t262jENGtQ+DsfoO+9VA
w31XAc1r/6xw9ek2+/P9olGvd8g42H3w5N9Z+Gj/l/Yb0zuPyzgwvM7RD7Kd
tV+iYfZV9WsyDhGTLY9+XX/c3rYiTvjYE6D6OjFmmbvX7BMLFANTPgPdK9v6
c1bk8f1tGU/6mJhkHWomiEQIMF3dvyoB5CBZh2tiv3/LVj21Px+RxWUvL+vw
QOVqfPXWK/afA3Q97urKOjitznv1KuyBvYTnh9ZqG1mHE+siEy7lXN/vac7/
nNdBFh4+AOX4jMA=
       "]], 
      LineBox[{{7.3337548233673715`, -2.083979252448688}, {
       7.337615988579587, -0.11413667799394744`}, {7.351891506067096, 
       0.46248851264374746`}, {7.366167023554604, -0.06624443112475698}, {
       7.380442541042114, -0.018194142407208735`}, {
       7.394718058529622, -0.6642142511536115}, {
       7.4089935760171315`, -1.1371871734354375`}, {
       7.42326909350464, -1.390732345494412}, {7.437544610992149, 
       0.878836141511234}, {7.451820128479658, 0.3993617583896446}, {
       7.466095645967167, -0.3608065825651856}, {7.480371163454676, 
       0.4473883609394863}, {7.492576417763312, -2.083979252448688}}], 
      LineBox[{{7.497220676736734, -2.083979252448688}, {
       7.508922198429694, -0.13203030973480656`}, {
       7.5231977159172025`, -0.007021867928464598}, {7.537473233404712, 
       0.1690426751863221}, {7.55174875089222, -0.6673156091705805}, {
       7.56602426837973, -0.459062813057433}, {
       7.577415392374583, -2.083979252448688}}], 
      LineBox[{{7.583134600690381, -2.083979252448688}, {
       7.594575303354747, -0.4234483429953504}, {7.608850820842256, 
       0.7588599157953504}, {7.623126338329765, -0.22520575562228018`}, {
       7.6374018558172745`, -1.4524947385846776`}, {
       7.651677373304783, -0.06934175979295065}, {
       7.665952890792292, -0.5029800707807544}, {
       7.680228408279801, -0.009826521934542143}, {7.69450392576731, 
       0.3315398615475952}, {7.7087794432548185`, -0.12325541521942629`}, {
       7.723054960742328, 0.3395382048863551}, {
       7.730765548488129, -2.083979252448688}}], 
      LineBox[{{7.745978018790539, -2.083979252448688}, {
       7.7516059957173455`, -0.7410644781258768}, {7.765881513204855, 
       0.4137650513285358}, {7.780157030692363, -0.24807448843625157`}, {
       7.794432548179873, -0.2976236964783734}, {
       7.808708065667381, -0.39435429424407364`}, {7.82298358315489, 
       0.4454815321326441}, {7.837259100642399, 0.6225401380225692}, {
       7.851534618129908, 0.7339661863337141}, {7.865810135617417, 
       0.4480392688459861}, {7.878509631249217, -2.083979252448688}}], 
      LineBox[{{7.8815737641176415`, -2.083979252448688}, {7.894361170592434, 
       0.6161824963478385}, {7.908636688079944, -1.5574303709978659`}, {
       7.922912205567453, -1.0175116273682492`}, {7.9371877230549615`, 
       0.6095251867679339}, {7.951463240542471, -0.06445076879139666}, {
       7.965738758029979, 0.2918902214250133}, {
       7.9800142755174885`, -0.6659541028954474}, {7.994289793004997, 
       0.48478014375117473`}, {8.005109179847178, -2.083979252448688}}], 
      LineBox[{{8.011982387841007, -2.083979252448688}, {8.022840827980016, 
       0.5235162115196873}, {8.037116345467524, -0.942292435031582}, {
       8.051391862955033, 0.30352855400355316`}, {
       8.062982987806983, -2.083979252448688}}], 
      LineBox[{{8.068180123675308, -2.083979252448688}, {8.079942897930051, 
       0.5043940130363639}, {8.09421841541756, -0.21158143033708376`}, {
       8.108493932905068, -0.17866233055391412`}, {8.122769450392578, 
       0.326268260406941}, {8.137044967880087, -0.8359449321641415}, {
       8.151320485367595, -0.5636365573339055}, {
       8.161110150190558, -2.083979252448688}}], 
      LineBox[{{8.16882856903578, -2.083979252448688}, {8.179871520342614, 
       0.2959081300897827}, {8.194147037830122, 0.8162456954305043}, {
       8.20842255531763, 0.12453530357416542`}, {8.22269807280514, 
       0.11948549532663966`}, {8.23697359029265, -0.6673544667761446}, {
       8.251249107780158, -1.0694665347387176`}, {
       8.265524625267666, -0.004098823743967639}, {8.279800142755176, 
       0.30448586989727877`}, {8.294075660242685, -0.33421582058953425`}, {
       8.308351177730193, 0.1496186923754559}, {
       8.322626695217702, -0.3119187801434371}, {8.336902212705212, 
       0.24609513456928134`}, {8.343804138427224, -2.083979252448688}}], 
      LineBox[CompressedData["
1:eJwBYQGe/iFib1JlAgAAABUAAAACAAAAU043KgzAIEAmenZQ/asAwOd9B89r
wiBAkHlYv6BOtb/5+ejtuskgQH7AvrpLAPK/C3bKDArRIEA0dCXxgEnTvx3y
qytZ2CBAfL+Q9/D6yj8wbo1KqN8gQBa+5LsWQdk/QupuaffmIEC2CdM8NXnj
P1RmUIhG7iBAMAdyucuiqz9m4jGnlfUgQFoTfSXtTeU/eV4TxuT8IECgG4U4
dofEv4va9OQzBCFAsB8EzmaQ1j+dVtYDgwshQHpqRWp7GPC/sNK3ItISIUDa
TOx63jHZP8JOmUEhGiFAHOmNXFF+zD/UynpgcCEhQBSzYH6CZtC/5kZcf78o
IUDm+U38sg7dP/nCPZ4OMCFAgPlxFjKVez8LPx+9XTchQFQSOxxFXP6/HbsA
3Kw+IUB8Q/FShX3lPy834vr7RSFAZu5/7YBv67+Tbex6C0ohQCZ6dlD9qwDA
432fWA==
       "]], 
      LineBox[{{8.655200233661105, -2.083979252448688}, {8.665239114917917, 
       0.24129443666139383`}, {8.679514632405425, -0.17777737265107674`}, {
       8.690779042249245, -2.083979252448688}}], LineBox[CompressedData["
1:eJwBgQF+/iFib1JlAgAAABcAAAACAAAAM0Z6WdpkIUAmenZQ/asAwIujSZWH
aiFA+MC+s37307+dHyu01nEhQBw7Auk9Mum/r5sM0yV5IUCgHhWc/arYv8IX
7vF0gCFArgGV3Ybk1j/Uk88QxIchQMyAEkKVZfi/5g+xLxOPIUA76/4lme7p
P/iLkk5iliFA+Gfoooeuyj8LCHRtsZ0hQPAy4jxHUeU/HYRVjAClIUAIEL64
uWPgvy8AN6tPrCFA3XCnVXIA4j9CfBjKnrMhQJKinODjFfi/VPj56O26IUB4
UVDpMS7dv2Z02wc9wiFAMJsvujcR8b948LwmjMkhQB4FXp4cDeu/i2yeRdvQ
IUAEab4hytr0v53of2Qq2CFAWDL7iUAg6b+vZGGDed8hQKksEiR9kwDAweBC
osjmIUAklXFHibjfv9RcJMEX7iFA8MiLYKhmv7/m2AXgZvUhQAAOflYX+MM/
+FTn/rX8IUBAi0zmA+eiP+NlaTGM/iFAJnp2UP2rAMCc+7Xx
       "]], 
      LineBox[{{9.018675232651573, -2.083979252448688}, {
       9.02212705210564, -0.06874085858892909}, {9.036402569593148, 
       0.7374461082758781}, {9.050678087080657, -0.05842650526388149}, {
       9.064953604568167, 0.24725152807845197`}, {
       9.079229122055676, -0.13213274176290768`}, {
       9.093504639543184, -0.053418730143772075`}, {
       9.099342205463106, -2.083979252448688}}], 
      LineBox[{{9.115262753294004, -2.083979252448688}, {9.122055674518203, 
       0.5805803204428672}, {9.134718573550915, -2.083979252448688}}], 
      LineBox[{{9.138514947857365, -2.083979252448688}, {
       9.15060670949322, -0.20505439694431882`}, {
       9.16488222698073, -0.5714176109103202}, {9.179157744468238, 
       0.21819919743712912`}, {9.193433261955747, 0.28498354817078175`}, {
       9.207708779443255, -0.6066091862420235}, {9.221984296930765, 
       0.6333751427809498}, {9.236259814418274, -0.24289029855828081`}, {
       9.250535331905782, 0.4792582986730758}, {
       9.26481084939329, -0.7028293893405881}, {
       9.269062142871954, -2.083979252448688}}], 
      LineBox[{{9.28820084776899, -2.083979252448688}, {
       9.29336188436831, -0.23991740956328567`}, {9.307637401855818, 
       0.07166642524957068}, {9.321912919343328, 0.18792308099877264`}, {
       9.336188436830836, 0.21590775470513945`}, {
       9.350463954318345, -0.414536344976991}, {
       9.364739471805853, -1.0964308396238782`}, {9.379014989293363, 
       0.1319809370055247}, {9.393290506780872, 0.571089364891479}, {
       9.40756602426838, 0.6400766948066521}, {9.421841541755889, 
       0.8106367086832902}, {9.436117059243399, -0.14145560272294988`}, {
       9.441748505328558, -2.083979252448688}}], 
      LineBox[{{9.458011872781626, -2.083979252448688}, {9.464668094218416, 
       0.5208402982474178}, {9.478943611705926, 0.41254033085424147`}, {
       9.493219129193434, 0.01593282439849808}, {
       9.507494646680943, -1.5631787336516747`}, {
       9.521770164168451, -0.04492047439176572}, {9.536045681655962, 
       0.2942404752862988}, {9.55032119914347, -1.4233292449390138`}, {
       9.564596716630978, -1.6166097786564784`}, {
       9.578872234118487, -0.03525487872763655}, {9.593147751605997, 
       0.29434279370468996`}, {9.607423269093506, 0.6513793116887274}, {
       9.609987013937618, -2.083979252448688}}], 
      LineBox[{{9.636251748459097, -2.083979252448688}, {
       9.650249821556033, -0.4992246260820348}, {9.664525339043541, 
       0.41120750122745997`}, {9.67880085653105, 0.5668776280877623}, {
       9.69307637401856, 0.020194029666309787`}, {9.707351891506068, 
       0.2305930122462021}, {9.721627408993577, 0.6219745541617432}, {
       9.735902926481085, 0.2447178720653843}, {9.750178443968595, 
       0.4582915552222977}, {9.764453961456104, -1.7999609017140767`}, {
       9.768101235532301, -2.083979252448688}}], 
      LineBox[{{9.784274546885534, -2.083979252448688}, {
       9.793004996431122, -0.7809048049119367}, {9.80728051391863, 
       0.041321100842359515`}, {9.82155603140614, -0.48928541479467635`}, {
       9.835831548893648, -0.4606060754266561}, {
       9.850107066381158, -0.39580470269111623`}, {9.864382583868666, 
       0.13972012314336768`}, {9.878658101356175, 0.14706776759737428`}, {
       9.892933618843683, 0.8318947475726695}, {
       9.907209136331193, -0.2981590952359845}, {
       9.921484653818702, -0.47602006085425086`}, {
       9.93576017130621, -0.3324872200976414}, {9.95003568879372, 
       0.03361320271811541}, {9.964311206281229, -0.18084221121794597`}, {
       9.978586723768737, 0.42637365994056564`}, {9.992862241256246, 
       0.42088692304347264`}}]}}, {{}, {}}}, {{}, {{}, {}, 
     {RGBColor[0.9490196078431372, 0.8627450980392157, 0.43529411764705883`], 
      PointSize[0.0055000000000000005`], AbsoluteThickness[1.6], 
      LineBox[{{0., 0.22505860534029165`}, {0.014275517487508924`, 
       0.43140774851536645`}, {
       0.028551034975017847`, -0.004947612692603798}, {0.04282655246252677, 
       0.3352970380163727}, {0.057102069950035694`, -0.24850404695966555`}, {
       0.07137758743754462, -0.2940422217607801}, {
       0.08327472471051134, -2.259297004352915}}], LineBox[CompressedData["
1:eJw1mHk41Osbxse+MzMtlhCVFpWcROnQ8yClEy2iVUUK0Z4kSeVYKtKmOqUk
KlmKSpayFLJlNyH7MrZZZSfLb1y9v7/mmj/mer7v8973576/o3nopPURYQqF
skmIQpn+9D2pvL7xcDKoLSvZIj1D+MsgrJzFCU2D4AMPNGRV60FpU6//RaMM
GFF//jGf8RPUl+y6KHbmC3g2XjjfNzsTEpYn65WYZ0Nu2GiK7YOqLJz+uXIu
LH56clfY8sasSgP3F3bcb4DGEYWq5vFw+O8quwVf8+GYonj/Racy+DOvEPyU
161Pss+BgPV3Sj64fIfy5OzB0BMfyfwSwKtX5HgKSRBrtXWdGbUMOFffQeOc
HPI85WAhZlC3SaIInOICdvXsq4B4+mt7Dc1c8nyV4FJY2ZqVkAIjCR0K71ZU
QYTc/OoM+3fw53kZ0CsaWOSanAbXk9YXeIr8gDU1XkLzL2bDn+f/AZZn3TwP
s3JgTlrUFayphsWPYySPuGeT89SA++iyBO/sHIjPEDaUjKsFG6fKkLnP8sj5
foKF+7+s8KBCWJft8KvMpw5c7pmvY4p9J+etB9m6Yu1f3oVQlvcl5qF1A3j6
ltMW7c4n528E96hx1qBCHjh8n3vo4MImqC1Zmv2pL4/soxkk75V0mrCKoa/M
R2XRWDNEnDxmV8JgkP20gPdSNW8DsVYwZZ04OtzZAuLWLzTWT7HIvlqhqNej
Ry+zA4KOhZvXl7dC0qzml/m1tWR/bRD5fKFQ9K4KqOKVaGZ9aoPQttzVP0xK
yT7bwUItQ+Hcte+genpiIvJFOwSLVtvZfy4g+2VCrfoe6nHHPDjSv6wuIIQJ
SYwTM2QpuWTfHbCmcbZs5LNseHvOLtnVswO85QPSN458JfvvgO5lL7Yn/f4K
Q8NBd7cc6gTPzidsM///30cnnPLZeyfE7RuA1+cTKy27YKQwOmP1lzxyP12A
Ite+HfsnH66Ns/6ZbdANifcuVfZN5pP76gYNCyVNM4tvUDG9vrk9cGopZfui
lTnk/nrgC9+nb97YF1AW+kekSYoFa1Laa5ZpZpH7ZEFt2FA+ryMTDv17oflr
PwuCTVefCVj4ldwvG1w2ppQtlMyFOLGYzy8b2ZBqatY4cjGP3DcHLK05H/KU
CmAgsPbh9XwOzLxqIHpMpYDcPxfshjxf3N6RB0bSku7H33Hh1N3b7KrZuUQP
PCiQuLD0vkc2+Aev3rY9jAeWa0vyZ375QvTBhxeBrNv7fL5CqbzzMn1/Pgyc
TXb388oheuHD7rg0l7/X5kKQxWa/4NW90BtlWDASmEf00wuia/p0bZ8XQKKU
4xmf+F6Yudbx/uK6QqKnXrCMYKW/bSoERpGX/SnNXzDzzAHtXZcLiL5+gfub
jgfKqvkwMn19D37B6xEhBUOVMqK3XzCgoSfOzisCNatYIxuZPmC2hjXoTBQS
/fXBsVk7AqaopWAin6294UofcD43JzX5VBE99sHu8HmnPnTWgFPZT6U1g30Q
DpHtrzY1En32w4KXLaf1E5vhxu1f4tqu/RDhHvgqRaue6LUfVpWJpNH0auDt
dqnBOc39kJuidMxWgUH0OwCuW6J/XYkXzKNrtsvZDMAp3VC/BY0MoucB+ERf
c7jtRQ0MV62pmCoYgPSSnq9/j9UTfQtU9PG3m2t9C8y5vy3rl/EgFJU5zpIq
YxK9D8Kq2LpsVnkP4E6XN+3vB+Hvo+K1JWI8ov9B0JKq+Co2lw+HFa+E/Vg0
BDZfw5Nso7jED0PweH9B79NPPXB9Wj5PhsBgrqZU/RST+GMIFuzbcbpsbwu8
eZRwPo02DKmyG4JzYuqJX4YhePuXDbd0aqFib/6RuIBhWKsvPv+BxQ/in2Ew
1b1rP7urEobmNO94+nsYcqWjHIvNK4ifRmCBRu4ls8pyUGkcMrl1agROSNUv
zxoqJ/4agQNJkXK1+ytgXbi87tWOEah7E7yT/baC+G0UHkR/W17ErADHgwvV
z+4dhQVbLhpG+FUQ/42CTcLOSApWQqDGOtkjZaNwYqX6qwdN5cSPY7BexdL0
yQfBvFbbsZ3rx2CkfX30DbcK4s8xCIg34zjrMqA88ni3RdoYxBv3tsv+aCB+
HQNf6UQV90EGDDj6V6/V+Q3pZ7PHc0p/EP/+hgM69lvnxNWBstbT3GVRv0Gn
RtvnZlQN8fNvEB3Q8kvrqwHjzqT36krjsO27+lP9ip/E3+NQ62tKS1ncAA7R
xRHUm+PwPt9g54L1zcTv47DJ9duCBtk2CHBhhggLTwBlKGnoyqU24v8JCNU8
LfdubRvELhn3HvCYgIbPjyoiB1oIDyagLaXWO7SmCcpYM9w62RPAaHVj+PzV
TPgwCcd6aPzjWXXQH7d0T639JIzlZK+Yx64lvJiEt4zWDWZBtaB43Gxj0Y9J
MHq4v/J3Rg3hxxRYVHx73FNQDUY6+/TT/5kC+T3yyzv3VROeTEHAsriu5eHV
YM8/M/9t1hSULpsIvZdXTfgyBQc295x3U6sB093fJLepUNDjdbG2bnQN4Q0F
veZd26vRUAOMafvYUPBJ5qXznML/9w0KqnPFtr49VwvOytMCo+CWkM6if7V+
Eh5RMHvYJzZd6CeMjnZzPxVS0E/axqTW+SfhEwUtZ5pObT5TB0F1A0w9USFc
u52+aK5pPeGVEHrUL43cvKsB1D5TGuLXCaEfL7P5Xngj4ZcQKvmruakHtEBC
mGyV1gUhvFESEJXh30R4JoR97UWNW9YK8tVbqSj8gxCOdzWpO8o1Eb4JYbjv
1v5itxZgCNykyBPC1H6/7IVGTYR3wnhi/vFZFNcmcDLWTb29WBifb4xN7Xdo
JfwTxofujtuslFpgRM0oQcpRGO2ZUfU5hi2Eh8Ko27E+T6emBW5Mbnzl+1QY
GQNdjIxDrYSPwshb8uqRk0sbqE7bt0YYh6w8fS8kthFeCqOelKN+DqsdErIO
hrrTRdBfJflNyx4m4acIXhr3u/VSvxNMItyCuJYiuNKwJXuFVCfhqQh+5LB3
G3zthKor532dAkVQbnsAj3m5i/BVBI9EdV1Q2dwNRxymDSeC1pUnjM4Hsghv
RXBH+5orJivYMCygx+5xEazW8zBYYM8h/BVF//y4XtFcLtyYF+ZcYSCKT+iM
4OuBPMJjURyw//ZI1YIPqiLRB/45LYrvtNquekfyCZ9FMVbmTFPgBz68bX9v
mxMnigk6q94z3PiE16I4ZMH0tRPmA+ZmWhp1iqL37HH7PFce4bcYRtic13vc
woXKF0VmHzXEMCTCrqu6nkd4Lobm7gcuOshy4Mg0PvaJYYVh9hZbSw7huxiO
SATre2VxYPhI21/R98WwZk/T0O00DuG9GFpaZWTc5HHg+gbeYo1yMVzTeGni
ZD+H8F8Mn9/Kt2wZ5cAcAS0fSYsjezbzVmAil+SBOFqGibXRZ/LgjYS4It1c
HGN1tg7la/BJPohj31DHrTwnPkA3TT7osuB7WFUFV5NP8kIcazo2GS/5Icib
AjUx0U/ieFJUypsnzSf5IY6TV8M1Fmbx4HDMNIDE0epkYFDdFj7JEwkM9ttd
nG0kmHddv39QRwJfewTWq7fxSL5IYNBjLXVDLx5cczUROFIC1wWf1Rup55K8
kcDeLXYBNOCBymar1q4oCRx8VRy93JNH8kcCrQcyS18oCs43ja8mCTyuulvm
0h4eySMJtPqQsfngDsE8QTr8VJJE/cYThtdieSSfJFFVRyui96JgHudUnvUO
SdQe7lf0fcQleSWJuWuq4vqec8GxxDvj+01JnD9hffD7AI/klyQmOc8Kzi7g
w+CbawJFSOKO4CQFrUkeyTNJ3HYzMex6imBeSGhchrAUyl5Nl9q0mU/yTQrH
N1cqOpbyQeVkRKSBsRQy63Y+UGPwSN5JYeRO7oln67kQvzVesFEplNOjiJx5
wSH5J4WHBlwyJRdzYd00Ht5LYfqx052xFlySh1KY6vhWw/gvHpRTcwOfc6Tw
mfTEwI1xHslHadxDSbNpK+PDoV/TQJbGrFbPy6WfuCQvpfHwYzySU86FwYr6
c/ccpJFywM8lDzkkP6XxodnSsVRfwbz3Xcdkn0hjZrWWMIPNJXkqjTWB/SMr
p+fd6xckqDR+i4qZ76XNJ/kqjUU66vde5vMg7uzU3kmqDL5vkh7F5zyStzLo
U/z0/GpzHhjbyFif3yyDlPhkEYUYDslfGdyYNin5ypMD5asUBYkog2Nyd/Ja
Bf3nTx7L4H/ztOXXhnPh0Kz5ePSLDA7OXPbzuRGP5LMM3ot9tS9SVzBvUGd1
25gM3rA1j/yYxCV5LYstmiKmdRo8CJi2r74swoC5q+kjDslvWaw+ZHrD8DMP
lFI2aDFOymIZ5yNV/z8eyXNZTLKPaB6vYUPcQ2tVq1hZ1Hk5qJ0jwib5LotZ
u8zqvCp6wNjzwIw8piyyom/+EGnpIHkvh99VemyO9rOhbLerNMyVw6Y37u0F
YxyS/3J4lvZh+9SaVnAw9BBK3SOHroaJesGRXNIH5LDS2MBOyaMD+pV9R3RD
5bD41c2mhv3dpB/IoaXE1WHWTxb4j93kx5TKof8pVRP5p2zSF+QwNb3NVWYV
F5TqH3XOk5JH0ealG6QDOKQ/yGPmlU/JtV4ciBVsM8xMHhdE37H2SmSTPiGP
+Y1XhPS7usDoyTvGTB95bJpYSCkQ9IU//UIe3TcY92NeD5RO2ytVHpmRW85z
VLmkb8jj0M0gXxFZLtjvL8wW75fHJZfsLmkJ9P6nfyjgf2ozFc21udBv/CPt
8nIFdBj5paYcwiN9RAHFfI7rOAvey/zVWxNHnBXwxsBN09dyHNJPFDCZmVIi
ZyuYN8WJPh2pgB6xS98dFZz/T19RwMS79/cXqnAhpnkknNWggKnaHMNRwXvf
n/6igKO+CnfCV3BB3V74+zsZKgYoSqS/3s4jfYaK0WYnE/WOcsB52zUBwano
brYgZyS9h/QbKi7S/LfHdwsPEnE6sKkYb6Rbtqehi/QdKqpU+Rh3t3TDqG6o
sbMjFa1bfGWXtfeQ/kPFhsnUv0xW9YCppoqAyFSEwrUNK3qZpA9RcfHGwETZ
j10QRItY1fKUik5B9Z5LV/eQfkTFu8HH7rxzYQJDaGGi6mcq9juGpJR7sUhf
oqLDsxhPQwFP1fqmL5SKdqyGr7zr3aQ/UfEAO6M3d4gNTtPxNUjFa2DFz2xr
I32Khm96N3g1GXAgsTJlXiWdhlq5383cDTmkX9FQUv2cqJuH4HzZxgJi0rAq
ctvKKMVu0rdoSA8JoZ5Dwfk+5ChvtqJh/+XEpDedbNK/aMgIzgz/fZsNQVGb
7ge60tDhy5LrFmMs0sdoWHCvbFZTQicw7pUJCEhD1RO+YqWZbNLPaDjMesKO
sWWDmp9tMOUlDeVFQhQVezpJX6Nh+t091HW23eDkXi9hnE3D2H2UwUgTFulv
NFzXEF/s7yHoY4enCwwNcwsSafTcOtLnaPg6zuXXs+JOGLHpmvw4TsNk5Yym
ktBa0u/o2MIy+2tb1zcwMT/u1adMR86R6N6DRvWk79Hx07yK4MeaNXBjOj5X
09FbfdyVOvc76X90PHRxVrLzXDYwtC6cdrOh4yKXJWfnbO0kfZCOq56Ysh7m
V4Ha7GmB07E80uqtq+B9+08/pOMGg88hSk+Y4CTuLyAOHa/ZJ7b06LaSvkjH
4pmGlzK3MrMShqSZGvF0HHOIsbWxYmb96Y90DBi1NFS4WQkjnbcP7i+k41Rp
6BUhTybpk3Qcn7R5Yfe6CUxqZgsIQsf/dmhSqxd9Jv2SjkZmwifPCDHgRv6T
ndUiM/C20MP7Q6GvwTmbElokPgP////j/wDKjQMd
       "]], LineBox[CompressedData["
1:eJwBAQP+/CFib1JlAgAAAC8AAAACAAAAbkUhMrYeE0AdLM1OChMCwNO3ItIS
IRNA1lAuvGMe4L/4r+UPsS8TQKy8jLPKb9c/HKioTU8+E0Amqsdib2/lv0Gg
a4vtTBNACIqDMEUexL9lmC7Ji1sTQGTvvuo0r9c/ipDxBipqE0BQwMiLKHHL
v66ItETIeBNA1pSR7QIZ2T/TgHeCZocTQAyWL/dOxNQ/+Hg6wASWE0CKV8kQ
e9nWPxxx/f2ipBNApM2oR/s07L9BacA7QbMTQAprl78wad8/ZWGDed/BE0B8
9LLbVPXWv4pZRrd90BNAMl8OgwDY6T+uUQn1G98TQNjYWDbSD9K/00nMMrrt
E0B0EZisjHDGP/dBj3BY/BNAsKJ6X3Oo0j8cOlKu9goUQKBBY9zcJcm/QDIV
7JQZFEACnri7sdHTP2Uq2CkzKBRAyGxxd6zC0z+KIptn0TYUQDhDEZkzR92/
rhpepW9FFEAOPb49L97SP9MSIeMNVBRAFEefXjC82r/3CuQgrGIUQE5ns/hn
j9o/HAOnXkpxFEBSnZRaGPLhP0D7aZzofxRAbMzL3rrXwT9l8yzaho4UQPDY
+Z1gt9U/ievvFyWdFECsR2U7gOPfP67jslXDqxRAiHHOcnbl1z/T23WTYboU
QMQBrOphINu/99M40f/IFEBEFWKiFGD5vxzM+w6e1xRAmEotYWZ7yL9AxL5M
POYUQJrLDyaacNo/ZbyBitr0FEAi3ARpxxrhP4m0RMh4AxVASJ5k6dBQ5T+u
rAcGFxIVQJqywFsRe+A/0qTKQ7UgFUA9KaTbZrLgP/ecjYFTLxVALqVs2jA+
6D8blVC/8T0VQKgjOy2jQsy/QI0T/Y9MFUAaFqyU3YnhP2WF1jouWxVAyJ0+
eKYsyT+JfZl4zGkVQEiLzhyLUeI/rnVctmp4FUBinOZRXpXXP9JtH/QIhxVA
MP7mh2j35j/3ZeIxp5UVQPKpq3a+4eU/G16lb0WkFUBCLnKGrufUP4GzMnSc
sRVAHSzNTgoTAsA84WJb
       "]], 
      LineBox[{{5.4442540058502304`, -2.259297004352915}, {5.453247680228409, 
       0.7131887115311832}, {5.467523197715917, 0.7166394234706563}, {
       5.481798715203427, -0.055763525022772154`}, {5.496074232690936, 
       0.5961281045111196}, {5.510349750178444, 0.6541022269404817}, {
       5.524625267665954, 0.29339835709971074`}, {
       5.538900785153462, -0.012066848053252643`}, {5.5531763026409715`, 
       0.286162593602295}, {5.56745182012848, -0.3591139948277895}, {
       5.581727337615989, -0.24139444566069113`}, {5.596002855103498, 
       0.6491974355930122}, {5.610278372591007, 0.3075008006773833}, {
       5.6245538900785155`, -1.861223948560958}, {
       5.638829407566025, -0.9448066197959908}, {
       5.644752395064857, -2.259297004352915}}], 
      LineBox[{{5.664143849262355, -2.259297004352915}, {
       5.667380442541043, -1.7158014230896637`}, {5.681655960028552, 
       0.35047518023602386`}, {5.69593147751606, -0.3110968230374953}, {
       5.71020699500357, 0.44514070420009044`}, {
       5.724482512491078, -0.19373298890834567`}, {5.738758029978587, 
       0.6209303816220053}, {5.753033547466096, 0.38128133930075325`}, {
       5.767309064953605, -0.3632694509820671}, {
       5.781584582441114, -0.46126581852012327`}, {
       5.795860099928623, -0.017142028880726246`}, {
       5.810135617416132, -0.009830472865242301}, {5.824411134903641, 
       0.14080989789147047`}, {5.83868665239115, -0.05840138429848718}, {
       5.8529621698786585`, 0.007627893734632574}, {
       5.867237687366168, -0.5389876492289725}, {
       5.881513204853676, -0.02029367624764422}, {
       5.890767001270229, -2.259297004352915}}], 
      LineBox[{{5.900065955972742, -2.259297004352915}, {5.910064239828694, 
       0.5809092152696416}, {5.924339757316203, -0.7069895170082454}, {
       5.938615274803713, -0.3471267895295378}, {5.952890792291221, 
       0.7543829864259025}, {5.96077861422594, -2.259297004352915}}], 
      LineBox[CompressedData["
1:eJwB8QEO/iFib1JlAgAAAB4AAAACAAAA477PdGLlF0AdLM1OChMCwNEjHBb/
7BdA2ptbjTkZ2T/2G99TnfsXQJA60/lagdy/GhSikTsKGEBcaQFZxSbAPz8M
Zc/ZGBhAird190wN3T9jBCgNeCcYQESX4v5M/da/iPzqShY2GEDATxs8E6eQ
v6z0rYi0RBhAiKl2DHnh4r/R7HDGUlMYQODNgfKfQJQ/9uQzBPFhGEBw3auC
GVvYvxrd9kGPcBhA9BPMnaME6b8/1bl/LX8YQHyJImj70ty/Y818vcuNGEAU
Ypi3RgLqv4jFP/tpnBhAnqL5N7lO3D+svQI5CKsYQLbqLF17PeS/0bXFdqa5
GECIkbWILvziP/WtiLREyBhAWvYFQYEX8b8apkvy4tYYQNj3ubxms8S/Pp4O
MIHlGEDyqDyEE1bZP2OW0W0f9BhAvF6TZb3azD+IjpSrvQIZQKhPC108Bcs/
rIZX6VsRGUAmoQS5a5fjv9F+Gif6HxlADJ1GWWmBxT/1dt1kmC4ZQDRUXB7F
auY/Gm+gojY9GUCQ1dfu6ZSyvz5nY+DUSxlAkB4+T7uuwL9jXyYec1oZQM4c
zPWL/O+/h1fpWxFpGUBsG8msnTvUv6xPrJmvdxlAyieGT7754792IYhAj3kZ
QB0szU4KEwLATMvnNw==
       "]], 
      LineBox[{{6.393066686288325, -2.259297004352915}, {
       6.395431834403998, -0.05076669121867239}, {
       6.409707351891507, -0.28069998639132554`}, {
       6.415087487661964, -2.259297004352915}}], LineBox[CompressedData["
1:eJwBUQKu/SFib1JlAgAAACQAAAACAAAA6E2Olpq6GUAdLM1OChMCwGMoe87G
wBlAzJT9Y7ncwD+HID4MZc8ZQNAMiV61W86/rBgBSgPeGUCkjknrFJfnv9AQ
xIeh7BlAQD3WDqXF27/1CIfFP/sZQC7RPGk6G+a/GQFKA94JGkAAcTQCmqPY
vz75DEF8GBpAIBgjbtSonT9i8c9+GicaQMAzCnD/ZpW/h+mSvLg1GkBgRCBr
H5fhP6zhVfpWRBpANHWpImxq0D/Q2Rg49VIaQAo6/3/3neE/9dHbdZNhGkAE
vZwzhBXoPxnKnrMxcBpA6JfJXmjszr8+wmHxz34aQMSQxzYzA9m/YrokL26N
GkBotjR6VyLEv4ey52wMnBpAlAFq+mGQxT+rqqqqqqoaQDjVl6fsVs8/0KJt
6Ei5GkCZfM8n6gDmP/SaMCbnxxpAAFNw/WPY5r8Zk/NjhdYaQORCay4+gtq/
Pou2oSPlGkA+5ytoIe3YP2KDed/B8xpAEPzqDu807r+HezwdYAIbQD5a/DIB
ZOc/q3P/Wv4QG0DgmnqnCrXLv9BrwpicHxtAIAWoOecO2b/0Y4XWOi4bQJiC
FuqQtcS/GVxIFNk8G0D0IYa3wW/KPz1UC1J3SxtASKMSSoq2zT9iTM6PFVob
QJijeEHFu8a/hkSRzbNoG0DiSXx6RUjlv6s8VAtSdxtAwIXcQ0zsmr/QNBdJ
8IUbQPDoXtI66+m/9Czaho6UG0CoSvvznWHSvxklncQsoxtAnDx+GxIhzD+j
XLbeIKcbQB0szU4KEwLAjF4PGA==
       "]], 
      LineBox[{{6.934499558648426, -2.259297004352915}, {
       6.937901498929337, -0.1671067704589766}, {
       6.9521770164168455`, -1.8348654107935376`}, {
       6.966452533904355, -2.1696759772373855`}, {
       6.966599165363111, -2.259297004352915}}], 
      LineBox[{{6.992509369807513, -2.259297004352915}, {
       6.995003568879373, -0.4310793306707157}, {
       7.009279086366882, -0.5924188253459557}, {
       7.02355460385439, -0.2936280856444269}, {
       7.032481505803024, -2.259297004352915}}], 
      LineBox[{{7.042576374157614, -2.259297004352915}, {7.052105638829408, 
       0.10531292780775425`}, {7.066381156316917, -1.9983985924784524`}, {
       7.080656673804426, 0.6355612235779995}, {
       7.093019450253371, -2.259297004352915}}], 
      LineBox[{{7.097171455343496, -2.259297004352915}, {7.109207708779444, 
       0.1481319243248631}, {7.123483226266953, -0.35867070424981495`}, {
       7.129904258166525, -2.259297004352915}}], 
      LineBox[{{7.144991004497392, -2.259297004352915}, {7.152034261241971, 
       0.004873345160165021}, {7.16630977872948, 0.0077070520378252905`}, {
       7.1805852962169885`, 0.9265820122730622}, {7.194860813704498, 
       0.3475070890246832}, {7.209136331192006, -1.8327752651890794`}, {
       7.223411848679516, 0.8171563480191159}, {7.237687366167024, 
       0.22619774763907308`}, {7.251962883654533, 0.8270181046871498}, {
       7.266238401142042, -0.1527078602956331}, {
       7.280513918629551, -0.8838252743714476}, {
       7.2947894361170595`, -0.4906267712448553}, {
       7.309064953604569, -0.7263590173501682}, {
       7.318948307466681, -2.259297004352915}}], 
      LineBox[{{7.326327648846256, -2.259297004352915}, {7.337615988579587, 
       0.3150539768207907}, {7.351891506067096, 0.15747353845112244`}, {
       7.366167023554604, -2.072528346543998}, {
       7.380442541042114, -0.11386597979835855`}, {
       7.387206601967089, -2.259297004352915}}], 
      LineBox[{{7.40413909031359, -2.259297004352915}, {
       7.4089935760171315`, -1.031643060231029}, {
       7.42326909350464, -0.6120579209414403}, {7.437544610992149, 
       0.45935065753328763`}, {7.451820128479658, -0.42285587628011756`}, {
       7.466095645967167, -1.1536342676158187`}, {7.480371163454676, 
       0.5718043146705482}, {7.494646680942185, -2.2267714702747434`}, {
       7.495108238584258, -2.259297004352915}}], 
      LineBox[{{7.51342618928753, -2.259297004352915}, {
       7.5231977159172025`, -0.14735688971039518`}, {7.537473233404712, 
       0.4048109069048319}, {7.55174875089222, 0.6762037151739555}, {
       7.56602426837973, -0.15068215459772194`}, {
       7.579055354470536, -2.259297004352915}}], LineBox[CompressedData["
1:eJxTTMoPSmViYGAQA2IQzd/eVRsaLOcgq3PWj0uY6cDn1dqRNxLkHJ6YSh4o
zjhpL77k3bSyfDmHCavmyZovv7bfZs7GKyJ1cg4GotWzukv27k+cUiK0uUfO
4cfCNauLVh/Y39pjHhA4W87hhtxUqyyWrfarWn71vl8p58AxVVFsn8DJ/edq
9p7u3SHn4KfZfCot/bL955IGTp3jQPlfW0LNErbZi+c6u5+6KufQdfWa093H
T/fbpLK1ZjyRc2DIkHyu/djVPiH25CG2z3IOIXO9KnmnfNzfGtrDsJRR3uHU
hJ9+Gvo/9q/y9bdzFpB3CKhb8OdvP9A+V6Gah3LyDnxRnSwqyx7s/2x7dWe9
rrzDh+KYCXedz+wXN5vxXdYGxD80e2b0xf02etGme7zkHZyU80Ouvrlkn6Am
VxwVKe+gsDTVYfquU/tb5R5u+JEu71AxVdL2w7Qz+1eKgQJI3kGO46IPN9MD
e61G3vsa1fLw8AQAC6SfBw==
       "]], 
      LineBox[{{7.889997092741016, -2.259297004352915}, {7.894361170592434, 
       0.41218462785657395`}, {7.908636688079944, -0.21284182811739982`}, {
       7.922912205567453, -1.282075857277122}, {
       7.9371877230549615`, -0.1604388111882269}, {
       7.951463240542471, -0.3139166836211533}, {
       7.965738758029979, -0.06520044867508501}, {
       7.9800142755174885`, -0.22523218444999826`}, {7.994289793004997, 
       0.6229167349774114}, {7.99939418516424, -2.259297004352915}}], 
      LineBox[{{8.022254523620994, -2.259297004352915}, {
       8.022840827980016, -2.037503196306515}, {
       8.037116345467524, -0.07516257015547656}, {8.051391862955033, 
       0.39133126184354516`}, {8.065667380442541, -1.6313014174756204`}, {
       8.079942897930051, -0.3799460046665364}, {
       8.09421841541756, -0.6905982766844965}, {8.108493932905068, 
       0.056989693005946473`}, {8.122769450392578, 0.09533569099292127}, {
       8.137044967880087, -0.49504966636258607`}, {
       8.151320485367595, -0.4621012127352859}, {
       8.154284252062645, -2.259297004352915}}], 
      LineBox[{{8.17641333535004, -2.259297004352915}, {
       8.179871520342614, -0.06644535868935808}, {8.194147037830122, 
       0.1790981898440952}, {8.20842255531763, 0.6439629015537385}, {
       8.22269807280514, 0.32576216512981604`}, {8.23697359029265, 
       0.23724097585515347`}, {8.251249107780158, -0.3925618571761842}, {
       8.265524625267666, 0.14180849595020906`}, {
       8.278196411255356, -2.259297004352915}}], 
      LineBox[{{8.282195885783105, -2.259297004352915}, {
       8.294075660242685, -0.7524365512596454}, {
       8.308351177730193, -0.22342346942931113`}, {
       8.322626695217702, -0.5847243255671686}, {
       8.336902212705212, -0.4938197861221818}, {
       8.344907589506194, -2.259297004352915}}], LineBox[CompressedData["
1:eJwBQQG+/iFib1JlAgAAABMAAAACAAAA/qO8pTu3IEAdLM1OChMCwNQBJrAc
uyBA3DkSDDxB5r/nfQfPa8IgQLDgQTV6m7u/+fno7brJIEAe1nmmDnTXPwt2
ygwK0SBAJPn5ufgY9r8d8qsrWdggQASNZzt29eA/MG6NSqjfIEBA1YfcDBnN
P0Lqbmn35iBAB58IaTSP5z9UZlCIRu4gQIzSydhDo+m/ZuIxp5X1IEBYpfEX
3rbWP3leE8bk/CBA/BziF4K59b+L2vTkMwQhQCofh5UB+do/nVbWA4MLIUDg
sLnKR1n2v7DStyLSEiFA6xwh2A+l6T/CTplBIRohQHoo9v6EtNo/1Mp6YHAh
IUCWMnmrz+3xv+ZGXH+/KCFAOLZhRZ4s6L/5wj2eDjAhQPc+88gshOE/JOrF
aUY0IUAdLM1OChMCwKRDk/c=
       "]], 
      LineBox[{{8.614113661279843, -2.259297004352915}, {8.62241256245539, 
       0.596795345763163}, {8.636688079942898, -0.34688071250298314`}, {
       8.645621564955837, -2.259297004352915}}], LineBox[CompressedData["
1:eJwBsQFO/iFib1JlAgAAABoAAAACAAAA/RsAu1RPIUAdLM1OChMCwFQvpTia
VCFA+Thn2xdg5j9mq4ZX6VshQDaj79grLPi/eSdodjhjIUBiFN6AKQ/yv4uj
SZWHaiFA+Gc5XGB71j+dHyu01nEhQCCmIhSIHZM/r5sM0yV5IUAm8zG/zfLt
v8IX7vF0gCFAkO2E26NA9r/Uk88QxIchQBAQV2Aiocy/5g+xLxOPIUDyZDwW
SUr+v/iLkk5iliFAqtB3vuD56D8LCHRtsZ0hQMIHTxnP7+c/HYRVjAClIUDE
pPz96PfAPy8AN6tPrCFABjuyP4Hd5j9CfBjKnrMhQFay9YAA+eu/VPj56O26
IUDUVOrkeHbeP2Z02wc9wiFANLRwnxWc5b948LwmjMkhQI7eJAzLiOK/i2ye
RdvQIUD+eic/tcr/v53of2Qq2CFAXu6u0iwD87+vZGGDed8hQFitxqkf7fS/
weBCosjmIUDQOs2UH7Hyv9RcJMEX7iFA4JExbgaauj/m2AXgZvUhQL46QWDR
IeC/+FTn/rX8IUCoh0B4/pLGP/suGGYhAiJAHSzNTgoTAsBIxcx3
       "]], 
      LineBox[{{9.013459010334374, -2.259297004352915}, {
       9.02212705210564, -0.9466164191247608}, {9.036402569593148, 
       0.439016163531762}, {9.050678087080657, -0.9116578331770084}, {
       9.064953604568167, 0.7436023551541102}, {9.079229122055676, 
       0.20703328441239033`}, {9.093504639543184, 0.09376649874774967}, {
       9.101078156546553, -2.259297004352915}}], 
      LineBox[{{9.114372498174474, -2.259297004352915}, {9.122055674518203, 
       0.16754568471080966`}, {9.136331192005711, -0.7797435133642243}, {
       9.15060670949322, 0.4808000210352289}, {
       9.16488222698073, -0.01960461077305431}, {9.179157744468238, 
       0.8835078816792451}, {9.193433261955747, 0.20962982699777888`}, {
       9.207708779443255, -1.4497563278074619`}, {
       9.221984296930765, -0.4301787510650039}, {9.236259814418274, 
       0.34113845625477834`}, {9.250535331905782, 0.0344560913168781}, {
       9.26481084939329, -0.047367767464182364`}, {
       9.273630457244503, -2.259297004352915}}], LineBox[CompressedData["
1:eJwBoQFe/iFib1JlAgAAABkAAAACAAAAfWDtBEKSIkAdLM1OChMCwHiCZocz
liJA3rvt4rn+5L+K/kemgp0iQOrxdMCU19o/nXopxdGkIkDgiTINHN/Ev6/2
CuQgrCJAvovWCui07b/BcuwCcLMiQFKNFvT5f+O/0+7NIb+6IkAYPsICQa3S
P+Zqr0AOwiJAFC6QaXLc67/45pBfXckiQBzrTIahBOU/CmNyfqzQIkBckTWs
nR3ZvxzfU5371yJAQHMG/cbqkr8vWzW8St8iQKTT0EIfR9k/QdcW25nmIkAC
kK2s6xQBwFNT+Pno7SJAhwXPY7dx5j9mz9kYOPUiQPrW8Fh1eNU/eEu7N4f8
IkAwB/aOWXjYv4rHnFbWAyNAwQefsPJY4z+cQ351JQsjQMR+UjFltOY/r79f
lHQSI0DqdHccfUjgP8E7QbPDGSNAtF3Qk5x+2b/TtyLSEiEjQAbEYCtcD+I/
5TME8WEoI0B8sDU+cXzjP/iv5Q+xLyNA4v6+XnT2878KLMcuADcjQODh5rvF
f8S/Ew/DCcI5I0AdLM1OChMCwNVOxKo=
       "]], LineBox[CompressedData["
1:eJwBwQE+/iFib1JlAgAAABsAAAACAAAA3yUat/dCI0AdLM1OChMCwC8kimye
RSNApJM1+3Zb0r9BoGuL7UwjQODSsnqe9au/UxxNqjxUI0B4nTbRkVq/P2WY
LsmLWyNAfN6oH9XLxj94FBDo2mIjQLYT5H24S+I/ipDxBipqI0DWdRxLgZji
P5wM0yV5cSNA4GaZiKKIlT+uiLREyHgjQPBkJ5lOBKs/wQSWYxeAI0B2XaNa
nc3dP9OAd4JmhyNAYOZZIOzF2r/l/FihtY4jQNSCctHmgdi/+Hg6wASWI0DO
93Hg/Y37vwr1G99TnSNAMAUtci52+r8ccf39oqQjQOQnPoqZ09C/Lu3eHPKr
I0BcE5BsAuLQv0FpwDtBsyNAKKOF2MHH4z9T5aFakLojQFSkzymBAs8/ZWGD
ed/BI0B4FjSglL3Dv3fdZJguySNAgEDj/WCB5D+KWUa3fdAjQNRTaDBuRtG/
nNUn1szXI0AAUyF+oEmkv65RCfUb3yNAFFVAMk0uwT/BzeoTa+YjQKBjV/4F
7eI/00nMMrrtI0CBbUCF2MjmP+XFrVEJ9SNAVOpIPbUw4T/3QY9wWPwjQHbi
HO7oDtg/HKnUNQ==
       "]]}}, {{}, {}}}},
  AspectRatio->NCache[GoldenRatio^(-1), 0.6180339887498948],
  Axes->{True, True},
  AxesLabel->{None, None},
  AxesOrigin->{0, 0},
  DisplayFunction->Identity,
  Frame->{{True, False}, {True, False}},
  FrameLabel->{{
     FormBox["\"absorbance (arbitrary unit)\"", TraditionalForm], None}, {
     FormBox["\"frequency (THz)\"", TraditionalForm], None}},
  FrameTicks->All,
  GridLines->{{{0.53, 
      Directive[
       Dashing[{Small, Small}], 
       Thickness[0.005]]}, {1.2, 
      Directive[
       Dashing[{Small, Small}], 
       Thickness[0.005]]}, {1.37, 
      Directive[
       Dashing[{Small, Small}], 
       Thickness[0.005]]}, {1.82, 
      Directive[
       Dashing[{Small, Small}], 
       Thickness[0.005]]}}, None},
  GridLinesStyle->Directive[
    GrayLevel[0.5, 0.4]],
  ImageMargins->0.,
  ImageSize->Automatic,
  ImageSizeRaw->Automatic,
  LabelStyle->Directive[FontSize -> 16],
  Method->{
   "OptimizePlotMarkers" -> True, "OptimizePlotMarkers" -> True, 
    "CoordinatesToolOptions" -> {"DisplayFunction" -> ({
        Identity[
         Part[#, 1]], 
        Identity[
         Part[#, 2]]}& ), "CopiedValueFunction" -> ({
        Identity[
         Part[#, 1]], 
        Identity[
         Part[#, 2]]}& )}},
  PlotRange->{{0.2, 2}, {0, 1.5}},
  PlotRangeClipping->True,
  PlotRangePadding->{{
     Scaled[0.02], 
     Scaled[0.02]}, {
     Scaled[0.02], 
     Scaled[0.05]}},
  Ticks->{Automatic, Automatic}]], "Output",
 CellChangeTimes->{{3.8550071645863934`*^9, 3.855007186400017*^9}, {
   3.8550072682079372`*^9, 3.855007271362768*^9}, 3.8550074326544657`*^9, 
   3.855007522794607*^9, {3.855007648377234*^9, 3.855007652205946*^9}, 
   3.8550077000787888`*^9, {3.855017199001506*^9, 3.855017214243183*^9}, {
   3.855019931896481*^9, 3.8550199436835337`*^9}, 3.855019984385872*^9, 
   3.8550211441068287`*^9, {3.855021452704821*^9, 3.855021475479629*^9}, {
   3.8550215113388157`*^9, 3.855021548130783*^9}, 3.855021800192247*^9, 
   3.855021855302203*^9, {3.855021918757814*^9, 3.8550219504313517`*^9}, 
   3.8550498291686563`*^9, 3.856489336731697*^9, {3.856490211057707*^9, 
   3.856490284877483*^9}, {3.856490328907073*^9, 3.856490354576953*^9}, 
   3.856493799934614*^9, 3.8565077114503202`*^9, 3.8565078170240393`*^9, 
   3.8565079341232986`*^9, 3.856508069076808*^9, {3.8565779078112926`*^9, 
   3.856577924300996*^9}, 3.8575150668327007`*^9, {3.857515176959033*^9, 
   3.857515205937315*^9}, {3.857535461087727*^9, 3.857535484072316*^9}, 
   3.857535526508987*^9, {3.8575379375747232`*^9, 3.857537942085396*^9}, {
   3.85762441822656*^9, 3.857624449659787*^9}, {3.8576246160791607`*^9, 
   3.857624639152182*^9}, {3.857624695509164*^9, 3.857624791902145*^9}, 
   3.857624985638278*^9, {3.857966071036758*^9, 3.857966101786168*^9}, 
   3.862438386268755*^9, 3.8687938431503057`*^9},
 CellLabel->
  "Out[202]=",ExpressionUUID->"c82a7448-b89f-4a26-b09f-284d75ff0d6d"]
}, Open  ]],

Cell[CellGroupData[{

Cell[BoxData[
 RowBox[{
  RowBox[{"(*", 
   RowBox[{
    RowBox[{
    "show", " ", "selected", " ", "samples", " ", "on", " ", "the", " ", 
     "same", " ", "plot"}], " ", "-", " ", 
    RowBox[{
    "pure", " ", "standard", " ", "and", " ", "all", " ", "real", " ", 
     "samples"}]}], "*)"}], "\[IndentingNewLine]", 
  RowBox[{"Show", "[", 
   RowBox[{"L0b", ",", "L15", ",", "S1", ",", "S2", ",", "S3", ",", 
    RowBox[{"PlotRange", "->", 
     RowBox[{"{", 
      RowBox[{
       RowBox[{"{", 
        RowBox[{"0.2", ",", "2"}], "}"}], ",", 
       RowBox[{"{", 
        RowBox[{
         RowBox[{"-", "0.5"}], ",", "1.5"}], "}"}]}], "}"}]}], ",", 
    RowBox[{"Frame", "->", 
     RowBox[{"{", 
      RowBox[{
       RowBox[{"{", 
        RowBox[{"True", ",", "False"}], "}"}], ",", 
       RowBox[{"{", 
        RowBox[{"True", ",", "False"}], "}"}]}], "}"}]}], ",", 
    RowBox[{"FrameLabel", "->", 
     RowBox[{"{", 
      RowBox[{
       RowBox[{"{", 
        RowBox[{"\"\<absorbance (arbitrary unit)\>\"", ",", "None"}], "}"}], 
       ",", 
       RowBox[{"{", 
        RowBox[{"\"\<frequency (THz)\>\"", ",", "None"}], "}"}]}], "}"}]}], 
    ",", 
    RowBox[{"FrameTicks", "->", "All"}], ",", 
    RowBox[{"GridLines", "->", 
     RowBox[{"{", 
      RowBox[{
       RowBox[{"{", 
        RowBox[{
         RowBox[{"{", 
          RowBox[{"0.53", ",", 
           RowBox[{"Directive", "[", 
            RowBox[{"Dashed", ",", 
             RowBox[{"Thickness", "[", "0.005", "]"}]}], "]"}]}], "}"}], ",", 
         
         RowBox[{"{", 
          RowBox[{"1.37", ",", 
           RowBox[{"Directive", "[", 
            RowBox[{"Dashed", ",", 
             RowBox[{"Thickness", "[", "0.005", "]"}]}], "]"}]}], "}"}]}], 
        "}"}], ",", "None"}], "}"}]}], ",", 
    RowBox[{"LabelStyle", "\[Rule]", 
     RowBox[{"Directive", "[", 
      RowBox[{"FontSize", "\[Rule]", "14"}], "]"}]}]}], "]"}]}]], "Input",
 CellChangeTimes->{{3.85649201177103*^9, 3.8564920521268663`*^9}, {
   3.856492162331328*^9, 3.856492173496025*^9}, {3.856492207120639*^9, 
   3.856492220540914*^9}, {3.856493096554595*^9, 3.856493097308153*^9}, {
   3.85649377242225*^9, 3.8564937817331533`*^9}, {3.856508051970408*^9, 
   3.85650805730119*^9}, {3.8565081670548773`*^9, 3.8565081673381042`*^9}, {
   3.857515855100848*^9, 3.857515864346559*^9}, {3.8575159441280127`*^9, 
   3.85751594497626*^9}, {3.857515980764695*^9, 3.857515980884761*^9}, {
   3.857516369293152*^9, 3.857516369489553*^9}, {3.857522296231464*^9, 
   3.857522313574624*^9}, {3.857530955864571*^9, 3.8575309657954407`*^9}, 
   3.857563555126401*^9, {3.857624476462195*^9, 3.8576245020120707`*^9}, {
   3.857627274204598*^9, 3.857627284725189*^9}, {3.868793747883037*^9, 
   3.8687937666423187`*^9}},
 CellLabel->
  "In[203]:=",ExpressionUUID->"dad91695-e995-4e14-a859-08861309e879"],

Cell[BoxData[
 GraphicsBox[{{{}, {{}, {}, 
     {RGBColor[0.5607843137254902, 0.5254901960784314, 0.5647058823529412], 
      PointSize[0.0055000000000000005`], AbsoluteThickness[1.6], 
      LineBox[{{0., 0.15504492969281458`}, {0.014275517487508924`, 
       0.18720349146461757`}, {
       0.028551034975017847`, -0.26095695394331075`}, {0.04282655246252677, 
       0.16327923350072204`}, {
       0.057102069950035694`, -0.28526949394833423`}, {
       0.07137758743754462, -0.35067698496929633`}, {
       0.0788529132589177, -1.3863220701396155`}}], LineBox[CompressedData["
1:eJw1mHlYzO0Xxqd9r5lB2lVISG+yJeWcyJolCS1o2snyisj2kiglS1SESitq
og0tlnbte2mvaVHRom3al990eX5/zXWu78z1PN9zzv2572uUrP41suWmUCi7
uCiUuc//rje+aVdMBBFvCTGG+kgqGzQX9PgmA/VijY7m2haQ2tXvdk3nKzQo
Ba8uqK0CheVHrvGdT4Pc1VudIwo/Q8yqT2uKtmWAk15CyIP+slSc+7l0Fogq
vaVtz69NLV/vFH60NxumLoxOu91IB5tNFUeXpOeAsb6R7J28fPh7Xh5ojEwF
dHxhgrv+46KEEwUQbGupc2Hgderf84sgeOb7oZHAD6lRe/dv3kotAUXtpbUs
zzByn1Lw3nWDDYzPYMd0P/LLvAyoz4+0K/xJIPcrB4rq5ZQqlZ2pYzE/JeL+
qQC8qXzs3sxTct9KoATk5Ir/OQyeH/RzL/NUQVp6vV2nXwj8vX8VeD838gqz
CQfZ5DAXrP4BwcyG3uNTgeR9qoH1dOBxUHcARH/l3ijIrAHKj/El56RDyfvV
AlVON895cRhszrAcKLlRB6z2BaziIH/yvvWQZujBbO29DSXf0yKfGTUARdlq
S+QnS9L/Rkgrz/PnMvQAy4JFVhYqTeC99+qqjMUh8LcfzZDmNPTyX8lIGCy5
IbNsohkUo8PjbiKT9IcF/QcoQi6RYbDl99mTox0sSDPfdP+srAfpVwtQjidY
yb29kup1OmhbfSmn1nh9YfvjA6l/+9cKlBfZOy7G+UJFX5FSagqnDp30nzkd
AX/72QZp0+V0eT4myDlOT4eGtwG14Z/5vcGR8Le/7cBKibUrlA0B2yG1OveH
7UDhcn/2aqUn6fdPzvvmKjbFmMH7i0c/OVzm1K/+9e32uUX6/xNYT05qsHMC
YWTU68k+qw5QNPXwV1wbSebRAQwW00EmMhrg6uezmns6IZaXz8598A2ZTycw
xl1WrVAPAI+p37sl13dBWlzgCbELd8i8usAl8SSrbMQRyubat+gXKIovP9gr
/YTM7xfEZoJb3Y5wkObazdMk9BvO8fmYF0I0medvCL4Tv0C2Oxqsbl9pTh/6
DWi0teDM1ddkvt3ASHknGq/5HJh8kZ8jGruBosm1y3mPK5l3D1BadrVYf/OE
4bs1zzxzeiBNKXjUTyuIzL8XDD0XR8y8jQQdYUGnM3G9kJv8+L3auliyD33A
COO2WuTxHtzubzA88JJTr9g44WH9muzHH0jrilkd0eUHxeL2auvc/gDKsPfW
DbmSffkDDOORZ52/vMFrp8Gd+xv6IZYuXW+R/X999QMytIq2hMZArJD1+RvR
/RB8W0J5Wime7FM/UOSfDe/pi4HK/KuMc0oDoGhB4fP3jSD7NQCUxo62z7d8
YWxufE8HwCXV0FBg3wP4u28DgE1HPahF/iC/N0rHWGQQFCsslU153hL9DoK3
eTDl0oVY0BPPWLHdZRCSfGanO+XiyT4OQnCOpWtj1nuwK6mV0mJzvv+zjC2d
Ek72cwgY1vwpIqdfwj3vAf4VDkMQLP/ocdq+52RfOfUQvaTILxTeHxBiyzZz
6pKAH4dOM8n+DoNqZXfm8sVxUEFXahMzHgZv558bcvTiyD4Pg2FPnlTnbDSM
VmiVzeYOA2X5k2KhY+Fkv9mAyz+WiS4JAlk/w9QBXTZQ4836r30KIfvOBsrG
bRN57zh6OXziXVs8p77433GFO3Fk/9lQyh45kH4tAWwWurysWjYCWifZvPSb
cUQPI9BfRY/eKh4FnnPrEzACLq4ntdnHQog+RgA7V/b7Lw2Cd89jnJNpo0AN
kTw16xdB9DIKHl6J67fnxEKZWY4t030UDOsWPtDU/Ej0MwpaYQq/z7d/hBHZ
5oOBk5znS7zW+2nEEz2NAUPHucswLhJkGkf0Hp3j1OvWHIzyDSH64tQlm8vW
yYfA5iBxjVs/x0DRey81vCiS6G0cPF5k+jcLJYC1hYrCBbNxyL0ydcJ7fyLR
3ziwxhKnD8Ukwl3FzaK2JeMw5piYdF3vA9HjBGj8Ov1cedU7iG45NHFYfwIM
12xjabEjiD4noDSpbmPQ1zdQGnqma2fyBFBfLZod+ieW6HUC8MXbLIHLH2HY
2u2HtvokvN1D+5NOSyb6nYSx854ntKVSQHppYJZa2CRoWVVOZTp/IHqeBKqP
bcpkaQzodnyIV5CagtL1pZ/W6kcTfXPqNm9pAQpHr28Kg6kPpuBtfhR/n+wH
ovcp0JiQkC3qSwT3E+0Pubmnwd8u9kXowmSi/2noCnTYc/RkIkQtn7o+fGka
XHYpN2heSCA8mIaadcuLt0vGQcnveac6uqdB8U2MTzYjjvBhBly0VnW5rf4I
Q8yVpjWMGTgxtOzap33JhBczEBz5vPUfsa+w8MzWHflVM8DQ9ZJh530m/JiF
LrePfdTjSaCjbr7uy+5ZSLo8nBuT+4HwZBa0Fk7ZTaolAOPP+cXvU2dB0Otp
oV7zB8KXWaBYB8yUfEmGLSbZgoYyFGQ8gMNBlt8Ibyjom3L0Gd+LNKick48x
BXmv4Yd2yTTCHwpKmX7rmDD9CvbScwtGwdzZS4Fh5imERxRMalupv3IyCcbH
u3pT8ijYby/Je7bvM+ET53nBxK+x+FTwqhtuX8PLhYoaw3Je6hmEV1x43+aR
0XN2Bsh/pjREb+ZCuYltntURGYRfXNhef98Rl6dDzEvRiqVXuJBRVrtfojqV
8IwLe9x+rTe+mg5brkvlByVwYW7ChBRTKIPwjQsLNxyc/9A7Eyo5alrYx4Un
+FuV5J5mEd5xY7iuQttkZxbY6Wokeatyap222tu3Mwj/uPFtxPdj+6zSYExe
J0bImhu1HK5afBdKJTzkRl6KH/vPrTS4N7PjtWsgNzZwVRv0GGQQPnLjfPHu
q9b3skBuTr7V3Dg2oHbi9utswktu9GAbt+tXZUNMqoWvE50HTzw9JNmikkX4
yYNO6tblkSIZoBd8yqt3Dw9WSsy7IC+dTnjKgww95uTk+XSocHF2tbvLg2P/
2odnDWcQvvKgTskeubr3WWBrOSc4Hgy//S1QtiSb8JYHsx6dukaryYZRDj1M
pjjPd6uIK2dmEf7yomqVRNSbLdlwT/mlfdl6XlRccl3PrD+b8JgXXV5vaDZw
+w5yPG+O73bkRW+uw6ZJ3bmEz7xIOaq+IJcnB963xR/KZPJiv2w+Y7Xtd8Jr
Xjyx1DY/Rfc7YNa3PTodvFiT9DnC7nY24Tcf6u+5kdkK36E8PH/rR0U+ZDxS
P9mlXEJ4zofhNovz7GrzwHYOH+Z8GPuU9xPIFBK+86Hi+vJQ7YOFMGrbuvqN
H+f3RVkf+zvyCe/5sNCkJCR8KA88t/epKpbyoahaD+Wnbw7hPx/6Z7tSVP7L
AVkOLZ8L82PPZqVnfafziB/wY/DKpadfBRXBOwH+hfRt/OgUWxflkVFA/IEf
1WqXKcLbIoAumrjXTX40mb/9/KveYuIX/Ch4k5u/yLMYynPl+XhT+JF3ZoWd
QncJ8Q9+1JFQdDyQVQI2kXMA4nx/JY/dEb0y4icCaGxuZnS+oRxGPNcNsdUF
UOOP62t6cBnxFwGMXuvlasVXBh4OehxFCqBZaYJFk1kZ8RsBzOBSLztiXA4y
BntbOsME8FOmk4r22griPwLYdC7Xw2mwCt7N4atJAFOepg+YX6kifiSAokW7
9/46VwXAcYdaKUGUUTcZNFapIv4kiINDxevmBVZAWc+570YHBZHXecQzzbuC
+JUgfuvVtrlysAysi65/LXggiGsrFvnQ6iuIfwmi1JvQRUJSlcB+58HZCEHs
qxU2VzCsIX4miPeWDp6dla8Fj4e+zK/cQpgy3Xhkn18d8TchzLql1sg3Vg0y
/waHrtcVQrlOewul3Crid0LYt+kkjbW/GqL3R3M6KoSHL5j0fDWvJv4nhF88
55smZ9XC5jk8xAvhmE11R2V2PfFDITztdoDxerYJSqlZd0N6hLBYf+zFwcBm
4o/CmCW5yaRegAVWA3NAFkbcdYl37UQj8Uth1CrQWeDp2ADssvqLPpbCeMdH
fbVSTgPxT2G8r8ZV1raPBXfjO0+LBghjQh3X1kdLWMRPhdHpZboN14EmkPYZ
4jioMPJaDe8Xrm8m/iqMCze6+15f1QLMC7NmM1QRrNGv5emjNBO/FUGPVykL
Tsa3gK6xiJGzgQjecKDnuUmziP+K4PyztOD8O5zz1i7kOKIIipha9YdxsYgf
i2DjGU8FA03O+y1YjCfTRHDD3divlhYs4s8iyHLJ/WEQyYJhtvqG1gkRFG0K
3as6ziJ+LYqfMuoOSNs2gvucfNeJortEvGz0pmbi36IY1KaZHtzVCFKJ25dW
/iuKw1pUM96yBuLnoqiRXDjKfNgEzGdGcnujRDG27sBT/7YW4u+i+E3iFV+Q
OOe8y8fnfW8XRcGEr8qmG5qI34shK1L9Zy3neYmJgzAsEkPhAt2eEK9m4v9i
qH2sX7WfXg6WGy9xJZmKYeEPB7vNzHqSB8TQRONb16nUahiSdh3T8BXDeKMV
Bt6PG0g+EMOrwfpxh8cbwG3iwZ/IYjGE1edv3LzYQvKCGM53C0zZ+KgdpOqf
dygLiWOiuLF6QAOL5AdxPHcv8cWN8maI4nTz5VZx/FTqpelQ2kTyhDhyv58q
bPCpAJ2AuMr5N8QRG45fChxKI/lCHCujCtq0c2qheE5eSeLYrymSdMWmhuQN
cfRNNFAXVG0DxrG8DP4hcbzfpqpi6tZG8ocEbr/66EZ/ZSsM6VYl31wlgZpL
dTqczdpJHpFAXFnX6WLTCG4KLbFj9hLYpXSxblq4luQTCQxO9j5j51YNC2d7
3jiGSmDWd2eG3p1Gklck0GeHjUnLl1aIbB4L+t0ggUpTXSpfzH+S/CKB1JmX
po6DLFBgcBfEiVBR2rOROevYQvIMFYX7NzGXSzaCvaEHh+BUNJG5qPnjaR3J
N1Q0ctwpe3F/E8TinGFTsX9x3c7i7iqSd6jI7bl0U93eUhjX8NW1t6aimai5
tUFPPck/VHxQ9HbgWW4XbFGS4RCZilax2nprctpIHqKiuzI7NSucBV604LWs
QCpKOayy3H2gjeQjKu67Vay1G1qhkkslVu4zFevqmWMbshtJXuLcd8X0ph+d
VSA/ODdQKtZ6frjrpPuT5CcqXpTp2KQt1AZ2c/bFpuLvd64br8VWkTxFw9OS
1fr2Zq0QW56oXE6n4Zc3Ib/dr9SRfEXDjmW9szsl62A8Q5dDTBpS/0vqquXw
4m/eoqF7Zqua6QXOeQmZ0gZ7aZh1dfkOpSetJH/R0GSn/TWpqE7wCtvld9eB
hvlKYk2UXT9JHqOh7Y1lUcea2qDSp4RDQBry227fKZZRR/IZ5z51d6uLvfJA
/s6h+5QIGqoW6Gm7lhSSvEbD7LTjl/3COOc51QvoZtBwlvaA6drbTvIbDY+e
zTiIFt0QYzMXYGgonKYq9/DuL5LnaChoqBTh7NUBY8adMx+naKj94P0xOZ4y
ku/oWHNO8m7pruJUvW1nrg5K0/Hc9ZtZK54WkrxHR5t7o4slfPPg3px9bqCj
y5pNTy7vLiX5j46GKhctpO/0QOXSK46njOmoViSjr7Wjm+RBOvKnbVt4qrUF
5CXnFpyOg3zLL9PKWCQf0nHCY/GlSYMfYMfvxiEOHVdUWGV6+7eRvEhHHXP+
2wHrfqTGjAi3K0Zzzl9waVUn7WPq3/xIR+GaljSBtiYY6/C2OJZHR1X+DrcX
L3pInqTjkjr1Bv0aznnVkhyC0DGIbt9P4/D6b76kY1Pw1BrRhnq4lxNw+AfP
PLy3YMW117IdsDtVdo+Q0Dz8//+P/wPHN8KT
       "]], LineBox[CompressedData["
1:eJwBAQL+/SFib1JlAgAAAB8AAAACAAAAzfqlNrIcE0ALkA8NYC72v9O3ItIS
IRNAGBDEHPByzD/4r+UPsS8TQOY28ogzyuc/HKioTU8+E0CgJ8Rw00ujv0Gg
a4vtTBNAgpN+hAH42j9lmC7Ji1sTQPxRsGTfLeA/ipDxBipqE0DIQyp/rFuw
P66ItETIeBNAALgBRYRj2D/TgHeCZocTQLG15umMnuk/+Hg6wASWE0A89h1L
N6rgPxxx/f2ipBNAMBZNPNl8t79BacA7QbMTQK62lSD6X94/ZWGDed/BE0Dc
/7San8HLP4pZRrd90BNAIBt0Qzljlj+uUQn1G98TQEiC9ml6p7U/00nMMrrt
E0BckkX0LPnqP/dBj3BY/BNAzKJQPsGaxT8cOlKu9goUQFI3nObiQek/QDIV
7JQZFEB7VCFK557kP2Uq2CkzKBRARLEthTDnxj+KIptn0TYUQEIYzwq5UNw/
rhpepW9FFECA+mYs8p2Sv9MSIeMNVBRAACOWKtwQqb/3CuQgrGIUQEbYKn+L
VeM/HAOnXkpxFED0nQrapMTcP0D7aZzofxRARIrbFEzw6T9l8yzaho4UQAE6
5RFUlO4/ievvFyWdFEBQQJrxNNLrP67jslXDqxRA+EiFKOW1zr/T23WTYboU
QLZtzWLj1ei/P/pHinXGFEALkA8NYC72vw/K6HE=
       "]], 
      LineBox[{{5.1973465286569445`, -1.3863220701396155`}, {
       5.2105638829407575`, 0.21669118870759352`}, {5.224839400428266, 
       0.34877439296638546`}, {5.239114917915775, 0.8043076602043857}, {
       5.253390435403284, 0.8948884282400644}, {5.267665952890793, 
       0.9056816571022116}, {5.281941470378301, 0.19183083718527938`}, {
       5.296216987865811, -0.19681392950569188`}, {
       5.310492505353319, -0.1803470986882545}, {5.3247680228408285`, 
       0.6921162896437101}, {5.339043540328338, -0.2053892070312351}, {
       5.353319057815846, 0.4311000342071317}, {5.367594575303356, 
       0.9085223960039835}, {5.381870092790864, 0.471662743695604}, {
       5.396145610278373, 0.35446275679115935`}, {5.410421127765882, 
       0.32906908804778423`}, {5.422671456369339, -1.3863220701396155`}}], 
      LineBox[{{5.426664282280366, -1.3863220701396155`}, {5.4389721627409, 
       0.3875375466389954}, {5.453247680228409, 0.7108137803242318}, {
       5.467523197715917, 0.7915179610034061}, {5.481798715203427, 
       0.8306205669305674}, {5.496074232690936, 0.4329437770675375}, {
       5.510349750178444, 0.8541982674794346}, {5.524625267665954, 
       0.5058380225567214}, {5.538900785153462, -0.08340224185434031}, {
       5.5531763026409715`, 0.06021455263347364}, {5.56745182012848, 
       0.05783183997295305}, {5.581727337615989, -0.17666939978797402`}, {
       5.596002855103498, 0.6084215457897824}, {5.610278372591007, 
       0.23304373834444703`}, {5.620779950458993, -1.3863220701396155`}}], 
      LineBox[{{5.629099841574233, -1.3863220701396155`}, {
       5.638829407566025, -0.1407925468303679}, {
       5.652517444672729, -1.3863220701396155`}}], LineBox[CompressedData["
1:eJwBgQF+/iFib1JlAgAAABcAAAACAAAArhCPRjadFkALkA8NYC72v63QWsdl
qxZAyHlHx4p41z/SyB0FBLoWQKZzDa1W8uQ/9sDgQqLIFkDCEMoG3TnYPxu5
o4BA1xZA4HSPLWShrb8/sWa+3uUWQLDNvhSYWbk/ZKkp/Hz0FkDY9jcazoXn
P4ih7DkbAxdAFyIYb8NR6j+tma93uREXQFho+uTBvrw/0ZFytVcgF0CwhNc/
Vu/SP/aJNfP1LhdA1nv7cT7O5D8bgvgwlD0XQCifDOKmhtM/P3q7bjJMF0BS
imrsJ3PfP2RyfqzQWhdAQhLpdcL84T+IakHqbmkXQEgXpK9WrNo/rWIEKA14
F0ASY4jdI+Dkv9Fax2WrhhdANmF5/L0c0j/2UoqjSZUXQAOoZTRmC+w/GktN
4eejF0Dge4RetLTpvz9DEB+GshdA0AtRiK5+0j9kO9NcJMEXQIAsmczLBaO/
iDOWmsLPF0AEEC1zsKvEP7T18HL/0xdAC5APDWAu9r8R4K6Q
       "]], 
      LineBox[{{5.977495090513646, -1.3863220701396155`}, {5.981441827266239, 
       0.062435615900265584`}, {5.995717344753748, 0.20839880223292617`}, {
       6.009992862241257, 0.5769798175163187}, {6.024268379728766, 
       0.5201700819362913}, {6.038543897216274, -0.6380535388466679}, {
       6.052819414703784, 0.5485836010652132}, {
       6.067094932191292, -0.6566327046838962}, {
       6.078633226928965, -1.3863220701396155`}}], LineBox[CompressedData["
1:eJwBQQG+/iFib1JlAgAAABMAAAACAAAAY6t+QDtVGEALkA8NYC72v/bkMwTx
YRhAEAaP5c7bzb8a3fZBj3AYQHwJ6SQTu9m/P9W5fy1/GEDquiYpEHnqP2PN
fL3LjRhAQLplKqR6m7+IxT/7aZwYQMgDjQufBrk/rL0COQirGEAKgb49NJfk
v9G1xXamuRhATraP0IaB2j/1rYi0RMgYQE6ajxrPxOQ/GqZL8uLWGEAg2HLu
ZCGtvz6eDjCB5RhA4DUk/UXVyb9jltFtH/QYQAiIIVeoI8a/iI6Uq70CGUCz
JNRen3HgP6yGV+lbERlAVrXdPHXw6D/Rfhon+h8ZQH5pPb1K29Y/9XbdZJgu
GUCM7t5BdkrjPxpvoKI2PRlAiJac/9Pw0r8+Z2Pg1EsZQEAVQFqr+MI/oKc8
DENaGUALkA8NYC72vyW7kIU=
       "]], 
      LineBox[{{6.338742156661705, -1.3863220701396155`}, {
       6.352605281941471, -0.7150716296445987}, {
       6.36688079942898, -0.9937510109657497}, {
       6.367216993558371, -1.3863220701396155`}}], LineBox[CompressedData["
1:eJwBgQJ+/SFib1JlAgAAACcAAAACAAAARKqPRHaTGUALkA8NYC72v/U/MhXs
lBlARh098ZLh2j8aOPVSiqMZQPSAAHh2YfK/PjC4kCiyGUA+GbiOyO/wv2Mo
e87GwBlARMqiTtnM4z+HID4MZc8ZQD7Cd7gGKPa/rBgBSgPeGUC8oA2/e3fU
v9AQxIeh7BlAFO2ZKw0e87/1CIfFP/sZQNbbUGPdXdE/GQFKA94JGkCRUUqZ
sSXjPz75DEF8GBpAmIcZ5Zv5wL9i8c9+GicaQI4FgGoAwN8/h+mSvLg1GkBK
Zo1ql5/dP6zhVfpWRBpAqM8WMlmjyj/Q2Rg49VIaQLQiVbyjEfO/9dHbdZNh
GkCwGTdFU/zaPxnKnrMxcBpA8CoSpzwE1r8+wmHxz34aQDiB8AH03NW/Yrok
L26NGkAAQim6lLCfv4ey52wMnBpAUOL6MUZv4z+rqqqqqqoaQBod7RS+wOY/
0KJt6Ei5GkBIUpyYLrTmP/SaMCbnxxpADr6sgRjr5L8Zk/NjhdYaQAjXPNEl
NMO/Pou2oSPlGkB0aAlVTiLlP2KDed/B8xpAIgway6W94D+HezwdYAIbQJb0
rj2SXuc/q3P/Wv4QG0AjeBl0YifhP9BrwpicHxtAisJiuNe63D/0Y4XWOi4b
QFL68NPlQuC/GVxIFNk8G0Aju2VV6O/hPz1UC1J3SxtAABvOQ+XR2D9iTM6P
FVobQCWTyvZX1+c/hkSRzbNoG0BGf99HEdnzv6s8VAtSdxtAUS7JqUIj5z/Q
NBdJ8IUbQJAL/XfcBbU/9Czaho6UG0AiJeMV25DpvxklncQsoxtAgEfY3A37
qT8QhQH3vaYbQAuQDw1gLva/olwjmg==
       "]], 
      LineBox[{{6.934135666289699, -1.3863220701396155`}, {6.937901498929337, 
       0.20890780690480526`}, {6.9521770164168455`, -0.22386626355040518`}, {
       6.966452533904355, -0.6367091972061469}, {
       6.970953281276311, -1.3863220701396155`}}], 
      LineBox[{{6.988526838674817, -1.3863220701396155`}, {
       6.995003568879373, -0.03428785127462364}, {7.009279086366882, 
       0.7010880117533271}, {7.02355460385439, 0.3644951443284996}, {
       7.0378301213419, -0.08888958622828946}, {7.052105638829408, 
       0.19794430031317656`}, {7.06265308597461, -1.3863220701396155`}}], 
      LineBox[{{7.070723355052951, -1.3863220701396155`}, {
       7.080656673804426, -0.10532062676895593`}, {
       7.094932191291935, -0.04766262955797207}, {
       7.109207708779444, -0.02684890174878185}, {
       7.123483226266953, -0.01580992384436608}, {
       7.13170775582881, -1.3863220701396155`}}], LineBox[CompressedData["
1:eJwBEQLu/SFib1JlAgAAACAAAAACAAAASRq3SzGSHEALkA8NYC72v4afj96u
mxxADipPBWS33j+rl1IcTaocQFC4xwJFcuQ/z48VWuu4HEAwTe0p9sjav/SH
2JeJxxxAAIGlijE5Yz8YgJvVJ9YcQI5jntE+C9Q/PXheE8bkHEBoEnedTanq
v2FwIVFk8xxAaCZAzQh4vj+GaOSOAgIdQE5Qm6kdUtc/qmCnzKAQHUBAVEOe
bi6Sv89Yago/Hx1AuBjTGQtfw7/zUC1I3S0dQJjRIbmJTs6/GEnwhXs8HUAQ
Q69ud/7EPz1Bs8MZSx1AyIhp6VkJxb9hOXYBuFkdQFIweZdvMuQ/hjE5P1Zo
HUBeSD0YANnfP6op/Hz0dh1AyJkM3u5Q4r/PIb+6koUdQEaF1WFnm9k/8xmC
+DCUHUDoeIglELDcvxgSRTbPoh1AQCIl+E0iwr88Cgh0bbEdQMT7MziqnOQ/
YQLLsQvAHUCkAU+l7WfXP4X6je+pzh1ArrHcXfN277+q8lAtSN0dQOA24OxI
y82/z+oTa+brHUCcG8MRb6HmP/Pi1qiE+h1ALuP/K9XE8b8Y25nmIgkeQOAn
ANMYCMO/PNNcJMEXHkAAJ0oa/OCyP2HLH2JfJh5Afk2X04aD67+Fw+Kf/TQe
QJjONetMLti/qrul3ZtDHkD01W5E0srjP4gJo3wWTR5AC5APDWAu9r/QTOyr

       "]], 
      LineBox[{{7.587416737893473, -1.3863220701396155`}, {
       7.594575303354747, -0.2930249500193922}, {7.608850820842256, 
       0.4139313796949444}, {7.623126338329765, -0.7087541129110437}, {
       7.6374018558172745`, -0.9111013677834012}, {7.651677373304783, 
       0.3740762195267301}, {7.665952890792292, -0.7546824274056427}, {
       7.680228408279801, 0.11158299965657548`}, {7.69450392576731, 
       0.9253679994870825}, {7.7087794432548185`, 0.273085521619576}, {
       7.723054960742328, -0.4001832740289859}, {
       7.732772070896496, -1.3863220701396155`}}], 
      LineBox[{{7.741229135165217, -1.3863220701396155`}, {
       7.7516059957173455`, -0.1550188671368018}, {
       7.765881513204855, -0.7724093553522842}, {
       7.780157030692363, -1.1012486669697772`}, {
       7.794432548179873, -0.8133147897530069}, {7.808708065667381, 
       0.8307709987737049}, {7.82298358315489, 0.2562848629439478}, {
       7.837259100642399, 0.17600982380777375`}, {7.851534618129908, 
       0.5663212076876146}, {7.865810135617417, 0.47581493243510864`}, {
       7.877221679454084, -1.3863220701396155`}}], 
      LineBox[{{7.883277454093657, -1.3863220701396155`}, {7.894361170592434, 
       0.2365558407503836}, {7.908636688079944, 0.43656718824201524`}, {
       7.91563837876168, -1.3863220701396155`}}], 
      LineBox[{{7.935625486651625, -1.3863220701396155`}, {
       7.9371877230549615`, -1.153615081860424}, {7.951463240542471, 
       0.5948157820764415}, {7.965738758029979, 0.009451087493144605}, {
       7.9800142755174885`, 0.7122475541396776}, {7.994289793004997, 
       0.5618496702555729}, {7.999376456835395, -1.3863220701396155`}}], 
      LineBox[{{8.017549011442563, -1.3863220701396155`}, {8.022840827980016, 
       0.6867052708999934}, {8.037116345467524, -0.3950327960686417}, {
       8.051391862955033, 0.4934170053321074}, {
       8.065667380442541, -0.3371711455932096}, {8.079942897930051, 
       0.49779840276960396`}, {8.09421841541756, 0.7092240563279465}, {
       8.108493932905068, 0.4207734197859372}, {8.122769450392578, 
       0.3830475591250566}, {8.137044967880087, 0.40052812241245783`}, {
       8.151320485367595, -0.5389477758155903}, {
       8.153422785303905, -1.3863220701396155`}}], 
      LineBox[{{8.177704123631651, -1.3863220701396155`}, {
       8.179871520342614, -0.5080124143237539}, {8.194147037830122, 
       0.42508121800929133`}, {8.20842255531763, -0.03380145919835753}, {
       8.22269807280514, -0.5084054908621694}, {
       8.23697359029265, -0.5342625109859795}, {
       8.246082956611815, -1.3863220701396155`}}], 
      LineBox[{{8.253931758752401, -1.3863220701396155`}, {8.265524625267666, 
       0.7018946042459762}, {8.279800142755176, -0.6009851505203101}, {
       8.294075660242685, 0.4833783873048594}, {8.308351177730193, 
       0.5026950931543779}, {8.322626695217702, 0.4779696584566223}, {
       8.336902212705212, 0.6814953745436386}, {
       8.348165424890945, -1.3863220701396155`}}], 
      LineBox[{{8.3547008315051, -1.3863220701396155`}, {8.365453247680229, 
       0.3015123861689133}, {8.379728765167739, 0.056530449997700405`}, {
       8.392520828277412, -1.3863220701396155`}}], 
      LineBox[{{8.39796169361718, -1.3863220701396155`}, {
       8.408279800142756, -0.9500630712491986}, {8.422555317630264, 
       0.7283266403401365}, {8.436830835117775, 0.6934656220478713}, {
       8.451106352605283, 0.875093494442635}, {
       8.465381870092791, -0.022250564124296712`}, {
       8.4796573875803, -0.01211951536717426}, {8.49393290506781, 
       0.05750373475546533}, {8.508208422555319, 0.47657666914445396`}, {
       8.522483940042827, -0.5942467383793937}, {8.536759457530337, 
       0.2640083947492682}, {8.551034975017846, 0.7091495916562147}, {
       8.565310492505354, 0.9060011709127748}, {
       8.579586009992862, -1.1153315509870403`}, {8.593861527480373, 
       0.6179249467935605}, {8.606275482232363, -1.3863220701396155`}}], 
      LineBox[{{8.610013858999524, -1.3863220701396155`}, {8.62241256245539, 
       0.5991957798818788}, {8.63300028672325, -1.3863220701396155`}}], 
      LineBox[CompressedData["
1:eJwBYQGe/iFib1JlAgAAABUAAAACAAAA/SIy1jRIIUALkA8NYC72v0KzwxlL
TSFAIM5dqxEzyT9UL6U4mlQhQORbrE3/o98/ZquGV+lbIUCIzmAscrjKv3kn
aHY4YyFAMCODTJ3O1b+Lo0mVh2ohQFKhhTBBm/K/nR8rtNZxIUCw+N6zyG/l
P6+bDNMleSFAdLsMGUy/3L/CF+7xdIAhQEwqM+rnzty/1JPPEMSHIUCEjocr
IIDbv+YPsS8TjyFAcEe2kv3zxr/4i5JOYpYhQLj3+Kf9Bt4/Cwh0bbGdIUDx
gzulN8bjPx2EVYwApSFA8Kw4hXG04j8vADerT6whQPJWvqjvWue/QnwYyp6z
IUCwIhTJ5X/zv1T4+ejtuiFAMhmbhsqR5j9mdNsHPcIhQCiO+8v7XdO/ePC8
JozJIUAAERiXmzPuv4tsnkXb0CFA/tWm1ezg67+xdQ4SAtchQAuQDw1gLva/
zqeleQ==
       "]], 
      LineBox[{{8.92314568062226, -1.3863220701396155`}, {
       8.936473947180586, -0.022517634971999323`}, {
       8.950749464668094, -0.7608243561563193}, {8.965024982155605, 
       0.33435306204958615`}, {8.979300499643113, 0.5547665323955789}, {
       8.993576017130621, 0.527122142346371}, {
       9.00484083503269, -1.3863220701396155`}}], 
      LineBox[{{9.011113161440287, -1.3863220701396155`}, {9.02212705210564, 
       0.34057138198600223`}, {9.036402569593148, 0.4431129691927348}, {
       9.050678087080657, -0.33943812057841827`}, {
       9.064953604568167, -0.42849389969936724`}, {9.079229122055676, 
       0.23961504489360896`}, {9.093504639543184, 0.20384825218116498`}, {
       9.097571536744997, -1.3863220701396155`}}], 
      LineBox[{{9.11865567546308, -1.3863220701396155`}, {
       9.122055674518203, -0.13843200607806705`}, {9.136331192005711, 
       0.5683942652726018}, {9.15060670949322, -0.19113344987323289`}, {
       9.163497975564095, -1.3863220701396155`}}], 
      LineBox[{{9.165730947263375, -1.3863220701396155`}, {9.179157744468238, 
       0.6439942349325843}, {9.193433261955747, -0.9915831274505771}, {
       9.207708779443255, 0.6366939077755679}, {
       9.221984296930765, -0.2608241939804843}, {9.236259814418274, 
       0.6626294252532561}, {9.250535331905782, 0.013430762574739186`}, {
       9.26481084939329, 0.690320376941272}, {
       9.270803888057344, -1.3863220701396155`}}], 
      LineBox[{{9.289629487021005, -1.3863220701396155`}, {
       9.29336188436831, -0.3703220930300073}, {
       9.307637401855818, -0.3201951866230366}, {
       9.321912919343328, -0.6714329475057679}, {
       9.336188436830836, -0.6461446041988299}, {
       9.34681973788299, -1.3863220701396155`}}], 
      LineBox[{{9.352648785309151, -1.3863220701396155`}, {9.364739471805853, 
       0.017741328192209638`}, {9.379014989293363, 0.30238203359976457`}, {
       9.393290506780872, 0.8219542870563248}, {9.40756602426838, 
       0.3851978070233286}, {9.421841541755889, -0.4231490245868319}, {
       9.436117059243399, -0.29598839059778914`}, {
       9.441512992943869, -1.3863220701396155`}}], 
      LineBox[{{9.457258437182524, -1.3863220701396155`}, {9.464668094218416, 
       0.550048914933394}, {9.478943611705926, 0.6394847210551278}, {
       9.493219129193434, -0.04517481407132995}, {
       9.507494646680943, -0.6194957832545747}, {9.521770164168451, 
       0.6527077001331537}, {9.536045681655962, 0.23940275126825872`}, {
       9.55032119914347, -1.159676534931191}, {9.564596716630978, 
       0.13593509164511253`}, {9.578872234118487, -0.0289020095644672}, {
       9.593147751605997, -0.09275332646947687}, {9.607423269093506, 
       0.533123937928002}, {9.609693838421634, -1.3863220701396155`}}], 
      LineBox[{{9.635887933091814, -1.3863220701396155`}, {
       9.635974304068524, -1.3245470379779354`}, {
       9.650249821556033, -0.8262822471640949}, {9.664525339043541, 
       0.7968461636820762}, {9.67880085653105, 0.379995051821971}, {
       9.69307637401856, 0.6808517917365806}, {9.707351891506068, 
       0.20205373410936223`}, {9.721627408993577, 0.6375709640923123}, {
       9.735902926481085, 0.000438597648216299}, {9.750178443968595, 
       0.2802101997142018}, {9.764453961456104, -0.9288408503809937}, {
       9.766820732457395, -1.3863220701396155`}}], 
      LineBox[{{9.798661389777642, -1.3863220701396155`}, {
       9.80728051391863, -0.28696887429872486`}, {9.82155603140614, 
       0.10236334632377331`}, {9.835831548893648, -0.01391301819009394}, {
       9.84436391222958, -1.3863220701396155`}}], 
      LineBox[{{9.854804866958629, -1.3863220701396155`}, {9.864382583868666, 
       0.49703265392569307`}, {9.878658101356175, 0.06820457881316355}, {
       9.892933618843683, 0.6960441478538355}, {
       9.906642187285518, -1.3863220701396155`}}], 
      LineBox[{{9.910025210915203, -1.3863220701396155`}, {
       9.921484653818702, -1.035870196908443}, {9.93576017130621, 
       0.35223061207186135`}, {9.95003568879372, 0.1973108025072864}, {
       9.964311206281229, 0.9582639255974973}, {9.978586723768737, 
       0.31613112401837806`}, {9.992862241256246, 
       0.013139182957739193`}}]}}, {{}, {}}}, {{}, {{}, {}, 
     {RGBColor[
      0.09019607843137255, 0.33725490196078434`, 0.49411764705882355`], 
      PointSize[0.0055000000000000005`], AbsoluteThickness[1.6], 
      LineBox[{{0., 0.15843756688826882`}, {0.014275517487508924`, 
       0.20106772918528115`}, {
       0.028551034975017847`, -0.27664457759868966`}, {0.04282655246252677, 
       0.15574896920725767`}, {0.057102069950035694`, -0.2748855221967601}, {
       0.07137758743754462, -0.2924851409896445}, {
       0.08470641657732701, -1.776617146556689}}], LineBox[CompressedData["
1:eJw1mHk01O37x+37MqONqGgRUmkRFV0XIZVKklQqRYhHqbTqJ4+ihUqlxfqg
VLKkIhQZkp0ZS5F9zGAwyW7sv3G6v385c4459+dz3df79XqfUTtxxuqkkICA
gLGggMDM322otdh33ifIDW5WEnOfyB6CtXO4wRmgw11IbdjVCIrbe/28DLLg
dM/GjQmramCh5gEv0XM04PkYrs2sSIN3Kz+tKzPNBYPpcxa0BZXZOPN1pTzg
elMP6SfXZFdu8Hxp9/s7aCxT1viTmQmOm6vsluYUQPXckzJR2SXw97wieC5l
ZfZvz0fwN3lY9tGlBHxMk0zuXonL/nt+GdDStVwptOTst7v2bNlKoYNA+aWC
UfHD5HkYcHslr7TxaRo4xfsf6DxcAQJB0cLquknk+SpBtcDl4RpKMPDetcm/
X10FtF+dN3sGAuDv81ZD8tXXp+d2xcKdFJPCy8I/IIpKuXR1zwf4+/w/wKc2
7Xo17w0oZ7zwwZqfoGq2K4j5KJy8Tw34+MgEtUVHQkKW0EaJ+FrQMQo5qaAc
T97vFzAKs9MK1D7CltzjfXTvOqDRVL9q7Uwl71sPyar7fGbXfQB6Pi3umVUD
MOpto3Wl3pD5N0LUnMCP6uERcLxk0Ylj6k2getZL8CEtGv7OoxmCjs2S0tqQ
BP107/nLx5rBRVus8EZaBplPC7iEe5WMOueBcdfpUyPtLeA/7Jm1o7eKzIsJ
vLOUGsvHRRDwT6RpPYMJOgfCVBT3ZJD5tUKybditvrx4qOopU8v+3Ao6o2uo
x8pekHmyAC/7CQ+xYkHl7ORkzEsWPGdZ3L5mkUzmy4baC6uD7xqnwskB7Tr/
+2yQkL391cUrjcy7DWgMT94LRgokXbD75Hq5DVDaZtix+R2ZfxuotjzOlRqP
heGRgEe7T7RDUFHh8H2PGHIf7WBZdnpvZP5rgKtfTq+16ACXhkxHA6335H46
oHAqKobx8BPcnujaMXcDB/Q78z8uf5ZB7osDPHw/ZzI+DSpmxreoEzR6pvsN
1n8k99cJUbluHRu48aAkuEO4SbILVEeMRNKHYsl9dgGjKvYe/WYcnLhxpTln
oAsoPfE5Lgc+kPvthsK0r+azStMgXjTuS2xjN0Q5T6pL7P1C7psLllU/pyaV
v8Dgrdpndwq44HJr1aryqU/k/n8D3rL6dSTqPRhISXi6v/8NjHBr2UFIJPvQ
AziUq/i0KAn8AvUs94b1QFCwT2n22hSyH39A9aBdU9ubDCiXc9bW9fsDOjsd
jSUfZJF9+QM+d/JkLp7IggDznTcD9XohyHTb9Y7Ez2R/ekGf45HeLpcGyZIO
57wTeiF9z7FB29UpZJ96QTWt+PN9m1SoLr5q76HWB5dDNf3oizPIfvWBwFBP
Z2RxFvBmru9pH/CCs0w1/ssl+9YHGhxjToFLDizY9dbAWrofnj9b38vdkk32
rx90NML6PjZ9ASO5XC0zn35QHNL+abIyi+xjPzDspp04RTRwov9S1B/qB5ry
Cfr48+9kPwcgfEQ65bdsEdwN6hPTch2AqKyaHfewgOzrAGgfztxubPYdkvZK
Dik3D4A5GJQ3hueS/R0ESw/u7kWuNKhSUGPJWg9CYdDoo5c1X8k+D4LFkZbN
un00GKnSr5guHIRAh6V+wefyyH4PgXm42S1DkyJQfmKZ3Wc4BFHqsgVvtMrJ
vg/B4qAVl7YIVQLauCSyPgyBsUH+mLthDdn/IdDmeg3feNgIjvN8wn4sH4a7
kjafjW3qSR6GoZ0iGxFjWAl3ZtYnfBjWrzp/d7KhmORjGCasHX3cbPIhMeTd
pQzqCKjwpCzUm/NJXkbAUSoi3CakACoOFZyM9x+BYAfOtrg5BSQ/IxAe3On0
aSQPhpWb90WMj0B1g9OewPIckiceREl+YTd4ZcP8xmGjBx48MLDR8L00i0by
xYPn3n6n5GblwpZIOZ1/23jASLT917Uyj+RtFOz3PL30/Us+OBxTX3j+0Cio
FuWKnVErIPkbhfRLl40OPM6HW6pbZE7SR+GfSIU8T608kscxcHF4t9g/KRcS
mPvHbEzGAGdLnr0M30g+x4DBzfHuvZ4PjBh3jnnGGPDyFsS5pZSSvI5BytUl
scqBRTDo4Pdz06pxmF3AWA5Likl+x8Hz28FVuXNKQWlZRJ72i3GwfzCg/6e1
gOR5HPTHI5wj+/LBsD3lw0LFCQiKp42vbigg+Z4ANmquuO1WDMdfl0ZR7k2A
hvv1yEtKZSTvE2DpvUz5Hy8G+Luw7wsJTYLcl/ulZzIZJP+TsOOmflSVHgPe
ak5cG7w4CYVRseNLnpQRHkxCXqy09mblEqB3zXJr754ExxK9ww8ySwgfpiBz
3c7ShsFiGIhfcbDWfgpSZrlTNf1LCS+moNeiT7BXtxzmuW/dVvxjCoIMjm4u
Mykn/JiG9GJUX6vKP2/VYd3MHdNwuVosUjimhPBkGgrne67cNKcY7P+cW5KU
PQ36bWFah58XEb5Mg+PFq+HfHEvA2Pa7hOV8AVRJLtvZ31JGeCOAwcLR4uax
dKieiY+1AHr80O/SiWEQ/gggZ+zhTaUcOjgrzSyYAK73XbeYvpROeCSAKdlh
n7gHy2F0lPP7c5EAprP2Pn2YUk74JIAmfbcdda0YEFA3yF4nIoj/6CQKX/Gt
ILwSxLdDoc8S/quEBV8EGhK2COIme3XpyVn/86Mg+p8SzfI/VgXvwmSqll0R
xLXnLfCiciXhmSC6jKv8aV1UBcbXFIsjPwpi3r3oivCoCsI3QVyq56JZzKuE
an6a5vUI4leLdaeNeioJ74Sw/9PFp+4B/PMMddKDNITQZ/+2bt8n1YR/Qlhs
pLHl7dYq4C0weCfpIIT+6ubyRYOVhIdCKPXyAaVTswruTm175RshhD+3t/ba
ZFcRPgqhZeF0seZQNajMxLdGCANTNxdrmfwkvBTCicKHNbLxNfAu+1iwp4Iw
7r666IS2ai3hpzBqyBimbkuoBaMot4DfFsLYlfhV/1t3DeGpMMaE9C6mb6uF
Kp9Lvk63hFEqLb7HxvgX4asw0pZGV4cl1cHJ4zOBE0Zvyy+mOXMbCW+F0cO6
PG+bexOM8OlhOyGMN6O97RoEWwh/RXDw5bWsutoWuLs4zLligwiWPnwlUXuK
SXgsgkEpoY+5k0xQEX59dMdZEfz040ZbDrWV8FkE62YnVu7NYkIS68P+b/Ei
+HLI/ebZyhbCaxEM9KGv/7+t/PPyvloYtIvgo/jTpiLDTYTfohi6LuR4uHcT
VL4s3pqqKoqvflsIBBYzCc9F0b5dtXhRbD2cnMHHYVF82V9zVUWjnvBdFKuf
Tf6geDTAyMnWNa+fiKKN2abM/AMNhPei2G+8rtB0QyPcMevRUGWIYgol28Wi
sZHwXxTnij0K/INNoMynZYiUGL48b62hR28mPhDDuQePzzv0XwskiovNUzAV
Q22PhdZbD7QQP4hhV8CL7kw1JgCHKhdwXQztCoNlI74xiS/EUH6Tmtu3pFao
LFwgKvKZ//8xNb9WnGQRf4ihlUfI55QLLHCMmwGQGN5rN909RmETn4jjhzPa
briHDcN3dAeGVonjUReJB/npLOIXcWw8oN+0WZ8Ft12N+IkUxwPhISd2R7cS
34hjK+XYZNy+Vpi/cxez44U47ivRrbts3Ur8I44andvPiFewIHEGX03iKKDQ
kWW4j0l8JI6b+umFv0f478e3wy9FCWx+4C3klM8kfpJAWx4zJsmUCRVcj3yr
fRLIdV3jPhLRQnwlgTzxOMYjuxZwKLuWVXJPAjlKtZKUFy3EXxLoeZ7FetLC
hKHE2/yNkEA2QydkfBuL+EwC/bcbJM5/w3+/+8HxWUKSOB0qZJ8ywCJ+k0R1
xvYyx242zD8TFbPBUBJ7DjO5/qvaiO8kMb5U78KNd2xI2JPAn6gkhlKN29ys
2oj/JHFXk/3Fk+87YMsMHj5IojxT23xPKYf4UBL/2RhhSFPg91BK3q1oriSG
1wa6XLvVTfwohal6sks5Mlw40TcDZCksKU2O1MjpIr6Uwn1GhQf/o3fBUEX9
hcfH+Z/9UsMUjbuIP6Ww0S319FK7Trj1oeMfmXApvBBTMPbYjEN8KoU8LyEt
ZzcOKD0e4BtUCjVfLn7Xbc8hfpXC0GCNnqVqHIg/P31oiiKNyRgyLBLXQXwr
jccSJQ9LnukEQ2tpq0s7pRGj7zGeW7cT/0pjbU/0xVdObcBYP49vRGl0Ndyp
JlvUTnwsjebnbo4zUthwYs4SPEWTxmrbwTWuXDbxszS+0luk636eDYNDq/Ra
x6RxfphYn/YfNvG1DD5SibnsJMYG/5n46srgq3iXX2Vz2oi/ZdAyymxFbhET
FNPMllWfkcEVCbkJ6XWtxOcyqBA6eDzsSQvEP7NS2fVWBv2nNBesmd1K/C6D
Gf8yDCOnWsHw8tFZ+WwZXHTw2bmjbi3E97Kosz5N+gKdDXRbVylYJIuqB3L7
PvqyiP9lcYLz8cTnnHo4vvGiYPpBWfQsLfVSim8hfUAWzaxeZBxsq4cBJV+e
TrAsJp3SG6e8byL9QBZz7yTdPEpngd/YvT9x5bL40mcd5bV6G+kLshhqd135
BbsdFOtD2hdLyiHatYfY97JJf5DDwEdHaNZqbHjLn2bYVjnctXx6w6HNLNIn
5NBTb/NpN1odGIS/r57tLYcLQ7/Txqp/kn4hh0vCnLtPubRD+Uy80uUwhnvf
w6GaSfqGHJpoPTbRZXHA/gi/+A3IodzZuv0bAzpI/5BHZ+fLTUuFumDA8EfG
9ZXy+HbD4yupSzikj8hjj4hnmh+ywW8hM5nnLM/3/U+HFTVtpJ/I4+oryofU
l3Ng3jT39dkYebRZtnpjong76SvyqJha+MTk0W+Ia+ZFdjXIoy/Yli5c3k36
izyyh43ByrALFtoLlbyXpuBa3/pO13Au6TMUfOYpLnNqNRucLW/zCU7BvMrV
2b82tZF+Q8HTDV4G7uZsSMYZYVPw7TWbplSFJtJ3KPj1prT13HE2jOoEGzo7
UPD5xf65XlPtpP9QsDjs3oVP6/nnqc3nE5mCdRPMIGpUN+lDFCwpShFX0WyF
AGrU+pYICob4MT2Mb3BIP6LgRSGRZUfU26FaUD1Z5QsFe7/+4LF2dJC+REGO
dNUWW2s2LOifuVAKPpj0+u4X00X6EwWFk792dHG7wWlGX0MULO+Q3LHPhkv6
FBXDY3uEN2p3Q3Jl2uJKBSp+b1pwo4Y/77/9ioq5zSlvzpm2wWiuIZ+YVFTp
t94as7eD9C0qJkuGvx1QbgXjj9+Udu6i4sVPyy1OubWR/kXF0Pd9iRZXWyDg
xfYnt1ypaH4lraqnm0P6GBW3PPKlpql1Q/VjOp+AVPS8zllmrMwh/YyKlg1r
y669zocFN/cHCsRSMU9dM19Wnkn6GhVPR07OD9nNBifPenHDXCrqbd/vuJzR
RfobFR89K0n8U8mGd44zBYaK5a4yTgVpHaTPUfHMHflts+ZzgWfdMZU6QcUH
c6+4OfLz/LffKWBy3+Ym61Y6GJm6X+1XUsCWn46RUZt+kr6ngOeCa+xWqvL7
1Iw+9RTw59yIH88k6kn/U8CR9c05n0O7oHrZlbNu1gpodYdxaEqlm/RBBdwd
1XokYWknLJg7s+AKWGqbsoup20b6oQIWNpltzqhrBycxPz5xFDBw4rW5eWYL
6YsKSAvdnG4axMrucvh+3z5eAf/3e+D/Ay4SuIc=
       "]], 
      LineBox[{{4.668549800859033, -1.776617146556689}, {4.682369735902927, 
       0.13850811169280342`}, {4.696645253390436, 0.5839614596313676}, {
       4.710920770877944, 0.1503223829016056}, {4.725196288365454, 
       0.3261968025156815}, {4.739471805852963, 0.2696713434201067}, {
       4.7537473233404715`, 0.012955296460309018`}, {
       4.755496225737596, -1.776617146556689}}], LineBox[CompressedData["
1:eJwBAQP+/CFib1JlAgAAAC8AAAACAAAAVHTcxWkfE0DClN8ZBm38v9O3ItIS
IRNAYP3SzlMtwb/4r+UPsS8TQKRdMS5awNo/HKioTU8+E0DaPxF1dsPiv0Gg
a4vtTBNA3Is7EAnk3D9lmC7Ji1sTQATfVah8498/ipDxBipqE0AamnV2Syfk
P66ItETIeBNAJkKRAO8/5z/TgHeCZocTQPzQ76R1LNc/+Hg6wASWE0CIfffe
Tg/Gvxxx/f2ipBNAZGqf37+lyz9BacA7QbMTQGY8Vke20uk/ZWGDed/BE0CC
HFzNm2PQP4pZRrd90BNAjpvkSt284T+uUQn1G98TQIio8izpSMe/00nMMrrt
E0CxjvEWfariP/dBj3BY/BNAiNnSRoly1T8cOlKu9goUQAAY2/RihXA/QDIV
7JQZFEBWRqhyK5vdP2Uq2CkzKBRAiCIcSd83uj+KIptn0TYUQGS1Cr5+A9C/
rhpepW9FFED0RweAXYDQv9MSIeMNVBRAULE1ijxasj/3CuQgrGIUQOu87pYM
UOA/HAOnXkpxFEBwprVseMbdP0D7aZzofxRAAK2u2Zvyzb9l8yzaho4UQHhh
35rG9+Y/ievvFyWdFEDMQh/jSr3sP67jslXDqxRA7An4C56WzD/T23WTYboU
QBAPA9HXeeQ/99M40f/IFEDUv/NV+gbLPxzM+w6e1xRA1ivKa0SC4D9AxL5M
POYUQGbYU8thD+Y/ZbyBitr0FEAUrVQHTqrVP4m0RMh4AxVAGapw92fB4j+u
rAcGFxIVQCx9WRWAfec/0qTKQ7UgFUBeXCMaazjgP/ecjYFTLxVAIKCHBBGT
xr8blVC/8T0VQBS6NNYIb9s/QI0T/Y9MFUBg0KkwfDvOP2WF1jouWxVAWCoR
3JkV5T+JfZl4zGkVQHnNuLp9t+o/rnVctmp4FUBr99nkvXvmP9JtH/QIhxVA
wi4B5ubW2T/3ZeIxp5UVQITm7+wHOuA/G16lb0WkFUAAsFTxL5VmP5XtEcDT
sRVAwpTfGQZt/L84ImNv
       "]], 
      LineBox[{{5.446357435556794, -1.776617146556689}, {5.453247680228409, 
       0.6104092314870833}, {5.467523197715917, 0.8166790301023379}, {
       5.481798715203427, 0.8095592431027325}, {
       5.496074232690936, -0.6793135343351129}, {5.510349750178444, 
       0.5145105215923951}, {5.524625267665954, -0.4873387524271333}, {
       5.538900785153462, -0.02450797452602993}, {
       5.5531763026409715`, -0.8375351210527548}, {5.56745182012848, 
       0.2113656264096091}, {5.581727337615989, -0.36983145833407605`}, {
       5.596002855103498, 0.10440600668017974`}, {5.610278372591007, 
       0.18389346606817958`}, {5.6245538900785155`, -1.641432463761007}, {
       5.638829407566025, 0.01660580455663374}, {
       5.643331001515009, -1.776617146556689}}], 
      LineBox[{{5.663734227623257, -1.776617146556689}, {
       5.667380442541043, -0.44102332482670925`}, {
       5.681655960028552, -0.2898393554099745}, {
       5.69593147751606, -0.4778757335066799}, {
       5.71020699500357, -0.02434070627707907}, {
       5.724482512491078, -0.8334057843313531}, {5.738758029978587, 
       0.19993919222408163`}, {5.753033547466096, 0.46246444424296473`}, {
       5.767309064953605, 0.016306466677779907`}, {
       5.781584582441114, -0.3384404607156437}, {5.795860099928623, 
       0.5496415473421941}, {5.810135617416132, 0.5061388225030681}, {
       5.824411134903641, 0.1885101486090781}, {5.83868665239115, 
       0.30870011915492956`}, {5.8529621698786585`, 0.07071938682852674}, {
       5.867237687366168, 0.38638645143730554`}, {
       5.881513204853676, -0.2442762872420854}, {
       5.894566354420969, -1.776617146556689}}], LineBox[CompressedData["
1:eJwBQQK+/SFib1JlAgAAACMAAAACAAAAcaWQZqqWF0DClN8ZBm38vxpLTeHn
oxdA2DEYST522b8/QxAfhrIXQLKorIikPNY/ZDvTXCTBF0AATJCxcRS6v4gz
lprCzxdA3FEtUCLL5T+tK1nYYN4XQBZQOxeLIvq/0SMcFv/sF0BKEZZW90Hh
P/Yb31Od+xdAzNqYFuYz7b8aFKKROwoYQPmknbS70uM/Pwxlz9kYGEDcWPDq
m0biP2MEKA14JxhAYDKbI65U1r+I/OpKFjYYQIhY4isuqOQ/rPStiLREGEAA
MiTbN8yWv9HscMZSUxhApOKPEJDD9L/25DME8WEYQHSt6+pHGdy/Gt32QY9w
GEBgDCL/e6jPvz/VuX8tfxhA4HLnR1c0nT9jzXy9y40YQNid39xob9I/iMU/
+2mcGED8oIv1KyPWP6y9AjkIqxhAsCza4xXg+7/RtcV2prkYQKx0oKxzhdE/
9a2ItETIGEC+WYa0RPH6vxqmS/Li1hhAQL7yr4H6wD8+ng4wgeUYQMDx27Sd
eIE/Y5bRbR/0GEBENgCWwibEP4iOlKu9AhlAeOOhTWNAwL+shlfpWxEZQABh
zgl2M5U/0X4aJ/ofGUAgfhtkOGW4v/V23WSYLhlA7ab2nCSH4T8ab6CiNj0Z
QIAkM2sC2bW/Pmdj4NRLGUCAWEalxZvrv2NfJh5zWhlAhDLEn6vL1r+HV+lb
EWkZQOBqb6cFuJA/rE+sma93GUBQZ+HB9BvaP3vnA8R7fBlAwpTfGQZt/L8A
iA7Q
       "]], 
      LineBox[{{6.390388412825152, -1.776617146556689}, {6.395431834403998, 
       0.6663247381245644}, {6.409707351891507, -1.1972906261842304`}, {
       6.412995721686514, -1.776617146556689}}], LineBox[CompressedData["
1:eJwBUQKu/SFib1JlAgAAACQAAAACAAAAkwWTbBW7GUDClN8ZBm38v2Moe87G
wBlAACnLPddX4b+HID4MZc8ZQPSjohsb6PG/rBgBSgPeGUCEqLxyuT7bv9AQ
xIeh7BlAhNQZtTZn0j/1CIfFP/sZQJ5P0q7Me9Q/GQFKA94JGkBg47mSCWm4
Pz75DEF8GBpArtfLUYsR4L9i8c9+GicaQABp1FKplaG/h+mSvLg1GkASHLOF
NFLqv6zhVfpWRBpA5ueY59aN2j/Q2Rg49VIaQLiqdWJ11bA/9dHbdZNhGkBE
lGDMhyboPxnKnrMxcBpATlm9Lt3n5b8+wmHxz34aQKp4Sw/fiOe/YrokL26N
GkAM4V+vqcbGP4ey52wMnBpAwO26I+bYkL+rqqqqqqoaQBgfZqo+tNq/0KJt
6Ei5GkDshUvCHYDiv/SaMCbnxxpAOCjw18t7xr8Zk/NjhdYaQEhFRgIN49i/
Pou2oSPlGkDQcBqawaLoP2KDed/B8xpAPtsyFQNg9b+HezwdYAIbQGfwXk+b
ieE/q3P/Wv4QG0AoDBcL57bcv9BrwpicHxtAAfdo0aab4D/0Y4XWOi4bQExk
idM8/9K/GVxIFNk8G0Cu83mi5JDYPz1UC1J3SxtA6ta1DP+Y4D9iTM6PFVob
QIgj9HNRiMS/hkSRzbNoG0DUwViRku3qv6s8VAtSdxtAGLYyD4zZzj/QNBdJ
8IUbQGJGOx7ngOS/9Czaho6UG0DxfBapCAvhPxklncQsoxtA0MeY6wjroj/n
JvL3RqkbQMKU3xkGbfy/iosaPQ==
       "]], 
      LineBox[{{6.931305011768354, -1.776617146556689}, {6.937901498929337, 
       0.3974235691733339}, {6.9521770164168455`, -1.2082382747510874`}, {
       6.954843881312091, -1.776617146556689}}], 
      LineBox[{{6.991522486354712, -1.776617146556689}, {6.995003568879373, 
       0.21087002607271488`}, {7.009279086366882, 0.4712713303611351}, {
       7.02355460385439, -0.15016776301873436`}, {
       7.0378301213419, -1.1272951022289455`}, {7.052105638829408, 
       0.15877931426938097`}, {7.0662187375936245`, -1.776617146556689}}], 
      LineBox[{{7.066560346601369, -1.776617146556689}, {
       7.080656673804426, -0.02445147549237703}, {
       7.094932191291935, -0.0945094089591012}, {7.109207708779444, 
       0.14917730029624587`}, {7.123483226266953, 0.25377573504849793`}, {
       7.133834725822872, -1.776617146556689}}], 
      LineBox[{{7.143067043129735, -1.776617146556689}, {
       7.152034261241971, -0.4764172625970684}, {
       7.16630977872948, -0.07867156131205455}, {
       7.1805852962169885`, -0.9719372404515985}, {7.194860813704498, 
       0.5314934063725295}, {7.209136331192006, 0.28482221446645417`}, {
       7.223411848679516, 0.6062637187244779}, {7.237687366167024, 
       0.16852752682229077`}, {7.251962883654533, -0.00939981420078384}, {
       7.266238401142042, -0.1751898369448568}, {7.280513918629551, 
       0.25485276552853064`}, {7.2947894361170595`, -0.4505739524914132}, {
       7.309064953604569, 0.4852155332394601}, {
       7.31607702904812, -1.776617146556689}}], LineBox[CompressedData["
1:eJwBkQJu/SFib1JlAgAAACgAAAACAAAATovKUWdTHUDClN8ZBm38v2E5dgG4
WR1AAFCQCSYVdj+GMTk/VmgdQHQJwbDN1sQ/qin8fPR2HUBKsSruWUXhv88h
v7qShR1A3EKY1Zn81D/zGYL4MJQdQKzD53uHGvy/GBJFNs+iHUAMGJsT52nc
vzwKCHRtsR1AQLufZ0+mjD9hAsuxC8AdQIAaz3K9sI+/hfqN76nOHUBkXUxg
gGrkv6ryUC1I3R1AIJOPRYZM4L/P6hNr5usdQAwEZzE8b+c/8+LWqIT6HUDw
txn57DrVvxjbmeYiCR5AZExWmvNf9L8801wkwRceQLjbu1TmT7o/YcsfYl8m
HkDEYdCnfhfYv4XD4p/9NB5A0C3qOhxc1b+qu6Xdm0MeQDGkb1zNd+s/zrNo
GzpSHkD0kfx/rt3yv/OrK1nYYB5AJGbCBpkl6D8XpO6Wdm8eQNj+3OSiOLY/
PJyx1BR+HkA0obAslIb7v2GUdBKzjB5A0t8STc8A6r+FjDdQUZseQIBXMNOC
B8S/qoT6je+pHkCEf2qoQArlv858vcuNuB5AYJA/BImSs7/zdIAJLMceQG8q
+vH43ek/F21DR8rVHkAgcEwlAL3LvzxlBoVo5B5AEKH89KGVtL9gXcnCBvMe
QBTThpPxvfm/hVWMAKUBH0BAlcArYYK4v6pNTz5DEB9AAGaKHirHtL/ORRJ8
4R4fQHM1Kafb2eM/8z3VuX8tH0Bo4wsS/Pnkvxc2mPcdPB9A0EErL+zLpT88
Lls1vEofQAbSu+tkktE/YCYec1pZH0AsPboqi0DIP4Ue4bD4Zx9A+pMmiL7f
2T+pFqTulnYfQM+R19xUL+o/HuzNAEOBH0DClN8ZBm38v4/VNAQ=
       "]], 
      LineBox[{{7.885589234020378, -1.776617146556689}, {
       7.894361170592434, -0.24738814256580643`}, {
       7.908636688079944, -0.550143176089728}, {
       7.922912205567453, -0.6166409486671343}, {
       7.9371877230549615`, -0.4115533849216444}, {7.951463240542471, 
       0.2913368988733521}, {7.965738758029979, -0.4739350983178643}, {
       7.9800142755174885`, 0.2112910377372914}, {7.994289793004997, 
       0.25362641572291067`}, {7.9973372119005175`, -1.776617146556689}}], 
      LineBox[{{8.021241244650268, -1.776617146556689}, {
       8.022840827980016, -0.8326669131547366}, {
       8.037116345467524, -0.16596810006850382`}, {
       8.051391862955033, -0.07214091671343992}, {
       8.065667380442541, -1.2714444492001218`}, {
       8.079942897930051, -0.5338143849768133}, {8.09421841541756, 
       0.5557841057202504}, {8.108493932905068, -0.3583395194663239}, {
       8.122769450392578, 0.38021043075079397`}, {
       8.137044967880087, -0.19674850547674705`}, {
       8.151320485367595, -1.0263567617437874`}, {
       8.152439375745589, -1.776617146556689}}], 
      LineBox[{{8.177349046079156, -1.776617146556689}, {8.179871520342614, 
       0.11679628147283538`}, {8.194147037830122, 0.6586237844442207}, {
       8.20842255531763, 0.2235024991960738}, {
       8.22269807280514, -0.49494231533277877`}, {
       8.23697359029265, -0.0020570181126871034`}, {8.251249107780158, 
       0.24706274440669218`}, {8.265524625267666, -0.6356672105762655}, {
       8.279800142755176, 0.5657459060643902}, {
       8.294075660242685, -0.015552266092325073`}, {8.308351177730193, 
       0.7192570769494631}, {8.322626695217702, 0.07209860406034418}, {
       8.336902212705212, 0.3281911922431837}, {
       8.35117773019272, -1.6046276433047728`}, {
       8.36443747648782, -1.776617146556689}}], 
      LineBox[{{8.365531125935153, -1.776617146556689}, {8.379728765167739, 
       0.625325009755253}, {8.394004282655247, -1.5838251605618465`}, {
       8.408279800142756, 0.05768252617504488}, {8.422555317630264, 
       0.5369870996862285}, {8.436830835117775, 0.2936174748446294}, {
       8.451106352605283, -0.08885597773433074}, {
       8.462989746358694, -1.776617146556689}}], 
      LineBox[{{8.469080476607148, -1.776617146556689}, {
       8.4796573875803, -0.8050454341772875}, {
       8.486978428459059, -1.776617146556689}}], 
      LineBox[{{8.498165921180647, -1.776617146556689}, {8.508208422555319, 
       0.4129509617220761}, {8.522483940042827, -1.7714762411626168`}, {
       8.536759457530337, 0.550074904921974}, {8.551034975017846, 
       0.38742877937146203`}, {8.565310492505354, 0.2374847686877517}, {
       8.577725316671433, -1.776617146556689}}], 
      LineBox[{{8.581030876420396, -1.776617146556689}, {8.593861527480373, 
       0.9040115497130375}, {8.60430662416836, -1.776617146556689}}], 
      LineBox[{{8.612471412180055, -1.776617146556689}, {8.62241256245539, 
       0.47804576728902626`}, {8.636688079942898, 0.3328365999744213}, {
       8.648539306806146, -1.776617146556689}}], 
      LineBox[{{8.653444330452533, -1.776617146556689}, {8.665239114917917, 
       0.27502380262576065`}, {8.679514632405425, -0.1960028851871245}, {
       8.693790149892935, 0.7082613431780171}, {
       8.708065667380444, -0.3840377136055617}, {
       8.722341184867952, -0.6894222373102239}, {
       8.73661670235546, -0.20251396731572768`}, {
       8.75089221984297, -0.05258218232017908}, {
       8.76516773733048, -0.36166800204518834`}, {
       8.779443254817988, -1.7029138991597015`}, {8.793718772305496, 
       0.28757550673089727`}, {8.807994289793006, 0.5456796004526325}, {
       8.822269807280515, 0.2553662614190826}, {
       8.836545324768023, -1.1195134792220518`}, {8.850820842255533, 
       0.28226983351516244`}, {8.865096359743042, 0.5451905385454667}, {
       8.87560144993083, -1.776617146556689}}], 
      LineBox[{{8.885582950026985, -1.776617146556689}, {
       8.893647394718059, -0.6946230812262111}, {8.907922912205569, 
       0.3735566906570609}, {8.922198429693077, -1.5473642249056851`}, {
       8.927711219033556, -1.776617146556689}}], 
      LineBox[{{8.938728883444336, -1.776617146556689}, {8.950749464668094, 
       0.1659409525980272}, {8.965024982155605, 0.07915127300612057}, {
       8.979300499643113, 0.28010038642770185`}, {8.993576017130621, 
       0.9415601654076282}, {9.000850216855964, -1.776617146556689}}], 
      LineBox[{{9.015535401707524, -1.776617146556689}, {9.02212705210564, 
       0.4677126353293043}, {9.036402569593148, 0.2842139281588355}, {
       9.050678087080657, -0.42680999415288534`}, {
       9.064953604568167, -0.026533474807149737`}, {9.079229122055676, 
       0.7668762074958408}, {9.093504639543184, 0.3443935116917969}, {
       9.099624925223589, -1.776617146556689}}], 
      LineBox[{{9.116722832991687, -1.776617146556689}, {
       9.122055674518203, -0.09123398606597632}, {
       9.133284394895874, -1.776617146556689}}], LineBox[CompressedData["
1:eJwBQQK+/SFib1JlAgAAACMAAAACAAAAaR3+0QBHIkDClN8ZBm38v8Gpl1Ic
TSJAYHji8eKG4T/UJXlxa1QiQGAUU0v/7LY/5qFakLpbIkAwThZg7inUP/gd
PK8JYyJAULSyfK6s678Kmh3OWGoiQIDDejOnZaS/HRb/7KdxIkBou2sfaGrD
Py+S4Av3eCJAcFkr+kUm1z9BDsIqRoAiQAD0vY6Agpw/U4qjSZWHIkAQMWYo
ExmyP2YGhWjkjiJApsLLuRXW5T94gmaHM5YiQCCyJJbSbeq/iv5HpoKdIkAM
TdbVcF/cP516KcXRpCJAC9SiVyqs5j+v9grkIKwiQJ6cJa2RUeO/wXLsAnCz
IkBKQ6Sj0U7jP9PuzSG/uiJAwhhiRXZ19L/maq9ADsIiQPSah8r51Nm/+OaQ
X13JIkDOphUtY4PkPwpjcn6s0CJAqMbLKo32uz8c31Od+9ciQAgbbQPoAeA/
L1s1vErfIkAE92OozdDkP0HXFtuZ5iJAjvLBhZEI679TU/j56O0iQPxET2VU
K8M/Zs/ZGDj1IkD0b/bGvdjcv3hLuzeH/CJA/O4IX/LX2r+Kx5xW1gMjQFgx
3HAmT8K/nEN+dSULI0AKg1pRiCXkP6+/X5R0EiNAbB4KBQUL0b/BO0Gzwxkj
QHREIZgsXM0/07ci0hIhI0CgafabC6HYv+UzBPFhKCNA2LAlxS9Uxz/4r+UP
sS8jQPB7IVjzPdu/CizHLgA3I0CAW8LiDtjFP+BI2ctyOCNAwpTfGQZt/L8T
mAu9
       "]], 
      LineBox[{{9.639923861757644, -1.776617146556689}, {9.650249821556033, 
       0.37601222380618793`}, {9.664525339043541, -0.37353595041878807`}, {
       9.67880085653105, -0.061852823518910194`}, {9.69307637401856, 
       0.8212282617521636}, {9.707351891506068, 0.1872707147372843}, {
       9.721627408993577, 0.8981246173957305}, {9.735902926481085, 
       0.009023331795925071}, {9.750178443968595, -0.10779339949131916`}, {
       9.764453961456104, -0.27829293824274237`}, {
       9.77174170824189, -1.776617146556689}}], 
      LineBox[{{9.785506345170337, -1.776617146556689}, {
       9.793004996431122, -0.18695288422527456`}, {
       9.80728051391863, -0.17034856812275234`}, {9.82155603140614, 
       0.2574273282784545}, {9.835831548893648, 0.758367900794291}, {
       9.850107066381158, 0.0994364987194456}, {9.864382583868666, 
       0.40708241759316943`}, {9.878658101356175, 0.6523514095130404}, {
       9.892933618843683, 0.9042908671736656}, {9.907209136331193, 
       0.07114876902993694}, {9.914632805095431, -1.776617146556689}}], 
      LineBox[{{9.928212015058188, -1.776617146556689}, {9.93576017130621, 
       0.13689958796058466`}, {9.95003568879372, 0.265706656557961}, {
       9.964311206281229, -0.9366255738856601}, {9.978586723768737, 
       0.5477569850541507}, {9.992862241256246, 
       0.3648966390173929}}]}}, {{}, {}}}, {{}, {{}, {}, 
     {RGBColor[1., 0.7215686274509804, 0.2196078431372549], PointSize[
      0.0055000000000000005`], AbsoluteThickness[1.6], 
      LineBox[{{0., 0.3066908137330616}, {0.014275517487508924`, 
       0.3829089119992445}, {0.028551034975017847`, 0.030621607648487315`}, {
       0.04282655246252677, 0.30427336404043126`}, {
       0.057102069950035694`, -0.14932034797090887`}, {
       0.07137758743754462, -0.2208780893415323}, {
       0.08398524941622622, -2.4163750632456487`}}], LineBox[CompressedData["
1:eJw1mHc81f0bxjn2Pue07Ki0VD9p6Qn33dKiJEVpGO2BpKEkJaI9lDzG08KT
kUiSEk9F6CmOVfY6y5n2yvh9vfo8f3mdl+P1+X7u+7re1/Vl7O7lsI8mIyOz
TlZGZuynwsWYrjsrMuH0+CGf945yeT1gPkEU/hZs5viPX1DbANrr2oPPWeaA
ZVfK2dmhdWA4y+mcgk8e4LuUkeiT2ZA6N3PBt9UfoT9gKCdWtiIXx/5c5zOM
j7olH7e1Mbdsse+zneJ8OMP644ZQ9BL2LivfOe2fL2BjadmrvYIFv88rAuVN
iyLj4AuErLrz7dXBr1D6rNx1yuIscv43sDA+eTZDLQsS7TZZr6SXgEgl49H3
oE/keUrBoqL6ZzCrCPYnhTi1ubDgYACv+lZILnm+MvAOcn34PuQ59KdytNL+
Vw5o5LXkbfSf8Pt5K0Dm2Lvk95kZEJaxqvCMXCXom8tPm/bjE/x+/krIkrUQ
P8guBL23TwPxRxUUrtQLefK9iNznB4QemWblebEYknNoS5WTfkL4Hx7J5YnF
5H7VMEfh+K+Y3CKw/ujWURJQA6tMuPdlrP+7by2wI1cuz5j+GUoK8p5HONTB
9YgZNdNpH8n966FfpTEs0+oTuH2d7L5negNkzA1cyl5SSObRCFmnTxnKvf8O
nSUBujMGG8FRffZxX4NyMp8m6LYuZoxU/IQVAs9DfdwmuBBR4NnEbiXzagbD
qsVe5hrNcO1o7Ora0ma4XeLhOHCoisyvBQJnNURLWllQLvlmnJvdAlnW/Mi9
rO9knq2wd5un9MSDr6B/fHj4ybNWUP80PkLILibzZUOTvFU/M/5f2Nc1pybk
Jhse7spIxnclZN4csOjy7dLZwYIXJ3dmHj7DAfsVH07tul1G5s+BJzv4ti7G
5dDbd+3uRncu3L7jXD+BXk72wYWNA55G1r5lAGffeZrb8sBx1bxe5wcssh8e
qNuP3rktKYXQIcH6iYv5YHkjSihnxiL74gNTP+/83qcsYI2Nb3Ib+Cs9bhY3
l5H9tcEppVjP0K0VoCO7Xq5BRQBXLzalh4dWkn0K4HKvbGmLbRW4B/k1/tMl
AE/8rBT3sIrsVwiK5QdkE05VQZLC83dx9UJwDtPmCrSqyL5FQDN8EDeSUAnd
V35GhH0RwUdvwyCn4EqyfzFYilXMqn5UgqWqsu+xNDHEXomrTEqsInqQQHHc
3Wpa1Q8Ivr7EfnOUBLSHJxpN7/9J9CEFs7vJB79zquG75oE5i4KlMPLo1dM9
f9YQvUjh8tKcxNLHNXBt7YbL15e0g71+766BqBqin3b4M+dQp1xQDbxU8fAJ
SG6HYv5IXNylGqKndrC86P1vTFMNVBSfdfU27oC7L2gcZdtaoq8OaHrDCJ5p
UAf9Y+t70AGOxnTDgOwGorcOqOpbu9EqpwEM7BItHdU6oUI5Z6WffiPRXyeY
TbX5oFbaCMs1P862CewENd+ExvlBTUSPnZCRmZ93S7MZ9pdUa1v0dEJC3EXM
GG4m+uwCh4VsG/vyFrh6u0Nx9uEuOOr6T36MUQvRaxcYMPOk81Ka4cVmlR69
xi4IvjDXKzS6mei3G/h907UuM1qgnGncquHYDQuNwg7pZrYQPXfDbuvMo+7H
W6Gv3II1WtgNhk0PAnS3sYm+e0BFO+B/TY85oHffPrfDqgfOx1V3O77mEb33
gHufdvyzbAHgtoMprek9kA7t4km9YqL/HrjqZR7ykieBvZMCoypn9EJRzj80
oYuY+KEXLApn0ibYCCBsTD7RvfDS8/jagg884o9eCB+8kWRfzIGUyNTTbxl9
8H5jYdMmDpv4pQ8yRj5MXXOeDawdX/YlhfTBcKabStQiNvFPH7BfSDnRw63Q
q9e4JeZXH/CS9H2P5rUSP/XDyOaNRQsiWkG3vnf5Le9+ECxYZmIT1kr81Q++
d2fOqIpqBetYTbOLnH4Qtm1bdulTK/HbAKwat8rQRp4NHnumG57YMQAXOpa/
Gm/LJv4bAEyujV4ZzoYrRtbq+0oG4Psd9q6lUWzix0FgmY7WO6ewIbl56+C2
VYMwO77II6uITfw5CJ75jK/dphwofXKMv/btIGj5n9d1Ws8lfh2EYL/J3GW2
HOj2CK76Y94vyGIeOLfpAYf49xcUmmT7uHhxQcck5vOcp79Ax7iesUCXS/z8
C24anhIZunDBipuRbqg9BL0qjYFer7nE30MwVDf1CEzmgVvCv4/oN4agYPtg
amkCj/h9CN4GTCn2vMSHkIPsmzTaMOTK+HNNWXzi/2HQpRm9yCvkQ+KsIf/u
U8PQpOEiLFvOJzwYhir50dWcEh6UCMYd4QqH4fB5P6/SCh7hwwiEJ8961HmY
B11Jptt/uo5A8YJ+XycnHuHFCJhvj9DffIIHk46tXFNcOQKaB96ueX+FR/gx
Ct/mmLqyAnhgOc9l0fv1o1AQE5mmGM4jPBkFb1ZB+YRbPHCV+kx9kTsK4hUb
BF+o+/3myygsVBywWZ7OgxXO+cr2ujIYHSNcf+knj/BGBt1WbYq3UOJDxZh9
HGXw4XjtIy8O8wl/ZHCmqvs9Nz8+HNAZE5gM7nSaKPSL5RMeyeDTN3WzD6bz
YWCAL84ukkHdY81f5n7iEz7J4J3uEePEJj5cq+lmL5CXxZqUU+2dGm2EV7J4
xI4hYzurDQzeydQlW8ti8ZZL+vMD2wi/ZFFJ8+N4q5Y2SI1SLzfxk8WbVYZq
es1thGey6BoxePPiVgGs8Ncujn0li1LrolkhrW2Eb7LImF3xTWokgArKTZMk
slh272ZnQXUb4R0Nz//ZmmPQRZ1nZZZ1eyYNvx7sKVL3EBD+0XBLZsbGfdYC
6DewTFXxoGEWLfuW40kB4SENzecfu3C9iMqlkTXxl2JouLP6dplHm4Dwkfr8
aTjiqJ4Q9Mfs+4OGkec61igbCgkvaajMt3XWNRdCau6ecF+mHMaapJjLeAgJ
P+WwqmDX3vhCISx/dOSa2FYOf2W787fRRISncmhiOSNpdLUIygNPX9p/RQ5F
Pittrj8SEb7K4b3NkWFhuSLY5zZmODksed01T8dYTHgrh7LWCfOPrBNDH0UP
5yE59Gw1/TI5Qkz4K4/eoe2CZpEYrk6JOsBaLI/yZ50kc4MlhMfyWP4vN1Wd
LQF9uYTd64/LY06bjbOrSEL4LI8xduiau1QKL1rTt35KksfbQoW5XROkhNfy
6OmQv/mPAgng5w+2llx55MV2b+9aKSH8VsBFD8cV/JCRQNmz4pWvjRTwWjVL
236JhPBcAW/9z36aIE4M+8bw4aKAKeLxhy8/ERO+K+DW+MaLvoPU/fa1zE+4
r4CzegbfjBhKCO8VcHA7e96Mc9R5NpKZRqUKuNdbo95TXkL4r4BX19vpu1B5
oEfRMlJVEQ95F8jfDP4vDxRxnlnnyYIACaQoKU5irlbEe773//7LU0LyQRF/
6gv/zO+SAPAZmtcuKKJj3P+MC/ZJSV4oYnSDRir3qhTKCg0U5LMVMXAx5y+l
+1KSH4r4VL64a62jFPY+HwOQIo4eW+0UuFtK8kQJdT36yjlGUugNW9TVM08J
t0b7aM+fLiX5ooRfnucHDy2UQujh5ZQjlfByTqmLYqeE5I0Slh8xVNk+VQq6
G+yaeU+V0P3Z+sjx5lKSP0poF/ti3IsH1Hlj+GpQwo0H9CrtHaQkj5Qw3Zlf
X69LnUelQ7W2MrK0TxR/qhaTfFLGgMXlFQzq9yyRd4HDFmWcOhs+xD0Xk7xS
RlufCV3p7hLw+Oaf8/WGMto5jvuifUZC8ksZW0Y/15eGSaEnJZRShDJ+OKax
/+pNKckzZdyA0edClan73QxPyqGpoDRGtiGI2sfvfFPBpuxluwocJKDr9ejJ
YisVzHL7a/TDDinJOxUsoaddOLtBCsmbkqmJqiDv9oSHlS8lJP9U0INz96An
RwLWY3hIV8HIHENaR6iE5KEKVjt+XdRZJ4FS+ucrj0Uq+PFt7e64eVKSj6p4
ahlttfCoFNw7xoCsinMzeusgTULyUhWXLj3fvIPSRw+r9uQ9N1XU25iexv0m
JvmpisPTbEbfvBLDlXTeUfVoVRww7zC6ni0meaqKqrkXZEyfSUDnXheVoKo4
pHsuRPJKQvJVFdvTSgrrx0kh6cTojhG6Go70Vk6LoL7/O2/V0P/HJrOshRKw
clRzOL1BDZ0evvxwnnq+3/mrhpJplfL4N3XewklUIqphqfeeCr5YTPJYDet2
P/KRp/jgPmEqHspTQ9rSf33a14tIPqthsWW3dwqNOq9n3pKWQTXMdGI11reL
SF6rY1BW6uo0CxGEjNl3kToGZ+5k/eUjJvmtjofuHr7okCIC7Tc2JhVe6jhY
tOzSyEYJyXPqc8Mcf/9KMSRFOOjbJarjeVP+tFWRIpLv6kjXnHk/5Z4YrM7s
HlfAVsdFxm27eyeISd5r4KH5YQkNzRIocT6sCpM1MLLtzIR7zWKS/xpYGzKz
aONEAbgtPSWbtV0DrwXybU76i0kf0ED1DferTQaF0KVzqd8sXAMnRdkdah/6
rx9oYOOc1SYNr0QQPHhD+vy7BlZs5HC8dotJX9DA2Se2xMvdp94baiO5U1Q0
cWKlYXr4XgnpD5q4+fOUpBPU/hOpaUat1MQmpdkf3lcLSZ/QRP/udQun6ojA
MjqtYnyAJl53SZUbTmwm/UITAz+rbnY9xIfvY/bK0sTWuVumTPMWkb6hiU7N
qeM2UO9JrruKPip2aeKO+6YW9wOlpH9o4ZaEhcct8qnzrCrfXpirhUEusZHZ
mkLSR7TwNu+0qe0WMQQbNr/sP6CFNbfy1ZJSBaSfaCG9ZJP+30wxTBoVJRx/
ooWaifPD8Sqf9BUtlAa1ZLn5tMHzxv5YQR31/TV/F249yiH9RQuTg4rCwrYL
wdCV9jVNjY5lsrY7LpuISZ+hY7yf7dv+Hh4csA+lCE5HP/UzB+iJQtJv6Gj8
nRGtIhTCSxwLbDr+yOQqyTdxSN+ho9y5jBHxWwEMmIVbHfCgY93IU7872f/1
HzqOv+FdwqT63wpjXYrIdIzLX50b5SgifYiOa7NM3+zmC+Aa49HCphg63osx
Fo/2t5F+RMfrrCFZRQUuVMhOf6n/jo4t9XLrJTo80pfouKG3eEqSghAMOscW
SscTnilL1xi2kf5Ex4WODjeWpnNg/1h89dDxqNy40Xd5taRPMdBoIi//+RIB
vCx7M6WMycDAHYdruVvFpF8xsKva75y5JXW/j1YUMRn4bSbrXWwLj/QtBto4
Vx5M7GTDilefdDbYMfBy866y3Uk80r8YuKOo/J1RHtXfnq67f+UwA+kp09QT
7/JIH2Pg4Fl5xWY3ql/dK6EIyEDPOi+d18IW0s8YeP3dxJYpfRwwuLz1ukwc
A8u2VDzac49L+hoDI1nwh0ovF/b71ipZfWTgkMWcTNl/uKS/MfCBTql/kWsz
pO4dKzAMjJ+t+8r6cSvpcwzMUyqqe+BH9UFH3sjrIQbS1uXFO07lkn7HxFXb
Ld93PmPB8tXHznbqMPFMeTbra/wH0veY6Jyfb5oWzIWrY/G5hIl06WWj+a/a
SP9jYsYls0rvHOp+Jn7Hjzgy0SCje+vVYS7pg0y8mWavl6DcBAYTxwTOxE7T
xI/G+5tJP6TOS+8tffaM2p9iMEUcJgYcFJ69OY9L+iKT0s/jOrN0Vm5qryrb
KJmJDnqL04I8BLm/+yMTNS9b6c6YQp3Hvb1nVxETaXarcsNlW0mfZGLBwrtB
pVNbYfmPiRRBmGi73uf4Hl4h6ZdM9IxtqZM9Qr1/f4neViU3juK3QD7kzReY
eTZpVKg0Dv/7/+P/AW2CC1Q=
       "]], LineBox[CompressedData["
1:eJw9VHk01XkU11jCaOG3nbK9RJYaxKiofK8WkadkaZpIxzseQ4VKMTWKFnmW
mELCGIPUZMtSIvk9a69B8R4eL0d4tpGtxKtwzPPP/HHPPZ/zued87udzz7kb
WIHO7O9kZGTcpLXck4NtGKaaGITgC+eqXGW5gnIdvtoGDECy/qJdDQd9KRpa
U2yCQRdD0qKpJUIajx45HrbG4Fmdk98C3UfbZJ6KmWBioHHwz5cbLwlpdorx
6xh3DCqZiqsHG/tQdMJHBSN/DPgKr7vD7N6hwqiyfbxQDIIUnOmppXokCA+5
5nMLA/+crnT5ySH0JdSKK5eMwaXy8XE3NSHSOLu4mJUj5dtP2irdHaNt/Lg7
bUoxUMzwajA8X4fYXtd/fV8jxU3HLIJ3DNHRP9uWh7ViwJ02cNR624MKjyjN
qr/HQPf0inxlHwEtsG82q5zAYKPAYs+n7BEksYkPOrYg9WvpnFpaXI80rJwL
55RxMFWOtv/kWY/AjBhPXIdDaOAxPJbfj9hGXYbmBjg4JVpSPuWlKFonzbdt
Gw5yA1vDkr91o8L1ng8C9+NwR5+Wux4zQAvUNohXueIgk5wbOsg6TUuUBxn5
LBwaSxe171kMIA3Zh54Hz+JwI8ttY/jlAQTzfumjV3FY63BUXyuiF7Fntogi
b0t5ocumJN4A4nyYovT+wOFKu4h28x1GheISt7o86T79LWXuPWJa8O7CXa9K
HBLqA4riZIS0RLCjbYmHA8PxSqYRlYE0mudXZwhxCM82NJOMSP3VVzN3DeNw
cGLC9LmVVK8qIlr0GQcNARLHyb5DnOVzyRIQ+zh/StFlCBXmr1Sg1AjI3Kev
llIhQPycf/Y+ZRBQr6JqzDJqQZL0uAgXEwKYmURq6SYBUk9yoj/uJoBhtuSs
0tmEIA5bjGcSMLrSplYzrYZm3+y0MnYngDu/5YCvTyHihN0PbfYjwO/h3dwD
M/2o8ILHM/9Q6bxS2X5rz38R/4z2Z8VbBMyb1yoayw8iCXtg68MkAp6k2R82
Y+Ui9eX4cwhISdQyZyUWIzj6S4G4hACVE6LrDYFi2vvQ5g8RNQR4WMp9n8Yf
ojm2kwaMVgJyj7gzfJUmUYF1sU91LwEGMyamle58xN8WnOMxQcDzLQ1Vnl5v
aInx9oFv81I/jYwoxxERUtf/pn1fmYQDChrWOj9OINB+eWL7OhJiN3dnDOp1
0N5UeFqHPgncB6X2ijwxzVmzt/v8NhLMslLXum7upwuW49xPAhn5Q2yHwyji
L/Fcn7iQUKZ79c1lTh+ak8TcOcQiIfzUvM5NohmpTx9qHQ8iYUfZ9Ac94zoa
jaqujrlKQvDJ7ZH1oq+0d1+7g+FtqZ7KqDCJqEWcrnucV+kkYLNCZsiuFdyC
1uOv2HkkQOSaAEllA83nacrLVUrxjdM6LRXpaI7btyeLR8LkmeHFhAUxrV6R
HQ5CEpidNo69U68QWo5niAQ5D0Y17taJvP82XPjtMwl2QSlZPSU9KOqvcUt1
WQoMngTI/9YxgAruF4VUqFKgZXeEYWjLR22/n3v6E4OCzKbpr0aatfQcx2Jm
1pgCZl6emGcyiNSvfTFN3E1B1Ejei4u5PQhdehFgxqQggfkpucS7jPY+dyW/
9TgFj7WHru2OF6Iof5uxAD8K7EZPPrCXrUQFLDmDVaEUjFtzb9Zld9Nty3Yj
KZBpbBljfRWhOefobPskCtrjh8ea5Gfp9Q6O/SPZFDDq8GpVp8c02rtWO7JE
Ok96PBPfYSPvnQIP3RoKoKpYO6+0lo4yT06tfUuB7j6PJD2sBRU9+simeqn/
/+d/Uml2Lg==
       "]], LineBox[CompressedData["
1:eJwB8QEO/iFib1JlAgAAAB4AAAACAAAATwd6mb3eF0B3FPxyvFQDwNEjHBb/
7BdAjCGvooNi1b/2G99TnfsXQMT9EoSKFdI/GhSikTsKGECMHcviZfbRvz8M
Zc/ZGBhAKK/LjLHG4j9jBCgNeCcYQAAl+jDfo4k/iPzqShY2GECEEwIp3Xvg
v6z0rYi0RBhAYnpvC4gO4j/R7HDGUlMYQKj13SBcX/W/9uQzBPFhGEC0/kYL
xlzKPxrd9kGPcBhAkP2Tm1LWyb8/1bl/LX8YQDh4JXIxR8M/Y818vcuNGEDQ
V5a2f3/zv4jFP/tpnBhAyJl7lRbA0z+svQI5CKsYQNgltRxsZPa/0bXFdqa5
GEBQOjiMCyW7P/WtiLREyBhA0G9exInB7r8apkvy4tYYQKCDNBuN/6M/Pp4O
MIHlGED8uOl5UdTnv2OW0W0f9BhAIMtnO5/+1b+IjpSrvQIZQCzMY7RhqN+/
rIZX6VsRGUBNQu/v/3TnP9F+Gif6HxlABmNHtNhn5j/1dt1kmC4ZQIheWs6w
Ido/Gm+gojY9GUBCirSyjHbhvz5nY+DUSxlA9IALVTKA4j9jXyYec1oZQBB+
mnYDsfi/h1fpWxFpGUAQzAWWAA+7v6xPrJmvdxlAdGPQe1z7+r+yzFCOUXgZ
QHcU/HK8VAPAv7/m/Q==
       "]], 
      LineBox[{{6.393628770045913, -2.4163750632456487`}, {
       6.395431834403998, -0.08340953688078256}, {
       6.409707351891507, -1.4849705157717166`}, {
       6.4134372623883396`, -2.4163750632456487`}}], LineBox[CompressedData["
1:eJwBUQKu/SFib1JlAgAAACQAAAACAAAAP7cSvwi7GUB3FPxyvFQDwGMoe87G
wBlAcLjt4eTN5r+HID4MZc8ZQAD3AKPhqLC/rBgBSgPeGUAAX7xddWb0v9AQ
xIeh7BlAgAjtJFD7gj/1CIfFP/sZQDTrIhUnmcs/GQFKA94JGkAgfYJeLbC0
Pz75DEF8GBpA6BYe1bwM579i8c9+GicaQERUDHaay9I/h+mSvLg1GkCUCnj/
aMfjv6zhVfpWRBpAIE9uCjFg2b/Q2Rg49VIaQAAuJb6aM9c/9dHbdZNhGkCg
ekHhOwmhPxnKnrMxcBpASBEIS9Ioy78+wmHxz34aQIgd44e4zMs/YrokL26N
GkCA0b9/87OwP4ey52wMnBpACHMj+Cynsz+rqqqqqqoaQFsdVWveHOI/0KJt
6Ei5GkCI275MriTHv/SaMCbnxxpAsDZdiX/8pD8Zk/NjhdYaQND1yngLT7K/
Pou2oSPlGkBATuXzwReVv2KDed/B8xpA9M+ydkl64T+HezwdYAIbQCD7hJHG
JZg/q3P/Wv4QG0Coz6QxdAXqv9BrwpicHxtAxIuNDKlk3D/0Y4XWOi4bQP67
M0Ffu+c/GVxIFNk8G0DU14L9Vdzhvz1UC1J3SxtABkXu3m/B5j9iTM6PFVob
QEjCt4D5NNG/hkSRzbNoG0BAC+P2HKr8v6s8VAtSdxtAQPArYCq11b/QNBdJ
8IUbQHQUOTChV9S/9Czaho6UG0BkO8iLsT7wvxklncQsoxtAgGCVDnfGfj/n
RtZS5asbQHcU/HK8VAPArEwQVg==
       "]], 
      LineBox[{{6.930196164200771, -2.4163750632456487`}, {
       6.937901498929337, -0.49412018313469064`}, {
       6.9521770164168455`, -0.04786298540359435}, {
       6.957938157125457, -2.4163750632456487`}}], 
      LineBox[{{6.976093186523067, -2.4163750632456487`}, {
       6.980728051391863, -0.7335048311667653}, {6.995003568879373, 
       0.23947392678799972`}, {7.009279086366882, -0.13105402326481808`}, {
       7.02355460385439, -1.1068878455254167`}, {
       7.0378301213419, -1.279548920013228}, {7.052105638829408, 
       0.3326782880876773}, {7.066381156316917, -1.7124330095280014`}, {
       7.080656673804426, 0.36537114082869215`}, {
       7.094932191291935, -1.1875180484305936`}, {7.109207708779444, 
       0.8608188290613631}, {7.123483226266953, -0.795758650261311}, {
       7.135688173809631, -2.4163750632456487`}}], 
      LineBox[{{7.138992748227407, -2.4163750632456487`}, {7.152034261241971, 
       0.48928943243548406`}, {7.16630977872948, -0.05575146172385126}, {
       7.1805852962169885`, 0.28447517009528744`}, {
       7.194860813704498, -0.3114899891036882}, {
       7.209136331192006, -0.5467217067038532}, {7.223411848679516, 
       0.7184808687058434}, {7.237687366167024, 0.7679479044104723}, {
       7.251962883654533, -0.737227458037576}, {
       7.266238401142042, -0.10769186012136811`}, {
       7.280513918629551, -0.6317639977814824}, {
       7.2947894361170595`, -0.0869995476973775}, {
       7.309064953604569, -0.015928341366791887`}, {
       7.313187629692039, -2.4163750632456487`}}], LineBox[CompressedData["
1:eJwBQQG+/iFib1JlAgAAABMAAAACAAAA31/+e4JUHUB3FPxyvFQDwGE5dgG4
WR1A7nLVBIFn6z+GMTk/VmgdQCriPCIo6dY/qin8fPR2HUBI40MuIH7wv88h
v7qShR1AEC1dLn51tT/zGYL4MJQdQB45yH51O/i/GBJFNs+iHUCGdfq2IFDz
vzwKCHRtsR1AkACthWjO3L9hAsuxC8AdQNLBi7+Syd0/hfqN76nOHUBoxOsD
RxvEP6ryUC1I3R1APPDG29SD8b/P6hNr5usdQA/ZDpnRieA/8+LWqIT6HUCQ
QAsn7eX9vxjbmeYiCR5A3IlRktRR978801wkwRceQHrmMBnUZPC/YcsfYl8m
HkDOKToM5or2v4XD4p/9NB5AdIuVrBWz0T+qu6Xdm0MeQCiUAXUyLPG/7wZy
l2VPHkB3FPxyvFQDwFMIk7Q=
       "]], 
      LineBox[{{7.581813854208011, -2.4163750632456487`}, {7.594575303354747, 
       0.3014771286468054}, {7.608850820842256, 0.40722833107471823`}, {
       7.623126338329765, -0.4263482175080613}, {
       7.631870485604132, -2.4163750632456487`}}], 
      LineBox[{{7.641639581807, -2.4163750632456487`}, {7.651677373304783, 
       0.56543170794052}, {7.665952890792292, 0.29158409131675056`}, {
       7.680228408279801, 0.7069194316434335}, {7.69450392576731, 
       0.43739166765174664`}, {7.7087794432548185`, -1.9228621832203139`}, {
       7.723054960742328, -0.9422655036469463}, {
       7.737330478229836, -1.359827868445958}, {
       7.7516059957173455`, -1.0714262017363456`}, {
       7.765881513204855, -0.8852428987696337}, {7.780157030692363, 
       0.12368477245295217`}, {7.794432548179873, -0.18193163111335786`}, {
       7.808708065667381, 0.23483592379817364`}, {7.82298358315489, 
       0.5834433121736181}, {7.837259100642399, 0.2484874585965703}, {
       7.851534618129908, -0.16934705475491607`}, {7.865810135617417, 
       0.4183015864765811}, {7.876901513231771, -2.4163750632456487`}}], 
      LineBox[{{7.884089237133677, -2.4163750632456487`}, {
       7.894361170592434, -0.3284571449696696}, {
       7.908636688079944, -0.19975304047606413`}, {7.922912205567453, 
       0.5940145711818063}, {7.9371877230549615`, -0.5572468947910625}, {
       7.951463240542471, 0.5157070755936104}, {
       7.965738758029979, -0.06083303579449728}, {7.9800142755174885`, 
       0.41445699338068176`}, {7.994289793004997, 0.3753712226451823}, {
       7.9989747153016015`, -2.4163750632456487`}}], 
      LineBox[{{8.023473277179276, -2.4163750632456487`}, {
       8.037116345467524, -1.329546216498676}, {
       8.051391862955033, -0.26994890671962346`}, {
       8.065472481818466, -2.4163750632456487`}}], 
      LineBox[{{8.065878452994056, -2.4163750632456487`}, {
       8.079942897930051, -0.4367004260862428}, {
       8.09421841541756, -0.8659843864511758}, {8.108493932905068, 
       0.6416132652690284}, {8.122769450392578, 0.49934417470399783`}, {
       8.137044967880087, -0.743501715611727}, {
       8.151320485367595, -0.8180344502100882}, {
       8.154679452108649, -2.4163750632456487`}}], LineBox[CompressedData["
1:eJwBEQLu/SFib1JlAgAAACAAAAACAAAA5QmQuLZZIEB3FPxyvFQDwOe0sh4Y
XCBAGKrvGS6xtz/5MJQ9Z2MgQF7/Ch9lQuI/C611XLZqIECAnpbyo72xPx4p
V3sFciBAUMOk6QCX7L8wpTiaVHkgQGTr8yXd8N2/QiEauaOAIEAs0PbaB/Xc
v1Sd+9fyhyBAirYcSN338b9nGd32QY8gQJ/9wsafkALAeZW+FZGWIECwD29t
S/qxv4sRoDTgnSBAkF59J1YIsL+djYFTL6UgQIBLatDagLK/sAljcn6sIEB6
/OqKsQ/gv8KFRJHNsyBASLPvelln0r/UASawHLsgQAqVHhlsOfu/530Hz2vC
IEBQqPbKfXHSv/n56O26ySBAsGWpgwEy6r8LdsoMCtEgQJzqhZp12fK/HfKr
K1nYIECgTvKlep6kvzBujUqo3yBADK4hERKiyD9C6m5p9+YgQABI8DELjoi/
VGZQiEbuIEB4qWguO7AAwGbiMaeV9SBAjPdYHOGm9L95XhPG5PwgQHaUJehs
6/C/i9r05DMEIUDw/bT2Sl+2v51W1gODCyFAOLVs6w/G1z+w0rci0hIhQJD9
vMc/W64/wk6ZQSEaIUCeFHxtKX7dP9TKemBwISFA3FhFlBSW87/mRlx/vygh
QJAY1DaKpsq/+cI9ng4wIUBIcd4MCxCxP2qyN4wINCFAdxT8crxUA8C6Kfof

       "]], 
      LineBox[{{8.613862156079554, -2.4163750632456487`}, {8.62241256245539, 
       0.6918514764454495}, {8.636688079942898, -0.7348460878216225}, {
       8.650963597430408, -1.7085584088125523`}, {
       8.665239114917917, -0.004041193619075845}, {
       8.679514632405425, -0.006188046322088692}, {
       8.693790149892935, -0.2557727893168247}, {8.708065667380444, 
       0.16336304663961987`}, {8.722341184867952, -0.6250817426345932}, {
       8.732737013792917, -2.4163750632456487`}}], 
      LineBox[{{8.739276364753405, -2.4163750632456487`}, {8.75089221984297, 
       0.5032636869319302}, {8.76516773733048, -0.43971116959561574`}, {
       8.779443254817988, -1.1203869488160434`}, {8.793718772305496, 
       0.259023544991584}, {8.807994289793006, 0.21631486024457158`}, {
       8.822269807280515, -0.07757218956139389}, {
       8.836545324768023, -0.21000281260185827`}, {
       8.847053406405648, -2.4163750632456487`}}], 
      LineBox[{{8.854996652814709, -2.4163750632456487`}, {
       8.865096359743042, -0.5031361814446116}, {
       8.87937187723055, -0.919168144657539}, {8.893647394718059, 
       0.2293740914463337}, {8.907922912205569, -0.7571315458202237}, {
       8.922198429693077, -2.234954735471417}, {
       8.925979212127613, -2.4163750632456487`}}], 
      LineBox[{{8.939699612069099, -2.4163750632456487`}, {
       8.950749464668094, -0.6912802179296946}, {
       8.965024982155605, -0.39213902410411605`}, {
       8.979300499643113, -0.15129884394599857`}, {8.993576017130621, 
       0.43609746101649927`}, {9.004921143758903, -2.4163750632456487`}}], 
      LineBox[{{9.011575092368211, -2.4163750632456487`}, {
       9.02212705210564, -0.3284605900401649}, {9.036402569593148, 
       0.4893923708482989}, {9.050678087080657, 0.30347577135545634`}, {
       9.064953604568167, 0.44065526361690055`}, {
       9.079229122055676, -0.1114845166200189}, {9.093504639543184, 
       0.20399844349628915`}, {9.107780157030692, -2.339289655706878}, {
       9.122055674518203, -0.7377584787985829}, {
       9.133324519458576, -2.4163750632456487`}}], 
      LineBox[{{9.138495679673364, -2.4163750632456487`}, {9.15060670949322, 
       0.08964299672242937}, {9.16270494011524, -2.4163750632456487`}}], 
      LineBox[{{9.167426324681049, -2.4163750632456487`}, {
       9.179157744468238, -0.33670337147758844`}, {9.193433261955747, 
       0.47810685948056686`}, {9.207708779443255, -2.36017627489772}, {
       9.221984296930765, 0.8527396802292562}, {9.236259814418274, 
       0.12604029608731138`}, {9.250535331905782, 0.5948813988935905}, {
       9.26481084939329, 0.030821606665794143`}, {
       9.276616732799384, -2.4163750632456487`}}], 
      LineBox[{{9.281595473641868, -2.4163750632456487`}, {
       9.29336188436831, -0.01573054004161789}, {9.307637401855818, 
       0.7009889539412617}, {9.321912919343328, -0.009673950321082092}, {
       9.336188436830836, -0.28551497487724276`}, {9.350463954318345, 
       0.6263973555790328}, {9.364739471805853, -0.8175929100069534}, {
       9.379014989293363, 0.054231645338181256`}, {9.393290506780872, 
       0.4031013225645669}, {9.40756602426838, 0.24683520480642496`}, {
       9.421841541755889, 0.6397988164047188}, {9.436117059243399, 
       0.10042711893228096`}, {9.445160395345917, -2.4163750632456487`}}], 
      LineBox[{{9.454959133799463, -2.4163750632456487`}, {9.464668094218416, 
       0.6795257787641933}, {9.478943611705926, 0.10074879310781004`}, {
       9.493219129193434, -0.4006367652880012}, {9.507494646680943, 
       0.055713159467202567`}, {9.521770164168451, 0.4903760121029923}, {
       9.536045681655962, -0.3697854561093108}, {9.55032119914347, 
       0.6249120914146713}, {9.564596716630978, -1.4379641258084348`}, {
       9.578872234118487, -0.6929436238260325}, {9.593147751605997, 
       0.09663423104796065}, {9.607423269093506, -0.0042137298682563}, {
       9.609670940701944, -2.4163750632456487`}}], LineBox[CompressedData["
1:eJwBwQE+/iFib1JlAgAAABsAAAACAAAAosXruIBFI0B3FPxyvFQDwC8kimye
RSNAdQndlVWqAcBBoGuL7UwjQPASdBcPf8A/UxxNqjxUI0BwWHK0lnXNP2WY
LsmLWyNAKFeeLslv3D94FBDo2mIjQGNfTyl+Yuc/ipDxBipqI0CYB9IjA33n
P5wM0yV5cSNA3tjUwbO42D+uiLREyHgjQNAXZiTyOse/wQSWYxeAI0DQKzVT
+Y/gP9OAd4JmhyNAxiOTMUdP4z/l/FihtY4jQJnTxnSnZwLA+Hg6wASWI0CY
NsHEMhjHvwr1G99TnSNAcpFJI86z/L8ccf39oqQjQCBwx+1iyta/Lu3eHPKr
I0ByjpiWzU7SP0FpwDtBsyNAbgexcdUQ4b9T5aFakLojQKDLGCClV8M/ZWGD
ed/BI0AQnWzUrXrLP3fdZJguySNAqqnRCJy64j+KWUa3fdAjQNwn+cxLZuI/
nNUn1szXI0AaOSWSF0H8v65RCfUb3yNAbKcjAUvk4b/BzeoTa+YjQDIOW4LV
C9Q/00nMMrrtI0DAfYiyK22EP+XFrVEJ9SNAdO1NKJgz1b/3QY9wWPwjQIiz
zN/Abt2/diHQIg==
       "]]}}, {{}, {}}}, {{}, {{}, {}, 
     {RGBColor[
      0.9215686274509803, 0.49411764705882355`, 0.43137254901960786`], 
      PointSize[0.0055000000000000005`], AbsoluteThickness[1.6], 
      LineBox[{{0., 0.3573650475058857}, {0.014275517487508924`, 
       0.41446190041883435`}, {0.028551034975017847`, 0.07867075131366719}, {
       0.04282655246252677, 0.3314799480566659}, {
       0.057102069950035694`, -0.19240285281123426`}, {
       0.07137758743754462, -0.30071424449350714`}, {
       0.0828320742517322, -2.765623651789093}}], LineBox[CompressedData["
1:eJw1mHk8VP0Xx+3GPjOVKJKKlkf9Skme1DmIUkSopFWytGulCCkiUh6RCpW0
UkoqS0WLSiVkS8o+M2bM3LHv5Xe9fPvL677mjnO/55zP+/O5o7t9v4O7lISE
hLWkhMTIX6uMK4F1Qc/gUJnSqmEdufxuMBwnvJgNvpdrb+qcrwUN67YQP9OX
0DO9ZWwW/oJJM9f7yR7Mh58Km5VUl72G9NnP5hdZvoFMwzbTn1R5Ho58XfMd
aNWfjL7yvD7v28LDKZtEBWCvqSVdaZ8DOxaXbZr2+gNI2XlIb3pfBqP1CiHB
+rTqF+ciCF0WXfTE6zPMSFt79aHZG1K/CO6uM8mpbMqF+7Z2Sy2YxbCj4X9P
L3sXkOcpgS/ntaOahj6BR2roev7GUnhUdcxW4P6WPN830HgWoBNr+hT60jlq
j/9XBhdqi6ZHTnwCo89bDozYlwkr3V9DeOayj77SFbDtsPn5a9c/w+jzV0C8
2DLnvnMJTMy+GYRVlfBHt8Blll8JOU8VoA3PI/RCMaS9lDJhpH4H5xQN46dW
X8n5qqFk0rre8s1fYOkb1/bigB/QFiPI/LTzEzlvDRjErDK+fKEQit/n37vk
8BOmVXzN0vT9RM7/C15MrGlP/VQErp91tm/Vr4UZH6UGLC1KST/qoNm8hDvb
vww6igMmTB+og8y0IyKdnRWkP/WQ5JqVWfemCswF+3b2cuuhPnO9/WKTX6Rf
DXCQc7vawuM7ROxJsqwpaYAr5k89JddWkP41Qo7c5MmLV5RBGVWkm5fTCMvs
jTvjbcpIP5tgkrCnWNu4HLQO/P6dnNIE8XE5BjVvKkh/m4EtmJqx3aoK3DsN
foRGNQOViEUc3++k3xzI0GVYbJathodHNj3b5csBqsrz8aeZ1aT/HLh9JWHd
Aulq6OmN+G/1di4MzZ/Wp1L+ncyDC0eZ5gZ2Nd8BjufuM7ThQePs1y13VlaT
+dDXZVkc0bIfEDYkWKm+sAV23S8bN/i5hsyrBW7Xat4uev4TSkfap8OHZSte
ueml/yLz44OWysIAhw21oCm5UrpWQQCLJF7cs3xUS+YpgDeJJx+tKquF7aeO
1b3uFMCM4M4bCuJaMt9W+Pphw8PVenWQKnsv99avVqBKTI/fuldH5i2E8Z8L
YhxM6qHrzPdL4R+E8G/CamWt9HoyfxFYMizO2+s3gKki4/DexyKIHsMI3BPd
QPaBgpr0K7mWDQ0QEmlsv+YqBfG2gaozJzWS/RBDT5Fn3cxVjfBV1dPAKEQM
TgcXxbWEN5J9EYOi/eS33rcbIWLFqtORxm0Q7205jtPUSPanDXpvTDd6aNQE
jxTcDgaktUH70/tJ3pFNZJ/agO03oXFvXROUfzq+zVu3HXyTXJb9nNxM9qsd
rG/uTDR1bYa+kfHFtcMRh/r8xw4csm/t4PrUrXnKGA5o2943dVLqgBX1p8M/
sjhk/zrAK3CajZsdB8xU38yyCuqALzpt6lrVHLKPHWBm2ed6YAYXPIqrNRZ1
d8ANhl/4JW8u2c9OKLd+OTv4NRfOXmiXm7WrEwzzjqbYlXPJvnaCzWFGiIGI
Cw/XKHRPrOuEudenGN3hc8n+doFLbtH0Ij0elLF1m1ScuuBVZLbV5j08ss9d
wA0rPCufz4PeskWlwx+74Ixpgs183Ray392gtG0P0/9SC0yMtc9rX9IN1tt1
AsLm8cm+dwMWHI3mMASA67weNGV0g0zsrI05Bq1k/7shqC3+7hFBK+wYH3S1
YnoPSCiL3evWtBI99ECIsZaGyzoBhI+sT0IPvLlkvdWPKSD6oO8/Vyu2jOTD
g8vpPtmsXjg5GBKq4c0neumFjnP716ru40Opywf31NBe8Bhi1m/axSf66YVx
YRlet3z40DOxzjFxsBfGWMRohp/iEz31wcq6yrYdCXyY8KvH7Lx3HwwJjd9u
zucTffVBc5P/pUU8PixNUp17ktMH6pWWbctkBERv/WC/bfv7Rn0BuG3Vn3TI
pR+efbDVuoACor9+ePdkY5L2XgGcmbxU2b24H7pO+hkE7RcQPQ7A4lxTDita
AGkNawfWLRuAjauV/3F6IiD6HIAO3S1phkqtUJK8t2VF9gAEm08wHnzdSvQ6
AOZqJTJZ41qhyy2k8t85g7BSKZm1z6iV6HcQ1L68e3Q1tRU09RLfGdwchCx/
reBE71ai50Ew/zVXNz6gFZZwMzMmaQzBkwsq0eoPWom+h+Dwf0rqGTWt4Hrn
y3XmuSFoUdT4+FlZSPQ+BKdibuj1OQoh1Ks5SkrqN/RMm7k03U5I9P8bCmMY
2YYuQrg/c8i/6+hv8EhxTLCmPx/lwW+o/momyF8phGLBmN3c1t/gunDcH/1A
IeHDH9jLn9lusFsInan/bPi+7Q8ELA94ciVYSHjxBxrPzfdovElzaK/F8k8V
f2BMq/PNa8+FhB/DUNdSbx+VRdebs9HoxcphmL7+wIkcmlOjPBmGW+dOeFR9
EsI28cGpD/OG4UNlQdyOfCHhyzAsCJLTHl8iBHPnAob9BAl0Sctmz6GEhDcS
aHvtVZQVUwTlI/JxksCoI3XnjywQEf5I4MlrfoM6i0XgqTmyYBIY1r7DQH2L
iPBIAu1m3BjTu1oE/f0topxCCRRXB329T1+P8kkC101ZM3ajowgifnQ1z5eR
xN7ktK2H6OtRXkliX+KjKUOHRKCdK/EzbakkRoWbMpKSRIRfkhib71eVViOC
9KvKZXrHJNHn/nUrgyoR4ZkkNsZ2u1uzKDD31/iU9EQSM8blNniWigjfJNFY
cXlqZA9dj1bTeEoSD/kqma0uEBHeSeEr90MfL3+m6y2Zm3VhhhT+s7jlW6lI
RPgnhRo5FWWb+ul62qbpCm5SOOdOtmW3HkV4KIWRHtyPwg0UnP2z/HZwohS6
Xm3LinSmCB+lcEv7zROS9LXWiHyrpHB27qTWp0gRXkqhjddDeX8TCtLztl48
zJZG2wU7jeLGUoSf0thp8TCj/whd7/ruCJGNNI7lHtCSd6cIT6XxosZO0VAa
XS/IJ9jjjDS+1xQ6hlRRhK/SWJijkBVQRIG764jgpNGcdV9okkcR3kqjtna1
gkE2Bb00PZyHpPE0emTz4ijCXxlsez3bevtLut6Uq56lC+nreY/bk39ShMcy
+KtvtckCHTFoSd/ZsvKADEbn3W2N3yYmfJbBY3H5i7qPieFhU8bat6kyWDbg
F7p2tZjwWgZnDlhv2DhHDPjulY0pVwYrCs5HwR+K8FsWJcov9og6KPiW8sni
6WRZnPhlvJHtHorwXBa1Dd8eXVBNn28EHxtlUfO/fewmDkX4Lou7P+iZZk2l
67k3zrsTK4uOjjMDY83FhPeyaH5ruo13shjCragZk0tk0TD4hN93DTHhvyy+
0c12aJ8vhok0LS8rymHV5d9zrTMo4gdyaOSSusH3kBgeyMuNZ1vKoa/J2/C5
yRTxBznsTK4KjlYWA7SwVCMC5bC8q+5yIX3/qF/I4ezU5d6CKrreR21ZmRw5
tFA0GoxPEBP/kMOwwEuaeFYMO+6NAEgO5S6uqbnBo4ifyKNlCMOoypPOGeFG
nd1z5LHr1neHGIaY+Is8+ofnnF/WTkHYLjNakfK4KHjV+jEyYuI38ugikbIv
xlkME1bZNvBuyuO1i00aw1Fi4j/yGPfuV7hyKH2+EXzVyqO+pkVR6Ssx8SN5
DHg6KHmihAKg3aFag4H5877xp6aKiD8x0OaUOGr7FQpKhd7vHRwZ+DvXSqux
giJ+xUBOaUqAjI8Y3Ir8X34+x8D/MWRSm6aJiX8xMDG57si+xWLofhBGbwQD
xwfIBRyIEBM/Y2CF+nqrr5piCIu6mPpSSgFNClQ3PZAQE39TwBuZ/XcPTaHP
t/968sIlCtjUss56qiRF/E4B2zp2nnA1pyDNLo3uqAJ6vHZZdzOQIv6ngDr2
WTsGgyhYOoKHDAXc8omxX/sZRfxQAWXS5i1tOkdBCfPdmRtCBcwbw53/Yj1F
/FER74ty+m7nUrC9fQTIivg7yPKQGf39Ub9UxAQpu5qrNB+6S2uOxLgqYoTB
Eq6Q1vuofyriNoWrE3pNxHAmg7dHOUERV/D75588QRE/VcSvrwsHw3xEoBnT
STuoIjqvCBz6Hk0Rf1XEuGL3H470vFMPDbv8YSqhq+/6Srn9FPFbJXwbm33u
giIFS5yUHHxWKWFDBf/Fl0Ui4r9KePu8ZeK0zSIoWTCedkQlvONU2pVL82/U
j5VwSoztk83H6XrjpuLOfCWkMhgdXvoi4s9KKOg7GxTCpf22e45x44ASikJc
M70CRMSvldHueYrcxrF0vRH5Gimj+vhKtyIbEfFvZRwaz/yX9Yv24+dWeuX7
lXG5/4KA/Aoh8XNlLGnWrsmMFkLqJQct2/vKqHbxY22T3F9/V8YOnt4k/RV0
Pd8tY943K+P62Jb20w5//V4FE58d0/efQddz3qUIOirI8ciO+kdeTPxfBYes
Dx6eM4HODyZHJbM2qKDEyffqb3eKSB5QQd8LUqvPTKf9XTO4b+5FFVQRrwgb
zm8l+UAFzTQ6hyaJab8fOCe+91UFdSeeDF3Z9TcvqGBeR4DHqVki0Ki5zJ2i
oIrpPv+Vy3b8zQ+qOHvrK9NxLRTcp7t51UIV1+xWcTWj7x/NE6o4M+m0zF5D
AZgmPC4fG6CKXtG3uU7u9SRfqOK+XemVm47S70Ej8spSxT05DglezgKSN1Rx
huFGI+ccEWzbXPhGrlMV/TNDnRo3/c0faliVJ7/V7CV9viUV2YGz1dARSn3e
DVEkj6jh/MC9KyCRByGTGh71eaphS9HDxAmLeCSfqCFnVt3N4d10vWHhnQPJ
ahhWcaI8+F8ByStq+FLbNju/tAXu1fUlCX6q4blLd+Ob+zkkv6hh/I95S5+W
cWHSNqnPj5WY2OGQVPmi/2+eYaLnq0svKpU44GkfRhOciTcUtYfncrgk3zDR
v46/6utbATzCEcNmol3fVDf/ukaSd5joFGNw5wKHB/1zLy7xdGOifsnWay/9
eST/MDFTsv/9vydawVx3Ak1kJh5fkGL3JIVP8hATb++X5VcVtkAE6/qC+kQm
/kqVi125QEDyERMvzEiqmXCFA+WS+o+0cpmY4ilzoJbDJ3mJicwZ+m5SAXzQ
7hgZKBPzFpuy5pTxSX5iYsbXvT6DrhzwGLGvbiYeVnXfXeTYSPIUC9fOe+zC
2dMCj749n/KNzcKJ+rzoAF4LyVcslNUxzGjTo+u9WUITk4XxNT73Guj3i9G8
xcKAG4Fb4rx4YP7kreYqWxY+m+KQc+4Vh+QvFiaHWtS/s6fr3bSOPbOLhU4R
K7JObWgmeYyF3xZdn5sXWA/lMcU0AVno7LXbcZ89l+QzFkZWt08Udv4A7dNr
IyVusVAiNHKW4nYuyWssbMnqvFvVyAOPwzXyS96w8PT6G2stsgQkv7Ew7G7b
+K40HqTvGAkwLFT26Mu7xS0keY6FCUEP3aQWNkCfE+/P0yH6PKUrSmw3NpJ8
x8ax34qXyl/Np99T9x7v0GTjts9bZCwe15C8x8b4I4N77rIz4OyIfRqzUbXA
6sNkh58k/7HRWSrCcd0JHpTrHTuw24n+f87c3SfZrSQP0p+bTP/sL12ep60+
suBsNNQp8DM6ySP5kI3LZMN86iy/gYdcCE0cNg7VJi0t1yoneZGNGh0H+eZx
vLz0HsXmyWlsrC8btE+7dp3kRzbmF+z39hvKyuvjXti6uZCNJYOPDnXsqCZ5
ko2PduXqvaCywaxKnSYIG8/UN86SqW0g+ZKN5g/ZGXEHq+Dsh4R1ldJjsL7Q
L0LdjgvZ1mOcU+TG4N/fH/8PNVT/fQ==
       "]], LineBox[CompressedData["
1:eJwBEQPu/CFib1JlAgAAADAAAAACAAAAtfTdQJMeE0Bz0wtL/x8GwNO3ItIS
IRNAMGt3xFnVzj/4r+UPsS8TQORrU4evY9g/HKioTU8+E0CE1eeN9J7gv0Gg
a4vtTBNA6EQOKoRkzb9lmC7Ji1sTQLQl/clbvN8/ipDxBipqE0CcRb10OZHD
P66ItETIeBNAzhgvmBXA2j/TgHeCZocTQFBt01hJN7A/+Hg6wASWE0CmNPML
BsjWPxxx/f2ipBNADl6G/tzh8b9BacA7QbMTQNAg5eG+w8u/ZWGDed/BE0Ao
O+X9tf/Mv4pZRrd90BNAYje8+Jsw5j+uUQn1G98TQOgcePQmlMK/00nMMrrt
E0Dmo4IWvAPcP/dBj3BY/BNAgBPTT3Z4iL8cOlKu9goUQCZYiYlDwNU/QDIV
7JQZFEBUpNTIWCnkP2Uq2CkzKBRAsMGrIv+u1j+KIptn0TYUQNSk/T0WMMc/
rhpepW9FFEAQBC3rl3enP9MSIeMNVBRAVLLPPa62yD/3CuQgrGIUQM8QYr1/
/uk/HAOnXkpxFEBKqyoIfJPYP0D7aZzofxRAeF2NoPQt5z9l8yzaho4UQPT1
bX9sR+A/ievvFyWdFED4Mv3ZcAC+P67jslXDqxRAbPz2pXC/0r/T23WTYboU
QCwmWW2zLe2/99M40f/IFEA40+cydwfdvxzM+w6e1xRAWEmhngDN1L9AxL5M
POYUQER+YpM5n9s/ZbyBitr0FEB+/RGqQ7fuP4m0RMh4AxVA1htfMthp2j+u
rAcGFxIVQJwlb3K7BN8/0qTKQ7UgFUAAORbeIwKGP/ecjYFTLxVAwo/yiVUM
4L8blVC/8T0VQMA3rv7/fY4/QI0T/Y9MFUAo9NepxMvAv2WF1jouWxVA/HdU
6wDY3T+JfZl4zGkVQKfUsNwYJeQ/rnVctmp4FUC0qpA/FEjkP9JtH/QIhxVA
SBvMFkD4xj/3ZeIxp5UVQHihrYFKGNg/G16lb0WkFUDWrCpUXLvZP0BWaK3j
shVAV16c2ysqAcCFdOo8tr8VQHPTC0v/HwbAsSVuVQ==
       "]], 
      LineBox[{{5.439387744376616, -2.765623651789093}, {5.453247680228409, 
       0.1301366223099275}, {5.467523197715917, 0.621107565592225}, {
       5.481798715203427, 0.1789813073694828}, {
       5.496074232690936, -0.1428218616205883}, {5.510349750178444, 
       0.5134358839769853}, {5.524625267665954, 0.1578189863971875}, {
       5.538900785153462, -0.08322975935374655}, {
       5.5531763026409715`, -0.1854474765419014}, {5.56745182012848, 
       0.3570672207884804}, {5.581727337615989, -0.20958894171484577`}, {
       5.596002855103498, 0.4969589739266548}, {
       5.610278372591007, -0.1662225699464166}, {
       5.617147943983316, -2.765623651789093}}], LineBox[CompressedData["
1:eJwBcQOO/CFib1JlAgAAADYAAAACAAAAfHDM4euFFkBz0wtL/x8GwGTg1Esp
jhZArYKLLJlZ6z+J2JeJx5wWQLxJPzKkSvK/rdBax2WrFkAN8RSJQwQBwNLI
HQUEuhZAXE+9OKhi17/2wOBCosgWQHr7PEUjNeW/G7mjgEDXFkCg5eFSW1rQ
Pz+xZr7e5RZA1BVsbOOq2L9kqSn8fPQWQEDPU2JFiK6/iKHsORsDF0Awz2Ct
2aXVP62Zr3e5ERdAqurwkvUG4r/RkXK1VyAXQNgJk4ioHPK/9ok18/UuF0B4
YvG8uAjTPxuC+DCUPRdAfmmFy6cL3T8/ertuMkwXQOAGBkpO+rU/ZHJ+rNBa
F0BeJI1MXcnmP4hqQepuaRdA7nMF9VQW3j+tYgQoDXgXQPJEbQAYcvW/0VrH
ZauGF0DqPuYRXcX5v/ZSiqNJlRdAp7n2rOMfAcAaS03h56MXQJQX0GYm8OW/
P0MQH4ayF0BQB6U9QMzRP2Q701wkwRdAIEWtYY+lub+IM5aaws8XQCAimkYl
pbK/rStZ2GDeF0AyCA34kL8FwNEjHBb/7BdAp6X8brHi4D/2G99TnfsXQI5M
5lKUltg/GhSikTsKGEDU8oaOdkvMPz8MZc/ZGBhAdLQVD5yU4z9jBCgNeCcY
QLBhhx8WrNO/iPzqShY2GEDUfoOwuYzWv6z0rYi0RBhAhOb114p+2T/R7HDG
UlMYQPhE6Tw0sNe/9uQzBPFhGEAACl+arg+Bvxrd9kGPcBhAaCiD99+29L8/
1bl/LX8YQGxhFMvE3dO/Y818vcuNGECiZg1N9DoEwIjFP/tpnBhA/BgZQFyQ
6D+svQI5CKsYQCw6ZxaFk+G/0bXFdqa5GEAMWayijIPQP/WtiLREyBhAgMJ6
xL2soz8apkvy4tYYQGaqf79zX+s/Pp4OMIHlGEAYDyySNymzP2OW0W0f9BhA
SPqOTKIs8L+IjpSrvQIZQLMH8Y7WKuQ/rIZX6VsRGUDYYNp06anBv9F+Gif6
HxlAlExUqoly1b/1dt1kmC4ZQITi3wFbudu/Gm+gojY9GUDQvoYD5Keyvz5n
Y+DUSxlAALfsiOsPlr9jXyYec1oZQAC4NrAruVw/h1fpWxFpGUA40BjFw8nE
P6xPrJmvdxlANA6+6yPw878lXNOCeXkZQHPTC0v/HwbA/cKeFw==
       "]], 
      LineBox[CompressedData["
1:eJwBgQJ+/SFib1JlAgAAACcAAAACAAAA8bR2hTuSGUBz0wtL/x8GwPU/MhXs
lBlAyDU5IR65078aOPVSiqMZQJSGfYRuz/O/PjC4kCiyGUBgDSVhpCH4v2Mo
e87GwBlAADKmwNIdv7+HID4MZc8ZQODY+RSZZr+/rBgBSgPeGUBE/15ftt/T
P9AQxIeh7BlAUDtg3uUB6L/1CIfFP/sZQEzsLmW8F9o/GQFKA94JGkBAnzw/
ur+5vz75DEF8GBpArJBC+jqbzz9i8c9+GicaQJC/ZTFLbMC/h+mSvLg1GkBc
iKgaQWXzv6zhVfpWRBpAACKgHuL3kT/Q2Rg49VIaQHymp8uSFvG/9dHbdZNh
GkCgDSYHmGXsPxnKnrMxcBpAhJ3PakbL178+wmHxz34aQLAbXUJL4NI/Yrok
L26NGkDmQV5L9Ejmv4ey52wMnBpAgDJHLAp4zb+rqqqqqqoaQLj/7ag5acw/
0KJt6Ei5GkC0SvB81TL9v/SaMCbnxxpA4HXr29x3oL8Zk/NjhdYaQK6ANhrB
5/K/Pou2oSPlGkBKxT5ktibpP2KDed/B8xpAEGyYpMHs7T+HezwdYAIbQMis
y20mIco/q3P/Wv4QG0CeJ88cqpPnv9BrwpicHxtAGpoJTyFh2z/0Y4XWOi4b
QPgiLD9Aa8q/GVxIFNk8G0BWqtcYNyXmvz1UC1J3SxtAMNKczLwFvz9iTM6P
FVobQNywGAdpiNy/hkSRzbNoG0D4T5Cw4R3iv6s8VAtSdxtAFsBxAehr+b/Q
NBdJ8IUbQCS0FmToQ+W/9Czaho6UG0Ao0SNtkF4BwBklncQsoxtAgCRQCnO+
cD+a0b+hJrAbQHPTC0v/HwbArpEmJA==
       "]], 
      LineBox[{{6.925222020837751, -2.765623651789093}, {6.937901498929337, 
       0.018893473211554324`}, {6.950247492520276, -2.765623651789093}}], 
      LineBox[{{6.958214210181888, -2.765623651789093}, {
       6.966452533904355, -2.1717723044804123`}, {
       6.967662275167548, -2.765623651789093}}], 
      LineBox[{{6.990473218871992, -2.765623651789093}, {6.995003568879373, 
       0.2160692849875977}, {7.009279086366882, 0.09020181417794315}, {
       7.02355460385439, -2.529582617165239}, {
       7.0378301213419, -1.9336666892391379`}, {7.052105638829408, 
       0.253879679379197}, {7.063306240247013, -2.765623651789093}}], 
      LineBox[{{7.069485937021445, -2.765623651789093}, {7.080656673804426, 
       0.2168617343885324}, {7.094932191291935, -1.7010965692550983`}, {
       7.109207708779444, 0.5709986619166582}, {7.123483226266953, 
       0.8832136925997084}, {7.135163256489233, -2.765623651789093}}], 
      LineBox[{{7.141722111137102, -2.765623651789093}, {
       7.152034261241971, -0.655954585169187}, {
       7.16630977872948, -0.3587394745060737}, {7.1805852962169885`, 
       0.26615012081056055`}, {7.194860813704498, -1.0766472775784202`}, {
       7.209136331192006, 0.3758945528426565}, {
       7.223411848679516, -1.0154132313095814`}, {
       7.237687366167024, -0.80441439479716}, {
       7.251962883654533, -0.12168239148016502`}, {7.266238401142042, 
       0.5937141944379112}, {7.280513918629551, -0.7765363608084093}, {
       7.2947894361170595`, 0.5637107321817203}, {
       7.309064953604569, -0.16228397510026848`}, {
       7.316169812447542, -2.765623651789093}}], 
      LineBox[{{7.330004091609023, -2.765623651789093}, {7.337615988579587, 
       0.2357293436983562}, {7.351891506067096, 0.15652503188962807`}, {
       7.366167023554604, -0.7890227925489761}, {7.380442541042114, 
       0.2972335740460791}, {7.394718058529622, -1.9894377096534335`}, {
       7.4089935760171315`, 0.028690319441992518`}, {
       7.4180285468538365`, -2.765623651789093}}], 
      LineBox[{{7.428453623177468, -2.765623651789093}, {7.437544610992149, 
       0.0763938605609199}, {7.451820128479658, -0.6548564733537392}, {
       7.466095645967167, -0.6830341694749245}, {7.480371163454676, 
       0.6486086224253103}, {7.494646680942185, -2.000774398765229}, {
       7.508922198429694, -1.340898315479453}, {7.5231977159172025`, 
       0.061452813872351686`}, {7.537473233404712, -0.46980615819457405`}, {
       7.55174875089222, -0.5765122346546505}, {
       7.56602426837973, -1.0773049096868732`}, {
       7.580299785867238, -2.5568579227316452`}, {7.594575303354747, 
       0.28486341376839974`}, {7.608850820842256, -0.3151179518563436}, {
       7.623126338329765, -1.5176597867577981`}, {
       7.6304815262552745`, -2.765623651789093}}], 
      LineBox[{{7.641706976571348, -2.765623651789093}, {
       7.651677373304783, -0.046292384306340306`}, {
       7.665952890792292, -0.07282350390667491}, {7.680228408279801, 
       0.27578317511321115`}, {7.69450392576731, 0.718380407581793}, {
       7.706529179328484, -2.765623651789093}}], 
      LineBox[{{7.711331035448691, -2.765623651789093}, {7.723054960742328, 
       0.22994754086688474`}, {7.737330478229836, -0.8885552492505782}, {
       7.7516059957173455`, -1.3456102151899363`}, {
       7.765881513204855, -0.393699814465603}, {
       7.780157030692363, -0.8118608789483519}, {
       7.794432548179873, -0.10054275639864363`}, {7.808708065667381, 
       0.6100805453316801}, {7.82298358315489, 0.7478700238349976}, {
       7.837259100642399, -0.24433743979005018`}, {7.851534618129908, 
       0.11284522343508141`}, {7.865810135617417, 0.45944867092996766`}, {
       7.875328232125712, -2.765623651789093}}], 
      LineBox[{{7.886206552925428, -2.765623651789093}, {
       7.894361170592434, -0.6180440523901967}, {7.908636688079944, 
       0.6389773320685747}, {7.922912205567453, -1.0882861886347328`}, {
       7.9371877230549615`, 0.3623602206172193}, {7.951463240542471, 
       0.15277172966559582`}, {7.965738758029979, 0.31999721512147583`}, {
       7.9800142755174885`, -0.8286223034465181}, {7.994289793004997, 
       0.3979098065012314}, {8.001004655473766, -2.765623651789093}}], 
      LineBox[{{8.016925439296196, -2.765623651789093}, {
       8.022840827980016, -0.24524930913334986`}, {
       8.037116345467524, -1.5510431085435226`}, {8.051391862955033, 
       0.06994335262154694}, {8.065667380442541, -2.225767452049377}, {
       8.079942897930051, -0.6357212301132995}, {
       8.09421841541756, -0.3748879196915622}, {8.108493932905068, 
       0.24793859282516717`}, {8.122769450392578, 0.5462103072874549}, {
       8.137044967880087, -1.7411360434767427`}, {
       8.151320485367595, -0.5567009690506919}, {
       8.16157911287339, -2.765623651789093}}], 
      LineBox[{{8.168868235915491, -2.765623651789093}, {8.179871520342614, 
       0.1428109467266564}, {8.194147037830122, 0.48428880749329783`}, {
       8.20842255531763, 0.3514664448961745}, {
       8.22269807280514, -0.06666644686850232}, {
       8.23697359029265, -0.9607112192098557}, {
       8.251249107780158, -0.4942999991565997}, {8.265524625267666, 
       0.46409648609485044`}, {8.279800142755176, -0.7780658578648028}, {
       8.294075660242685, -0.5699639895851272}, {
       8.308351177730193, -0.09913106101689317}, {8.322626695217702, 
       0.4024721519720027}, {8.336902212705212, -0.4656735783932924}, {
       8.35117773019272, -1.6344464530202463`}, {
       8.363916006724207, -2.765623651789093}}], 
      LineBox[{{8.366069742055728, -2.765623651789093}, {8.379728765167739, 
       0.25886833096922257`}, {8.394004282655247, -0.5518092539470778}, {
       8.408279800142756, -2.1769556823359566`}, {8.422555317630264, 
       0.4376687572028104}, {8.436830835117775, 0.2787247146240619}, {
       8.451106352605283, 0.7605140717012719}, {
       8.465381870092791, -0.8579380776049856}, {8.4796573875803, 
       0.18455214336367987`}, {8.49393290506781, -1.558489741362869}, {
       8.508208422555319, 0.4286724038265889}, {
       8.522483940042827, -0.5520691502953312}, {8.536759457530337, 
       0.4831586929130327}, {8.551034975017846, 0.7176491942260217}, {
       8.565310492505354, -0.8771541422692868}, {8.579586009992862, 
       0.25741292986826847`}, {8.593861527480373, 0.4261007058557338}, {
       8.600607911434453, -2.765623651789093}}], LineBox[CompressedData["
1:eJwBgQF+/iFib1JlAgAAABcAAAACAAAAnyqbKhI7IUBz0wtL/x8GwB27ANys
PiFAeBBro39k5j8vN+L6+0UhQMzrjrtUqP2/QrPDGUtNIUBkDsAfa1kDwFQv
pTiaVCFADXVuW8B84j9mq4ZX6VshQLS9rkxU+da/eSdodjhjIUBxQWqaFysB
wIujSZWHaiFAWPBzYDWFz7+dHyu01nEhQN5hXBUN7PW/r5sM0yV5IUCUb2To
gRb2v8IX7vF0gCFApjBYj8VK8r/Uk88QxIchQFSqb4j0FOK/5g+xLxOPIUCk
yCvCSs4FwPiLkk5iliFArOJSzZnK3D8LCHRtsZ0hQETVPfRd6tQ/HYRVjACl
IUDinz6PoV/ovy8AN6tPrCFAULGgctPrzD9CfBjKnrMhQEjBG0nC9APAVPj5
6O26IUDEeXLdK4XGP2Z02wc9wiFAImKTi6ze7r948LwmjMkhQLYgdYd8qtI/
i2yeRdvQIUD+t5/awRfXP/0Ll9Pk1yFAc9MLS/8fBsCL7LHB
       "]], 
      LineBox[{{8.932797251272122, -2.765623651789093}, {
       8.936473947180586, -2.7237441625691283`}, {8.950749464668094, 
       0.017400108730450614`}, {8.965024982155605, 0.8227265903206692}, {
       8.979300499643113, -0.5472682279717214}, {
       8.993576017130621, -0.1752637933770762}, {
       9.007851534618132, -2.5640604019519873`}, {
       9.02212705210564, -0.18414039462340281`}, {9.036402569593148, 
       0.05425026893091023}, {9.050678087080657, -1.7639334329413705`}, {
       9.064953604568167, 0.2298805019977267}, {9.079229122055676, 
       0.0033082796679329007`}, {9.093504639543184, 0.4282266381811429}, {
       9.103912583060124, -2.765623651789093}}], 
      LineBox[{{9.112468446260065, -2.765623651789093}, {
       9.122055674518203, -0.3386395686368453}, {
       9.130532647315095, -2.765623651789093}}], 
      LineBox[{{9.141399250556695, -2.765623651789093}, {9.15060670949322, 
       0.25045952610330224`}, {9.16488222698073, -0.265299443484843}, {
       9.179157744468238, 0.38033823331925753`}, {
       9.193433261955747, -0.6870244201222244}, {
       9.207708779443255, -1.68124939567412}, {
       9.221984296930765, -0.11225416526248821`}, {
       9.236259814418274, -1.4383308738302425`}, {9.250535331905782, 
       0.7802034798923725}, {9.26481084939329, 0.6545656477679733}, {
       9.268908833480447, -2.765623651789093}}], 
      LineBox[{{9.290498386211384, -2.765623651789093}, {
       9.29336188436831, -0.6342635983248841}, {
       9.307637401855818, -0.30885793623281765`}, {9.321912919343328, 
       0.5721393128817351}, {9.336188436830836, -1.0012788010348528`}, {
       9.350463954318345, -1.5204667115603305`}, {
       9.364739471805853, -0.5150895978978285}, {
       9.379014989293363, -0.23136080211100185`}, {9.393290506780872, 
       0.5901326205229308}, {9.40756602426838, -0.055166631099659025`}, {
       9.421841541755889, -0.03063435526599645}, {
       9.436117059243399, -0.9408587206923664}, {
       9.444802058547111, -2.765623651789093}}], 
      LineBox[{{9.453894291268071, -2.765623651789093}, {9.464668094218416, 
       0.84828766825976}, {9.478943611705926, 0.030818663174366434`}, {
       9.493219129193434, -0.38753871870973633`}, {
       9.507494646680943, -0.19150827583419616`}, {9.521770164168451, 
       0.40678208063246923`}, {9.536045681655962, -0.23370659631286195`}, {
       9.55032119914347, -0.7583587412106199}, {
       9.564596716630978, -1.8004989010025505`}, {
       9.578872234118487, -0.47840710448531754`}, {9.593147751605997, 
       0.6282341323726154}, {9.607423269093506, 0.733016047282053}, {
       9.610657460545927, -2.765623651789093}}], LineBox[CompressedData["
1:eJwBwQE+/iFib1JlAgAAABsAAAACAAAAYoDCK29EI0Bz0wtL/x8GwC8kimye
RSNA2JwRP5Ql3b9BoGuL7UwjQIRXnkPupeG/UxxNqjxUI0AWBY+YbaDYP2WY
LsmLWyNAKl3v5/S30j94FBDo2mIjQMAmh2dx3p+/ipDxBipqI0BazCysmB/c
P5wM0yV5cSNAOFjMBYTzzj+uiLREyHgjQBpACkqo5tc/wQSWYxeAI0C4lOLe
9vHWP9OAd4JmhyNAeNKs1OiEwz/l/FihtY4jQMJnv/UlVO6/+Hg6wASWI0Dv
c/Mmq+wBwAr1G99TnSNAdM+8Wy/v8b8ccf39oqQjQOhc3O4RguQ/Lu3eHPKr
I0CUp11nM8HmP0FpwDtBsyNA4JftXuTfzb9T5aFakLojQHohH/KlB+e/ZWGD
ed/BI0DoiQS1/ovPP3fdZJguySNAgpSBhj//4r+KWUa3fdAjQAAWSR89Q+I/
nNUn1szXI0BgRCaOjYMAwK5RCfUb3yNAsMDLLfkX5L/BzeoTa+YjQICDKCHZ
Jsm/00nMMrrtI0DoGaJCSqvXv+XFrVEJ9SNAcBE5PTGdxT/3QY9wWPwjQG5p
f+62hNI/+AzWcA==
       "]]}}, {{}, {}}}, {{}, {{}, {}, 
     {RGBColor[
      0.7215686274509804, 0.13333333333333333`, 0.24705882352941178`], 
      PointSize[0.0055000000000000005`], AbsoluteThickness[1.6], 
      LineBox[{{0., 0.35170253480111935`}, {0.014275517487508924`, 
       0.48877376663114436`}, {0.028551034975017847`, 0.11138193293354581`}, {
       0.04282655246252677, 0.33186689792224433`}, {
       0.057102069950035694`, -0.19359531492190385`}, {
       0.07137758743754462, -0.2616614056501996}, {
       0.08356008876345444, -3.01380631804876}}], LineBox[CompressedData["
1:eJw1mHc8lX0Yxu09zjkiZWtJS0sL991OJLxUKlmFV9EiXnlDJVQa2kOJolBG
pXrLSEJKNhllHetM61gZ7+Pj118+z+c4rt+4r+91PXScD1sfEBESEjIVFhKa
+Bl/KWeFqn06KP+ODdikLpUtgCXKnOvvQL/hyiI941+gatoVctIoAyqsSncv
G/gFmnN3nhQ/lg19LftYzRtzIHlB+tIi6qdfvJQ5U7oyCye+Pi0XzOtObvQU
NGSVGXo/3sv9DO5cZ+kVKhmwf0353pkf8+ES3/eU8tVKmNT7AowPbhvDhErg
3IarRS/dv8KrgNtFCl9ziX4RrLRs+XjCLBsStm03WU8rBsfGGbWhrvlkPSXw
OC5zyynPb+CaeG5n555SMAoezjMyyyfrKwNLvxtrbxzIhMHkVsXUReWAI7cZ
b90yYXK9FTAfLDk62vkQ/mpDgZ9oJfRxmTe+Hi2ByfVXwq+knKKwjDJQexcb
hNVVcEis6IvI/jKyn2q4wnp/eUZQKSRliKySSvwBmmeNXiZcKyH7q4EPtEuP
0LoYTHKcuotP1YKfwN9gmf13st86qE+2qklr/Q7FednPblnXQ5JKq76jXwnZ
/08oU7F7wzIuA6evWs4Os39Bf5OFdaxBBTmPBojLNVAuT6yEnuJT0+cMN8Cm
pHJdf5cqcj6NMPjxVLHIripYx/L6e6CtEWjRlTpu0ZXkvJpgQ2T3KZfiCrhw
6MHGupImMOlmhz48XUnOrxmaXfP9xt0qoZxXpJP1XzMEabEFc/OryHm2QK1G
4jq6xQ9QPzo6GvO4BSzDnlrkZteQ82VCQFPGVqn6WjjQO7/23CUmWMQY1dIC
68h5t8Irs7yEVfF18MJnb7qHXyvoeTnp5UfXkfNvha2tGTJdd+qgf+BCpIVz
G0QrGq/1ZdWR+2iD9J49JyVv1QP4v/daYt4Ou6vW1Xfc+Enupx3yHPLNb3//
BWEjrK0qhh1QmOchUqXVSO6rA8JMu845/d0IpRPHp9UJaeZvKjzTGsn9dcJZ
zpLI9Y2NME14q+gvaRaMLB2wihxrJPfJAqWpHmdfazeB85l/Gj72soA5K8JP
dFcTuV82lHrZ9W5JbIJE8Wfvn/xkg1+DqV2vUjO5bw6MPH3EYYY3Q1/oj1vh
+RzQqubcHOxpJvfPhV27dvX5mbaAkYyUt2cqF37q2yh6XWwh88ADwQlZGbMP
LRBycYWl1T0eBAdxvGbzWsh88CEnb7OOjwYTviu4zV8ewgf2zNSR1S5MMi98
GBtrdTOIZMKFLWZnL67ogpShEruoViaZny7Y8VY/0WR1K6RIuxw7ldQFi03F
lYeCWsk8dUH/uZlXTTNboaLQ3/GITjf4lQVMWdXTSuarG3ZsiDJ31GmDwYnr
u9kNUyTLZy3pbyPz1g0Lw8QHd6e1gca2BCMb2R5QLVjB901vI/PXA94H9j9I
7mqDtQo5+puCeiDT33fZ8kPtZB57YGlsl8+ru+3gWlyjulLQAwdviZlvjW0n
89kLh96zAz0r2+H8lW4JfY9eiBKO+MZS6SDz2gt6LyLDI7EDXlhJC9QaesH4
jbqu7voOMr998PWGdanHwQ4oZ+i0yNv0QWHHvHj96A4yz33wt/Ele5/qDhgo
X1k6XtAHxZpHtDPEOsl8C+DSg/wfVw06Qe2GZVa3sQBmLGTNO2PbSeZdAB8u
pv9LO9wJuMP9eUuaAIbtz2dqRnaS+RfAAdu9RXqvO2H/1KB7lXP6QU999Zvo
mk7ih37QupJb7CDBgvCJ8bnfD0c39OmX+rKIP/phqUjAVRcLFjy/k+z7jj4A
/73+cuc/NxbxywBEjxQZ1J5hQenu/AOJ5wZg/EGwvmQMi/hnAIKXbUlamsOC
frWGv6J+D4CJq/DclQ0s4qdBaOwJXG8gyYbpP/vXXj4yCF4/HS1NZrOJvwbh
qv5QSsEWNpg8UDAIbh2Ekc0+hg4ObOK3Ich2usxs8GODi8NszeO7h0AvaCA4
6iab+G8Ins0Pn+fwkQ2h2iZyB4qHQJAv57+/kE38OAy0iNtvKpiUXpPt8I4N
w1BY8t3VT5FD/DkMo+dPH51uxYGSGM+OLe+GYeOFmj1izRzi12HQxOGTaykf
9rmEVK1e+BuY92d61DpyiH9/Q0qDkA39DQemzYrKnR/7G26HbN+59DSH+Pk3
DOptKbS7zAHjtldpmqojIFfeFPo4jUP8PQLW3L2coq8ccIr/Fk2LGIFZNYsM
7zI5xO8j0HE7xsOOwYVz7sxLIiKjYO7+a6+rOJf4fxQSLqw1CJbmQsLckYC+
E6PwrvavaadpXMKDUdD+/PZ3uBoXillKB9vYo9A478moii2X8GEM7oZBXJQ1
F3oT59n9cBwDA532FqHjXMKLMag18LqWcYULUz3Xby6sHIMX2trZ7s+5hB/j
EMfeF5T3hNJbuGf5h63jcLq87lws9TzJk3G41fVRdjH1+478YzNeZI3D2Xfm
3cPU55N8GYcsb9NrhelcWLfrs5TldCFsVJ4TZFHFJbwRQvXtDnpRPC5UTNjH
Rgi/dUj4FinzCH+EUElLZ2rlfB64TZsYMCFcCodcW2bwCI+EcPGdOUUPdXgw
NNTB/e+LEC7Qamrr0+QRPgnhlpGojy+m8eBCbR9zqZgwWm1hep1U5RFeCeMa
wU4rvY080HgvVJ9kIoyfNDXbVnnyCL+EccZuGWfvyzxIvidXPusfYdQfl9mr
cJ1HeCaMz9fnyHi+o/QCVAsfvBRGz93ZuXbU55N8oz63sESx85Qe5aapPGFM
bT8Spkv9/UneiaBKvfsbRiClZ2zw9oqeCP56KjjvfIFH+CeCNyXdj3k8pPQ0
jJKlXUSwVfZ1DNbxCA9FUElOTbO1nwfnxzbHnY4SQZpsjW77Vx7howg6046u
y/zBA/UJ+1aLIOfdGZ3gFzzCSxG8f9JLo/QxpZflcN2bIYrXzUri/WJ4hJ+i
+LT2p8NoNaUXffAC11wUMysWebkI8wlPRXFHjf2Utyp8KA/yPe0aKorLB2ze
7vHmE76KYlNKfveUNXw44DRhOFGUs5dbs3kBn/BWFJOV048f7OHBAEWPXSOi
+Mrqr4ZFTTzCXzG88q5LbhOf2p/uPbdSQzFkb3vUEJXNIzwWQ3fpsec+WpSe
aPy+rUfFcN9F5yUCUz7hM/Vc5R8nf4rSa0mz/ZQohrkqK4+Xn+ATXoth9WK9
xRY7+IC5meZGbWLoGqt+TEqGT/gtjmE59Z72FTwoe1y4/rW2OEpYORwJLOQR
noujcE10psFcSm8CH3vEcfoVY6ayLJ/wXRy9O5eWFWyg9A40L46/IY73XKOq
pSL4hPfiWGhz2X4kn9LbxNPTLhFHMePNZyrN+IT/4uiSGj1q/Bcf1Cha3pGR
QId/PoXunMIneSCBd10u+7kW8eC5pMRUxkYJDFcQTrCl1j+ZDxLYX6YoK1jO
B+igK1wIlEBLScefeTF8khcSWGJbH3EuldIr0BAX+08CUxvu7kvP4ZP8kMDy
HR8iCm5Ses8mACSBtqGVfLsuHskTSVx/sf3LXVVKL3x5r2ChJK51m8L5JMIn
+SKJ288c9Ahp5kGYx1rKkZL4Ij9ewKbWM5k3ktiwbWvDwRV8mG62rak9VhJt
lRx8bH7wSf5IYjxNNtCIOt/nE/j6JYkyj+reLtPmkzySRP6Rap8Saj1ApUON
qhTyH9gJPe3lknySwqon4etxGqXHOZJn/ZcUzrmfExdB+WEyr6Qw3e1DhR7l
F5eigIyvEVL4URB6LduGR/JLCl1641vzPlA963kYNRFS+NtZs069nkfyTAqT
Uk9a/WvDh7BL1xMzRKSRfuLM4H0NPsk3abRt9C/Wv8OF6YejYwyNpbFjTfFo
8CUeyTtpTFn5YJu1JQeStidRJyqNSmUPrvlkckn+SeOalUxnpRuU3gQe0qTx
hftzm5DvPJKH0nj298sQexMelNByQx9xpHGOn4rpNVceyUcZbFZYlCGVywPn
7gkgy+D65PONe0W5JC9lUOPfjrh2b0qvtM7nmpMMhmkzH2r+yyX5KYMFP3pS
n9ZwITSt/ZDcfRlU4FrvvB3MJXkqgwfDF4a0m1J613qpBJXB4MJQsbKbPJKv
MliqWx9525EHicfHd4/RZDGpYlfClwgeyVtZdM3yy7F5xAVjG1lrXzNZjNWi
703q5pL8lUX1z1IJSoWU3rKpVCLKot/rgW+277kkj2WxKrLirDv17Kw8A//O
lsVhC7OuYVseyWdZjKu+2xPI4UKfYOGK5mHq2XDKsZdCXJLXcpgfFzX1UwqV
9xP2XS6HfVX+tClLeSS/5VCr3dFsXwKVx282zao4LIeLjukOLt7DI3kuh+rB
3YGft1B6t6zVtyXIoapiYHLnkT/5LoeRNdd/LK9mgbHfPqU8phwKsuQLdnr/
yXt5vKUTENQkRvWFXR4yoCWPLlaP+WrRf/JfHvMWW2eUrGSC06oTwm/t5PHG
tC6L2FQ26QPyGObkJhPtQ+X7tNODBtfl8Vu1+qrheWzSD+TxcHZQ6ocoKu+H
I/jPvsujXuGoqNP6P31BHruE9owH+HFAte5Om660AmYvcBAeS/jTHxRQ/oxL
wKqJ/kGd5r31CiglNVP2fgCH9AkFTJpd6HB6L6V3P7ViyikFLJi51O5h5w/S
LxRQN+R7YSPVV79P2OutAnaOa3n4d7BJ31BAtcUy0ikSHHC0/5Ij0auA15ce
i+2J+9M/FDF/nVLDchYLeo0r3wUuUESfZZH2J9awSR9RxOldJ5xDRVgQotmU
MuimiFNS5rp5+beTfqKIXjmrdwcqc2DqOCf+aIwiytnZ9Zyz4ZC+ooisxoXb
C7JY8Kxh8AGrXhHL5BhuuSls0l8U8THjo+pip3bQdBT5mipLQ+G/jV/4hLNI
n6GhV+qX/tSjneBmGUYRnIaX85Z8/zeMRfoNDZ1/XzG69IoNKTgR2DQ8097l
bOjdTPoODR9750qtNOiAIYPrxm4uNIxU/rp/ehqb9B8aXvEsax1ppPR0plNE
pqFOoVXNtfAW0odoOPVsHL17ERsu0KOXNUbR0F7CkO4JHaQf0TBD1+fuG00m
VAjPTlF/T8Og7WsFtOMs0pdoOP/ix4UH+qj3r56JC6VhdvKyOYZb/rzf0TCz
RfGhiQz1PjcRXwIa1r+MWZTwrJn0KTrGVOVuMHSi9lf2RreMQUe1klepG6az
SL+i412Juac37GyBoRxjiph0XB1fyQnc20n6Fh0ropyHl7RQ+3v5aZrZNjo+
Xq56yZrZRvoXHf/ZjlqfijhwIdb0RqgHHTdvxulyMp2kj9Gx8Fy12rG37VBx
rZgiIB2vKVmkK1u1kn5Gx03uqw6HXWaBxlnbi0JPqPUWXMy66ltL+hodOzSs
KkQymODqXSdpnENHn5YpYdavO0h/o+OR1/a158Oo99H9EwWGju5ntYMj1uWT
PkdH2V2WtC/OnTBo0z72eoSOM+UTI8xffiT9joHHbG+XWawrh7UbPf17pjHw
29sdT853lmZN9j0G7pdY9dlcvRDOT8TnCgbefq9X+CO3gfQ/BnoJytPeU++3
FbP+OXrQhoHZ4ttnmS1pI32QgY9ZImmFvjWgoTIx4AzUVWj6fOpwLemHDDyb
+HW3WV4RuEqEUMRhYHrAzvkewS2kLzJQu2XIunHPs6zkfhmmdhIDD3k70GpT
u7Im+yMDr9SsYBttjYHBtisO9l8YuFV9asKCB42kT1LfH/XN6C66CWurVSiC
MDCINW/BZomqrMl+Sa3v9rag0SEOnM+/v6NKVAnNtumEmLQ3ghrDsO+LlBL+
+f/j/3kaADg=
       "]], LineBox[CompressedData["
1:eJwB4QMe/CFib1JlAgAAAD0AAAACAAAABherCFIcE0AV+6N8RhwIwNO3ItIS
IRNAnC/HMFdW1D/4r+UPsS8TQEB9+k5M08a/HKioTU8+E0BCuBebJB/gv0Gg
a4vtTBNAAPyvOpn24z9lmC7Ji1sTQMiOIpPNAcg/ipDxBipqE0D6KCCywHHQ
P66ItETIeBNAgokVu4Iv5D/TgHeCZocTQHqoiF3SFtM/+Hg6wASWE0AgiAF6
q8GtPxxx/f2ipBNAWP+7PHm0tj9BacA7QbMTQJhqmn4TtNA/ZWGDed/BE0AK
3myyj57gv4pZRrd90BNAzmNvOx4g4L+uUQn1G98TQCoawCvnNuk/00nMMrrt
E0CMk/EsfnvaP/dBj3BY/BNAZkVsZgdd1T8cOlKu9goUQKFoggR3nOU/QDIV
7JQZFED0ilu6BI7EP2Uq2CkzKBRANHc8d98607+KIptn0TYUQBZupUPzAO6/
rhpepW9FFEDoP5r2pn7rP9MSIeMNVBRA8LwWU0Xpx7/3CuQgrGIUQKYIeqNk
SOs/HAOnXkpxFEB+JQpdqN7TP0D7aZzofxRAfDIYc2lE2z9l8yzaho4UQEqr
+81Hbd0/ievvFyWdFED7TWgykfXlP67jslXDqxRAkH3cZqIt87/T23WTYboU
QMYnUQr0Zuy/99M40f/IFECu9S/cAtv9vxzM+w6e1xRAxht2eicO2D9AxL5M
POYUQGDMkM6++K2/ZbyBitr0FECjcQN70ibrP4m0RMh4AxVAcHSGT0su3z+u
rAcGFxIVQGrAVFi/49k/0qTKQ7UgFUAoElOCOqfVv/ecjYFTLxVA8e9qLIvM
6j8blVC/8T0VQJA1eXcy9cA/QI0T/Y9MFUAkM+/2K8bXv2WF1jouWxVAJgKT
I/Va1D+JfZl4zGkVQMiNs5YS6uA/rnVctmp4FUD2fP0BChLrP9JtH/QIhxVA
fliica2X0j/3ZeIxp5UVQEjIVX1aRcY/G16lb0WkFUCoz09srYXMP0BWaK3j
shVAYhdOIN1H4r9kTivrgcEVQHtthMh4ywTAiUbuKCDQFUCi6BfEbzzRP60+
sWa+3hVAytoQ5C324j/SNnSkXO0VQGCl9KnBT6w/9y434vr7FUBKlveNmkzl
Pxsn+h+ZChZA2FI+ziMh4T9AH71dNxkWQKqVniwv6to/ZBeAm9UnFkAEm8Z3
KnXXP4kPQ9lzNhZAmBV9/7IXzL+tBwYXEkUWQKi0M4CV2cS/0v/IVLBTFkAg
yA7jKH/KP/b3i5JOYhZACIa1aoBu1j8b8E7Q7HAWQILVc5Xabdw/qNEZVVd6
FkAV+6N8RhwIwHBMxWg=
       "]], 
      LineBox[{{5.630676986138601, -3.01380631804876}, {
       5.638829407566025, -0.47022753926499017`}, {
       5.650914171193027, -3.01380631804876}}], 
      LineBox[{{5.655749772409693, -3.01380631804876}, {
       5.667380442541043, -0.9861014465651323}, {
       5.681655960028552, -0.1198813157642018}, {5.69593147751606, 
       0.4710773202150028}, {5.71020699500357, 0.24861864590766825`}, {
       5.724482512491078, -1.0500439253436347`}, {
       5.738758029978587, -0.09054548805246587}, {5.753033547466096, 
       0.14406202261380663`}, {5.767309064953605, -0.6968935093365745}, {
       5.781584582441114, -0.885645354023759}, {5.795860099928623, 
       0.2592857574581283}, {5.810135617416132, -0.11106421398400879`}, {
       5.824411134903641, 0.05496743609146404}, {5.83868665239115, 
       0.4795340351458711}, {5.8529621698786585`, -0.7445333283209397}, {
       5.867237687366168, 0.11855071475497059`}, {
       5.881513204853676, -1.3226310596416657`}, {
       5.891613468421535, -3.01380631804876}}], LineBox[CompressedData["
1:eJwBQQK+/SFib1JlAgAAACMAAAACAAAA/vF0YAaYF0AV+6N8RhwIwBpLTeHn
oxdAYMnv5/wTlT8/QxAfhrIXQKjyck6jlLM/ZDvTXCTBF0DoFyMDxj7zv4gz
lprCzxdABt6bgzF93T+tK1nYYN4XQL4yv8MLmvq/0SMcFv/sF0DYtwWc6ELC
P/Yb31Od+xdAXH6MmR3Bwj8aFKKROwoYQDCBIlB3G9+/Pwxlz9kYGEDkEtAt
QWLjP2MEKA14JxhAXk1YiteeBsCI/OpKFjYYQCC3bWB0/qk/rPStiLREGEDG
FEJScNbkP9HscMZSUxhAkqI0w9F//L/25DME8WEYQHxTsJJITdU/Gt32QY9w
GEB0RKBhn6ndvz/VuX8tfxhAtst/d46M6b9jzXy9y40YQOrWXrLotPK/iMU/
+2mcGEA8tRKUUXTFP6y9AjkIqxhAhFZ3zpKU47/RtcV2prkYQDAOTfQnzeA/
9a2ItETIGEBUiQe1j1P+vxqmS/Li1hhACB+yNn4E2j8+ng4wgeUYQEBHeCFi
LOE/Y5bRbR/0GEDgLAWLYSDLv4iOlKu9AhlApI5Y5cqLxj+shlfpWxEZQGAq
CsAzP5g/0X4aJ/ofGUCUpwMQNp/GP/V23WSYLhlAjtPBdSE64T8ab6CiNj0Z
QGBUQENWaaG/Pmdj4NRLGUD+6ICDuEPgv2NfJh5zWhlAYKPU88bg0b+HV+lb
EWkZQCB3ilLUqMA/rE+sma93GUCw9pioVcW9v6yFRyS4exlAFfujfEYcCMA8
WQd9
       "]], LineBox[CompressedData["
1:eJwBgQJ+/SFib1JlAgAAACcAAAACAAAAXbUfyPOQGUAV+6N8RhwIwPU/MhXs
lBlA0KIvi8nkxr8aOPVSiqMZQGTubAvCDee/PjC4kCiyGUA4QknQzVMCwGMo
e87GwBlAilIaMEml7L+HID4MZc8ZQPLHuodwqfu/rBgBSgPeGUBw2bcxW2yn
P9AQxIeh7BlAWHqPHHiI67/1CIfFP/sZQOivbgBYgM6/GQFKA94JGkDIjIFy
FyPgPz75DEF8GBpAqEPI4A8Xzj9i8c9+GicaQH5G56oz2ew/h+mSvLg1GkCg
34HqvCGoP6zhVfpWRBpAyMa/pIEkwb/Q2Rg49VIaQDjx1KS/a8q/9dHbdZNh
GkCIJnFIKd7lPxnKnrMxcBpAysgSqxX38L8+wmHxz34aQDJ3wyXM49I/Yrok
L26NGkBYC8UvPmrAv4ey52wMnBpAqKLfEAxVuT+rqqqqqqoaQIB8MqLvQLA/
0KJt6Ei5GkBa+S0FjETjv/SaMCbnxxpA0Ln7UMIN3r8Zk/NjhdYaQEADyiA+
6dK/Pou2oSPlGkB0s9PztnLSP2KDed/B8xpA+rxIa2cY4j+HezwdYAIbQIIl
FpgzotQ/q3P/Wv4QG0AwXS8/E9nNv9BrwpicHxtAiD/9bVfNxr/0Y4XWOi4b
QPYEQuJ5AO+/GVxIFNk8G0Da1sBLqML0vz1UC1J3SxtAFnC26PO32T9iTM6P
FVobQKAhKUsIetc/hkSRzbNoG0DCXFLGsLH2v6s8VAtSdxtA4JAI0NSB5b/Q
NBdJ8IUbQPg85T/lh92/9Czaho6UG0BQfWErTbHYvxklncQsoxtA0NdJFkXL
4b8Ma+4HmK0bQBX7o3xGHAjAlx0sNw==
       "]], 
      LineBox[{{6.927796478903774, -3.01380631804876}, {
       6.937901498929337, -0.6137597653721953}, {
       6.9521770164168455`, -2.329110582797309}, {
       6.966452533904355, -0.8038703266652263}, {
       6.978376898791559, -3.01380631804876}}], 
      LineBox[{{6.982316544170653, -3.01380631804876}, {6.995003568879373, 
       0.46635837263617985`}, {7.009279086366882, 0.4160245266624083}, {
       7.02355460385439, -0.26719766461751626`}, {
       7.0378301213419, -1.0114263622513624`}, {7.052105638829408, 
       0.10950410741859129`}, {7.066381156316917, -3.0011181617222045`}, {
       7.080656673804426, 0.6431831979874456}, {
       7.094932191291935, -2.766839471360867}, {
       7.109207708779444, -0.6143722092530046}, {
       7.123483226266953, -1.1150083182714718`}, {
       7.131105308455088, -3.01380631804876}}], LineBox[CompressedData["
1:eJwBwQI+/SFib1JlAgAAACsAAAACAAAANDBYTzaSHEAV+6N8RhwIwIafj96u
mxxAEOYChJpvoj+rl1IcTaocQHB/+DE6zOU/z48VWuu4HEAg2olmG3qXP/SH
2JeJxxxAQNtUHg4VnD8YgJvVJ9YcQJgGTWRAPcE/PXheE8bkHEDAema/ukbE
P2FwIVFk8xxAFv3Mp3NK8L+GaOSOAgIdQMBzVOXmCK6/qmCnzKAQHUC869AO
K2HAP89Yago/Hx1ApiQCXugj9L/zUC1I3S0dQFa3u3Cvl++/GEnwhXs8HUBY
m/usOKPuvz1Bs8MZSx1AJO4uq2TBA8BhOXYBuFkdQFSUpu8f0dU/hjE5P1Zo
HUCN+KcOszDpP6op/Hz0dh1AYHNy++3CwL/PIb+6koUdQEhctLF9vNa/8xmC
+DCUHUBYfQbshqYFwBgSRTbPoh1AxAF+TyB9+r88Cgh0bbEdQBic1+UjQfO/
YQLLsQvAHUCY7jTqnkbaP4X6je+pzh1A9FC6gF0487+q8lAtSN0dQIATB2mf
ipi/z+oTa+brHUDEnOkuhUnoP/Pi1qiE+h1A1spUFF6+7b8Y25nmIgkeQH6J
CWDjTf2/PNNcJMEXHkDwrjpDoQLzv2HLH2JfJh5AkiCssTjL4T+Fw+Kf/TQe
QP7YIb7bVPe/qrul3ZtDHkBEvXUiT3bJP86zaBs6Uh5ACvdEEe7mB8DzqytZ
2GAeQBzTLN70OOA/F6TulnZvHkAAa5ZxQ0PVPzycsdQUfh5AxK/aQBIoxj9h
lHQSs4weQOKUYOiF1+A/hYw3UFGbHkACKDwXyjnrv6qE+o3vqR5AKKTqw7E/
1z/OfL3LjbgeQE46FDzGLuI/83SACSzHHkDU6yjn5+LVvxdtQ0fK1R5AHrEL
Ou6N6b88ZQaFaOQeQJCpC85hysM/IkPaarbxHkAV+6N8RhwIwBvlRts=
       "]], 
      LineBox[{{7.740749276368702, -3.01380631804876}, {
       7.7516059957173455`, -2.0201886076704456`}, {
       7.765881513204855, -0.30323167002679363`}, {
       7.780157030692363, -1.3455370597212815`}, {7.794432548179873, 
       0.3090682458977778}, {7.808708065667381, -0.8952735041172895}, {
       7.82298358315489, 0.29892157349108617`}, {7.837259100642399, 
       0.7042973621808635}, {7.851534618129908, -0.2345413211516143}, {
       7.865810135617417, 0.06616251911907223}, {
       7.8733943445452494`, -3.01380631804876}}], 
      LineBox[{{7.886332394479469, -3.01380631804876}, {7.894361170592434, 
       0.47874593916226804`}, {7.908636688079944, -1.352149234956575}, {
       7.922912205567453, -2.3810574310683634`}, {7.9371877230549615`, 
       0.5017395894852734}, {7.951463240542471, -0.07456606203213956}, {
       7.965738758029979, -0.43588052362970275`}, {
       7.9800142755174885`, -0.9920944875782662}, {7.994289793004997, 
       0.6950334830587854}, {8.00037262534632, -3.01380631804876}}], 
      LineBox[{{8.019650876432488, -3.01380631804876}, {
       8.022840827980016, -1.5763829187773162`}, {
       8.037116345467524, -1.5367279626979018`}, {8.051391862955033, 
       0.27167658871234435`}, {8.065667380442541, -1.2339727647447463`}, {
       8.079942897930051, -0.9393558783511209}, {
       8.09421841541756, -0.1539328138959628}, {
       8.108493932905068, -0.16546001135466826`}, {8.122769450392578, 
       0.28654444391220757`}, {8.137044967880087, -0.5525574077063216}, {
       8.151320485367595, -1.7128427872658358`}, {
       8.153702272634943, -3.01380631804876}}], 
      LineBox[{{8.175004551516137, -3.01380631804876}, {8.179871520342614, 
       0.34678859473605583`}, {8.194147037830122, 0.4087388377713018}, {
       8.20842255531763, -0.0006487723678916257}, {
       8.22269807280514, -0.006123150910268382}, {
       8.23697359029265, -0.8043265052130231}, {8.251249107780158, 
       0.14919596845159844`}, {8.265524625267666, -1.016837586420127}, {
       8.279800142755176, -1.0906191282596547`}, {
       8.294075660242685, -0.5094994971448057}, {
       8.308351177730193, -0.7350327067496694}, {8.322626695217702, 
       0.7615568781850239}, {8.336902212705212, -0.5823406360288885}, {
       8.344855958437298, -3.01380631804876}}], 
      LineBox[{{8.373506116201675, -3.01380631804876}, {
       8.379728765167739, -0.03786679446825314}, {
       8.394004282655247, -2.0169246145169404`}, {
       8.408279800142756, -0.1279670558173811}, {8.422555317630264, 
       0.1722029833171449}, {8.436830835117775, -0.984464459005409}, {
       8.451106352605283, -0.668598777192565}, {
       8.465381870092791, -0.8362686265033015}, {
       8.4796573875803, -0.327866120061713}, {
       8.492815932837152, -3.01380631804876}}], 
      LineBox[{{8.494958710753766, -3.01380631804876}, {
       8.508208422555319, -0.06889537052038763}, {
       8.522483940042827, -0.8239510063929762}, {8.536759457530337, 
       0.220047545256003}, {8.551034975017846, -0.2612011014713391}, {
       8.565310492505354, 0.7337638093377532}, {
       8.579586009992862, -0.4305787622282957}, {8.593861527480373, 
       0.5210011418750169}, {8.60450101820694, -3.01380631804876}}], 
      LineBox[CompressedData["
1:eJwBUQKu/SFib1JlAgAAACQAAAACAAAANdplZkA5IUAV+6N8RhwIwB27ANys
PiFA4PNtSj2F3T8vN+L6+0UhQHS7PFmjx+y/QrPDGUtNIUB6HU0SeGbzv1Qv
pTiaVCFAYNwvx4ddyz9mq4ZX6VshQAz2p477hvS/eSdodjhjIUCwNsM6c1my
v4ujSZWHaiFAIO1k0FdFwL+dHyu01nEhQGT/6A2rKdm/r5sM0yV5IUBCUINH
6+Tov8IX7vF0gCFA6Bq5kXrpyj/Uk88QxIchQKQGWblbgwTA5g+xLxOPIUDm
bnJITjz2v/iLkk5iliFASMPD0CMKxL8LCHRtsZ0hQFiKf5wsH70/HYRVjACl
IUBQIVj0WSTdPy8AN6tPrCFAakNSxfj/4j9CfBjKnrMhQHDbR07QHPC/VPj5
6O26IUCdLXsI7wrnP2Z02wc9wiFAlrFlckXI5L948LwmjMkhQKiKoe7kwMc/
i2yeRdvQIUBmpbtGgnEAwJ3of2Qq2CFA7oz2P2e/2D+vZGGDed8hQBCBDa9i
6vm/weBCosjmIUCANDYsY/vRv9RcJMEX7iFAhvG64qJ+6T/m2AXgZvUhQBDF
9o0frOC/+FTn/rX8IUAMVjmbQXLKPwvRyB0FBCJArDJ7Ky8Z/b8dTao8VAsi
QMxYNvqv8t6/L8mLW6MSIkBcQm0xZTvgP0FFbXryGSJAcBhuK9AE5b9UwU6Z
QSEiQOifYNsu6My/Zj0wuJAoIkDAE1AQXcDhv3i5EdffLyJAkBYv9Z7cxj/z
E6M/MDUiQBX7o3xGHAjADO8SBQ==
       "]], 
      LineBox[{{9.11418015863086, -3.01380631804876}, {
       9.122055674518203, -1.539033832568974}, {
       9.136331192005711, -2.902765152953553}, {9.15060670949322, 
       0.053690344915120036`}, {9.16488222698073, 0.03799736242926288}, {
       9.179157744468238, 0.2997765887078254}, {9.193433261955747, 
       0.15921215010764356`}, {9.207708779443255, -0.16749925047716308`}, {
       9.221984296930765, -0.4798135535898769}, {
       9.236259814418274, -0.4758681086039893}, {9.250535331905782, 
       0.2789939633291503}, {9.26481084939329, 0.41865535415555444`}, {
       9.275419790786895, -3.01380631804876}}], 
      LineBox[{{9.284223456332855, -3.01380631804876}, {
       9.29336188436831, -0.9034843653748199}, {9.307637401855818, 
       0.09604022919356425}, {9.321912919343328, 0.422488952896252}, {
       9.336188436830836, -0.8470801514527853}, {
       9.350463954318345, -1.4055045344391783`}, {
       9.364739471805853, -1.3572008595148652`}, {9.379014989293363, 
       0.61078773094132}, {9.393290506780872, 0.1519286543770625}, {
       9.40756602426838, -0.1427597858176648}, {
       9.421841541755889, -0.8607368998190796}, {
       9.436117059243399, -2.0045365993265998`}, {
       9.44165935660194, -3.01380631804876}}], 
      LineBox[{{9.454857679366876, -3.01380631804876}, {9.464668094218416, 
       0.48039363722526407`}, {9.478943611705926, 0.02641876579688074}, {
       9.493219129193434, 0.01973819468809046}, {9.507494646680943, 
       0.3444163450315688}, {9.521770164168451, 0.29354981293889215`}, {
       9.536045681655962, 0.06180589208003606}, {9.55032119914347, 
       0.36791615189273963`}, {9.564596716630978, -2.4151711090719457`}, {
       9.578872234118487, 0.7387371571259501}, {
       9.593147751605997, -0.4997686693147907}, {
       9.607423269093506, -0.4065688467560864}, {
       9.611842560414388, -3.01380631804876}}], 
      LineBox[{{9.633558720064112, -3.01380631804876}, {
       9.635974304068524, -1.829460556332164}, {
       9.650249821556033, -0.9327495350491779}, {
       9.664525339043541, -0.547086499103874}, {
       9.67880085653105, -0.46919765729654994`}, {9.69307637401856, 
       0.6403226085642082}, {9.707351891506068, 0.5851191896698466}, {
       9.721627408993577, 0.5599613437467464}, {
       9.735902926481085, -0.004375698320620902}, {9.750178443968595, 
       0.3692658953056429}, {9.764453961456104, -0.9053046984961053}, {
       9.771358788155743, -3.01380631804876}}], 
      LineBox[{{9.78674581782297, -3.01380631804876}, {
       9.793004996431122, -1.2564063076306065`}, {
       9.80728051391863, -0.09532173806126654}, {
       9.82155603140614, -0.8310228323562736}, {
       9.835831548893648, -0.7242684164416617}, {
       9.850107066381158, -1.0089737138213457`}, {9.864382583868666, 
       0.23041447604834697`}, {9.878658101356175, -0.41662250212857677`}, {
       9.892933618843683, 0.23524267996392856`}, {
       9.907209136331193, -0.6935713882900707}, {
       9.921484653818702, -0.9108953469935417}, {9.93576017130621, 
       0.10864694503229833`}, {9.95003568879372, 0.6361695077963939}, {
       9.964311206281229, 0.2860186292939838}, {
       9.978586723768737, -0.7358378851737293}, {
       9.992862241256246, -0.30178447090344207`}}]}}, {{}, {}}}},
  AspectRatio->NCache[GoldenRatio^(-1), 0.6180339887498948],
  Axes->{True, True},
  AxesLabel->{None, None},
  AxesOrigin->{0, 0},
  DisplayFunction->Identity,
  Frame->{{True, False}, {True, False}},
  FrameLabel->{{
     FormBox["\"absorbance (arbitrary unit)\"", TraditionalForm], None}, {
     FormBox["\"frequency (THz)\"", TraditionalForm], None}},
  FrameTicks->All,
  GridLines->{{{0.53, 
      Directive[
       Dashing[{Small, Small}], 
       Thickness[0.005]]}, {1.37, 
      Directive[
       Dashing[{Small, Small}], 
       Thickness[0.005]]}}, None},
  GridLinesStyle->Directive[
    GrayLevel[0.5, 0.4]],
  ImageSize->{512.234375, Automatic},
  LabelStyle->Directive[FontSize -> 14],
  Method->{
   "OptimizePlotMarkers" -> True, "OptimizePlotMarkers" -> True, 
    "CoordinatesToolOptions" -> {"DisplayFunction" -> ({
        Identity[
         Part[#, 1]], 
        Identity[
         Part[#, 2]]}& ), "CopiedValueFunction" -> ({
        Identity[
         Part[#, 1]], 
        Identity[
         Part[#, 2]]}& )}},
  PlotRange->{{0.2, 2}, {-0.5, 1.5}},
  PlotRangeClipping->True,
  PlotRangePadding->{{
     Scaled[0.02], 
     Scaled[0.02]}, {
     Scaled[0.05], 
     Scaled[0.05]}},
  Ticks->{Automatic, Automatic}]], "Output",
 CellChangeTimes->{
  3.8564920525281277`*^9, 3.856492173951519*^9, {3.856492212761879*^9, 
   3.856492221501069*^9}, 3.856493099857416*^9, 3.856493782236701*^9, 
   3.856507711592247*^9, 3.8565078170548773`*^9, 3.8565079341551332`*^9, {
   3.856508054407402*^9, 3.856508073688223*^9}, 3.856508168158556*^9, 
   3.856508203753346*^9, 3.8565082544993887`*^9, {3.8565779152803373`*^9, 
   3.856577926266787*^9}, 3.8575150685773573`*^9, 3.857515869444656*^9, 
   3.8575159456794157`*^9, 3.857515981310466*^9, 3.857516369796781*^9, 
   3.85751665712794*^9, {3.857530957301407*^9, 3.857530966139255*^9}, {
   3.857563530866641*^9, 3.857563556151514*^9}, 3.8576244828725653`*^9, {
   3.857627247754613*^9, 3.857627285262557*^9}, 3.858646275174333*^9, 
   3.868793843168592*^9},
 CellLabel->
  "Out[203]=",ExpressionUUID->"ab689df3-0e9f-4107-a383-49e26fce4073"]
}, Open  ]]
}, Closed]],

Cell[CellGroupData[{

Cell["Refractive index spectra", "Subsection",
 CellChangeTimes->{{3.8549983815798807`*^9, 3.854998389243216*^9}, {
  3.8565077038986053`*^9, 3.8565077072364483`*^9}, {3.857521797686695*^9, 
  3.857521798853612*^9}, {3.8575220973757257`*^9, 3.85752209809723*^9}, {
  3.85762409384837*^9, 3.8576240964855824`*^9}, {3.857624410314724*^9, 
  3.857624414764946*^9}, {3.857627422777981*^9, 3.857627431023198*^9}, {
  3.862437733542109*^9, 3.8624377456781073`*^9}, {3.8661508066442757`*^9, 
  3.866150807318119*^9}},ExpressionUUID->"db675180-5411-4463-b79f-\
e197f99565f9"],

Cell[CellGroupData[{

Cell[BoxData[{
 RowBox[{
  RowBox[{"path", "=", "\"\<../data/set2_N2_5/frequency_domain/\>\""}], 
  ";"}], "\[IndentingNewLine]", 
 RowBox[{
  RowBox[{"ri", "=", 
   RowBox[{"Import", "[", 
    RowBox[{
     RowBox[{"NotebookDirectory", "[", "]"}], "<>", "path", "<>", 
     "\"\<refractive-index.csv\>\""}], "]"}]}], ";", 
  RowBox[{"Length", "[", "ri", "]"}]}], "\[IndentingNewLine]", 
 RowBox[{
  RowBox[{"colour", "=", 
   RowBox[{"Reverse", "[", 
    RowBox[{"{", 
     RowBox[{
      InterpretationBox[
       ButtonBox[
        TooltipBox[
         GraphicsBox[{
           {GrayLevel[0], RectangleBox[{0, 0}]}, 
           {GrayLevel[0], RectangleBox[{1, -1}]}, 
           {RGBColor[
            0.7215686274509804, 0.13333333333333333`, 0.24705882352941178`], 
            RectangleBox[{0, -1}, {2, 1}]}},
          AspectRatio->1,
          DefaultBaseStyle->"ColorSwatchGraphics",
          Frame->True,
          
          FrameStyle->RGBColor[
           0.48104575163398694`, 0.08888888888888889, 0.1647058823529412],
          FrameTicks->None,
          
          ImageSize->
           Dynamic[{
            Automatic, 
             1.35 (CurrentValue["FontCapHeight"]/AbsoluteCurrentValue[
              Magnification])}],
          PlotRangePadding->None],
         StyleBox[
          RowBox[{"RGBColor", "[", 
            
            RowBox[{"0.7215686274509804`", ",", "0.13333333333333333`", ",", 
              "0.24705882352941178`"}], "]"}], NumberMarks -> False]],
        Appearance->None,
        BaseStyle->{},
        BaselinePosition->Baseline,
        ButtonFunction:>With[{Typeset`box$ = EvaluationBox[]}, 
          If[
           Not[
            AbsoluteCurrentValue["Deployed"]], 
           SelectionMove[Typeset`box$, All, Expression]; 
           FrontEnd`Private`$ColorSelectorInitialAlpha = 1; 
           FrontEnd`Private`$ColorSelectorInitialColor = 
            RGBColor[
             0.7215686274509804, 0.13333333333333333`, 0.24705882352941178`]; 
           FrontEnd`Private`$ColorSelectorUseMakeBoxes = True; 
           MathLink`CallFrontEnd[
             FrontEnd`AttachCell[Typeset`box$, 
              FrontEndResource["RGBColorValueSelector"], {
              0, {Left, Bottom}}, {Left, Top}, 
              "ClosingActions" -> {
               "SelectionDeparture", "ParentChanged", "EvaluatorQuit"}]]]],
        DefaultBaseStyle->{},
        Evaluator->Automatic,
        Method->"Preemptive"],
       RGBColor[
       0.7215686274509804, 0.13333333333333333`, 0.24705882352941178`],
       Editable->False,
       Selectable->False], ",", 
      InterpretationBox[
       ButtonBox[
        TooltipBox[
         GraphicsBox[{
           {GrayLevel[0], RectangleBox[{0, 0}]}, 
           {GrayLevel[0], RectangleBox[{1, -1}]}, 
           {RGBColor[
            0.9215686274509803, 0.49411764705882355`, 0.43137254901960786`], 
            RectangleBox[{0, -1}, {2, 1}]}},
          AspectRatio->1,
          DefaultBaseStyle->"ColorSwatchGraphics",
          Frame->True,
          
          FrameStyle->RGBColor[
           0.6143790849673203, 0.3294117647058824, 0.28758169934640526`],
          FrameTicks->None,
          
          ImageSize->
           Dynamic[{
            Automatic, 
             1.35 (CurrentValue["FontCapHeight"]/AbsoluteCurrentValue[
              Magnification])}],
          PlotRangePadding->None],
         StyleBox[
          RowBox[{"RGBColor", "[", 
            
            RowBox[{"0.9215686274509803`", ",", "0.49411764705882355`", ",", 
              "0.43137254901960786`"}], "]"}], NumberMarks -> False]],
        Appearance->None,
        BaseStyle->{},
        BaselinePosition->Baseline,
        ButtonFunction:>With[{Typeset`box$ = EvaluationBox[]}, 
          If[
           Not[
            AbsoluteCurrentValue["Deployed"]], 
           SelectionMove[Typeset`box$, All, Expression]; 
           FrontEnd`Private`$ColorSelectorInitialAlpha = 1; 
           FrontEnd`Private`$ColorSelectorInitialColor = 
            RGBColor[
             0.9215686274509803, 0.49411764705882355`, 0.43137254901960786`]; 
           FrontEnd`Private`$ColorSelectorUseMakeBoxes = True; 
           MathLink`CallFrontEnd[
             FrontEnd`AttachCell[Typeset`box$, 
              FrontEndResource["RGBColorValueSelector"], {
              0, {Left, Bottom}}, {Left, Top}, 
              "ClosingActions" -> {
               "SelectionDeparture", "ParentChanged", "EvaluatorQuit"}]]]],
        DefaultBaseStyle->{},
        Evaluator->Automatic,
        Method->"Preemptive"],
       RGBColor[
       0.9215686274509803, 0.49411764705882355`, 0.43137254901960786`],
       Editable->False,
       Selectable->False], ",", 
      InterpretationBox[
       ButtonBox[
        TooltipBox[
         GraphicsBox[{
           {GrayLevel[0], RectangleBox[{0, 0}]}, 
           {GrayLevel[0], RectangleBox[{1, -1}]}, 
           {RGBColor[1., 0.7215686274509804, 0.2196078431372549], 
            RectangleBox[{0, -1}, {2, 1}]}},
          AspectRatio->1,
          DefaultBaseStyle->"ColorSwatchGraphics",
          Frame->True,
          
          FrameStyle->RGBColor[
           0.6666666666666667, 0.48104575163398694`, 0.14640522875816994`],
          FrameTicks->None,
          
          ImageSize->
           Dynamic[{
            Automatic, 
             1.35 (CurrentValue["FontCapHeight"]/AbsoluteCurrentValue[
              Magnification])}],
          PlotRangePadding->None],
         StyleBox[
          RowBox[{"RGBColor", "[", 
            
            RowBox[{"1.`", ",", "0.7215686274509804`", ",", 
              "0.2196078431372549`"}], "]"}], NumberMarks -> False]],
        Appearance->None,
        BaseStyle->{},
        BaselinePosition->Baseline,
        ButtonFunction:>With[{Typeset`box$ = EvaluationBox[]}, 
          If[
           Not[
            AbsoluteCurrentValue["Deployed"]], 
           SelectionMove[Typeset`box$, All, Expression]; 
           FrontEnd`Private`$ColorSelectorInitialAlpha = 1; 
           FrontEnd`Private`$ColorSelectorInitialColor = 
            RGBColor[1., 0.7215686274509804, 0.2196078431372549]; 
           FrontEnd`Private`$ColorSelectorUseMakeBoxes = True; 
           MathLink`CallFrontEnd[
             FrontEnd`AttachCell[Typeset`box$, 
              FrontEndResource["RGBColorValueSelector"], {
              0, {Left, Bottom}}, {Left, Top}, 
              "ClosingActions" -> {
               "SelectionDeparture", "ParentChanged", "EvaluatorQuit"}]]]],
        DefaultBaseStyle->{},
        Evaluator->Automatic,
        Method->"Preemptive"],
       RGBColor[1., 0.7215686274509804, 0.2196078431372549],
       Editable->False,
       Selectable->False], ",", 
      InterpretationBox[
       ButtonBox[
        TooltipBox[
         GraphicsBox[{
           {GrayLevel[0], RectangleBox[{0, 0}]}, 
           {GrayLevel[0], RectangleBox[{1, -1}]}, 
           {RGBColor[
            0.9490196078431372, 0.8627450980392157, 0.43529411764705883`], 
            RectangleBox[{0, -1}, {2, 1}]}},
          AspectRatio->1,
          DefaultBaseStyle->"ColorSwatchGraphics",
          Frame->True,
          
          FrameStyle->RGBColor[
           0.6326797385620915, 0.5751633986928105, 0.2901960784313726],
          FrameTicks->None,
          
          ImageSize->
           Dynamic[{
            Automatic, 
             1.35 (CurrentValue["FontCapHeight"]/AbsoluteCurrentValue[
              Magnification])}],
          PlotRangePadding->None],
         StyleBox[
          RowBox[{"RGBColor", "[", 
            
            RowBox[{"0.9490196078431372`", ",", "0.8627450980392157`", ",", 
              "0.43529411764705883`"}], "]"}], NumberMarks -> False]],
        Appearance->None,
        BaseStyle->{},
        BaselinePosition->Baseline,
        ButtonFunction:>With[{Typeset`box$ = EvaluationBox[]}, 
          If[
           Not[
            AbsoluteCurrentValue["Deployed"]], 
           SelectionMove[Typeset`box$, All, Expression]; 
           FrontEnd`Private`$ColorSelectorInitialAlpha = 1; 
           FrontEnd`Private`$ColorSelectorInitialColor = 
            RGBColor[
             0.9490196078431372, 0.8627450980392157, 0.43529411764705883`]; 
           FrontEnd`Private`$ColorSelectorUseMakeBoxes = True; 
           MathLink`CallFrontEnd[
             FrontEnd`AttachCell[Typeset`box$, 
              FrontEndResource["RGBColorValueSelector"], {
              0, {Left, Bottom}}, {Left, Top}, 
              "ClosingActions" -> {
               "SelectionDeparture", "ParentChanged", "EvaluatorQuit"}]]]],
        DefaultBaseStyle->{},
        Evaluator->Automatic,
        Method->"Preemptive"],
       RGBColor[0.9490196078431372, 0.8627450980392157, 0.43529411764705883`],
       
       Editable->False,
       Selectable->False], ",", 
      InterpretationBox[
       ButtonBox[
        TooltipBox[
         GraphicsBox[{
           {GrayLevel[0], RectangleBox[{0, 0}]}, 
           {GrayLevel[0], RectangleBox[{1, -1}]}, 
           {RGBColor[
            0.6705882352941176, 0.8784313725490196, 0.9372549019607843], 
            RectangleBox[{0, -1}, {2, 1}]}},
          AspectRatio->1,
          DefaultBaseStyle->"ColorSwatchGraphics",
          Frame->True,
          
          FrameStyle->RGBColor[
           0.44705882352941173`, 0.5856209150326798, 0.6248366013071895],
          FrameTicks->None,
          
          ImageSize->
           Dynamic[{
            Automatic, 
             1.35 (CurrentValue["FontCapHeight"]/AbsoluteCurrentValue[
              Magnification])}],
          PlotRangePadding->None],
         StyleBox[
          RowBox[{"RGBColor", "[", 
            
            RowBox[{"0.6705882352941176`", ",", "0.8784313725490196`", ",", 
              "0.9372549019607843`"}], "]"}], NumberMarks -> False]],
        Appearance->None,
        BaseStyle->{},
        BaselinePosition->Baseline,
        ButtonFunction:>With[{Typeset`box$ = EvaluationBox[]}, 
          If[
           Not[
            AbsoluteCurrentValue["Deployed"]], 
           SelectionMove[Typeset`box$, All, Expression]; 
           FrontEnd`Private`$ColorSelectorInitialAlpha = 1; 
           FrontEnd`Private`$ColorSelectorInitialColor = 
            RGBColor[
             0.6705882352941176, 0.8784313725490196, 0.9372549019607843]; 
           FrontEnd`Private`$ColorSelectorUseMakeBoxes = True; 
           MathLink`CallFrontEnd[
             FrontEnd`AttachCell[Typeset`box$, 
              FrontEndResource["RGBColorValueSelector"], {
              0, {Left, Bottom}}, {Left, Top}, 
              "ClosingActions" -> {
               "SelectionDeparture", "ParentChanged", "EvaluatorQuit"}]]]],
        DefaultBaseStyle->{},
        Evaluator->Automatic,
        Method->"Preemptive"],
       RGBColor[0.6705882352941176, 0.8784313725490196, 0.9372549019607843],
       Editable->False,
       Selectable->False], ",", 
      InterpretationBox[
       ButtonBox[
        TooltipBox[
         GraphicsBox[{
           {GrayLevel[0], RectangleBox[{0, 0}]}, 
           {GrayLevel[0], RectangleBox[{1, -1}]}, 
           {RGBColor[
            0.3176470588235294, 0.6549019607843137, 0.7529411764705882], 
            RectangleBox[{0, -1}, {2, 1}]}},
          AspectRatio->1,
          DefaultBaseStyle->"ColorSwatchGraphics",
          Frame->True,
          
          FrameStyle->RGBColor[
           0.21176470588235294`, 0.4366013071895425, 0.5019607843137255],
          FrameTicks->None,
          
          ImageSize->
           Dynamic[{
            Automatic, 
             1.35 (CurrentValue["FontCapHeight"]/AbsoluteCurrentValue[
              Magnification])}],
          PlotRangePadding->None],
         StyleBox[
          RowBox[{"RGBColor", "[", 
            
            RowBox[{"0.3176470588235294`", ",", "0.6549019607843137`", ",", 
              "0.7529411764705882`"}], "]"}], NumberMarks -> False]],
        Appearance->None,
        BaseStyle->{},
        BaselinePosition->Baseline,
        ButtonFunction:>With[{Typeset`box$ = EvaluationBox[]}, 
          If[
           Not[
            AbsoluteCurrentValue["Deployed"]], 
           SelectionMove[Typeset`box$, All, Expression]; 
           FrontEnd`Private`$ColorSelectorInitialAlpha = 1; 
           FrontEnd`Private`$ColorSelectorInitialColor = 
            RGBColor[
             0.3176470588235294, 0.6549019607843137, 0.7529411764705882]; 
           FrontEnd`Private`$ColorSelectorUseMakeBoxes = True; 
           MathLink`CallFrontEnd[
             FrontEnd`AttachCell[Typeset`box$, 
              FrontEndResource["RGBColorValueSelector"], {
              0, {Left, Bottom}}, {Left, Top}, 
              "ClosingActions" -> {
               "SelectionDeparture", "ParentChanged", "EvaluatorQuit"}]]]],
        DefaultBaseStyle->{},
        Evaluator->Automatic,
        Method->"Preemptive"],
       RGBColor[0.3176470588235294, 0.6549019607843137, 0.7529411764705882],
       Editable->False,
       Selectable->False], ",", 
      InterpretationBox[
       ButtonBox[
        TooltipBox[
         GraphicsBox[{
           {GrayLevel[0], RectangleBox[{0, 0}]}, 
           {GrayLevel[0], RectangleBox[{1, -1}]}, 
           {RGBColor[
            0.12941176470588237`, 0.5176470588235295, 0.6313725490196078], 
            RectangleBox[{0, -1}, {2, 1}]}},
          AspectRatio->1,
          DefaultBaseStyle->"ColorSwatchGraphics",
          Frame->True,
          
          FrameStyle->RGBColor[
           0.08627450980392158, 0.3450980392156863, 0.42091503267973857`],
          FrameTicks->None,
          
          ImageSize->
           Dynamic[{
            Automatic, 
             1.35 (CurrentValue["FontCapHeight"]/AbsoluteCurrentValue[
              Magnification])}],
          PlotRangePadding->None],
         StyleBox[
          RowBox[{"RGBColor", "[", 
            
            RowBox[{"0.12941176470588237`", ",", "0.5176470588235295`", ",", 
              "0.6313725490196078`"}], "]"}], NumberMarks -> False]],
        Appearance->None,
        BaseStyle->{},
        BaselinePosition->Baseline,
        ButtonFunction:>With[{Typeset`box$ = EvaluationBox[]}, 
          If[
           Not[
            AbsoluteCurrentValue["Deployed"]], 
           SelectionMove[Typeset`box$, All, Expression]; 
           FrontEnd`Private`$ColorSelectorInitialAlpha = 1; 
           FrontEnd`Private`$ColorSelectorInitialColor = 
            RGBColor[
             0.12941176470588237`, 0.5176470588235295, 0.6313725490196078]; 
           FrontEnd`Private`$ColorSelectorUseMakeBoxes = True; 
           MathLink`CallFrontEnd[
             FrontEnd`AttachCell[Typeset`box$, 
              FrontEndResource["RGBColorValueSelector"], {
              0, {Left, Bottom}}, {Left, Top}, 
              "ClosingActions" -> {
               "SelectionDeparture", "ParentChanged", "EvaluatorQuit"}]]]],
        DefaultBaseStyle->{},
        Evaluator->Automatic,
        Method->"Preemptive"],
       RGBColor[0.12941176470588237`, 0.5176470588235295, 0.6313725490196078],
       
       Editable->False,
       Selectable->False], ",", 
      InterpretationBox[
       ButtonBox[
        TooltipBox[
         GraphicsBox[{
           {GrayLevel[0], RectangleBox[{0, 0}]}, 
           {GrayLevel[0], RectangleBox[{1, -1}]}, 
           {RGBColor[
            0.09019607843137255, 0.33725490196078434`, 0.49411764705882355`], 
            RectangleBox[{0, -1}, {2, 1}]}},
          AspectRatio->1,
          DefaultBaseStyle->"ColorSwatchGraphics",
          Frame->True,
          
          FrameStyle->RGBColor[
           0.06013071895424837, 0.22483660130718958`, 0.3294117647058824],
          FrameTicks->None,
          
          ImageSize->
           Dynamic[{
            Automatic, 
             1.35 (CurrentValue["FontCapHeight"]/AbsoluteCurrentValue[
              Magnification])}],
          PlotRangePadding->None],
         StyleBox[
          RowBox[{"RGBColor", "[", 
            
            RowBox[{"0.09019607843137255`", ",", "0.33725490196078434`", ",", 
              "0.49411764705882355`"}], "]"}], NumberMarks -> False]],
        Appearance->None,
        BaseStyle->{},
        BaselinePosition->Baseline,
        ButtonFunction:>With[{Typeset`box$ = EvaluationBox[]}, 
          If[
           Not[
            AbsoluteCurrentValue["Deployed"]], 
           SelectionMove[Typeset`box$, All, Expression]; 
           FrontEnd`Private`$ColorSelectorInitialAlpha = 1; 
           FrontEnd`Private`$ColorSelectorInitialColor = 
            RGBColor[
             0.09019607843137255, 0.33725490196078434`, 0.49411764705882355`]; 
           FrontEnd`Private`$ColorSelectorUseMakeBoxes = True; 
           MathLink`CallFrontEnd[
             FrontEnd`AttachCell[Typeset`box$, 
              FrontEndResource["RGBColorValueSelector"], {
              0, {Left, Bottom}}, {Left, Top}, 
              "ClosingActions" -> {
               "SelectionDeparture", "ParentChanged", "EvaluatorQuit"}]]]],
        DefaultBaseStyle->{},
        Evaluator->Automatic,
        Method->"Preemptive"],
       RGBColor[
       0.09019607843137255, 0.33725490196078434`, 0.49411764705882355`],
       Editable->False,
       Selectable->False], ",", 
      InterpretationBox[
       ButtonBox[
        TooltipBox[
         GraphicsBox[{
           {GrayLevel[0], RectangleBox[{0, 0}]}, 
           {GrayLevel[0], RectangleBox[{1, -1}]}, 
           {RGBColor[
            0.596078431372549, 0.5529411764705883, 0.8117647058823529], 
            RectangleBox[{0, -1}, {2, 1}]}},
          AspectRatio->1,
          DefaultBaseStyle->"ColorSwatchGraphics",
          Frame->True,
          
          FrameStyle->RGBColor[
           0.3973856209150327, 0.3686274509803922, 0.5411764705882354],
          FrameTicks->None,
          
          ImageSize->
           Dynamic[{
            Automatic, 
             1.35 (CurrentValue["FontCapHeight"]/AbsoluteCurrentValue[
              Magnification])}],
          PlotRangePadding->None],
         StyleBox[
          RowBox[{"RGBColor", "[", 
            
            RowBox[{"0.596078431372549`", ",", "0.5529411764705883`", ",", 
              "0.8117647058823529`"}], "]"}], NumberMarks -> False]],
        Appearance->None,
        BaseStyle->{},
        BaselinePosition->Baseline,
        ButtonFunction:>With[{Typeset`box$ = EvaluationBox[]}, 
          If[
           Not[
            AbsoluteCurrentValue["Deployed"]], 
           SelectionMove[Typeset`box$, All, Expression]; 
           FrontEnd`Private`$ColorSelectorInitialAlpha = 1; 
           FrontEnd`Private`$ColorSelectorInitialColor = 
            RGBColor[
             0.596078431372549, 0.5529411764705883, 0.8117647058823529]; 
           FrontEnd`Private`$ColorSelectorUseMakeBoxes = True; 
           MathLink`CallFrontEnd[
             FrontEnd`AttachCell[Typeset`box$, 
              FrontEndResource["RGBColorValueSelector"], {
              0, {Left, Bottom}}, {Left, Top}, 
              "ClosingActions" -> {
               "SelectionDeparture", "ParentChanged", "EvaluatorQuit"}]]]],
        DefaultBaseStyle->{},
        Evaluator->Automatic,
        Method->"Preemptive"],
       RGBColor[0.596078431372549, 0.5529411764705883, 0.8117647058823529],
       Editable->False,
       Selectable->False], ",", 
      InterpretationBox[
       ButtonBox[
        TooltipBox[
         GraphicsBox[{
           {GrayLevel[0], RectangleBox[{0, 0}]}, 
           {GrayLevel[0], RectangleBox[{1, -1}]}, 
           {RGBColor[
            0.7058823529411765, 0.49411764705882355`, 0.5450980392156862], 
            RectangleBox[{0, -1}, {2, 1}]}},
          AspectRatio->1,
          DefaultBaseStyle->"ColorSwatchGraphics",
          Frame->True,
          
          FrameStyle->RGBColor[
           0.4705882352941177, 0.3294117647058824, 0.3633986928104575],
          FrameTicks->None,
          
          ImageSize->
           Dynamic[{
            Automatic, 
             1.35 (CurrentValue["FontCapHeight"]/AbsoluteCurrentValue[
              Magnification])}],
          PlotRangePadding->None],
         StyleBox[
          RowBox[{"RGBColor", "[", 
            
            RowBox[{"0.7058823529411765`", ",", "0.49411764705882355`", ",", 
              "0.5450980392156862`"}], "]"}], NumberMarks -> False]],
        Appearance->None,
        BaseStyle->{},
        BaselinePosition->Baseline,
        ButtonFunction:>With[{Typeset`box$ = EvaluationBox[]}, 
          If[
           Not[
            AbsoluteCurrentValue["Deployed"]], 
           SelectionMove[Typeset`box$, All, Expression]; 
           FrontEnd`Private`$ColorSelectorInitialAlpha = 1; 
           FrontEnd`Private`$ColorSelectorInitialColor = 
            RGBColor[
             0.7058823529411765, 0.49411764705882355`, 0.5450980392156862]; 
           FrontEnd`Private`$ColorSelectorUseMakeBoxes = True; 
           MathLink`CallFrontEnd[
             FrontEnd`AttachCell[Typeset`box$, 
              FrontEndResource["RGBColorValueSelector"], {
              0, {Left, Bottom}}, {Left, Top}, 
              "ClosingActions" -> {
               "SelectionDeparture", "ParentChanged", "EvaluatorQuit"}]]]],
        DefaultBaseStyle->{},
        Evaluator->Automatic,
        Method->"Preemptive"],
       RGBColor[0.7058823529411765, 0.49411764705882355`, 0.5450980392156862],
       
       Editable->False,
       Selectable->False], ",", 
      InterpretationBox[
       ButtonBox[
        TooltipBox[
         GraphicsBox[{
           {GrayLevel[0], RectangleBox[{0, 0}]}, 
           {GrayLevel[0], RectangleBox[{1, -1}]}, 
           {RGBColor[
            0.5333333333333333, 0.23529411764705882`, 0.3058823529411765], 
            RectangleBox[{0, -1}, {2, 1}]}},
          AspectRatio->1,
          DefaultBaseStyle->"ColorSwatchGraphics",
          Frame->True,
          
          FrameStyle->RGBColor[
           0.35555555555555557`, 0.1568627450980392, 0.203921568627451],
          FrameTicks->None,
          
          ImageSize->
           Dynamic[{
            Automatic, 
             1.35 (CurrentValue["FontCapHeight"]/AbsoluteCurrentValue[
              Magnification])}],
          PlotRangePadding->None],
         StyleBox[
          RowBox[{"RGBColor", "[", 
            
            RowBox[{"0.5333333333333333`", ",", "0.23529411764705882`", ",", 
              "0.3058823529411765`"}], "]"}], NumberMarks -> False]],
        Appearance->None,
        BaseStyle->{},
        BaselinePosition->Baseline,
        ButtonFunction:>With[{Typeset`box$ = EvaluationBox[]}, 
          If[
           Not[
            AbsoluteCurrentValue["Deployed"]], 
           SelectionMove[Typeset`box$, All, Expression]; 
           FrontEnd`Private`$ColorSelectorInitialAlpha = 1; 
           FrontEnd`Private`$ColorSelectorInitialColor = 
            RGBColor[
             0.5333333333333333, 0.23529411764705882`, 0.3058823529411765]; 
           FrontEnd`Private`$ColorSelectorUseMakeBoxes = True; 
           MathLink`CallFrontEnd[
             FrontEnd`AttachCell[Typeset`box$, 
              FrontEndResource["RGBColorValueSelector"], {
              0, {Left, Bottom}}, {Left, Top}, 
              "ClosingActions" -> {
               "SelectionDeparture", "ParentChanged", "EvaluatorQuit"}]]]],
        DefaultBaseStyle->{},
        Evaluator->Automatic,
        Method->"Preemptive"],
       RGBColor[0.5333333333333333, 0.23529411764705882`, 0.3058823529411765],
       
       Editable->False,
       Selectable->False], ",", 
      InterpretationBox[
       ButtonBox[
        TooltipBox[
         GraphicsBox[{
           {GrayLevel[0], RectangleBox[{0, 0}]}, 
           {GrayLevel[0], RectangleBox[{1, -1}]}, 
           {RGBColor[
            0.8941176470588236, 0.7098039215686275, 0.7490196078431373], 
            RectangleBox[{0, -1}, {2, 1}]}},
          AspectRatio->1,
          DefaultBaseStyle->"ColorSwatchGraphics",
          Frame->True,
          
          FrameStyle->RGBColor[
[truncated: 471,878 more chars]
