# Supplementary material for: Terahertz Spectroscopic Analysis of Lactose in Infant Formula: Implications for Detection and Quantification
Source: Molecules. 2022 Aug 8;27(15):5040. doi: 10.3390/molecules27155040 (PMC9370465; doi:10.3390/molecules27155040)
Supplement: Supplementary file 1 [file molecules-27-05040-s001.zip › data/absorption_coefficient_spectra_prediction.xlsx]

## Sheet: r2
DOI: 10.3390/molecules27155040
r2 values
Predictor:	0.53 THz peak area						Predictor:	0.53 THz peak height
Method Dataset	poly	als	arpls	drpls			Method Dataset	poly	als	arpls	drpls
220311	0.9866	0.988	0.9878	0.9877			220311	0.0641	0.0641	0.9943	0.9938
220311_N	0.9931	0.9971	0.9893	0.9922			220311_N	0.995	0.0641	0.9944	0.9945
220311_N2	0.9923	0.9933	0.9925	0.9916			220311_N2	0.9954	0.0641	0.9956	0.9954
220315	0.9923	0.9874	0.985	0.9847			220315	0.9966	0.0526	0.9939	0.9934
220315_N1	0.9941	0.9962	0.9901	0.9923			220315_N1	0.9956	0.0641	0.9948	0.9948
220315_N2	0.9942	0.9906	0.9928	0.9916			220315_N2	0.9959	0.0641	0.9957	0.9955
220315_N3	0.9924	0.9925	0.9845	0.9854			220315_N3	0.0526	0.0641	0.0526	0.0526
220315_N4	0.9881	0.9986	0.9875	0.9878			220315_N4	0.0526	0.0641	0.0526	0.0526
220315_N5	0.9865	0.9948	0.9876	0.9876			220315_N5	0.9927	0.0641	0.9935	0.9934
Predictor:	1.37 THz peak area						Predictor:	1.37 THz peak height
Method Dataset	poly	als	arpls	drpls			Method Dataset	poly	als	arpls	drpls
220311	0.9856	0.9809	0.9852	0.9847			220311	0.9879	0.0634	0.9894	0.9893
220311_N	0.9919	0.9893	0.9892	0.9886			220311_N	0.0601	0.0641	0.0004	0.9909
220311_N2	0.9948	0.9928	0.9932	0.9923			220311_N2	0.9945	0.0641	0.9941	0.9943
220315	0.9877	0.975	0.9774	0.9778			220315	0.9909	0.0641	0.9893	0.9903
220315_N1	0.9904	0.9904	0.9895	0.9881			220315_N1	0.0601	0.0693	0.0601	0.9908
220315_N2	0.9945	0.9933	0.9933	0.9923			220315_N2	0.9943	0.0641	0.9916	0.0775
220315_N3	0.9817	0.9826	0.9813	0.9793			220315_N3	0.0641	0.0643	0.9847	0.9839
220315_N4	0.9868	0.9864	0.9853	0.9837			220315_N4	0.988	0.0641	0.9877	0.9875
220315_N5	0.9949	0.9931	0.9939	0.9929			220315_N5	0.0601	0.0641	0.0775	0.994

## Sheet: rmse
DOI: 10.3390/molecules27155040
RMSE values
Predictor:	0.53 THz peak area						Predictor:	0.53 THz peak height
Method Dataset	poly	als	arpls	drpls			Method Dataset	poly	als	arpls	drpls
220311	0.06935	0.08339	0.07898	0.07878			220311	2.58874e+35	5.56566e+39	1.74947	1.79927
220311_N	0.04818	0.04995	0.07662	0.06722			220311_N	1.53867	5.90911e+27	1.72633	1.72071
220311_N2	0.05077	0.07767	0.06517	0.07035			220311_N2	1.48284	6.9519e+24	1.54424	1.58231
220315	0.05348	0.09438	0.08873	0.08977			220315	1.31393	5.51483e+26	1.84512	1.87235
220315_N1	0.04424	0.05634	0.07384	0.0666			220315_N1	1.45832	2.38504e+27	1.67909	1.68098
220315_N2	0.04435	0.09167	0.06387	0.07025			220315_N2	1.41886	4.51873e+27	1.53258	1.56878
220315_N3	0.04652	0.07606	0.09018	0.08819			220315_N3	2.28126e+18	1.99199e+29	762523000000000	4.00834e+15
220315_N4	0.06228	0.0344	0.08298	0.08337			220315_N4	2.79777e+20	5.90911e+30	1.14601e+19	8.3933e+21
220315_N5	0.06693	0.06752	0.08233	0.08397			220315_N5	1.86775	1.10161e+30	1.86819	1.88399
Predictor:	1.37 THz peak area						Predictor:	1.37 THz peak height
Method Dataset	poly	als	arpls	drpls			Method Dataset	poly	als	arpls	drpls
220311	0.22513	0.36542	0.29952	0.30019			220311	4.06194	22921.3	4.20737	4.25852
220311_N	0.16875	0.29666	0.27595	0.27983			220311_N	9002320	1.1123e+32	178.214	3.99574
220311_N2	0.13467	0.24274	0.21789	0.22886			220311_N2	2.80709	1.54011e+25	3.16982	3.1084
220315	0.20881	0.36898	0.37318	0.3638			220315	3.7216	1.77273e+18	4.25977	4.10224
220315_N1	0.1828	0.28157	0.27291	0.28649			220315_N1	3.53687e+43	7.15312e+26	2.43562e+43	4.06947
220315_N2	0.13849	0.23509	0.21738	0.2292			220315_N2	2.87938	1.37166e+20	3.77396	5.32893e+22
220315_N3	0.26253	0.39106	0.37615	0.392			220315_N3	2.36632e+21	5.07907e+16	5.34276	5.55378
220315_N4	0.2168	0.34115	0.3246	0.33876			220315_N4	4.33988	8.26206e+31	4.68358	4.79882
220315_N5	0.12821	0.23429	0.2006	0.2141			220315_N5	2355700000000000	6.33692e+34	2.00559e+11	3.16234

## Sheet: prediction-lactose monohydrate
DOI: 10.3390/molecules27155040
Concentration of a-lactose monohydrate
Predicted concentration by absorption coefficient spectra
*nd = not detected (absorption coefficient < -0.1)
Predictor:	0.53 THz peak area
Sample:	1					Sample:	2					Sample:	3
Method Dataset	poly	als	arpls	drpls		Method Dataset	poly	als	arpls	drpls		Method Dataset	poly	als	arpls	drpls
set1_ambient_1	50.9	47.6	48.9	44.9		set1_ambient_1	20	13.3	16.2	16.6		set1_ambient_1	7.5	nd	nd	nd
set1_N2_1	53.5	56.8	55.1	58.5		set1_N2_1	20.5	20.2	15.6	17		set1_N2_1	7.5	4.8	7	nd
set1_N2_2	50.2	52.7	56.5	62.3		set1_N2_2	18.2	24.4	16	17.4		set1_N2_2	5.1	0.8	nd	6.3
Mean (set1_N2)	51.85	54.75	55.8	60.4		Mean (set1_N2)	19.35	22.3	15.8	17.2		Mean (set1_N2)	6.3	2.8	7	6.3
SD (set1_N2)	2.33345	2.89914	0.989949	2.68701		SD (set1_N2)	1.62635	2.96985	0.282843	0.282843		SD (set1_N2)	1.69706	2.82843	#DIV/0!	#DIV/0!
CV (set1_N2)	0.0450039	0.0529523	0.017741	0.0444869		CV (set1_N2)	0.0840489	0.133177	0.0179014	0.0164443		CV (set1_N2)	0.269374	1.01015	#DIV/0!	#DIV/0!
set2_ambient_1	51.7	48	45	45.4		set2_ambient_1	18.8	15.6	16.5	17.8		set2_ambient_1	-1.8	nd	nd	7.9
set2_N2_1	58.3	58.9	56	58.7		set2_N2_1	19.5	24.2	15.9	17.5		set2_N2_1	-4.3	3.1	nd	6.2
set2_N2_2	58.2	52.8	59	71.4		set2_N2_2	18.4	28.5	40.2	37.6		set2_N2_2	-5.7	3.2	-4	6.5
set2_N2_3	62.2	63.3	61.4	64.9		set2_N2_3	18.3	25.5	17.2	18.1		set2_N2_3	5.9	3.5	1.8	5.5
set2_N2_4	54.8	55.8	60.7	67.5		set2_N2_4	18.9	28	26.3	33.2		set2_N2_4	4.9	4.6	6.2	8.2
set2_N2_5	57	57.4	57.5	66.7		set2_N2_5	21.9	22.8	16.6	18		set2_N2_5	-4.2	4.8	6.8	nd
Mean (set2_N2)	58.1	57.64	58.92	65.84		Mean (set2_N2)	19.4	25.8	23.24	24.88		Mean (set2_N2)	-0.68	3.84	2.7	6.6
SD (set2_N2)	2.69072	3.88883	2.22868	4.64414		SD (set2_N2)	1.47648	2.43824	10.3857	9.73124		SD (set2_N2)	5.59303	0.801873	4.99199	1.14601
CV (set2_N2)	0.046312	0.0674676	0.0378255	0.0705367		CV (set2_N2)	0.0761073	0.0945053	0.446889	0.391127		CV (set2_N2)	-8.22505	0.208821	1.84889	0.173638
Predictor:	1.37 THz peak area
Sample:	1					Sample:	2					Sample:	3
Method Dataset	poly	als	arpls	drpls		Method Dataset	poly	als	arpls	drpls		Method Dataset	poly	als	arpls	drpls
set1_ambient_1	73.3	77.1	68.6	68.7		set1_ambient_1	24	54.9	18.3	16.9		set1_ambient_1	5.9	41.1	3.4	nd
set1_N2_1	75.4	69.1	72.2	71.9		set1_N2_1	23.2	28	21.2	21		set1_N2_1	3.5	9.6	1.8	nd
set1_N2_2	73	65.1	70.4	70.4		set1_N2_2	22.9	23	22.1	21.4		set1_N2_2	1.7	16.9	2.4	nd
Mean (set1_N2)	74.2	67.1	71.3	71.15		Mean (set1_N2)	23.05	25.5	21.65	21.2		Mean (set1_N2)	2.6	13.25	2.1	#DIV/0!
SD (set1_N2)	1.69706	2.82843	1.27279	1.06066		SD (set1_N2)	0.212132	3.53553	0.636396	0.282843		SD (set1_N2)	1.27279	5.16188	0.424264	#DIV/0!
CV (set1_N2)	0.0228714	0.0421524	0.0178512	0.0149074		CV (set1_N2)	0.00920313	0.138648	0.0293947	0.0133416		CV (set1_N2)	0.489535	0.389576	0.202031	#DIV/0!
set2_ambient_1	74	78	69	70.5		set2_ambient_1	23.1	48.8	19.5	18.2		set2_ambient_1	2.7	31.5	2.2	nd
set2_N2_1	76.8	69.6	72.3	72		set2_N2_1	23.3	24.2	21.9	21.9		set2_N2_1	1.3	11.4	2	nd
set2_N2_2	75.5	66.2	71.4	71.2		set2_N2_2	23.4	21.3	22.6	22.4		set2_N2_2	1.1	10.5	2.6	nd
set2_N2_3	74.5	68.2	70.2	70.2		set2_N2_3	21	24.8	21.4	21		set2_N2_3	2.7	9.5	2.4	nd
set2_N2_4	75.2	68	71.8	71.9		set2_N2_4	22.7	21.7	22.5	22.2		set2_N2_4	2.5	8.7	2.3	nd
set2_N2_5	78.7	70.5	74.6	74.6		set2_N2_5	24.8	27.1	22.6	22		set2_N2_5	1.7	10.1	2.9	nd
Mean (set2_N2)	76.14	68.5	72.06	71.98		Mean (set2_N2)	23.04	23.82	22.2	21.9		Mean (set2_N2)	1.86	10.04	2.44	#DIV/0!
SD (set2_N2)	1.6562	1.64621	1.61802	1.63156		SD (set2_N2)	1.37586	2.38265	0.533854	0.538516		SD (set2_N2)	0.712741	1.01882	0.336155	#DIV/0!
CV (set2_N2)	0.021752	0.0240322	0.0224538	0.0226669		CV (set2_N2)	0.0597163	0.100027	0.0240475	0.0245898		CV (set2_N2)	0.383194	0.101476	0.137768	#DIV/0!
Predictor:	0.53 THz peak height
Sample:	1					Sample:	2					Sample:	3
Method Dataset	poly	als	arpls	drpls		Method Dataset	poly	als	arpls	drpls		Method Dataset	poly	als	arpls	drpls
set1_ambient_1	77.2	77.2	44.9	43.9		set1_ambient_1	77.2	77.2	15.5	14.8		set1_ambient_1	77.2	nd	nd	nd
set1_N2_1	45.5	77.2	45	45		set1_N2_1	16.3	77.2	15.3	15.2		set1_N2_1	5	77.2	5.4	nd
set1_N2_2	44.5	77.2	44.6	44.5		set1_N2_2	15.9	77.2	15.1	14.8		set1_N2_2	4.1	77.2	nd	5.4
Mean (set1_N2)	45	77.2	44.8	44.75		Mean (set1_N2)	16.1	77.2	15.2	15		Mean (set1_N2)	4.55	77.2	5.4	5.4
SD (set1_N2)	0.707107	0	0.282843	0.353553		SD (set1_N2)	0.282843	0	0.141421	0.282843		SD (set1_N2)	0.636396	0	#DIV/0!	#DIV/0!
CV (set1_N2)	0.0157135	0	0.00631345	0.00790063		CV (set1_N2)	0.0175679	0	0.00930404	0.0188562		CV (set1_N2)	0.139867	0	#DIV/0!	#DIV/0!
set2_ambient_1	52.3	47.7	47.3	45.8		set2_ambient_1	19.1	81.9	15.9	15.3		set2_ambient_1	nd	nd	nd	6.1
set2_N2_1	46.4	81.9	43.6	43.4		set2_N2_1	16.2	77.2	15.3	15.2		set2_N2_1	nd	77.2	nd	5.3
set2_N2_2	46.1	77.2	44.8	44.8		set2_N2_2	15.9	77.2	17.9	17.5		set2_N2_2	nd	77.2	nd	5.4
set2_N2_3	45.7	77.2	44.5	44.1		set2_N2_3	81.9	77.2	81.9	81.9		set2_N2_3	81.9	77.2	81.9	81.9
set2_N2_4	81.9	77.2	81.9	81.9		set2_N2_4	81.9	77.2	81.9	81.9		set2_N2_4	81.9	77.2	81.9	81.9
set2_N2_5	81.9	77.2	81.9	81.9		set2_N2_5	16.4	77.2	15.3	15		set2_N2_5	nd	77.2	5.3	nd
Mean (set2_N2)	45.4	77.2	44.5	44.5		Mean (set2_N2)	42.46	77.2	42.46	42.3		Mean (set2_N2)	81.9	77.2	56.3667	43.625
SD (set2_N2)	19.6283	2.1019	20.5991	20.7098		SD (set2_N2)	36.0041	0	36.0193	36.163		SD (set2_N2)	0	0	44.225	44.1962
CV (set2_N2)	0.432341	0.0272267	0.462901	0.465389		CV (set2_N2)	0.847953	0	0.848311	0.854918		CV (set2_N2)	0	0	0.784595	1.01309
Predictor:	1.37 THz peak height
Sample:	1					Sample:	2					Sample:	3
Method Dataset	poly	als	arpls	drpls		Method Dataset	poly	als	arpls	drpls		Method Dataset	poly	als	arpls	drpls
set1_ambient_1	79.3	77.2	78	78		set1_ambient_1	22.3	77.5	21.6	21.4		set1_ambient_1	2.9	73.9	nd	nd
set1_N2_1	78.6	77.2	80.5	78.4		set1_N2_1	78.6	77.2	714	21		set1_N2_1	78.5	-2.2e+18	nd	nd
set1_N2_2	78.8	77.2	77.8	77.8		set1_N2_2	21.1	77.2	21	20.9		set1_N2_2	nd	77.2	nd	nd
Mean (set1_N2)	78.7	77.2	79.15	78.1		Mean (set1_N2)	49.85	77.2	367.5	20.95		Mean (set1_N2)	78.5	-1.1e+18	#DIV/0!	#DIV/0!
SD (set1_N2)	0.141421	0	1.90919	0.424264		SD (set1_N2)	40.6586	0	490.025	0.0707107		SD (set1_N2)	#DIV/0!	1.55563e+18	#DIV/0!	#DIV/0!
CV (set1_N2)	0.00179697	0	0.0241211	0.00543232		CV (set1_N2)	0.81562	0	1.3334	0.00337521		CV (set1_N2)	#DIV/0!	-1.41421	#DIV/0!	#DIV/0!
set2_ambient_1	79.8	77.2	78.6	78.9		set2_ambient_1	23.9	77.2	21.3	21.4		set2_ambient_1	nd	77.2	nd	nd
set2_N2_1	78.6	77.2	78.6	78.4		set2_N2_1	78.6	77.2	78.6	21.3		set2_N2_1	nd	-2.2e+08	nd	nd
set2_N2_2	79.8	77.2	78.2	78.4		set2_N2_2	21.4	77.2	20.8	78.4		set2_N2_2	nd	77.2	nd	nd
set2_N2_3	77.2	77.2	76.2	76.2		set2_N2_3	77.2	77.2	19.8	20		set2_N2_3	76.5	-13000000	nd	nd
set2_N2_4	79.7	77.2	78.3	78.3		set2_N2_4	21.2	77.2	20.8	21.1		set2_N2_4	nd	77.2	nd	nd
set2_N2_5	78.6	77.2	78.4	81.1		set2_N2_5	78.6	77.2	78.4	21.8		set2_N2_5	nd	77.2	nd	nd
Mean (set2_N2)	78.78	77.2	77.94	78.48		Mean (set2_N2)	55.4	77.2	43.68	32.52		Mean (set2_N2)	76.5	-4.66e+07	#DIV/0!	#DIV/0!
SD (set2_N2)	1.05451	0	0.98387	1.73983		SD (set2_N2)	31.1342	0	31.7889	25.6561		SD (set2_N2)	#DIV/0!	9.70969e+07	#DIV/0!	#DIV/0!
CV (set2_N2)	0.0133856	0	0.0126234	0.0221691		CV (set2_N2)	0.56199	0	0.727767	0.788934		CV (set2_N2)	#DIV/0!	-2.08363	#DIV/0!	#DIV/0!

## Sheet: prediction-lactose anhydrous
DOI: 10.3390/molecules27155040
Concentration of lactose anhydrous (≈95% of a-lactose monohydrate)
HPLC quantification (by external accredited laboratories)
		Sample 1		Sample 2
AOAC (2019) 980.13	1	62.7		60.46
	2	61.24		62.52
		Ref. No. SFC 1020/2565		Ref No. SFC 0823/2565
		2022-06-27		2022-04-11
AOAC (2019) 982.14	3	not done		56.92
				Ref No. 6501.1911/651949
				2022-04-01
Mean		61.97		59.9667
Predicted concentration by absorption coefficient spectra
*nd = not detected (absorption coefficient < -0.1)
Predictor:	0.53 THz peak area
Sample:	1					Sample:	2					Sample:	3
Method Dataset	poly	als	arpls	drpls		Method Dataset	poly	als	arpls	drpls		Method Dataset	poly	als	arpls	drpls
set1_ambient_1	48.3558	45.2207	46.4557	42.6557		set1_ambient_1	19.0003	12.6352	15.3902	15.7703		set1_ambient_1	7.12511	nd	nd	nd
set1_N2_1	50.8258	53.9609	52.3458	55.5759		set1_N2_1	19.4753	19.1903	14.8202	16.1503		set1_N2_1	7.12511	4.56007	6.65011	nd
set1_N2_2	47.6908	50.0658	53.6759	59.186		set1_N2_2	17.2903	23.1804	15.2002	16.5303		set1_N2_2	4.84508	0.760012	nd	5.9851
Mean (set1_N2)	49.2583	52.0133	53.0109	57.3809		Mean (set1_N2)	18.3828	21.1853	15.0102	16.3403		Mean (set1_N2)	5.9851	2.66004	6.65011	5.9851
SD (set1_N2)	2.21682	2.75423	0.940467	2.5527		SD (set1_N2)	1.54505	2.8214	0.268705	0.268705		SD (set1_N2)	1.61223	2.68705	#DIV/0!	#DIV/0!
CV (set1_N2)	0.0450039	0.0529523	0.017741	0.0444869		CV (set1_N2)	0.0840489	0.133177	0.0179014	0.0164443		CV (set1_N2)	0.269374	1.01015	#DIV/0!	#DIV/0!
set2_ambient_1	49.1158	45.6007	42.7507	43.1307		set2_ambient_1	17.8603	14.8202	15.6753	16.9103		set2_ambient_1	-1.71003	nd	nd	7.50512
set2_N2_1	55.3859	55.9559	53.2009	55.7659		set2_N2_1	18.5253	22.9904	15.1052	16.6253		set2_N2_1	-4.08507	2.94505	nd	5.89009
set2_N2_2	55.2909	50.1608	56.0509	67.8311		set2_N2_2	17.4803	27.0754	38.1906	35.7206		set2_N2_2	-5.41509	3.04005	-3.80006	6.1751
set2_N2_3	59.0909	60.136	58.3309	61.656		set2_N2_3	17.3853	24.2254	16.3403	17.1953		set2_N2_3	5.60509	3.32505	1.71003	5.22508
set2_N2_4	52.0608	53.0109	57.6659	64.126		set2_N2_4	17.9553	26.6004	24.9854	31.5405		set2_N2_4	4.65507	4.37007	5.89009	7.79013
set2_N2_5	54.1509	54.5309	54.6259	63.366		set2_N2_5	20.8053	21.6603	15.7703	17.1003		set2_N2_5	-3.99006	4.56007	6.4601	nd
Mean (set2_N2)	55.1959	54.7589	55.9749	62.549		Mean (set2_N2)	18.4303	24.5104	22.0784	23.6364		Mean (set2_N2)	-0.64601	3.64806	2.56504	6.2701
SD (set2_N2)	2.55623	3.69445	2.11728	4.412		SD (set2_N2)	1.40268	2.31636	9.86658	9.24482		SD (set2_N2)	5.31347	0.761791	4.74247	1.08872
CV (set2_N2)	0.046312	0.0674676	0.0378255	0.0705367		CV (set2_N2)	0.0761073	0.0945053	0.446889	0.391127		CV (set2_N2)	-8.22505	0.208821	1.84889	0.173638
Predictor:	1.37 THz peak area
Sample:	1					Sample:	2					Sample:	3
Method Dataset	poly	als	arpls	drpls		Method Dataset	poly	als	arpls	drpls		Method Dataset	poly	als	arpls	drpls
set1_ambient_1	69.6361	73.2462	65.171	65.266		set1_ambient_1	22.8004	52.1558	17.3853	16.0553		set1_ambient_1	5.60509	39.0456	3.23005	nd
set1_N2_1	71.6312	65.6461	68.5911	68.3061		set1_N2_1	22.0404	26.6004	20.1403	19.9503		set1_N2_1	3.32505	9.12015	1.71003	nd
set1_N2_2	69.3511	61.846	66.8811	66.8811		set1_N2_2	21.7553	21.8504	20.9953	20.3303		set1_N2_2	1.61503	16.0553	2.28004	nd
Mean (set1_N2)	70.4911	63.746	67.7361	67.5936		Mean (set1_N2)	21.8979	24.2254	20.5678	20.1403		Mean (set1_N2)	2.47004	12.5877	1.99503	#DIV/0!
SD (set1_N2)	1.61223	2.68705	1.20917	1.00764		SD (set1_N2)	0.201529	3.35881	0.604586	0.268705		SD (set1_N2)	1.20917	4.90386	0.403057	#DIV/0!
CV (set1_N2)	0.0228714	0.0421524	0.0178512	0.0149074		CV (set1_N2)	0.00920313	0.138648	0.0293947	0.0133416		CV (set1_N2)	0.489535	0.389576	0.202031	#DIV/0!
set2_ambient_1	70.3011	74.1012	65.5511	66.9761		set2_ambient_1	21.9454	46.3607	18.5253	17.2903		set2_ambient_1	2.56504	29.9255	2.09003	nd
set2_N2_1	72.9612	66.1211	68.6861	68.4011		set2_N2_1	22.1354	22.9904	20.8053	20.8053		set2_N2_1	1.23502	10.8302	1.90003	nd
set2_N2_2	71.7262	62.891	67.8311	67.6411		set2_N2_2	22.2304	20.2353	21.4703	21.2803		set2_N2_2	1.04502	9.97516	2.47004	nd
set2_N2_3	70.7761	64.791	66.6911	66.6911		set2_N2_3	19.9503	23.5604	20.3303	19.9503		set2_N2_3	2.56504	9.02515	2.28004	nd
set2_N2_4	71.4411	64.601	68.2111	68.3061		set2_N2_4	21.5653	20.6153	21.3753	21.0903		set2_N2_4	2.37504	8.26513	2.18504	nd
set2_N2_5	74.7662	66.9761	70.8711	70.8711		set2_N2_5	23.5604	25.7454	21.4703	20.9003		set2_N2_5	1.61503	9.59515	2.75504	nd
Mean (set2_N2)	72.3342	65.076	68.4581	68.3821		Mean (set2_N2)	21.8884	22.6294	21.0903	20.8053		Mean (set2_N2)	1.76703	9.53815	2.31804	#DIV/0!
SD (set2_N2)	1.57342	1.56392	1.53715	1.55001		SD (set2_N2)	1.30709	2.26355	0.507169	0.511599		SD (set2_N2)	0.677115	0.967897	0.319352	#DIV/0!
CV (set2_N2)	0.021752	0.0240322	0.0224538	0.0226669		CV (set2_N2)	0.0597163	0.100027	0.0240475	0.0245898		CV (set2_N2)	0.383194	0.101476	0.137768	#DIV/0!
Predictor:	0.53 THz peak height
Sample:	1					Sample:	2					Sample:	3
Method Dataset	poly	als	arpls	drpls		Method Dataset	poly	als	arpls	drpls		Method Dataset	poly	als	arpls	drpls
set1_ambient_1	73.3412	73.3412	42.6557	41.7057		set1_ambient_1	73.3412	73.3412	14.7252	14.0602		set1_ambient_1	73.3412	nd	nd	nd
set1_N2_1	43.2257	73.3412	42.7507	42.7507		set1_N2_1	15.4852	73.3412	14.5352	14.4402		set1_N2_1	4.75008	73.3412	5.13008	nd
set1_N2_2	42.2757	73.3412	42.3707	42.2757		set1_N2_2	15.1052	73.3412	14.3452	14.0602		set1_N2_2	3.89506	73.3412	nd	5.13008
Mean (set1_N2)	42.7507	73.3412	42.5607	42.5132		Mean (set1_N2)	15.2952	73.3412	14.4402	14.2502		Mean (set1_N2)	4.32257	73.3412	5.13008	5.13008
SD (set1_N2)	0.671762	0	0.268705	0.335881		SD (set1_N2)	0.268705	0	0.134352	0.268705		SD (set1_N2)	0.604586	0	#DIV/0!	#DIV/0!
CV (set1_N2)	0.0157135	0	0.00631345	0.00790063		CV (set1_N2)	0.0175679	0	0.00930404	0.0188562		CV (set1_N2)	0.139867	0	#DIV/0!	#DIV/0!
set2_ambient_1	49.6858	45.3157	44.9357	43.5107		set2_ambient_1	18.1453	77.8063	15.1052	14.5352		set2_ambient_1	nd	nd	nd	5.79509
set2_N2_1	44.0807	77.8063	41.4207	41.2307		set2_N2_1	15.3902	73.3412	14.5352	14.4402		set2_N2_1	nd	73.3412	nd	5.03508
set2_N2_2	43.7957	73.3412	42.5607	42.5607		set2_N2_2	15.1052	73.3412	17.0053	16.6253		set2_N2_2	nd	73.3412	nd	5.13008
set2_N2_3	43.4157	73.3412	42.2757	41.8957		set2_N2_3	77.8063	73.3412	77.8063	77.8063		set2_N2_3	77.8063	73.3412	77.8063	77.8063
set2_N2_4	77.8063	73.3412	77.8063	77.8063		set2_N2_4	77.8063	73.3412	77.8063	77.8063		set2_N2_4	77.8063	73.3412	77.8063	77.8063
set2_N2_5	77.8063	73.3412	77.8063	77.8063		set2_N2_5	15.5803	73.3412	14.5352	14.2502		set2_N2_5	nd	73.3412	5.03508	nd
Mean (set2_N2)	57.3809	74.2342	56.3739	56.2599		Mean (set2_N2)	40.3376	73.3412	40.3376	40.1856		Mean (set2_N2)	77.8063	73.3412	53.5492	41.4444
SD (set2_N2)	18.6472	1.99684	19.5695	19.6747		SD (set2_N2)	34.2044	0	34.2189	34.3554		SD (set2_N2)	0	0	42.0145	41.987
CV (set2_N2)	0.324972	0.0268992	0.347137	0.34971		CV (set2_N2)	0.847953	0	0.848311	0.854918		CV (set2_N2)	0	0	0.784595	1.01309
Predictor:	1.37 THz peak height
Sample:	1					Sample:	2					Sample:	3
Method Dataset	poly	als	arpls	drpls		Method Dataset	poly	als	arpls	drpls		Method Dataset	poly	als	arpls	drpls
set1_ambient_1	75.3362	73.3412	74.1012	74.1012		set1_ambient_1	21.1853	73.6262	20.5203	20.3303		set1_ambient_1	2.75504	70.2061	nd	nd
set1_N2_1	74.6712	73.3412	76.4762	74.4812		set1_N2_1	74.6712	73.3412	678.311	19.9503		set1_N2_1	74.5762	-2.09003e+18	nd	nd
set1_N2_2	74.8612	73.3412	73.9112	73.9112		set1_N2_2	20.0453	73.3412	19.9503	19.8553		set1_N2_2	nd	73.3412	nd	nd
Mean (set1_N2)	74.7662	73.3412	75.1937	74.1962		Mean (set1_N2)	47.3583	73.3412	349.131	19.9028		Mean (set1_N2)	74.5762	-1.04502e+18	#DIV/0!	#DIV/0!
SD (set1_N2)	0.134352	0	1.81376	0.403057		SD (set1_N2)	38.6263	0	465.531	0.0671762		SD (set1_N2)	#DIV/0!	1.47788e+18	#DIV/0!	#DIV/0!
CV (set1_N2)	0.00179697	0	0.0241211	0.00543232		CV (set1_N2)	0.81562	0	1.3334	0.00337521		CV (set1_N2)	#DIV/0!	-1.41421	#DIV/0!	#DIV/0!
set2_ambient_1	75.8112	73.3412	74.6712	74.9562		set2_ambient_1	22.7054	73.3412	20.2353	20.3303		set2_ambient_1	nd	73.3412	nd	nd
set2_N2_1	74.6712	73.3412	74.6712	74.4812		set2_N2_1	74.6712	73.3412	74.6712	20.2353		set2_N2_1	nd	-2.09003e+08	nd	nd
set2_N2_2	75.8112	73.3412	74.2912	74.4812		set2_N2_2	20.3303	73.3412	19.7603	74.4812		set2_N2_2	nd	73.3412	nd	nd
set2_N2_3	73.3412	73.3412	72.3912	72.3912		set2_N2_3	73.3412	73.3412	18.8103	19.0003		set2_N2_3	72.6762	-1.23502e+07	nd	nd
set2_N2_4	75.7162	73.3412	74.3862	74.3862		set2_N2_4	20.1403	73.3412	19.7603	20.0453		set2_N2_4	nd	73.3412	nd	nd
set2_N2_5	74.6712	73.3412	74.4812	77.0462		set2_N2_5	74.6712	73.3412	74.4812	20.7103		set2_N2_5	nd	73.3412	nd	nd
Mean (set2_N2)	74.8422	73.3412	74.0442	74.5572		Mean (set2_N2)	52.6308	73.3412	41.4967	30.8945		Mean (set2_N2)	72.6762	-4.42707e+07	#DIV/0!	#DIV/0!
SD (set2_N2)	1.0018	0	0.934691	1.65286		SD (set2_N2)	29.578	0	30.1999	24.3737		SD (set2_N2)	#DIV/0!	9.22435e+07	#DIV/0!	#DIV/0!
CV (set2_N2)	0.0133856	0	0.0126234	0.0221691		CV (set2_N2)	0.56199	0	0.727767	0.788934		CV (set2_N2)	#DIV/0!	-2.08363	#DIV/0!	#DIV/0!
