# Supplementary material for: Terahertz Spectroscopic Analysis of Lactose in Infant Formula: Implications for Detection and Quantification
Source: Molecules. 2022 Aug 8;27(15):5040. doi: 10.3390/molecules27155040 (PMC9370465; doi:10.3390/molecules27155040)
Supplement: Supplementary file 1 [file molecules-27-05040-s001.zip › data/absorption_spectra_prediction.xlsx]

## Sheet: r2
DOI: 10.3390/molecules27155040
r2 values
Predictor:	0.53 THz peak area						Predictor:	0.53 THz peak height
Method Dataset	poly	als	arpls	drpls			Method Dataset	poly	als	arpls	drpls
220311	0.9846	0.9921	0.9905	0.9892			220311	0.9222	0.9299	0.9282	0.926
220311_N	0.9776	0.9757	0.9881	0.9861			220311_N	0.9199	0.9435	0.9283	0.93
220311_N2	0.9701	0.9809	0.9655	0.9744			220311_N2	0.9231	0.9527	0.9305	0.9402
220315	0.9803	0.9979	0.9958	0.996			220315	0.9236	0.9361	0.9364	0.9389
220315_N1	0.9719	0.9659	0.9778	0.9666			220315_N1	0.9	0.9318	0.9079	0.9092
220315_N2	0.9733	0.9797	0.9735	0.9716			220315_N2	0.9254	0.9511	0.9357	0.9385
220315_N3	0.9766	0.9636	0.9462	0.9482			220315_N3	0.9296	0.9568	0.9399	0.9444
220315_N4	0.9813	0.9766	0.9794	0.9827			220315_N4	0.9251	0.9441	0.931	0.9329
220315_N5	0.9773	0.9913	0.9883	0.9923			220315_N5	0.9214	0.9459	0.9302	0.9334
Predictor:	1.37 THz peak area						Predictor:	1.37 THz peak height
Method Dataset	poly	als	arpls	drpls			Method Dataset	poly	als	arpls	drpls
220311	0.9518	0.9713	0.966	0.9647			220311	0.8444	0.9424	0.8617	0.8476
220311_N	0.9468	0.9658	0.9619	0.9658			220311_N	0.8444	0.9008	0.8906	0.8863
220311_N2	0.9595	0.9812	0.9747	0.9754			220311_N2	0.8734	0.9153	0.9143	0.9071
220315	0.9661	0.1631	0.9742	0.9785			220315	0.8692	0.8452	0.8936	0.887
220315_N1	0.9603	0.9743	0.972	0.9705			220315_N1	0.8578	0.9187	0.9029	0.8969
220315_N2	0.9569	0.979	0.968	0.9722			220315_N2	0.8697	0.92	0.7965	0.9021
220315_N3	0.9341	0.957	0.9542	0.957			220315_N3	0.8057	0.8629	0.8708	0.8616
220315_N4	0.9451	0.966	0.965	0.9714			220315_N4	0.8256	0.8836	0.8768	0.8777
220315_N5	0.9423	0.9671	0.9626	0.9697			220315_N5	0.8459	0.8967	0.8886	0.8885

## Sheet: rmse
DOI: 10.3390/molecules27155040
RMSE values
Predictor:	0.53 THz peak area						Predictor:	0.53 THz peak height
Method Dataset	poly	als	arpls	drpls			Method Dataset	poly	als	arpls	drpls
220311	0.00112	0.00116	0.00107	0.00116			220311	0.0662	0.0671	0.06899	0.0706
220311_N	0.00138	0.00213	0.00133	0.00152			220311_N	0.06873	0.05936	0.06889	0.06838
220311_N2	0.00162	0.00197	0.00247	0.00213			220311_N2	0.06821	0.05489	0.06992	0.06328
220315	0.00139	0.00066	0.00072	0.00071			220315	0.0772	0.06746	0.06475	0.06307
220315_N1	0.00143	0.00232	0.00169	0.00218			220315_N1	0.07247	0.05977	0.07338	0.07291
220315_N2	0.00152	0.00201	0.00209	0.00225			220315_N2	0.06708	0.05522	0.06623	0.06471
220315_N3	0.00143	0.00246	0.00288	0.00283			220315_N3	0.06533	0.05203	0.06407	0.0609
220315_N4	0.00126	0.00201	0.00178	0.00167			220315_N4	0.06602	0.05907	0.06745	0.06661
220315_N5	0.0014	0.00126	0.00133	0.00115			220315_N5	0.06772	0.0578	0.06776	0.06643
Predictor:	1.37 THz peak area						Predictor:	1.37 THz peak height
Method Dataset	poly	als	arpls	drpls			Method Dataset	poly	als	arpls	drpls
220311	0.00388	0.00559	0.00418	0.00443			220311	0.08065	0.061	0.08324	0.09252
220311_N	0.00397	0.00507	0.00545	0.00502			220311_N	0.08052	0.06976	0.08138	0.08424
220311_N2	0.00366	0.00394	0.00465	0.00441			220311_N2	0.07866	0.07492	0.07775	0.08038
220315	0.00329	0.00526	0.00364	0.00351			220315	0.0857	0.04333	0.07574	0.08334
220315_N1	0.00343	0.00435	0.00465	0.00458			220315_N1	0.07931	0.06768	0.07844	0.07961
220315_N2	0.00378	0.00418	0.00518	0.0047			220315_N2	0.07615	0.0719	0.11352	0.08353
220315_N3	0.00469	0.00609	0.00632	0.00589			220315_N3	0.09652	0.09495	0.09582	0.09935
220315_N4	0.00409	0.00514	0.00526	0.0046			220315_N4	0.09081	0.08259	0.09093	0.08895
220315_N5	0.00421	0.00511	0.00543	0.00474			220315_N5	0.08497	0.08002	0.08604	0.08699

## Sheet: prediction-lactose monohydrate
DOI: 10.3390/molecules27155040
Concentration of a-lactose monohydrate
Predicted concentration by absorption spectra
*nd = not detected (absorbance ≤ -0.1 or absorbance ≥ 1)
Predictor:	0.53 THz peak area
Sample:	1					Sample:	2					Sample:	3
Method Dataset	poly	als	arpls	drpls		Method Dataset	poly	als	arpls	drpls		Method Dataset	poly	als	arpls	drpls
set1_ambient_1	44.7	41.3	43.4	40.3		set1_ambient_1	6.8	12.1	7.6	-12.8		set1_ambient_1	-5	1.9	-14.5	-20.8
set1_N2_1	48.2	34.8	49.3	38.8		set1_N2_1	11.4	4.9	8.8	2.6		set1_N2_1	-3	-8.4	-12.4	-19.1
set1_N2_2	48.7	35.3	47.9	37.3		set1_N2_2	11.7	3.3	10.1	0.5		set1_N2_2	-2.5	-9	-12	-20.2
Mean (set1_N2)	48.45	35.05	48.6	38.05		Mean (set1_N2)	11.55	4.1	9.45	1.55		Mean (set1_N2)	-2.75	-8.7	-12.2	-19.65
SD (set1_N2)	0.353553	0.353553	0.989949	1.06066		SD (set1_N2)	0.212132	1.13137	0.919239	1.48492		SD (set1_N2)	0.353553	0.424264	0.282843	0.777817
CV (set1_N2)	0.00729728	0.0100871	0.0203693	0.0278754		CV (set1_N2)	0.0183664	0.275944	0.0972739	0.958016		CV (set1_N2)	-0.128565	-0.048766	-0.0231838	-0.0395836
set2_ambient_1	50.3	43.6	43.1	38.5		set2_ambient_1	14.3	13.6	8.9	5.2		set2_ambient_1	-10.6	2.8	-12.8	-19.4
set2_N2_1	47.6	32.9	49.3	41.2		set2_N2_1	11.4	2	9.3	1.9		set2_N2_1	-3.3	-11.2	-12.9	-19.8
set2_N2_2	49.1	36.1	48.3	38.5		set2_N2_2	11.9	3.6	8.5	1.1		set2_N2_2	-3.3	-11.3	-14.8	-20.3
set2_N2_3	49.9	35.2	50	40.8		set2_N2_3	13.5	-1	8	0.8		set2_N2_3	-3.1	-15	-13.7	-23
set2_N2_4	49.4	36.9	50.2	41.5		set2_N2_4	12.3	4.4	9.8	2.6		set2_N2_4	-3.6	-8.8	-13	-20.3
set2_N2_5	49	36.2	52.5	43.2		set2_N2_5	12.9	5.3	11.7	3.3		set2_N2_5	-2.9	-8.8	-12.3	-18.8
Mean (set2_N2)	49	35.46	50.06	41.04		Mean (set2_N2)	12.4	2.86	9.46	1.94		Mean (set2_N2)	-3.24	-11.02	-13.34	-20.44
SD (set2_N2)	0.857321	1.55338	1.55338	1.68908		SD (set2_N2)	0.824621	2.47548	1.43283	1.03586		SD (set2_N2)	0.260768	2.54008	0.95551	1.5566
CV (set2_N2)	0.0174964	0.0438066	0.0310304	0.041157		CV (set2_N2)	0.0665017	0.865552	0.151462	0.533947		CV (set2_N2)	-0.080484	-0.230497	-0.0716275	-0.0761545
Predictor:	1.37 THz peak area
Sample:	1					Sample:	2					Sample:	3
Method Dataset	poly	als	arpls	drpls		Method Dataset	poly	als	arpls	drpls		Method Dataset	poly	als	arpls	drpls
set1_ambient_1	41.1	47.6	38.6	41.4		set1_ambient_1	1.6	34.7	4.3	9.2		set1_ambient_1	-8.6	32.4	-4.4	0.6
set1_N2_1	42.9	49.2	43.4	47.2		set1_N2_1	2.3	34.4	5.6	11.3		set1_N2_1	-10.8	25.2	-4.9	0.4
set1_N2_2	41.5	49	41.2	45.1		set1_N2_2	3.4	31.9	6.7	12.1		set1_N2_2	-9.6	26.1	-4.3	0.6
Mean (set1_N2)	42.2	49.1	42.3	46.15		Mean (set1_N2)	2.85	33.15	6.15	11.7		Mean (set1_N2)	-10.2	25.65	-4.6	0.5
SD (set1_N2)	0.989949	0.141421	1.55563	1.48492		SD (set1_N2)	0.777817	1.76777	0.777817	0.565685		SD (set1_N2)	0.848528	0.636396	0.424264	0.141421
CV (set1_N2)	0.0234585	0.00288027	0.0367762	0.032176		CV (set1_N2)	0.272918	0.0533263	0.126474	0.0483492		CV (set1_N2)	-0.083189	0.0248108	-0.0922313	0.282843
set2_ambient_1	45.2	-154	38.6	40.8		set2_ambient_1	-0.4	-114	7	11.7		set2_ambient_1	-9.3	-196	-2.5	2.3
set2_N2_1	40.4	44.9	41.4	45.6		set2_N2_1	3	30.5	6	10.9		set2_N2_1	-9.8	23.2	-4.4	0.1
set2_N2_2	42.3	48.4	42.8	46.5		set2_N2_2	3.8	32.4	6.8	12.6		set2_N2_2	-9.8	25	-4.8	0.7
set2_N2_3	44.2	46.1	44	47.9		set2_N2_3	1.9	31.3	5.8	11.5		set2_N2_3	-11.7	22.4	-6	-0.9
set2_N2_4	43.5	48.7	44	47.9		set2_N2_4	2.6	33.3	6.4	12.2		set2_N2_4	-11.6	25.1	-5.6	-0.1
set2_N2_5	44.8	49	46.1	49.7		set2_N2_5	4.1	33.7	7.1	12.6		set2_N2_5	-10.4	25.3	-5	0.4
Mean (set2_N2)	43.04	47.42	43.66	47.52		Mean (set2_N2)	3.08	32.24	6.42	11.96		Mean (set2_N2)	-10.66	24.2	-5.16	0.04
SD (set2_N2)	1.74442	1.81576	1.73436	1.56269		SD (set2_N2)	0.892749	1.3409	0.54037	0.74364		SD (set2_N2)	0.937017	1.31339	0.638749	0.60663
CV (set2_N2)	0.0405302	0.0382911	0.0397242	0.0328849		CV (set2_N2)	0.289853	0.041591	0.0841698	0.0621772		CV (set2_N2)	-0.0879002	0.0542724	-0.123789	15.1658
Predictor:	0.53 THz peak height
Sample:	1					Sample:	2					Sample:	3
Method Dataset	poly	als	arpls	drpls		Method Dataset	poly	als	arpls	drpls		Method Dataset	poly	als	arpls	drpls
set1_ambient_1	45.8	45	47.3	46.5		set1_ambient_1	5	5.7	8.8	-20.9		set1_ambient_1	-11.6	nd	-20.1	-21.8
set1_N2_1	48.5	45.4	48.3	46.3		set1_N2_1	10.1	5.9	9.3	6		set1_N2_1	-7.8	nd	-18.8	-21.5
set1_N2_2	48.1	45.8	48.3	45.8		set1_N2_2	10.5	7.2	10.7	6.2		set1_N2_2	-6.7	32	-17.3	-22.4
Mean (set1_N2)	48.3	45.6	48.3	46.05		Mean (set1_N2)	10.3	6.55	10	6.1		Mean (set1_N2)	-7.25	32	-18.05	-21.95
SD (set1_N2)	0.282843	0.282843	0	0.353553		SD (set1_N2)	0.282843	0.919239	0.989949	0.141421		SD (set1_N2)	0.777817	#DIV/0!	1.06066	0.636396
CV (set1_N2)	0.00585596	0.00620269	0	0.0076776		CV (set1_N2)	0.0274605	0.140342	0.0989949	0.0231838		CV (set1_N2)	-0.107285	#DIV/0!	-0.0587623	-0.028993
set2_ambient_1	52.3	47.7	47.3	45.8		set2_ambient_1	15.5	11.3	10	7.1		set2_ambient_1	-10.7	-5.6	-17.9	-20.8
set2_N2_1	46.7	43.6	46.8	45.6		set2_N2_1	9.7	4.3	9.1	5.9		set2_N2_1	-8.2	nd	-19.1	-21.8
set2_N2_2	48.1	45.2	47.7	46.2		set2_N2_2	10.5	6.1	9.6	7		set2_N2_2	-7.4	-10.4	-19.4	-22.2
set2_N2_3	49.2	46.5	49.2	47.3		set2_N2_3	10.3	6.5	9.6	6.2		set2_N2_3	-8.1	-12.2	-17.1	-20.5
set2_N2_4	48.6	46.5	48.6	46.9		set2_N2_4	9.5	7	8.9	5.5		set2_N2_4	-9.7	nd	-20.2	-23
set2_N2_5	48.6	45.7	48.8	47.2		set2_N2_5	10	6.6	9.4	6.5		set2_N2_5	-7.7	9.1	-18.7	-21.9
Mean (set2_N2)	48.24	45.5	48.22	46.64		Mean (set2_N2)	10	6.1	9.32	6.22		Mean (set2_N2)	-8.22	-4.5	-18.9	-21.88
SD (set2_N2)	0.944987	1.19791	0.965401	0.723187		SD (set2_N2)	0.412311	1.05594	0.311448	0.571839		SD (set2_N2)	0.88713	11.8123	1.14673	0.903881
CV (set2_N2)	0.0195893	0.0263278	0.0200208	0.0155057		CV (set2_N2)	0.0412311	0.173104	0.0334172	0.0919356		CV (set2_N2)	-0.107923	-2.62495	-0.0606738	-0.0413108
Predictor:	1.37 THz peak height
Sample:	1					Sample:	2					Sample:	3
Method Dataset	poly	als	arpls	drpls		Method Dataset	poly	als	arpls	drpls		Method Dataset	poly	als	arpls	drpls
set1_ambient_1	40.8	41.4	38.8	41.1		set1_ambient_1	-7.1	15.1	-6.8	-3		set1_ambient_1	129	nd	-20.7	nd
set1_N2_1	41.1	39.2	40.4	43.3		set1_N2_1	-7.1	5.3	-4.6	0.2		set1_N2_1	-26	-3.3	-18	nd
set1_N2_2	41.8	41.9	40.4	42.2		set1_N2_2	-1.8	11	0.2	2.4		set1_N2_2	-19.4	2.4	-13.9	-10.6
Mean (set1_N2)	41.45	40.55	40.4	42.75		Mean (set1_N2)	-4.45	8.15	-2.2	1.3		Mean (set1_N2)	-22.7	-0.45	-15.95	-10.6
SD (set1_N2)	0.494975	1.90919	0	0.777817		SD (set1_N2)	3.74767	4.03051	3.39411	1.55563		SD (set1_N2)	4.6669	4.03051	2.89914	#DIV/0!
CV (set1_N2)	0.0119415	0.0470823	0	0.0181946		CV (set1_N2)	-0.842172	0.494541	-1.54278	1.19664		CV (set1_N2)	-0.205591	-8.95669	-0.181764	#DIV/0!
set2_ambient_1	47	9.8	41.4	43.5		set2_ambient_1	-9.2	-23.8	-1.4	3		set2_ambient_1	-16	nd	-16.3	-9.7
set2_N2_1	39.2	38.5	38.8	40.5		set2_N2_1	-3.4	8.6	-1.3	0.2		set2_N2_1	-20.8	-0.5	-14.3	-8.2
set2_N2_2	40.6	41.6	36.8	43.4		set2_N2_2	-5.2	10.7	-9.2	3.5		set2_N2_2	-24.4	0.8	-25.8	-9.9
set2_N2_3	42	40.6	42.1	44		set2_N2_3	-8.9	6.8	-3.6	-0.6		set2_N2_3	-27.9	-4.1	-14.6	-9.7
set2_N2_4	43.1	41.2	42.1	43.5		set2_N2_4	-3.5	8.2	-1.4	0.2		set2_N2_4	-22.2	-2.3	-16.2	-13.2
set2_N2_5	43.8	42.3	42.4	45.1		set2_N2_5	-2.6	10.2	-2.2	2.5		set2_N2_5	nd	-0.5	-17.3	-11.3
Mean (set2_N2)	41.74	40.84	40.44	43.3		Mean (set2_N2)	-4.72	8.9	-3.54	1.16		Mean (set2_N2)	-23.825	-1.32	-17.64	-10.46
SD (set2_N2)	1.86494	1.44672	2.51456	1.70441		SD (set2_N2)	2.52131	1.5748	3.29515	1.74728		SD (set2_N2)	3.09448	1.90578	4.72155	1.88494
CV (set2_N2)	0.0446799	0.0354241	0.06218	0.0393627		CV (set2_N2)	-0.534176	0.176944	-0.930833	1.50628		CV (set2_N2)	-0.129884	-1.44377	-0.267661	-0.180205

## Sheet: prediction-lactose anhydrous
DOI: 10.3390/molecules27155040
Concentration of lactose anhydrous (≈95% of a-lactose monohydrate)
HPLC quantification (by external accredited laboratories)
		Sample 1		Sample 2
AOAC (2019) 980.13	1	62.7		60.46
	2	61.24		62.52
		Ref. No. SFC 1020/2565		Ref No. SFC 0823/2565
		2022-06-27		2022-04-11
AOAC (2019) 982.14	3	not done		56.92
				Ref No. 6501.1911/651949
				2022-04-01
Mean		61.97		59.9667
Predicted concentration by absorption spectra
*nd = not detected (absorbance ≤ -0.1 or absorbance ≥ 1)
Predictor:	0.53 THz peak area
Sample:	1					Sample:	2					Sample:	3
Method Dataset	poly	als	arpls	drpls		Method Dataset	poly	als	arpls	drpls		Method Dataset	poly	als	arpls	drpls
set1_ambient_1	42.4657	39.2356	41.2307	38.2856		set1_ambient_1	6.4601	11.4952	7.22012	-12.1602		set1_ambient_1	-4.75008	1.80503	-13.7752	-19.7603
set1_N2_1	45.7907	33.0605	46.8358	36.8606		set1_N2_1	10.8302	4.65507	8.36013	2.47004		set1_N2_1	-2.85005	-7.98013	-11.7802	-18.1453
set1_N2_2	46.2657	33.5355	45.5057	35.4356		set1_N2_2	11.1152	3.13505	9.59515	0.475008		set1_N2_2	-2.37504	-8.55014	-11.4002	-19.1903
Mean (set1_N2)	46.0282	33.298	46.1707	36.1481		Mean (set1_N2)	10.9727	3.89506	8.97764	1.47252		Mean (set1_N2)	-2.61254	-8.26513	-11.5902	-18.6678
SD (set1_N2)	0.335881	0.335881	0.940467	1.00764		SD (set1_N2)	0.201529	1.07482	0.873291	1.4107		SD (set1_N2)	0.335881	0.403057	0.268705	0.738938
CV (set1_N2)	0.00729728	0.0100871	0.0203693	0.0278754		CV (set1_N2)	0.0183664	0.275944	0.0972739	0.958016		CV (set1_N2)	-0.128565	-0.048766	-0.0231838	-0.0395836
set2_ambient_1	47.7858	41.4207	40.9457	36.5756		set2_ambient_1	13.5852	12.9202	8.45514	4.94008		set2_ambient_1	-10.0702	2.66004	-12.1602	-18.4303
set2_N2_1	45.2207	31.2555	46.8358	39.1406		set2_N2_1	10.8302	1.90003	8.83514	1.80503		set2_N2_1	-3.13505	-10.6402	-12.2552	-18.8103
set2_N2_2	46.6457	34.2956	45.8857	36.5756		set2_N2_2	11.3052	3.42005	8.07513	1.04502		set2_N2_2	-3.13505	-10.7352	-14.0602	-19.2853
set2_N2_3	47.4058	33.4405	47.5008	38.7606		set2_N2_3	12.8252	-0.950015	7.60012	0.760012		set2_N2_3	-2.94505	-14.2502	-13.0152	-21.8504
set2_N2_4	46.9308	35.0556	47.6908	39.4256		set2_N2_4	11.6852	4.18007	9.31015	2.47004		set2_N2_4	-3.42005	-8.36013	-12.3502	-19.2853
set2_N2_5	46.5507	34.3906	49.8758	41.0407		set2_N2_5	12.2552	5.03508	11.1152	3.13505		set2_N2_5	-2.75504	-8.36013	-11.6852	-17.8603
Mean (set2_N2)	46.5507	33.6875	47.5578	38.9886		Mean (set2_N2)	11.7802	2.71704	8.98714	1.84303		Mean (set2_N2)	-3.07805	-10.4692	-12.6732	-19.4183
SD (set2_N2)	0.814468	1.47574	1.47574	1.60465		SD (set2_N2)	0.783403	2.35174	1.36121	0.98408		SD (set2_N2)	0.247734	2.41311	0.907749	1.47879
CV (set2_N2)	0.0174964	0.0438066	0.0310304	0.041157		CV (set2_N2)	0.0665017	0.865552	0.151462	0.533947		CV (set2_N2)	-0.080484	-0.230497	-0.0716275	-0.0761545
Predictor:	1.37 THz peak area
Sample:	1					Sample:	2					Sample:	3
Method Dataset	poly	als	arpls	drpls		Method Dataset	poly	als	arpls	drpls		Method Dataset	poly	als	arpls	drpls
set1_ambient_1	39.0456	45.2207	36.6706	39.3306		set1_ambient_1	1.52002	32.9655	4.08507	8.74014		set1_ambient_1	-8.17013	30.7805	-4.18007	0.570009
set1_N2_1	40.7557	46.7408	41.2307	44.8407		set1_N2_1	2.18504	32.6805	5.32009	10.7352		set1_N2_1	-10.2602	23.9404	-4.65507	0.380006
set1_N2_2	39.4256	46.5507	39.1406	42.8457		set1_N2_2	3.23005	30.3055	6.3651	11.4952		set1_N2_2	-9.12015	24.7954	-4.08507	0.570009
Mean (set1_N2)	40.0906	46.6457	40.1856	43.8432		Mean (set1_N2)	2.70754	31.493	5.84259	11.1152		Mean (set1_N2)	-9.69016	24.3679	-4.37007	0.475008
SD (set1_N2)	0.940467	0.134352	1.47788	1.4107		SD (set1_N2)	0.738938	1.67941	0.738938	0.53741		SD (set1_N2)	0.806115	0.604586	0.403057	0.134352
CV (set1_N2)	0.0234585	0.00288027	0.0367762	0.032176		CV (set1_N2)	0.272918	0.0533263	0.126474	0.0483492		CV (set1_N2)	-0.083189	0.0248108	-0.0922313	0.282843
set2_ambient_1	42.9407	-146.302	36.6706	38.7606		set2_ambient_1	-0.380006	-108.302	6.65011	11.1152		set2_ambient_1	-8.83514	-186.203	-2.37504	2.18504
set2_N2_1	38.3806	42.6557	39.3306	43.3207		set2_N2_1	2.85005	28.9755	5.70009	10.3552		set2_N2_1	-9.31015	22.0404	-4.18007	0.0950015
set2_N2_2	40.1856	45.9807	40.6607	44.1757		set2_N2_2	3.61006	30.7805	6.4601	11.9702		set2_N2_2	-9.31015	23.7504	-4.56007	0.665011
set2_N2_3	41.9907	43.7957	41.8007	45.5057		set2_N2_3	1.80503	29.7355	5.51009	10.9252		set2_N2_3	-11.1152	21.2803	-5.70009	-0.855014
set2_N2_4	41.3257	46.2657	41.8007	45.5057		set2_N2_4	2.47004	31.6355	6.0801	11.5902		set2_N2_4	-11.0202	23.8454	-5.32009	-0.0950015
set2_N2_5	42.5607	46.5507	43.7957	47.2158		set2_N2_5	3.89506	32.0155	6.74511	11.9702		set2_N2_5	-9.88016	24.0354	-4.75008	0.380006
Mean (set2_N2)	40.8887	45.0497	41.4777	45.1447		Mean (set2_N2)	2.92605	30.6285	6.0991	11.3622		Mean (set2_N2)	-10.1272	22.9904	-4.90208	0.0380006
SD (set2_N2)	1.65723	1.725	1.64767	1.48458		SD (set2_N2)	0.848125	1.27387	0.51336	0.706469		SD (set2_N2)	0.89018	1.24774	0.606821	0.576308
CV (set2_N2)	0.0405302	0.0382911	0.0397242	0.0328849		CV (set2_N2)	0.289853	0.041591	0.0841698	0.0621772		CV (set2_N2)	-0.0879002	0.0542724	-0.123789	15.1658
Predictor:	0.53 THz peak height
Sample:	1					Sample:	2					Sample:	3
Method Dataset	poly	als	arpls	drpls		Method Dataset	poly	als	arpls	drpls		Method Dataset	poly	als	arpls	drpls
set1_ambient_1	43.5107	42.7507	44.9357	44.1757		set1_ambient_1	4.75008	5.41509	8.36013	-19.8553		set1_ambient_1	-11.0202	nd	-19.0953	-20.7103
set1_N2_1	46.0757	43.1307	45.8857	43.9857		set1_N2_1	9.59515	5.60509	8.83514	5.70009		set1_N2_1	-7.41012	nd	-17.8603	-20.4253
set1_N2_2	45.6957	43.5107	45.8857	43.5107		set1_N2_2	9.97516	6.84011	10.1652	5.89009		set1_N2_2	-6.3651	30.4005	-16.4353	-21.2803
Mean (set1_N2)	45.8857	43.3207	45.8857	43.7482		Mean (set1_N2)	9.78516	6.2226	9.50015	5.79509		Mean (set1_N2)	-6.88761	30.4005	-17.1478	-20.8528
SD (set1_N2)	0.268705	0.268705	0	0.335881		SD (set1_N2)	0.268705	0.873291	0.940467	0.134352		SD (set1_N2)	0.738938	#DIV/0!	1.00764	0.604586
CV (set1_N2)	0.00585596	0.00620269	0	0.0076776		CV (set1_N2)	0.0274605	0.140342	0.0989949	0.0231838		CV (set1_N2)	-0.107285	#DIV/0!	-0.0587623	-0.028993
set2_ambient_1	49.6858	45.3157	44.9357	43.5107		set2_ambient_1	14.7252	10.7352	9.50015	6.74511		set2_ambient_1	-10.1652	-5.32009	-17.0053	-19.7603
set2_N2_1	44.3657	41.4207	44.4607	43.3207		set2_N2_1	9.21515	4.08507	8.64514	5.60509		set2_N2_1	-7.79013	nd	-18.1453	-20.7103
set2_N2_2	45.6957	42.9407	45.3157	43.8907		set2_N2_2	9.97516	5.79509	9.12015	6.65011		set2_N2_2	-7.03011	-9.88016	-18.4303	-21.0903
set2_N2_3	46.7408	44.1757	46.7408	44.9357		set2_N2_3	9.78516	6.1751	9.12015	5.89009		set2_N2_3	-7.69512	-11.5902	-16.2453	-19.4753
set2_N2_4	46.1707	44.1757	46.1707	44.5557		set2_N2_4	9.02515	6.65011	8.45514	5.22508		set2_N2_4	-9.21515	nd	-19.1903	-21.8504
set2_N2_5	46.1707	43.4157	46.3607	44.8407		set2_N2_5	9.50015	6.2701	8.93014	6.1751		set2_N2_5	-7.31512	8.64514	-17.7653	-20.8053
Mean (set2_N2)	45.8287	43.2257	45.8097	44.3087		Mean (set2_N2)	9.50015	5.79509	8.85414	5.90909		Mean (set2_N2)	-7.80913	-4.27507	-17.9553	-20.7863
SD (set2_N2)	0.897752	1.13804	0.917146	0.687039		SD (set2_N2)	0.391701	1.00315	0.295881	0.543256		SD (set2_N2)	0.842787	11.2218	1.08942	0.8587
CV (set2_N2)	0.0195893	0.0263278	0.0200208	0.0155057		CV (set2_N2)	0.0412311	0.173104	0.0334172	0.0919356		CV (set2_N2)	-0.107923	-2.62495	-0.0606738	-0.0413108
Predictor:	1.37 THz peak height
Sample:	1					Sample:	2					Sample:	3
Method Dataset	poly	als	arpls	drpls		Method Dataset	poly	als	arpls	drpls		Method Dataset	poly	als	arpls	drpls
set1_ambient_1	38.7606	39.3306	36.8606	39.0456		set1_ambient_1	-6.74511	14.3452	-6.4601	-2.85005		set1_ambient_1	122.552	nd	-19.6653	nd
set1_N2_1	39.0456	37.2406	38.3806	41.1357		set1_N2_1	-6.74511	5.03508	-4.37007	0.190003		set1_N2_1	-24.7004	-3.13505	-17.1003	nd
set1_N2_2	39.7106	39.8056	38.3806	40.0906		set1_N2_2	-1.71003	10.4502	0.190003	2.28004		set1_N2_2	-18.4303	2.28004	-13.2052	-10.0702
Mean (set1_N2)	39.3781	38.5231	38.3806	40.6132		Mean (set1_N2)	-4.22757	7.74262	-2.09003	1.23502		Mean (set1_N2)	-21.5653	-0.427507	-15.1527	-10.0702
SD (set1_N2)	0.470234	1.81376	0	0.738938		SD (set1_N2)	3.56034	3.82904	3.22446	1.47788		SD (set1_N2)	4.43363	3.82904	2.75423	#DIV/0!
CV (set1_N2)	0.0119415	0.0470823	0	0.0181946		CV (set1_N2)	-0.842172	0.494541	-1.54278	1.19664		CV (set1_N2)	-0.205591	-8.95669	-0.181764	#DIV/0!
set2_ambient_1	44.6507	9.31015	39.3306	41.3257		set2_ambient_1	-8.74014	-22.6104	-1.33002	2.85005		set2_ambient_1	-15.2002	nd	-15.4852	-9.21515
set2_N2_1	37.2406	36.5756	36.8606	38.4756		set2_N2_1	-3.23005	8.17013	-1.23502	0.190003		set2_N2_1	-19.7603	-0.475008	-13.5852	-7.79013
set2_N2_2	38.5706	39.5206	34.9606	41.2307		set2_N2_2	-4.94008	10.1652	-8.74014	3.32505		set2_N2_2	-23.1804	0.760012	-24.5104	-9.40515
set2_N2_3	39.9006	38.5706	39.9956	41.8007		set2_N2_3	-8.45514	6.4601	-3.42005	-0.570009		set2_N2_3	-26.5054	-3.89506	-13.8702	-9.21515
set2_N2_4	40.9457	39.1406	39.9956	41.3257		set2_N2_4	-3.32505	7.79013	-1.33002	0.190003		set2_N2_4	-21.0903	-2.18504	-15.3902	-12.5402
set2_N2_5	41.6107	40.1856	40.2806	42.8457		set2_N2_5	-2.47004	9.69016	-2.09003	2.37504		set2_N2_5	nd	-0.475008	-16.4353	-10.7352
Mean (set2_N2)	39.6536	38.7986	38.4186	41.1357		Mean (set2_N2)	-4.48407	8.45514	-3.36305	1.10202		Mean (set2_N2)	-22.6341	-1.25402	-16.7583	-9.93716
SD (set2_N2)	1.77172	1.37441	2.38887	1.61921		SD (set2_N2)	2.39528	1.49609	3.13044	1.65995		SD (set2_N2)	2.93981	1.81052	4.48554	1.79072
CV (set2_N2)	0.0446799	0.0354241	0.06218	0.0393627		CV (set2_N2)	-0.534176	0.176944	-0.930833	1.50628		CV (set2_N2)	-0.129884	-1.44377	-0.267661	-0.180205
