# Supplementary material for: Terahertz Spectroscopic Analysis of Lactose in Infant Formula: Implications for Detection and Quantification
Source: Molecules. 2022 Aug 8;27(15):5040. doi: 10.3390/molecules27155040 (PMC9370465; doi:10.3390/molecules27155040)
Supplement: Supplementary file 1 [file molecules-27-05040-s001.zip › data/filelist.csv]

Blank (reference)	Ref.csv
0% (w/w) lactose	L000_1.csv
0% (w/w) lactose	L000_2.csv
1% (w/w) lactose	L001.csv
3% (w/w) lactose	L003.csv
5% (w/w) lactose	L005.csv
10% (w/w) lactose	L010.csv
15% (w/w) lactose	L015.csv
20% (w/w) lactose	L020.csv
49% (w/w) lactose	L049.csv
80% (w/w) lactose	L080.csv
100% (w/w) lactose	L100_1.csv
100% (w/w) lactose	L100_2.csv
(infant formula) sample 1	S001.csv
(infant formula) sample 2	S002.csv
(infant formula) sample 3	S003.csv
