# Supplementary material for: Terahertz Spectroscopic Analysis of Lactose in Infant Formula: Implications for Detection and Quantification
Source: Molecules. 2022 Aug 8;27(15):5040. doi: 10.3390/molecules27155040 (PMC9370465; doi:10.3390/molecules27155040)
Supplement: Supplementary file 1 [file molecules-27-05040-s001.zip › data/set1_ambient_1/frequency_domain/absorption-coefficient.csv]

Frequency	Ref	L000_2	L001	L003	L005	L010	L015	L020	L049	L080	S001	Ref_2	L000_1	S002	S003	L100_1	L100_2
0.0	nan	nan	nan	nan	nan	nan	nan	nan	nan	nan	nan	nan	nan	nan	nan	nan	nan
0.014275517487508924	0.0	3.20199537390966	5.522819250636205	6.895675020282629	6.179523127705634	8.712288272610222	6.230562748201124	10.543854107735237	9.941088560986934	12.884584051626119	18.43389030137602	0.0	3.4007582710254582	21.011055607522124	23.44588715565617	9.007472122952187	21.10217882457164
0.028551034975017847	0.0	-12.209088466385387	-6.634451898234169	-6.619355326498057	-6.807239594309366	-7.285197703587978	-6.915966982611868	-4.810139451962073	-6.071752172755223	-6.940508168178777	-2.6335918761401564	0.0	-7.905828035561982	8.875789889893904	9.453890327913673	-4.4689124769269695	-0.16021513186787506
0.04282655246252677	0.0	4.4494957142993155	3.9775166567724267	3.926177208904653	3.84480256978934	3.5438870313025372	4.1981680862669934	5.953426274427075	7.947091905243824	10.726280523104528	14.287146064599199	0.0	6.7001634415432205	14.175237196860877	14.244006653321277	12.512301986840658	15.756835620970243
0.057102069950035694	0.0	-10.658104162329124	-6.135309531274155	-5.979213353783296	-6.311779323237579	-6.133838238800661	-6.310624949002512	-6.718382747425829	-7.831573933004871	-9.330480468659715	-8.35212428585444	0.0	-7.941696962697878	-5.386421435632169	-5.407197935120544	-8.191574631805146	-8.031956101498958
0.07137758743754462	0.0	-11.641167164328067	-6.656740522575151	-6.160306074543967	-6.158953652918502	-5.865340416789028	-6.265023846452385	-6.567668910318558	-7.907269866748658	-9.610847839418314	-9.299884539072696	0.0	-10.917170536241956	-11.384458176358471	-9.966193057011543	-11.415532614762391	-11.529243907361199
0.08565310492505354	0.0	-41.5207729153113	-23.875840940828454	-21.538309491192685	-22.42260078228668	-23.471258461075713	-23.604507577246014	-26.20002659198271	-32.01565509024649	-38.414366965599704	-46.9698196838961	0.0	-35.480710740392375	-50.11394368075444	-51.3366190822036	-42.05740309742033	-45.436203381244496
0.09992862241256247	0.0	26.638453917713253	13.709075910628798	12.415435920641952	12.285277170665221	12.970228811201313	13.217137725665168	14.640640074207134	17.791611549536405	19.687399982330906	21.414856039930605	0.0	23.700203237825807	20.871923806887942	20.26359503343271	16.728730635239987	19.059327206193757
0.11420413990007139	0.0	14.356776586825765	7.267675173962077	7.683258755761316	8.022999858147475	8.821518602032532	9.392753944468474	9.843659528002373	11.472827985494414	13.979093274487624	19.088979343451477	0.0	13.898585946723063	19.247158176679154	20.289033252428258	13.39508457459966	15.065585590284263
0.12847965738758033	0.0	2.2407455617165444	1.4590851330500305	1.4462654468143155	1.2231991716078623	1.2715788746199401	1.3215867245859172	1.0717047982900152	1.0558290876236807	1.346728518403186	2.024010337722624	0.0	2.0075393685229503	3.690045829449211	3.886218228534922	2.372308015116268	2.3523850749281787
0.14275517487508924	0.0	-11.568648931955636	-6.6358875270130175	-6.327766823088461	-6.8398374908679465	-7.10933003331362	-6.857435853818926	-7.6046371768403205	-9.180882750784136	-10.704711090289486	-12.50778729758793	0.0	-11.49698582302565	-12.828066933168905	-13.063201643547623	-12.350401028013017	-12.935751699497393
0.15703069236259815	0.0	-15.789246937807272	-8.480463115383598	-7.814914340973456	-8.244691202571987	-8.585621005482665	-8.472162351488748	-9.388088860234806	-12.117457478469134	-15.277409040452184	-18.26770248048691	0.0	-16.088738133697067	-19.07420101506491	-18.84671133114355	-17.689484149051058	-18.513822212857736
0.17130620985010708	0.0	2.5752799359945038	2.2257943418608392	2.1191148605692907	2.059589042077958	2.180757637545007	2.1741842301989966	1.936296611462214	1.1264991392377903	-0.2794302632376562	-0.851624479732658	0.0	3.03509484436047	0.7285873903026115	0.7904679031295984	-2.1075338464356923	-2.4987548830593993
0.18558172733761602	0.0	6.548717780276541	4.82052289744008	4.379564814075821	4.957307983441802	5.219870414795161	5.211463121406948	5.406209504894567	6.198823706352077	6.792294243021902	8.963850145963631	0.0	6.6846767912981235	11.244552399777893	12.487097113625635	6.308012633005782	6.76022459375672
0.19985724482512493	0.0	-0.3559898849419434	0.7202728831453836	0.4613463134469755	0.8818232214653944	1.1320535312432474	1.1577720043059523	1.2999599467532117	2.14902170366925	2.7465117119113915	4.089943410472928	0.0	0.049587066334734684	6.5980397670983	7.419890039556776	1.8135360499501993	2.4271360592115814
0.21413276231263384	0.0	-4.220351320298131	-1.907386317639398	-1.9607370338031826	-1.856852383120464	-1.7698213454926843	-1.8485236907170857	-1.3705654755831556	-0.9998398282687491	-1.0611940628621679	0.3573976543104916	0.0	-4.224112009302699	2.2944097909460806	2.9666530712649704	-0.8938510026485088	-0.5306862363493831
0.22840827980014278	0.0	-5.227394546689155	-2.1471073169522508	-2.2231102044208684	-2.078412317472308	-1.9594983315769758	-1.9125654960289846	-1.8569946804919595	-1.0050987698349954	-0.17478864094027544	0.8265305011683486	0.0	-5.4783118666115485	1.349604982704064	1.8058042605684868	-0.957984543859632	-0.6055658596279851
0.24268379728765171	0.0	-0.869215809970543	-0.047575955321867376	0.031115664179592946	-0.37072706565702435	-0.3923367779164352	-0.3893948007131494	-0.3747600717011162	0.18120328382448117	1.5133658613952987	3.5348951679976475	0.0	-1.4956053169033334	4.21685055882631	4.497149826422043	2.732183274141772	2.458023363023316
0.25695931477516065	0.0	1.280551917269764	1.5071116492253769	1.5954329897521886	1.2484022579236584	1.1726205979326145	1.316874817145265	0.6501836442096222	1.0399903705783282	3.059861884928014	5.02098504415325	0.0	1.0896865404427212	5.734562168838889	5.90962877054077	4.6513911949466875	4.2632500246397
0.27123483226266953	0.0	-0.13906843258108603	0.6635512540513138	0.7358405032607628	0.3142995712817622	0.12759954690579964	0.16034482199847683	-0.5586937028178643	-1.5051109442553523	-0.8406067252119105	1.1859382472443984	0.0	-0.11310431869865802	2.730898099733201	3.7116704410894514	2.277423360585712	1.4694633180837142
0.28551034975017847	0.0	-2.8140892242176387	-0.563017133253214	-0.5326612751472065	-0.5097366690385419	-0.5856859898523497	-0.5462419647336235	-1.1415251777873023	-2.523022589479088	-2.5216486869530024	-1.58494647962349	0.0	-2.3237510433481323	-0.022245217610381524	1.1941174921901254	-0.7236754607231244	-1.1950244980617533
0.2997858672376874	0.0	-2.6637651639743525	-0.47692634313078874	-0.5596917217758614	-0.199089431372608	-0.046396499489092705	-0.09009516512408662	-0.2541674823408923	-1.4971810799806096	-2.6197892209063336	-1.6295246689011307	0.0	-2.2000070761436374	0.33142055716388935	1.9209470603765209	-1.3548486362199386	-1.9249378645507076
0.3140613847251963	0.0	-1.503200814285032	0.16681817060005538	-0.015760432166088544	0.5423617439657396	0.93858159699458	0.791429344961902	1.2406691441974442	0.7636951935284327	-0.5014034673592405	0.7921944382650729	0.0	-1.0792964001364782	3.1676429858653723	4.929663940516264	-0.9120523881846119	-0.18294154121857784
0.32833690221270523	0.0	-0.7962188337494671	0.4966049229373588	0.4413627890251396	0.7971274439231005	1.3616664402335976	1.2065391673954287	1.8728209689194386	2.62713419256144	1.9935885611465933	3.6917215544197624	0.0	-0.6288499067921699	6.63891820964145	8.411047321156062	0.09068725784020887	1.68989422188886
0.34261241970021417	0.0	-1.3902047180288313	-0.08802444474718597	0.19862105043420325	-0.05961513296638124	0.326245729921944	0.18522959747744203	0.7968181503172072	2.1531628543145542	2.2824837812587657	4.757854521810524	0.0	-1.5233663876000434	7.872432368119982	9.537670942095605	-0.12956925565045763	2.3542203863786275
0.3568879371877231	0.0	-2.040233515364705	-0.37328885662794214	-0.008584693603561849	-0.6442583085650677	-0.6025566361114083	-0.606939377245439	-0.5457814806795165	1.0312209190496628	2.2341173345130625	4.809060349749224	0.0	-2.4075161964996927	7.662840268023027	8.895320307047063	0.009724796681305329	2.1738184371682707
0.37116345467523204	0.0	-1.8093287089163301	-0.12274770207230346	0.21018621340913574	-0.4482874704911457	-0.6621920816280555	-0.5731553118984494	-1.036140663730177	0.03541708409285015	1.9594484444938878	5.072520021115489	0.0	-2.127961754812508	7.121157941976225	8.010880807715665	1.1545683310572004	2.557345374801008
0.3854389721627409	0.0	-0.9298287353053728	0.5614553544776598	0.6491673929842702	0.36624461331263203	0.04445240750009444	0.17813203752160423	-0.6649914724478507	-0.3451907139999265	1.9883358282673738	5.51774300271796	0.0	-1.04232415095274	7.040805028969779	7.667984271061262	2.955341102942323	3.6179954914460453
0.39971448965024986	0.0	-0.6615450417108973	0.8170830483890494	0.6273171972461595	0.8661558162054251	0.6919212137405326	0.8139488733641455	0.024519019893812864	-0.5991789387031365	1.30656716499456	5.093553081238043	0.0	-0.40753983605908434	6.39800990687403	7.020309467538908	4.033497990134394	3.8622470273775074
0.4139900071377588	0.0	-1.156853673488282	0.6089029950950157	0.2643386684472722	0.9254328753039194	1.072048975311328	1.0827596890913158	0.7000615845873767	-0.4833560267128726	0.4298769999323141	4.013776800906089	0.0	-0.5942242097326573	5.573575292085131	6.612180376541158	3.9148707627054042	3.395181257053506
0.4282655246252677	0.0	-1.8002272526952539	0.17672228015338892	-0.10567777194902532	0.6840151775665941	1.138834534483146	1.035904650438547	1.2424706423715492	0.27175734346570063	-0.09910624689331189	3.0533048533128726	0.0	-1.2622310900552578	5.348023504209164	7.049319751799712	3.069674702260795	2.5450415083347178
0.4425410421127766	0.0	-2.07992303661178	-0.1695953869983987	-0.19645693296500064	0.18014374253050439	0.8089485386838313	0.6086328291216727	1.3945446846888294	1.3710068006910694	0.2530764738226522	2.629128334931593	0.0	-1.950727298390066	5.915055414556532	8.152426932729554	1.7629805273346024	2.0715523332327974
0.45681655960028555	0.0	-1.8495796017588193	-0.19278491284358798	0.12712368424215018	-0.0776061852488146	0.4425326456581574	0.20818670756965002	1.1882159121045655	2.3802952330398393	1.519245203614307	3.4787187334075313	0.0	-2.177346059879182	7.321061349425496	9.834501212967849	0.9867030692021295	2.427810487450377
0.4710920770877945	0.0	-1.1764063994521172	0.1288749708277785	0.6105688740444717	-0.09285230031745713	0.09466531677328889	0.06759061158900588	0.7131952176399925	3.040335718920572	3.319267420239054	5.154058223806131	0.0	-1.8506113404752016	9.061112432929246	11.378406532307604	1.367556249944934	3.431585801463335
0.48536759457530343	0.0	-0.6166817736988943	0.5103072364622965	0.8765173613301455	0.15853507400017713	-0.010970229095409465	0.2762973178853985	0.3075700954823039	3.227695793284839	5.299620995353074	7.152815611725472	0.0	-1.2401375598128777	10.531315087744725	12.251302461044425	3.2420436390250105	5.898750136790599
0.4996431120628123	0.0	-0.259794559590875	0.8914279539784271	0.98868780349443	0.7418305392486784	0.4936648265935214	1.1129330509064448	0.8022443745646463	3.955269189888533	8.031622909545366	9.809672165503173	0.0	-0.5195229801872815	11.988029238579227	12.673184111662867	8.652956589492305	10.73032248032315
0.5139186295503213	0.0	-0.5966148696685347	0.9202076905090032	0.8784804733631036	1.4252159794777775	1.67842424971846	2.7816971802660513	3.180793943828775	8.5647738909755	16.30216541574269	14.531756203638693	0.0	-0.35083316376822454	13.985522296247893	12.55275725406087	22.714381966694408	23.658610116161782
0.5281941470378302	0.0	-1.4840343073628437	0.6793251818737965	1.0396333122615207	2.71536208756872	4.491700421821254	7.391122628012193	10.173352475509617	27.405452883059347	46.80886735186698	32.14457432136738	0.0	-0.9354705783037758	19.08361973926017	11.86424177810766	64.89778567375836	64.60852096207876
0.5424696645253391	0.0	-2.197090664667603	0.12264671854193657	0.224904194540404	1.5887545017225753	2.7957781706169103	4.397767622200015	5.585503414065185	15.692382045484313	27.837114859345533	24.795344800339453	0.0	-1.743005366580732	14.779975529137992	11.253610805006817	39.89336240291217	40.6664164937323
0.5567451820128481	0.0	-2.4559353784183022	-0.36100830902626047	-0.26215024028400585	0.41869887662360306	1.2976050006927033	1.659677851634746	2.271924553794766	4.589337356564922	10.110828660644476	12.323993910397771	0.0	-2.387835782899295	11.561169572279285	11.17094519851377	13.957238446560803	15.806824936576852
0.5710206995003569	0.0	-1.7149189469376034	-0.17499174366891637	0.21957597533769033	0.09180708414478388	0.8872528204060692	0.9105899396705331	1.9301869091278954	2.3289334670739836	5.325413695342998	9.496825486509893	0.0	-2.239929786942859	10.714363617997806	12.150100320830408	8.050863271405929	9.516692402458865
0.5852962169878658	0.0	-0.8593599564869743	0.23466803319057086	0.7141051248678818	-0.04493238618677123	0.3749929674133808	0.3608526311154593	1.416898883319591	2.1963383753288706	3.039502079277521	7.715492473985063	0.0	-1.7172923087905088	10.851903088254577	13.503561160291044	7.033555762429813	7.169491983183928
0.5995717344753748	0.0	-0.15010929377024287	0.7228007374745031	1.0543790609690824	0.19489363222750947	0.06251573630283982	0.19379369059563029	0.7492984866580485	2.626398599672783	2.013191623650632	6.631958959177318	0.0	-0.8715938061656143	11.6745600112965	15.039841564729254	6.309678621484492	5.454974760522412
0.6138472519628837	0.0	-0.003570721425631244	1.055570746987811	1.0386395977907152	0.6527321638134503	0.1367109341319874	0.4748938700139302	0.20365914622993453	3.0128648767026456	2.0809730004693177	6.501829623105938	0.0	-0.23193703014028455	12.984828643408656	16.386556932847387	5.317585575922383	4.03849617610327
0.6281227694503926	0.0	-0.4638941432936713	1.0261111009302473	0.690517501544367	0.9924004425940516	0.4629553772194506	0.8676237263140034	-0.05742622224372143	2.8308317950762416	2.5929921358176125	7.026724869287509	0.0	-0.16426124632078318	14.137079625311863	17.2413003020554	3.6230870787502916	3.097204988953961
0.6423982869379016	0.0	-1.2999063145142726	0.6459791606077318	0.17008271704939001	1.0528046453513455	0.8601317712393024	1.1921206326517892	0.08984507961869717	2.2345275646120273	3.28098972368556	7.998906809945997	0.0	-0.7001489465861831	15.123575084188811	17.684397578150072	2.1047126981978033	2.7078236604477564
0.6566738044254105	0.0	-2.019658461138276	0.07095552237483489	-0.22397444868777305	0.7254331757896862	1.0357660454185147	1.0836915855325904	0.4882461539904294	1.1766288845794852	3.4751511293236677	8.89998318114309	0.0	-1.5771609983232144	15.545115035333048	17.613156561529404	0.8040674545626043	2.7723047575673534
0.6709493219129194	0.0	-2.0814501433063373	-0.27557148383284435	-0.16726196828754936	0.2515746942126855	0.9777740995875654	0.782999653234801	1.0169571639585526	0.3775969234480339	3.3312891738598225	9.699367997913056	0.0	-2.264477437138946	15.679269983456768	17.53827504178091	0.49687046916464184	3.2025629617615228
0.6852248394004283	0.0	-1.4884857432696152	-0.20403653016323067	0.2567337514359115	-0.10449859466239098	0.7274022692329732	0.39624155198389954	1.3907383690878012	0.10384676120913883	2.8459551803033802	10.136825653383996	0.0	-2.2705413828724508	15.568224961364173	17.558210680110115	0.9336154235708007	3.7503809954878706
0.6995003568879372	0.0	-0.5663229726468101	0.22667938868061077	0.8044038547897273	-0.18465383692303053	0.32077376405708163	0.047152519673085924	1.4196278967335092	0.40167853479869947	2.036631698882117	10.102432755479573	0.0	-1.7121874679138658	15.445712217709465	17.953851500179375	1.9024082313672737	4.326360366229384
0.7137758743754462	0.0	0.14025447330821805	0.8257897968724613	1.206934779564711	0.139990486421909	0.07315033983148865	0.0862927213690795	1.1201421632460222	1.346675922921448	1.516461801881846	9.735685370961793	0.0	-0.7377990445935375	15.727364374922193	18.936495203784773	3.2560088536185035	4.701311909215191
0.7280513918629551	0.0	0.3257134018599612	1.2452257364790813	1.2314029321700457	0.7305431692008212	0.18852933890567436	0.47447249564382077	0.75635788319612	2.353974672384494	1.20913662535465	9.219382976091879	0.0	0.07806889566766946	16.39401796306677	20.322927585830264	4.4078898029081195	4.530878734618009
0.7423269093504641	0.0	-0.15838631835245648	1.2521718824608643	0.8557254744518962	1.208026344373747	0.5527499091139882	0.9914912282103864	0.412548879782808	3.042692372147358	1.5147885731032962	8.840321590424	0.0	0.23077002034573732	17.41694897359016	21.74923552358514	4.97671496511358	3.945700220284984
0.756602426837973	0.0	-0.9315999279744159	0.8860954957119396	0.3834749258616952	1.3625568690340206	1.0363047579039155	1.3696312240359072	0.43317387762081966	3.137933836994481	2.149995014795312	8.83780923911391	0.0	-0.2722219180446315	18.639409302693657	23.088009243290454	4.821258430220242	3.2760981306409227
0.7708779443254818	0.0	-1.6026199865431487	0.3381025142511063	0.09802167114649636	1.1309688571421088	1.364688462359265	1.4528877161332916	0.7647532312911313	2.7888846400179577	3.0488952563689797	9.408376961119991	0.0	-1.2374235370603122	19.60518702127328	23.757291471460615	3.884379233231857	2.655767307501077
0.7851534618129908	0.0	-1.7119894169784435	-0.037678385834525145	0.15535852416837123	0.6096598405863106	1.391554523994984	1.169971899006428	1.3054363451221587	1.9967714043299187	3.648928283155585	10.267628714923376	0.0	-2.0253373242713515	20.32050268697926	24.115631257830923	2.632735564275137	2.2705420085762644
0.7994289793004997	0.0	-1.12838162972729	-0.05326358697798214	0.5380674774673543	0.09807284509101827	1.0751241226464547	0.6585268824402127	1.7659008875333062	1.1629765926623854	3.876469513330584	11.307702201275456	0.0	-2.2332844650215518	20.892441272819458	24.328842626981135	1.5875885997305226	2.402793805418104
0.8137044967880086	0.0	-0.3211231600448009	0.3080620206688451	0.9808488317498985	-0.15156344860024798	0.5778740422938832	0.20124741951356007	1.8958139441234223	0.6153124505576669	3.620176942936012	12.157725523097913	0.0	-1.6882919926406739	21.219570258109183	24.5031014087744	0.9344397001915181	2.821394090948906
0.8279800142755176	0.0	0.17887806529063363	0.8260063647609402	1.180405582532296	0.07594139132138612	0.17829633804569422	0.04021225617114882	1.7367003853216454	0.6288386414317781	3.0466773697979623	12.756359372229422	0.0	-0.7511225976824812	21.4597696737285	24.91684029653365	0.9928889034692279	3.617553298677241
0.8422555317630265	0.0	0.23605303654249285	1.2120169324586136	1.0946611588258992	0.6470479559222723	0.1003267362040411	0.3561307625569876	1.3567960715581124	1.4034663628445632	2.363810413947823	13.08566649885635	0.0	-0.017601893873086423	21.83696667794722	25.68416962238091	1.8000947851028668	4.4534771143243805
0.8565310492505354	0.0	-0.1515028123408316	1.243590331999216	0.8109807990740459	1.2704755559039136	0.4462646603869716	0.9725336875719373	0.9540065449095144	2.49226824629514	1.8568289512915443	13.08255476077234	0.0	0.22446406675633035	22.36508030625149	26.83255839595279	3.050533322891037	5.0282370540714165
0.8708065667380444	0.0	-0.7252746987874227	1.018221111480705	0.5114932411534076	1.643692495728887	1.1021094543568226	1.6319396597802378	0.8565993978941535	3.59871826342889	1.9516223104125185	12.956486586439254	0.0	-0.0659677634275077	23.159481939310027	28.164318367921766	4.353044009278005	5.11783281301373
0.8850820842255532	0.0	-1.0131984456303575	0.6413886887547179	0.44360241448411625	1.6079873483808675	1.7439259308847401	1.9871264824113053	1.1375996742271401	4.2873343347513675	2.4467221628293006	12.782288624387512	0.0	-0.7534105804922114	24.143447937145698	29.513991516481543	5.524738248066459	4.61351379657845
0.8993576017130622	0.0	-0.7920595431337906	0.36418155695610105	0.6963289644983984	1.203078215335619	1.918779440009623	1.872280938557168	1.6662314055876581	4.285835580924454	3.1856914282122664	12.72520806558507	0.0	-1.4001072081367896	25.104440363396993	30.524330415880378	5.989275141563908	3.7698704594338195
0.9136331192005711	0.0	-0.23602974100033153	0.33851047667933754	1.010760071243385	0.5762020357249191	1.6821352978656179	1.3529493788909912	2.1667946286668203	3.711380690922376	3.911896689077866	12.923086923055104	0.0	-1.576914755095858	25.96563345832403	31.210200836618583	5.955669766912197	2.7205358908135935
0.92790863668808	0.0	0.3626334793781373	0.6006810330097041	1.2611105625454166	0.17525615595600202	1.1443246733407562	0.7452253129913923	2.4998195036859325	2.9682423751897224	4.5470083435857935	13.538379528259336	0.0	-1.2338185190097095	26.66491573684833	31.61394571598981	5.478226638210596	2.1638594254701427
0.942184154175589	0.0	0.5066465041203669	1.0259075382794485	1.3140441227454691	0.19813394020640326	0.5179541854157288	0.3829900037311665	2.532027928947872	2.2004330127391842	4.768657676753723	14.423750980955933	0.0	-0.6175643083070589	27.226655529507312	31.913382531334044	4.439813699013259	2.343277455181745
0.9564596716630979	0.0	0.3558621174854074	1.3010840584734822	1.033029735415202	0.69724353936396	0.2710615311521755	0.5396284213920128	2.345445810842654	2.0487531897999087	4.7426831872575965	15.521644085697497	0.0	0.0768158544459908	27.983582898846134	32.55586052494077	3.8081704572698873	2.8878646967856834
0.9707351891506069	0.0	-0.24738638596855195	1.2440566970867444	0.6395186121375425	1.2764123750571506	0.3909931541495319	1.021542028822497	1.9716107514712826	2.336457003112069	4.303800164416776	16.412787567347063	0.0	0.19700223048233073	28.679144457568878	33.36578126374276	3.3325059845188663	3.983284127862737
0.9850107066381157	0.0	-0.6287605148952348	1.0253181509361164	0.46132168552202163	1.719037935519299	0.9783316360304702	1.6909313795498493	1.7342467994165098	3.1784572126404007	3.8238243019959843	17.046634868063027	0.0	-0.005385307927358597	29.5662137111987	34.55660317331972	3.6692251331752446	5.134424739714447
0.9992862241256246	0.0	-0.7605636941922109	0.6322333929444361	0.5332229049303537	1.7329051466308514	1.6304638367878272	2.1494852075682562	1.7046553161448166	4.133568623487496	3.573299676665064	17.374485810103014	0.0	-0.6887945972656649	30.177872930284934	35.463068099435695	4.26281903518056	5.63239586363248
1.0135617416131335	0.0	-0.11784887964930728	0.5718740706453231	1.0601876405235406	1.5419772260128355	2.1681151808777233	2.3126111023213896	2.0985671706357616	4.997908347604014	3.7914064730301757	17.502429538739655	0.0	-1.0490459576973996	31.12307354801756	36.77419031992084	5.3945073814805475	5.736370195026187
1.0278372591006426	0.0	0.9367878623402085	0.8720887214756153	1.719608601220058	1.16849398189717	2.3571119224412347	2.182835731340888	2.804986517436044	5.440602863369188	4.421135356342328	17.520411535399226	0.0	-0.862407439408674	31.999754567252413	37.884079239240144	6.738233370883157	5.233403581168566
1.0421127765881515	0.0	1.4971311535593195	1.2199679237519536	1.9327317640629489	0.7911102216665681	1.9438773274948689	1.610929122350804	3.266044727072389	5.22432831984427	5.211578475592156	17.295390642774205	0.0	-0.4156118010988867	32.58968935648358	38.614005341293016	7.780143514459553	4.295107255174449
1.0563882940756604	0.0	1.2956296367703153	1.4468664400273452	1.6980936619750535	0.6181568364239783	1.2055131283134406	1.096484816195381	3.439498099468509	4.6270777941221155	6.0003170943571975	17.301912953999764	0.0	0.08037667588416915	33.129487223880744	38.97180012997495	8.525750625455768	3.488681676644847
1.0706638115631693	0.0	0.6857989557270341	1.528149018717734	1.1659919427169303	0.9218688433477155	0.6410252430202131	0.8945733416098746	3.2688542091840156	3.8210123282115123	6.33096606847241	17.617709862488365	0.0	0.35660402521463985	33.7709302821768	39.50169404197333	8.263734797710363	3.0631021848225326
1.0849393290506781	0.0	-0.14014085239605942	1.3285598270213226	0.6503314544419008	1.3541391378585106	0.42052684420423186	1.1296624177077073	2.943827308514387	3.4372242203845498	6.503266737813853	18.511599482715432	0.0	0.2752890262307011	34.82339162117451	40.540419971942605	7.761202796982837	3.5030413950612567
1.099214846538187	0.0	-2.013788447347742	0.020818132606279554	-0.24119477771412837	1.4155616142822973	0.7384831140177339	1.6090755012378188	1.8290033663938863	3.6279211991708524	5.279370206874703	18.015380393757802	0.0	-1.7926644516613008	30.634068495008883	34.95525691927147	5.356013008560883	4.18041513685644
1.1134903640256961	0.0	-1.8268709003787318	-0.11079360494300745	-0.05182568641807819	1.204167024779535	0.7837110355243215	1.5477498221096917	1.7622741820874348	3.948825377076097	5.292631245019445	19.422041432477197	0.0	-1.9064627151524778	34.85644425423853	40.29493279542769	5.97634539221905	5.511713032210249
1.127765881513205	0.0	-0.16544028174565042	0.3869898662084769	1.083190167606955	1.5234558977946642	1.9896661650988903	2.4297930938794496	2.8371949793314286	6.10690367195957	6.424917476037008	21.827975524065312	0.0	-1.4357643012568886	37.03657744040386	42.667800579894774	7.241452431901437	7.403015726714737
1.1420413990007139	0.0	1.4338948449826983	1.0812312948107574	2.0386737244925204	1.5069481247732615	2.681974128740688	2.714836068912558	4.010801862965367	7.68048436637997	7.431819502322149	23.205214207240815	0.0	-0.6497808512955451	38.748698970228766	44.719956035082554	9.147635117757178	9.018804821010674
1.1563169164882228	0.0	3.1618340821836317	2.1795534342664236	2.9015531305683515	1.6793675051495285	3.017702742677092	2.7507989917401376	5.343712399405028	8.845379182425162	8.509678508914623	23.723666109005425	0.0	0.987262484598884	40.58076983411987	46.63734654374021	12.219442603864893	10.27040406944387
1.1705924339757316	0.0	1.226254812006555	1.5492404581826975	1.7080641716241634	0.997976985207621	1.750093906285076	2.10020710173583	5.383691564050607	9.922685279790064	12.719890869079865	24.68642856671083	0.0	0.1128107397908204	40.09188718126114	45.727767361429535	17.026713133715052	13.95426331413948
1.1848679514632408	0.0	1.6953983491585842	2.261531271964573	1.9281080464464755	2.152672117577678	2.3316130422268784	3.384428378466279	7.2113448724192875	13.019334200970333	17.944369426788338	28.046318688226414	0.0	1.4132204829008976	42.18663174833963	46.93467621982742	23.80503027897126	19.608556695990686
1.1991434689507496	0.0	0.7251466984114534	1.8961793539401008	1.3724773382939883	2.577455081404829	2.1704411488258812	3.718055712845482	7.108063037449969	13.466151265617382	19.108843677047318	29.594166767604086	0.0	1.1214460591501878	42.83272810187555	47.25542545083813	25.57151136607219	21.41003632195673
1.2134189864382585	0.0	-0.1265999818438041	1.2508490009589732	0.9622494726000606	2.5153595221508227	1.7491058283943066	3.1297662595868205	5.453583216658862	9.973514683752976	14.948549315100042	27.15241416391348	0.0	0.22402970648238216	42.049873928853394	47.25962363273165	19.71004397265311	15.955434682449592
1.2276945039257674	0.0	-0.9748376763037204	0.3541436623935874	0.6865928326421428	1.976059640729206	1.3845338373721836	2.498174838569152	3.883580285395348	7.212260005267116	11.605605994548934	25.041729270623673	0.0	-1.2929046400587825	41.598087713820554	47.008031382617055	15.085900845626341	11.73205774845952
1.2419700214132763	0.0	0.012947050108186054	0.4361755357104658	1.3946664775003466	1.8901512846489092	2.120170868830027	2.9347057597373083	3.8998851683470113	7.623990106722434	11.212680447031065	26.459032790229475	0.0	-1.4899086057396607	43.184483199511554	48.98229120375424	13.8302424049403	11.163993986012569
1.2562455389007852	0.0	1.0140980811201374	0.8054040976083986	1.8963251320063972	1.499083948152465	2.4459272747700678	2.842802887303609	4.330943137489608	8.624873112234184	11.193016638751653	28.140751869278937	0.0	-1.2777487093498188	44.64861546704297	50.38413691737898	13.483637435821546	12.209888136246983
1.2705210563882943	0.0	1.7034636162331438	1.4220358403555784	2.1756111716385225	1.2738849188752028	2.517068410412041	2.5985214152408322	5.2478658074283375	10.058783242877793	12.094886206034712	29.978072285574285	0.0	-0.37649584910237516	46.193126440961436	51.81182567383763	14.263124814522666	14.07222759083919
1.2847965738758031	0.0	2.048103454745891	2.0546247592725315	2.112087092390302	1.531419818286662	2.4044295636301407	2.5113481838980194	6.419980423369189	11.707892071326734	14.359579029587822	32.112711491064836	0.0	0.7930687710304186	47.737646426680215	53.07229884995717	16.591628023207907	16.44802048048176
1.299072091363312	0.0	1.6636861145948474	2.3303421052495517	1.819682180497311	2.152296401436167	2.3051538359931896	2.7637059553669605	7.452629447820363	13.239295049377322	17.749802163160304	34.59760699250914	0.0	1.3735688988820833	49.15883002600695	53.773447325011944	20.23965519216012	19.593640674478156
1.313347608850821	0.0	1.2081569175203837	2.2489811572706735	1.7252021224062706	3.0354307702342473	2.588075423278422	3.6761912127954113	8.58141677030242	15.449047537259986	22.81548426501613	38.92669133653635	0.0	1.5691275205665718	51.12982113831081	54.25938099902051	26.295117281583753	25.86351337261133
1.3276231263383298	0.0	0.6604663895040002	1.7588169150719704	1.7745932412473158	3.6288808656291116	3.23799509286412	4.856654460260955	9.833380119506117	19.24433642641214	30.951471827860523	46.8534826316679	0.0	0.9286159418953575	53.714403078970626	54.80623261758408	36.203660072837096	37.827274880905826
1.341898643825839	0.0	0.6995162862140623	1.266889977001561	2.3354623379192523	4.016412182584204	4.45817776395566	6.54167115470421	12.163864163560817	26.90290178637056	46.80238328992608	63.009512443304565	0.0	-0.05541459527045016	58.395405197294004	55.37131996133313	55.20840926862483	60.94938236255024
1.3561741613133478	0.0	1.0511560714096975	1.0956138595897595	3.1036498300778783	4.539492966200353	6.416185214370238	9.348230219859161	17.18743564883771	41.456013268755264	76.80616887785547	95.76924001519482	0.0	-0.90526574946215	66.19889882831241	56.120153296744014	91.13937227224504	102.55403419207971
1.3704496788008567	0.0	1.680089724868466	1.456923746613407	3.8737404439011076	5.440257626459798	8.744150807960034	13.138816853048539	22.941562500088214	54.954863470780175	100.14340546467767	115.45677882148907	0.0	-0.9103300988372692	72.89938685900376	57.54408108106442	116.55813208673527	132.7951596765953
1.3847251962883655	0.0	2.1528630967426317	1.9610415603737485	3.719178593119119	4.83641545851722	8.062604932372475	11.955833578925098	20.01667734280008	45.40986898501547	77.51571621200439	87.244551905474	0.0	-0.1993990775997461	68.78558406107891	58.99190449772259	92.3126292542105	99.61480459370048
1.3990007137758744	0.0	2.338259665473025	2.4236701036883304	2.9119437513941824	3.2494776800784053	5.452205181884621	7.387615031476634	12.398292882389436	27.203239656649014	47.62344561850751	59.629248883056285	0.0	0.9414745654527444	63.08300092235007	60.4442564088635	58.170913674725625	62.62852508511811
1.4132762312633835	0.0	-2.211907462450684	0.07740727670130466	0.044838635880572984	0.3238921704736191	1.1180142530822847	2.173027959077558	5.264385179280457	13.920355048585385	27.52126143728787	41.134313549762055	0.0	-2.5043356829385863	53.33592267513771	57.390104809234415	34.868352669492694	37.320954595780506
1.4275517487508924	0.0	0.8621314141317711	2.095890091253014	1.5210585985423566	2.673718793553482	2.505349522402467	3.241943064705705	7.037620605322127	12.910445566312914	21.783743560968706	39.68972897062012	0.0	1.0584977205571695	56.960512881161	61.32430119608067	26.579245226806457	26.122063162695085
1.4418272662384013	0.0	0.8774843478525135	1.79205852924442	1.6489582286818387	3.1520143564871144	2.158514983088592	3.1181784054791772	6.812152926004146	11.508923176439936	17.53816058886174	36.747145098974286	0.0	0.8310953821743533	56.21697904768807	61.56408449462045	21.470630017836946	19.438811405382946
1.4561027837259102	0.0	1.2929188644536658	1.4476566533396984	2.0008789321415814	3.31413773864184	2.2077169656896483	3.4298856750049396	6.646342423381758	10.909597459458642	14.729854818584123	35.31530351564254	0.0	0.17716577319657217	55.73370496003242	62.002134578422876	18.578768169908436	15.583898879485366
1.470378301213419	0.0	2.0253659149401746	1.3039477864059306	2.423270621443479	3.053028119494854	2.5277678793129654	3.699588514891101	6.2097301140301795	10.259437881052378	13.031551171145143	34.35962382840321	0.0	-0.3015488185800794	55.57786082211928	62.491239093593144	16.612430934575166	13.577018164570548
1.4846538187009282	0.0	2.560633591303111	1.5046603833210266	2.5696106257816473	2.389028727680273	2.764070940212236	3.5923290680499895	5.5464780560673566	9.12930770055354	11.649259448254245	33.23686987413487	0.0	-0.211798554222365	55.838389075353476	63.648793988944384	14.666465052314907	12.04430699171895
1.498929336188437	0.0	2.7177830604799453	1.9531397159652064	2.508380859869805	1.870082080809907	2.957524867544833	3.2901621007098876	5.202500036803239	8.287336003792461	11.500938286626985	32.722494298805636	0.0	0.3731952815251486	56.6836889328499	65.16579066068391	13.367032529790569	11.38247015139555
1.513204853675946	0.0	2.4480429518681515	2.375010505305678	2.233236640369362	1.7376058786530477	2.905466948872059	2.8724517016721225	5.3056196611275075	7.896920993189097	11.876377691285247	32.659349380374216	0.0	1.039475117886619	57.971936756630846	66.87687049362718	12.595898476553739	10.684648457497845
1.5274803711634548	0.0	1.903808655604048	2.5472727226860874	1.8376644520353143	2.0875882896455114	2.6128825583962554	2.5187351659851847	5.694436877148011	8.095294344902442	12.194374119038098	32.96146249743703	0.0	1.5548441377207243	59.13077006477189	68.27767682181668	12.57597991971058	9.817759356714975
1.5417558886509637	0.0	1.1870633019036902	2.2669124883108016	1.6283354012273874	2.6171933316015266	2.1590470954286096	2.3163818822480318	6.212303402651652	8.512716682765891	12.053030928182157	32.9231320864865	0.0	1.4441858720177723	59.856778844482996	68.8394454164693	12.620469871441298	8.959768890822724
1.5560314061384726	0.0	1.1326009293165928	1.7971122673250821	1.807242399674064	3.109556049970455	1.9055767553568173	2.6019838558476396	6.711124862976148	9.32523344510612	11.670063146911874	33.34407072745947	0.0	0.8610581159987969	59.892651544333546	68.64195957409969	13.052730276185967	8.184998596065366
1.5703069236259817	0.0	1.7624211013417381	1.4697828480417803	2.3138492307088963	3.4137486054048956	2.088088468426598	3.1398533802267448	6.936587246167053	9.847708693464751	11.213884743173896	33.82904966551713	0.0	0.26333959211541813	59.878725582360005	68.90345126970375	13.613525851176922	8.102326257157385
1.5845824411134906	0.0	2.7868665505620545	1.6124850884109156	2.872228321165616	3.3956023676387375	2.635490581110039	3.753987849991028	6.943041527331778	10.407269600546494	11.182193665220623	34.5036555931842	0.0	0.11712604190541834	60.48044245871847	69.56127002049169	14.236567766630417	8.457881532527953
1.5988579586009994	0.0	3.715532332421588	2.1072479867381575	3.269353189479126	3.157145482286026	3.2517847779510998	4.005153513737567	6.808622845976745	10.472300055985333	11.58333203386376	35.223055156256414	0.0	0.666923683636333	62.8305628336896	72.36562629395787	14.634897881808131	10.078969676524647
1.6131334760885083	0.0	3.4747977538224406	2.4793214982477685	2.931958958055215	2.5195586101690757	3.4893249279319765	3.8110859251047295	6.312836558920746	9.808718400097481	11.436300578324213	35.122619598637286	0.0	1.078061991843563	62.388552516907176	72.15083210007232	13.756381749358727	10.023370483456459
1.6274089935760172	0.0	3.1006182761381806	2.9017331825415953	2.579240540554869	2.2963914047768266	3.54759436748138	3.4340787487684703	6.425273939586938	9.586095680081407	12.444574151335427	36.30682878364012	0.0	1.773837173403507	64.99930491076981	75.63381281760837	13.321414977314868	10.730498837597754
1.6416845110635263	0.0	2.1685636747766073	2.849874002828083	2.061901765393306	2.412025349689907	3.1666935888298817	2.9453506725242513	6.658601339627958	9.364179113644987	12.93108757764202	36.99768087623076	0.0	2.020158218947972	66.55623730040348	76.96896666384637	12.88125427234878	10.489706928350161
1.6559600285510352	0.0	1.143509091423531	2.1102219481038254	1.296922931426264	2.3344660238306947	2.702286239154845	2.2148618973939276	6.307860536076742	8.895060182876925	12.046959383621353	35.98851561742054	0.0	1.2956138418777816	63.66894053403824	72.96005153790264	13.372676227817745	9.772356668421487
1.670235546038544	0.0	-4.010075388366072	0.9837829363244642	-3.821435153787683	1.8258750520403275	-0.4531780001603913	-2.4056437872279943	5.3778022601893	1.119227974492518	-2.7339046321916096	27.925881375839644	0.0	5.375988358780822	53.81668688975458	46.404278930873694	1.3909465346185754	-6.139741518999533
1.684511063526053	0.0	1.649989013736264	1.372884518500496	2.5451992254603812	3.266965456612278	2.1888291721436675	3.440919274071902	7.651818920881232	11.285903164766529	15.261823360540433	38.58839655729037	0.0	0.08689743367251046	68.98820093531597	80.72718240972496	15.839622878491184	11.82733681683502
1.6987865810135618	0.0	3.12504030625703	1.74878424843133	3.2051953956941235	3.6051261879869196	2.771302518609636	4.087923546019992	8.188012341005445	11.8170620529564	14.07115264125529	37.93493877049528	0.0	-0.006844493439099525	66.96379081969683	75.80721870708234	15.984566300994	10.583826879461114
1.7130620985010707	0.0	7.646899795368391	3.903785891348872	5.284501807790111	6.049465144013959	5.3983317902417625	6.989590593385293	11.111892213637537	16.75328182134238	21.940397789024793	47.25239594192617	0.0	3.27851984305147	76.66692180274894	85.57032892386466	24.61655164124611	20.49176876906209
1.7273376159885798	0.0	3.8383153097719913	2.8668423765416784	3.186236383838803	2.741056958394019	3.7466228718334675	4.568703823752416	8.09295809548643	13.107677149881615	16.015846627719455	43.82692419217192	0.0	1.199916498478684	78.21707993573011	88.33503476775708	19.65474811177059	14.219897390947033
1.7416131334760887	0.0	2.5445775380121343	2.6826768833273595	2.2639396009546267	2.3612984186016073	3.706944475261709	3.72849194729241	7.5959782256173725	11.919000124827742	14.728909221684003	39.99011179236257	0.0	1.2592305759995874	68.4203330708922	77.43109223929372	17.857707419910938	13.080477047358652
1.7558886509635976	0.0	2.1976546955690686	2.8324616911812623	2.288888947139545	2.9476096128084994	3.8924665978718487	3.7124987636660527	8.357516553542665	12.65650851919452	17.424606673735877	41.636499164808725	0.0	1.977530602980567	70.02088017479694	78.54660555609267	19.479546358392376	16.56725538558251
1.7701641684511065	0.0	1.7363542448714635	2.4154824666699666	2.273921428173036	3.3415761634807204	3.5695404259735253	3.71310197804877	8.837461430933185	13.602736017417866	20.12826794915204	43.266444716300725	0.0	1.6702481733874435	71.80060720545508	81.19119113836065	21.674902857908386	19.155516595874413
1.7844396859386153	0.0	2.6291663021969165	2.3622755570347946	3.186939998109764	4.414984486505078	3.7021561493484176	4.566602013336711	10.395345519500477	16.18569339330972	24.777398454997336	47.545265132634455	0.0	1.6893206818244388	76.14230438676667	85.91845257036753	25.844479485254606	23.993832227201068
1.7987152034261245	0.0	3.863711786534415	2.216037682232978	4.02529787967256	4.6500684610334595	3.7328945101528417	5.528888651439992	10.944200736712473	18.414627967502078	30.51115581665478	51.152883464365814	0.0	1.3307102659389178	82.99960543200486	92.93017125497262	32.464163026656934	33.079399102341576
1.8129907209136333	0.0	4.348363253455822	2.376958819533575	4.215906758777441	4.904006466933465	4.258239560735561	6.132859246160349	12.20472951153069	20.159785024906494	30.83348874661697	54.491442520692736	0.0	1.0631249513938268	80.52485420892312	87.70905932272633	33.46947069124804	30.981694281761047
1.8272662384011422	0.0	4.608473771760757	2.7161810066133554	3.9124861559241126	4.409491438454437	4.509543893354474	6.15373016805442	11.874622203619063	19.64994734330056	29.56376906236752	53.36867052246493	0.0	1.0338171110812038	79.07413422971986	86.25061084206708	32.44530362642835	28.964065774031955
1.841541755888651	0.0	3.871335564046697	2.9324887678455926	3.1470169606740406	3.596366222117224	4.434429245741886	5.480739003636063	10.56626079578376	17.440377921895763	25.46452753937063	49.29763620324811	0.0	1.4142030400428411	76.28223789395341	83.0850272923685	28.552326527181147	24.549725972902273
1.85581727337616	0.0	3.0516057392468534	3.0916770856054145	2.509735231168334	3.1399044822450812	4.44807976100453	4.812599896105785	9.489989329605399	15.501613271363727	21.667266977456634	45.90101312168768	0.0	2.004195107628762	74.36285760390537	83.73100932593937	24.76317809658796	20.565183899197486
1.870092790863669	0.0	4.342347947832179	4.213669102563737	3.4775123290628356	4.758615499862892	5.54807689583843	6.869079783064348	11.596431793131039	19.978289958295214	24.57921848018554	57.84082035775656	0.0	4.06552219448816	75.69288207849772	73.60070901885143	28.07478074273593	18.976984929284797
1.884368308351178	0.0	1.5914794592889243	2.35514307770069	2.073108664369094	3.281191915376349	3.7184067671587466	3.5112895417540164	8.444457312025389	13.373973372801542	17.41444443802462	44.288052135375914	0.0	1.561745099359346	76.38398105842883	85.58189815266417	20.515416366877698	15.460166347947608
1.8986438258386868	0.0	2.522449943413894	2.226053837200721	2.9679243330813834	4.020532917275302	3.488022324893525	3.831291188011422	9.035190792839098	13.21945700545869	17.51943435386149	45.06499931690387	0.0	1.644027926166236	79.12166662929103	91.16376420539423	20.353270986781457	15.383280320395025
1.9129193433261957	0.0	5.286678649802241	3.062068643323986	4.731262625746841	5.260558438341493	3.972228466269982	5.161604902213355	10.605532666677068	14.209804063017238	19.038993320670897	48.10838863170569	0.0	2.6081467984554267	85.90980044197244	99.58411958167513	21.336170387967254	16.92042026214243
1.9271948608137046	0.0	3.330190909514349	1.8922677508693446	3.3722628024671977	3.8330215894649626	2.9032688972555367	4.1380392186557104	9.29100139898076	12.723270555443015	17.71854259405917	45.78246255953797	0.0	0.20887712785795834	82.9439452173381	95.88524517635226	18.858847393271386	14.588923891618084
1.9414703783012137	0.0	5.5782976394950055	3.426146807196434	4.326147141129956	4.585273453128898	4.267023009195711	5.522512239243043	10.744277219751831	14.328798436646693	18.922794681194155	48.39858281451417	0.0	2.215102444795392	85.87845312742643	98.86700190757492	19.774844053201704	15.453926559181216
1.9557458957887226	0.0	5.785280567046624	4.155859858214568	4.073705460262416	4.47466420448787	5.08204296720059	5.892298009089973	11.185627900916096	14.794306887420037	18.65904148297206	48.36981227899308	0.0	3.069596458896642	85.13554833602892	97.27459935820623	19.511927563532524	14.433569950361445
1.9700214132762315	0.0	4.579738897962753	4.060625994737946	3.3524731963351	4.006811878051689	5.248213285814635	5.411573093159292	10.863667144553457	14.704997376002478	17.860746437184073	47.21784793393835	0.0	3.339724486075081	82.11992081199824	92.26133837904919	18.636801364971117	13.49781078853955
1.9842969307637404	0.0	2.9615655282536633	3.1884085347782887	2.4077456796565024	3.488372262417551	4.715832772613953	4.37673988649085	9.770944428263812	13.820012143211821	16.534406184571438	45.044542450085224	0.0	2.5798464533560126	79.81802979565187	90.67744560628049	17.659044837617834	12.265287504014395
1.9985724482512492	0.0	2.3078398481324482	2.51441474409064	2.4306648683319874	3.732981985202448	4.332407184221625	3.9026210145814253	9.293750991487146	13.47406110005629	16.37958031221621	45.178323832101746	0.0	1.8911293378062157	81.19492973107826	92.33871813826323	17.70152069317225	11.96671072927768
2.012847965738758	0.0	2.9154048991067043	2.2258647328470333	3.2186032483325477	4.212323641110859	4.067673707778075	4.099032475751828	9.465947734034366	13.464290571339294	17.13026926532164	46.88492722376079	0.0	1.5141828226701146	82.54939434271976	95.17605798719491	18.381952241072145	12.919144107892727
2.027123483226267	0.0	3.931575882705547	2.2452838026419704	3.989329272455212	4.815519814090302	3.8059986745451098	4.7321755641219765	10.116845104898543	13.850351124390938	18.333304141477313	48.66367477227083	0.0	1.4030444478575308	87.11999216628044	102.40592404696406	19.673515144904016	14.122665301199971
2.041399000713776	0.0	6.252137845404027	3.3137958198405975	5.532299346445344	5.113130807408202	3.868869273966803	5.966396454410531	10.91853331209354	15.309680643455678	21.23911468022587	51.076745803386025	0.0	2.3063874277304803	105.12436891938658	136.65605918034925	22.516625521313454	18.65267756680702
2.055674518201285	0.0	6.252813127527368	3.942306775280989	4.889113054537732	5.4297639617434665	4.833513604240694	6.548796544307302	12.017853228794369	15.632019820488148	20.92111899910526	53.01006909728936	0.0	2.6381651434596023	93.13588227461322	109.26927638756786	21.908287791734338	16.24895728933588
2.069950035688794	0.0	7.553439219130696	5.264110655303083	5.176976844389064	5.971670844614563	6.2068410303026065	7.456088175444864	13.401948291597824	17.259190548644053	21.227692331745	53.180788533166336	0.0	4.986700454921365	89.50084317535095	102.23718861724988	22.579968159916092	16.481950356737208
2.084225553176303	0.0	6.431217849529598	5.33173325402286	4.534434287515079	5.671937406482994	6.5693036804913	7.263506681212721	13.393418763096932	17.796918483621248	22.201172471453525	53.62315070050333	0.0	5.049020010065453	93.7079159110297	103.61884797400533	23.016361850393878	16.748465966344956
2.098501070663812	0.0	5.1348985683249335	4.575556607483982	3.8552923975330637	5.377467065425362	6.369144779806762	6.262673268655266	12.727522082344041	17.36249429736993	21.36711134710139	51.67402942125992	0.0	4.456918514734615	86.59538940351571	97.44458937082975	21.468853935278446	15.992007192699546
2.1127765881513207	0.0	3.6773161549151268	3.363360555054314	3.386945622402999	4.998622951225434	5.574463853048171	5.229074584732705	11.682132294511048	16.790721413202533	20.80424092782561	50.45555153683142	0.0	2.9140739499987105	84.97345903444824	96.86493057530876	20.589202854806786	15.356342170879138
2.1270521056388296	0.0	3.7706327985977963	2.7830463164744397	3.803765378276403	5.147486570230929	5.035265131086024	5.085235854144158	11.851356182135858	17.127978689851883	21.802850407599948	51.15962476196508	0.0	2.0727912541298426	87.87306158721677	99.91819344096876	21.321993525077996	16.670932084849795
2.1413276231263385	0.0	4.995748427346667	2.9228599098610206	4.508892974049142	5.637186757299075	4.688864505527113	5.472100762166102	12.40390800275549	17.9207509421312	23.25391539678585	54.284876017689115	0.0	1.9269855973860235	94.64859697408926	112.98693469706802	22.926396734514466	18.061630584679282
2.1556031406138474	0.0	9.22329888216272	5.307028666359338	6.646897301865862	7.686111442033358	6.4306343176173995	7.811618503698564	15.405959808725283	20.82657333484537	24.207015280143317	59.26151665703904	0.0	4.89085136926766	106.49507512847828	122.68348196589865	26.338857683719862	18.857439424245644
2.1698786581013563	0.0	-2.0351488186099123	-0.805742665081144	-0.7486872717578867	1.0104428588824734	0.7500988636473034	1.5487110678097546	7.573593972503283	11.855649262483551	19.726225284121774	43.52993165960374	0.0	-5.535171117682788	70.86130625103766	79.82904722257375	19.087736503982303	17.54267798313773
2.184154175588865	0.0	7.904197662194104	5.903416455581355	5.526222311487786	6.705927374428309	6.777682802879311	8.41165250478705	15.627882743980646	20.88839267020868	26.237975362118675	60.34242961984075	0.0	5.307879311656342	105.22629375221277	118.8192131580349	28.43807293437807	21.404967522744165
2.198429693076374	0.0	-10.079122564328726	-4.224406988088096	-4.5428979170900785	-4.069255595843274	-3.657446245838427	-2.476076481648545	2.7112311175616752	8.991372470416515	20.616105585162337	40.20957554040313	0.0	-11.89981564238401	70.98402858104714	73.19435738903	12.519400560283414	12.439785853536067
2.2127052105638834	0.0	8.631640710804307	6.570895803989907	5.980925032652327	7.640876331367235	8.780612260634376	8.955371789861097	17.004669522914163	22.07142802278123	25.580150912270625	58.8850422862284	0.0	7.455525260004394	91.30091152372789	102.74197417455288	28.255292288501572	21.00238215172932
2.2269807280513922	0.0	6.0460927631903205	4.307876609547231	5.022851325068379	5.601261820689174	5.702349391208053	7.4996126012419495	14.67511869194232	22.959207615265882	28.148064919422957	67.72236855499109	0.0	4.164685533158923	142.87687947150155	146.62817271328402	29.36023817008157	20.544892586608928
2.241256245538901	0.0	6.828522916628209	4.511038121237536	5.629955405643559	7.181088986646544	7.57105537796397	7.483642346647153	15.419878670283826	21.331141247000442	25.077610121369453	57.07672884778495	0.0	4.81082027071344	94.4909734025579	101.20833080576216	26.474674703549518	20.491971932023457
2.25553176302641	0.0	3.6381841572458393	2.263383749117187	3.864126918499047	4.905581111837231	4.760832154179415	5.110010655179812	12.952480524803006	19.164922169667364	26.42013998332738	56.57303652776149	0.0	0.14897406218348078	92.83673836538435	100.01430697528167	24.69702259897573	20.92574426158093
2.269807280513919	0.0	14.78099319817077	8.532889014330898	9.57839753989909	11.90083169372476	10.314422218927183	12.257627597445529	21.489360589745157	26.488805976689875	23.001991700024654	57.928309963042366	0.0	11.51542301355409	88.85242227203985	91.42952221735663	28.928380295190756	17.830822990691576
2.2840827980014278	0.0	4.573716418762774	3.2145007572945565	3.7121033373697627	5.432265834989642	5.262942136701965	6.236505235474577	14.257374855326747	19.678273666787778	26.45979320598005	56.32766083882033	0.0	1.990502120338186	94.63746625235005	103.80860090053322	27.29986651201057	22.23690106064253
2.2983583154889367	0.0	4.259854618776994	3.5973172513359715	3.656965073587295	4.98248101730997	5.035456656315441	6.806279310803844	14.948640411959602	21.085617519629945	29.115997852293845	61.770498831622064	0.0	2.504881222028166	108.57357991386004	123.17367471161319	30.15527986736993	23.552001832152673
2.3126338329764455	0.0	5.327365647066095	4.8403883447586	4.608755372094515	5.6735719712498085	6.602677713749517	8.203262704524994	17.2142420512266	23.636256199044045	30.865157114247705	66.17153310968027	0.0	4.14678608991695	117.00403489543197	145.55289220093113	32.82063784440565	24.08090202066869
2.3269093504639544	0.0	6.565155901508135	5.567834074398178	5.47985495949832	6.831017855901523	7.893092762432942	9.139498849731073	18.34474912481103	25.239814438771102	30.35969515390176	65.73606698133347	0.0	6.1418975629427806	113.18527067691525	121.57857772301557	33.396603618085464	24.753680349769606
2.3411848679514633	0.0	8.585034040147944	6.165687144184537	6.201116514615571	8.778092626706558	9.879342879886874	9.617634442141723	19.100152402786406	24.056351517080305	30.194875421815713	58.07956410399564	0.0	7.218866367290995	87.5859197037246	95.90521972580326	31.393575726600663	25.82902165400921
2.355460385438972	0.0	7.854712333887717	5.160094810038178	6.295496173863118	8.190944742720237	8.955704529052442	8.789734814425763	18.569995517601164	25.346452498339712	31.557933007428197	60.48089767004272	0.0	5.969575589806466	92.72961149528868	101.84429453606984	33.906733042212466	29.162351213818212
2.3697359029264815	0.0	9.391719856670361	6.363255864387882	6.639361095232259	10.729478447171948	10.954136575503737	10.049943119521988	20.479120149448175	25.925708933648	32.98277100646479	56.138152995033664	0.0	7.466832866771605	84.3848106703178	84.32005482486275	35.256643252888374	36.45122085614053
2.3840114204139904	0.0	4.117665760147491	2.427897396887313	4.514295826265472	5.31368143282023	4.96727200929384	6.2933924673404045	15.77065659538995	27.309753706694952	42.38237921831967	69.83416145779677	0.0	-0.43769987219552986	91.3838133029778	95.96983197657644	39.403771655399865	31.762748480316212
2.3982869379014993	0.0	12.31946291397146	7.685070204660444	6.358417992841657	10.453787184122637	9.799406376772541	11.257936800726966	22.646329940974802	25.639465981863083	24.437140198015356	51.10315961777967	0.0	9.795116710430376	76.59645531269453	77.59760806753302	33.77877923560502	26.141846879368487
2.412562455389008	0.0	5.340903035784538	4.251480966167304	4.014252723095752	6.551000575112351	7.258151672327862	8.89701927131319	18.43638680262322	28.851377262656367	45.16625267595465	69.17823823874157	0.0	3.2558550276676956	99.34853115405399	103.57481510912402	48.0814012167609	43.18022304345679
2.426837972876517	0.0	4.463288681208733	3.8633096833931435	4.570210862216958	5.932611117262893	7.044013658164744	9.477704539640419	19.389790820620643	34.191189079698	47.637327965303975	80.90416001941165	0.0	3.1267977386318218	131.39530074224356	145.976808296746	54.30975700177168	42.615931762405545
2.441113490364026	0.0	6.284454484071645	4.942202394510712	5.937828573842588	6.897128945915766	8.567192284786032	11.383248211557557	22.41966611700209	38.115367789071904	44.369713671559964	83.82398721088758	0.0	4.452909451113102	145.97941535437099	156.1656908753596	55.049052313605074	43.009315977617355
2.455389007851535	0.0	9.681183604652055	6.805862767947806	7.296860350137392	10.523460274020673	12.41154223433793	13.274551441754385	26.991263180809742	35.65376016665053	42.499210277515864	64.36011716189127	0.0	8.931253567511531	86.77106247156298	93.2168722680056	47.95134538803456	46.33406550334755
2.4696645253390437	0.0	3.197736711387437	2.003713152538756	5.485209852186552	5.1943603753011285	5.227923420104289	8.89037531367335	17.541729006366914	38.58727390950683	64.2420907429013	86.96703172615793	0.0	-0.1287574423537479	86.54789046315432	86.72194375555287	93.25759223859309	48.4216848825904
2.4839400428265526	0.0	8.658991082894667	4.873038726944336	7.349496155129571	9.717677724413155	10.308951260372726	14.116320221864497	27.331059821870753	46.00156384359082	57.30187509558894	83.2848914787223	0.0	4.414739528974373	126.95114505548021	121.47861471951902	70.05569165548734	67.25169793155378
2.4982155603140614	0.0	8.876428302249233	5.340416528439014	6.829086164179167	10.567148888133326	11.574800275316607	15.139048621059793	28.77331276260289	46.44488507540501	70.28636241832541	82.27500639556546	0.0	4.636527255918423	105.07539747780417	110.35703472538458	78.90123996098635	90.69226591369838
2.5124910778015703	0.0	7.772066460995119	5.401419400290218	6.162746357248394	10.166353882913443	11.97601718479795	15.270605028150701	29.102997104673328	49.316057321311646	92.26156302171401	87.69747487600749	0.0	4.725778632040327	102.8702437003575	104.78257469290232	97.78504603720077	115.70578706518305
2.5267665952890797	0.0	6.086428943908476	5.00472474746953	5.875091722927753	9.278139107304188	11.333142555825972	16.130157441785077	29.44195251898676	55.59749314597767	127.12447718321322	102.56509316165678	0.0	3.8948364163388693	109.42902609890956	116.91569637172778	122.53394601921245	118.91758928833275
2.5410421127765885	0.0	6.229573242209768	5.275662971719081	6.578060955245931	9.008349391618273	11.261227761165502	17.342926771137662	30.654737316173104	62.86751557838393	120.53236392647855	137.35066387122902	0.0	4.555852752387616	126.95377440454669	136.2618537857721	188.47878051997338	111.05082559155615
2.5553176302640974	0.0	8.040102689175985	6.0390649428711844	8.226319932553464	10.338608298788536	12.572747573488945	19.332000854409458	32.20404820325608	75.69005284071916	114.4470501118821	180.41211330459814	0.0	5.81469990843918	173.0813693092625	191.05923867921175	161.90623561251627	112.62233564514084
2.5695931477516063	0.0	9.364616112666935	6.117897566567238	8.521383419645671	10.772773593340107	13.411723418438003	19.969540978296862	34.70778254029716	78.12395344578167	88.9093026365443	117.96806138211402	0.0	6.958949966241304	125.50695401565282	131.34919562806598	163.95370226411342	110.8633387527331
2.583868665239115	0.0	9.12545125480266	6.15411313423423	7.860716927043118	11.942140675012496	14.13826475362507	18.55142963758342	33.88655547865634	66.93244184300872	83.09496488124685	100.95131626734263	0.0	6.3423285813033345	116.71975244751908	104.53459787940638	131.0436952436451	99.89407497821395
2.598144182726624	0.0	7.663546272296423	5.293021618131074	6.417044852350564	10.703070513142872	12.94356013958068	15.419160771991788	28.542656969456143	51.89111383194812	75.05876314259129	88.13498944796714	0.0	5.213751636755415	98.53270170498737	99.13576209230168	101.08962452738706	97.1262893033991
2.612419700214133	0.0	7.868726191428303	4.855845785800773	6.450084837075591	9.194144944122874	10.480903221621855	13.135561818839939	23.68676579120613	47.427655378211824	92.9951935382216	91.782440180527	0.0	3.402806059264242	109.42825967444178	119.94212139722477	84.80554161604665	131.81272276258449
2.626695217701642	0.0	15.175056615957871	8.552769745100386	7.382140675131095	12.24368754000834	12.895372799171449	17.917941811702256	33.23614773580205	62.68247933552952	41.29286784039781	71.2110541064593	0.0	8.676300640540733	83.77225824486999	71.33385275524545	91.54615816593908	48.67077006588001
2.6409707351891507	0.0	22.504652375626485	12.964581861181376	6.126040094998403	25.846138593551856	16.303940785813364	25.07002042915391	43.14124197813406	29.71272010643259	9.424613476566394	26.71814000397086	0.0	17.884927944750707	20.64977789208387	28.88580676698534	25.92460046853193	5.477833549417534
2.6552462526766596	0.0	16.508651060806073	11.707339793203863	28.00463814623819	7.145367415846916	3.6537699702066933	14.896966599758853	15.428297916104103	30.986016735789704	26.97129825740704	48.417661107618514	0.0	10.096115469300187	46.174855689148295	43.18856328821023	75.26547295048468	40.695811154688364
2.669521770164169	0.0	7.981365111390062	6.01925760800064	4.380849275680164	10.713799954905328	12.596748844624114	11.894044225236975	25.09049096826651	35.65923368767807	41.058516311110424	60.86218273753756	0.0	6.924255641414204	72.63710307714503	79.82253575118264	56.65357648314381	51.329597355939796
2.683797287651678	0.0	4.153647935979626	3.530191206195693	5.193177582937646	7.453171725591384	7.734917501280468	9.813033916573778	15.269397369488003	30.838383355614774	83.70076798025826	75.70061584108599	0.0	2.988322328769311	80.45611546733214	89.66891025107749	68.78365569407823	120.9214379458552
2.6980728051391867	0.0	6.98502483015607	4.590813215705678	6.076596441401752	8.018239249605587	9.349890848723438	11.001416533475737	18.97200345171619	36.68211700644279	79.22282302495049	94.251349168595	0.0	3.469497037483213	101.4445819582158	110.51462762172078	68.77549133639202	83.29179675674831
2.7123483226266956	0.0	11.632050237376045	6.756680401058691	9.054699760068798	10.52239243276737	11.346681917999266	14.008818311582008	24.08860507445732	48.20996551516226	64.25897607473702	136.93794903818412	0.0	6.946120743090616	130.16644113344734	141.63708583565074	80.55184319837333	68.39405764978957
2.7266238401142044	0.0	11.744989601446461	7.428949590549634	8.173353945744703	12.533158971645582	12.625285897610087	15.10925325065075	28.06109549777757	46.949835881580036	57.0580972099434	81.54764337613453	0.0	8.719868899930558	107.86640110905066	103.83879438431329	65.95737316587079	67.30552165888282
2.7408993576017133	0.0	7.532568896761958	6.134400621334609	5.4526375022949995	10.326030746167755	12.449614640726395	12.39580613459682	23.975113181313457	36.06550907559418	66.49290847035661	77.02340187743553	0.0	6.021038005502963	87.15543404564406	86.81392807032599	65.07461422304543	86.32482585745517
2.755174875089222	0.0	6.370410498335176	5.279452417816778	7.465584647472023	8.472506690449025	9.79647005143295	12.631530451385713	21.706015118052544	45.50126824765591	97.70554744465895	124.32236482480289	0.0	4.864429002899116	102.71251506899804	90.6031922421022	94.89181923349881	74.08000765645393
2.769450392576731	0.0	-19.700058626105214	-11.702691035407602	-12.514194252019676	-3.4137736225750355	2.2475816900448655	-11.249930920923985	-6.32472508234428	-5.536321524308287	-5.836037395912623	-6.217138999628452	0.0	-16.944697932049138	-7.550017006027372	-10.604595147059081	-2.450446924810475	-20.061679723472505
2.78372591006424	0.0	-9.53329776693434	-5.488508826950478	-3.613214193750728	1.2260586714908275	4.823963592157096	2.146324555014364	10.972167334034399	16.50359502247218	32.20381282316668	29.172892985129472	0.0	-8.516985453740453	45.454888825111915	40.469802452381856	49.01169091021108	33.30279057441126
2.798001427551749	0.0	13.682237874562004	8.709951740703698	8.233720802752535	14.480200391297718	17.45263940265403	19.613542785334907	33.127135191754476	47.80722109721386	64.52345972338226	83.9888674201066	0.0	11.034712194808012	94.88427802893644	88.8409034916335	77.25637344814162	71.78875697442525
2.8122769450392577	0.0	6.25845886218283	4.02556213829992	5.830440333765239	9.854162387949444	12.797980746508541	13.806580671770051	24.687085882135552	45.20409783582714	108.25552816256341	95.0727085870422	0.0	3.6385033252299652	102.76987365864551	103.30057807474607	95.1710041266381	150.4746232083074
2.826552462526767	0.0	8.84316576511304	5.57613126462424	8.615273890751702	10.527251359349878	12.432685099031788	17.404342482310206	27.026657695624763	65.30309479379567	95.64007651579773	115.91211475903933	0.0	4.049755924501692	107.61625595114589	102.33993237959015	141.43633392002363	115.49260662022941
2.840827980014276	0.0	14.072242016371508	8.945051148878408	12.107167702959902	13.976057644390815	15.777786783815827	23.339358426897547	34.648579916454516	105.01185058411086	90.12686788575708	109.77452839956216	0.0	8.431527010823002	119.35518401166554	118.50948076900914	116.43431806233494	98.52373367609235
2.855103497501785	0.0	16.518600781620876	10.629413172525714	11.188778896398217	17.719186496621397	19.803461978786697	27.82788112212833	43.62830695977809	75.07422304917043	81.39101930197764	100.66875997148107	0.0	13.84569141229697	103.56379391192239	104.5777688485863	98.0738172480824	94.16075725508962
2.8693790149892937	0.0	8.371767034080362	6.824619614119943	6.752400716719286	13.76209923656213	17.40497541399321	18.396075475879186	36.20783335113886	58.722918863355325	70.94265310596153	91.24780100327541	0.0	7.400733264309359	96.01788827469312	85.98917269152287	81.84070843528919	99.00474580320531
2.8836545324768026	0.0	-23.1010983006456	-14.289388987495471	-9.12721915862508	-9.474984802744752	-7.149730902169415	-4.52246655901653	-5.877858877846695	4.252089913681676	-5.26568808924177	4.799894077162701	0.0	-25.35100875291099	10.086494364784029	5.580775496315431	12.121329917901514	-6.009740166396339
2.8979300499643115	0.0	15.181588656000551	9.698245370428863	8.368410299469083	17.296924286698047	22.139237186592645	24.89671619907996	42.41955860783358	56.31877571412759	71.89200720324031	83.44457467409141	0.0	12.066776410189847	85.8720617367008	83.94554123751055	98.16710509529034	83.5303884196991
2.9122055674518204	0.0	7.62820800792071	4.748244260173929	7.237894086111392	11.048621809356183	13.990433941029567	17.175908457455506	28.276505688729436	54.88410512053484	74.37907874484908	89.52332445859084	0.0	5.291314069943513	101.92473337186664	86.26930380719506	106.41667641773483	89.94931860058314
2.9264810849393292	0.0	11.325333741119252	5.915179648837071	11.362487271452586	10.771718306816764	12.483276531838879	17.54282325328717	25.435685356055238	54.24253891169726	82.51932815614566	90.65515386571974	0.0	4.6809049909086555	93.7177017501814	98.76771109231116	93.25222211926135	106.60393908344204
2.940756602426838	0.0	22.375426121404995	12.191585382458717	15.528015390339164	17.52406886761166	17.476737041250722	25.586106653321927	33.78656089618968	76.76192383972513	82.72199518230435	97.39979879162468	0.0	14.280289549295665	97.14549282043598	101.13463784522214	118.64709786571942	101.70662122243235
2.955032119914347	0.0	9.09245390084718	5.845486644511759	3.795599854382075	13.32086381707422	19.07343593056851	15.669409051491618	28.34108999428074	46.20133956085438	53.71161497879117	61.03083606077324	0.0	9.720098133641358	71.8026620942117	64.22674312615248	72.30386587467548	70.83642001507661
2.9693076374018563	0.0	22.92974472681988	17.515173238066687	8.77544041860353	11.144582588281821	4.068792235077612	2.810762017472616	14.225288075586475	3.0547867660702472	12.558920450215068	3.7139998880488863	0.0	38.800301355162766	2.7346881091345403	17.781050786003192	13.247874747251336	38.941304440543455
2.983583154889365	0.0	28.822652763858482	16.836385671670065	27.935121341764294	12.735899716845493	13.61871651906721	21.243763959330927	18.757137844851485	34.258758634485616	42.55113498579683	57.45551370255727	0.0	10.903047187640986	43.987950107554106	42.54677649744536	54.5145983975712	61.93549200242424
2.997858672376874	0.0	-6.754201023523877	-6.0939852384077975	-3.409841276940733	1.5907035672638639	4.271128984477667	0.9852208804593819	7.0890600327847615	20.78731087211925	33.80493994316391	36.31693913304411	0.0	-8.230648480747263	45.33621190902458	43.83532938978976	42.40567800091593	61.54952703468035
3.012134189864383	0.0	-19.68064916831754	-12.304286904076125	-10.72124595805712	-5.848566397117061	1.028885762979534	-9.675450141142042	5.963908043311488	-2.3251274718427015	0.17439760530514778	18.90654118601401	0.0	-7.456189299208487	23.552420624142883	23.633130644835678	5.028995839754491	14.956665193904893
3.026409707351892	0.0	-6.887712993087542	-4.940229234919274	-5.148030957060154	6.540409445243026	4.373743352413332	-0.39187899996125963	12.143187466012957	15.034162453488518	24.35940311464644	32.710160169290404	0.0	-5.631844391256299	39.661860717538076	29.92083501533524	43.66637488564892	29.757833134236286
3.0406852248394007	0.0	39.464423880357266	23.75929556809387	13.629336254686384	52.57171916526103	36.77769021473873	31.895801515655755	57.388619720413494	36.48401848122903	35.315032992413244	46.9189910957742	0.0	47.34766630369311	43.385845936168785	54.74069704629079	45.69280044650778	36.27788135442406
3.0549607423269096	0.0	32.834723026014046	20.8170461491549	18.696805507650865	24.87999902121792	21.460501077163865	34.445896990894816	41.9885621953484	93.9342628914934	52.05363201713243	57.27551498915185	0.0	23.669971986587974	56.6094277111515	62.04961758818801	81.6812052052921	52.79456292065712
3.0692362598144185	0.0	7.784655607945916	7.382754820559241	6.145953575333303	15.363893515713357	16.80859833522571	14.63789647105739	24.564060674329983	37.75197412199147	70.16894312514175	76.76606943341909	0.0	9.448331272786872	84.39234232993596	81.00040838508593	59.83860839864353	93.87550794722829
3.0835117773019274	0.0	5.627723527521342	5.024990389513482	7.6465156002777475	8.084211634968387	10.230180407769982	10.565651270927608	15.509965560348732	38.733081991756585	68.18531985401258	71.16150120409776	0.0	2.405601075759809	67.91707273412047	83.35563050873805	86.41462378086717	94.59791574007885
3.0977872947894363	0.0	16.1656689204845	8.708789114406782	14.552055551422741	12.506361303297709	10.513151021048902	17.918528540220393	23.82769496975308	63.02566697477141	56.14023276949932	72.07696301784962	0.0	9.888133013964538	76.89535095310174	78.77361041868181	117.44703725766773	74.01810176988387
3.112062812276945	0.0	29.409441438295943	19.09282374309067	16.900239371596122	22.47318589001618	24.12245109728878	28.55288633362518	48.95573008204952	58.32116848927449	61.554272184900675	79.81833056900054	0.0	23.062691546984297	78.66367962765267	84.98706493604352	76.30243195804282	89.06495941194551
3.1263383297644545	0.0	-0.9089910733835936	1.453436703640809	1.4530366272794757	7.570624950566213	13.541761555603474	7.214175768681148	14.431358622539756	25.82737633402013	37.03117641615646	41.808055633899656	0.0	4.586862450587419	43.78986469876383	38.67533234471662	57.74506680938144	45.57831639637248
3.1406138472519634	0.0	-19.329876778735283	-13.37390230143993	-6.1570352830820685	-9.533898018697487	-0.49253861368197027	-4.747872677630143	-3.298154633125693	0.2951468803640826	1.2258329678434166	12.375805934032135	0.0	-13.461594017528183	27.717667605799072	24.34205814295874	34.10970007098007	9.154804547115212
3.1548893647394722	0.0	24.13748754783306	17.354154321044035	7.928941358028432	29.81179177502427	35.296512482596675	24.04139425813093	37.03297523606261	31.844494420281578	37.13566972715307	47.10466728835063	0.0	28.460722154474922	47.892449292777265	49.14006343341493	65.0678161541379	52.05436406768798
3.169164882226981	0.0	-58.375240618410366	-33.120480013644766	-32.60424459058724	-27.34577562547143	-36.26074873193961	-34.48032935214197	-33.6527915169846	-44.8315786069066	-52.70820637195261	-57.26581205093635	0.0	-73.0150009777437	-69.12710670181663	-63.231053877151126	-64.81824614772962	-49.779261656469146
3.18344039971449	0.0	56.51700028821612	22.323858790213873	7.5926509701375	41.145310044852195	37.50333676380445	15.569331467023778	40.761863854392935	18.327932767048555	25.623184544960864	34.15877721698157	0.0	54.245608836031124	42.41110035509857	24.578147132441778	22.16712696902078	36.17191049872725
3.197715917201999	0.0	14.290704713216993	10.922719789083134	10.300010901167544	23.171633407163	26.71600841264589	24.874695970096706	34.85268068013952	48.45521153908338	68.87615982504546	69.73843734236748	0.0	14.66812901218574	70.63854666543858	71.29589140283079	68.17838331416029	78.44177915305865
3.2119914346895078	0.0	7.10190194034443	0.922404126035059	4.6121010021664155	8.937303424043968	15.687347329198351	15.0565539700505	24.272390038500593	30.595029998982124	32.29962216667672	41.101489311461194	0.0	4.424992038572914	44.307173089717686	44.8272600762365	55.15498910867635	47.63645608925775
3.2262669521770166	0.0	21.29891703403523	14.211150930886859	32.92333930095185	11.82442395349611	15.392018502945747	25.79560954102274	36.96247590552499	49.08038004019281	41.92023271200476	52.2737591027155	0.0	14.27977128250753	46.18232328826464	40.19110265311957	61.78307025412884	66.21448725560778
3.2405424696645255	0.0	14.99921254926542	6.4627871879734045	18.65528251633427	13.088741716501998	16.30192097700555	19.263133807502793	26.489061711661925	37.49489600892186	40.14002731337445	53.543254770371625	0.0	5.054006128906198	58.163063812343566	62.99236559213625	58.856272100403714	53.25222038375284
3.2548179871520344	0.0	31.9642757532707	18.157966375588444	34.02571283972544	23.313801180330945	20.542828018727548	57.339155546666674	43.47295443602219	36.4915713624442	54.887773496132766	61.39702692485918	0.0	21.84598064691051	58.47790067852027	69.93504411386593	53.544038648698056	71.54899675549989
3.2690935046395433	0.0	32.77884667757181	23.72844982913974	18.72695256735912	47.78646717620176	42.989150103308646	60.02540326856157	47.9509720749037	45.49505605745717	48.589266024976396	66.56348362082765	0.0	32.54228909727656	69.67891114883713	64.2691285073424	69.0164814289623	54.34846499838323
3.2833690221270526	0.0	22.20446391563823	12.420473589474566	12.299726459351222	36.39134039028962	48.88536386824452	33.87907937732762	48.3271475491404	43.51138341077514	53.16574184404601	56.29528239840258	0.0	23.987771779638194	56.58923466361287	62.59523586182069	74.17363982487628	59.51293494142419
3.2976445396145615	0.0	13.293283607567094	8.677145378887037	10.762256992063561	21.762083241968092	30.12708769617599	28.94808750682657	38.86418098881751	41.33785278140816	53.34332622503535	53.75457457017075	0.0	12.770321122538839	69.92596277476359	58.790774986569886	63.93510861542686	67.0368926472514
3.3119200571020704	0.0	14.501404489049278	8.963385145097453	14.431113228689066	17.52360971236551	20.147857968393726	22.56400576053817	33.2684611621715	44.02223302317321	58.33391345029276	67.4585623690234	0.0	9.975775974410722	65.18019718977268	70.68533165094999	90.6435525846443	75.43939716490625
3.3261955745895793	0.0	9.098250231967357	8.824031539175136	1.7896972397622635	6.540946634826499	-2.836969388623653	-4.339144650357101	-7.124939579189911	-1.861764318935671	-4.004871082191065	0.1630174251717559	0.0	18.38677016990772	-3.121033233325518	-0.9628811752228144	5.6383800680146905	6.691942082930795
3.340471092077088	0.0	0.07190422999443037	5.810303845965049	-2.355326040096252	19.145216512451945	15.905840810665874	10.667888453310757	7.690386844363361	4.2110046017588205	10.388318231730509	9.056824116722	0.0	6.526547481224015	20.12809320882989	12.825839932613466	19.82340025892239	14.77336128451735
3.354746609564597	0.0	11.289102868977283	6.200252918738154	13.583424269061153	13.434198819912508	15.802493307084035	19.091926066617503	31.58198105067366	43.45601809847788	45.181856170076905	50.89940854138694	0.0	13.418480068122458	54.62147650849831	49.14983102283239	75.0629331681745	67.9342226826973
3.369022127052106	0.0	23.789919334093298	13.21806078575419	29.206279526694264	17.803152733736418	14.374348186838771	21.897607771699196	24.615179120469165	36.911353066686566	54.93894246218187	59.71468517064553	0.0	18.530328859245596	62.67516369741426	74.90836680762959	52.2200571875811	61.176790224113354
3.383297644539615	0.0	40.112961005006404	26.474104049052304	32.01182611858809	23.614871841552702	17.470405464396116	31.8348332468179	26.197967928170527	37.971508132274614	43.551005179506944	48.29569660048486	0.0	39.39905648957599	59.93660392834776	58.01977987740367	61.36326995822798	54.36991563441084
3.3975731620271237	0.0	33.88114446319584	23.903983969640162	14.701425484783746	35.82946526948381	27.147952831441938	57.151758919018334	30.214311636907926	32.75935699727324	42.643080162677975	57.09488067387725	0.0	47.23119574573987	49.79952233256244	44.35741638128388	54.14393287251208	50.87024948257146
3.4118486795146326	0.0	22.262614442235872	13.647595214068923	11.090730900617547	36.48298834031888	40.05266646605549	41.5527633036374	77.7850830984886	42.793191283812824	47.287020061576875	66.80881210702364	0.0	22.146003310546593	49.24933803044502	50.49076159289754	68.41427949271753	53.19762894563815
3.4261241970021414	0.0	16.15223825449979	7.169583107147356	5.746252817281443	19.82124462461641	29.090200781020958	24.593844352146707	39.5627133547509	46.18416254978421	47.032710079779605	52.24860440680206	0.0	8.086471978712689	45.8209539286944	60.250876887458894	47.71506727069159	81.19732867501298
3.4403997144896508	0.0	14.854026237232164	7.610694513866802	10.308098288457295	13.50312672487309	20.880335810814643	20.22929055913864	29.312771521298274	46.817644477653474	48.30199673905747	63.25624481793574	0.0	10.553071561145622	62.43980046688918	46.62256287586661	57.7691600000349	67.26509741427171
3.4546752319771596	0.0	19.37875548852831	8.415010918980684	14.957846197422173	14.001217961525054	16.210533641259403	15.775306001990625	23.858001798738474	43.670448459174985	62.308733086745804	64.67111498106577	0.0	12.411508121552773	58.050333541146735	63.679193073270504	67.66876482159252	74.68610025913244
3.4689507494646685	0.0	33.28977672931008	16.79239680175469	33.800545703740795	11.80581596005264	12.54722864835548	18.570670485618532	19.681271182601087	30.977347237979174	41.13029042994938	43.81042002797353	0.0	21.49779315568012	55.659112098202094	55.87477758373525	70.94103339681286	66.32184695085509
3.4832262669521774	0.0	58.86683015401994	22.437545460105415	52.88331206803927	18.69438721303379	14.84768662526829	24.373308372741388	19.792086292599315	29.552486875245396	38.759440279846494	49.187359016621045	0.0	32.50381276587186	56.06122132966695	44.68814185446835	63.90663033180971	56.03292964663897
3.4975017844396863	0.0	33.542017839257596	10.45362821619479	-1.8545751788050444	20.14291158790501	13.594905067410286	21.391209752077486	14.258354582757804	4.2709046029328235	10.534432852400275	16.89174900363942	0.0	41.99736459980427	18.321462797436745	27.830103316993668	24.118635339310163	12.745843716684785
3.511777301927195	0.0	20.892454001663936	17.22759766239318	3.915055858114705	40.87105276988382	33.194628174380206	34.43925351389139	44.56635852209796	24.11231127578695	25.425227212913587	36.91899443347344	0.0	32.17533075703696	37.717045745147885	38.97154423404384	31.044458977405366	31.386723012547726
3.526052819414704	0.0	11.068328012127736	5.876347417490093	5.272885960285353	15.051322527567072	26.337317664304695	12.862265792835464	35.00247883975794	53.467007957129844	51.02166259541578	44.45106878325399	0.0	8.037027809246949	38.684517153999906	42.65316842828262	62.546335645706904	62.20353250150738
3.540328336902213	0.0	-36.87368627162811	-19.260847653913448	-32.929698340591706	-26.260823511019847	-15.615061445571385	-31.43818701684488	-25.184144350018986	-41.31080933464123	-38.896661685283604	-46.220599018198826	0.0	-29.302666418585837	-36.39144737850828	-31.593289382786526	-33.19002000075978	-34.09505757869793
3.554603854389722	0.0	6.56373545130131	3.7861944022696363	6.396071079095334	11.182825499752646	11.436587818394221	10.80885206528831	16.5954740894778	36.66484782338279	36.977619037791555	50.554927252049374	0.0	2.9830109067243207	46.016657343315416	51.93416553536575	72.57926501458273	60.50736968386237
3.5688793718772307	0.0	20.21146244443731	10.296707863686958	24.84452521386032	11.095828533530943	8.961431572832737	11.907196795124554	10.197790451756058	17.1816561801779	29.97116775522507	45.21682959889296	0.0	13.243204992941807	47.75570961695198	49.290261054539904	69.1414052511086	42.5609686979981
3.58315488936474	0.0	68.20786015260968	38.449837789720014	17.69275155017539	38.4096137215741	20.793238355849486	36.12806959328946	32.19264780979903	30.52259862088665	51.47937299557557	47.58555432220666	0.0	92.18937549459923	35.16308654709618	49.89775913593278	52.214452270885054	55.06728896626161
3.597430406852249	0.0	-48.08334771976414	-26.154940361192992	-33.27883781689197	-26.73178206367213	-25.49370458416836	-33.04549963338739	-27.308621744570733	-29.541943924285953	-39.49470558254552	-33.111870626105535	0.0	-57.77177691735852	-57.85673153419692	-59.29797786386523	-39.187991750997234	-47.49021648579152
3.611705924339758	0.0	-14.809512252820612	-6.090345983939856	-9.374684140619884	-6.29153479752126	-5.665583482152191	-6.459518122915871	-4.8345456412144	-0.6418738754591059	-11.56200721340279	-7.777560691036655	0.0	-32.61050066953923	-19.961196397740597	-35.86743056943283	-12.095866111220365	-11.061058264902021
3.6259814418272667	0.0	20.226433882615577	12.77064143983529	6.349033115862365	65.09271801764876	40.63029893450387	26.31461069852417	44.78601469511545	36.35894523201078	33.85116542670372	35.06404865781511	0.0	40.2040608471208	20.76621466923746	19.08001463420088	37.12115261262055	31.865746829777425
3.6402569593147756	0.0	-8.806421195472923	-3.9384030762289988	0.9201646602367424	-0.023176500465230787	-2.9495755822903065	0.5757435086020649	-0.16022101748616632	0.9500068653922009	-1.5260391247708525	17.086249518611684	0.0	-7.938035498486091	31.52858726006973	2.1265864406587562	16.641756511700443	26.571212929719984
3.6545324768022844	0.0	-45.55759188527462	-25.891904258548745	-22.824784320114098	-21.52752525169391	-20.474507077049513	-28.23905008526858	-16.178389868696247	-24.67911979139706	-19.44417213757504	-34.41221201817787	0.0	-55.6968311024416	-25.41545920152952	-42.15114586722905	-31.746376547745065	-30.45199163146002
3.6688079942897933	0.0	-66.13213208417726	-42.345151663212626	-45.855618276941634	-36.49736145081938	-31.617146707072614	-42.07590744190857	-41.71937968626675	-43.48643684650096	-45.63963411481578	-52.21584351317144	0.0	-88.72182992074328	-64.68323275410667	-81.83026845472791	-67.5698861253267	-72.61608099600244
3.683083511777302	0.0	36.1742667745093	19.922216389646767	13.770039649042046	15.586218528615255	11.174713323810883	22.92695684492696	17.98684844795147	18.679556117514142	30.128253684849536	25.292409736060932	0.0	18.371074859660826	38.45797666797619	25.599305696299517	42.580061677143206	25.61997190280767
3.697359029264811	0.0	11.976652706015878	11.119634366473367	-0.45331190308424774	19.24384102488337	18.881679045626125	12.067613941452974	35.98633096138214	18.56594339016776	9.908192085816086	28.16823694936873	0.0	24.37027856551643	13.190238148475391	12.22378487685288	26.82140157038774	21.57073233660682
3.71163454675232	0.0	-1.3520381547822329	-1.2435446338044307	-1.6702691486461647	3.597819672735258	4.175529268279581	0.26189971955164343	4.1884012559469515	16.978931290204233	15.816738298546197	23.20714042618288	0.0	-3.19099997882322	15.271873639696132	5.830057755661037	34.23479911464605	37.94968969687971
3.725910064239829	0.0	1.599769816441747	-0.8182834631273557	5.171927803119506	4.26075076252931	0.7777963717684093	2.920250226043324	3.6891719804715164	14.111543009809326	24.18886459496145	29.63361872439712	0.0	-3.3404256106143153	17.831182332941474	14.977994360760732	13.643456851571267	30.414106238974174
3.740185581727338	0.0	30.23389644170882	17.995730471178117	30.445197968559306	8.372964228778201	9.859112296985801	23.37898822391103	26.40477844583154	24.63344725558929	26.15832814241243	36.47599426873588	0.0	20.823459235847487	23.140560339104912	31.186831010897773	58.596745647680095	35.2706118236352
3.754461099214847	0.0	61.607322895120674	33.16424912392512	14.583430291355896	30.208163204225063	30.31264830069897	54.01763391644084	66.16513284662595	34.82483332997785	35.051134166738294	47.148144027909666	0.0	102.18929321403162	47.32245117969765	42.74992035965703	56.274460652964144	39.925347344572735
3.768736616702356	0.0	8.742155674606927	3.9808177507890297	-1.6726582024007384	16.77404846355966	16.788353016899674	5.257950715399103	14.22054060934908	22.144068863456603	14.29443723906846	29.636818785510133	0.0	4.520188836664975	29.78058868061819	21.44944471888447	20.308584725769197	23.588088582967362
3.783012134189865	0.0	-8.424694591870189	-3.055063371566628	6.514263900997316	-0.5761335809708585	-2.88745473114816	-1.5079323877663764	3.8524593238694593	13.718928600576206	20.98096916623386	21.35406942894016	0.0	-14.600873887546062	10.77386572674243	23.53962824347526	27.89225538158225	29.731625096035497
3.7972876516773737	0.0	-51.09013329081374	-26.101623285800493	-24.422646020515955	-20.14397765270823	-19.866621615139753	-25.928404395550814	-26.26934388256405	-25.676808792935322	-27.78885336963924	-32.73062248032876	0.0	-40.414567129857105	-35.97681201639814	-40.658340947287954	-40.451836106192026	-37.31096940849343
3.8115631691648826	0.0	-24.521886786193726	-19.252803418766582	-15.266258919506765	-10.607535909240333	-14.5047528511208	-19.183705023226025	-14.8375913701057	-23.4525395960489	-23.761893440280456	-25.84869832215702	0.0	-46.3124570599372	-44.723279954061645	-36.31350828707683	-28.567783681295822	-38.680725361077975
3.8258386866523915	0.0	-27.23875962205549	-13.036591158777249	-10.982305147327576	-15.320343775483098	-13.043001209512573	-18.20585541827177	-12.021146518060277	-14.028426443317114	-22.091814364077205	-9.285297937722273	0.0	-33.11377986211364	-20.462009761307165	-0.9488066355502094	3.274216476840003	-17.89390562388114
3.8401142041399003	0.0	21.75395101466224	12.207534015396854	3.439881857864539	23.50072721376321	31.835923774328517	10.792013500912118	17.969805728506007	11.077379635708796	14.503329655288208	29.93130972170311	0.0	23.40215732033554	36.2401995546422	22.992958334550845	54.23428456186466	32.059872971422564
3.8543897216274092	0.0	-15.663276550339022	-11.056581666962524	-9.938824713782152	-6.811420218055491	-1.756502803125618	-8.977345932921022	-0.16311066835530183	1.1920455442759768	-0.11782289514284319	10.20445304571556	0.0	-36.736679850791795	-17.263898558565597	-31.373544394500072	-14.508742614793212	-15.971608159057118
3.868665239114918	0.0	-3.2693549805928197	-1.112485560448672	8.65387435968572	1.0558414389153983	2.1129395808812412	6.3267293808606135	5.236605452329883	23.857831440154353	12.912117151037897	17.06879016855534	0.0	-12.789695899742872	14.595565286822527	24.310495852578466	25.25486336011493	19.651908801010983
3.8829407566024274	0.0	25.395970101353747	24.901118871832974	15.13188649040254	6.51775972889675	9.109559785173428	21.45181989011404	8.809203917022232	19.286967696884677	18.83935037168303	22.450586503410737	0.0	19.77392546891696	39.63972300182576	10.417092067990634	48.7660646303377	27.794277854662997
3.8972162740899363	0.0	71.48159307639672	13.347877625338432	8.168906341601227	38.50462216675794	48.48283510992389	16.39297702906398	21.993078591477918	23.090383250372298	16.93168527780147	27.438248082558236	0.0	47.37221606060349	33.16680044238231	24.653192583426062	17.416336426641834	25.245129340571555
3.911491791577445	0.0	7.876018615469685	7.647144447855535	3.7237624498078428	23.618332305368902	25.35615068900456	10.149325040079733	18.204555734057337	22.567230794738265	34.051269593041646	24.80175398478281	0.0	1.541576990888777	16.6460518579199	20.322486012402763	25.164692426079977	27.71070906722572
3.925767309064954	0.0	-15.330083927432355	-10.79286612457258	-10.247518270643711	-12.469912692788231	-1.821371926797404	-9.113133696732964	-3.0208420880132176	-2.0131180367594186	-7.239834785979371	2.4167286324671093	0.0	-22.301244383736204	-5.550240547538607	-1.0538028891909914	12.626086804363151	11.13049702131155
3.940042826552463	0.0	-11.439150670514195	-1.863428019273735	0.6273546718097429	-8.42543394339438	-3.714598062637825	3.8587778424436956	6.507332678829699	2.568908543201515	1.252380127009603	0.8911560863760687	0.0	-16.699376647327597	9.41692974692046	5.889375632969991	14.459373594264743	21.494324924321365
3.954318344039972	0.0	-51.92252294116904	-31.103166329616354	-27.44602199988553	-25.44526591105956	-21.490147239428264	-26.616148184219043	-22.46227201156292	-32.57257599311322	-43.247663085836166	-53.68011661268247	0.0	-34.12206698414934	-43.13995985856076	-27.578240369963677	-28.590040802392824	-11.079774321352758
3.9685938615274807	0.0	-44.79908159505007	-10.097980230580797	-26.622088301599025	-16.97004126617906	-12.165293316847459	-15.669970138161679	-20.600990962141175	-25.845727810885407	-29.874742438333886	-31.921220435183912	0.0	-34.33948954036775	-3.577973943482267	-27.426557354644434	-14.919268686861827	-24.20238918886629
3.9828693790149896	0.0	-98.24163189907297	-64.28795966054378	-55.624688671342355	-48.65724521824347	-63.50420835155011	-57.81079595851281	-61.93153858178424	-70.42124113900051	-80.96638872939444	-91.90434950103727	0.0	-23.402962824056555	-20.195639894142083	-26.688369969117957	-4.832198152261239	-16.80024932360818
3.9971448965024985	0.0	-28.231239702903547	-20.009934382519578	-23.102510376306807	-16.64615907553005	-10.412640679125282	-19.518860970136416	-12.3606345712404	-18.097348323421468	-23.500189463421854	-24.141447281090347	0.0	-32.52209085361071	-6.632759917617227	-30.692810952800368	-11.14223853142952	-23.735648144440393
4.011420413990008	0.0	-22.857171210837382	-15.634951156513209	-6.000233712484932	-7.373363797630809	-13.779547006370542	-12.373309408098546	-5.744525668675685	-6.408009112002509	2.0170651267205235	4.391610743259279	0.0	-25.74032109883162	-14.337937976602202	-14.894553198760239	-6.090211304444022	-4.570032100480248
4.025695931477516	0.0	-20.35913926029163	-13.38278823975649	-11.83001579730389	-15.9062820491069	-15.821427052310106	-17.66793279739217	-5.399462935165404	-18.29938582929985	-28.077356975772478	-22.040946811696106	0.0	-22.930561024843833	-39.955822217570145	-22.277356433690144	-15.274414941271171	-21.66464154466754
4.039971448965026	0.0	14.139675256155341	4.19333155194432	0.8899586500685159	17.33582742886006	8.068542283208547	6.159226071255965	4.7769666177285925	-1.1257831278474193	-2.7472370502865506	6.016199015443518	0.0	45.97433397650312	21.893576242893513	7.741682468916431	21.305731282294225	9.085492262862045
4.054246966452534	0.0	-10.709188197584718	-5.128395192072653	-7.93890555353744	3.958438920757537	4.629657933842789	-1.1354190538478004	5.549887689360822	-1.9663990977793828	-4.501762839384864	2.8078137417288884	0.0	-2.705529605339838	25.059174525874784	-4.394595412524703	5.064904632015714	-0.10379778814458053
4.068522483940043	0.0	-8.432463086719684	-7.035303275313464	-6.091760576117629	-1.7448979866582743	3.135746930974411	4.934237726114099	9.813677354322701	0.29101942672876424	-0.7444480380878893	4.689559137078996	0.0	8.173323214078115	4.851579766158683	-5.923011905667346	17.96238572216303	9.557977062149147
4.082798001427552	0.0	2.4089216179959188	-3.153315386219204	-2.3214339539997977	2.952956110272126	-0.09020920576456401	3.6882432039513233	7.108812927363891	12.282470781058038	3.909628091848193	20.269324240206803	0.0	-10.11843402259705	-0.013482536751933071	-12.475064599323009	13.432190520808557	4.18897600349708
4.097073518915061	0.0	10.340512495673275	-2.3299444248823336	5.292569151790803	-2.551625213551435	-2.512259008003701	3.5451817228225297	9.592403716324226	6.680850491048873	16.9753543498652	9.1753535424689	0.0	-15.035746713111637	3.626063737546724	-6.508995012594576	0.9082794405889781	8.237280239091179
4.11134903640257	0.0	11.707332384140585	0.93427839617706	-8.773272380937861	-0.15127321789570652	2.754796330056336	2.504691149400097	-8.715204416188728	-7.347362854776208	-13.407505435925648	-6.74570599836294	0.0	4.80901465737847	-20.078510118506287	-12.307231186331936	-11.378570592505026	-1.8963070351727664
4.125624553890079	0.0	0.6222350927521006	-3.581868375268923	-5.845419197179652	10.154666680365802	15.943561115480545	5.4261997432516775	2.0688602989323113	6.489332374151688	-1.9279157034553411	-5.412311229547882	0.0	19.599174283518423	0.6264831280199136	-1.516970162434831	-1.9266678964953325	13.267406623609512
4.139900071377588	0.0	2.475911526339419	0.35050810033780827	1.1645587115461347	6.096451559348767	5.358968637087951	5.801494436990097	13.451738605495008	13.554669822988451	23.66943308043453	15.572197246300036	0.0	-6.365579327975718	6.633278223546796	8.103936093937337	11.91928650543727	24.912845090513727
4.154175588865097	0.0	-48.93556066012117	-28.932425410400242	-36.07200838448129	-20.580528202741554	-30.105404722672073	-28.71469743189672	-30.77154759358639	-37.55881421449589	-47.17340609553042	-50.93868816118704	0.0	-54.15727966143254	-65.81327652191028	-71.7148656687167	-54.44995699617388	-66.30870738933943
4.168451106352606	0.0	-35.57765623897368	-19.032583838714196	-22.293371724259657	-24.53668207300197	-23.947061430917923	-21.11117923683581	-16.931365771706755	-27.260939696635898	-20.468382307965786	-26.80997021042648	0.0	-31.352994047205705	-36.35411506189953	-45.08136876538985	-40.920812676387186	-43.17062483754405
4.182726623840114	0.0	-29.392027705399926	-7.271823233179078	-13.870773770929377	-13.976888542685298	-13.57231869376903	-8.244097301690829	-16.02881525538073	-21.872966016654303	-24.626884207268247	-16.977180784334312	0.0	-48.8816695707258	-49.94680087468218	-56.467766547410925	-46.331551837590105	-52.77336510255697
4.197002141327624	0.0	-40.966849276068736	-25.655690936287918	-26.630099622597008	-19.967666167141463	-28.217580823597775	-30.26342126542944	-16.545750891604296	-30.207546929032443	-34.80435432886075	-27.518986325806953	0.0	-31.986508427009966	-28.312896605014934	-24.67664456100421	-1.2969686892776857	-12.830855910812993
4.211277658815132	0.0	-39.68125039050205	-21.338094049297357	-24.04777103436466	-19.730973994582254	-16.292659567370748	-18.96577995334044	-17.8013920476654	-23.36247798456391	-28.61991886485064	-29.529237114827698	0.0	-24.867699287144767	-31.260304602271813	-15.088897511614347	-14.075224548106378	-17.179265310550644
4.2255531763026415	0.0	-36.66305509640179	-27.76008870251198	-22.231811089882896	-25.52713664214405	-24.97383169389749	-27.42919694007029	-25.589297528572885	-28.61553951307677	-40.239855911256875	-42.392797013671505	0.0	-47.56222493315703	-61.03779265968102	-55.81004011713804	-37.68534980938578	-48.13091211819884
4.23982869379015	0.0	-30.637564445559324	-22.875338405211526	-20.698891782385438	-20.186586406156106	-17.62033785370755	-15.986199209518631	-21.28318194940728	-21.488274078484764	-24.25469970439756	-27.374482134958413	0.0	-24.397065194345572	-17.59526852827652	-0.1472214144184233	-8.471441970607309	13.175280953113168
4.254104211277659	0.0	0.8009188710905224	0.9900216784780448	0.1670012787208381	-1.044981006946471	5.740741443705582	12.002497637546533	3.8481014842069268	10.66570221258995	16.88131414073089	7.5926496350045865	0.0	2.8370837965990443	29.01949663479583	59.093977265124266	75.63701503995713	28.879311140469017
4.268379728765169	0.0	13.224715908070925	-2.5643141017753233	0.37430961036753885	0.6248671367741356	-6.375276150676054	-0.7103641178505165	-0.3198257508699899	-0.2479508746455703	-2.9548064244672756	8.08414740337537	0.0	19.856009602144724	21.54191808383821	13.993502453343437	21.788671160574246	20.426120946072132
4.282655246252677	0.0	5.685150699983478	-6.215564870673391	-9.066535684683993	4.3240269091635275	-5.659953467829579	-5.502676623528365	-4.219695271990728	-11.144670696606639	-5.867917700410441	-13.719648503942212	0.0	20.302577119507742	-9.455761638663397	-5.451138454807331	0.31960035010145293	-4.204112170535542
4.296930763740186	0.0	-0.6375394202597525	-2.380403364500173	-13.240973786708407	1.2547216060007933	4.164083132813228	-5.533920436336063	-4.491886782209164	1.5154836056894958	0.7237309681631565	-3.1579863441402876	0.0	-4.638836278503871	9.642765872341991	15.766643098322396	3.6695209139031926	8.67196412757708
4.311206281227695	0.0	-19.53206564189886	-9.513366997089452	-6.957783910295896	-5.675097359242101	6.365453471645525	-6.062639583517729	4.584428082953869	8.36983389587954	-3.011446221708405	6.047387211886691	0.0	-25.498877500967108	-23.36701911078958	11.58418416962179	42.15344783939898	14.521283110305248
4.325481798715204	0.0	-9.030948649824664	1.1988176664119707	-0.4295784301837489	3.4747679993120153	1.8528553475038219	6.928097172034995	-1.8862734577766038	0.6855838277337115	13.011910731058029	7.326300267577061	0.0	-1.902938392324825	3.669069944743934	4.710844877285247	16.72516440244597	12.261590661189008
4.3397573162027125	0.0	-4.7728704347001765	-2.5235410382140415	2.172244831369558	1.3046154483256105	-0.15173212654030085	-3.4649888462582332	5.3491756077601	4.900809139744105	7.556875668384652	9.739516173489216	0.0	-6.467425241550104	13.235875247179909	-11.005655559572201	3.025715830727732	8.501528785048471
4.354032833690222	0.0	4.320833056542064	-2.665819721399362	-1.4720132268529424	-1.3569792535328173	-3.0062361344346638	-3.795280473444614	-5.318183417957799	-9.856719169896841	-10.292727565236756	-13.355708892108243	0.0	0.6319019543450527	-9.491855685399289	-13.472592112357248	25.382599506070928	-5.321349059483281
4.36830835117773	0.0	-11.135368579499891	-4.122776779126468	-9.564522971854956	3.3193875215208366	9.047729393081946	-5.1486975503322014	-2.5887388406243548	-9.95602988864865	-14.530474768988794	-13.29414629636134	0.0	4.626689354038713	-20.00218251346864	-7.822043942582325	1.4932955900928624	20.86980446277597
4.38258386866524	0.0	-24.998670449104175	-13.757202412938707	-16.670507181731942	-5.383176470079454	-1.7944783898611898	-9.529432302962267	-9.173112831713892	-6.096807527525629	-15.599971998890041	-13.160983787323865	0.0	-8.917687227400338	-16.30427094115593	-15.587120298572314	-2.459116135742737	12.719698337756148
4.396859386152748	0.0	-28.28087857201063	-16.279387760872822	-9.994810330769898	-14.122188089763526	3.268367281966356	-17.766491419464053	-3.159911913535656	-12.445977252766804	-14.264091192295684	-17.0327795322755	0.0	-14.802288257731023	-16.49898180225121	-17.652941851703222	-6.27992910223891	-12.101578697025541
4.411134903640257	0.0	-5.849942272762154	-13.601020960945933	-2.9898097435556243	-9.32512822193809	-7.704138934881097	-10.138883963602279	-3.0009553380937617	-12.189715886095792	0.8709949620105225	-12.030881274102992	0.0	-35.99242588417917	-22.56964191586662	-18.105526096446898	15.638909409291584	-7.796266865114887
4.425410421127767	0.0	-6.834634218789381	-3.396315494025774	-1.2557000289596776	-3.0379709510996196	-5.766238043765593	-3.7487914716201187	-5.327476193971556	-5.8698336849500805	-1.4122617845044405	5.3763630111391905	0.0	-9.594741095852168	-8.362221400499202	-6.577042314807741	3.8304037309550827	0.5072461420053146
4.439685938615275	0.0	-13.237558315146641	-3.9943229461690435	-8.74753590083038	-4.028736195805413	-5.692538355727372	2.802153368905123	-3.79947904151415	-4.498963436250866	-12.289002217672982	-11.322824397785075	0.0	-1.6757093218453645	-12.90776091796665	-16.303526222109067	-0.7552514851348824	0.7274258557974528
4.4539614561027845	0.0	-55.62285529423011	-28.08850862965107	-28.12145640894414	-26.80961457769214	-20.870711538992968	-29.141590456827497	-27.19062705028037	-35.45180663381511	-32.83852128879063	-52.204764276954876	0.0	-43.838559887392925	-39.57883811416243	-50.600431042922516	-37.331128587997505	-38.80961203102553
4.468236973590293	0.0	-37.04747951688408	-11.177921715651213	-20.363767261261813	-13.018781581995308	-20.860007467643328	-26.473968780255994	-23.60339737868507	-29.887656464080216	-16.391688656003268	-25.08375551119833	0.0	-37.95046856627474	-49.8018361046143	-55.64833709676804	-22.97430622207626	-44.60661494552566
4.482512491077802	0.0	-82.3853277500146	-45.10988879461398	-43.433366523986976	-41.86211488468173	-42.88362087923253	-44.58922040875209	-37.78917303280187	-50.527179716365374	-66.55991604450871	-65.83490601587015	0.0	-33.807628628300186	-17.701730412848214	-31.73369086078281	-7.187291588098057	-32.61288788635244
4.496788008565311	0.0	-27.164929042980795	-20.512287732559063	-17.97747027094542	-8.210551163489844	-5.952147145283617	-15.517719912577098	-13.944234068989381	-15.460710421784334	-10.9750566007144	-20.195510883766605	0.0	-35.563520663050696	-38.340685976212924	-29.596298882006117	-0.9650761948311923	-28.066880778342714
4.51106352605282	0.0	-45.36691490759303	-26.045375013033738	-26.629434969414444	-21.803393751742973	-23.868403467960512	-25.533547014709512	-14.006664685007792	-24.269336171219248	-28.583689105437394	-38.61078272487286	0.0	-79.40654166944425	-46.99801260750544	-76.36207118722089	-58.88048684942431	-57.104103191836174
4.5253390435403285	0.0	-51.31456926517144	-30.558290970521632	-33.153152510659034	-23.418494308729223	-20.76316466056543	-29.55017790149598	-28.933316058603157	-31.164790245817674	-32.87764380777904	-39.920585721544526	0.0	-85.40374206795674	-58.87009659215834	-57.65712772700223	-69.81832668374251	-73.96272114659364
4.539614561027838	0.0	-53.437663178828494	-32.55579860970518	-30.07920638947131	-20.897099774599518	-21.409414618096147	-27.984728992168176	-27.233338037112514	-31.704230350425743	-48.196239506259595	-25.342177071798965	0.0	1.020478941007705	-21.61787152077633	1.4641619946178446	-13.427652008331354	-14.743058569155016
4.553890078515346	0.0	-48.43920077523755	-26.50210044830386	-31.680937426032052	-14.491211949418528	-27.767602082060346	-25.388861662911392	-30.493054623625987	-33.31134026212929	-14.580608005883438	-41.99116447443951	0.0	-72.9289581400101	-81.02045725002357	-78.91658358381049	-53.549482769126044	-67.22747277639084
4.5681655960028555	0.0	-14.282219330556185	-9.800689162746561	-11.292999746620321	-1.3876029073622724	-1.8440979936802364	8.017886992772679	-3.6536103744166932	17.158187183611517	-2.7965406978037253	2.1236941547441734	0.0	-19.89005796704544	-15.11217620301512	-14.848022501179823	-18.452809103280423	-10.166799879287344
4.582441113490365	0.0	-66.94358234517044	-41.16257398008405	-40.329084032258	-38.920272034594795	-38.379190171078044	-37.706271062248334	-40.7607384905393	-42.54589507477963	-52.890223097911424	-58.70618151110082	0.0	-152.93043661827332	-162.9907330048187	-162.4979816459398	-126.45670197541345	-154.44321588520208
4.596716630977873	0.0	-46.1246798513842	-27.453504022062248	-31.91970340400888	-25.73082600675428	-24.557066789719094	-29.682788400770168	-28.330347363432335	-27.371094310885073	-21.961845702701268	-50.61896685253339	0.0	-71.84524219107267	-69.9313242132641	-60.081165242207604	-60.00759164175855	-76.24499184353255
4.610992148465383	0.0	-55.975810793490574	-32.92190897427605	-35.00320484098168	-28.808979010030775	-28.818331052056614	-38.52957174934284	-38.298100650715874	-41.38329223263568	-52.10125865574714	-47.07425516506812	0.0	-73.34826068047036	-65.55608653098271	-71.79354524249736	-50.82962563465264	-50.341924220648224
4.625267665952891	0.0	-37.433695193571346	-21.398360549582193	-21.31196098151339	-20.87420381980998	-11.80158281986614	-20.112957188205048	-20.59813466762004	-20.62509487804688	-23.98969939087729	-27.195285949250756	0.0	-55.26319957212365	-40.92751578699401	-49.02874146833099	-35.6386179419532	-33.602276728996934
4.6395431834404	0.0	-49.12446329160538	-23.07194904016621	-21.59406466112153	-17.67834068083796	-18.168401339796432	-22.049745186774388	-27.15837421838413	-26.42255196779788	-27.309211354439483	-29.539659986826216	0.0	-82.52384231016433	-82.90143288429485	-68.03377792433558	-76.7750438736223	-71.70743151626206
4.653818700927909	0.0	-2.622384301783711	7.1587062035965365	0.02306914441411761	0.7757787396406893	-1.0354693290807504	-4.3258298698035285	1.6027775430716338	-3.359805455278609	2.562071455261111	0.36632495202391796	0.0	-31.631482696663834	-6.097476443926344	-7.865082249376529	8.501910737211283	-23.321542588305885
4.668094218415418	0.0	-19.51605258804833	-8.200748069179415	-15.207144337039207	-10.15871706233591	-6.5814601103181385	-10.80652039237753	-8.943459605597518	2.282836461945731	-7.500049418258299	-18.455916625259242	0.0	-43.8573464738136	-39.49703982713253	-35.19430698731892	-9.722781879451514	-13.981692160495594
4.682369735902927	0.0	-47.180723357970614	-26.05178688947083	-20.817694362618308	-21.547660814295977	-28.68022841396469	-27.72944646351458	-27.014248686306537	-24.478883773931667	-33.16623730147697	-35.73757727430113	0.0	-56.608560707520944	-54.059970996398086	-55.93296272460429	-35.209742510789006	-46.628237086414636
4.696645253390436	0.0	-79.33341741643302	-42.846752262707845	-39.65435686045523	-43.744666424550374	-45.30232180766409	-38.68990158023463	-42.50752144816206	-46.21673012091887	-63.395765215809895	-71.07738499963222	0.0	-21.16947836097959	-11.652895392605872	-20.436806125975902	-18.518720396342975	-6.4524446773541735
4.710920770877944	0.0	-20.93525474596927	-12.470199151741236	-8.813830503659595	-9.976825817465441	-6.140119873243456	-5.487353235842912	-8.521791705569353	-10.678095898982678	-7.270446898567527	-9.676631471963617	0.0	-47.52086048945515	-48.73235486685728	-57.16197155127628	-39.17556879759844	-42.47491343089632
4.725196288365454	0.0	-50.89688118978466	-26.866892919369022	-29.378831509411764	-24.06757719298216	-28.09715926389227	-29.032411941824243	-22.665977264907834	-30.268489949554418	-22.49033188170415	-50.69634826472668	0.0	-85.12801765461845	-93.72871358560772	-98.44523394513858	-60.16165511308804	-77.16380855435864
4.739471805852963	0.0	-45.979078519224636	-30.94019805384176	-28.408252017041615	-17.058782999679856	-17.521492495556345	-24.719015673801504	-28.30043956238282	-37.046116812117056	-42.367570701528535	-35.26573437586746	0.0	-70.56650785559222	-65.99800944826295	-72.40854998347288	-67.19460535818308	-58.13903197845835
4.7537473233404715	0.0	-23.39370220617944	-17.12265855676663	-12.537346829952012	0.5812918063869086	-1.2570647911462596	-10.374033772471332	-9.421306678789652	-16.774893867560607	-8.757384552805599	-18.386288081139213	0.0	-52.843412464058424	-38.54181700417807	-52.70491546953154	-44.88475983328681	-28.559712784715696
4.768022840827981	0.0	-110.12912863341566	-60.403273350392986	-54.37323309084266	-63.71408247014337	-58.18134215321139	-61.98427110860564	-69.33837204096189	-77.59023497399014	-75.16038610898511	-97.29667668926831	0.0	-10.712707387172614	-24.51971361417268	-26.11136915538716	-20.92766969095989	-21.985791795333473
4.782298358315489	0.0	-68.76856417829174	-41.485627398983	-32.281912133976036	-40.63112091227739	-36.87250596942396	-41.08879178027777	-43.09223611885362	-32.58308256846641	-43.77736061781743	-60.42709702475032	0.0	-26.562157676698853	-22.796444970854363	-11.957660114080596	-13.58157632266173	-20.6170868139138
4.7965738758029985	0.0	7.301828491493841	1.463066479034	-4.519764883136768	-3.5591535120824465	5.903509209409048	-4.659162432435973	-4.7331088251085704	-5.118441863869663	-2.7338464744862097	-5.526069379409426	0.0	-63.93526875596242	-70.01884374737887	-70.14551463440394	-44.62168298162156	-63.20993940264117
4.810849393290507	0.0	-26.394957828836915	-12.000071443623817	-17.270459848855825	-18.296137411585637	-16.8797633297876	-16.613826757717202	-19.112101016759656	-10.260158472085799	-20.759127011443994	-15.54141996141352	0.0	-19.77648945155466	-30.64558246489883	-18.0943339934623	-5.101049214953627	-5.8077295165188465
4.825124910778016	0.0	-39.22858720527714	-24.60120746807348	-20.46635762103304	-25.528923095889613	-15.665592510347867	-24.668501437808445	-14.36101736161988	-24.174273796629844	-31.0339640237739	-21.517427224992883	0.0	-8.190735087100322	-4.225340745128526	-12.48125197162054	27.91941810702362	2.8884212486074476
4.839400428265525	0.0	-31.042644532020844	-27.656145115971924	-17.948166203610818	-19.251356540623906	-20.19313388896506	-19.59315554841566	-25.837177950849025	-8.854473494175183	-12.487325913036587	-30.519262718723997	0.0	-53.84094081860561	-59.95826678635269	-65.1488946234028	-67.64484625081971	-54.41011427583319
4.853675945753034	0.0	-28.474572949381336	-18.594901751174397	-27.585200940098666	-22.133362737171748	-18.759692347719458	-20.670057395738805	-28.195192092945245	-28.96113052436055	-37.508703754635405	-47.940977669514254	0.0	-78.47027078103709	-72.04016749553935	-88.39074041830955	-72.44222391308985	-63.79962096209781
4.8679514632405425	0.0	-5.9262593216977315	-13.854467517981366	-14.517660209787097	-9.992918359981145	-2.635935710432786	-13.493248956541471	-9.889129696241307	-19.760261692910696	-15.958543265808853	-24.36747400482963	0.0	-57.53955585313194	-60.827954399619145	-64.39882798699674	-48.08179493274857	-38.186578794586175
4.882226980728052	0.0	-88.33889189489456	-58.81707020840806	-55.22582191424339	-49.56486761133833	-52.37237695041725	-48.45014618665103	-48.33706151193157	-50.82119028287965	-84.14783130435666	-88.03288953577285	0.0	-41.77006104521687	-35.90741351596221	-51.90025655786234	-21.18629348401018	-24.47091363771266
4.896502498215561	0.0	-34.75220800005728	-19.739862437973756	-18.994335654455806	-13.496949293475806	-15.506354470240838	-19.570869619396163	-14.03611625107132	-4.85118245301182	-13.451173416397198	-19.10469548903467	0.0	-25.382354334951756	-18.71782335367702	-0.262725510796692	-16.09825181956955	-24.182662396093672
4.91077801570307	0.0	-31.548423324060064	-20.15524439118731	-16.268504852904204	-12.909005706251309	-2.9723746848489245	-17.644672830724037	-7.791682105095764	-22.27591738254253	-19.266750929862255	-27.747761994110387	0.0	-19.546345142364355	-17.69605682609426	-23.300616376606808	-11.745694711896041	-15.05418974331972
4.925053533190579	0.0	-31.837302983515308	-14.7289967777313	-22.1672128842368	-15.693687294162963	-16.941170108498234	-22.675490670912477	-27.665196971081446	-14.122410930428195	-21.51437201806158	-35.31151447110932	0.0	-44.133863112254815	-14.1318770126709	-41.21205848873117	-16.384129872043985	-11.53707062439046
4.939329050678087	0.0	-43.15052598526665	-20.616367265782372	-22.0920400874428	-24.65280877224395	-15.71085326838663	-32.54512743919783	-16.57763127251781	-26.86220161864752	-35.399555542155774	-38.029557791857485	0.0	-31.056790780680167	-36.026506994272616	-26.558375417118178	-30.172456497398652	-35.2360897674657
4.953604568165597	0.0	-45.80734152707746	-20.646483353940592	-25.477581491002802	-24.653405125607247	-13.764187917499166	-30.811220850840094	-29.39483112557233	-33.4310075963858	-42.4619452848646	-43.07854859870678	0.0	-84.23216803575619	-90.84784705000743	-94.38478806515567	-88.81516354849205	-82.6346754337679
4.967880085653105	0.0	-100.3703269686452	-51.38139240514719	-59.95492482916474	-46.953658122050044	-51.503410469572394	-52.97290625316303	-52.09345045692913	-75.66679659935174	-80.84252649853572	-83.35155303145699	0.0	-53.72676044351428	-48.400995314710514	-34.13218423853127	-52.07959542855587	-57.381166660532685
4.9821556031406145	0.0	-64.87371826699027	-44.45389252848743	-35.273929569021945	-36.310967126925206	-29.908076830873746	-35.875502583504414	-35.46451673689951	-47.023320175920816	-62.54071080001101	-50.56215746940577	0.0	-56.19915435243784	-59.468738724949255	-53.51782927578575	-35.81453596264821	-35.6151085317967
4.996431120628123	0.0	-84.713818169163	-47.89038531017534	-51.39774316274787	-51.21278676019059	-47.67851097573476	-48.752747833183655	-51.104077015878744	-60.83709885388905	-65.14457375702274	-81.58864169696292	0.0	-15.2930469960989	-0.4193893819220338	-34.52569179179696	-14.0642357499059	-11.213345324762408
5.010706638115632	0.0	-18.217008046240238	-8.175316767098227	-11.514066326392447	-11.668033376165868	-7.994464697908483	-7.742055426832529	-6.625058478459189	-7.07512417017205	-7.119013014647389	-6.351267106788969	0.0	-32.835497963500586	6.479141756178128	-29.276490421407768	-11.41445137519381	-17.601735153715662
5.024982155603141	0.0	-6.7109229009475175	-4.912495402415984	-11.981188904400287	-8.902028253745417	-3.0469498362231	-0.30281800768989015	-1.8363151777083526	1.367628528059455	-1.6905895796256227	7.238706703191649	0.0	-26.801672362947578	-20.70330403831356	-29.172530155242512	-5.388704303287712	-5.7504329225711475
5.03925767309065	0.0	-37.61682624245775	-11.204983113414938	-18.881481874891502	-18.286011740408693	-20.48700350248389	-15.565462147511269	-18.466720476925747	-18.934334993391747	-20.437436030872494	-26.211351325614444	0.0	-29.83946467094548	-17.618464286021833	-29.299454270074577	-1.9401657477771825	-8.535543768188074
5.053533190578159	0.0	-21.95318375460444	-13.0820921622931	-9.448232287347738	-5.370325512266576	-12.475521168024423	-11.23733482645205	-11.947101154007067	-14.24556585961597	-22.464260527595926	-13.675344887164927	0.0	-55.186939963048815	-41.05908811363424	-60.5779449847969	-43.12751387201805	-48.19321526076293
5.067808708065668	0.0	-71.32260888406854	-44.635816120424344	-42.39638334176408	-43.81930479319499	-33.186586660986194	-46.6980927570759	-35.370344337170245	-54.37023695666736	-58.53778287951488	-52.52593329339452	0.0	-67.5554069703571	-73.87217900637204	-59.96749074184594	-62.68393799818269	-70.1280022032964
5.082084225553177	0.0	-25.50801138694882	-14.282279059235362	-12.449349796252665	-15.932241524615828	-14.11931328264814	-5.401392882306667	-11.728086402219876	-16.139443627808006	-9.548574144218202	-4.2186463504492275	0.0	-23.784577805459485	-29.37639263545514	-29.91515988250139	-9.692146618679281	-16.653685590424075
5.0963597430406855	0.0	-117.81597111092056	-65.46158020454463	-68.10580193851882	-70.75767948788034	-55.469924159364105	-63.61771614635419	-58.660429462736914	-82.55951129637496	-97.11230778629827	-114.53426407634028	0.0	-60.37182139209832	-51.837041204209804	-61.40976761835943	-46.50561707213252	-45.42853200842527
5.110635260528195	0.0	-89.62637603466794	-50.14289526933133	-51.599331130182435	-52.06764905910971	-44.50055112471967	-53.359343133183806	-54.024721748848954	-76.01543774532605	-78.6395235741253	-74.56730983959977	0.0	-42.18119740628569	-33.09062769623264	-42.686099132036105	-20.576498878781695	-32.6804268623939
5.124910778015703	0.0	-25.703598769567378	-14.458881332181514	-15.534608726792825	-10.103547976853093	-8.129251049399459	-19.14571782004914	-8.452734257634626	-3.2243838522878634	-19.61998619517441	-27.599554306676705	0.0	-83.04577936880766	-60.31722227024592	-67.39623707116073	-83.35572579382197	-66.46980901673555
5.139186295503213	0.0	-17.45809200551712	-15.212598172001261	-16.2438593346159	-11.77873176363807	-4.809098394328834	-15.788073123376758	-11.36253126522637	-9.86323597524515	-17.699761112444143	-23.193196321295503	0.0	-89.1213857028696	-93.73313851626159	-98.81208015489521	-81.44443905879197	-68.1877570884739
5.153461812990721	0.0	-50.78830687093865	-24.827116148070257	-25.347124002103165	-33.24069302568208	-21.46747103737975	-37.022671721803306	-28.58531957642828	-42.487124830981735	-46.04395945415904	-37.68907932993398	0.0	-38.738411085843936	-20.45173134841974	-56.01885816879447	-33.782417499891075	-22.943476496234922
5.16773733047823	0.0	-31.500882263087053	-19.10153144521807	-18.33440332371063	-15.507608195539834	-16.02051648299313	-12.661996035422773	-7.570271654404527	-18.69906311810218	-29.165069550824576	-10.58931795665456	0.0	-16.878809275473593	-17.225898631489212	-18.495604042612957	-0.7335235495897656	12.448045274380744
5.18201284796574	0.0	-26.493730991522938	-7.90339868622654	-5.59408470287058	-6.3806488168317745	-10.151437154092138	-9.921856536188763	-7.917615261562032	-9.366891476628108	-14.514801412678393	-18.90341333730199	0.0	0.4728629302587232	-3.5341129124853423	-12.55121336445769	11.465001926087968	3.1406172150671963
5.196288365453248	0.0	-50.230146115473964	-23.4510370217357	-21.111290810179838	-18.858684935325172	-24.645216118301814	-22.673077975798318	-28.900745972245584	-22.580655118484202	-33.08427499087527	-18.90824543520658	0.0	-41.869332514805365	-73.16249219670554	-73.06578449195341	-50.64483876130928	-36.5315386910269
5.2105638829407575	0.0	-151.80511537899548	-94.65638734241828	-92.63897549978718	-89.95040429555603	-85.95715958771008	-100.17096971544919	-104.97218981402341	-116.24562411095957	-122.24638487782612	-157.11596905015233	0.0	-19.488459817055382	-8.668378480904964	-8.473323193974316	7.837610710034838	-16.574910441726566
5.224839400428266	0.0	-64.41454522428226	-32.76137260129103	-43.49669416599869	-39.28041627770012	-35.82880950881786	-43.359630772352055	-38.902711639266975	-57.9614978771032	-48.32287201402392	-55.32473018856148	0.0	-25.903800724696282	-17.038465039600386	-36.03186768359455	-19.1418467464147	-41.08705281313721
5.239114917915775	0.0	-91.4784507359135	-52.23754780220416	-53.957522732150835	-55.30330447458263	-53.617177245108444	-51.750253765582464	-53.356975454285944	-51.370629351665684	-73.9777770932302	-93.11673274392129	0.0	-82.33972663120034	-56.54096776345713	-63.1765646780881	-55.39461993410352	-74.53212648956196
5.253390435403284	0.0	-25.255541618473462	-20.024997812291357	-16.23734196665277	-18.343876431863713	-16.52716772299309	-19.950696751680738	-18.706842677557137	-17.32418681500121	-22.968524428025795	-21.91519004295778	0.0	-33.21930794797609	-15.324554590772586	-19.213374241054463	20.402736855973203	-21.465316489516997
5.267665952890793	0.0	-50.21292834460506	-28.32307737481948	-29.973721265207523	-31.082827051724838	-30.134169496965026	-28.2222115842218	-25.18158544849102	-35.973832957526824	-35.68842293815211	-51.30801914746892	0.0	-3.9769535003708527	-7.137732618205221	-24.65004741370485	13.482121393050637	-11.482297845302064
5.281941470378301	0.0	-36.17864978914002	-27.162801906307724	-24.859054964522187	-21.566795895624935	-21.662283957481826	-29.74832363589344	-24.626131520957575	-30.184367850956004	-33.77207722027112	-12.851389897224749	0.0	-27.62391396453474	-43.87979509923329	-26.32054908122724	-12.112446356512073	-35.59180469517272
5.296216987865811	0.0	-31.041305241623967	-18.045155514735104	-13.640856431398765	-15.6872989407844	-17.40986690791987	-12.888523415358055	-21.992501524610645	4.368555133639909	-13.927420738365784	12.503385584538124	0.0	-83.01990798370323	-89.71067163679945	-89.59959428225716	-63.10683314473782	-79.58326700583692
5.310492505353319	0.0	-30.073221312565558	-23.951088152429104	-22.299685170473797	-15.323141447735507	-19.79239263313187	-20.654189284264717	-10.22623269633827	-21.272981357283577	-35.965493719162716	-21.429724211721854	0.0	-54.27730285542783	-63.54233275611602	-65.74812838341083	-50.47579737685985	-57.11146906625483
5.3247680228408285	0.0	-8.782802537280963	-0.21818001488449038	-15.122320716445882	-10.1255524146437	-4.960755555826969	-7.102716455455294	-8.564988047515472	-7.950446409075511	-8.409246485045802	-12.460732928727849	0.0	-29.611524257761296	-35.28637395772658	-22.908270960998937	-18.626554200394125	-21.12626168060836
5.339043540328338	0.0	-43.47888302669267	-27.386505822456304	-15.224261486682494	-21.86655762610252	-22.39285331125542	-22.49349895192074	-29.371580351538434	-30.865515036301844	-43.22554992380958	-20.042202967052148	0.0	-58.62769976739413	-65.19247271803462	-74.13791639858992	-37.73076230395197	-58.077378495644155
5.353319057815846	0.0	-13.337182323291861	-11.442604184065603	-12.30129838715235	-3.037267181596657	-5.077290495503545	-15.649887620241952	-5.423986013045496	-18.966908910101242	-20.656857303264392	-12.341063377581213	0.0	-33.8834295779363	-18.83339841918511	-28.524972410295522	-9.27779978914086	-17.98004050733311
5.367594575303356	0.0	-126.9909442262927	-71.73898653377778	-72.12736521238874	-77.94322025072593	-62.21309671040979	-75.62551346929514	-76.12103680019666	-87.20965300008538	-113.86709115579218	-137.12485338511954	0.0	-29.938694696619486	-22.621690791842784	-17.156793804523645	-24.046531610104463	-12.239470859764358
5.381870092790864	0.0	-36.7898567496289	-23.584373239834367	-27.77396298060593	-23.86374486008813	-16.30531377819027	-24.731648382984115	-14.162651834066912	-24.552641731489825	-35.4401873062409	-16.93064232700307	0.0	-82.73910778812368	-74.38245192529907	-84.95030840979052	-77.49057355511994	-72.30354262308742
5.396145610278373	0.0	-66.55028695222174	-36.769433501710466	-35.679463264399885	-34.93967641044241	-32.65990143989562	-44.64309291316142	-38.379956591886284	-46.22679400511142	-56.029121341825174	-50.65564886623395	0.0	-44.92640837621859	-35.15036451638126	-49.92415789202049	-29.40569178851267	-43.84973052274179
5.410421127765882	0.0	-3.223026142903387	-15.920906252964881	-9.870690897645865	0.28178866380152606	-7.292045273414244	0.22000600628633166	-3.2387078203680555	-1.0968524018385772	-13.115907619289402	2.5010102140818766	0.0	-27.328728294020056	-33.391595783482714	-46.22885356257002	-23.734449382497992	-25.81041242017769
5.424696645253391	0.0	-23.79532271442731	-13.376394105468755	-13.646995928041797	-10.328519121998221	-2.896760362508016	-4.198801972693709	-5.499652391580672	-17.157155854057685	-3.0288906419131507	-5.983441346493851	0.0	-15.247855131863552	-12.269875835150584	-16.26440508276009	-0.20465964520876298	-1.0105875038250123
5.4389721627409	0.0	-62.71545470745549	-35.91696617606462	-35.86125091506603	-40.48424005658865	-38.35010152294288	-36.07090004974264	-37.73619998699236	-45.356194806869205	-37.03806308932707	-59.89433573973844	0.0	-57.96883369318538	-56.402385306699486	-50.7415303193062	-50.58908714696568	-61.92453490267513
5.453247680228409	0.0	-16.780978939271396	-19.367399677000112	-11.710831896320046	-19.923273526945884	-12.438308404554203	-13.914611868650061	-20.241566690255386	-21.05298129245912	-21.068625284363623	-29.562820054149345	0.0	-8.461186212116617	-23.653656001364567	-8.009800269389585	-7.818797074723806	-19.31392066831963
5.467523197715917	0.0	-45.042638519935906	-27.856694749860647	-21.907930501246167	-24.429335070921844	-20.68453720219887	-22.65530627343224	-12.647809365418897	-24.17754571995569	-38.35506629762202	-42.3746054160928	0.0	-48.356029846636886	-51.58661676103526	-51.57625426874948	-58.23104588029393	-38.29835063756186
5.481798715203427	0.0	-89.56120739848387	-54.95575300458482	-53.68069235664771	-42.96783459365554	-45.46040154989782	-52.09392289493116	-53.226556361652996	-68.36163647794233	-78.57112288719317	-74.96954772303539	0.0	-8.693469758494015	-18.01582379762044	-18.854203186682117	-19.212235491857992	-12.615136473548608
5.496074232690936	0.0	-28.134032298711414	-16.7957194004775	-22.900158077943967	-12.604907076576092	-18.46046373030974	-23.638253413763746	-17.153369750172516	-13.952358171276313	-14.8992216882012	-21.67660275237788	0.0	-62.98185049522237	-51.574445955285064	-35.833247658649114	-52.278852132887735	-53.493569588545974
5.510349750178444	0.0	-62.003302023981995	-31.766818876707948	-36.517657318870754	-31.517365990292866	-22.936828734446312	-26.608472762215385	-38.319042568025104	-40.468548171438904	-51.618125871628926	-47.06975427549428	0.0	-69.06878483182199	-76.57412384007611	-75.08817509813748	-66.86214804838302	-58.70192896393958
5.524625267665954	0.0	-7.796392807426645	-11.864565087155778	-15.20249778057062	-15.464088434366063	-5.172284354872658	-10.749349601448774	-18.705475309415718	-15.644995534593649	-18.149028822858398	-3.914228862219111	0.0	-39.981934931349905	-35.03521317020172	-49.559545393375096	-30.972511291832536	-24.117400282942448
5.538900785153462	0.0	-52.40187200450394	-31.629193789573367	-29.867219584495306	-27.601479138915394	-25.85833160958009	-23.58425928933547	-26.944445873580882	-42.188808984856514	-27.82002250740707	-36.149339271121335	0.0	-27.800947147713504	-5.24802936806757	-22.656096604542334	-6.647127449301007	-6.004822395586589
5.5531763026409715	0.0	-21.306911729178577	-23.481876813412576	-17.806626395828626	-17.060812377952363	-10.026048296823468	-16.708299179444783	-15.82885446268094	-15.835111678830346	-16.609942034429004	-31.563638086140177	0.0	-45.60763498347452	-51.36557213062928	-60.13425237946541	-43.25594819135423	-48.804951907017916
5.56745182012848	0.0	-50.079229825594396	-33.449015802196854	-32.14790692283545	-28.555846691239125	-33.10074948136223	-28.038038498568774	-29.75369479226014	-35.41344535361726	-35.876373794495265	-45.0281609271901	0.0	-58.194472034147964	-41.84677820023408	-62.00862703222505	-59.66914996835171	-61.75133387646834
5.581727337615989	0.0	-69.12970509495985	-42.41575372631426	-37.25625197761874	-36.64979858485694	-41.955693595938236	-35.80938739435027	-39.34836855408664	-46.05847957462282	-59.16721451127952	-61.05105850910324	0.0	-92.36248067133096	-58.07100918262759	-86.57762608446997	-68.22254086931913	-64.83942535388388
5.596002855103498	0.0	-18.01907628531549	-13.394928028847035	-23.35446887096817	-17.09456226134061	-21.41662082335549	-23.522080510730774	-23.384942355280067	-29.284839363202416	-25.35564280014538	-24.67201150776225	0.0	-55.927913330011926	-51.17915401861273	-65.68321252629829	-47.01460389105504	-37.8989031608271
5.610278372591007	0.0	-44.13450699114633	-30.804336950354617	-28.407990400275423	-29.94007525785183	-28.458202332852295	-29.630570882698233	-25.893191342489718	-36.5288376226059	-40.791198210195546	-50.72645108070685	0.0	-39.79807591401187	-32.214090676667865	-39.52148863300727	-12.178312303613192	-10.991503940691791
5.6245538900785155	0.0	-29.341326258591945	-21.100951864096988	-16.240716020194654	-12.81550455605208	-17.352820619107234	-22.044151686390663	-19.470688458032313	-25.129270896473493	-15.517737732174421	-22.274362370205864	0.0	-35.40062493196553	-37.51484681817152	-4.962967921841015	3.1723867512762873	-27.854163240541574
5.638829407566025	0.0	-49.268871899996924	-21.51988735153919	-24.06844983292244	-21.317995553183206	-23.254664925896726	-18.19861278804903	-29.046552964313783	-18.51955971062219	-29.792461764725747	-45.06520440865531	0.0	-47.70144252121594	-41.071010979859345	-15.46831974081359	-30.21376669904506	-18.25416037654875
5.653104925053534	0.0	-45.57363040510445	-25.972474974576585	-23.803538851762326	-27.519035743225327	-22.91729485290856	-31.834240617719345	-32.07585084206245	-33.052712615234725	-41.43128215598816	-42.927891941487715	0.0	-69.7967699537218	-64.40595891485724	-41.459388332663785	-45.45682960997572	-67.04425074060748
5.667380442541043	0.0	-35.963290195338196	-39.057279260835	-33.09066256208425	-32.33379242136096	-35.55720283183507	-23.574554126156457	-32.079187165781825	-48.1212325239175	-38.34960086933699	-57.73114388738381	0.0	-81.71436132095941	-51.573513545956494	-74.1452139686924	-75.73624393765171	-45.227515878047306
5.681655960028552	0.0	-35.33493461321263	-26.87801569438839	-31.744061273245535	-33.822160379185156	-26.078846479375127	-17.144074123781195	-34.81608570722088	-22.311409598323355	-43.09252601256738	-47.65889349090323	0.0	-83.07153781559029	-81.34134027589214	-94.03013791201126	-66.72712571572087	-88.64032473757004
5.69593147751606	0.0	-49.08763471569917	-29.46654619065013	-23.876160376825414	-28.5366685482758	-20.27109889428097	-26.505665484557145	-26.267847296692764	-37.971270328643286	-37.647761919270565	-41.245174301697205	0.0	-16.90347269715964	-32.365122182443976	-18.161738323491836	-29.66755706429975	-15.174407368001553
5.71020699500357	0.0	-78.49458095120625	-40.14784974958106	-40.41952895034917	-44.48124281525905	-36.72600541016835	-43.15769307405371	-44.682666500861444	-53.47340279335997	-61.63021748893502	-69.59903918153525	0.0	-20.635693417033327	-33.19965233030225	-10.863858733602251	-24.36147701603078	-34.48238204293
5.724482512491078	0.0	-73.22615888968713	-39.226036515923404	-44.31035992845883	-39.28633903591221	-33.46324843252004	-42.57756311208897	-52.96795917877501	-49.3505374342785	-32.49349502752672	-72.34362198399869	0.0	-12.598503642431035	-21.9196418719912	-29.345297753170033	-28.857132041220005	-10.818888325458886
5.738758029978587	0.0	-30.927311570530065	-10.176348669217399	-15.395764709689653	-13.221257546377103	-11.977012016860279	-18.41351233768236	-10.07258994078142	-21.840107148236562	-27.03212093515675	-20.11350791998325	0.0	-106.33458297483817	-105.68974798364985	-115.92859538631537	-98.69617656269327	-100.64976441913412
5.753033547466096	0.0	-33.87180279126045	-20.430723117957857	-21.641079931414467	-17.833421409675676	-8.805382619589905	-20.762785871505102	-19.004774088303122	-26.61495645442223	-19.34225444602077	-33.54411432083047	0.0	-46.419736585660424	-41.83859772122488	-42.816284254109064	-27.125640220903133	-36.89305366165896
5.767309064953605	0.0	-22.945523195701792	-23.3056940030059	-20.168561056961423	-19.39930064887754	-14.995977157858597	-6.381441713898945	-6.355329406891853	-6.634389648267925	-33.89119062083873	-20.900358930458214	0.0	-57.99528758586413	-68.39107979391702	-77.33899740128642	-64.95897080398572	-38.601887108585885
5.781584582441114	0.0	-39.0298038818899	-19.640580470322355	-21.645621177735595	-21.447303195004263	-18.297042580763772	-21.701329516676438	-19.028296591301203	-24.399136631259783	-30.331259669470185	-33.036102861121456	0.0	-76.85962980968483	-84.8131930820211	-86.10353473468749	-78.6964307092223	-80.20320465952292
5.795860099928623	0.0	-74.41133307623055	-39.320873563213546	-34.638638238987284	-31.70534331637252	-33.10416038438587	-36.9995267614304	-35.98236028417694	-54.395236920983784	-51.61752603441934	-66.59361530138035	0.0	-66.25250243259971	-56.0291509670767	-33.49097749492494	-56.241545771830026	-42.660908426680884
5.810135617416132	0.0	-55.136715430529925	-31.373944728427183	-39.70432436298972	-25.539025537774037	-30.41809493410113	-40.67309848576318	-33.55780353426952	-41.179345032854755	-55.12834201315102	-60.05720246602556	0.0	-45.65996182584343	-12.761435709742088	-30.725103591749008	-38.62905816188148	-31.901920519228334
5.824411134903641	0.0	-47.490494882826795	-26.047238331273025	-26.060618476085654	-19.18332902105612	-32.484802494244484	-25.534776258890187	-31.697901435843736	-31.231484079978493	-30.76045187788893	-24.86611394515863	0.0	-16.099948545033754	-11.565607008703525	142.04528292942413	-3.229164908480414	-15.858825832801298
5.83868665239115	0.0	-59.98968760752873	-32.832468663140304	-40.159641537660335	-16.040215924785475	-36.55641822829042	-30.3239745932211	-41.332043197922495	-27.683768780148345	-39.083558840679004	-70.50495194229909	0.0	-52.74263461046746	-41.5215907945979	-41.21213168865023	-52.15352674215415	-52.58020902874585
5.8529621698786585	0.0	-71.96821376434494	-41.908752554691006	-40.085891420219326	-48.101996197774405	-33.5647234463283	-41.01327208605657	-38.480960400991634	-57.96102362465128	-54.90864595043261	-74.13317320071467	0.0	-54.87059147050671	-29.62091402678739	-37.269106268583435	-9.32170191599223	-32.522385411644755
5.867237687366168	0.0	-27.224143144359466	-15.13114804916642	-14.775685860730391	-13.002026781632333	-16.149537209653353	-14.587925961191825	-3.1401476065496596	-24.715823296117215	-21.5452272229362	-24.622827787297595	0.0	-13.220397489938046	-30.12428350170824	-21.975182483313016	-19.435054370661828	-10.649380462578211
5.881513204853676	0.0	-45.19530286902069	-23.147446846424028	-28.796342286065805	-25.987754702608704	-27.668009891191485	-28.030635633144716	-26.354238690030662	-37.62921734101975	-25.109112030573634	-35.75421671585623	0.0	-31.728740594690056	-34.09622033036814	-31.884916548177245	-15.421173175955705	-38.9491917276357
5.895788722341186	0.0	-42.49627416576001	-20.926479115223852	-28.40266500993052	-22.755330757249734	-24.76469569395	-24.16085727908052	-30.488259929660927	-33.88254947158796	-29.233753200215553	-38.18581445776294	0.0	-39.370075192145784	-45.68330457884533	-62.83962498255272	-45.13376153053172	-49.123194494787946
5.910064239828694	0.0	-89.71823155333186	-48.670308286421104	-51.321778077405774	-41.943177111956274	-41.96893004137788	-54.10934467156264	-44.93215315272288	-64.26662799584044	-66.04174026648563	-91.16415549317057	0.0	-104.01288065215486	-111.98960305667995	-110.08429562770361	-79.84681874739732	-110.87770106592251
5.924339757316203	0.0	-35.794248404811746	-16.272754510172057	-16.497923817840537	-18.553377936744177	-11.949021299861872	-26.017455722058944	-24.456287699672842	-22.573298582206263	-32.09225779063662	-35.749446094145874	0.0	-9.650865050349179	-27.94313947881626	-21.52256083857575	11.906486071318147	-12.53260465144136
5.938615274803713	0.0	-67.96654667945239	-36.95943182657478	-39.809406988229625	-41.28989250539547	-38.928544923946674	-50.82241514797668	-42.119523491835075	-51.04245167789822	-61.58159590495413	-67.35150046642173	0.0	-35.71161698080168	-34.210671068789914	-48.7343766927085	-26.29406247298574	-36.690911998946376
5.952890792291221	0.0	-27.548375342953	-18.46591673671808	-21.85939238429788	-18.80159387931845	-15.40938835962253	-22.413211657522105	-31.722398678021882	-14.936004321243303	-18.454867499591753	-37.89887291687879	0.0	-43.557922461410044	-42.75694170686995	-47.156381660626394	-33.81441477152397	-45.77140736543528
5.96716630977873	0.0	-3.033660234424224	-7.112073972895585	-5.517994024703905	-7.856387853329711	3.3000609135105607	-7.745485197024171	-9.744489978316713	-6.900183379055838	11.70740399904719	-7.618276986941716	0.0	-78.96897587628776	-72.01590198617701	-68.64386872745597	-43.62035492531281	-46.2988315241117
5.981441827266239	0.0	-47.15831727655722	-29.668246550183678	-26.036950747265507	-26.845199316349895	-29.3204744302383	-26.313801874558866	-34.73309595556077	-37.64716625560579	-39.228320252495095	-23.62611412915065	0.0	-27.50285581130369	-8.194440694589233	-33.891162059772654	-23.19548665470845	-29.30896761084047
5.995717344753748	0.0	-44.86079323041593	-19.438674376073003	-19.572623894545202	-25.254088165257336	-21.264385402058302	-18.56861771578741	-31.74290036374909	-13.648446933272162	-16.9619228949814	-26.672086479575636	0.0	-29.0467824134919	-23.994249269649032	-32.384564482068185	-12.066576815650183	2.596698166695845
6.009992862241257	0.0	-37.65299094252966	-28.541576193049522	-27.09246409037897	-28.185234945642296	-22.78262122000644	-29.548608833858488	-22.818007573659507	-25.145916105667794	-36.33809400471168	-34.67759712373267	0.0	-86.1980486548261	-97.54174878352609	-52.56689533526241	-87.80525808406793	-78.65900290663501
6.024268379728766	0.0	-42.441975390847276	-26.67034721617822	-26.061006744722064	-18.08817301695547	-19.177960504819104	-34.331140325227544	-21.367607042689905	-30.638175881982512	-38.34492718459404	-41.537263520447524	0.0	-14.211828214287932	-53.2510829966185	-47.09532828075862	-36.2302125771858	-16.686768040136894
6.038543897216274	0.0	-26.571298651288068	-8.431669578669739	-18.239730608580356	-16.740310414430812	-3.9291820102345922	-12.724228088910017	-15.338813897354722	-2.9371235652145335	-16.155691883937898	-12.190483979475081	0.0	-14.788457832173696	-16.539749612424284	-20.34721243711382	10.129012030112404	-17.34973320409395
6.052819414703784	0.0	-30.710338213626134	-19.90256164318088	-17.233475016703572	-21.74612863046432	-4.933546740336573	-16.811838149105334	-14.294271896309619	-15.479380805236229	-20.606443096886455	-37.45523187755194	0.0	-35.918414217460594	-45.8700325265457	-41.44704035011161	-36.151191146312776	-39.22202856619532
6.067094932191292	0.0	-66.84792319852639	-30.784135153225474	-29.10497376684588	-34.13785860379806	-38.461845957799504	-22.701782657622964	-11.097442337858082	-43.55684978073486	-40.4937630652051	-54.418567925549624	0.0	9.152522574435604	-14.940624594887142	-9.204896036308659	12.808199767464028	-13.261705122567156
6.0813704496788015	0.0	-51.51616925187588	-18.22840099012699	-24.683149410719707	-22.619534279627374	-23.603805172965988	-31.816359336912388	-32.61280204077615	-34.26199121749098	-39.09413483015738	-43.844790221885255	0.0	-55.551075994315546	-33.42662594884996	-48.4235659139779	-47.361322090540526	-50.31820589401699
6.095645967166311	0.0	-20.6562756883893	-16.909907709869675	-8.652983715784238	-8.651720341005023	-2.5702981727057392	-12.465366500261444	-12.971584003896394	-10.298805632056892	2.798100374866712	-11.187649319761286	0.0	-91.30577518444079	-85.04052990590637	-78.34305072656292	-82.53958633861984	-75.4169737363959
6.109921484653819	0.0	-38.311123627084065	-10.689283135429392	-14.509334757077927	-15.570149993924478	-10.713730813581694	-10.704407428230297	-15.987167386989475	-16.843287194956364	-28.474920941395553	-20.12070578458619	0.0	-22.113736482112966	7.1562211441004955	-9.90864524425944	-10.411000010203333	-25.387768678147893
6.124197002141329	0.0	-20.998460186293162	-13.951739918864815	-16.86406955452528	-9.24082482686251	-5.538123615792495	-10.580622784602118	-14.804312341902024	-15.489719444133573	10.63878703560084	-6.43647560825049	0.0	-45.88451769767954	-34.15781955886989	-49.04060175940734	-32.21668911959882	-44.47416318860009
6.138472519628837	0.0	-45.32547138538165	-32.54550191197672	-28.351370357871254	-33.23902127847642	-30.556586863793733	-34.09628999058702	-39.210862957891344	-37.052374766640476	-46.31706728054653	-26.536902492607858	0.0	-35.46655527386787	-45.53664644776316	-48.09594618648924	-27.307975518708023	-27.40001878444527
6.152748037116346	0.0	-80.043265401684	-44.5588468821155	-43.60868321872226	-47.88979675336128	-52.21081795297125	-49.181654256238595	-50.88064323486602	-52.24935236985825	-46.75044395041101	-71.49419680884985	0.0	-53.202655903124565	-47.59775936421941	-51.874908935443315	-11.98693341432597	-49.052353474218855
6.167023554603855	0.0	-70.40567703030311	-26.438554527763337	-43.9162638676391	-36.10730500540046	-40.31534676706266	-37.69230513502794	-39.779145210354784	-52.218187044604306	-62.56752575678626	-65.55420129561875	0.0	-63.738970823565886	-56.80032704733421	-68.98928328102696	-51.24495802781699	-51.3356675331603
6.181299072091364	0.0	-49.40271158057364	-36.4957945423466	-31.053700405073755	-24.971163373280664	-16.677967181123506	-38.64928053526987	-38.86481530652662	-37.9171589776365	-42.97734404298414	-52.19603328958312	0.0	-31.471438845536248	-38.43809606683912	-41.80980166249089	-31.150168761532704	-20.909499752056654
6.1955745895788725	0.0	-37.75573480568604	-23.185144672149097	-27.963744962544403	-12.941798186227315	-27.493121992736015	-26.429908158391893	-23.002437989615608	-30.612667393142843	-38.72186115210594	-26.444774039107088	0.0	-67.38637251385192	-58.69044919704514	-74.25076575973804	-75.17798856299568	-60.8373340591702
6.209850107066382	0.0	-72.63683152131992	-53.22233712726524	-48.70414812164052	-52.19733566248059	-48.76180177567173	-47.45894618273127	-50.43165686147161	-54.2030889047541	-77.53751948968609	-64.24917455142099	0.0	-30.15007843806231	-32.99051989948138	-18.498087427387198	-22.938019786696383	-5.608010152369063
6.22412562455389	0.0	-26.274686233824518	-18.768794487638946	-20.310376423185577	-19.49108599872498	-19.116070412447478	-21.92037479146441	-29.439931619912652	-25.2489632803495	-39.23155532905253	-32.5165211691667	0.0	-21.025073913346038	-7.949573412143319	-7.98541557814983	-5.480725810294743	-14.781619448073489
6.2384011420414	0.0	-47.04045845864883	-27.59320413365065	-20.28806428043827	-19.921234622954394	-22.2474872634494	-26.817014641701604	-20.79363869875016	-42.22950586799864	-40.83712221319508	-27.083165637094424	0.0	-48.11933088059245	-45.72443483497797	-48.73642008881965	-36.35284050042588	-31.550716310916933
6.252676659528909	0.0	-49.66723762013111	-25.39100406670207	-24.027338343585427	-23.320459555674667	-26.80964520419336	-18.785321519146052	-16.506485021416793	-30.137960752280367	-33.28543059432127	-44.68781280409264	0.0	-41.06623476853537	-25.06370154843814	-30.1140777050095	-18.369939523327723	-17.068980118941383
6.266952177016417	0.0	-45.953483354543714	-17.017151815128628	-27.27726347003617	-31.243250897009094	-15.327241125347292	-32.71283435489148	-30.816269960540676	-32.23674891371	-30.3379426402949	-30.244118545365637	0.0	-55.906734574540465	-27.651781385463572	-42.03027712461205	-43.77683978730128	-43.67966870563523
6.281227694503927	0.0	-39.460302096759655	-17.20336411957132	-18.922773467965822	-20.12057360354282	-8.68487180614621	-17.083477379063478	-19.13074875800594	-30.557832947999923	-23.093565763623275	-33.932226514371585	0.0	-58.843730858527444	-59.38284445541187	-58.715784204228186	-55.03393857174249	-58.3649622410572
6.295503211991435	0.0	-59.27627588914624	-35.898821721062426	-37.3587927291704	-18.720367120189074	-11.543847994001931	-35.6553504636527	-36.655967812554586	-35.81915980412668	-33.810266702097906	-35.757198041177794	0.0	-39.076125045504135	-51.72715967768851	-50.324114711542414	-47.70196610140743	-32.63639783506814
6.3097787294789445	0.0	-28.04213760867642	-16.819932888102443	-21.47658990652227	-21.912863567580512	-6.442965255257154	-25.257851095120206	-27.931218451180133	-23.808567269418276	-26.55058780261455	-36.843648257328226	0.0	-36.434641871916384	-38.51119333638907	-35.636411451672366	9.650862879283496	-12.981341022092959
6.324054246966453	0.0	-56.17796641763954	-36.26136708348039	-26.55113071304497	-25.924740199710683	-22.942667392993002	-26.841842936363744	-32.28915144904952	-32.078289359601584	-52.953235207303194	-23.171748269974888	0.0	-32.2461230545086	-23.950079204455562	-17.598566600789454	15.873324065947639	-30.306698425279
6.338329764453962	0.0	-33.645065974302035	-19.582100464755165	-21.758710513847326	-19.757515941227535	-13.914695420097848	-16.162494881573203	-11.714006942822662	-13.680299344382796	-20.059817191981764	-23.966525663367133	0.0	-74.23050246284527	-68.3085331348425	-65.58859017584594	-73.80349926851576	-71.7765481153265
6.352605281941471	0.0	-60.99799307998698	-38.47948661424238	-44.80775152808039	-50.221619283052426	-44.15108636419954	-47.10964336366094	-35.07080413991502	-44.116818387782295	-65.59650742459392	-52.46733174487662	0.0	-29.327747141035026	-46.42151219056386	-47.274000642153496	-30.69745765620951	-40.438985785656854
6.36688079942898	0.0	-43.02792450168112	-19.277287592992945	-16.04573218541193	-18.095743584157372	-15.48526831910901	-30.234115495963017	-19.16790490205036	-33.54901879540931	-30.48520838532808	-19.213472885979577	0.0	-57.216959365562296	-41.59339152847902	-55.127722535977085	-20.57383097854091	-55.54338331275795
6.381156316916488	0.0	-39.72128725376377	-19.307488784463676	-18.577914813460435	-27.198430435510968	-14.357193727157643	-15.231016585505857	-25.30531298956737	-26.97361524176653	-14.317443282717123	-25.676928010261086	0.0	-100.52612630327145	-72.58897160535423	-104.65273479721868	-104.19086607129243	-98.4334140651939
6.395431834403998	0.0	-34.089539402166515	-28.594719035926122	-25.783436480693304	-24.50769347772293	-33.058347092387514	-29.42963636235301	-14.830006247869358	-39.641033357378554	-31.667454921062788	-53.53964530564261	0.0	-41.39900359159867	-26.80308849871305	-38.41421450517432	-18.01391898319025	-23.46279994631284
6.409707351891507	0.0	-20.763424469139334	-17.487632804931653	-16.433263956147496	-12.786573969300798	-23.7789075053351	-26.684914361580915	-17.528105112771012	-27.240224041480847	-33.7848581376251	-24.669657241710027	0.0	-56.17722048485738	-39.04031586903006	-35.393977151677994	-14.665991988430703	-36.54088545892864
6.4239828693790155	0.0	-77.00673563091335	-35.466039374664426	-36.70025858020733	-26.66438008313701	-29.616822329118733	-38.98004262556484	-40.4591077380535	-51.25312831125265	-62.38094352129483	-63.073144525248765	0.0	-56.79300657111541	-50.84528131946112	-58.280419166794324	-37.67844337658667	-44.69892321923411
6.438258386866525	0.0	-46.59159719093477	-24.89207774566939	-20.586042935040734	-19.105971012986814	-22.607934451508473	-22.260843381050215	-19.554448719353097	-34.71788228344712	-35.31137900151564	-49.930730325563225	0.0	-37.85090253309184	-53.26794998827079	-44.65287083414424	-29.14983294552468	-34.496767330284754
6.452533904354033	0.0	-44.396659643569514	-30.075946390879576	-30.571670717786045	-22.511521861353824	-12.847550591216141	-21.780724336735158	-33.748702968867924	-38.987670407094626	-47.83336055561287	-35.60056089791461	0.0	-37.392312108878855	-37.933696644857854	-38.56939539933797	-10.168763443205469	-32.210461015640526
6.466809421841543	0.0	-41.19293158239297	-22.493725143290046	-19.178817711370964	-15.464411833344842	-22.90314659291772	-5.3357733378170655	-14.884865287407422	-26.157589547369398	-18.54546067032659	-32.99540091964266	0.0	-47.35972027243016	-48.88448525211096	-54.15821624476808	-55.33391852453773	-64.08270565558274
6.481084939329051	0.0	-60.291048779761624	-35.44788761598801	-41.24515353605798	-45.98212548392109	-27.545626446457316	-33.00815847958343	-43.00306457143951	-39.86394176671601	-58.48163849720359	-50.49917643393831	0.0	-83.123708919871	-56.20904548667462	-78.33934438796274	-68.8444201368865	-65.25037527608136
6.49536045681656	0.0	-39.7698982369222	-28.058598267261903	-19.429118446830255	-24.093254653473505	-18.908165902438697	-14.837071961496322	-18.8903582172193	-27.56550647923084	-27.58551402824763	-31.0653242735836	0.0	-49.14148266598419	-50.753416181781276	-49.993789787285294	-49.80505436266168	-59.89399672570191
6.509635974304069	0.0	-24.0153771996817	-15.823938170873644	-15.990446957506022	-22.505338233717474	-21.98048098276779	-14.959310837089133	-9.552459980461103	-16.894314361458754	-23.757590718508553	-27.067153209184777	0.0	-33.70378370082818	-58.60092784082993	-54.3781857017374	-57.87613175471431	-36.71636230343034
6.523911491791578	0.0	-22.46071809199981	-9.565748419696025	-12.903092562674788	-16.545022975322485	-7.654592370096214	-15.113910673803398	-20.673267116649395	-9.529156367900661	-8.015200320646002	-17.322123479610354	0.0	-54.80536886477197	-20.81169390257024	-17.8711359804322	-38.89904031017757	-53.346287802699024
6.538187009279087	0.0	-36.40591756963298	-25.79515536100857	-23.414367903343297	-4.192981200912419	-26.4753082455756	-11.447315745925845	-19.801610428131664	-27.461382928401193	-31.650859107467245	-42.637254628094055	0.0	-39.773142247604525	-45.62673614493176	-48.48197951680939	-39.25747206725775	-39.51223792790754
6.552462526766596	0.0	-24.764955018911653	-15.119019852834393	-10.64919474091573	-4.007496964492192	-13.336171545101783	-10.881392550786272	-11.129737565814898	-26.455596334259244	-13.655162325883715	-31.009614484765702	0.0	-50.60638446014148	-43.13642937372983	-54.34164224512742	-30.935355318669377	-41.187834587768734
6.566738044254105	0.0	-80.03788967971182	-40.054604533855944	-45.92641454079006	-44.953244433535026	-41.89438979253491	-44.417957309753255	-44.785142207332655	-67.6024912294821	-59.28653906362967	-82.98721735644268	0.0	-77.99381040251029	-76.35595504110174	-71.38798616122916	-51.2401919063052	-75.18787099167886
6.581013561741614	0.0	-16.55424781672496	2.025966857641872	-3.2489000137554984	-3.336458375702863	0.8238266317065372	-0.9847054406742455	-11.508798729794043	0.2499824066980859	-5.596999043959036	-14.22383720881805	0.0	-45.898712251989316	-44.91711784438984	-64.54451076689504	-44.94672878021981	-41.07414497212318
6.595289079229123	0.0	-37.56861736375625	-9.440461395311711	-13.247039865911276	-19.053991099395176	-11.656832181272947	-14.889279881022087	-16.18891791912071	-13.241044115428098	-30.44721242817591	-36.60660144150338	0.0	-42.591715334328995	-45.171855999078716	-43.64364811187885	-15.020089272736007	-22.99591246690818
6.609564596716631	0.0	-47.07473000895365	-33.962114284670804	-33.73705700806101	-34.22568974567831	-34.07058534740374	-30.78218120358827	-30.575735254696106	-38.54105754893373	-32.501887570882026	-57.0498202377411	0.0	-67.00467860580802	-53.93903185101471	-63.87905201576035	-28.14414108385443	-26.703958562733263
6.623840114204141	0.0	-63.800762536017174	-42.61576762317217	-43.14704661223169	-44.773802920811534	-33.0529605489838	-38.405646566805366	-45.593566269043194	-46.21236146706918	-66.53869513009927	-73.29669227616527	0.0	-91.709338478586	-84.02008046838634	-89.00432464740483	-58.9538884576443	-74.808740394343
6.638115631691649	0.0	-47.669697467611364	-18.602641807709436	-27.302783546744923	-33.14407117107908	-9.286073576567595	-29.438933277271712	-24.944519572148533	-31.990531006420504	-40.527846530373736	-48.02932999096581	0.0	-73.60413032505932	-80.50821395937824	-75.65878150445424	-54.35110404835161	-60.48341188249481
6.6523911491791585	0.0	-29.818893053446285	-14.165748421635236	-6.027854874834997	-19.21257335829743	-1.3832961178781267	-11.423616601815159	-5.809936139315586	-6.801339611940472	-10.09261065261207	-26.076611568382	0.0	-29.44692783357567	-31.876112765668257	-58.91955808502735	-30.887082631847193	-43.63799049189578
6.666666666666667	0.0	-54.55429977607947	-36.21032003757834	-30.37802930525746	-18.777677864261126	-35.919229153233665	-35.011103633790704	-35.312744700691404	-35.77909908339701	-47.49478630827735	-63.042171071538064	0.0	-10.444060122593836	-32.68708741342653	-23.850912492464957	-17.025870200373287	-17.005134298642673
6.680942184154176	0.0	-64.56927884180473	-35.71644201110753	-29.901255799044282	-25.487598685293694	-25.600581736162102	-24.183598328293918	-26.751412156404783	-24.376739315456444	-33.591701716020836	-52.6961963479764	0.0	-51.20641313636264	-54.669332471901384	-50.85544706660755	-48.15910778993494	-47.340092780799715
6.695217701641685	0.0	-43.831027634397394	-26.17992933995789	-27.64732234654254	-18.28354945512741	-14.524051837140151	-31.9098687811971	-12.073743347407465	-31.600998118467047	-34.88746131087385	-25.919921093693286	0.0	-58.67822901632375	-34.207964184204634	-58.49677634446694	-59.96091751691269	-48.1911334602935
6.709493219129194	0.0	-40.98363913522686	-16.526640977629306	-29.089299992838246	-22.97566662371228	-25.17175588422112	-32.10241320022136	-17.346530244920935	-25.89492058708829	-32.29094885269227	-39.78067947659066	0.0	-21.831156079973958	-20.430892994431932	-25.1613496283211	-11.420690481221794	-14.06218333914233
6.723768736616703	0.0	-84.71496738036643	-44.87786673735803	-46.76781189681261	-48.7300789042448	-47.419034223610154	-43.18543582340209	-41.90904934156848	-60.01655024638287	-63.6814599657948	-64.3035209343169	0.0	-57.87761073704428	-30.256022948936273	-64.67154398021583	-53.05390102305232	-68.1838436390017
6.738044254104212	0.0	-60.94835819275092	-25.060344488371435	-27.63749971464561	-28.665631966102925	-27.724146126318132	-29.815248945065804	-23.696569123444	-38.46556262310865	-38.82960386860845	-37.08207557602799	0.0	-51.588646032569955	-59.99628242572118	-29.037118989048494	-69.58935067400853	-55.73863715426962
6.752319771591721	0.0	-36.298802554780615	-27.281686477938997	-26.09728540142179	-29.80880962152784	-25.10825998819001	-33.037771992150965	-30.592990362188914	-28.266714701802634	-39.494424441875296	-53.36289075734334	0.0	-39.83381826867309	-36.09550389878213	-37.60040672079015	-17.769884576561644	-38.35254791215938
6.76659528907923	0.0	-63.25369922110997	-28.906400025733436	-35.364525651673794	-17.17743854246573	-16.712566978118907	-27.2056608549126	-14.903450467639768	-48.29642139023485	-58.78203867104252	-27.753071768855726	0.0	-51.97908909060979	-47.78908687685729	-41.53744555542672	-38.293158376942124	-49.16931819842919
6.780870806566739	0.0	-37.49837497021924	-14.35079500970442	-12.906324653110344	-12.148092943261446	-6.467136905416361	-10.963263296411089	-1.3636124013595885	-21.11677436780653	-23.941760107333227	-33.96485710029326	0.0	-74.84397581196964	-72.43913067233288	-79.96932178447639	-46.11477639502269	-65.1745420307352
6.795146324054247	0.0	-36.44971123153195	-21.720892613803233	-26.959216153521766	-25.936303064897352	-26.835790091346304	-30.787350958729895	-17.355366492727462	-24.53948546274214	-29.025190691673036	-36.0548969421153	0.0	-102.99592840231873	-113.66588707940632	-103.3500481823613	-53.58494135804141	-97.09997965731375
6.809421841541757	0.0	-68.55548651159286	-32.40031624189931	-37.33182748560115	-34.9549886753501	-32.24025632217469	-39.228767451653304	-38.134478903814006	-36.51446045885636	-31.400096099410003	-63.72357045784227	0.0	-37.22621646285188	-37.37094502502368	-49.28456128880765	-30.955656880314667	-47.307805130110594
6.823697359029265	0.0	-48.06594877974565	-27.971898041594887	-26.443860548776485	-35.14202497524217	-13.613260738455269	-35.40747414077106	-27.41957917490439	-33.606681696361754	-42.596523988153564	-51.18174003287946	0.0	-22.207396415155515	0.40416740342300655	-18.968219672373706	-2.694942049053852	-16.34203685674041
6.837972876516774	0.0	-61.256235148237025	-31.11099732817609	-23.771385270218545	-32.91330749923757	-28.591592656112695	-43.01844068056331	-37.50772755735759	-30.29742800657335	-29.54118270695975	-64.1350640591965	0.0	-55.58555039785287	-46.97426072000483	-46.84178295622612	-41.72818353276043	-39.86968824062033
6.852248394004283	0.0	-46.07001354936482	-19.14010037888736	-22.73980682936886	-27.81085881295159	-23.7480756551445	-21.68495902625659	-31.714556370472234	-18.51681083961401	-51.67032859420977	-38.05421083330131	0.0	-22.212599713722966	-34.10982147547442	-17.469560237748194	-7.582865498426475	-16.82587827132612
6.866523911491792	0.0	-69.29975145997525	-47.811696085163405	-37.41191392673083	-25.402125785998074	-27.295386473855547	-30.043548764113808	-43.68030293994981	-34.41473304089475	-57.262565681298604	-61.436835460873475	0.0	-41.55841862652578	-21.965291556397993	-19.995966402594288	-14.001647617374447	-24.335816824481768
6.8807994289793015	0.0	-37.166292470101816	-18.837336808632124	-17.971916203433377	-4.319597196091787	-19.294598356134955	-22.850647600002446	-23.557388114313188	-8.128410675316642	-28.847650990955994	-44.79955884514123	0.0	-65.7365107430588	-56.54617604328557	-69.47930425278321	-38.00331109416166	-30.160664422395474
6.89507494646681	0.0	-67.64942498994164	-36.24083719166279	-41.66223116448359	-40.71204280471366	-36.044764516735164	-32.03466842666918	-42.278223159077925	-58.205196291403844	-57.62080201022083	-69.35963559869845	0.0	-68.97238140773298	-56.38888279856125	-53.27035617254841	-71.23927222172658	-59.10336082647912
6.909350463954319	0.0	-80.34048789664018	-34.90372246826624	-32.371293813144625	-39.072835551317404	-46.10829732133339	-49.04941877423111	-32.02355928743012	-47.9690155159416	-59.77252134979777	-58.6810670203127	0.0	-72.70611947796252	-73.31674771655027	-63.24241716852143	-51.009016866229615	-43.57738614365014
6.923625981441828	0.0	-48.48676027086963	-29.053030167160276	-21.25927015395831	-25.06087117677358	-34.392518655833335	-26.26482723289277	-25.738595937206423	-33.35115297188424	-41.51768210394549	-30.079669001443655	0.0	-16.354477170320386	-36.544284083156995	-50.01923211242681	-43.00009508378618	-31.99197675369418
6.937901498929337	0.0	-25.597700700629062	-5.283177685261594	-7.535148735870497	-0.21542944108227213	-9.974538112109782	-14.251201795405404	-10.624811264085906	-7.58156029293534	-8.451589177153895	-26.043688989754177	0.0	-11.353600016378195	-20.28786693557305	-11.726388639405366	-12.423770573653947	-29.224291173946533
6.9521770164168455	0.0	-29.235130116347634	-16.603847592986536	-16.6138450665517	-20.825597462527615	-15.674429540090458	-10.65652849452257	-10.587390240136138	5.597617444400989	-16.168729378628537	-20.77438819963072	0.0	-53.57315394840922	-65.41073339220848	-75.85924465391875	-79.37830727864367	-27.92524913426091
6.966452533904355	0.0	-34.9406348255823	-23.203552742376118	-18.473184864331344	-12.409896709533257	-20.17919825836934	-11.585603961130854	-15.852716531666175	-22.56373509980624	-26.149653704938736	-18.03242526767534	0.0	-84.21890797743684	-57.22163610701294	-65.2792350206406	-49.5456685656817	-73.31807776934208
6.980728051391863	0.0	-29.66426745388067	-11.945136049974495	-22.08129015576115	-10.149056501515869	-6.85911527063756	-24.282757060629862	-22.378653273485053	-24.779767496323416	-31.195123518555317	-34.82858089682954	0.0	-52.37914312850234	-53.592952796482486	-48.14935688166133	-15.228784904176328	-44.642454323717914
6.995003568879373	0.0	-66.94381389884968	-38.76543306320115	-37.4848030978288	-33.16590666033463	-35.189286827519346	-41.72321691220176	-46.551987051076566	-42.23299970056295	-48.05117713832992	-70.37557450675212	0.0	-34.27286099456078	-35.20489053860687	-16.246453012785373	-24.1623880914554	-34.20411873677096
7.009279086366882	0.0	-26.983347044728667	-21.858036512789944	-16.682849054415534	-4.6426530503560635	-17.59869640425044	-19.809491501180243	-8.393484347079616	-25.927726371311568	-26.72389574748903	-23.97406793304443	0.0	-34.200087612604975	-44.681595707030645	-17.2016131406305	-33.2527015740332	-45.336504755424436
7.02355460385439	0.0	-44.32529543101174	-9.539101584301134	-29.449279635211116	-28.711433453187798	-5.036691153502596	-20.94673680075577	-28.99749489750464	-34.9218946274791	-31.650818416437602	-48.47741107757156	0.0	-51.895388904786344	-63.77397321223128	-63.053169701494205	-49.40366791527286	-46.87129325651432
7.0378301213419	0.0	-85.65603397966584	-49.78533196623029	-50.48338399529783	-42.621589481204616	-33.881497638624566	-48.33051907604738	-48.55236981935674	-62.9721125714912	-53.30859096488443	-79.07484524401382	0.0	-34.96325786919755	-26.017262572072667	-34.58890987295002	-7.645121505598966	-1.9760312722555573
7.052105638829408	0.0	-74.69449137959565	-46.92043780083189	-42.78855808347277	-43.79250931023568	-32.65534572891216	-41.25175523555395	-50.17344640365685	-26.264881320511144	-46.713277851085145	-71.64038200258973	0.0	-27.147110605604947	-19.618267575696265	-12.189824874328202	-12.457333376018756	21.338472325911706
7.066381156316917	0.0	-75.86878227294925	-47.35212154311622	-44.3997573296714	-42.677967862853755	-42.18996872605027	-49.07221332360166	-44.29550227840481	-57.77896011820715	-62.36512068847812	-82.867245792564	0.0	-67.66582527839225	-75.49002878331615	-69.82549582853487	-81.98945081417527	-37.74199797945588
7.080656673804426	0.0	-48.126945910626304	-28.384611586329285	-23.270278543390507	-27.040602925701084	-29.753697008208782	-30.81751453513201	-27.97292013020028	-37.528715895786	-46.82723875072338	-54.760289352266945	0.0	-35.545332206127014	-24.617870385392802	-31.777244692077243	-11.647253432043	-39.880289494727116
7.094932191291935	0.0	-52.119173778432945	-20.38847828036401	-29.363434738821706	-24.407052571079934	-29.47209426236047	-25.744964659586167	-28.031730389062407	-21.8327062920581	-44.14349182568216	-42.255012289196074	0.0	-14.085797600540664	-5.842946901142159	-5.875445800752255	11.462271555296821	-31.601354353900593
7.109207708779444	0.0	-53.40559175981129	-36.037954055735575	-40.069012838890494	-39.2860354776941	-30.377205874928368	-42.75179192792337	-44.48032188979776	-22.5585797188885	-51.22659358422678	-49.804711839265906	0.0	-59.854913534509755	-22.07950981592755	-49.86168213513393	-36.78562207622592	-59.15909825776737
7.123483226266953	0.0	-41.033979749784564	-16.778969469187498	-21.452605391270154	-21.686865445315497	-8.889313498269187	-22.110344075708035	-12.842337760082005	-16.220097195940003	-11.697693295465148	-24.58609832769575	0.0	-82.38675289551425	-70.46453062714139	-63.36337043901763	-37.60678934601527	-63.27341337886484
7.137758743754461	0.0	-43.866293010849716	-23.007682365432558	-23.169604297932768	-15.330469569226857	-12.977250728051628	-12.272501421513518	-18.708997481714757	-35.53428341404477	-7.033014792185919	-8.661258807936187	0.0	-66.05659694828172	-71.41436162758195	-69.28508685774932	-54.86864618905576	-63.126431850627164
7.152034261241971	0.0	-44.2235467969489	-32.37364683514495	-33.28284704204605	-31.752753533663185	-16.6157726507028	-28.24055157297818	-37.234704120334	-34.838304136597365	-30.234016969140225	-34.730861832879384	0.0	-6.140278680081245	-3.360665122204044	3.787853203212277	-12.612738470735676	0.10557234613400354
7.16630977872948	0.0	-50.960420132279516	-38.6796749574828	-36.7758352175848	-38.69992473784396	-34.152043460800314	-42.916236892894865	-32.4464116911037	-52.765138946148824	-58.08693019560498	-54.865000650786506	0.0	-47.32668398848788	-47.44979951443458	-42.94876360109351	-33.505022878830474	-31.429689027223557
7.1805852962169885	0.0	-49.55516315220596	-18.959990567764432	-28.576533720983694	-29.51391617200286	-10.292788463511355	-31.55136751701449	-25.893611225110515	-18.175289455839554	-45.98863316361196	-24.796093389696576	0.0	-62.20051352392952	-57.794337890934834	-62.42846004706433	-65.59411470340468	-70.25376150936248
7.194860813704498	0.0	-65.94913683335349	-45.47994710653288	-33.308461802580105	-30.040613306710387	-30.63722575201248	-44.1333222854253	-39.34612852348936	-50.802075049317246	-54.01862964886906	-72.05690785648667	0.0	-83.2955269996509	-60.74735304905542	-55.44844530190543	-63.12184218814834	-65.93448318213036
7.209136331192006	0.0	-3.1868116297816864	-7.772096919822426	-5.567471322331919	-11.364539598350692	-1.4998234976183564	-19.30296910250143	-20.767935736648813	-8.620605798782215	-11.127195950488945	-18.058573031720226	0.0	-43.81628730979527	45.26680345045544	-23.66983289675995	-30.034761551643303	-18.305578832996055
7.223411848679516	0.0	-68.15415491332051	-43.45101236645084	-30.712319659003303	-18.127415800746117	-31.584572120716555	-29.826977217861636	-32.26349059210426	-33.96135979788461	-44.29378887973889	-46.2952778771724	0.0	-71.32726681020279	-77.79783345227571	-98.05858130689	-90.59734140300688	-80.73228730900469
7.237687366167024	0.0	-57.438527966011975	-30.638169587083247	-34.81741221164093	-32.53203823120942	-24.901883898338962	-30.865782534318374	-33.12200726563026	-37.24164342974959	-38.804402128631914	-50.667833119329686	0.0	-100.3982001182452	-99.94772468535955	-85.86684536894693	-77.34523937724906	-99.60861562332428
7.251962883654533	0.0	-13.689722754451179	-15.154731652946374	-17.19189142887521	-13.021728209325747	1.4017672899035682	-18.548643376416152	-13.658248861476771	-8.01049583449896	-13.36859126210252	-19.10294887050266	0.0	-27.723353690733344	-14.803478835879197	-13.84747843772918	3.796545687356783	-19.09812094379363
7.266238401142042	0.0	-89.42948496978178	-56.049749671663136	-50.55589108530194	-53.07773222403578	-52.02670304142333	-56.9522915311209	-52.8484365245229	-74.20700556566338	-78.91594410225728	-89.6249611510882	0.0	-39.411382224896016	-25.207715282790584	-41.80669382854753	-7.766153251589581	-37.604957507181794
7.280513918629551	0.0	-43.92946005373027	-36.76926277357032	-41.46064587806174	-28.64603218991192	-31.14103642064625	-43.285376750023964	-42.22876015455551	-53.27760543737104	-62.37005052871575	-67.90171378351172	0.0	-36.47223717744988	-29.61555020292293	-44.206163692055824	-36.065122040586054	-20.602114127725688
7.2947894361170595	0.0	-36.637425207074934	-24.290972195326795	-14.64703788467379	-18.188098066163708	-21.487725274114553	-21.814776328341193	-15.092018434695039	-6.372978163545358	-14.665729300085863	-15.489157454184568	0.0	-43.108680680998454	-41.01107472761599	-45.9652076264793	-53.86398424877479	-56.30266149359567
7.309064953604569	0.0	-52.337339468566256	-33.744470753456426	-37.09644814955122	-28.785701199366365	-37.143785417874085	-39.79890602670715	-28.230997526414487	-30.75310003088422	-43.31518664675595	-59.874562576339876	0.0	-67.76905540008084	-73.25024368371209	-70.20232618745452	-53.28736141037516	-81.17578018931266
7.323340471092078	0.0	-19.61424898215517	-9.705404251074226	-13.407554227341452	3.7921502567500833	-12.281811015598613	-9.722479819610783	-14.422845490914627	-15.061054274099131	-10.812587576336327	-1.7679892183622306	0.0	-122.83760182478031	-111.6548293370161	-119.08309215813254	-115.24698991546376	-120.35770064289385
7.337615988579587	0.0	-110.55349777970982	-58.63455388545872	-58.471513488932295	-57.93505756585907	-54.935779169550884	-59.46667865282559	-52.626948651547124	-70.62925030526117	-80.0701351763771	-98.50981810855698	0.0	-69.85702776577071	-68.27805940905681	-87.42765680718207	-59.74999195781946	-66.53179546943437
7.351891506067096	0.0	-27.428769439870035	-11.456804192643215	-11.876834730947113	-15.270997816201087	-13.264584709389998	-21.525129498779023	-8.18846938571165	-12.456923014783836	-25.20622737004745	-24.951817304178157	0.0	-26.3643730746481	-12.97665421632114	-17.150315456873262	-15.649861145689231	-10.542999675349341
7.366167023554604	0.0	-113.3437325704663	-65.61409457735722	-66.56645303996996	-58.68615728960173	-61.6294374904027	-70.54807905577528	-76.25247186315804	-78.50576980439473	-86.19228915544379	-102.48803626049536	0.0	-28.01871830143984	-38.00402210872591	-36.16128899165587	-23.273315945042228	-17.039770484409846
7.380442541042114	0.0	-72.3293305898575	-45.222252301824206	-39.22295996580868	-46.77981019832527	-34.4046740626118	-48.82530145320812	-48.982058128482244	-51.37915329330759	-71.09090152259849	-72.37949503516788	0.0	-28.766834062490414	-45.54229934308025	-28.5992783224939	-37.33227161773961	-32.43963394015942
7.394718058529622	0.0	-153.5061051616479	-86.28924497948034	-80.25343969433749	-80.0570458348801	-86.95461621186669	-90.51069706026054	-78.74673581074536	-108.10670729606548	-117.64981936648176	-147.0440320797668	0.0	-36.963594587753526	-31.097068610697278	-18.082154028825144	-19.096932853147223	-11.659433880335152
7.4089935760171315	0.0	-36.927911295887064	-25.795523895252156	-27.14852781871498	-24.001534872133963	-28.35794265927298	-24.634404433312156	-30.147602933960638	-33.415016722232636	-34.885307953846	-21.235654675820417	0.0	-20.535880567246245	-17.716766649828333	-34.481456386303066	-7.992798201136996	-23.778718190763826
7.42326909350464	0.0	-25.093737932211734	-21.14845557291016	-17.39900249561032	-22.9047758523202	-12.426790821544552	-25.434004226746758	-16.85626678653927	-13.751672413495417	-23.257923635557017	-40.74628632960763	0.0	-40.872035228781996	-48.6571565219986	-28.228828461715775	-19.780405787221934	-30.50759456488164
7.437544610992149	0.0	-25.240096958092458	-12.747889864995454	-11.11007307537256	-8.172044076915864	-6.790033894552229	-15.437744144517518	7.600268401309091	-9.92454405339011	13.759327616691518	-14.82008946816571	0.0	-17.484591668881222	-32.48538595798749	-20.525016726213895	-25.42562305025826	-17.84121657789614
7.451820128479658	0.0	3.9977195374626495	-5.313807131132046	-1.5739207651393972	-12.56281507627245	-9.568020411594418	-11.448286103239486	-12.036239920544167	-24.42432134907272	-6.856956695701166	-22.44590833259035	0.0	-58.60789016203417	-47.67505397598228	-48.762452616887515	-34.33548114260384	-27.01848407006873
7.466095645967167	0.0	-10.682054856682475	-8.836505904731457	-7.658970445040625	-10.377873671591676	3.4088982066798184	-12.38950063878851	-9.96531008787306	-15.502081494846031	-16.570858096912062	-21.56682719561468	0.0	-75.14650642648645	-45.5368173765757	-71.44960159428294	-60.820896502520505	-60.61290239949756
7.480371163454676	0.0	-32.48344099631116	-17.560962183696404	-25.321151412054036	-17.566280269721787	-13.819508698310075	-24.918001264664515	-10.677597992791448	-35.75145848660247	-22.89843258254393	-16.723074307835862	0.0	-46.43760449315104	-38.8064205938755	-54.36243442152084	-53.984730359283354	-50.21602671718291
7.494646680942185	0.0	-45.04413759621807	-27.607241704585217	-20.383993881197966	-30.518687414528024	-33.976100927194004	-29.459163665524763	-19.854542549079113	-41.037027988323224	-41.28562853086354	-53.55292004127996	0.0	-37.757381941466974	-23.258602628695208	-44.95843526861793	-33.971112632807476	-19.29638255916012
7.508922198429694	0.0	-24.697456797723813	-15.417223048153904	-10.597598548954704	-10.826199406768598	-9.24443033132026	-16.147581679100234	-16.964625698962163	-22.04700605886361	-8.537618847011498	-30.517154473136024	0.0	-38.471817951073575	-20.4922064309114	-19.08808303857007	-7.672613392615253	-19.897014853352996
7.5231977159172025	0.0	-66.73732161483365	-38.84773693255429	-40.32749266873031	-43.692379682017275	-36.13947624864118	-40.024811716798126	-37.724674687564615	-56.595101210396166	-46.037498943619184	-48.565924349125574	0.0	-38.19113574590169	-22.134797459375765	-31.53279707054068	-29.868919272918205	-7.2425343155394035
7.537473233404712	0.0	-80.52068079191804	-46.59118587396244	-45.386926740953506	-37.82546085631158	-54.09929186970909	-39.50014667774742	-55.8684760514878	-60.90954033593659	-62.91357722083726	-58.94587003892144	0.0	-43.66713232803921	-23.451696268722994	-26.373509240377626	-25.465438750079468	-15.878846134852418
7.55174875089222	0.0	-44.85772965681055	-33.14267285773544	-31.729152743396252	-22.651439792704423	-26.920301790237712	-24.57172031089848	-1.421440137592695	-27.878128951289213	-34.28353473349976	-23.888975577298517	0.0	-25.869805182033744	-31.43871015560244	-20.473078428820813	-31.088331269809444	-6.648918308719807
7.56602426837973	0.0	-42.22859807557183	-32.5789464558108	-33.45175901863897	-29.224107687643134	-22.880619917511837	-37.34335368763778	-30.94465886682453	-42.39026273256172	-42.95285619243904	-53.95875522758236	0.0	-29.28515977141803	-15.084748991123192	-2.281896859141302	-28.580031628722157	-24.611754625895486
7.580299785867238	0.0	-32.664437628819705	-14.871841465667204	-17.403450794452933	-25.275454490298696	-19.131787308640195	-24.726554169345302	-25.165884133707205	-12.538752471148062	-14.946204313011807	-28.20024052506044	0.0	-37.134787756536554	-48.89232633754274	-41.204782026684626	-28.31369385244106	-44.441624868799785
7.594575303354747	0.0	-118.12380039341889	-68.5815568094895	-58.59342354343147	-62.15362811606694	-57.62510099143354	-65.27975537677999	-64.65531291354746	-83.38955181133662	-82.8044927563514	-100.02860360811941	0.0	-32.40043582101196	-52.76030438512905	-57.38728100516224	-41.5089312155975	-45.117317892422534
7.608850820842256	0.0	-45.18834209472532	-18.05257727447074	-25.194632412367824	-29.468238995524754	-13.27951629243263	-16.61175656889433	-30.755703877617215	-29.770746972816138	-23.787778303119786	-48.8278500105819	0.0	-69.1997833680797	-70.81331189528693	-67.0729437442036	-55.917102623846816	-61.73884204451117
7.623126338329765	0.0	-29.566507787644674	-24.771087376360878	-21.369877522655422	-17.949611955966905	-20.739103593706847	-7.896074835448878	-5.566117476817649	-5.057513428075635	-24.900680783511937	-27.561571899194632	0.0	-40.40894613017314	-55.453088484946505	-46.94194664997841	-57.29671879735517	-28.99569912473167
7.6374018558172745	0.0	-25.2324148515292	-23.10296092565565	-18.855912562678157	-6.659304416361219	2.03185807710902	-20.04123779955411	-19.816719792823825	-10.935243823059675	-6.9581326393477445	-33.742482471414725	0.0	-57.3371690994719	-50.58856785971746	-72.5737255373113	-64.52683911240088	-61.08470454793752
7.651677373304783	0.0	-20.506938146019976	-17.332523839554238	-17.506469248322905	20.728489927236115	-5.535786202881707	-9.042794863363305	-8.982866066146858	-9.5401918359445	-6.449337373634104	-10.099293786392066	0.0	-52.85182203008016	-61.080030521036605	-60.39086255928708	-60.615844064706714	-55.36575634781889
7.665952890792292	0.0	-89.90530723495809	-56.966763553382854	-50.32148391906396	-48.2513438384817	-44.7754457949993	-57.530046008008384	-61.78037056572492	-46.06846397212251	-66.69492922682925	-97.18735084436351	0.0	-37.0263175041558	-42.70622129956792	-14.996671215456045	-43.96899180363941	-26.453104341188265
7.680228408279801	0.0	-50.749966772898944	-23.556181543557162	-30.6734326405177	-34.26818527512809	-14.363122009142828	-26.839231074611128	-27.547746250076795	-31.096055933835707	-39.08177235250863	-52.16435324486123	0.0	-47.6743943028308	-50.12379012902543	-53.53014391862716	-44.618824456727495	-37.22044619255032
7.69450392576731	0.0	-49.799925779492426	-21.38860184643853	-24.830778798244275	-19.170370067521542	-18.11143759201864	-28.95548531622618	-13.640881463072967	-28.769486289779135	-32.437757731631365	-27.272175661775762	0.0	-17.295956967260036	-8.038445967024991	-9.000036480812424	6.320870832698863	7.646995778810751
7.7087794432548185	0.0	-34.172577276365836	-19.740071766761588	-18.995230769540353	-16.567293483057707	-25.31150897349326	-19.093286782806015	-16.940518427284147	-20.45894291907065	-14.779796684603074	-35.32979480509093	0.0	-50.2376386938921	-57.49031077932551	-49.6463234631848	-50.795513935715235	-35.55985457405124
7.723054960742328	0.0	8.778860990921995	-5.424997265569854	-8.8294579402495	-5.55791008521379	5.617849389506614	-7.238178781225393	-0.6445937350108978	27.349602214958	-13.253066468406477	-4.496521022892245	0.0	-57.54616134715779	-55.12104677080339	-72.81763426623809	-66.19853073709845	-54.46944127422314
7.737330478229836	0.0	-32.29072809604015	-25.328144055296665	-19.90960625812656	-5.500478947101279	-21.015994343419443	-23.120231351707446	-16.20397583068553	-23.341239023861498	-27.151698329636393	-37.61806286361024	0.0	-73.77463342538925	-82.27435890888464	-45.954354851794925	-68.70754585597867	-71.28690212524536
7.7516059957173455	0.0	-28.80387192164231	-8.477040459716521	-3.9601389223727583	-8.467929066320366	-13.617107709637493	-16.76324925152218	-8.090682958123663	-6.410869839601129	-18.765195071644854	-30.591278495176677	0.0	-28.09614966985137	-27.851160826235418	-48.48996984763533	-28.921835324204203	-42.796127287309055
7.765881513204855	0.0	-46.323208822069006	-24.33640153175994	-22.898862550634828	-17.953086608515164	-30.736122659077747	-27.230468494060293	-29.602579102889262	-36.88399053562619	-26.87590800375799	-39.234747096836905	0.0	-27.683939429775307	-18.899374084801607	-23.898134807645338	-9.821171084403906	-7.792650561947162
7.780157030692363	0.0	-32.58056998764658	-19.173322915234582	-20.54548366082952	-27.065119043405552	-17.627200734299656	-24.32500461284372	-8.091176374047283	-26.558488463334438	-30.43436156561373	-41.717106211203614	0.0	-49.42950809553313	-44.07980810342489	-53.754977801285534	-15.114119890122536	-46.95400363845592
7.794432548179873	0.0	-34.70597787094227	-24.712249296602536	-33.9722599920466	-32.08895792965345	-24.95441591109174	-36.74148218259688	-24.524644658244135	-22.95857183559569	-44.35451097112546	-17.970093320045226	0.0	-44.31204145254073	-55.06161300813148	-60.2131249137622	-2.5670558155602325	-64.81073812786549
7.808708065667381	0.0	-44.03660898753354	-23.310972232975956	-21.35362317038309	-26.663905366080826	-13.7424295988211	-32.946143208631	-29.678060997647236	-31.88555293648776	-33.39909612154561	-32.885196603799606	0.0	-36.238406062602614	-43.49081405450377	-29.969629858064597	-48.84952735684571	-39.047786351009336
7.82298358315489	0.0	-44.37456500684375	-29.84804016244095	-12.694309600472902	-23.50205714117668	-13.621064740336434	-22.240867946965654	-29.240002585203186	-33.952691032841514	-27.8781816201939	-44.8606672515193	0.0	-29.363640560767326	1.0288922402841936	-23.328280713563732	-10.462734432939552	-1.2502672918783362
7.837259100642399	0.0	-41.92699505268884	-28.13607714589478	-26.889599057799217	-16.530767930438422	-17.259637346899336	-14.38720005219695	-17.4212379028871	-15.321680521159802	-41.23595853634818	-43.53726426909769	0.0	-51.90880895023246	-35.703013532033246	-48.36667949522956	-50.390961868687	-60.714987551959766
7.851534618129908	0.0	-13.196861542338665	-17.845357657374908	-19.263299892209137	3.15170961523501	-5.816135862062709	-18.23392410489952	-14.566015035300115	-19.169758456899725	-22.314883150217376	-36.901244308837455	0.0	-45.65499903415469	-44.79305188028672	-38.32048842436825	-46.691282540603545	-5.333710289885653
7.865810135617417	0.0	-65.02252001247565	-34.271025164592594	-38.64811809582238	-32.0755920297864	-34.811842662929955	-40.5878946086751	-42.34513725206283	-29.64166118558505	-52.29686176407142	-41.470081767428475	0.0	-61.21232691741509	-68.73857742922144	-53.76920112005226	-40.477847811284505	-34.48548546869817
7.880085653104926	0.0	-14.91896330082444	-15.69180172432372	-16.604600824086898	-11.877522250855113	-9.506040369335393	-8.8060846869608	-15.44550958535292	-8.58022671507345	-25.60635259272628	-22.611674409426765	0.0	-88.97750307197263	-89.24383497714332	-95.88036693647835	-81.15956496938689	-78.91565074310247
7.894361170592434	0.0	-24.14790068520975	-12.393449948019514	-16.093316912662672	-16.755068102240873	-6.990177025246893	-15.96073756439496	-3.102284251193943	-15.736494869122298	-15.607442461031615	-23.45642236446262	0.0	-49.19810119731241	-55.80009360422515	-45.89553397442724	-46.75711727312197	-34.11659345677406
7.908636688079944	0.0	-61.559762628781655	-36.96197715080546	-31.571563501744862	-34.261791759172716	-19.276185421262515	-37.16308092114684	-35.9374821280616	-21.48929389112571	-47.107695794115365	-25.855362426464254	0.0	-95.65295373308345	-90.43843704816011	-86.251455347841	-55.63063912859377	-94.87610776834522
7.922912205567453	0.0	-61.30218235875358	-40.74520361099069	-34.60780486663871	-45.885556265810294	-37.76575240157303	-35.56449059455823	-39.41011251486825	-36.54419952476604	-36.91765922787209	-49.54961469565081	0.0	-47.07701899270348	-41.20474020485336	-28.189611264957236	-34.83328047040767	-33.95963236874872
7.9371877230549615	0.0	-23.448476255772285	-13.556656943028674	-10.542841601504504	-11.802035406250683	-17.01117361835337	-17.680520457165052	-7.393987703133553	-3.183810086704925	-13.542560201840748	-33.08252737040359	0.0	-57.89233278588111	-71.80545881912478	-61.37287059691721	-55.69633373991804	-27.984656797008544
7.951463240542471	0.0	-17.811410947438773	-25.2951367033368	-27.65088522752835	-18.01830969088287	-27.52964872699495	-19.254063600941492	-11.271241129102798	-40.86339137235697	-18.684158293728462	-45.99462020289715	0.0	-20.0328000730565	-18.786950550299323	-25.525327167670095	-18.290881213252717	20.271267646177026
7.965738758029979	0.0	-103.13616149434189	-63.33724611940365	-62.643449198856814	-59.163268200895736	-64.89012131399832	-67.66436752002974	-72.9567602738249	-79.58964549118888	-97.70207648928314	-83.55554288833281	0.0	-80.18292119783989	-79.8562101470004	-74.73067583618516	-73.8486124017905	-80.8289152525333
7.9800142755174885	0.0	-50.31084025475459	-26.713718303508955	-28.708721617436158	-16.325584357910657	-27.953589710463827	-20.736602063467455	-32.93395537177404	-29.896900351786304	-40.85569186586053	-47.93432792464764	0.0	-55.48464402990517	-30.48739309891101	-41.8311113526311	-50.146216442706	-31.510488047324028
7.994289793004997	0.0	-26.47978346255026	-0.796830294447503	-12.205510393394567	-0.4280595362841865	-3.4045079184820137	-9.759304582542603	-17.391222821841335	-17.99332179080042	6.765929167012909	-13.19256160827168	0.0	-87.38214194412485	-103.60492122961591	-83.82384906300645	-93.80307395358075	-73.30321506982835
8.008565310492505	0.0	-6.4334117571495515	-7.274966662851552	-10.200797212656214	-5.017068877341668	-0.6495215298131337	-16.346785307662874	-8.90596560569721	-3.571420345287756	1.4132388936340667	-6.983480668317126	0.0	-57.04628725846506	-63.36797289923217	-71.18772634928418	-58.45353110131491	-33.33060800605125
8.022840827980016	0.0	-59.42151610123881	-30.27873752102306	-21.476874709562853	-18.973755721789523	-24.12463987087184	-40.58771942574044	-29.979572359345468	-23.77881891075812	-46.33811104187892	-46.423666549755424	0.0	-70.69825511740542	-58.3098901182725	-62.036998770044384	-52.62304134734165	-53.719255161875864
8.037116345467524	0.0	-65.81737419479649	-34.33893233340191	-33.39729800295685	-30.963955226540953	-39.63816978166872	-32.04342563310366	-38.06576666499599	-55.80135618793314	-55.54830422199094	-65.56458226664662	0.0	-48.175499492257075	-53.81757048040559	-46.02376341566884	-49.50791277697239	-53.988922577486896
8.051391862955033	0.0	-38.52293891886574	-26.828087442434985	-36.46415461842739	-26.760777881833107	-19.38234382325591	-29.54938027116469	-22.601836500887146	-37.429369913332806	-41.230253719619014	-32.95757404009701	0.0	-44.683467720799534	-35.83309718815323	-41.47748529159898	-23.039402045833107	-47.962673294651715
8.065667380442541	0.0	-44.978063996162305	-23.05816439616769	-18.40494777718601	-14.201730953047978	-17.805556545676236	-28.786841241241945	-20.396767860930993	-32.3933851913594	-30.94663909714412	-22.660625232584422	0.0	-52.874738671848654	-17.823797101838164	-20.515384277358255	-25.96078844272123	-24.945653410683963
8.079942897930051	0.0	-70.80812532509724	-47.29394415659365	-37.76492209356987	-53.59889583235946	-43.00347055928663	-39.029683783264005	-52.86282072250503	-54.22677350700629	-62.39731747192833	-18.057617837249737	0.0	-52.90714699258127	-43.24476341521638	-32.873572489294446	-32.654076997316025	-39.2322248261983
8.09421841541756	0.0	-38.95864021269921	-15.407058550627006	-15.26697038109763	-6.123624472068841	-6.499414609996925	-20.19354641724542	-12.777416602859837	-11.736690841817376	-23.033220627991298	-34.44064023831639	0.0	-17.41924283225558	-17.21306174956227	-27.94217865837839	-4.039152018153741	-9.616323493907952
8.108493932905068	0.0	-30.936783582843965	-21.701665306586072	-17.479750725454085	-24.052304528625566	-0.4377258269739301	-24.024885864384856	-10.055383792588463	-23.460069517040424	-21.940377529149508	-14.323082930117513	0.0	-97.0419221391983	-53.034347328713594	-82.66425468284129	-93.94041360737528	-65.60443578747686
8.122769450392578	0.0	-102.53096642821382	-69.36446907592227	-69.40567964407867	-69.30886459976725	-73.1651973365803	-71.09014579869583	-63.39384135293567	-96.38982053521306	-101.81331412904396	-115.04481520534293	0.0	-39.21974154806661	-51.84036768800052	-47.6786822411113	-26.216024252267975	-27.690642850123023
8.137044967880087	0.0	-2.3575188890641816	-17.14115950047053	-17.76597306989962	-5.135569411226043	4.499673817038174	-16.657179413670942	17.759058441785943	-21.545794213943438	-18.33121080456835	-16.7918405975537	0.0	-26.196918997217463	-36.112836213261225	-33.96378758582883	-23.746538956683548	-10.470585809805407
8.151320485367595	0.0	-132.5286626344127	-81.37068289975743	-78.4157222788632	-80.10246883964705	-90.40545663243277	-75.81520767208764	-93.66217679413717	-109.3655940563206	-111.76869577272252	-136.87331846253934	0.0	-30.807079576785437	-26.85873215655728	-28.701485700096924	-25.863576276785913	-28.38022183299179
8.165596002855104	0.0	-61.99196085606671	-28.639360144719642	-26.454152756396635	-32.61964808275155	-32.13844248922709	-24.136620238166273	-19.735146985758345	-32.33064296512855	-47.97393243852922	-36.50506241314136	0.0	-61.706873317685485	-57.676084225195574	-81.2968132129009	-67.66383534572122	-68.27706574197724
8.179871520342614	0.0	-56.75933309153259	-29.771819188891	-28.92055124457726	-34.069107145951875	-22.5067872477959	-25.01677215310845	-37.36454848336907	-28.507364137669907	-42.232562525826	-31.60030309110892	0.0	-60.115591010065636	-70.87447943617661	-57.16941136956349	-68.59862153804461	-51.30043804482281
8.194147037830122	0.0	-172.24709662885041	-90.13406263012511	-77.9545769440083	-94.7608389879089	-93.7211482746477	-88.11106219767362	-97.67218358385458	-115.75066155480691	-131.64612092109198	-157.67237810295182	0.0	-37.07828158244681	-40.56251455947545	-36.358032512854194	-36.45189985621143	-45.18099517072234
8.20842255531763	0.0	3.8283367977688036	-4.246529275041167	-8.891713459239037	-14.517343838098858	4.248294074008111	-18.340699738362524	18.72959625009894	-15.716070337984664	-9.577302623718468	-9.354558785032589	0.0	-46.694638895877446	-30.474309839809518	-50.583701524961455	-17.800075124585685	-31.534569922469466
8.22269807280514	0.0	-32.799194649375664	-26.676680532755505	-12.365180586498324	-24.89597217688952	-19.00035366061856	-29.6974568237045	15.995092185178676	-14.949022160866676	-18.55210127999844	-25.57713951479837	0.0	-51.25576943900293	-31.717100948923928	-34.82055495363938	-26.29774739649154	-48.71406970522756
8.23697359029265	0.0	-68.22827512309074	-35.21462671214699	-31.03394559460722	-40.348333124344556	-25.807185149684297	-36.877366647363075	-35.41813250905875	-48.06980730750581	-67.80131088166587	-70.94647377345478	0.0	-17.754871409912347	-32.025205198014774	-38.45041279392345	-42.90503223780042	-29.676046475446633
8.251249107780158	0.0	-24.618327108540125	-18.02172017345667	-20.433800770301037	-22.33566164725849	-18.229210082909216	-19.211226868361493	-12.165359107281184	-21.312133185413124	-17.83182454334986	-36.347906579253134	0.0	-36.48764284542106	-58.19076419856358	-38.451010455212625	-39.55674182939858	-48.60680445247801
8.265524625267666	0.0	-25.855372874013177	-22.854600765836615	-24.525673188181113	-28.641954975942486	-17.18569900568872	-21.696618095587898	-31.716508184117146	-34.46255591318838	-46.003622044028724	-43.77693786746501	0.0	-103.37380207194047	-119.46384975677768	-125.34422604196057	-110.93491929264472	-106.21852179118618
8.279800142755176	0.0	-63.89234959998197	-41.64153756693866	-36.298863654515316	-36.78708695565096	-12.78899435131351	-36.26185573304217	-22.089275738105492	-33.352584834376934	-52.14083664802614	-49.64289138107256	0.0	-63.03280165167106	-65.91800261211309	-49.922111803507235	-78.28429576227288	-57.345774442509814
8.294075660242685	0.0	-69.02008066254642	-41.79245886369358	-44.63287871123969	-40.17042921833178	-51.840186452611505	-54.89625131458542	-50.82825974161223	-48.41990454766748	-61.55673479230248	-72.28409826904858	0.0	-37.18922056830833	-26.20710319505784	-17.56149646827227	-6.353212277372933	24.97127455033608
8.308351177730193	0.0	-34.03423121873897	-25.183251156416876	-27.885920627662532	-11.621587574706313	-23.839308153599344	-15.734065866417781	-16.79139248757469	-20.999419587359842	-30.353151096102128	-8.698267214724519	0.0	-24.20684942700711	-23.848522575642153	-33.68300652520793	-36.82872205416474	-39.02549686389532
8.322626695217702	0.0	-35.16999764352652	-27.432482267376983	-37.01206347217461	-19.774439687677926	-25.462982768486807	-36.92777407292144	-26.384076944023843	-20.5831405383744	-53.624104747119276	-47.76736299494125	0.0	-39.06726003130324	-18.428478165871095	-35.15185404064847	-34.258278633785274	-38.69807408310027
8.336902212705212	0.0	-22.983327727934462	-26.404278388698355	-41.453134139170615	-44.90262204559976	-45.31456625651279	-44.79021338151425	-50.56808956948329	-51.76118827602756	-41.32279746937106	-59.73756855440269	0.0	-40.56896510030892	-42.946304464823946	-51.76065073051758	-28.2578466874262	-50.37571401656672
8.35117773019272	0.0	-28.033282841564358	-13.253273301645477	-15.089768674172607	-18.066511863518283	6.314193569824884	-21.265641795057068	-9.751590388842002	-19.75254782168592	-11.670761431290185	-24.030786646505625	0.0	-29.89989473501248	-26.088193675060133	-22.481334776373906	-11.841043329302629	5.941275554011286
8.365453247680229	0.0	-14.439540240168801	-12.584345064715206	-19.39493111961001	-8.386283641740597	-2.9852848716393594	-18.354583330973476	-2.0170882636038003	10.673791543559005	-4.115290398252101	-31.437520863979127	0.0	-36.25148924783739	-19.36089227537444	-37.97660140771543	-27.91674419752481	-30.96674629176479
8.379728765167739	0.0	-55.642795849056675	-12.270832264687325	-23.900509777352696	-33.537228764297296	-25.781204605510634	-29.687479368250766	-30.481407052516307	-44.666022995437395	-39.681007857373395	-36.7747701373811	0.0	-63.50736645698278	-36.53929677737478	-24.946900396716625	-61.08886647067695	-62.33642135423036
8.394004282655247	0.0	-27.120690138322306	-5.269845594865382	-4.143726307968372	-20.93678094857631	-12.367177893921207	-12.106689471896798	-6.585064105542781	-22.224925999576847	-17.31413451271877	-16.182239587108167	0.0	-51.93983089958058	-60.22312063509064	-66.86277327511871	-71.03001401973341	-38.932013682729576
8.408279800142756	0.0	-51.8033150198073	-31.112800401756356	-29.230306713282193	-30.919333941904274	-19.307217033146273	-32.81681341501941	-5.488875702330613	-24.273451680084403	-47.61618197898507	-40.9481611531237	0.0	-56.57744576013828	-59.286853268107166	-58.39761505610666	-34.3059058150152	-35.30865535593775
8.422555317630264	0.0	-23.627804438246635	-19.01324796397409	-8.891805018772153	4.02078895214691	-16.90556673617993	-10.17342267779181	-13.744009642524468	-20.80300984303072	-26.86104309590055	-12.510367018790156	0.0	-88.06956620549197	-88.7456551048808	-81.7994326298873	-73.4374921712189	-54.19100691333775
8.436830835117775	0.0	-79.4327101672666	-56.227516197128566	-53.007270182132444	-24.934970560948287	-52.83531167442427	-49.79893630013635	-45.13194448128588	-58.852366433972996	-53.840308983372864	-87.61530787025352	0.0	-23.836580838766633	-10.10960790033258	-16.208836147372637	-8.393996637751725	-4.045512984458506
8.451106352605283	0.0	-46.50333180564125	-37.49650397361151	-37.741070004632114	-38.96041015098334	-36.1532468412627	-47.38803036697974	-38.20162697749077	-31.380140805809596	-60.782444900396364	-66.22969728675828	0.0	-34.960684773167294	-26.906418363904685	-27.376420504876343	-28.737340670531502	-0.6311675096618469
8.465381870092791	0.0	-88.55005298255958	-44.43976596096002	-47.51510415950574	-45.63096962787629	-52.10941995969175	-36.05761636708493	-44.550419158300045	-68.77300135352127	-74.97279276952918	-59.89629655593946	0.0	-111.05049162367408	-96.32894759146478	-101.26394892892293	-82.89729960033972	-106.79549380628951
8.4796573875803	0.0	-26.401920452180978	-23.132811823519617	-15.668510398708806	-12.187097285637366	-13.68789647768612	-25.36115076368809	-9.203506355881146	-25.80568813250652	-16.227115136935584	-32.67137348663529	0.0	-35.604137333513656	-48.96027804488219	-44.43770000243294	-39.64600042117742	-35.53802065863631
8.49393290506781	0.0	-30.94723662307936	-27.8725202874603	-29.843933029242713	-8.482548893550424	-24.58466306828029	-24.527547666188784	-30.569258192853024	-26.01388787788351	-28.95430808299291	-44.50287916792262	0.0	-39.91307813526681	-29.349009143157215	-31.25673998211998	-24.18473530543055	-44.78528734827458
8.508208422555319	0.0	-81.57291380549205	-53.01360739381537	-52.67407871161072	-51.36135439684368	-58.441233052690805	-56.11509960576659	-60.153847849635	-59.37141398703303	8.616567754980355	-84.76165922197671	0.0	-111.66750628188797	-112.51836046473052	-114.38332408652916	-118.55595294343635	-119.52291833432803
8.522483940042827	0.0	-47.038873871748855	-23.57528273109474	-26.043268266207487	-20.893291718922477	-23.193994968363533	-31.454243947147162	-28.35083088128714	-32.2847473821333	-29.182908026540517	-37.68377911192427	0.0	-18.46586175154913	-18.815382999327852	-20.464350938560163	-15.218549942561678	-20.517009599862956
8.536759457530337	0.0	-73.34056743336916	-43.02875471028143	-45.83159948313343	-51.66747290590941	-43.03071733872593	-30.88396723071125	-48.91364741715736	-52.91919023589185	-64.68895472129493	-87.93618011814796	0.0	-34.03795284673078	-26.4456979674258	-17.48362233247597	-10.030202220259623	9.773250755622787
8.551034975017846	0.0	-50.16393062849232	-23.51703169984404	-18.702795411157528	-16.60702400119036	-27.42639134102153	-10.217578607513529	-32.36424835095633	-36.81218534862836	-37.11884731091331	-40.56186065771404	0.0	-18.311301107783272	-11.46198187624483	-19.111971936131614	-20.68526817950661	-16.991949974942397
8.565310492505354	0.0	-113.40646735027299	-49.42724202467076	-55.005278916126834	-66.83865993280828	-65.62855793861623	-53.33286390789481	-56.30584919244048	-71.8178354956204	-72.28427248179126	-102.72921725548377	0.0	-54.60158156649872	-54.71320800973382	-40.91550349035169	-45.23446316645184	-59.14648757599669
8.579586009992862	0.0	-42.27264969808707	-26.738641425573245	-23.255589382936428	-25.614004882434955	-8.288586585789233	-14.077745467085993	-20.42095802197834	-39.8870233090501	-25.391029336558443	-35.34695659381131	0.0	-42.54062836473976	-44.621852088088204	-43.124565663432264	-40.260076472257545	-46.37285801861777
8.593861527480373	0.0	-5.559878664638547	-7.989016600594238	-11.843831133353417	-5.782190437765967	16.065384720512384	-12.339466269019223	-13.816700757804764	-16.776500671007064	-8.181331269337969	4.311707203830659	0.0	-86.83759697585671	-77.77182429058927	-97.60475325007316	-88.51010173343715	-87.7156581634589
8.608137044967881	0.0	-56.40862783730211	-24.793977402798806	-25.5852827418034	-29.46947541977285	-32.452691399052725	-28.42182115454347	-13.043216065640014	-13.216491117518517	-24.04953930591669	-35.19067704392536	0.0	-15.462713646894692	-36.310762708184335	-21.946472404725302	-32.618219336351316	-24.479754600545654
8.62241256245539	0.0	-42.412866360229955	-12.786068051190295	-19.348552555833535	-17.13759621695809	-25.78130621616556	-25.286228486040702	-22.932387993200603	-32.55926047156194	-28.935813816317754	-26.519944336488138	0.0	-13.228520979761859	1.81741787193581	-52.37470163409906	-40.66124419480532	-9.248354565244506
8.636688079942898	0.0	-46.16647291788931	-16.291847651689206	-30.306531369531474	-25.50083775165993	-21.750305596995855	-19.98054319356323	-26.026994510428622	-10.893531622374912	-4.806170395135831	-31.15802015295675	0.0	-22.852265600407684	-35.137580247579386	-44.82886125014141	-33.84344869208825	-30.40456963024057
8.650963597430408	0.0	-49.97244432658308	-33.32040188866705	-31.387381467581392	-36.50362983347119	-34.91281914054511	-40.36728849686572	-40.76778591900716	-33.37576665895937	-59.27303628204235	-58.64892635926247	0.0	-53.43976634686722	-45.91159646363069	-61.13831742753367	-42.830828666608944	-71.43679606968084
8.665239114917917	0.0	-6.135107807926258	-15.80886914315183	-20.245325439799554	-15.313825633960432	-18.356914415545106	-12.778687428952898	-23.167940584107146	-13.311248771303532	-19.37276894073686	-37.09649722272059	0.0	-40.85404997843865	-23.783382130778676	-25.775882188894514	-16.489013696476835	-38.18152267798102
8.679514632405425	0.0	-42.46764981246785	-27.06239649954017	-27.133082005873053	-11.235903387450131	-25.46340449428734	-15.898901849480726	-15.645527977880954	-17.411538150190434	-24.830330590022577	-38.81922126129458	0.0	-29.27393651196945	-15.825919860329382	-13.555804584522614	-29.701602633043187	-19.753031154574828
8.693790149892935	0.0	-26.58443958881917	-24.79121475759921	-25.73870399325998	-25.744869130688837	-15.64510476468552	-27.267949328021164	-13.676549408163156	-24.996617852960863	-10.439157082912551	-28.972082067459848	0.0	-73.5259071858663	-47.966039911198166	-76.69430316723965	-68.30162265097657	-31.666886395814295
8.708065667380444	0.0	-25.389590553395298	-7.062932414584489	-11.622605393552506	-16.845626843028572	-21.511227345694984	-14.05628299422759	-11.970983723184128	-11.513006389892144	-15.565824589231594	55.858912434219995	0.0	-26.269069409362857	-22.965947994173117	-23.955362160057366	19.50149352225887	9.864956908845
8.722341184867952	0.0	-82.12159188367494	-43.80307819836952	-49.17090155831109	-55.84897176567081	-36.43710882014125	-29.44541621399038	-56.89036659235638	-55.92122051744241	-77.79560175048758	-84.77096952960912	0.0	-85.62024644674747	-77.26459984934655	-65.25185436437208	-79.90458698580635	-92.96599354553851
8.73661670235546	0.0	-82.0754077665371	-44.110571091908724	-49.89596176802464	-48.65982639360952	-54.62351412334634	-53.330894070399474	-57.77127040084445	-55.91380353683986	-63.05367237805351	-67.42169062119022	0.0	-26.21667663339664	-23.44982391198032	-2.7270496328441025	-37.72741568155473	-25.55907813350262
8.75089221984297	0.0	-42.40276311292163	-24.95668873965263	-11.749854763823118	-30.08575825663454	-32.81225707923187	-23.075121423762525	-24.490076043831444	-40.541726873014724	-49.61872255602927	-56.68202935485598	0.0	-62.07659263256202	-49.539523937514105	-58.47268722352942	-33.04371955949253	-54.27445879479202
8.76516773733048	0.0	-73.8246690451499	-28.594056254345954	-35.23967350075708	-29.472046252837902	-42.24908404936714	-24.874736583800022	-27.436898553433373	-44.865469335879666	158.42119193464478	-45.55015173590682	0.0	-7.33037461291347	-29.097568466127804	-54.41240426638307	-25.907242043107946	-44.43624668305623
8.779443254817988	0.0	-74.84071959770247	-48.063271925773805	-41.90483071048023	-27.193344922204524	-38.875765982758075	-49.133362179784875	-28.583522360104176	-54.37153871811988	-31.052298395267172	-75.42814518107934	0.0	-83.52623655785617	-75.96502227743908	-27.323115743569904	-56.44890764113529	-60.779156246995036
8.793718772305496	0.0	-38.93225506329386	-16.215793622251045	-11.578725998539799	-14.551136068266924	-18.20470308682611	-13.57830730337494	-19.22126744390445	-22.39787459729303	-3.234513701079609	-29.256814798061956	0.0	-66.07054267372025	-24.260868679818223	-61.77904163148283	-55.90426906174265	-50.83744026822577
8.807994289793006	0.0	-48.938002989071066	-40.79187601740963	-32.66445182155864	-19.438633396447095	-21.976624657273145	-37.78013716436509	-41.43354239802821	-41.077924081796176	-35.088294727315194	-62.36122331788068	0.0	-34.234277866057326	-35.40488173612058	-34.427890630234764	-19.646013573901584	-32.19456875362121
8.822269807280515	0.0	-21.958499843900007	-13.544642227668529	-19.56246828641706	-4.3689337126760925	-12.314538675333944	-1.0414799484951947	-24.174387218596866	-16.674253848652008	-10.823885999488757	-19.774157784832273	0.0	-20.826928056019188	3.6205304503769593	11.217360505835714	-24.723896491460668	28.256630974410953
8.836545324768023	0.0	-23.12431565629758	0.4811187905636594	-5.747141049583244	-9.150456665915746	-5.221983390455892	-8.486632399700804	1.4585740054015814	0.8621093148565143	-21.87643438532845	-5.830727940103164	0.0	5.251561395824909	-21.633373563370917	27.892793900930034	-5.571718605357991	-0.6912903117416334
8.850820842255533	0.0	-32.612696495068676	-18.597198137176992	-19.69701988438055	-8.84153961731704	-10.341607754062835	-19.271566114055094	-11.776913669802758	-11.8736531471479	-7.359538526926353	-29.795870261361564	0.0	-45.67210794776089	-34.66504276700568	-41.95860439457549	-5.166172045598011	-9.591192134092156
8.865096359743042	0.0	-45.241543649840075	-18.450975805625088	-29.821876355368143	-26.2217032436305	-30.358847086433894	-21.636561962649836	-21.07045165130737	-25.2843526498221	-32.513660183889684	-47.07004882279338	0.0	-50.0267371197261	-30.736621058767355	-59.09731683275797	-57.61714165103704	-58.07522988857182
8.87937187723055	0.0	-46.43273758056555	-24.29378257623396	-21.09179180931175	-22.002473758765845	-23.534222181072902	-27.28997632913701	-30.084670242962254	-23.262581424776382	-22.98466170778338	-32.154881641959825	0.0	-77.84081175227793	-80.75449714153422	-73.84690972804017	-50.55132238789092	-72.59092278674498
8.893647394718059	0.0	-82.60730790184243	-43.30192501354238	-44.223084425641545	-34.39142635748532	-35.76113349789618	-47.814166911652094	-44.540024169479175	-19.388738557070013	-68.48103274645027	-61.06860608913885	0.0	-41.47749636071546	-40.49943259689082	0.045262205454950945	-19.541761561891445	-36.7984025640208
8.907922912205569	0.0	-58.9787356749701	-28.018620306631572	-16.500375621707654	-19.88290901071242	-26.59961230502969	-23.97890276896965	-25.930001514930687	-28.103574167182074	-26.010011481592656	-40.576281088956215	0.0	-67.26619946982662	-60.888083706810775	-69.15153247598099	-67.62528327991677	-16.416386296261628
8.922198429693077	0.0	-67.38982448191767	-23.101192800079914	-31.615405561948045	-24.24671200980371	-25.407510490727976	-27.251704603664322	-14.792425886735204	-36.86343533225244	-38.94854046044768	-40.42858159801413	0.0	-96.16110304094425	-71.65382835369854	-81.72314738455509	-72.35337549733947	-89.77126186574051
8.936473947180586	0.0	-72.63987395759959	-28.89671524856157	-46.13365548608715	-42.72956390816497	-40.275706853203125	-44.23008808005878	-33.75021214899898	-50.0814215729157	-55.503394027462676	-60.56767184616735	0.0	-93.83325406934325	-87.58465707185849	-90.53613694642536	-80.17135038599437	-89.7022055955261
8.950749464668094	0.0	-40.18934412045084	-23.37148337111132	-19.935883553138655	-21.699828229762502	-15.94177206080298	-33.95449427859469	-28.88166578610673	-22.243371799842404	-30.621972614800463	-33.490431288558895	0.0	-18.35104657298154	-17.36308589004452	-36.17768712714125	-25.5256103012846	-17.439338965960403
8.965024982155605	0.0	-40.7476876934372	-23.407509011673483	-14.424668741260575	-24.279321859011542	-7.027379506715962	-11.668961388123208	-9.392386283023704	-19.58781190643478	-36.74285839842692	-17.950451234344783	0.0	-79.97813276562519	-78.23174055990178	-81.32499018630494	-82.79516217859424	-70.56245291539858
8.979300499643113	0.0	-33.61178022341862	-12.210438736275577	-14.38183654351734	-27.12039343751826	-17.367021545038767	49.067391868214706	-17.56323273541463	-37.21974773592888	-26.74308101586834	-48.758228962771334	0.0	-9.735575680400128	-21.432276182776988	-2.8946714476363673	12.627359277468019	-18.78355393899164
8.993576017130621	0.0	-39.64026557896559	-18.18416201625806	-16.59933119975605	-24.193223672123974	-22.108360443915853	-17.70250975147003	-3.1962608595606907	-25.539973919965426	-20.82447519629742	-28.261354561181697	0.0	-66.89970849060678	69.71100136781217	-31.235175714926466	-43.51407515330417	-59.954454224464655
9.007851534618132	0.0	-59.67607978423173	-35.96558609145703	-30.884983271241282	-13.842073996209198	-28.74622740738899	-33.304054701580824	-41.16195490856549	-24.279724878041424	-51.161859554441854	-58.74673535621759	0.0	-83.36599192720999	-73.34844318060298	-83.77147627907657	-101.37615248992407	-97.53741329304987
9.02212705210564	0.0	-15.809124968199619	-17.368556778170113	6.429924332605071	-21.617044265442612	-1.7246031054219164	-15.6715879332117	-10.300768578798456	-14.52897078081573	-17.377728555999806	-24.00687015015527	0.0	-78.82242303981407	-53.766230202099976	-60.348924877746725	-67.99179245090228	-47.33298102996955
9.036402569593148	0.0	-18.521708809697635	-9.677221852189628	-1.3448195915556684	-7.246085182883757	-10.92471697871589	-9.478000290413041	-7.630785258311032	-0.3903822661265801	-25.94247051592219	-19.039572108130287	0.0	-66.19978634761411	-55.33171838920766	-65.96507024127153	-61.001707614116015	-58.89890272633429
9.050678087080657	0.0	-49.69835204566255	-27.97450477224855	-24.78253578305536	-31.022539355794255	-28.07621826056562	-25.078182988673404	-21.33575135425469	-31.954151069503084	-31.74360108429066	-51.21761643331156	0.0	-26.750363500381134	-11.771875731453509	-20.571572906650754	-2.1043082745113675	35.094993211538366
9.064953604568167	0.0	-51.52515779781622	-36.81534547071922	-35.39237270446072	-36.36441301028273	-27.814383367303357	-40.94216127411955	-34.10094619200366	-44.47652900448695	-36.72768508604489	-58.224667177392426	0.0	-16.797417514554294	-11.000024154439354	-45.20456760209289	29.908550639559227	-24.4447251072995
9.079229122055676	0.0	-14.715391635785675	-19.559770196490433	-16.61753609964546	-12.24297938026228	-8.343188978441528	-14.457240110884031	-15.636790685892162	-13.79998721063299	-13.259788211622402	-20.417159625696147	0.0	-34.16577759124923	-70.78643884919803	-14.740981717024757	-29.728072992182586	-58.69282353428438
9.093504639543184	0.0	-15.887834896194553	-26.03913033131994	-21.701900713997727	-19.200616336631228	-28.916161369307165	-27.597559936529816	-28.295561669890912	-35.00594709283404	-38.23176444894637	-38.857122661385674	0.0	-78.08316591559952	-105.52281149045525	-73.4264768911595	-82.91901007538743	-70.50328540156103
9.107780157030692	0.0	-74.9798246893207	-5.851712119025579	-38.038160054520816	-30.403249560251734	-32.01562599266263	-40.977707588993596	-39.08173623463485	-20.69412302006068	-53.427654419428535	-55.09889924006802	0.0	-47.134788241482184	-37.00812775356145	-30.42961202057194	-16.142002599690755	-34.12609517688476
9.122055674518203	0.0	-34.33182830904652	-24.872177732615587	-27.928315564471163	-15.85725077550152	-15.27300204643928	-28.116156783783058	-22.18309474715115	-26.145371932638277	-45.47746417841007	-22.71232088338471	0.0	-27.00516480297224	-28.76104838167742	15.24799280270306	3.0245630064166096	-15.211839916862317
9.136331192005711	0.0	-56.77495310601855	-20.890967649362967	-32.4338045991648	-33.8350034094454	-26.039724235205757	-35.81216043056923	-33.023561504211	-27.212145240726514	-35.73859058465859	-58.53248956940516	0.0	-47.0353482962281	-41.111619425516245	-27.207366438719568	-15.921237801223002	-25.765787197839998
9.15060670949322	0.0	-39.149758047345685	-27.13558186084944	-23.972196165172054	-22.596945198907427	-22.648910737689846	-14.572523452450493	-3.010870242745224	-13.423226251052917	-28.524577131930624	-33.399907342089264	0.0	-40.44652998813432	-44.72261504795028	-51.81660117697698	-2.271200715429436	-2.8586490695583437
9.16488222698073	0.0	-59.730389718511645	-35.355926696185705	-37.259865433101616	-33.87701920802895	-42.577384655573965	-41.32534338222987	-31.521526483477516	-26.81534518541428	-60.181626033864156	-56.6037538203282	0.0	-32.81531405616775	-33.88293917555829	-34.65525515952454	-34.85049071597606	-30.808907415436494
9.179157744468238	0.0	-62.11713662003667	-40.44204898200471	-30.810007666570407	-23.22840260756431	-31.231207337652318	-36.59278432139195	-26.871089171488244	-38.70592350842984	-17.659700135659914	-65.56147692556557	0.0	-52.086699424291574	-66.16637973492445	-67.33813817159636	-49.74344041355309	-74.3199727609616
9.193433261955747	0.0	-11.298706766073037	-17.89367311211056	-15.632246527606357	-19.404023706826464	-18.701161066137278	-23.368279856171426	-11.695137257732727	-28.211557217585487	-23.26275586880059	7.550796691612088	0.0	-69.39985591853866	-57.64268232123663	-78.14470377124502	-49.796218167560404	-60.5423112107358
9.207708779443255	0.0	-32.24500288204245	-15.105931750158893	-20.628183239932618	-16.4887852869272	-4.901872241456978	-10.0188885185895	-20.147926740109774	-29.260087947585767	-18.909079575307942	-37.62415665285408	0.0	-58.33730892132461	-31.8788500795085	-64.44974851738385	-43.27160509633254	-49.03879565606174
9.221984296930765	0.0	-55.963095250637764	-32.1435598721005	-24.19993388458301	-29.874326875255406	-32.91036685604331	-33.42135636050631	-37.22951672104405	-46.94579973243221	-36.19034645317118	-45.952625606161824	0.0	-28.766608729219524	-20.13719277927748	-6.705904897382674	-21.507231205542798	11.529022554567328
9.236259814418274	0.0	-44.05301039797689	-31.447680256072175	-39.163689384895115	-29.93354362672941	-27.111524400434387	-32.117429818538405	-22.58834021530637	-37.46792471337982	-46.63320871026876	-48.10393352849192	0.0	-68.91930678219714	-54.04849832193887	-57.62734937518935	6.534309883766754	-63.16801696389614
9.250535331905782	0.0	-79.28540131082238	-46.42659726322465	-53.73238308290779	-44.212977117489764	-39.89997146369127	-35.81538269476042	-46.17885931389373	-51.78266909903341	-74.52151411474951	-75.4730086546644	0.0	-43.57449831393905	-11.521977678710238	-37.051081668192886	-39.008301333247225	-31.732163092381235
9.26481084939329	0.0	-16.173115019898248	-9.579778125858006	-10.733889864086278	-13.108459364347373	-11.894231347728391	-3.223442290135838	0.3102820052526068	-17.55098309498001	-13.318312996008498	-22.807372669276248	0.0	-59.950962278712	-71.81531786594483	-79.49105272037264	-62.24656388858896	-80.87353100656075
9.2790863668808	0.0	-55.493738326011886	-31.165597382122385	-27.231506508038613	-33.45204683030758	-25.703459380619538	-24.454537850981314	-22.934332415394685	-23.763266339310686	-48.89793257225596	-56.699106963591554	0.0	-88.15706168022503	-57.643933751117174	-94.11327668323229	-68.00913867365537	-110.05687747279471
9.29336188436831	0.0	-105.4742212001678	-61.53863537284796	-62.43748862472523	-54.844303990655185	-61.050354893964105	-64.49014050207519	-60.08640825605728	-65.11216964633529	-76.13566649598968	-91.88049583625558	0.0	-36.37047449280755	-23.496872008007205	-2.910710967131889	13.190664816787393	1.479810258543361
9.307637401855818	0.0	-55.75000807310449	-34.471669317181835	-38.48651690486661	-20.140337233492396	-42.060016250490236	-30.244981498244858	-39.6028632513364	-44.04257189990068	-26.725231548197286	-43.60291357697445	0.0	-47.63303527705684	-67.00995374437014	-75.1144250464901	-68.2474579426126	-64.5569052734269
9.321912919343328	0.0	-18.41838251586445	-17.007334078067565	-22.641311581566814	-25.115147587321907	-15.532820562796235	-36.609220439307315	-28.679120496184957	-27.40394890850724	-28.724532614815015	0.27319672672008816	0.0	-70.94362538271135	-70.13162689470451	-67.0485834832637	-59.45489825151763	-60.00356727430655
9.336188436830836	0.0	-40.68666546692457	-35.91552405832763	-16.195930417687258	-18.441768653767415	4.721837941894831	-22.02313099193026	-7.261029519469863	-29.431873112952125	-31.944027176413897	-42.1239060954954	0.0	-1.2781480242463914	-31.101189041757017	-30.777090870425685	34.89182525877212	-26.43663550311203
9.350463954318345	0.0	-29.260926946227787	-23.362254081188958	-18.970786506952972	-18.40229634397668	5.88025662009119	-25.03032889027534	-19.436034201250333	-21.865114266083115	-35.54742672872787	3.7730112246178513	0.0	-49.87341306311836	-25.294100769067434	-64.7356653201554	-55.4168600861764	-57.43302584539282
9.364739471805853	0.0	-22.70118667000434	-19.340127252219872	-15.618476479589333	-16.767169735293542	-6.983577953611067	-0.16411823797113387	-3.2014979630841633	-22.170370195434764	-18.492048204415575	-21.792178335710616	0.0	-46.83281610075223	-26.268710574359993	-30.041200242806397	-47.07461817623628	-40.05584657994237
9.379014989293363	0.0	-21.74463035676583	-20.230808299674507	-22.850212966745378	-8.567097721701073	-11.828555175041691	-19.57435101058298	-7.2099124013262985	-21.865315415423094	-14.476463685834721	-36.073049920602294	0.0	-50.93187069714011	-50.22600474937701	-26.942515847729343	-33.05850692075601	-60.45181799698644
9.393290506780872	0.0	-106.92796569615336	-62.37082022181555	-56.9300756036154	-71.66105044113357	-66.26267723126318	-78.19729816081056	-71.40356281564713	-96.9803672422981	-104.34516909208058	-127.37770493000086	0.0	-23.315196853955662	0.6054795337238287	-17.76965842845823	-19.25447389127666	-11.164489562675909
9.40756602426838	0.0	-47.26079021166552	-28.737620723448234	-33.18625492247726	-36.643889887150614	-32.281986071129346	-44.838785644284066	-33.21087925601427	-48.000873233414225	-55.11501015744351	-68.98248031894558	0.0	-47.37526691059239	-53.60416492035289	-36.339848437126335	-26.70346296916343	-36.58133538357051
9.421841541755889	0.0	-61.84861355931034	-46.198770473469764	-43.04271295450378	-39.341325689442215	-48.34320586300155	-36.94079764001894	-39.31575090593377	-61.4448768520992	-49.67328009841399	-72.50785925602648	0.0	-51.69850762204241	-41.47509557268899	-25.035220507030324	-9.229995081062214	-33.86929150591362
9.436117059243399	0.0	-19.142555587617274	-17.65860650888139	-12.901256521743157	-13.033163531725817	-18.052652028960676	0.3490111064249523	-6.0756615585425555	-16.850617033876127	-23.33008779733786	-20.355170785073483	0.0	-50.4644537358691	-66.71402555174932	-64.64519782227524	-46.51886151795207	-59.2979948515349
9.450392576730907	0.0	-39.740962150955774	-21.95741580735855	-5.840128967801184	-24.267746024746337	-24.838324204075917	-28.17065457972386	-22.073350535122096	-21.834001585495646	-30.15557763794559	-14.333402144286248	0.0	-17.816050451474748	-10.534210593145358	-9.324967656396531	6.59391949643594	5.086664933121756
9.464668094218416	0.0	-57.59970443395285	-28.63818706750455	-29.88974286445101	-33.404341005000475	-14.906737506278102	-29.23323155572059	-26.014141485317538	-32.93724330659383	-45.31757564593978	-50.00964742274286	0.0	-41.891441746923086	-34.841190896342766	-19.9013579987506	-22.62614496633214	-39.72382965760363
9.478943611705926	0.0	-37.854273908280454	-26.641684600417562	-17.975487526473866	-19.61462285765239	-14.464547982841031	-26.22748205194621	-13.450611028876148	-24.039653816724496	-26.43946348927561	-24.654847646950437	0.0	0.8915422185446594	-15.648931154664162	-10.50940249918707	-10.813995718891624	16.13009535260041
9.493219129193434	0.0	-19.17409313101906	-14.34860133920528	-0.061309100392373014	-13.532131229523102	-18.09252365035201	-27.765871929788347	-20.0658483235033	-25.137588901430654	-23.845668303873307	-33.0812346409237	0.0	-45.82800675346159	-24.9281296812483	-22.23138158735986	-24.288376693752816	-13.671755868707827
9.507494646680943	0.0	-36.020659963104734	-13.172374360409314	-20.227041329584072	-20.62570371211354	-20.355511828700248	-25.901063415901717	-6.4993971314701176	-1.0386802025616717	-27.141955976324336	-25.081587881027005	0.0	-58.52360421630207	-56.67812086058032	-78.16876192868736	-74.73546536566168	-82.96378280373204
9.521770164168451	0.0	-19.08077778708674	-24.25534160816615	-25.257680106869902	-23.08014462926079	-4.755432406499206	-26.170434500353984	9.878268282288092	-34.13946598942222	-27.597250316324153	-41.40003519889446	0.0	-34.043926116855715	-44.77183192049062	-20.21224868453397	-25.390409920459124	-28.17992959629351
9.536045681655962	0.0	-34.33501487732747	-15.831035305201947	-7.718369856057485	-9.629735205406899	8.725353340560135	-9.242298711378828	-16.80407682886392	-15.781788126962812	28.26892127416338	-10.558060895550783	0.0	-64.17501307543579	-0.646088904654717	-51.550881935589196	-54.308422289661145	-68.50586646509865
9.55032119914347	0.0	-24.987835727440128	-19.83342660456318	-20.18413301794322	-25.98815829417283	-10.109354485118521	-20.99507190948922	-26.270175283429612	-22.954947136376646	-26.275530153938988	-36.745373224744505	0.0	-22.706068354691972	-17.64462243133917	-37.553575781890906	-28.859520671926116	-21.72911237033881
9.564596716630978	0.0	-50.0169881417275	-42.60952501917261	-42.83174136527035	-39.31136998195364	-39.9699574233781	-48.715050155861	-46.960445432818204	-40.34216528359036	-71.93394607024906	-58.98097086528562	0.0	3.6530274787279673	-17.514993575779688	-22.733011152897756	37.46805967531456	-0.05910385987177308
9.578872234118487	0.0	-23.597320247229792	-17.204549622868797	-16.587079909670855	-18.61035221648251	-8.965347393896566	-13.863626648893876	-12.477583104037409	-23.00408594543155	-18.072198007531874	14.899400408085006	0.0	-28.03852190835435	-15.137867450006368	-35.11002671839078	-22.757624715419773	-7.551179084087171
9.593147751605997	0.0	-59.71928008398409	-44.41463989366009	-37.11163943064584	-42.25684128092416	-40.707685246904575	-37.29867746737904	-45.65387704361849	-38.822785713506626	-55.74017752707953	-63.35211555006023	0.0	-37.30554260878194	-55.87512122566101	-50.67283215459149	-13.191343488068545	-37.280962821084714
9.607423269093506	0.0	-14.834571830605622	-12.641106101928704	-18.452666514892435	-10.508946702496123	-11.862259059559829	-8.80921302825005	-7.77161500742934	-4.704034156280719	-1.5467709432065857	-26.099152850091993	0.0	-28.457321958774937	-32.32247393596634	-46.56166663261305	-39.04762465412938	-37.68171021706046
9.621698786581014	0.0	-53.059177618676	-42.84578778651833	-37.918743536122676	-37.475915642368044	-23.09963318965011	-39.967383959401815	-19.394474232898645	-57.37238334551843	-53.19733693170594	-59.24673873793808	0.0	-67.13999830695077	-70.04061293278536	-54.96818039946215	-63.124310736063244	-66.60816161173746
9.635974304068524	0.0	-96.36947049713729	-38.183451860828995	-47.129051234244834	-47.88609192198874	-40.45623490635711	-50.80847585004885	-40.80078971284369	-72.63947683926743	-68.15759689612423	-87.71218294482264	0.0	-21.777938151721585	-42.95765920114431	-1.5141279949256632	-40.21059466587457	-34.20301348785797
9.650249821556033	0.0	-59.73185125839246	-47.090339618584736	-24.814062587913185	-33.91458769718171	-38.71077876374797	-45.84328077126628	-46.01659361014238	-42.994734330631886	-51.780485238979374	-55.9597090120826	0.0	-17.46827091655931	-6.078516747377691	-12.125683739150213	1.3427349140314504	-20.00739917798468
9.664525339043541	0.0	-56.05578587216868	-23.124006825048482	-27.755089504496002	-22.359062080891302	-0.5083458154272837	-27.448385310488533	-24.454325847623522	-25.73866507782988	-23.938198257014648	-43.7848602958953	0.0	-66.30742042116655	-55.808145065057765	-50.167922137275156	-33.4333981009978	-47.02611706665115
9.67880085653105	0.0	-30.62924143176171	-10.170551439621812	-9.715960588065808	-5.886168369019692	1.834662757824169	8.219528450763073	-9.155641839450862	-7.468544345554822	26.704323846479145	-9.802352723040602	0.0	-20.238823128114525	-2.1713182478318034	-21.422973508777908	-10.500830459975383	113.37402058000319
9.69307637401856	0.0	-44.34883179684089	-27.415095434500337	-16.000195093505514	-13.085279563703278	-31.207743678562085	-30.60951220004982	-18.753348110420713	-22.03054025868449	-33.505271884796315	7.176094901857908	0.0	-63.134526154447244	-53.46214008109413	-45.984234488619535	-56.04374490674879	-53.9911198851704
9.707351891506068	0.0	-27.979322789438555	-10.441631977834103	-13.671615373374443	-4.567881098042052	3.4289453389577766	-9.31569347068656	-7.776350773414376	-5.321671979595584	-14.166482129422189	-19.131801140527376	0.0	-77.42444142417749	-90.70973364009534	-96.20506579060769	-25.898256516638273	-76.13895736594652
9.721627408993577	0.0	-50.49345740228922	-24.548971189975514	-20.83355940696255	-11.367573302731778	-34.343011487065475	-34.71888782356852	-21.988779768865477	-35.30817394273848	-51.0250538365389	-46.88295121534218	0.0	-39.15253576650656	-45.907109030160576	-44.6601695872019	-15.589299416425698	-53.637862284547914
9.735902926481085	0.0	-20.815533581474522	-21.217948824375622	-20.844019216954013	-22.769551958900447	-22.24388833346106	-25.56659731829565	-20.43324527916595	-20.451733225397216	-26.48678087046237	-32.59516370695425	0.0	-52.835613866113896	-23.94234077253843	-58.693516659962896	-43.988020289424654	-45.565496276459875
9.750178443968595	0.0	-23.92311006623107	-19.664953913522048	-18.45684405926346	14.747054493481018	-8.900702856409154	-9.649700003845254	-9.746030036252144	-15.040868966639891	-19.4312259941417	-3.952358989529302	0.0	-29.07078776740994	-35.852177171808755	-51.33940465631721	-3.261489372533299	-39.12076104416731
9.764453961456104	0.0	-25.603043733932232	-16.922926478182323	-2.9668873453732947	-10.668823021996088	0.06969908910235881	-3.062642959213439	-4.545096427537601	-7.598819831462659	-12.818789104408872	-7.256325083706139	0.0	-21.299884665841727	-36.72675091804649	7.525282684640587	-22.698718725341426	-10.42484193646945
9.778729478943612	0.0	-29.591495043275224	-21.875956811535747	-24.384959267286103	-13.367461277889861	-16.507694045135146	-13.369560356983985	-12.755354499677628	-16.80633326076567	-23.14958954526873	-18.48421659835218	0.0	-33.73021553864352	-34.03004078734483	22.998904925674335	-36.85468705343508	-32.39901710774902
9.793004996431122	0.0	-74.65625417064128	-43.99723099585898	-43.60667246150503	-19.738374265199653	-33.96386856968479	-45.54575949579705	-37.613553737891415	-51.20920472020141	-39.26541049251527	-70.67511313522601	0.0	-51.74191902677306	-44.147898006387564	-38.78308637774289	-40.51416526920677	-16.758406758143124
9.80728051391863	0.0	-41.41303382635641	-23.025294761957017	-17.78510732089936	-29.91531644060012	-23.23867889946365	-20.388565804021408	-20.0932701164093	-27.623602987597152	-34.98562353628276	1.0336169244438225	0.0	-82.56953474219475	-65.03710402044373	-73.28463712886028	-77.29754651945181	-80.74371966790879
9.82155603140614	0.0	-77.36164973697917	-37.271746003433734	-41.399137492208304	-37.54234173640732	-45.09001039908434	-43.912300801287145	-50.08789170102838	-34.58116976064659	-62.81023417529943	-75.80525732552921	0.0	-34.48301151681381	7.081487436464051	-15.357168238612928	-8.642924566379355	13.799383321221606
9.835831548893648	0.0	-69.83262624147956	-40.13407443475589	-42.32950168569302	-38.64932145808125	-38.094073459339846	-49.9686501359018	-30.394316837434076	-48.074073038424174	-43.32101622854419	-27.609717244912538	0.0	-71.29402102454266	-50.214967868554496	-44.90639151655218	-52.905633222896185	-10.09841738305176
9.850107066381158	0.0	-82.82494437844906	-56.60533279878436	-43.23731526622823	-42.576332112846515	-52.46419964426867	-40.31816326036466	-31.703294387562014	-57.15403911477958	-74.52042496988433	-70.65952556816879	0.0	-50.12483773649563	-37.701110322662124	-46.65728175257927	-37.64774042205964	-15.812861993916062
9.864382583868666	0.0	-48.33402448942945	-6.493040749123109	-24.34995182998769	-24.68557656517291	-21.39668850001527	-24.541737370181046	-23.302191552443997	-18.55470428644029	-3.5079113632978154	-23.14259221546337	0.0	-53.291771393913976	-48.44858772463049	-74.65667137968205	-72.31875591706348	-42.86050587765737
9.878658101356175	0.0	-30.25378500340854	-30.399806590990195	-18.647900961695978	-22.161269234918755	-9.77175093577078	-31.47522284518735	-9.214494601769237	-28.15537153144072	-23.511501352531713	-22.521981533999906	0.0	-75.14112729850572	-48.19894341936504	-85.77390902316841	-63.93799832662473	-75.54196970181508
9.892933618843683	0.0	-31.29229946996058	-19.956951666066924	-16.136431880403226	-24.532294902845937	-13.925359783723325	-22.51653095100755	-15.668199630018202	-16.895846031776898	-22.516754595709298	-29.29382411019591	0.0	-0.12404780210958706	-4.782142821276639	-14.059565070317769	-7.21543278177479	-12.216988657359416
9.907209136331193	0.0	-36.48639068720478	-20.687216995741956	-32.82275502931002	-24.09604746632925	-17.54442569745452	-21.925578059924135	-23.287197126175656	-27.025741553432873	-19.355936832425478	-44.35099802257387	0.0	-60.690239167679806	-27.903250984632507	-61.41188981776414	-48.30189526349194	-53.38703813877506
9.921484653818702	0.0	-31.946347466300587	-26.75084691006117	-29.566194324761035	-21.511605348584173	-22.78846129273526	-28.130600295689902	-18.680006204568613	-39.00168252383951	-26.010843104405115	-27.691698921347186	0.0	-22.71679854919607	-31.511217820962703	-30.729549576047905	3.1153075705527207	-41.79790706090238
9.93576017130621	0.0	-63.4719970579678	-36.31398819529584	-43.52217945008361	-25.49602647020139	-35.118745298488825	-43.91146538248966	-31.345762811950287	-50.08014297294307	-42.60655878569088	-62.44295940493263	0.0	-28.157719033951622	-0.5462367763422156	-8.755503885821906	8.852381064826615	-21.160450190157245
9.95003568879372	0.0	-36.92261742183383	-27.99679359896467	-24.585495907213087	-27.83759954911907	-14.386419686322835	-24.510078887567154	-42.40102326995157	-12.955919795712859	-18.74100955866601	-42.67133252872941	0.0	-45.40790099218715	-18.643907289810016	-36.735601408885834	-50.890952222225515	-28.29860883730014
9.964311206281229	0.0	-36.98666627748159	-30.08065937011786	-18.386271261150437	-13.410585880141218	-23.006469347051713	-32.804217803893955	-17.198303320911794	-34.64644585661858	-45.17765524396013	-23.192797884712935	0.0	-10.275311757484138	-29.25318354858475	-19.498265400619164	-14.869144305351114	-9.809475811564749
9.978586723768737	0.0	-63.35218195588369	-41.248869755978255	-35.45090578582126	-38.76034741841606	-51.08242880754015	-43.55828935867837	-41.17186045241295	-40.75966940363621	-65.08354678524135	-45.046157394608244	0.0	-54.67524851498348	-51.951558184973806	-56.5911892260313	-69.54335394606217	20.728705448206522
9.992862241256246	0.0	-34.96429491719218	-20.505043842660445	-20.625867374015773	-21.18298017092332	-21.794334421373645	-26.68796036256834	-25.291677583237963	-25.904735674034473	-12.311674068090792	-37.49343217860294	0.0	-23.655594215060788	-11.929802573310962	-14.333116754735228	-14.434043219725732	-27.273463552310893
