# Supplementary material for: Terahertz Spectroscopic Analysis of Lactose in Infant Formula: Implications for Detection and Quantification
Source: Molecules. 2022 Aug 8;27(15):5040. doi: 10.3390/molecules27155040 (PMC9370465; doi:10.3390/molecules27155040)
Supplement: Supplementary file 1 [file molecules-27-05040-s001.zip › data/set1_ambient_1/frequency_domain/L000_1.csv]

0.0	1.0218496201205136	-0.021849620120513613
0.014275517487508924	0.7878432686545926	0.21215673134540736
0.028551034975017847	1.4689213146040712	-0.46892131460407116
0.04282655246252677	0.8360825942181341	0.16391740578186587
0.057102069950035694	1.3582078605890837	-0.3582078605890837
0.07137758743754462	1.3367717028049557	-0.3367717028049557
0.08565310492505354	2.689327961317341	-1.6893279613173409
0.09992862241256247	0.5037137709564207	0.49628622904357933
0.11420413990007139	0.6653478280924597	0.33465217190754026
0.12847965738758033	0.9155779811429146	0.08442201885708545
0.14275517487508924	1.3231332878036257	-0.3231332878036257
0.15703069236259815	1.438433711490479	-0.43843371149047905
0.17130620985010708	0.8379262699163255	0.16207373008367454
0.18558172733761602	0.7739573197408051	0.22604268025919494
0.19985724482512493	0.9443698301366091	0.055630169863390866
0.21413276231263384	1.0540680023330473	-0.054068002333047316
0.22840827980014278	1.0805604620309548	-0.0805604620309548
0.24268379728765171	0.9635453382485607	0.0364546617514393
0.25695931477516065	0.9036032252253712	0.09639677477462882
0.27123483226266953	0.9398099941377042	0.06019000586229584
0.28551034975017847	0.9995845253573858	0.00041547464261415534
0.2997858672376874	0.989012266780345	0.01098773321965496
0.3140613847251963	0.9562030000819507	0.043796999918049306
0.32833690221270523	0.9456554343386331	0.05434456566136692
0.34261241970021417	0.972132699375288	0.027867300624711988
0.3568879371877231	0.9964568496336831	0.003543150366316916
0.37116345467523204	0.9867439775686379	0.013256022431362147
0.3854389721627409	0.9565521595115146	0.04344784048848538
0.39971448965024986	0.939664194293582	0.060335805706418055
0.4139900071377588	0.9456928250908473	0.05430717490915271
0.4282655246252677	0.9639561967956376	0.0360438032043624
0.4425410421127766	0.9825208458183751	0.017479154181624934
0.45681655960028555	0.9870619392253183	0.012938060774681737
0.4710920770877945	0.9757291690811126	0.024270830918887376
0.48536759457530343	0.958767591669914	0.04123240833008601
0.4996431120628123	0.9405969959583577	0.05940300404164234
0.5139186295503213	0.9374211252690139	0.06257887473098611
0.5281941470378302	0.9533131761045256	0.046686823895474405
0.5424696645253391	0.975165626318426	0.02483437368157404
0.5567451820128481	1.0126764911760473	-0.0126764911760473
0.5710206995003569	0.9876050562986822	0.012394943701317773
0.5852962169878658	0.9719249359514546	0.02807506404854543
0.5995717344753748	0.9493346006475426	0.050665399352457396
0.6138472519628837	0.9329150603850568	0.06708493961494322
0.6281227694503926	0.9314267893796087	0.06857321062039134
0.6423982869379016	0.9458040664326155	0.0541959335673845
0.6566738044254105	0.9692966894482878	0.03070331055171216
0.6709493219129194	0.9876301606768181	0.01236983932318192
0.6852248394004283	0.9872827269880762	0.012717273011923824
0.6995003568879372	0.9714098618586042	0.02859013814139577
0.7137758743754462	0.9449366673507812	0.05506333264921881
0.7280513918629551	0.9246665471277988	0.07533345287220117
0.7423269093504641	0.9215405353236058	0.0784594646763942
0.756602426837973	0.939091747807167	0.06090825219283302
0.7708779443254818	0.9589408844197999	0.041059115580200145
0.7851534618129908	0.9783610658981116	0.02163893410188844
0.7994289793004997	0.9836608025360593	0.016339197463940747
0.8137044967880086	0.9686891973201334	0.031310802679866634
0.8279800142755176	0.9443074600514452	0.05569253994855483
0.8422555317630265	0.925400535232039	0.07459946476796098
0.8565310492505354	0.9189155178367507	0.08108448216324926
0.8708065667380444	0.9258424586600599	0.07415754133994013
0.8850820842255532	0.9434739793006554	0.05652602069934465
0.8993576017130622	0.9606762289502837	0.039323771049716294
0.9136331192005711	0.9656257203049625	0.03437427969503748
0.92790863668808	0.9551224741004515	0.04487752589954852
0.942184154175589	0.9382744712913073	0.061725528708692745
0.9564596716630979	0.9203925186807134	0.07960748131928663
0.9707351891506069	0.9186523483854481	0.08134765161455193
0.9850107066381157	0.9287249643562777	0.07127503564372228
0.9992862241256246	0.9405376362544692	0.05946236374553082
1.0135617416131335	0.9486553861337007	0.051344613866299293
1.0278372591006426	0.9418504339853716	0.058149566014628395
1.0421127765881515	0.9316315790634464	0.0683684209365536
1.0563882940756604	0.9202489540871412	0.07975104591285875
1.0706638115631693	0.9127069128885301	0.08729308711146988
1.0849393290506781	0.9191830286585141	0.08081697134148591
1.099214846538187	0.9471641189228561	0.052835881077143876
1.1134903640256961	0.988655068554223	0.011344931445776973
1.127765881513205	0.957463454097863	0.04253654590213696
1.1420413990007139	0.9370829299536817	0.0629170700463183
1.1563169164882228	0.9204109677297826	0.07958903227021741
1.1705924339757316	0.9270511773461888	0.0729488226538112
1.1848679514632408	0.8839041156152584	0.11609588438474161
1.1991434689507496	0.891809158749221	0.10819084125077905
1.2134189864382585	0.916177706411797	0.08382229358820303
1.2276945039257674	0.9665831554118608	0.033416844588139205
1.2419700214132763	0.9567630004569764	0.043236999543023624
1.2562455389007852	0.9487516135584383	0.05124838644156171
1.2705210563882943	0.926211024834079	0.07378897516592098
1.2847965738758031	0.8961223492469457	0.10387765075305433
1.299072091363312	0.8809225534185684	0.1190774465814316
1.313347608850821	0.8747426616815368	0.1252573383184632
1.3276231263383298	0.8924291657415857	0.1075708342584143
1.341898643825839	0.915577484494268	0.08442251550573199
1.3561741613133478	0.9383775248754271	0.06162247512457286
1.3704496788008567	0.9379968467891763	0.062003153210823725
1.3847251962883655	0.9206960070027593	0.07930399299724067
1.3990007137758744	0.8956337168099963	0.10436628319000374
1.4132762312633835	0.9772761794883204	0.02272382051167965
1.4275517487508924	0.8859090897976468	0.11409091020235318
1.4418272662384013	0.8923636078765953	0.1076363921234047
1.4561027837259102	0.9069329230158097	0.09306707698419026
1.470378301213419	0.9173376811108601	0.08266231888913989
1.4846538187009282	0.9179857879711077	0.08201421202889225
1.498929336188437	0.9028988080960122	0.0971011919039878
1.513204853675946	0.8845401409388638	0.1154598590611362
1.5274803711634548	0.8724868571688349	0.1275131428311651
1.5417558886509637	0.8771266355791818	0.1228733644208182
1.5560314061384726	0.88905224566729	0.11094775433270998
1.5703069236259817	0.9038580179843863	0.09614198201561375
1.5845824411134906	0.9066587623872356	0.09334123761276436
1.5988579586009994	0.9034392695459985	0.09656073045400149
1.6131334760885083	0.8877290208459949	0.11227097915400508
1.6274089935760172	0.8687784616978163	0.13122153830218375
1.6416845110635263	0.863169320497783	0.13683067950221695
1.6559600285510352	0.9015725690960438	0.09842743090395623
1.670235546038544	0.9942285585559455	0.005771441444054504
1.684511063526053	0.9153437954280956	0.08465620457190437
1.6987865810135618	0.9145867285081535	0.08541327149184652
1.7130620985010707	0.8391021844678156	0.1608978155321844
1.7273376159885798	0.8880799105342838	0.11192008946571619
1.7416131334760887	0.8801256797980077	0.11987432020199229
1.7558886509635976	0.8624314860273048	0.1375685139726952
1.7701641684511065	0.870732067777517	0.129267932222483
1.7844396859386153	0.8684862315012855	0.13151376849871454
1.7987152034261245	0.9064014799706651	0.09359852002933489
1.8129907209136333	0.8833163211271644	0.1166836788728356
1.8272662384011422	0.8806676571723092	0.11933234282769078
1.841541755888651	0.8742987866435098	0.1257012133564902
1.85581727337616	0.8616709463011466	0.1383290536988534
1.870092790863669	0.772153965760866	0.22784603423913397
1.884368308351178	0.8676168532812003	0.1323831467187997
1.8986438258386868	0.8672974393545012	0.1327025606454988
1.9129193433261957	0.8511449000743638	0.14885509992563617
1.9271948608137046	0.9047198187383412	0.09528018126165883
1.9414703783012137	0.8519766170917477	0.14802338290825234
1.9557458957887226	0.8292711502429605	0.1707288497570395
1.9700214132762315	0.8228270753203072	0.1771729246796928
1.9842969307637404	0.8442356182572268	0.15576438174277318
1.9985724482512492	0.8584936971785746	0.1415063028214254
2.012847965738758	0.866665699703074	0.13333430029692594
2.027123483226267	0.8730359989315003	0.1269640010684997
2.041399000713776	0.8995072169154512	0.10049278308454879
2.055674518201285	0.839014015428231	0.16098598457176905
2.069950035688794	0.793283718343146	0.20671628165685396
2.084225553176303	0.7855868160799412	0.21441318392005881
2.098501070663812	0.7970425883102462	0.20295741168975379
2.1127765881513207	0.8323796492606765	0.16762035073932346
2.1270521056388296	0.8486315995047975	0.1513684004952025
2.1413276231263385	0.8610355351143655	0.13896446488563452
2.1556031406138474	0.802557477575836	0.19744252242416405
2.1698786581013563	1.0538579143040283	-0.05385791430402831
2.184154175588865	0.7891605712354962	0.2108394287645038
2.198429693076374	1.2033347988318448	-0.2033347988318448
2.2127052105638834	0.7434692966859049	0.2565307033140951
2.2269807280513922	0.8088472458984343	0.19115275410156574
2.241256245538901	0.7889213309459226	0.21107866905407735
2.25553176302641	0.9115975736912407	0.08840242630875927
2.269807280513919	0.6633743805153132	0.33662561948468683
2.2840827980014278	0.8635180294811522	0.1364819705188478
2.2983583154889367	0.8433236148540357	0.15667638514596427
2.3126338329764455	0.8010781153191635	0.1989218846808365
2.3269093504639544	0.7638937868909931	0.23610621310900692
2.3411848679514633	0.7362203574482867	0.26377964255171327
2.355460385438972	0.7720419287379523	0.2279580712620477
2.3697359029264815	0.7543414365385258	0.2456585634614742
2.3840114204139904	0.923194132659008	0.07680586734099204
2.3982869379014993	0.7169453448340449	0.28305465516595507
2.412562455389008	0.8236872401473696	0.1763127598526304
2.426837972876517	0.8285562646223349	0.1714437353776651
2.441113490364026	0.7964940477966979	0.20350595220330214
2.455389007851535	0.7069799324826338	0.2930200675173662
2.4696645253390437	0.8975664610880183	0.1024335389119817
2.4839400428265526	0.7951485668576046	0.2048514331423954
2.4982155603140614	0.78260609698651	0.21739390301349004
2.5124910778015703	0.7788313728195247	0.22116862718047525
2.5267665952890797	0.8055109584313125	0.19448904156868752
2.5410421127765885	0.7913521298191974	0.20864787018080255
2.5553176302640974	0.7609958232411319	0.2390041767588681
2.5695931477516063	0.749422793735828	0.250577206264172
2.583868665239115	0.7550680937864668	0.24493190621353322
2.598144182726624	0.7788136934431282	0.22118630655687177
2.612419700214133	0.8122981386384619	0.1877018613615381
2.626695217701642	0.7228314522337909	0.27716854776620914
2.6409707351891507	0.5170529954361894	0.48294700456381057
2.6552462526766596	0.8018178780155725	0.19818212198442753
2.669521770164169	0.7354622717915034	0.26453772820849664
2.683797287651678	0.8470945897607981	0.1529054102392019
2.6980728051391867	0.8164096209152032	0.1835903790847968
2.7123483226266956	0.737816502463398	0.262183497536602
2.7266238401142044	0.7069580944828374	0.2930419055171626
2.7408993576017133	0.7621313350810391	0.23786866491896086
2.755174875089222	0.7957436832659408	0.2042563167340592
2.769450392576731	1.3001290930079898	-0.30012909300798984
2.78372591006424	1.1554123798172877	-0.15541237981728773
2.798001427551749	0.6676966670716473	0.3323033329283527
2.8122769450392577	0.8049310758736286	0.19506892412637145
2.826552462526767	0.7927755478340913	0.20722445216590868
2.840827980014276	0.6910469429181962	0.30895305708180376
2.855103497501785	0.6140185528767983	0.3859814471232017
2.8693790149892937	0.7144633679600296	0.2855366320399704
2.8836545324768026	1.9287906764210951	-0.9287906764210951
2.8979300499643115	0.6536640611456687	0.34633593885433134
2.9122055674518204	0.780333314739979	0.21966668526002098
2.9264810849393292	0.770417585207982	0.22958241479201802
2.940756602426838	0.5979326124587554	0.4020673875412446
2.955032119914347	0.6995856197717112	0.3004143802282888
2.9693076374018563	0.3305237952338323	0.6694762047661678
2.983583154889365	0.6529640725461155	0.34703592745388445
2.997858672376874	1.1539108255324069	-0.15391082553240687
3.012134189864383	1.2605823179103293	-0.26058231791032926
3.026409707351892	1.0828178726509072	-0.08281787265090723
3.0406852248394007	0.2580404919265523	0.7419595080734477
3.0549607423269096	0.4424989490443844	0.5575010509556155
3.0692362598144185	0.6819525967815189	0.31804740321848113
3.0835117773019274	0.8340582660893072	0.16594173391069278
3.0977872947894363	0.712796793729991	0.28720320627000895
3.112062812276945	0.46657590767990986	0.5334240923200901
3.1263383297644545	0.7487500402836457	0.25124995971635433
3.1406138472519634	1.6039287991964308	-0.6039287991964308
3.1548893647394722	0.4261846765167795	0.5738153234832205
3.169164882226981	4.517686504702211	-3.517686504702211
3.18344039971449	0.1793164618682819	0.8206835381317181
3.197715917201999	0.6041918703822959	0.39580812961770406
3.2119914346895078	0.764667090054405	0.23533290994559497
3.2262669521770166	0.5788191293896858	0.4211808706103142
3.2405424696645255	0.7579056747979883	0.24209432520201168
3.2548179871520344	0.48043657177932947	0.5195634282206705
3.2690935046395433	0.37785753373855063	0.6221424662614494
3.2833690221270526	0.45743199169812565	0.5425680083018743
3.2976445396145615	0.6464987241641507	0.35350127583584934
3.3119200571020704	0.6716766554199839	0.3283233445800161
3.3261955745895793	0.5711577979594422	0.4288422020405578
3.340471092077088	0.7487245624659006	0.2512754375340994
3.354746609564597	0.6578763823752891	0.3421236176247109
3.369022127052106	0.5421257813030337	0.4578742186969663
3.383297644539615	0.32308016774206755	0.6769198322579324
3.3975731620271237	0.24260663484559986	0.7573933651544001
3.4118486795146326	0.46358842530737704	0.536411574692623
3.4261241970021414	0.6806191803753251	0.3193808196246749
3.4403997144896508	0.6559989910371403	0.3440010089628597
3.4546752319771596	0.6418783166023289	0.35812168339767114
3.4689507494646685	0.5317767493233576	0.4682232506766424
3.4832262669521774	0.374033354891697	0.625966645108303
3.4975017844396863	0.3640809305967153	0.6359190694032847
3.511777301927195	0.40200661389681736	0.5979933861031826
3.526052819414704	0.690748862708581	0.30925113729141895
3.540328336902213	2.6588814662557008	-1.6588814662557008
3.554603854389722	0.8060923397361198	0.19390766026388018
3.5688793718772307	0.6164961198024813	0.3835038801975187
3.58315488936474	0.07144229273191514	0.9285577072680848
3.597430406852249	3.0596500031641733	-2.0596500031641733
3.611705924339758	1.1360746525262404	-0.1360746525262404
3.6259814418272667	0.2556403441561217	0.7443596558438783
3.6402569593147756	0.9881319261944537	0.01186807380554633
3.6545324768022844	3.31753132077518	-2.31753132077518
3.6688079942897933	6.3805641959391695	-5.3805641959391695
3.683083511777302	0.593856305777396	0.406143694222604
3.697359029264811	0.4563841951957565	0.5436158048042434
3.71163454675232	0.9592910610267761	0.04070893897322392
3.725910064239829	0.938628332649718	0.06137166735028199
3.740185581727338	0.5039923991694487	0.4960076008305513
3.754461099214847	0.0594896550448012	0.9405103449551988
3.768736616702356	0.7632806997393053	0.23671930026069465
3.783012134189865	1.301742686439636	-0.301742686439636
3.7972876516773737	2.4584139820728015	-1.4584139820728015
3.8115631691648826	2.1523245465727863	-1.1523245465727863
3.8258386866523915	2.4123726359814306	-1.4123726359814306
3.8401142041399003	0.5859636540184594	0.4140363459815406
3.8543897216274092	1.7449736663481712	-0.7449736663481712
3.868665239114918	1.1353368644548096	-0.13533686445480964
3.8829407566024274	0.5751323562807139	0.4248676437192861
3.8972162740899363	0.22739922839947221	0.7726007716005278
3.911491791577445	0.665405960769241	0.33459403923075903
3.925767309064954	1.728340970900713	-0.7283409709007129
3.940042826552463	1.5231819321803353	-0.5231819321803353
3.954318344039972	3.668957044852677	-2.668957044852677
3.9685938615274807	3.442237802682413	-2.442237802682413
3.9828693790149896	12.669413940622142	-11.669413940622142
3.9971448965024985	2.6609815316625083	-1.6609815316625083
4.011420413990008	1.910104523165378	-0.9101045231653779
4.025695931477516	1.6111845317403624	-0.6111845317403624
4.039971448965026	0.3931358653118925	0.6068641346881075
4.054246966452534	1.0909644171647894	-0.09096441716478942
4.068522483940043	0.9133317016272825	0.0866682983727175
4.082798001427552	0.956458109321055	0.04354189067894498
4.097073518915061	1.2403611541246942	-0.24036115412469417
4.11134903640257	0.7800241989124063	0.21997580108759374
4.125624553890079	0.5604693857786046	0.4395306142213954
4.139900071377588	1.0495060805292955	-0.049506080529295504
4.154175588865097	2.516646049765185	-1.516646049765185
4.168451106352606	1.6114983413610815	-0.6114983413610815
4.182726623840114	1.471091194082123	-0.47109119408212297
4.197002141327624	3.805858133985863	-2.805858133985863
4.211277658815132	2.369295115945131	-1.369295115945131
4.2255531763026415	2.6061321324226516	-1.6061321324226516
4.23982869379015	2.79839705187168	-1.7983970518716799
4.254104211277659	0.9287039741610963	0.07129602583890371
4.268379728765169	0.6719269349800366	0.32807306501996336
4.282655246252677	0.6074182201027429	0.39258177989725707
4.296930763740186	1.4265569561666265	-0.4265569561666265
4.311206281227695	1.714805298618717	-0.714805298618717
4.325481798715204	1.017301979213813	-0.017301979213812935
4.3397573162027125	1.121463832886386	-0.12146383288638596
4.354032833690222	0.9590114518610375	0.040988548138962466
4.36830835117773	0.8186008136943148	0.1813991863056852
4.38258386866524	1.413575064836121	-0.41357506483612094
4.396859386152748	1.766840465828948	-0.766840465828948
4.411134903640257	2.0658063552191854	-1.0658063552191854
4.425410421127767	1.3937437615701922	-0.3937437615701922
4.439685938615275	0.985496438608979	0.014503561391021047
4.4539614561027845	3.293626406143063	-2.293626406143063
4.468236973590293	1.9128349351401608	-0.9128349351401608
4.482512491077802	7.582735279003177	-6.582735279003177
4.496788008565311	2.044102345271784	-1.0441023452717841
4.51106352605282	3.4190976216195312	-2.4190976216195312
4.5253390435403285	4.343911472608201	-3.343911472608201
4.539614561027838	1.8648907985128855	-0.8648907985128855
4.553890078515346	3.2604128274805304	-2.2604128274805304
4.5681655960028555	1.6851372777363576	-0.6851372777363576
4.582441113490365	4.518259328856526	-3.5182593288565256
4.596716630977873	3.084767137275277	-2.084767137275277
4.610992148465383	5.168339056299454	-4.168339056299454
4.625267665952891	3.2040969732007993	-2.2040969732007993
4.6395431834404	3.009979308569094	-2.009979308569094
4.653818700927909	1.1970321980101952	-0.19703219801019523
4.668094218415418	1.9660729097126646	-0.9660729097126646
4.682369735902927	3.831001063307863	-2.831001063307863
4.696645253390436	6.656795034621975	-5.656795034621975
4.710920770877944	1.2613081792802239	-0.2613081792802239
4.725196288365454	3.2926978626401975	-2.2926978626401975
4.739471805852963	2.9963050594540688	-1.9963050594540688
4.7537473233404715	1.7713815485941413	-0.7713815485941413
4.768022840827981	9.554123464569672	-8.554123464569672
4.782298358315489	5.757807215739797	-4.757807215739797
4.7965738758029985	1.0522224117835473	-0.05222241178354725
4.810849393290507	1.8807231176383492	-0.8807231176383492
4.825124910778016	2.664607172740757	-1.664607172740757
4.839400428265525	1.6940394682232431	-0.6940394682232431
4.853675945753034	2.866084897743743	-1.8660848977437432
4.8679514632405425	1.7080174718478653	-0.7080174718478653
4.882226980728052	12.336614476894562	-11.336614476894562
4.896502498215561	2.1960386489896946	-1.1960386489896946
4.91077801570307	2.01209807449176	-1.0120980744917598
4.925053533190579	2.890702151292956	-1.890702151292956
4.939329050678087	2.709724696643044	-1.7097246966430442
4.953604568165597	3.357173509679286	-2.357173509679286
4.967880085653105	12.032041381999155	-11.032041381999155
4.9821556031406145	5.4550506043686315	-4.4550506043686315
4.996431120628123	6.7124228014799545	-5.7124228014799545
5.010706638115632	1.593491158655283	-0.5934911586552829
5.024982155603141	1.297953394230463	-0.2979533942304631
5.03925767309065	2.6507969697899134	-1.6507969697899134
5.053533190578159	1.6648515791081788	-0.6648515791081788
5.067808708065668	6.337083285951984	-5.337083285951984
5.082084225553177	1.7963524091110497	-0.7963524091110497
5.0963597430406855	24.193059246675194	-23.193059246675194
5.110635260528195	10.2517484799456	-9.2517484799456
5.124910778015703	1.4624436695118033	-0.46244366951180327
5.139186295503213	1.6868686782772158	-0.6868686782772158
5.153461812990721	2.737952945410017	-1.7379529454100169
5.16773733047823	2.155794401968311	-1.1557944019683108
5.18201284796574	1.2236747800549739	-0.22367478005497388
5.196288365453248	1.3333820844401039	-0.33338208444010387
5.2105638829407575	79.4811445859988	-78.4811445859988
5.224839400428266	4.811318888399853	-3.811318888399853
5.239114917915775	13.09379629911102	-12.09379629911102
5.253390435403284	2.3084164478850235	-1.3084164478850235
5.267665952890793	2.748298202554438	-1.7482982025544378
5.281941470378301	1.8281166472195634	-0.8281166472195634
5.296216987865811	1.6588759155758934	-0.6588759155758934
5.310492505353319	1.8936174748284365	-0.8936174748284365
5.3247680228408285	1.5584597112653535	-0.5584597112653535
5.339043540328338	2.528051845899282	-1.5280518458992818
5.353319057815846	1.8265578190009875	-0.8265578190009875
5.367594575303356	29.076768471299175	-28.076768471299175
5.381870092790864	2.483674467615585	-1.483674467615585
5.396145610278373	5.513638403164197	-4.513638403164197
5.410421127765882	1.0110304333664621	-0.011030433366462145
5.424696645253391	1.3426737687586463	-0.3426737687586463
5.4389721627409	4.194023403982525	-3.1940234039825253
5.453247680228409	1.3632059996244434	-0.36320599962444344
5.467523197715917	2.4054586304018244	-1.4054586304018244
5.481798715203427	7.0128724322895515	-6.0128724322895515
5.496074232690936	2.088729888997484	-1.088729888997484
5.510349750178444	3.3368677668442186	-2.3368677668442186
5.524625267665954	1.575198244917409	-0.5751982449174089
5.538900785153462	3.982934983027728	-2.982934983027728
5.5531763026409715	1.7732248407411961	-0.7732248407411961
5.56745182012848	4.519183611948323	-3.519183611948323
5.581727337615989	6.31009513843039	-5.31009513843039
5.596002855103498	2.3259289644491976	-1.3259289644491976
5.610278372591007	3.7802820181104524	-2.7802820181104524
5.6245538900785155	1.8174845377610311	-0.8174845377610311
5.638829407566025	3.5682250220481437	-2.5682250220481437
5.653104925053534	4.388505810843734	-3.388505810843734
5.667380442541043	5.424457900085713	-4.424457900085713
5.681655960028552	3.090244750846943	-2.090244750846943
5.69593147751606	2.3609989608091104	-1.3609989608091104
5.71020699500357	5.192342632322154	-4.192342632322154
5.724482512491078	4.735286850493374	-3.735286850493374
5.738758029978587	1.5353223424842128	-0.5353223424842128
5.753033547466096	2.5493018486954866	-1.5493018486954866
5.767309064953605	1.5047867971165894	-0.5047867971165894
5.781584582441114	2.275684760279502	-1.275684760279502
5.795860099928623	7.040805466759752	-6.040805466759752
5.810135617416132	6.851258504450494	-5.851258504450494
5.824411134903641	3.4132978269947127	-2.4132978269947127
5.83868665239115	5.515617637216007	-4.515617637216007
5.8529621698786585	8.927996897706238	-7.9279968977062385
5.867237687366168	1.4202327800774261	-0.42023278007742615
5.881513204853676	2.636910616837081	-1.6369106168370808
5.895788722341186	2.0144865068283564	-1.0144865068283564
5.910064239828694	7.8229768865273455	-6.8229768865273455
5.924339757316203	1.7101466319922436	-0.7101466319922436
5.938615274803713	4.823845334764252	-3.8238453347642523
5.952890792291221	2.413814104939291	-1.413814104939291
5.96716630977873	1.6201050517082516	-0.6201050517082516
5.981441827266239	3.1402087228061353	-2.1402087228061353
5.995717344753748	2.704460525201595	-1.7044605252015952
6.009992862241257	2.347705295284344	-1.347705295284344
6.024268379728766	1.0740265386090286	-0.07402653860902864
6.038543897216274	1.808323390420693	-0.808323390420693
6.052819414703784	1.9327219899489978	-0.9327219899489978
6.067094932191292	2.2612897926881925	-1.2612897926881925
6.0813704496788015	3.1134247878809935	-2.1134247878809935
6.095645967166311	1.9517070703073838	-0.9517070703073838
6.109921484653819	1.834597889494849	-0.8345978894948489
6.124197002141329	1.904919906328264	-0.904919906328264
6.138472519628837	3.2948349874682417	-2.2948349874682417
6.152748037116346	8.57438707342352	-7.5743870734235195
6.167023554603855	6.2990907421434414	-5.2990907421434414
6.181299072091364	4.311504593574251	-3.3115045935742513
6.1955745895788725	2.8912437488295653	-1.8912437488295653
6.209850107066382	9.874952546264518	-8.874952546264518
6.22412562455389	2.957257491409649	-1.9572574914096492
6.2384011420414	3.2863122484674467	-2.2863122484674467
6.252676659528909	4.286260579265879	-3.2862605792658792
6.266952177016417	3.50280713420985	-2.50280713420985
6.281227694503927	2.369452300487925	-1.369452300487925
6.295503211991435	2.6362955054999757	-1.6362955054999757
6.3097787294789445	2.0148557218952288	-1.0148557218952288
6.324054246966453	5.213468446557774	-4.213468446557774
6.338329764453962	1.8074234586824274	-0.8074234586824274
6.352605281941471	5.39492667799989	-4.39492667799989
6.36688079942898	3.3308034370776123	-2.3308034370776123
6.381156316916488	2.001507968459832	-1.001507968459832
6.395431834403998	3.9811022185770013	-2.9811022185770013
6.409707351891507	3.5682118939251053	-2.5682118939251053
6.4239828693790155	5.86254910130841	-4.86254910130841
6.438258386866525	2.2307560603356933	-1.2307560603356933
6.452533904354033	3.9743189372308483	-2.9743189372308483
6.466809421841543	1.6080726440528408	-0.6080726440528408
6.481084939329051	6.497775372035932	-5.497775372035932
6.49536045681656	1.8286594924361907	-0.8286594924361907
6.509635974304069	1.2023939618803026	-0.20239396188030256
6.523911491791578	2.003683019020957	-1.003683019020957
6.538187009279087	2.0008421691843497	-1.0008421691843497
6.552462526766596	1.9246448098330988	-0.9246448098330988
6.566738044254105	9.505840651124252	-8.505840651124252
6.581013561741614	1.013848260025695	-0.013848260025695058
6.595289079229123	2.648288528922771	-1.648288528922771
6.609564596716631	4.607400696916823	-3.607400696916823
6.623840114204141	6.9305051846287	-5.9305051846287
6.638115631691649	2.5779492328449116	-1.5779492328449116
6.6523911491791585	1.0625141367162967	-0.06251413671629669
6.666666666666667	2.470751952105373	-1.4707519521053731
6.680942184154176	3.272278923944032	-2.272278923944032
6.695217701641685	3.184412956584794	-2.184412956584794
6.709493219129194	2.5874984908041787	-1.5874984908041787
6.723768736616703	6.878884951934149	-5.878884951934149
6.738044254104212	2.5563782218885955	-1.5563782218885955
6.752319771591721	4.384284904115881	-3.384284904115881
6.76659528907923	4.015283803878119	-3.015283803878119
6.780870806566739	2.1201496022422845	-1.1201496022422845
6.795146324054247	2.6065642519789494	-1.6065642519789494
6.809421841541757	4.674744924256575	-3.674744924256575
6.823697359029265	3.5395560375089685	-2.5395560375089685
6.837972876516774	4.799435834186611	-3.7994358341866112
6.852248394004283	2.9150550520854974	-1.9150550520854974
6.866523911491792	6.383112490610116	-5.383112490610116
6.8807994289793015	2.420320569985386	-1.4203205699853858
6.89507494646681	6.89894927527576	-5.89894927527576
6.909350463954319	6.851612899686865	-5.851612899686865
6.923625981441828	1.541520816441788	-0.541520816441788
6.937901498929337	1.2221226289300353	-0.22212262893003532
6.9521770164168455	1.2203316257996983	-0.22033162579969834
6.966452533904355	3.0215356176598323	-2.0215356176598323
6.980728051391863	2.255401173313996	-1.255401173313996
6.995003568879373	4.194098730874253	-3.194098730874253
7.009279086366882	1.8235486257714808	-0.8235486257714808
7.02355460385439	2.6748269654738586	-1.6748269654738586
7.0378301213419	10.408364306227895	-9.408364306227895
7.052105638829408	7.737364897435585	-6.737364897435585
7.066381156316917	3.880179750451729	-2.880179750451729
7.080656673804426	3.3467878085086604	-2.3467878085086604
7.094932191291935	2.5045242670364893	-1.5045242670364893
7.109207708779444	4.876216209744777	-3.8762162097447774
7.123483226266953	2.884350105637317	-1.884350105637317
7.137758743754461	2.3307431147340654	-1.3307431147340654
7.152034261241971	3.4709860734821927	-2.4709860734821927
7.16630977872948	5.736296255203956	-4.736296255203956
7.1805852962169885	3.1136874120568256	-2.1136874120568256
7.194860813704498	7.445950134640198	-6.445950134640198
7.209136331192006	2.4723058536080647	-1.4723058536080647
7.223411848679516	3.4776763711642813	-2.4776763711642813
7.237687366167024	4.522921617037196	-3.5229216170371958
7.251962883654533	1.915914077790007	-0.915914077790007
7.266238401142042	11.21167218097112	-10.21167218097112
7.280513918629551	4.278188404486073	-3.278188404486073
7.2947894361170595	1.7169943456747303	-0.7169943456747303
7.309064953604569	3.6183887033033537	-2.6183887033033537
7.323340471092078	1.6628800589059176	-0.6628800589059176
7.337615988579587	11.882782420243332	-10.882782420243332
7.351891506067096	1.9029224660378732	-0.9029224660378732
7.366167023554604	16.451938597823162	-15.451938597823162
7.380442541042114	4.984334511322426	-3.9843345113224258
7.394718058529622	55.52702944591622	-54.52702944591622
7.4089935760171315	2.2945687953020717	-1.2945687953020717
7.42326909350464	2.4732552065416287	-1.4732552065416287
7.437544610992149	0.9594373609121746	0.040562639087825425
7.451820128479658	2.29473681883765	-1.29473681883765
7.466095645967167	1.8134847585933251	-0.8134847585933251
7.480371163454676	2.7545196763170163	-1.7545196763170163
7.494646680942185	3.286869688654554	-2.286869688654554
7.508922198429694	2.405705652072414	-1.405705652072414
7.5231977159172025	6.304606504709727	-5.304606504709727
7.537473233404712	9.049524263462036	-8.049524263462036
7.55174875089222	2.152270521794997	-1.1522705217949971
7.56602426837973	4.156708509865095	-3.156708509865095
7.580299785867238	2.307705744390566	-1.307705744390566
7.594575303354747	9.627746497413945	-8.627746497413945
7.608850820842256	3.028880735144665	-2.028880735144665
7.623126338329765	1.6147342896066579	-0.6147342896066579
7.6374018558172745	1.366655653231572	-0.3666556532315719
7.651677373304783	1.252633897679905	-0.25263389767990496
7.665952890792292	11.181055624351842	-10.181055624351842
7.680228408279801	2.644196264094031	-1.644196264094031
7.69450392576731	2.695139075852681	-1.6951390758526812
7.7087794432548185	2.046953951914935	-1.0469539519149351
7.723054960742328	1.1006565321155295	-0.1006565321155295
7.737330478229836	2.2969000811430815	-1.2969000811430815
7.7516059957173455	1.1702296735325532	-0.17022967353255325
7.765881513204855	3.131356572698618	-2.131356572698618
7.780157030692363	2.410784149962545	-1.410784149962545
7.794432548179873	2.9902728306880335	-1.9902728306880335
7.808708065667381	1.9787304644882824	-0.9787304644882824
7.82298358315489	4.375003045901436	-3.375003045901436
7.837259100642399	2.17210557357363	-1.17210557357363
7.851534618129908	2.1259083247706427	-1.1259083247706427
7.865810135617417	4.502989907168355	-3.502989907168355
7.880085653104926	1.7743571928049389	-0.7743571928049389
7.894361170592434	1.499219556446529	-0.49921955644652893
7.908636688079944	4.447211678702299	-3.447211678702299
7.922912205567453	8.432266429968024	-7.432266429968024
7.9371877230549615	1.4204644055538909	-0.42046440555389086
7.951463240542471	2.450272649432722	-1.4502726494327218
7.965738758029979	19.01652736058576	-18.01652736058576
7.9800142755174885	3.2247271344344846	-2.2247271344344846
7.994289793004997	1.47170748147686	-0.47170748147686004
8.008565310492505	1.637264887421412	-0.637264887421412
8.022840827980016	5.894215680957058	-4.894215680957058
8.037116345467524	5.370213856593212	-4.370213856593212
8.051391862955033	4.463378104395482	-3.463378104395482
8.065667380442541	4.041014972301052	-3.0410149723010518
8.079942897930051	11.02982830940256	-10.02982830940256
8.09421841541756	1.5231781467587928	-0.5231781467587928
8.108493932905068	2.6010690512666192	-1.6010690512666192
8.122769450392578	21.467765675605992	-20.467765675605992
8.137044967880087	1.6418704534607562	-0.6418704534607562
8.151320485367595	31.863193018925664	-30.863193018925664
8.165596002855104	2.783580741283803	-1.783580741283803
8.179871520342614	3.3326286303623136	-2.3326286303623136
8.194147037830122	48.875501095661804	-47.875501095661804
8.20842255531763	1.7223902866536958	-0.7223902866536958
8.22269807280514	2.8368955938125984	-1.8368955938125984
8.23697359029265	2.775455418177034	-1.775455418177034
8.251249107780158	1.5150930151545887	-0.5150930151545887
8.265524625267666	2.416315963596286	-1.4163159635962859
8.279800142755176	3.628523990761143	-2.628523990761143
8.294075660242685	8.424334322230372	-7.424334322230372
8.308351177730193	1.66557536297454	-0.66557536297454
8.322626695217702	3.551249892085751	-2.551249892085751
8.336902212705212	4.830796769161618	-3.8307967691616183
8.35117773019272	1.7783754037001582	-0.7783754037001582
8.365453247680229	1.5215084603956055	-0.5215084603956055
8.379728765167739	4.9289675229819805	-3.9289675229819805
8.394004282655247	1.401292393110749	-0.40129239311074905
8.408279800142756	2.7681706808088613	-1.7681706808088613
8.422555317630264	2.4924368014103284	-1.4924368014103284
8.436830835117775	10.89464580282244	-9.89464580282244
8.451106352605283	6.999737886925606	-5.999737886925606
8.465381870092791	13.953415788576491	-12.953415788576491
8.4796573875803	2.1823429322697585	-1.1823429322697585
8.49393290506781	3.0530514138583924	-2.0530514138583924
8.508208422555319	9.363511281183118	-8.363511281183118
8.522483940042827	4.083343277241266	-3.0833432772412657
8.536759457530337	6.6330473582661185	-5.6330473582661185
8.551034975017846	2.5796397085678024	-1.5796397085678024
8.565310492505354	16.04216283614209	-15.04216283614209
8.579586009992862	2.7559235493385628	-1.7559235493385628
8.593861527480373	1.4007364058570213	-0.4007364058570213
8.608137044967881	2.001575547078938	-1.001575547078938
8.62241256245539	1.2445990335449335	-0.2445990335449335
8.636688079942898	1.7265827635737871	-0.7265827635737871
8.650963597430408	3.95461771675022	-2.95461771675022
8.665239114917917	2.3469834432451817	-1.3469834432451817
8.679514632405425	3.6117305544047142	-2.6117305544047142
8.693790149892935	3.2553345637745443	-2.2553345637745443
8.708065667380444	1.5974954993073034	-0.5974954993073034
8.722341184867952	9.963287705423827	-8.963287705423827
8.73661670235546	6.919421490178833	-5.919421490178833
8.75089221984297	4.060835772765471	-3.060835772765471
8.76516773733048	2.174983166601554	-1.174983166601554
8.779443254817988	6.731159637669401	-5.731159637669401
8.793718772305496	2.3380591982128984	-1.3380591982128984
8.807994289793006	4.004291318910223	-3.004291318910223
8.822269807280515	2.7663419790823442	-1.7663419790823442
8.836545324768023	0.832547667580928	0.16745233241907198
8.850820842255533	2.1141840845774347	-1.1141840845774347
8.865096359743042	2.8474565853993883	-1.8474565853993883
8.87937187723055	3.4454966246155236	-2.4454966246155236
8.893647394718059	7.944806541904878	-6.944806541904878
8.907922912205569	4.063576894249405	-3.0635768942494046
8.922198429693077	4.453276207228844	-3.4532762072288437
8.936473947180586	7.1993610972045925	-6.1993610972045925
8.950749464668094	2.1688570088004813	-1.1688570088004813
8.965024982155605	2.3396686306226546	-1.3396686306226546
8.979300499643113	2.243368269706508	-1.243368269706508
8.993576017130621	2.8384134710614584	-1.8384134710614584
9.007851534618132	3.285471276955406	-2.285471276955406
9.02212705210564	2.361747061018374	-1.3617470610183742
9.036402569593148	1.9067986530771692	-0.9067986530771692
9.050678087080657	3.61986359322508	-2.61986359322508
9.064953604568167	2.6947775259556206	-1.6947775259556206
9.079229122055676	0.7945203711936591	0.20547962880634085
9.093504639543184	1.7325463237387095	-0.7325463237387095
9.107780157030692	4.663788479532896	-3.6637884795328963
9.122055674518203	3.0584647438754176	-2.0584647438754176
9.136331192005711	6.613379338808681	-5.613379338808681
9.15060670949322	2.4651676555598137	-1.4651676555598137
9.16488222698073	4.8127152882372854	-3.8127152882372854
9.179157744468238	2.917169430902132	-1.917169430902132
9.193433261955747	1.9626764622010973	-0.9626764622010973
9.207708779443255	2.9408327025294643	-1.9408327025294643
9.221984296930765	4.2430019450987295	-3.2430019450987295
9.236259814418274	5.2019488413049055	-4.2019488413049055
9.250535331905782	7.133636155589132	-6.133636155589132
9.26481084939329	0.8303583037553314	0.16964169624466863
9.2790863668808	2.6515699422901107	-1.6515699422901107
9.29336188436831	22.455308232657917	-21.455308232657917
9.307637401855818	2.243684053323554	-1.243684053323554
9.321912919343328	2.2905010900295664	-1.2905010900295664
9.336188436830836	1.4231283330009226	-0.42312833300092256
9.350463954318345	2.0932435226593538	-1.0932435226593538
9.364739471805853	2.175907565112561	-1.1759075651125608
9.379014989293363	1.856114278247545	-0.856114278247545
9.393290506780872	17.137024079243734	-16.137024079243734
9.40756602426838	6.4157954061247455	-5.4157954061247455
9.421841541755889	9.931693783479687	-8.931693783479687
9.436117059243399	1.4671165564226978	-0.4671165564226978
9.450392576730907	2.953260976660555	-1.9532609766605549
9.464668094218416	5.054141891486164	-4.054141891486164
9.478943611705926	1.6038026143225645	-0.6038026143225645
9.493219129193434	3.1672826922800645	-2.1672826922800645
9.507494646680943	1.2397975934237477	-0.23979759342374773
9.521770164168451	2.240302421383796	-1.240302421383796
9.536045681655962	1.4599602626394905	-0.4599602626394905
9.55032119914347	1.973823092544334	-0.9738230925443341
9.564596716630978	3.52291460815049	-2.52291460815049
9.578872234118487	1.7091809176023174	-0.7091809176023174
9.593147751605997	4.6210449899059824	-3.6210449899059824
9.607423269093506	0.9630153599089293	0.03698464009107072
9.621698786581014	6.311130050243509	-5.311130050243509
9.635974304068524	6.412188909346077	-5.412188909346077
9.650249821556033	4.021176975515053	-3.0211769755150533
9.664525339043541	3.7423985272395743	-2.7423985272395743
9.67880085653105	1.4872485657391585	-0.48724856573915853
9.69307637401856	3.5300725870447085	-2.5300725870447085
9.707351891506068	1.1182442607130925	-0.11824426071309246
9.721627408993577	2.5262161118157973	-1.5262161118157973
9.735902926481085	2.8319710451358024	-1.8319710451358024
9.750178443968595	1.3895733233414982	-0.3895733233414982
9.764453961456104	1.282765436921231	-0.2827654369212309
9.778729478943612	2.1477560510205502	-1.1477560510205502
9.793004996431122	7.709315766356717	-6.709315766356717
9.80728051391863	2.5681089533328736	-1.5681089533328736
9.82155603140614	6.354064949732298	-5.354064949732298
9.835831548893648	6.721012450483369	-5.721012450483369
9.850107066381158	13.017462449679602	-12.017462449679602
9.864382583868666	1.9910873413437462	-0.9910873413437462
9.878658101356175	2.6239465670024984	-1.6239465670024984
9.892933618843683	1.945456076033212	-0.945456076033212
9.907209136331193	3.954056546512949	-2.954056546512949
9.921484653818702	1.9753155011891264	-0.9753155011891264
9.93576017130621	7.602558694534901	-6.602558694534901
9.95003568879372	2.807610160871847	-1.807610160871847
9.964311206281229	2.378963513864201	-1.3789635138642011
9.978586723768737	5.070659771357757	-4.070659771357757
9.992862241256246	2.044929678065952	-1.044929678065952
