# Supplementary material for: Terahertz Spectroscopic Analysis of Lactose in Infant Formula: Implications for Detection and Quantification
Source: Molecules. 2022 Aug 8;27(15):5040. doi: 10.3390/molecules27155040 (PMC9370465; doi:10.3390/molecules27155040)
Supplement: Supplementary file 1 [file molecules-27-05040-s001.zip › data/set1_ambient_1/frequency_domain/L000_2.csv]

0.0	0.9271362509215209	0.07286374907847915
0.014275517487508924	0.8019797041807525	0.19802029581924752
0.028551034975017847	1.3520030405531267	-0.3520030405531267
0.04282655246252677	0.8615693769313263	0.1384306230686737
0.057102069950035694	1.3358747668641222	-0.3358747668641222
0.07137758743754462	1.3599861243966218	-0.3599861243966218
0.08565310492505354	3.1149146877913405	-2.1149146877913405
0.09992862241256247	0.47150293632860046	0.5284970636713995
0.11420413990007139	0.6679821705596787	0.3320178294403213
0.12847965738758033	0.9093019658271844	0.09069803417281563
0.14275517487508924	1.3316942778273195	-0.33169427782731953
0.15703069236259815	1.433797096410298	-0.43379709641029796
0.17130620985010708	0.849240255156921	0.15075974484307897
0.18558172733761602	0.777043364147364	0.22295663585263603
0.19985724482512493	0.950329496147947	0.04967050385205296
0.21413276231263384	1.054165935948867	-0.054165935948867094
0.22840827980014278	1.0761288464631333	-0.07612884646313334
0.24268379728765171	0.9507087594864314	0.04929124051356859
0.25695931477516065	0.8996847899756372	0.10031521002436283
0.27123483226266953	0.9400744077527207	0.059925592247279336
0.28551034975017847	1.0111312814377325	-0.011131281437732454
0.2997858672376874	1.0046624062442167	-0.004662406244216655
0.3140613847251963	0.9720654976146287	0.027934502385371318
0.32833690221270523	0.9542276475276575	0.04577235247234246
0.34261241970021417	0.9708340480023433	0.029165951997656703
0.3568879371877231	0.9877873358062099	0.01221266419379008
0.37116345467523204	0.9807301868801312	0.01926981311986875
0.3854389721627409	0.9573574821564401	0.04264251784355988
0.39971448965024986	0.9509648773567324	0.04903512264326759
0.4139900071377588	0.9645717080852342	0.03542829191476582
0.4282655246252677	0.9818943581234859	0.01810564187651409
0.4425410421127766	0.9889669728389409	0.011033027161059139
0.45681655960028555	0.9821268685299477	0.017873131470052317
0.4710920770877945	0.9636876705548822	0.03631232944511775
0.48536759457530343	0.9489570645134541	0.051042935486545926
0.4996431120628123	0.9400914460662617	0.059908553933738284
0.5139186295503213	0.9494193741141101	0.05058062588588985
0.5281941470378302	0.97321104275378	0.02678895724621999
0.5424696645253391	0.9922585308467619	0.007741469153238145
0.5567451820128481	0.9991440309008207	0.0008559690991792879
0.5710206995003569	0.9782956462356843	0.021704353764315676
0.5852962169878658	0.9553444291220867	0.044655570877913275
0.5995717344753748	0.9370132169717876	0.06298678302821237
0.6138472519628837	0.93355948953979	0.06644051046021004
0.6281227694503926	0.9457545973265874	0.0542454026734126
0.6423982869379016	0.9678801982184343	0.032119801781565704
0.6566738044254105	0.9870796463682605	0.01292035363173949
0.6709493219129194	0.9883585420959095	0.011641457904090546
0.6852248394004283	0.9721000236706236	0.027899976329376353
0.6995003568879372	0.9476733074947323	0.05232669250526767
0.7137758743754462	0.9296447538716722	0.07035524612832778
0.7280513918629551	0.9252142181449761	0.07478578185502394
0.7423269093504641	0.9378503647520475	0.06214963524795247
0.756602426837973	0.9580599599403189	0.041940040059681105
0.7708779443254818	0.9756029217778851	0.0243970782221149
0.7851534618129908	0.9781646621984305	0.021835337801569543
0.7994289793004997	0.9623131376621589	0.03768686233784113
0.8137044967880086	0.9412390932061543	0.05876090679384571
0.8279800142755176	0.9286863413148675	0.07131365868513251
0.8422555317630265	0.9275870158561381	0.07241298414386188
0.8565310492505354	0.9377585927705309	0.06224140722946914
0.8708065667380444	0.9526396807990062	0.04736031920099382
0.8850820842255532	0.9598780908744633	0.0401219091255367
0.8993576017130622	0.9536262565377269	0.046373743462273076
0.9136331192005711	0.9388851894724349	0.06111481052756507
0.92790863668808	0.9235970181692948	0.07640298183070515
0.942184154175589	0.9202126048274129	0.07978739517258715
0.9564596716630979	0.9244313585423781	0.07556864145762188
0.9707351891506069	0.9401964651351454	0.05980353486485457
0.9850107066381157	0.9501677893669987	0.04983221063300125
0.9992862241256246	0.9532822862501831	0.046717713749816925
1.0135617416131335	0.9361577468386927	0.06384225316130732
1.0278372591006426	0.9090589819328233	0.0909410180671767
1.0421127765881515	0.8951727453442029	0.10482725465579712
1.0563882940756604	0.900383206094409	0.09961679390559097
1.0706638115631693	0.9159378206284489	0.08406217937155114
1.0849393290506781	0.937316232712195	0.062683767287805
1.099214846538187	0.9855711788646888	0.014428821135311187
1.1134903640256961	0.9818803499908649	0.01811965000913507
1.127765881513205	0.937496549876762	0.06250345012323799
1.1420413990007139	0.8968896403456991	0.10311035965430093
1.1563169164882228	0.8550262953626138	0.14497370463738624
1.1705924339757316	0.9025066607508726	0.0974933392491274
1.1848679514632408	0.8907511596389537	0.10924884036104632
1.1991434689507496	0.9148739364782388	0.08512606352176122
1.2134189864382585	0.9364923427018625	0.06350765729813745
1.2276945039257674	0.9585764564170695	0.041423543582930544
1.2419700214132763	0.9325738008141888	0.06742619918581116
1.2562455389007852	0.9072687518284464	0.09273124817155365
1.2705210563882943	0.8903784450951242	0.1096215549048758
1.2847965738758031	0.8821191386359761	0.11788086136402387
1.299072091363312	0.8916117622403177	0.10838823775968232
1.313347608850821	0.9028211961066408	0.0971788038933592
1.3276231263383298	0.9163610885594027	0.08363891144059732
1.341898643825839	0.9151470983561917	0.08485290164380832
1.3561741613133478	0.906221154741823	0.09377884525817703
1.3704496788008567	0.8906884368500719	0.10931156314992807
1.3847251962883655	0.8793704017532233	0.12062959824677666
1.3990007137758744	0.8750657566342309	0.12493424336576908
1.4132762312633835	0.9921886443491087	0.007811355650891305
1.4275517487508924	0.9115016690099027	0.0884983309900973
1.4418272662384013	0.9109370737908522	0.0890629262091478
1.4561027837259102	0.9003112410759977	0.09968875892400231
1.470378301213419	0.8821771262544964	0.1178228737455036
1.4846538187009282	0.8692399355472086	0.13076006445279142
1.498929336188437	0.8656312874366119	0.13436871256338812
1.513204853675946	0.8722829052552793	0.1277170947447207
1.5274803711634548	0.8855919237230899	0.11440807627691008
1.5417558886509637	0.9032730117825165	0.09672698821748349
1.5560314061384726	0.9044155380045348	0.09558446199546522
1.5703069236259817	0.8886495034455687	0.1113504965544313
1.5845824411134906	0.8637701338407121	0.1362298661592879
1.5988579586009994	0.8419156169861948	0.15808438301380523
1.6131334760885083	0.8477329270859698	0.1522670729140302
1.6274089935760172	0.8566894553132615	0.14331054468673854
1.6416845110635263	0.8790009467991822	0.12099905320081783
1.6559600285510352	0.9041535857008306	0.0958464142991694
1.670235546038544	1.0408583078849096	-0.04085830788490963
1.684511063526053	0.891302896145837	0.10869710385416298
1.6987865810135618	0.8557388667883247	0.14426113321167533
1.7130620985010707	0.7553074645101503	0.2446925354898497
1.7273376159885798	0.8391161953224134	0.16088380467758656
1.7416131334760887	0.8698282531950537	0.13017174680494625
1.7558886509635976	0.8782680581136759	0.12173194188632408
1.7701641684511065	0.8895225184562867	0.11047748154371329
1.7844396859386153	0.8676448620084506	0.1323551379915494
1.7987152034261245	0.8386809382786294	0.16131906172137056
1.8129907209136333	0.827251496685492	0.17274850331450797
1.8272662384011422	0.8213401716788291	0.1786598283211709
1.841541755888651	0.8383228386759438	0.16167716132405618
1.85581727337616	0.8577408451188118	0.14225915488118823
1.870092790863669	0.8263208823781046	0.17367911762189536
1.884368308351178	0.892909129660723	0.107090870339277
1.8986438258386868	0.870249090722448	0.12975090927755195
1.9129193433261957	0.806118570640039	0.193881429359961
1.9271948608137046	0.8510849823136846	0.14891501768631543
1.9414703783012137	0.7997010518724768	0.20029894812752325
1.9557458957887226	0.7950883947053985	0.2049116052946015
1.9700214132762315	0.8219825983810698	0.1780174016189302
1.9842969307637404	0.8596129147534923	0.14038708524650767
1.9985724482512492	0.8752094728955737	0.12479052710442629
2.012847965738758	0.8607302343076064	0.13926976569239358
2.027123483226267	0.8369177618580511	0.1630822381419489
2.041399000713776	0.7857182594885759	0.21428174051142412
2.055674518201285	0.7850148269495312	0.21498517305046883
2.069950035688794	0.7571079527583284	0.24289204724167157
2.084225553176303	0.7809835744664375	0.2190164255335625
2.098501070663812	0.8093251944358402	0.19067480556415983
2.1127765881513207	0.842491584349858	0.15750841565014195
2.1270521056388296	0.8403981652030271	0.15960183479697287
2.1413276231263385	0.812682621708349	0.18731737829165096
2.1556031406138474	0.7229681308915908	0.27703186910840916
2.1698786581013563	0.9866765838670047	0.013323416132995258
2.184154175588865	0.750064025122215	0.24993597487778496
2.198429693076374	1.2332575607316096	-0.23325756073160964
2.2127052105638834	0.7348923902592358	0.2651076097407642
2.2269807280513922	0.7898782588645169	0.2101217411354831
2.241256245538901	0.7721149494028202	0.22788505059717978
2.25553176302641	0.8435470343159264	0.15645296568407363
2.269807280513919	0.6199314121073258	0.38006858789267417
2.2840827980014278	0.821913913923978	0.17808608607602205
2.2983583154889367	0.8293587946509602	0.17064120534903982
2.3126338329764455	0.8054642142007457	0.19453578579925435
2.3269093504639544	0.7782241420714637	0.22177585792853627
2.3411848679514633	0.7354764679313613	0.26452353206863866
2.355460385438972	0.7505229152329589	0.2494770847670411
2.3697359029264815	0.7190313165965366	0.28096868340346337
2.3840114204139904	0.8322536657928447	0.16774633420715535
2.3982869379014993	0.6636480740415494	0.33635192595845065
2.412562455389008	0.8045869628435046	0.19541303715649538
2.426837972876517	0.824648243168651	0.17535175683134896
2.441113490364026	0.7842048238127339	0.21579517618726607
2.455389007851535	0.71361878421717	0.28638121578283005
2.4696645253390437	0.8535775300449747	0.14642246995502528
2.4839400428265526	0.7341360288594644	0.2658639711405356
2.4982155603140614	0.7296243007256519	0.2703756992743481
2.5124910778015703	0.7522527235480849	0.24774727645191508
2.5267665952890797	0.788197748450106	0.21180225154989396
2.5410421127765885	0.785095268815711	0.214904731184289
2.5553176302640974	0.7468532199629812	0.25314678003701885
2.5695931477516063	0.7198742648652281	0.2801257351347719
2.583868665239115	0.7244017228712484	0.2755982771287516
2.598144182726624	0.7543203502132605	0.2456796497867395
2.612419700214133	0.750383852411935	0.24961614758806505
2.626695217701642	0.6127099635812535	0.3872900364187465
2.6409707351891507	0.49861906618692675	0.5013809338130732
2.6552462526766596	0.5918261184957754	0.4081738815042246
2.669521770164169	0.7472453230206139	0.25275467697938614
2.683797287651678	0.8317758506832592	0.1682241493167408
2.6980728051391867	0.7688818319616612	0.23111816803833884
2.7123483226266956	0.6761944507739226	0.3238055492260774
2.7266238401142044	0.6738430426523543	0.3261569573476457
2.7408993576017133	0.7568198674361075	0.24318013256389248
2.755174875089222	0.7822233125177614	0.21777668748223855
2.769450392576731	1.6017592059554449	-0.6017592059554449
2.78372591006424	1.2139255176962955	-0.21392551769629553
2.798001427551749	0.6380940032460883	0.36190599675391166
2.8122769450392577	0.783932348731198	0.216067651268802
2.826552462526767	0.7304177200094223	0.2695822799905777
2.840827980014276	0.6320825323397979	0.36791746766020206
2.855103497501785	0.5903957853106467	0.40960421468935326
2.8693790149892937	0.739058295133376	0.26094170486662405
2.8836545324768026	1.7707644123935127	-0.7707644123935127
2.8979300499643115	0.6119665691600678	0.38803343083993225
2.9122055674518204	0.7548513043472844	0.24514869565271558
2.9264810849393292	0.6821211284149438	0.31787887158505623
2.940756602426838	0.5022160951537956	0.4977839048462044
2.955032119914347	0.7238591598058322	0.27614084019416785
2.9693076374018563	0.48795880231512406	0.512041197684876
2.983583154889365	0.40972554610427764	0.5902744538957223
2.997858672376874	1.0910618847052975	-0.09106188470529752
3.012134189864383	1.5560110539485263	-0.5560110539485263
3.026409707351892	1.0928979522196993	-0.09289795221969932
3.0406852248394007	0.3034687457710624	0.6965312542289376
3.0549607423269096	0.36548335297833623	0.6345166470216638
3.0692362598144185	0.7299190466302672	0.2700809533697328
3.0835117773019274	0.7757224827670702	0.22427751723292977
3.0977872947894363	0.580538342090673	0.419461657909327
3.112062812276945	0.40195279615104224	0.5980472038489577
3.1263383297644545	0.9283293942858513	0.07167060571414874
3.1406138472519634	1.5466718904138512	-0.5466718904138512
3.1548893647394722	0.4642163775938898	0.5357836224061102
3.169164882226981	4.540559360460225	-3.5405593604602252
3.18344039971449	0.18890236008332792	0.811097639916672
3.197715917201999	0.6104439863581013	0.38955601364189874
3.2119914346895078	0.7454771474085404	0.25452285259145957
3.2262669521770166	0.5047153139626633	0.49528468603733666
3.2405424696645255	0.6001362905456644	0.3998637094543356
3.2548179871520344	0.37566942333496656	0.6243305766650334
3.2690935046395433	0.36613940466661704	0.6338605953333829
3.2833690221270526	0.4908863798945458	0.5091136201054542
3.2976445396145615	0.6283193089736686	0.3716806910263314
3.3119200571020704	0.6085900081019439	0.39140999189805614
3.3261955745895793	0.7136667598005625	0.2863332401994375
3.340471092077088	0.9266799261394486	0.0733200738605514
3.354746609564597	0.6826622792563324	0.3173377207436676
3.369022127052106	0.4840060762823615	0.5159939237176385
3.383297644539615	0.3076244046414712	0.6923755953585288
3.3975731620271237	0.3647269202770293	0.6352730797229706
3.4118486795146326	0.5027619805717609	0.4972380194282391
3.4261241970021414	0.5960303572179779	0.4039696427820221
3.4403997144896508	0.6187962340389936	0.38120376596100636
3.4546752319771596	0.5464882370099842	0.45351176299001583
3.4689507494646685	0.3726111479957197	0.6273888520042803
3.4832262669521774	0.18342478838341822	0.8165752116165818
3.4975017844396863	0.3661812077545804	0.6338187922454196
3.511777301927195	0.5214144347457202	0.47858556525427975
3.526052819414704	0.6863312700872963	0.31366872991270367
3.540328336902213	2.557141855945905	-1.557141855945905
3.554603854389722	0.7785693478337102	0.22143065216628977
3.5688793718772307	0.534801652403472	0.465198347596528
3.58315488936474	0.14081591794480044	0.8591840820551996
3.597430406852249	3.5446756797368066	-2.5446756797368066
3.611705924339758	1.4117723065394199	-0.4117723065394199
3.6259814418272667	0.5304744984435377	0.46952550155646233
3.6402569593147756	1.1950261701109994	-0.19502617011099943
3.6545324768022844	3.3037245906080166	-2.3037245906080166
3.6688079942897933	5.889288510283251	-4.889288510283251
3.683083511777302	0.34574599227324204	0.654254007726758
3.697359029264811	0.6795051362936158	0.32049486370638425
3.71163454675232	0.9884516483790193	0.011548351620980668
3.725910064239829	0.9136775083286462	0.08632249167135375
3.740185581727338	0.4147708586686318	0.5852291413313682
3.754461099214847	0.17582606004815823	0.8241739399518417
3.768736616702356	0.7602866069251153	0.2397133930748847
3.783012134189865	1.2276145359227453	-0.22761453592274528
3.7972876516773737	4.021249666048646	-3.0212496660486456
3.8115631691648826	1.929447696109926	-0.9294476961099261
3.8258386866523915	2.0722048760747738	-1.0722048760747738
3.8401142041399003	0.5383042826676167	0.46169571733238335
3.8543897216274092	1.5179046820226056	-0.5179046820226056
3.868665239114918	1.0795887001834248	-0.07958870018342479
3.8829407566024274	0.48973657088103073	0.5102634291189693
3.8972162740899363	0.1375695947668225	0.8624304052331775
3.911491791577445	0.7997380157780131	0.20026198422198693
3.925767309064954	1.5196457476683851	-0.5196457476683851
3.940042826552463	1.3675279136094676	-0.36752791360946757
3.954318344039972	4.177213632115498	-3.177213632115498
3.9685938615274807	3.426580628710987	-2.426580628710987
3.9828693790149896	15.028557294361988	-14.028557294361988
3.9971448965024985	2.167697733453138	-1.1676977334531382
4.011420413990008	1.8709220304276009	-0.8709220304276009
4.025695931477516	1.7509081309312402	-0.7509081309312402
4.039971448965026	0.6754469459991275	0.32455305400087253
4.054246966452534	1.3437532222844195	-0.3437532222844195
4.068522483940043	1.262086620939234	-0.26208662093923407
4.082798001427552	0.935330359882889	0.06466964011711096
4.097073518915061	0.7513229469223494	0.24867705307765064
4.11134903640257	0.7233932232667778	0.2766067767332222
4.125624553890079	0.9820575870534513	0.017942412946548747
4.139900071377588	0.9325186766968946	0.06748132330310541
4.154175588865097	3.853953071527188	-2.853953071527188
4.168451106352606	2.6688047267477875	-1.6688047267477875
4.182726623840114	2.2493452137941503	-1.2493452137941503
4.197002141327624	3.0967340053347403	-2.0967340053347403
4.211277658815132	2.9920417588634147	-1.9920417588634147
4.2255531763026415	2.7512591295749314	-1.7512591295749314
4.23982869379015	2.330159221590815	-1.3301592215908151
4.254104211277659	0.976700993500524	0.023299006499476027
4.268379728765169	0.6921655338158123	0.30783446618418775
4.282655246252677	0.8504471630952288	0.14955283690477117
4.296930763740186	1.0121338905010169	-0.012133890501016875
4.311206281227695	1.7056318752156858	-0.7056318752156858
4.325481798715204	1.2744754339179412	-0.27447543391794116
4.3397573162027125	1.1312347989093683	-0.1312347989093683
4.354032833690222	0.8782962264106019	0.1217037735893981
4.36830835117773	1.3451256529688906	-0.34512565296889064
4.38258386866524	1.9692672948720193	-0.9692672948720193
4.396859386152748	2.150824812879893	-1.1508248128798928
4.411134903640257	1.1551806338578532	-0.1551806338578532
4.425410421127767	1.1846796831361046	-0.1846796831361046
4.439685938615275	1.4106194162904842	-0.41061941629048415
4.4539614561027845	4.5807754169103365	-3.5807754169103365
4.468236973590293	2.735869142081	-1.735869142081
4.482512491077802	9.541016358192167	-8.541016358192167
4.496788008565311	2.0794076197075326	-1.0794076197075326
4.51106352605282	3.442483254235324	-2.442483254235324
4.5253390435403285	4.053808967616006	-3.053808967616006
4.539614561027838	4.304179577819711	-3.3041795778197107
4.553890078515346	3.753711120418762	-2.753711120418762
4.5681655960028555	1.455356481517167	-0.4553564815171669
4.582441113490365	6.205439582189164	-5.205439582189164
4.596716630977873	3.4726413369024076	-2.4726413369024076
4.610992148465383	4.57633608605715	-3.5763360860571503
4.625267665952891	2.7528427396548505	-1.7528427396548505
4.6395431834404	3.786279816892666	-2.786279816892666
4.653818700927909	1.0433711776838355	-0.04337117768383547
4.668094218415418	1.6623090480731144	-0.6623090480731144
4.682369735902927	3.564217501175505	-2.564217501175505
4.696645253390436	8.684190622377374	-7.684190622377374
4.710920770877944	1.7338074755836392	-0.7338074755836392
4.725196288365454	3.96251964274281	-2.96251964274281
4.739471805852963	3.455375584055596	-2.455375584055596
4.7537473233404715	1.851973176352005	-0.8519731763520051
4.768022840827981	20.301183960590237	-19.301183960590237
4.782298358315489	6.502136052783085	-5.502136052783085
4.7965738758029985	0.7930530331603647	0.20694696683963532
4.810849393290507	2.0150394996799923	-1.0150394996799923
4.825124910778016	2.867389635956092	-1.867389635956092
4.839400428265525	2.2825557345191636	-1.2825557345191636
4.853675945753034	2.114115130147778	-1.1141151301477779
4.8679514632405425	1.1309364811440454	-0.13093648114404544
4.882226980728052	11.023731205456503	-10.023731205456503
4.896502498215561	2.5072265445216178	-1.5072265445216178
4.91077801570307	2.293428623593661	-1.2934286235936612
4.925053533190579	2.3050508324905152	-1.3050508324905152
4.939329050678087	3.1553050600562225	-2.1553050600562225
4.953604568165597	3.4109142587818146	-2.4109142587818146
4.967880085653105	15.486899259067185	-14.486899259067185
4.9821556031406145	5.839949401921192	-4.839949401921192
4.996431120628123	10.087049492350864	-9.087049492350864
5.010706638115632	1.609608396536148	-0.6096083965361481
5.024982155603141	1.1722224122187055	-0.1722224122187055
5.03925767309065	2.750494477298476	-1.750494477298476
5.053533190578159	1.785681182408217	-0.785681182408217
5.067808708065668	7.030314240777985	-6.030314240777985
5.082084225553177	1.9699861167068353	-0.9699861167068353
5.0963597430406855	25.256839060737992	-24.256839060737992
5.110635260528195	11.529836223838227	-10.529836223838227
5.124910778015703	1.9803248843700711	-0.9803248843700711
5.139186295503213	1.5777191517354656	-0.5777191517354656
5.153461812990721	3.9564956215488	-2.9564956215488
5.16773733047823	2.333016736359912	-1.333016736359912
5.18201284796574	2.025531746466772	-1.025531746466772
5.196288365453248	3.9121396687653647	-2.9121396687653647
5.2105638829407575	64.68723381754228	-63.68723381754228
5.224839400428266	5.766101772897321	-4.766101772897321
5.239114917915775	12.16922254695123	-11.16922254695123
5.253390435403284	1.9411717426492554	-0.9411717426492554
5.267665952890793	3.8500657004764567	-2.8500657004764567
5.281941470378301	2.621954330560774	-1.621954330560774
5.296216987865811	2.2845134535353755	-1.2845134535353755
5.310492505353319	2.237701326734698	-1.237701326734698
5.3247680228408285	1.2433919356797047	-0.24339193567970474
5.339043540328338	3.2461742074607836	-2.2461742074607836
5.353319057815846	1.409176908483656	-0.40917690848365607
5.367594575303356	32.5981150830164	-31.598115083016403
5.381870092790864	2.687537288877359	-1.6875372888773592
5.396145610278373	6.085923748508838	-5.085923748508838
5.410421127765882	1.0545521190698188	-0.05455211906981883
5.424696645253391	1.8596635816774458	-0.8596635816774458
5.4389721627409	5.474251111605142	-4.474251111605142
5.453247680228409	1.5367314965343555	-0.5367314965343555
5.467523197715917	3.349195173487608	-2.349195173487608
5.481798715203427	11.437036012934122	-10.437036012934122
5.496074232690936	2.0861366294760058	-1.0861366294760058
5.510349750178444	5.294241571692845	-4.294241571692845
5.524625267665954	1.18408814460278	-0.18408814460278
5.538900785153462	4.0595385827166135	-3.0595385827166135
5.5531763026409715	1.715009984688816	-0.715009984688816
5.56745182012848	3.810248313127798	-2.810248313127798
5.581727337615989	6.488742240875802	-5.488742240875802
5.596002855103498	1.5761360724858429	-0.5761360724858429
5.610278372591007	3.242729287967476	-2.242729287967476
5.6245538900785155	2.1470509413119427	-1.1470509413119427
5.638829407566025	3.709092992331083	-2.709092992331083
5.653104925053534	3.370453364466671	-2.370453364466671
5.667380442541043	2.586216670772821	-1.5862166707728211
5.681655960028552	2.5294508453701035	-1.5294508453701035
5.69593147751606	3.7036558885638478	-2.7036558885638478
5.71020699500357	8.301367138144325	-7.301367138144325
5.724482512491078	7.138895698277787	-6.138895698277787
5.738758029978587	2.22035692996152	-1.22035692996152
5.753033547466096	2.4066276922298706	-1.4066276922298706
5.767309064953605	1.776470182315535	-0.7764701823155351
5.781584582441114	2.770387855114136	-1.7703878551141359
5.795860099928623	7.3738514957406345	-6.3738514957406345
5.810135617416132	4.343198711683534	-3.3431987116835344
5.824411134903641	3.518645662376115	-2.518645662376115
5.83868665239115	4.994384272085732	-3.994384272085732
5.8529621698786585	6.922251248261511	-5.922251248261511
5.867237687366168	2.0042800531242593	-1.0042800531242593
5.881513204853676	3.3076347920545386	-2.3076347920545386
5.895788722341186	3.055961775163694	-2.055961775163694
5.910064239828694	11.283431248286872	-10.283431248286872
5.924339757316203	2.549648076281663	-1.5496480762816631
5.938615274803713	6.19477641698586	-5.19477641698586
5.952890792291221	2.0252772107699135	-1.0252772107699135
5.96716630977873	1.029446532812135	-0.02944653281213494
5.981441827266239	3.4885997958461825	-2.4885997958461825
5.995717344753748	3.292452274177807	-2.292452274177807
6.009992862241257	2.6871266796269326	-1.6871266796269326
6.024268379728766	3.0595674051870376	-2.0595674051870376
6.038543897216274	1.9786689620038895	-0.9786689620038895
6.052819414703784	2.2128345665440743	-1.2128345665440743
6.067094932191292	5.9736131325162845	-4.9736131325162845
6.0813704496788015	3.8916215830797882	-2.8916215830797882
6.095645967166311	1.6592921958481426	-0.6592921958481426
6.109921484653819	2.7023307874959914	-1.7023307874959914
6.124197002141329	1.6688699712672839	-0.6688699712672839
6.138472519628837	3.2740638188017757	-2.2740638188017757
6.152748037116346	8.559339259673633	-7.559339259673633
6.167023554603855	6.5194865736017515	-5.5194865736017515
6.181299072091364	3.628110395672936	-2.628110395672936
6.1955745895788725	2.633156622811409	-1.6331566228114092
6.209850107066382	6.900725556772906	-5.900725556772906
6.22412562455389	1.9208658957131552	-0.9208658957131552
6.2384011420414	3.433756542085112	-2.433756542085112
6.252676659528909	3.6978839426530743	-2.6978839426530743
6.266952177016417	3.3353034604032166	-2.3353034604032166
6.281227694503927	2.791554994861069	-1.7915549948610692
6.295503211991435	4.822624824208463	-3.8226248242084626
6.3097787294789445	2.0388805401087957	-1.0388805401087957
6.324054246966453	4.427787132940134	-3.427787132940134
6.338329764453962	2.3827934029572195	-1.3827934029572195
6.352605281941471	5.065507949959844	-4.065507949959844
6.36688079942898	3.06689033594694	-2.06689033594694
6.381156316916488	2.816970690075718	-1.8169706900757179
6.395431834403998	2.4100480569357976	-1.4100480569357976
6.409707351891507	1.6726187080607606	-0.6726187080607606
6.4239828693790155	7.933198925197556	-6.933198925197556
6.438258386866525	3.4125883543442583	-2.4125883543442583
6.452533904354033	3.2308169591595273	-2.2308169591595273
6.466809421841543	2.943421940237467	-1.9434219402374668
6.481084939329051	5.00530348837865	-4.00530348837865
6.49536045681656	2.829421843182399	-1.829421843182399
6.509635974304069	1.830711351553768	-0.8307113515537681
6.523911491791578	1.7565842074543085	-0.7565842074543085
6.538187009279087	2.580053098205875	-1.580053098205875
6.552462526766596	1.870361963922726	-0.870361963922726
6.566738044254105	8.599581845506417	-7.5995818455064175
6.581013561741614	1.4878458877098466	-0.4878458877098466
6.595289079229123	2.660525409336152	-1.660525409336152
6.609564596716631	3.454464836999469	-2.454464836999469
6.623840114204141	5.455994477320027	-4.455994477320027
6.638115631691649	3.484130669543684	-2.484130669543684
6.6523911491791585	2.126984201751306	-1.126984201751306
6.666666666666667	4.1955523341146765	-3.1955523341146765
6.680942184154176	5.504406927628175	-4.504406927628175
6.695217701641685	3.107483977603605	-2.107483977603605
6.709493219129194	2.8622330889135768	-1.8622330889135768
6.723768736616703	9.604302126676096	-8.604302126676096
6.738044254104212	4.978536016315903	-3.9785360163159034
6.752319771591721	2.5191117001144008	-1.5191117001144008
6.76659528907923	5.339511739460258	-4.339511739460258
6.780870806566739	2.604946849786796	-1.604946849786796
6.795146324054247	2.5250642471330953	-1.5250642471330953
6.809421841541757	6.153220325328512	-5.153220325328512
6.823697359029265	3.500357148340521	-2.500357148340521
6.837972876516774	5.064531791087874	-4.064531791087874
6.852248394004283	3.33232325398676	-2.33232325398676
6.866523911491792	6.369499981564192	-5.369499981564192
6.8807994289793015	2.6124356920861778	-1.6124356920861778
6.89507494646681	6.080778596415302	-5.080778596415302
6.909350463954319	8.612081681613502	-7.6120816816135015
6.923625981441828	3.5555687510540426	-2.5555687510540426
6.937901498929337	1.8784333999204237	-0.8784333999204237
6.9521770164168455	2.075464363089518	-1.0754643630895182
6.966452533904355	2.430988959950003	-1.4309889599500032
6.980728051391863	2.1012175197100253	-1.1012175197100253
6.995003568879373	5.910999747724925	-4.910999747724925
7.009279086366882	1.9569633490143603	-0.9569633490143603
7.02355460385439	3.1596720016387123	-2.1596720016387123
7.0378301213419	9.948784961519749	-8.948784961519749
7.052105638829408	7.344814829582661	-6.344814829582661
7.066381156316917	7.605006986888717	-6.605006986888717
7.080656673804426	3.542906693387724	-2.542906693387724
7.094932191291935	3.9691912677131787	-2.9691912677131787
7.109207708779444	4.136326014203712	-3.1363260142037124
7.123483226266953	2.9467593578870503	-1.9467593578870503
7.137758743754461	3.1897190588101205	-2.1897190588101205
7.152034261241971	3.22091767265113	-2.22091767265113
7.16630977872948	3.883139337420534	-2.883139337420534
7.1805852962169885	3.7524871593921745	-2.7524871593921745
7.194860813704498	5.922746432700523	-4.922746432700523
7.209136331192006	1.048379286704824	-0.048379286704824054
7.223411848679516	6.331364869509959	-5.331364869509959
7.237687366167024	4.698905394760877	-3.698905394760877
7.251962883654533	1.4035039523739192	-0.40350395237391923
7.266238401142042	11.405762707613501	-10.405762707613501
7.280513918629551	3.2360640928747233	-2.2360640928747233
7.2947894361170595	2.643026027338988	-1.6430260273389878
7.309064953604569	4.09749002477996	-3.09749002477996
7.323340471092078	1.655371671644096	-0.655371671644096
7.337615988579587	20.44169949000601	-19.44169949000601
7.351891506067096	2.0545374856823466	-1.0545374856823466
7.366167023554604	22.120874001504156	-21.120874001504156
7.380442541042114	7.122492822598332	-6.122492822598332
7.394718058529622	67.382633725138	-66.382633725138
7.4089935760171315	2.6942622264021794	-1.6942622264021794
7.42326909350464	1.9408915854978177	-0.9408915854978177
7.437544610992149	1.9482254952767275	-0.9482254952767275
7.451820128479658	0.8685922332337495	0.13140776676625054
7.466095645967167	1.305206310306661	-0.3052063103066609
7.480371163454676	2.383955951760577	-1.3839559517605768
7.494646680942185	3.3777794895729683	-2.3777794895729683
7.508922198429694	1.9222975405759548	-0.9222975405759548
7.5231977159172025	6.171607082219923	-5.171607082219923
7.537473233404712	9.071079871527852	-8.071079871527852
7.55174875089222	3.386486103835362	-2.386486103835362
7.56602426837973	3.149941610471294	-2.149941610471294
7.580299785867238	2.4146477418825962	-1.4146477418825962
7.594575303354747	25.708201762264917	-24.708201762264917
7.608850820842256	3.4125751176769987	-2.4125751176769987
7.623126338329765	2.2112415966984558	-1.2112415966984558
7.6374018558172745	1.9540063412465603	-0.9540063412465603
7.651677373304783	1.7139184441939272	-0.7139184441939272
7.665952890792292	11.635239802295029	-10.635239802295029
7.680228408279801	3.955400239204046	-2.955400239204046
7.69450392576731	3.8470395254605316	-2.8470395254605316
7.7087794432548185	2.497130460397167	-1.497130460397167
7.723054960742328	0.7620221899734168	0.23797781002658325
7.737330478229836	2.374041343822178	-1.374041343822178
7.7516059957173455	2.160528723678865	-1.160528723678865
7.765881513204855	3.5040707954684507	-2.5040707954684507
7.780157030692363	2.3972972217773587	-1.3972972217773587
7.794432548179873	2.543179173316841	-1.5431791733168412
7.808708065667381	3.2958607757057723	-2.2958607757057723
7.82298358315489	3.3317470425662337	-2.3317470425662337
7.837259100642399	3.119073073413268	-2.119073073413268
7.851534618129908	1.413073683166749	-0.413073683166749
7.865810135617417	5.942622529432369	-4.942622529432369
7.880085653104926	1.485519358171839	-0.4855193581718391
7.894361170592434	1.9137174139965991	-0.9137174139965991
7.908636688079944	5.384466540833202	-4.384466540833202
7.922912205567453	5.355434622982927	-4.355434622982927
7.9371877230549615	1.8785413172447292	-0.8785413172447292
7.951463240542471	1.6068420789560403	-0.6068420789560403
7.965738758029979	16.991457390769146	-15.991457390769146
7.9800142755174885	3.947678065879718	-2.947678065879718
7.994289793004997	2.0445176818851345	-1.0445176818851345
8.008565310492505	1.1731020075507066	-0.1731020075507066
8.022840827980016	5.0847052375603505	-4.0847052375603505
8.037116345467524	6.073046168339129	-5.073046168339129
8.051391862955033	2.8591783703801847	-1.8591783703801847
8.065667380442541	3.420428873941552	-2.420428873941552
8.079942897930051	7.007114912857418	-6.007114912857418
8.09421841541756	2.898466710006065	-1.898466710006065
8.108493932905068	2.3236102006656845	-1.3236102006656845
8.122769450392578	16.79675518358946	-15.796755183589461
8.137044967880087	1.0550479155754675	-0.05504791557546751
8.151320485367595	38.526721146509324	-37.526721146509324
8.165596002855104	5.484565746012971	-4.484565746012971
8.179871520342614	4.756136467973399	-3.7561364679733993
8.194147037830122	116.15420896532518	-115.15420896532518
8.20842255531763	0.8946857823243881	0.10531421767561189
8.22269807280514	2.46250674115686	-1.4625067411568602
8.23697359029265	6.562010141963617	-5.562010141963617
8.251249107780158	1.9623147858292491	-0.9623147858292491
8.265524625267666	2.03328731572037	-1.03328731572037
8.279800142755176	5.816543466352526	-4.816543466352526
8.294075660242685	6.7016239352109395	-5.7016239352109395
8.308351177730193	2.5471901338016876	-1.5471901338016876
8.322626695217702	2.63092974091317	-1.63092974091317
8.336902212705212	1.8780233522817409	-0.8780233522817409
8.35117773019272	2.1552378235768543	-1.1552378235768543
8.365453247680229	1.4796672661363839	-0.4796672661363839
8.379728765167739	4.630254767000983	-3.6302547670009826
8.394004282655247	2.1052367769962097	-1.1052367769962097
8.408279800142756	4.168204882836113	-3.168204882836113
8.422555317630264	1.9097235890582471	-0.9097235890582471
8.436830835117775	8.923732340507138	-7.923732340507138
8.451106352605283	3.5950408078662277	-2.5950408078662277
8.465381870092791	11.501225011163774	-10.501225011163774
8.4796573875803	2.061455121714485	-1.0614551217144852
8.49393290506781	2.3395451531884235	-1.3395451531884235
8.508208422555319	9.487933766063879	-8.487933766063879
8.522483940042827	3.6522280341254096	-2.6522280341254096
8.536759457530337	7.55641934885946	-6.55641934885946
8.551034975017846	3.9824045642661607	-2.9824045642661607
8.565310492505354	22.874186873046003	-21.874186873046003
8.579586009992862	3.198568080143041	-2.198568080143041
8.593861527480373	1.1589174385779155	-0.15891743857791552
8.608137044967881	4.735811772659625	-3.735811772659625
8.62241256245539	3.216160116047515	-2.216160116047515
8.636688079942898	3.573903763467457	-2.573903763467457
8.650963597430408	3.972539045380417	-2.972539045380417
8.665239114917917	1.18330047057414	-0.1833004705741399
8.679514632405425	3.231278246239151	-2.231278246239151
8.693790149892935	2.0840815428941037	-1.0840815428941037
8.708065667380444	2.0145224554054093	-1.0145224554054093
8.722341184867952	9.65882236869027	-8.65882236869027
8.73661670235546	9.654388713260547	-8.654388713260547
8.75089221984297	3.220012047142011	-2.220012047142011
8.76516773733048	7.6661832261009	-6.6661832261009
8.779443254817988	7.885666655090239	-6.885666655090239
8.793718772305496	2.920933029316939	-1.9209330293169389
8.807994289793006	3.8489313128062648	-2.8489313128062648
8.822269807280515	1.8262230165337103	-0.8262230165337103
8.836545324768023	1.886032703593725	-0.886032703593725
8.850820842255533	2.450892382916211	-1.4508923829162108
8.865096359743042	3.4778212899259495	-2.4778212899259495
8.87937187723055	3.5985595599067044	-2.5985595599067044
8.893647394718059	9.774691747926052	-8.774691747926052
8.907922912205569	5.088931908674797	-4.088931908674797
8.922198429693077	6.4289435524091765	-5.4289435524091765
8.936473947180586	7.439998685444197	-6.439998685444197
8.950749464668094	3.0335636761597145	-2.0335636761597145
8.965024982155605	3.083419950393052	-2.083419950393052
8.979300499643113	2.532047767248279	-1.532047767248279
8.993576017130621	2.99116369348999	-1.9911636934899901
9.007851534618132	5.204642482374914	-4.204642482374914
9.02212705210564	1.547960365933955	-0.5479603659339549
9.036402569593148	1.668833332612125	-0.668833332612125
9.050678087080657	3.951752934453538	-2.951752934453538
9.064953604568167	4.15646658727412	-3.15646658727412
9.079229122055676	1.5019335156318228	-0.5019335156318228
9.093504639543184	1.5513931195264978	-0.5513931195264978
9.107780157030692	7.950051306968736	-6.950051306968736
9.122055674518203	2.5837015139398516	-1.5837015139398516
9.136331192005711	4.805674796969106	-3.8056747969691056
9.15060670949322	2.951906792821081	-1.951906792821081
9.16488222698073	5.213611468336086	-4.213611468336086
9.179157744468238	5.5690548499191035	-4.5690548499191035
9.193433261955747	1.366154812297394	-0.3661548122973941
9.207708779443255	2.438487147868739	-1.4384871478687389
9.221984296930765	4.697803249703416	-3.6978032497034157
9.236259814418274	3.3789189221781557	-2.3789189221781557
9.250535331905782	8.95446516388137	-7.95446516388137
9.26481084939329	1.5639034723433403	-0.5639034723433403
9.2790863668808	4.638374833395847	-3.638374833395847
9.29336188436831	18.466946296533838	-17.466946296533838
9.307637401855818	4.667662594180136	-3.667662594180136
9.321912919343328	1.6620653214704681	-0.6620653214704681
9.336188436830836	3.0773650047182177	-2.0773650047182177
9.350463954318345	2.2430266913576453	-1.2430266913576453
9.364739471805853	1.869852037699592	-0.869852037699592
9.379014989293363	1.8224323133240592	-0.8224323133240592
9.393290506780872	19.224691269062728	-18.224691269062728
9.40756602426838	3.6922671895867865	-2.6922671895867865
9.421841541755889	5.52757108625006	-4.52757108625006
9.436117059243399	1.6973486993769147	-0.6973486993769147
9.450392576730907	2.99941049413817	-1.99941049413817
9.464668094218416	4.916332678877694	-3.916332678877694
9.478943611705926	2.8477786843612543	-1.8477786843612543
9.493219129193434	1.698275452303057	-0.698275452303057
9.507494646680943	2.706857759572324	-1.706857759572324
9.521770164168451	1.6938170381164812	-0.6938170381164812
9.536045681655962	2.583348521437076	-1.5833485214370762
9.55032119914347	1.9946606007448255	-0.9946606007448255
9.564596716630978	3.985975474997472	-2.985975474997472
9.578872234118487	1.9198779590188133	-0.9198779590188133
9.593147751605997	5.211137008669034	-4.211137008669034
9.607423269093506	1.506699205559958	-0.506699205559958
9.621698786581014	4.335578773633134	-3.3355787736331344
9.635974304068524	14.36231557203559	-13.36231557203559
9.650249821556033	5.2151514936152195	-4.2151514936152195
9.664525339043541	4.710812283684623	-3.710812283684623
9.67880085653105	2.3314957885610506	-1.3314957885610506
9.69307637401856	3.4071342418215815	-2.4071342418215815
9.707351891506068	2.1672956804994152	-1.1672956804994152
9.721627408993577	4.039181617668631	-3.039181617668631
9.735902926481085	1.7772021873259503	-0.7772021873259503
9.750178443968595	1.9368577879007869	-0.9368577879007869
9.764453961456104	2.0291994204287103	-1.0291994204287103
9.778729478943612	2.26625413152754	-1.26625413152754
9.793004996431122	7.877320577739372	-6.877320577739372
9.80728051391863	3.142113694592498	-2.142113694592498
9.82155603140614	8.491106993381376	-7.491106993381376
9.835831548893648	6.893226598464643	-5.893226598464643
9.850107066381158	9.870311614571587	-8.870311614571587
9.864382583868666	3.8028789546896666	-2.8028789546896666
9.878658101356175	2.305939197954719	-1.3059391979547188
9.892933618843683	2.3719329478798103	-1.3719329478798103
9.907209136331193	2.7380786041965823	-1.7380786041965823
9.921484653818702	2.41313540219235	-1.4131354021923501
9.93576017130621	5.766031993582431	-4.766031993582431
9.95003568879372	2.765545416134535	-1.7655454161345352
9.964311206281229	2.768487557756382	-1.768487557756382
9.978586723768737	5.745638239761465	-4.745638239761465
9.992862241256246	2.618748424998328	-1.6187484249983282
