# Supplementary material for: Terahertz Spectroscopic Analysis of Lactose in Infant Formula: Implications for Detection and Quantification
Source: Molecules. 2022 Aug 8;27(15):5040. doi: 10.3390/molecules27155040 (PMC9370465; doi:10.3390/molecules27155040)
Supplement: Supplementary file 1 [file molecules-27-05040-s001.zip › data/set1_ambient_1/frequency_domain/L001.csv]

0.0	0.9871566005203158	0.012843399479684159
0.014275517487508924	0.7176331712704705	0.28236682872952945
0.028551034975017847	1.3369523653543403	-0.33695236535434026
0.04282655246252677	0.8224016802611861	0.1775983197388139
0.057102069950035694	1.3281379676070282	-0.3281379676070282
0.07137758743754462	1.3581514228153715	-0.3581514228153715
0.08565310492505354	3.0382062179910845	-2.0382062179910845
0.09992862241256247	0.5241684085247919	0.47583159147520815
0.11420413990007139	0.7094666397273001	0.29053336027269994
0.12847965738758033	0.9222618428273976	0.07773815717260235
0.14275517487508924	1.344651679062998	-0.3446516790629981
0.15703069236259815	1.4379484914471874	-0.4379484914471874
0.17130620985010708	0.8652668732678875	0.13473312673211246
0.18558172733761602	0.774597596314938	0.22540240368506204
0.19985724482512493	0.9420054222444654	0.057994577755534626
0.21413276231263384	1.0643428512600004	-0.06434285126000039
0.22840827980014278	1.0723660995766298	-0.07236609957662976
0.24268379728765171	0.970533585251895	0.029466414748104963
0.25695931477516065	0.9041756431203567	0.0958243568796433
0.27123483226266953	0.9423232171710098	0.05767678282899025
0.28551034975017847	0.9976767926157714	0.0023232073842286427
0.2997858672376874	0.9926059456022733	0.007394054397726668
0.3140613847251963	0.963080748748525	0.036919251251474994
0.32833690221270523	0.9487256210476323	0.05127437895236775
0.34261241970021417	0.9752881775081507	0.024711822491849333
0.3568879371877231	0.9879747435896212	0.01202525641037877
0.37116345467523204	0.9760025459975583	0.023997454002441687
0.3854389721627409	0.9454270389485602	0.05457296105143983
0.39971448965024986	0.9345744962993422	0.0654255037006578
0.4139900071377588	0.9440380975153451	0.055961902484654935
0.4282655246252677	0.9634252506433211	0.036574749356678926
0.4425410421127766	0.9789215477051104	0.021078452294889582
0.45681655960028555	0.9796501040177547	0.020349895982245347
0.4710920770877945	0.9648311079743798	0.035168892025620235
0.48536759457530343	0.9477317517464674	0.0522682482535326
0.4996431120628123	0.9311521230363174	0.06884787696368255
0.5139186295503213	0.9301768752417227	0.06982312475827734
0.5281941470378302	0.9409009423146332	0.05909905768536683
0.5424696645253391	0.9657811514603488	0.03421884853965118
0.5567451820128481	0.9877760405009198	0.012223959499080173
0.5710206995003569	0.9789070055146872	0.021092994485312766
0.5852962169878658	0.9602113582700716	0.03978864172992835
0.5995717344753748	0.9385449197821158	0.06145508021788415
0.6138472519628837	0.9241879999055032	0.07581200009449685
0.6281227694503926	0.9256197053316463	0.07438029466835372
0.6423982869379016	0.9423252087913166	0.05767479120868335
0.6566738044254105	0.9679518738560543	0.0320481261439457
0.6709493219129194	0.983611271650235	0.016388728349765014
0.6852248394004283	0.9801676865448884	0.019832313455111605
0.6995003568879372	0.9605524688596095	0.03944753114039046
0.7137758743754462	0.9340803129508898	0.06591968704911022
0.7280513918629551	0.9160868380321727	0.08391316196782728
0.7423269093504641	0.9159236421779865	0.0840763578220135
0.756602426837973	0.9318038335456769	0.06819616645432314
0.7708779443254818	0.9558960701635978	0.04410392983640221
0.7851534618129908	0.9726645456477375	0.027335454352262478
0.7994289793004997	0.9732114481517082	0.026788551848291764
0.8137044967880086	0.9568796260323675	0.043120373967632464
0.8279800142755176	0.9340802003494955	0.06591979965050454
0.8422555317630265	0.9175420486484656	0.08245795135153444
0.8565310492505354	0.916335357572232	0.08366464242776805
0.8708065667380444	0.9260868147196106	0.07391318528038937
0.8850820842255532	0.9424618923960236	0.057538107603976374
0.8993576017130622	0.9545702932709577	0.04542970672904234
0.9136331192005711	0.9555510217389637	0.04444897826103633
0.92790863668808	0.9438438044980012	0.056156195501998796
0.942184154175589	0.9253346821876979	0.07466531781230212
0.9564596716630979	0.913684398510038	0.08631560148996198
0.9707351891506069	0.916294826687127	0.08370517331287297
0.9850107066381157	0.9258152011324321	0.0741847988675679
0.9992862241256246	0.9428907274775306	0.057109272522469445
1.0135617416131335	0.9453831887102112	0.05461681128978879
1.0278372591006426	0.9320385833780119	0.06796141662198807
1.0421127765881515	0.9169482459672617	0.08305175403273835
1.0563882940756604	0.9073115912584537	0.09268840874154627
1.0706638115631693	0.9039930629904688	0.09600693700953122
1.0849393290506781	0.9126432404005981	0.08735675959940192
1.099214846538187	0.9695697243657915	0.030430275634208526
1.1134903640256961	0.9761993209944553	0.023800679005544723
1.127765881513205	0.9535800619841892	0.04641993801581079
1.1420413990007139	0.923037237360205	0.07696276263979496
1.1563169164882228	0.8767570946271105	0.12324290537288951
1.1705924339757316	0.903138347002386	0.09686165299761396
1.1848679514632408	0.8735550571205205	0.1264449428794795
1.1991434689507496	0.8886431823891449	0.11135681761085514
1.2134189864382585	0.9158525444153198	0.08414745558468018
1.2276945039257674	0.9550011410156709	0.04499885898432909
1.2419700214132763	0.9512250157835702	0.048774984216429784
1.2562455389007852	0.9349416308636374	0.06505836913636265
1.2705210563882943	0.908417370784589	0.09158262921541105
1.2847965738758031	0.8820194064686309	0.11798059353136914
1.299072091363312	0.8707940421914746	0.1292059578085254
1.313347608850821	0.8741463550101045	0.12585364498989549
1.3276231263383298	0.8943775957684031	0.10562240423159686
1.341898643825839	0.9150807985203171	0.0849192014796829
1.3561741613133478	0.922342413888389	0.077657586111611
1.3704496788008567	0.9068779471215543	0.09312205287844566
1.3847251962883655	0.8858474655158501	0.11415253448414986
1.3990007137758744	0.8669869913372693	0.1330130086627307
1.4132762312633835	0.9673495752503373	0.03265042474966273
1.4275517487508924	0.880486591809039	0.11951340819096101
1.4418272662384013	0.8930728938195004	0.10692710618049961
1.4561027837259102	0.9074661588338835	0.09253384116611651
1.470378301213419	0.9134678478166307	0.08653215218336929
1.4846538187009282	0.9048519647291517	0.09514803527084825
1.498929336188437	0.8860863426531249	0.11391365734687509
1.513204853675946	0.8688625094369042	0.13113749056309576
1.5274803711634548	0.861991177412474	0.138008822587526
1.5417558886509637	0.873440198871001	0.126559801128999
1.5560314061384726	0.8928000720334529	0.10719992796654709
1.5703069236259817	0.9064787422570548	0.09352125774294517
1.5845824411134906	0.9003626087011112	0.09963739129888882
1.5988579586009994	0.8797291971395769	0.12027080286042313
1.6131334760885083	0.864584002961968	0.13541599703803198
1.6274089935760172	0.8477598428193445	0.15224015718065553
1.6416845110635263	0.84985744486973	0.15014255513026997
1.6559600285510352	0.8797527328808507	0.12024726711914935
1.670235546038544	0.9267747839539607	0.07322521604603927
1.684511063526053	0.9104957465381361	0.08950425346186386
1.6987865810135618	0.894602647168418	0.10539735283158203
1.7130620985010707	0.8089925179297613	0.19100748207023865
1.7273376159885798	0.8489934487718369	0.1510065512281631
1.7416131334760887	0.8564136766874749	0.14358632331252508
1.7558886509635976	0.8505459933650891	0.14945400663491093
1.7701641684511065	0.8673537215588344	0.1326462784411656
1.7844396859386153	0.8694837592788288	0.13051624072117118
1.7987152034261245	0.8754913240831507	0.12450867591684933
1.8129907209136333	0.8687187159605353	0.1312812840394647
1.8272662384011422	0.8550021417048511	0.14499785829514888
1.841541755888651	0.846395368513422	0.153604631486578
1.85581727337616	0.8402380914011771	0.1597619085988229
1.870092790863669	0.796857438477383	0.203142561522617
1.884368308351178	0.8697219690515373	0.1302780309484627
1.8986438258386868	0.8750334666161004	0.12496653338389963
1.9129193433261957	0.8414533746849657	0.15854662531503427
1.9271948608137046	0.8886893523536465	0.11131064764635346
1.9414703783012137	0.8271406086725891	0.1728593913274109
1.9557458957887226	0.7993866115921112	0.20061338840788878
1.9700214132762315	0.8029599284475663	0.19704007155243375
1.9842969307637404	0.8364166491694808	0.16358335083051923
1.9985724482512492	0.8631974303974593	0.13680256960254067
2.012847965738758	0.8749673176879668	0.12503268231203324
2.027123483226267	0.8741466525377847	0.12585334746221533
2.041399000713776	0.8319247138277349	0.16807528617226508
2.055674518201285	0.8074721136123506	0.1925278863876494
2.069950035688794	0.7590458601940333	0.2409541398059667
2.084225553176303	0.7566984841961224	0.2433015158038776
2.098501070663812	0.7838881981849701	0.21611180181502987
2.1127765881513207	0.8295454051685208	0.17045459483147918
2.1270521056388296	0.852387904742069	0.14761209525793095
2.1413276231263385	0.8469089282941797	0.15309107170582026
2.1556031406138474	0.7576158076701457	0.2423841923298543
2.1698786581013563	1.0076965782322438	-0.007696578232243789
2.184154175588865	0.7368499446097121	0.2631500553902879
2.198429693076374	1.1826028203033954	-0.18260282030339536
2.2127052105638834	0.7142278816503316	0.2857721183496684
2.2269807280513922	0.7941416125312658	0.2058583874687342
2.241256245538901	0.7862280931502015	0.21377190684979852
2.25553176302641	0.8732946151614023	0.12670538483859772
2.269807280513919	0.6515678997471106	0.3484321002528894
2.2840827980014278	0.8352032568450987	0.16479674315490134
2.2983583154889367	0.8205258189637072	0.17947418103629276
2.3126338329764455	0.774400716871383	0.225599283128617
2.3269093504639544	0.7485345762010661	0.2514654237989339
2.3411848679514633	0.7277390921615415	0.27226090783845847
2.355460385438972	0.7627345171948382	0.2372654828051618
2.3697359029264815	0.7209041585409195	0.2790958414590805
2.3840114204139904	0.8664454704797184	0.13355452952028157
2.3982869379014993	0.6778326830499175	0.3221673169500825
2.412562455389008	0.7957234876841379	0.20427651231586208
2.426837972876517	0.8104668388523736	0.18953316114762642
2.441113490364026	0.7706999538878065	0.22930004611219346
2.455389007851535	0.7063535029231195	0.2936464970768805
2.4696645253390437	0.8838538870865458	0.11614611291345422
2.4839400428265526	0.7730274539684256	0.22697254603157435
2.4982155603140614	0.7562518694012018	0.24374813059879818
2.5124910778015703	0.7540943969692236	0.24590560303077635
2.5267665952890797	0.7682397245561147	0.23176027544388533
2.5410421127765885	0.7586317842076966	0.2413682157923034
2.5553176302640974	0.7321445084718305	0.26785549152816945
2.5695931477516063	0.7294343969103895	0.27056560308961053
2.583868665239115	0.7280691808075003	0.27193081919249973
2.598144182726624	0.7578597984756843	0.2421402015243157
2.612419700214133	0.7736346776390599	0.2263653223609401
2.626695217701642	0.6508215867273462	0.34917841327265375
2.6409707351891507	0.5291858226958809	0.4708141773041191
2.6552462526766596	0.562343036825547	0.437656963174453
2.669521770164169	0.7324719771994939	0.26752802280050614
2.683797287651678	0.8232099777328172	0.17679002226718277
2.6980728051391867	0.7833062641224136	0.21669373587758645
2.7123483226266956	0.7079408847581348	0.29205911524186523
2.7266238401142044	0.6858599002690334	0.31414009973096657
2.7408993576017133	0.7285383250937141	0.2714616749062859
2.755174875089222	0.7586037957040752	0.2413962042959248
2.769450392576731	1.6729666007962565	-0.6729666007962565
2.78372591006424	1.2541246857800483	-0.2541246857800483
2.798001427551749	0.6459123913895226	0.3540876086104774
2.8122769450392577	0.8040402612598546	0.19595973874014538
2.826552462526767	0.7480465196101905	0.25195348038980947
2.840827980014276	0.6391345499724841	0.3608654500275159
2.855103497501785	0.5906700974258678	0.40932990257413215
2.8693790149892937	0.705303921702753	0.294696078297247
2.8836545324768026	1.8933421397655237	-0.8933421397655237
2.8979300499643115	0.6167001530154097	0.3832998469845903
2.9122055674518204	0.7773464642199504	0.22265353578004965
2.9264810849393292	0.7364093261362809	0.26359067386371915
2.940756602426838	0.5492047645945356	0.4507952354054644
2.955032119914347	0.7379361016896083	0.2620638983103917
2.9693076374018563	0.4305667467431359	0.5694332532568641
2.983583154889365	0.44259183999517676	0.5574081600048233
2.997858672376874	1.2894285561179275	-0.2894285561179275
3.012134189864383	1.7215191699257255	-0.7215191699257255
3.026409707351892	1.220471867309015	-0.2204718673090149
3.0406852248394007	0.31934780296732196	0.680652197032678
3.0549607423269096	0.3669951918531177	0.6330048081468823
3.0692362598144185	0.6868815216250627	0.31311847837493734
3.0835117773019274	0.7673318805729289	0.2326681194270711
3.0977872947894363	0.6464203851257051	0.3535796148742949
3.112062812276945	0.3978004221943687	0.6021995778056313
3.1263383297644545	0.9059121437422067	0.09408785625779326
3.1406138472519634	1.8116969337830862	-0.8116969337830862
3.1548893647394722	0.43094141980801115	0.5690585801919888
3.169164882226981	4.550205975083281	-3.550205975083281
3.18344039971449	0.34131681346301207	0.658683186536988
3.197715917201999	0.5822290632024409	0.41777093679755906
3.2119914346895078	0.929271538363227	0.07072846163677304
3.2262669521770166	0.5001411170729567	0.4998588829270433
3.2405424696645255	0.7177516846209424	0.2822483153790576
3.2548179871520344	0.4159406864084293	0.5840593135915707
3.2690935046395433	0.3202420695877111	0.6797579304122889
3.2833690221270526	0.5429344953100794	0.4570655046899206
3.2976445396145615	0.6468451922421491	0.3531548077578509
3.3119200571020704	0.6385924795699957	0.36140752043000435
3.3261955745895793	0.6458397682244866	0.35416023177551337
3.340471092077088	0.746159236549791	0.253840763450209
3.354746609564597	0.7346507133958697	0.26534928660413026
3.369022127052106	0.5295349870686381	0.4704650129313619
3.383297644539615	0.28503914719134366	0.7149608528086564
3.3975731620271237	0.32101869309495645	0.6789813069050435
3.4118486795146326	0.51827469990949	0.48172530009050996
3.4261241970021414	0.7016059605725394	0.29839403942746057
3.4403997144896508	0.6876319353590076	0.3123680646409924
3.4546752319771596	0.6624946338118586	0.3375053661881414
3.4689507494646685	0.4481784986490855	0.5518215013509145
3.4832262669521774	0.3441704255440666	0.6558295744559334
3.4975017844396863	0.600279886667671	0.39972011333232904
3.511777301927195	0.4381690669656118	0.5618309330343882
3.526052819414704	0.7449938213526652	0.25500617864733477
3.540328336902213	2.4211119189237493	-1.4211119189237493
3.554603854389722	0.821874590886091	0.17812540911390895
3.5688793718772307	0.6067884852721476	0.39321151472785243
3.58315488936474	0.16258906215055408	0.8374109378494459
3.597430406852249	3.33396771984712	-2.33396771984712
3.611705924339758	1.3061539005746914	-0.3061539005746914
3.6259814418272667	0.5436181233080338	0.45638187669196617
3.6402569593147756	1.1899452533749273	-0.1899452533749273
3.6545324768022844	3.317654213703934	-2.317654213703934
3.6688079942897933	7.175017934251624	-6.175017934251624
3.683083511777302	0.3910363676760359	0.6089636323239641
3.697359029264811	0.5906803436544489	0.4093196563455511
3.71163454675232	1.054073272685792	-0.054073272685791984
3.725910064239829	1.0340810861779561	-0.03408108617795613
3.740185581727338	0.4296164263435926	0.5703835736564073
3.754461099214847	0.21111485016048692	0.7888851498395131
3.768736616702356	0.8251743470942579	0.17482565290574215
3.783012134189865	1.1475332799957854	-0.14753327999578536
3.7972876516773737	3.373905103038296	-2.373905103038296
3.8115631691648826	2.4503021319969602	-1.4503021319969602
3.8258386866523915	1.8305345632224692	-0.8305345632224692
3.8401142041399003	0.5642617466333325	0.4357382533666675
3.8543897216274092	1.6730743637573184	-0.6730743637573184
3.868665239114918	1.0520263628808237	-0.05202636288082374
3.8829407566024274	0.31233978400206835	0.6876602159979317
3.8972162740899363	0.5360907648846698	0.4639092351153302
3.911491791577445	0.6996455673065907	0.30035443269340933
3.925767309064954	1.655319368995777	-0.655319368995777
3.940042826552463	1.090888223301162	-0.09088822330116209
3.954318344039972	4.2735218833026485	-3.2735218833026485
3.9685938615274807	1.6022661928700501	-0.6022661928700501
3.9828693790149896	20.12861389235292	-19.12861389235292
3.9971448965024985	2.545395438562085	-1.545395438562085
4.011420413990008	2.0752633950077457	-1.0752633950077457
4.025695931477516	1.8681241716278483	-0.8681241716278483
4.039971448965026	0.821923290848891	0.17807670915110896
4.054246966452534	1.269884600448303	-0.2698846004483031
4.068522483940043	1.387909079532344	-0.3879090795323441
4.082798001427552	1.1577210516705005	-0.15772105167050054
4.097073518915061	1.1135639934484256	-0.1135639934484256
4.11134903640257	0.9555980922037709	0.0444019077962291
4.125624553890079	1.1784955264983967	-0.17849552649839673
4.139900071377588	0.9803817931037456	0.019618206896254375
4.154175588865097	3.8421058376900503	-2.8421058376900503
4.168451106352606	2.4235458466678472	-1.4235458466678472
4.182726623840114	1.398777642484283	-0.39877764248428305
4.197002141327624	3.301015050509365	-2.301015050509365
4.211277658815132	2.6999681655059926	-1.6999681655059926
4.2255531763026415	3.642673526496506	-2.642673526496506
4.23982869379015	2.9014791231066033	-1.9014791231066033
4.254104211277659	0.9517449121014101	0.0482550878985899
4.268379728765169	1.1229880758752804	-0.12298807587528038
4.282655246252677	1.3293206183051305	-0.3293206183051305
4.296930763740186	1.1104637666141428	-0.11046376661414281
4.311206281227695	1.5491709437378869	-0.5491709437378869
4.325481798715204	0.9387219539109837	0.061278046089016325
4.3397573162027125	1.1164445805036771	-0.11644458050367712
4.354032833690222	1.1230997411638655	-0.12309974116386546
4.36830835117773	1.20093194920177	-0.20093194920177004
4.38258386866524	1.8808779452913649	-0.8808779452913649
4.396859386152748	2.1133963978662034	-1.1133963978662034
4.411134903640257	1.8637142489178888	-0.8637142489178888
4.425410421127767	1.1558811160879772	-0.15588111608797717
4.439685938615275	1.1872363586664412	-0.18723635866644117
4.4539614561027845	3.6679040819824142	-2.6679040819824142
4.468236973590293	1.6644285513752086	-0.6644285513752086
4.482512491077802	8.097096175177702	-7.097096175177702
4.496788008565311	2.572336029271757	-1.572336029271757
4.51106352605282	3.3325679225914486	-2.3325679225914486
4.5253390435403285	4.110509098504203	-3.1105090985042034
4.539614561027838	4.516031199405909	-3.5160311994059086
4.553890078515346	3.4067087382830734	-2.4067087382830734
4.5681655960028555	1.5590575771547308	-0.5590575771547308
4.582441113490365	6.72218974622401	-5.72218974622401
4.596716630977873	3.536714756751323	-2.536714756751323
4.610992148465383	4.574802957648489	-3.5748029576484894
4.625267665952891	2.6765644074645167	-1.6765644074645167
4.6395431834404	2.886402790675742	-1.8864027906757421
4.653818700927909	0.7029455672318592	0.2970544327681408
4.668094218415418	1.4388894652312418	-0.43888946523124184
4.682369735902927	3.307628944164572	-2.307628944164572
4.696645253390436	7.250132543887849	-6.250132543887849
4.710920770877944	1.7583643795719237	-0.7583643795719237
4.725196288365454	3.4422908872842806	-2.4422908872842806
4.739471805852963	4.158958285666819	-3.1589582856668192
4.7537473233404715	2.184314048721927	-1.184314048721927
4.768022840827981	16.443663718151488	-15.443663718151488
4.782298358315489	6.818198277290854	-5.818198277290854
4.7965738758029985	0.9168513883502475	0.08314861164975251
4.810849393290507	1.7208501296962708	-0.7208501296962708
4.825124910778016	3.0949708408365906	-2.0949708408365906
4.839400428265525	3.567452276911567	-2.567452276911567
4.853675945753034	2.32864498909117	-1.32864498909117
4.8679514632405425	1.8655279787748207	-0.8655279787748207
4.882226980728052	15.21873673689678	-14.21873673689678
4.896502498215561	2.4546925967551716	-1.4546925967551716
4.91077801570307	2.5012283341089385	-1.5012283341089385
4.925053533190579	1.9383818939241677	-0.9383818939241677
4.939329050678087	2.553965835447834	-1.5539658354478338
4.953604568165597	2.5637514219722237	-1.5637514219722237
4.967880085653105	10.796030985367484	-9.796030985367484
4.9821556031406145	7.832364635842038	-6.832364635842038
4.996431120628123	9.185839076997924	-8.185839076997924
5.010706638115632	1.4408067026574614	-0.44080670265746136
5.024982155603141	1.2369666951006864	-0.23696669510068635
5.03925767309065	1.6588734382595136	-0.6588734382595136
5.053533190578159	1.811663288148445	-0.8116632881484449
5.067808708065668	7.926620309298767	-6.926620309298767
5.082084225553177	1.9163255430531245	-0.9163255430531245
5.0963597430406855	20.902495493844178	-19.902495493844178
5.110635260528195	10.194480257269275	-9.194480257269275
5.124910778015703	1.9321485423966365	-0.9321485423966365
5.139186295503213	2.0013731010772196	-1.0013731010772196
5.153461812990721	3.1320190401448946	-2.1320190401448946
5.16773733047823	2.4040996345203407	-1.4040996345203407
5.18201284796574	1.422988255047223	-0.42298825504722304
5.196288365453248	2.942745246873626	-1.942745246873626
5.2105638829407575	81.7435091168805	-80.7435091168805
5.224839400428266	4.536710456390641	-3.536710456390641
5.239114917915775	11.263513813026453	-10.263513813026453
5.253390435403284	2.495660839127983	-1.495660839127983
5.267665952890793	3.6696163986904233	-2.6696163986904233
5.281941470378301	3.4822972898895364	-2.4822972898895364
5.296216987865811	2.2792990178253403	-1.2792990178253403
5.310492505353319	2.9951690230945105	-1.9951690230945105
5.3247680228408285	0.989068661972146	0.010931338027853954
5.339043540328338	3.5158767262433313	-2.5158767262433313
5.353319057815846	1.67046746975465	-0.67046746975465
5.367594575303356	27.870854106874773	-26.870854106874773
5.381870092790864	2.9378367441128903	-1.9378367441128903
5.396145610278373	5.421849775746536	-4.421849775746536
5.410421127765882	2.0460805714944845	-1.0460805714944845
5.424696645253391	1.8160361041327224	-0.8160361041327224
5.4389721627409	5.215884197996865	-4.215884197996865
5.453247680228409	2.4055701707693973	-1.4055701707693973
5.467523197715917	3.5737953112345395	-2.5737953112345395
5.481798715203427	12.649962205660902	-11.649962205660902
5.496074232690936	2.123368957381719	-1.123368957381719
5.510349750178444	4.262883499233921	-3.2628834992339213
5.524625267665954	1.6826641008994916	-0.6826641008994916
5.538900785153462	4.236842255755054	-3.236842255755054
5.5531763026409715	2.894347653592001	-1.8943476535920012
5.56745182012848	4.615036641818457	-3.615036641818457
5.581727337615989	7.037757880334043	-6.037757880334043
5.596002855103498	1.8125796623407087	-0.8125796623407087
5.610278372591007	4.088261013296566	-3.0882610132965658
5.6245538900785155	2.5931332110105414	-1.5931332110105414
5.638829407566025	2.638325909743028	-1.638325909743028
5.653104925053534	3.2586608645458854	-2.2586608645458854
5.667380442541043	6.005588228305059	-5.005588228305059
5.681655960028552	3.3921012678721523	-2.3921012678721523
5.69593147751606	3.832141726510009	-2.832141726510009
5.71020699500357	6.291067826896538	-5.291067826896538
5.724482512491078	6.006733868349456	-5.006733868349456
5.738758029978587	1.5484038321399045	-0.5484038321399045
5.753033547466096	2.4978524028470694	-1.4978524028470694
5.767309064953605	2.8560348030165055	-1.8560348030165055
5.781584582441114	2.4059621166699503	-1.4059621166699503
5.795860099928623	6.033450804933731	-5.033450804933731
5.810135617416132	4.173321951833756	-3.1733219518337563
5.824411134903641	3.2526337062660544	-2.2526337062660544
5.83868665239115	4.479190069168488	-3.479190069168488
5.8529621698786585	6.826679851324652	-5.826679851324652
5.867237687366168	1.9528073895932316	-0.9528073895932316
5.881513204853676	2.8466724939763965	-1.8466724939763965
5.895788722341186	2.5753226302080674	-1.5753226302080674
5.910064239828694	9.414973357816098	-8.414973357816098
5.924339757316203	2.0781658504509206	-1.0781658504509206
5.938615274803713	5.455618745021875	-4.455618745021875
5.952890792291221	2.2991928354707367	-1.2991928354707367
5.96716630977873	1.3538277432503392	-0.35382774325033917
5.981441827266239	3.880868294263558	-2.880868294263558
5.995717344753748	2.414747267595472	-1.4147472675954722
6.009992862241257	3.6853191375479613	-2.6853191375479613
6.024268379728766	3.3742346420868956	-2.3742346420868956
6.038543897216274	1.4412032263207029	-0.44120322632070286
6.052819414703784	2.4605712127544437	-1.4605712127544437
6.067094932191292	4.077616876116499	-3.0776168761164993
6.0813704496788015	2.262474126715804	-1.2624741267158042
6.095645967166311	2.1294056524718585	-1.1294056524718585
6.109921484653819	1.5910647360385264	-0.5910647360385264
6.124197002141329	1.8520368918037682	-0.8520368918037682
6.138472519628837	4.413872490203132	-3.413872490203132
6.152748037116346	7.737143503795937	-6.737143503795937
6.167023554603855	3.3110932069312455	-2.3110932069312455
6.181299072091364	5.283757030907591	-4.283757030907591
6.1955745895788725	2.83814399080325	-1.8381439908032502
6.209850107066382	11.533201157403656	-10.533201157403656
6.22412562455389	2.3113949470260495	-1.3113949470260495
6.2384011420414	3.480338118636812	-2.480338118636812
6.252676659528909	3.1427308374935086	-2.1427308374935086
6.266952177016417	2.125220899059219	-1.1252208990592192
6.281227694503927	2.1447732879517916	-1.1447732879517916
6.295503211991435	5.131191657380451	-4.131191657380451
6.3097787294789445	2.10760999980995	-1.10760999980995
6.324054246966453	5.21984303461619	-4.21984303461619
6.338329764453962	2.3997532468219593	-1.3997532468219593
6.352605281941471	5.79378489489568	-4.79378489489568
6.36688079942898	2.358311286639246	-1.3583112866392462
6.381156316916488	2.3696588269503884	-1.3696588269503884
6.395431834403998	3.655584475662448	-2.655584475662448
6.409707351891507	2.178718462398	-1.1787184623979998
6.4239828693790155	5.048252031655773	-4.048252031655773
6.438258386866525	3.078967345385815	-2.078967345385815
6.452533904354033	3.9342889793954945	-2.9342889793954945
6.466809421841543	2.753487880192147	-1.753487880192147
6.481084939329051	5.055135663986268	-4.055135663986268
6.49536045681656	3.5711043856623474	-2.5711043856623474
6.509635974304069	2.01730933654803	-1.01730933654803
6.523911491791578	1.5067911530907825	-0.5067911530907825
6.538187009279087	3.213647931990695	-2.213647931990695
6.552462526766596	1.9525795237206407	-0.9525795237206407
6.566738044254105	6.2492541513982465	-5.2492541513982465
6.581013561741614	0.8761466516701469	0.12385334832985306
6.595289079229123	1.4976324819506408	-0.4976324819506408
6.609564596716631	4.699716486731153	-3.6997164867311527
6.623840114204141	7.019449246273637	-6.019449246273637
6.638115631691649	2.285749708475734	-1.285749708475734
6.6523911491791585	1.8580520843365413	-0.8580520843365413
6.666666666666667	5.187608067286622	-4.187608067286622
6.680942184154176	5.053732065753347	-4.053732065753347
6.695217701641685	3.243406079905596	-2.243406079905596
6.709493219129194	2.0622733775478728	-1.0622733775478728
6.723768736616703	7.753409683035272	-6.753409683035272
6.738044254104212	3.072072072240172	-2.072072072240172
6.752319771591721	3.4075223580037415	-2.4075223580037415
6.76659528907923	3.6884770337426414	-2.6884770337426414
6.780870806566739	1.8643925982493343	-0.8643925982493343
6.795146324054247	2.6286260277240983	-1.6286260277240983
6.809421841541757	4.334194450390504	-3.3341944503905037
6.823697359029265	3.527361866880428	-2.527361866880428
6.837972876516774	4.096021573046127	-3.0960215730461274
6.852248394004283	2.3437450861775475	-1.3437450861775475
6.866523911491792	8.960182478539126	-7.960182478539126
6.8807994289793015	2.313458506033887	-1.313458506033887
6.89507494646681	5.221283925322686	-4.221283925322686
6.909350463954319	4.898012179428544	-3.8980121794285436
6.923625981441828	3.7195577562715556	-2.7195577562715556
6.937901498929337	1.2231982460838031	-0.22319824608380312
6.9521770164168455	2.0736939391514952	-1.0736939391514952
6.966452533904355	2.822792111762509	-1.8227921117625092
6.980728051391863	1.6689674704838502	-0.6689674704838502
6.995003568879373	5.850648104688609	-4.850648104688609
7.009279086366882	2.6554553714513096	-1.6554553714513096
7.02355460385439	1.4933111893988018	-0.4933111893988018
7.0378301213419	9.801940616517792	-8.801940616517792
7.052105638829408	8.569620252689937	-7.569620252689937
7.066381156316917	8.756971878606372	-7.756971878606372
7.080656673804426	3.6191836666713417	-2.6191836666713417
7.094932191291935	2.495369842555439	-1.495369842555439
7.109207708779444	5.197684301275149	-4.197684301275149
7.123483226266953	2.117757840970111	-1.117757840970111
7.137758743754461	2.832653868832875	-1.832653868832875
7.152034261241971	4.389866838480444	-3.389866838480444
7.16630977872948	5.893932578056011	-4.893932578056011
7.1805852962169885	2.3528224886253875	-1.3528224886253875
7.194860813704498	8.128635862929775	-7.128635862929775
7.209136331192006	1.4003677557451113	-0.4003677557451113
7.223411848679516	7.413912101449316	-6.413912101449316
7.237687366167024	4.0728108612432985	-3.0728108612432985
7.251962883654533	1.9774455148211194	-0.9774455148211194
7.266238401142042	13.359358725343746	-12.359358725343746
7.280513918629551	5.422064107183085	-4.422064107183085
7.2947894361170595	3.028142596468423	-2.028142596468423
7.309064953604569	4.719455548708842	-3.719455548708842
7.323340471092078	1.5339308454506624	-0.5339308454506624
7.337615988579587	15.07023693278001	-14.07023693278001
7.351891506067096	1.6651425938740878	-0.6651425938740878
7.366167023554604	20.894317884589245	-19.894317884589245
7.380442541042114	8.067995051206738	-7.067995051206738
7.394718058529622	54.99052179853853	-53.99052179853853
7.4089935760171315	3.2669318246488657	-2.2669318246488657
7.42326909350464	2.6288048393960386	-1.6288048393960386
7.437544610992149	1.7752349029319718	-0.7752349029319718
7.451820128479658	1.2557524013008652	-0.2557524013008652
7.466095645967167	1.4809614864912506	-0.4809614864912506
7.480371163454676	2.224647690296883	-1.2246476902968828
7.494646680942185	3.5585868563963228	-2.5585868563963228
7.508922198429694	2.0139223725133872	-1.0139223725133872
7.5231977159172025	6.02467333262447	-5.02467333262447
7.537473233404712	8.668292418100553	-7.6682924181005525
7.55174875089222	4.629207055464885	-3.629207055464885
7.56602426837973	4.507680626121278	-3.507680626121278
7.580299785867238	1.9716136358592526	-0.9716136358592526
7.594575303354747	24.24479254703943	-23.24479254703943
7.608850820842256	2.286372624846432	-1.286372624846432
7.623126338329765	3.125603811774637	-2.125603811774637
7.6374018558172745	2.886161735800679	-1.886161735800679
7.651677373304783	2.2029685553169647	-1.2029685553169647
7.665952890792292	13.996985543832167	-12.996985543832167
7.680228408279801	2.9345503194769256	-1.9345503194769256
7.69450392576731	2.6497037793071287	-1.6497037793071287
7.7087794432548185	2.45248027345487	-1.4524802734548699
7.723054960742328	1.2573147317841284	-0.25731473178412845
7.737330478229836	3.188140698406934	-2.188140698406934
7.7516059957173455	1.45228907058591	-0.45228907058590995
7.765881513204855	3.0445331293991402	-2.0445331293991402
7.780157030692363	2.3928924971754757	-1.3928924971754757
7.794432548179873	3.099967316749581	-2.099967316749581
7.808708065667381	2.9065587206119834	-1.9065587206119834
7.82298358315489	3.9473916526436112	-2.9473916526436112
7.837259100642399	3.647777603999324	-2.647777603999324
7.851534618129908	2.258886023598409	-1.258886023598409
7.865810135617417	4.873638187527287	-3.8736381875272867
7.880085653104926	2.046172867668916	-1.0461728676689162
7.894361170592434	1.7524463758784086	-0.7524463758784086
7.908636688079944	5.517681068422074	-4.517681068422074
7.922912205567453	6.592347677602164	-5.592347677602164
7.9371877230549615	1.8509330204649175	-0.8509330204649175
7.951463240542471	3.201938665162157	-2.201938665162157
7.965738758029979	18.910253958609648	-17.910253958609648
7.9800142755174885	3.421453019387589	-2.421453019387589
7.994289793004997	1.0199463902458603	-0.019946390245860313
8.008565310492505	1.3804447036317977	-0.3804447036317977
8.022840827980016	4.043960335937841	-3.0439603359378413
8.037116345467524	4.891228696894378	-3.8912286968943777
8.051391862955033	3.445874258484919	-2.445874258484919
8.065667380442541	2.8921921393619545	-1.8921921393619545
8.079942897930051	8.955249299911932	-7.955249299911932
8.09421841541756	2.0164624397821083	-1.0164624397821083
8.108493932905068	2.7077994434021098	-1.7077994434021098
8.122769450392578	25.045441283616388	-24.045441283616388
8.137044967880087	2.1883763900462965	-1.1883763900462965
8.151320485367595	43.89826145694644	-42.89826145694644
8.165596002855104	3.743703532115849	-2.743703532115849
8.179871520342614	3.9516235065591787	-2.9516235065591787
8.194147037830122	66.09720836219496	-65.09720836219496
8.20842255531763	1.1997410734555867	-0.19974107345558667
8.22269807280514	3.4186547395023665	-2.4186547395023665
8.23697359029265	5.096090191204523	-4.096090191204523
8.251249107780158	2.280890755102473	-1.2808907551024729
8.265524625267666	2.8609126590763876	-1.8609126590763876
8.279800142755176	6.87877140551061	-5.87877140551061
8.294075660242685	6.926708635512848	-5.926708635512848
8.308351177730193	3.1880513114557867	-2.1880513114557867
8.322626695217702	3.5445068619244475	-2.5445068619244475
8.336902212705212	3.3785030656365267	-2.3785030656365267
8.35117773019272	1.8314172166609737	-0.8314172166609737
8.365453247680229	1.7754211013130703	-0.7754211013130703
8.379728765167739	1.7508175052380472	-0.7508175052380472
8.394004282655247	1.263841042989265	-0.26384104298926503
8.408279800142756	4.226381827767528	-3.2263818277675282
8.422555317630264	2.39907851071752	-1.39907851071752
8.436830835117775	13.625981911305066	-12.625981911305066
8.451106352605283	5.690452885848689	-4.690452885848689
8.465381870092791	7.868681255720532	-6.868681255720532
8.4796573875803	2.9082710446082087	-1.9082710446082087
8.49393290506781	3.630233737828092	-2.630233737828092
8.508208422555319	11.749511774165196	-10.749511774165196
8.522483940042827	2.971897465579579	-1.9718974655795791
8.536759457530337	7.37091812034466	-6.37091812034466
8.551034975017846	2.9640865032335157	-1.9640865032335157
8.565310492505354	9.935873563939419	-8.935873563939419
8.579586009992862	3.443639661002437	-2.443639661002437
8.593861527480373	1.434295214775218	-0.43429521477521793
8.608137044967881	3.1480984149379334	-2.1480984149379334
8.62241256245539	1.7967327875553842	-0.7967327875553842
8.636688079942898	2.1130506068834545	-1.1130506068834545
8.650963597430408	4.6834026204217	-3.6834026204217
8.665239114917917	2.0702055356623066	-1.0702055356623066
8.679514632405425	3.5014840408529526	-2.5014840408529526
8.693790149892935	3.1520200227560182	-2.1520200227560182
8.708065667380444	1.3754383488489628	-0.37543834884896277
8.722341184867952	7.638570081208983	-6.638570081208983
8.73661670235546	7.754641542181722	-6.754641542181722
8.75089221984297	3.1668231286442237	-2.1668231286442237
8.76516773733048	3.7469805286793596	-2.7469805286793596
8.779443254817988	9.308408600803574	-8.308408600803574
8.793718772305496	2.102202207466075	-1.1022022074660751
8.807994289793006	6.622556520469385	-5.622556520469385
8.822269807280515	1.8548644906705605	-0.8548644906705605
8.836545324768023	0.9635536134726151	0.036446386527384855
8.850820842255533	2.3485013283358342	-1.3485013283358342
8.865096359743042	2.334398899342888	-1.334398899342888
8.87937187723055	3.070148291442343	-2.070148291442343
8.893647394718059	7.454466126458354	-6.454466126458354
8.907922912205569	3.653118208559489	-2.653118208559489
8.922198429693077	2.906883868425667	-1.906883868425667
8.936473947180586	3.812665859167195	-2.812665859167195
8.950749464668094	2.9473905884511793	-1.9473905884511793
8.965024982155605	2.9484613902141836	-1.9484613902141836
8.979300499643113	1.7485091032595146	-0.7485091032595146
8.993576017130621	2.3115103935032044	-1.3115103935032044
9.007851534618132	5.300692152090714	-4.300692152090714
9.02212705210564	2.2268013569402845	-1.2268013569402845
9.036402569593148	1.5566651626883437	-0.5566651626883437
9.050678087080657	3.659127198478581	-2.659127198478581
9.064953604568167	5.5273944924662	-4.5273944924662
9.079229122055676	2.4670645414150414	-1.4670645414150414
9.093504639543184	3.338074971056087	-2.338074971056087
9.107780157030692	1.301447731762143	-0.3014477317621429
9.122055674518203	3.1592528187422193	-2.1592528187422193
9.136331192005711	2.6195972302042976	-1.6195972302042976
9.15060670949322	3.505651747076324	-2.505651747076324
9.16488222698073	5.141970531036727	-4.141970531036727
9.179157744468238	6.5194419435632405	-5.5194419435632405
9.193433261955747	2.274272615039749	-1.2742726150397492
9.207708779443255	1.9980662893117571	-0.9980662893117571
9.221984296930765	4.423826491311479	-3.4238264913114786
9.236259814418274	4.279892702521263	-3.2798927025212627
9.250535331905782	8.602527547572308	-7.602527547572308
9.26481084939329	1.5412696859097519	-0.5412696859097519
9.2790863668808	4.218744392433359	-3.2187443924333587
9.29336188436831	17.404125772135604	-16.404125772135604
9.307637401855818	4.913298322695939	-3.9132983226959386
9.321912919343328	2.1707817832133354	-1.1707817832133354
9.336188436830836	5.253151189682677	-4.253151189682677
9.350463954318345	2.9208849999537456	-1.9208849999537456
9.364739471805853	2.418967989393794	-1.4189679893937939
9.379014989293363	2.524981783062954	-1.524981783062954
9.393290506780872	18.10058756631008	-17.10058756631008
9.40756602426838	3.761709744462033	-2.761709744462033
9.421841541755889	8.506273863542908	-7.5062738635429085
9.436117059243399	2.2442940428759215	-1.2442940428759215
9.450392576730907	2.741961170902216	-1.7419611709022158
9.464668094218416	3.750972166756127	-2.750972166756127
9.478943611705926	3.4150040154340506	-2.4150040154340506
9.493219129193434	1.9213694471468106	-0.9213694471468106
9.507494646680943	1.8206726621597284	-0.8206726621597284
9.521770164168451	3.051592333525617	-2.051592333525617
9.536045681655962	2.0612917253485725	-1.0612917253485725
9.55032119914347	2.4824715882601316	-1.4824715882601316
9.564596716630978	7.2014656997727755	-6.2014656997727755
9.578872234118487	2.1983395422567327	-1.1983395422567327
9.593147751605997	7.828596973103096	-6.828596973103096
9.607423269093506	1.776784256169786	-0.776784256169786
9.621698786581014	7.281727518648821	-6.281727518648821
9.635974304068524	5.864653688705015	-4.864653688705015
9.650249821556033	8.888331986256674	-7.888331986256674
9.664525339043541	2.9067547992748928	-1.9067547992748928
9.67880085653105	1.5892737059077007	-0.5892737059077007
9.69307637401856	3.55546189579275	-2.55546189579275
9.707351891506068	1.6084516238991793	-0.6084516238991793
9.721627408993577	3.107435240424622	-2.107435240424622
9.735902926481085	2.6636210672220173	-1.6636210672220173
9.750178443968595	2.4765901761817233	-1.4765901761817233
9.764453961456104	2.178024781813191	-1.1780247818131908
9.778729478943612	2.74409683406051	-1.7440968340605099
9.793004996431122	7.716686111995226	-6.716686111995226
9.80728051391863	2.8960910321497066	-1.8960910321497066
9.82155603140614	5.6275664110349695	-4.6275664110349695
9.835831548893648	6.440022111012175	-5.440022111012175
9.850107066381158	13.91003532506583	-12.91003532506583
9.864382583868666	1.3403264689917154	-0.34032646899171537
9.878658101356175	4.095093210727183	-3.0950932107271827
9.892933618843683	2.516412226617217	-1.5164122266172169
9.907209136331193	2.6050774834109425	-1.6050774834109425
9.921484653818702	3.458301521495476	-2.458301521495476
9.93576017130621	5.410105968316641	-4.410105968316641
9.95003568879372	3.671448438543196	-2.671448438543196
9.964311206281229	4.04795240873532	-3.04795240873532
9.978586723768737	6.813327946511207	-5.813327946511207
9.992862241256246	2.5882842105360315	-1.5882842105360315
