# Supplementary material for: Terahertz Spectroscopic Analysis of Lactose in Infant Formula: Implications for Detection and Quantification
Source: Molecules. 2022 Aug 8;27(15):5040. doi: 10.3390/molecules27155040 (PMC9370465; doi:10.3390/molecules27155040)
Supplement: Supplementary file 1 [file molecules-27-05040-s001.zip › data/set1_ambient_1/frequency_domain/L003.csv]

0.0	0.9874929172429341	0.012507082757065913
0.014275517487508924	0.6927764071051372	0.3072235928948628
0.028551034975017847	1.3585674260667973	-0.35856742606679726
0.04282655246252677	0.8160828376757656	0.18391716232423438
0.057102069950035694	1.336046032425009	-0.33604603242500897
0.07137758743754462	1.3454168113216758	-0.3454168113216758
0.08565310492505354	2.873038501487235	-1.873038501487235
0.09992862241256247	0.5408026644918799	0.45919733550812014
0.11420413990007139	0.6823879628801977	0.31761203711980235
0.12847965738758033	0.9199327441074965	0.08006725589250352
0.14275517487508924	1.346002192689636	-0.34600219268963595
0.15703069236259815	1.4221746424823014	-0.4221746424823014
0.17130620985010708	0.8667568214901764	0.1332431785098236
0.18558172733761602	0.7834659007882928	0.2165340992117072
0.19985724482512493	0.9532576818991819	0.04674231810081808
0.21413276231263384	1.072886322135169	-0.07288632213516899
0.22840827980014278	1.0827822260671438	-0.0827822260671438
0.24268379728765171	0.9680204514304652	0.03197954856953478
0.25695931477516065	0.8978484074542286	0.10215159254577144
0.27123483226266953	0.9385162017741208	0.06148379822587924
0.28551034975017847	0.9986233782600605	0.0013766217399394653
0.2997858672376874	0.9989644016731546	0.0010355983268454105
0.3140613847251963	0.9722856084201387	0.02771439157986133
0.32833690221270523	0.9510183043525434	0.04898169564745658
0.34261241970021417	0.9627092497040354	0.037290750295964625
0.3568879371877231	0.972406082965871	0.027593917034128945
0.37116345467523204	0.9617628697720562	0.03823713022794384
0.3854389721627409	0.9414073121974497	0.058592687802550336
0.39971448965024986	0.9427844002165339	0.05721559978346613
0.4139900071377588	0.9599098274108642	0.04009017258913583
0.4282655246252677	0.9774371450772383	0.022562854922761666
0.4425410421127766	0.981497981053985	0.018502018946014998
0.45681655960028555	0.9657736900982411	0.0342263099017589
0.4710920770877945	0.9431053408470931	0.05689465915290692
0.48536759457530343	0.9309650373582637	0.06903496264173625
0.4996431120628123	0.9260244691030539	0.07397553089694608
0.5139186295503213	0.9311864247901648	0.06881357520983522
0.5281941470378302	0.9239626845130606	0.07603731548693937
0.5424696645253391	0.9619628536483684	0.03803714635163158
0.5567451820128481	0.9850513883133611	0.014948611686638857
0.5710206995003569	0.961714312175699	0.038285687824300974
0.5852962169878658	0.9386428401532421	0.061357159846757936
0.5995717344753748	0.9232008333291368	0.07679916667086317
0.6138472519628837	0.9240708691815196	0.0759291308184804
0.6281227694503926	0.9400899712818565	0.05991002871814355
0.6423982869379016	0.9643883384450244	0.03561166155497564
0.6566738044254105	0.9830653635041748	0.01693463649582516
0.6709493219129194	0.9801357440644285	0.019864255935571506
0.6852248394004283	0.9598744108411081	0.04012558915889186
0.6995003568879372	0.9344597046396761	0.06554029536032391
0.7137758743754462	0.9163346831885317	0.08366531681146827
0.7280513918629551	0.9153949453179998	0.08460505468200019
0.7423269093504641	0.9324879002376463	0.06751209976235373
0.756602426837973	0.9542889573395354	0.04571104266046455
0.7708779443254818	0.9675620428774537	0.03243795712254627
0.7851534618129908	0.9646685116904827	0.03533148830951727
0.7994289793004997	0.9466491537177357	0.053350846282264275
0.8137044967880086	0.9263979051183967	0.0736020948816033
0.8279800142755176	0.9175447168965054	0.08245528310349459
0.8422555317630265	0.9215757000489457	0.07842429995105427
0.8565310492505354	0.9345547793465327	0.06544522065346725
0.8708065667380444	0.9483110936416902	0.051688906358309805
0.8850820842255532	0.9512865696566475	0.048713430343352515
0.8993576017130622	0.9393901706780324	0.06060982932196757
0.9136331192005711	0.9249371723472096	0.07506282765279038
0.92790863668808	0.913703506599641	0.08629649340035905
0.942184154175589	0.9114715021549418	0.08852849784505823
0.9564596716630979	0.9242867744249293	0.07571322557507065
0.9707351891506069	0.9423792010699044	0.05762079893009564
0.9850107066381157	0.9506226214030655	0.049377378596934474
0.9992862241256246	0.947095115343805	0.05290488465619503
1.0135617416131335	0.9227521209758621	0.07724787902413788
1.0278372591006426	0.893303844579189	0.10669615542081101
1.0421127765881515	0.8840704603009223	0.11592953969907771
1.0563882940756604	0.8944058654169825	0.10559413458301747
1.0706638115631693	0.9181761906513796	0.08182380934862044
1.0849393290506781	0.9417794909184815	0.058220509081518546
1.099214846538187	0.9831213252133347	0.01687867478666527
1.1134903640256961	0.9746512839301507	0.025348716069849342
1.127765881513205	0.9217035092176249	0.0782964907823751
1.1420413990007139	0.8794632294054167	0.12053677059458334
1.1563169164882228	0.8429825355826631	0.15701746441733688
1.1705924339757316	0.8940531712828839	0.10594682871711614
1.1848679514632408	0.8843807500297626	0.11561924997023743
1.1991434689507496	0.908782370541146	0.09121762945885403
1.2134189864382585	0.9271582329384002	0.07284176706159984
1.2276945039257674	0.9397280431476424	0.060271956852357644
1.2419700214132763	0.9075675607625457	0.09243243923745426
1.2562455389007852	0.8855928621114152	0.11440713788858481
1.2705210563882943	0.8736486753483251	0.12635132465167487
1.2847965738758031	0.8764419106491687	0.12355808935083135
1.299072091363312	0.8890788280681363	0.11092117193186368
1.313347608850821	0.8930963368495801	0.10690366315041988
1.3276231263383298	0.8907952414042781	0.10920475859572187
1.341898643825839	0.8665031018524697	0.1334968981475303
1.3561741613133478	0.8344615508350641	0.16553844916493587
1.3704496788008567	0.8036658106482516	0.1963341893517484
1.3847251962883655	0.8100481184833274	0.18995188151667264
1.3990007137758744	0.8429070110193748	0.15709298898062518
1.4132762312633835	0.9701382370685823	0.029861762931417735
1.4275517487508924	0.902322638545984	0.09767736145401595
1.4418272662384013	0.8965613689075866	0.10343863109241336
1.4561027837259102	0.8811015716386046	0.11889842836139541
1.470378301213419	0.8630048750970893	0.13699512490291066
1.4846538187009282	0.8568589664240261	0.14314103357597385
1.498929336188437	0.8595061438502617	0.1404938561497383
1.513204853675946	0.8712366667320048	0.12876333326799516
1.5274803711634548	0.8883125081791207	0.11168749182087934
1.5417558886509637	0.8974277571750483	0.1025722428249517
1.5560314061384726	0.8894824265189184	0.1105175734810816
1.5703069236259817	0.8675805944173343	0.13241940558266574
1.5845824411134906	0.844129749849787	0.15587025015021305
1.5988579586009994	0.8278789113649737	0.1721210886350263
1.6131334760885083	0.841782190864934	0.158217809135066
1.6274089935760172	0.8565124670628403	0.14348753293715966
1.6416845110635263	0.878477104278505	0.121522895721495
1.6559600285510352	0.9120601975523376	0.08793980244766242
1.670235546038544	1.1713178205911923	-0.17131782059119227
1.684511063526053	0.8577209922191649	0.14227900778083513
1.6987865810135618	0.8304101859754301	0.16958981402456985
1.7130620985010707	0.7499550119743895	0.2500449880256105
1.7273376159885798	0.8312011056634573	0.16879889433654272
1.7416131334760887	0.8697675892707558	0.13023241072924419
1.7558886509635976	0.8687104834261189	0.1312895165738811
1.7701641684511065	0.8693253356111782	0.1306746643888218
1.7844396859386153	0.8311450208102958	0.16885497918970416
1.7987152034261245	0.797771468142353	0.202228531857647
1.8129907209136333	0.7902054575196801	0.20979454248031992
1.8272662384011422	0.8020849901999393	0.19791500980006071
1.841541755888651	0.83282265415985	0.16717734584014998
1.85581727337616	0.8593483261849558	0.14065167381504418
1.870092790863669	0.8187719678942446	0.18122803210575544
1.884368308351178	0.8778373780471392	0.12216262195286076
1.8986438258386868	0.8401355871484171	0.15986441285158293
1.9129193433261957	0.7704513628529696	0.22954863714703044
1.9271948608137046	0.8237112791318348	0.17628872086816516
1.9414703783012137	0.7859709380724943	0.2140290619275057
1.9557458957887226	0.7957249863228917	0.20427501367710832
1.9700214132762315	0.8243415503619362	0.17565844963806376
1.9842969307637404	0.8634645915371326	0.13653540846286738
1.9985724482512492	0.8624470114152732	0.13755298858472675
2.012847965738758	0.8297877463967722	0.17021225360322778
2.027123483226267	0.7990236660749512	0.20097633392504877
2.041399000713776	0.7411324270113734	0.2588675729886266
2.055674518201285	0.7645571985312921	0.23544280146870789
2.069950035688794	0.753701017697286	0.24629898230271396
2.084225553176303	0.7778377712098739	0.22216222879012615
2.098501070663812	0.804120162399713	0.19587983760028704
2.1127765881513207	0.8227931583834617	0.17720684161653832
2.1270521056388296	0.8061774534882031	0.19382254651179687
2.1413276231263385	0.7788878788229289	0.22111212117707113
2.1556031406138474	0.7012306762339663	0.2987693237660337
2.1698786581013563	1.0082026820729246	-0.008202682072924627
2.184154175588865	0.7409571377482262	0.25904286225177375
2.198429693076374	1.2150709779329065	-0.21507097793290653
2.2127052105638834	0.724443770500866	0.27555622949913405
2.2269807280513922	0.7595743063185816	0.24042569368141842
2.241256245538901	0.7369336563274919	0.26306634367250814
2.25553176302641	0.8038562944351502	0.19614370556484984
2.269807280513919	0.607040929051982	0.39295907094801796
2.2840827980014278	0.8098230962473942	0.19017690375260576
2.2983583154889367	0.8121167676426625	0.1878832323573375
2.3126338329764455	0.7750405940408569	0.2249594059591431
2.3269093504639544	0.7425036850304969	0.2574963149695031
2.3411848679514633	0.7165139721699223	0.2834860278300777
2.355460385438972	0.7132355578462297	0.2867644421537703
2.3697359029264815	0.7012354925100379	0.2987645074899621
2.3840114204139904	0.7785502468936567	0.2214497531063433
2.3982869379014993	0.7109622763515432	0.2890377236484568
2.412562455389008	0.7978129650741308	0.2021870349258692
2.426837972876517	0.7763920811977867	0.2236079188022133
2.441113490364026	0.725946407068078	0.274053592931922
2.455389007851535	0.6788911431936504	0.3211088568063496
2.4696645253390437	0.7422133123488873	0.2577866876511127
2.4839400428265526	0.6772581465747314	0.3227418534252686
2.4982155603140614	0.6948096543090763	0.30519034569092374
2.5124910778015703	0.7179218560258774	0.28207814397412256
2.5267665952890797	0.7281510848257529	0.27184891517424714
2.5410421127765885	0.7034859830752579	0.2965140169247421
2.5553176302640974	0.6487815917796893	0.3512184082203107
2.5695931477516063	0.6394215208299954	0.36057847917000463
2.583868665239115	0.6604517851670186	0.33954821483298137
2.598144182726624	0.7090208127723046	0.29097918722769545
2.612419700214133	0.7080330393431192	0.29196696065688077
2.626695217701642	0.675923634646842	0.324076365353158
2.6409707351891507	0.7177350296795179	0.28226497032048214
2.6552462526766596	0.24577064035888743	0.7542293596411126
2.669521770164169	0.7831783408424907	0.21682165915750928
2.683797287651678	0.7530911148259166	0.24690888517408338
2.6980728051391867	0.7210469514711128	0.27895304852888725
2.7123483226266956	0.6228564411248569	0.37714355887514306
2.7266238401142044	0.650226849368355	0.34977315063164505
2.7408993576017133	0.7432189718840342	0.2567810281159658
2.755174875089222	0.6735312075256807	0.32646879247431926
2.769450392576731	1.7943048917774231	-0.7943048917774231
2.78372591006424	1.1609488306764695	-0.16094883067646948
2.798001427551749	0.6480420248513178	0.3519579751486822
2.8122769450392577	0.7296256194879533	0.27037438051204665
2.826552462526767	0.636524415077161	0.36347558492283905
2.840827980014276	0.536165197121126	0.463834802878874
2.855103497501785	0.5606707268601884	0.4393292731398116
2.8693790149892937	0.6970429674300485	0.30295703256995155
2.8836545324768026	1.5239384718406932	-0.5239384718406932
2.8979300499643115	0.6438014095909156	0.3561985904090844
2.9122055674518204	0.6809690693129613	0.3190309306870387
2.9264810849393292	0.5563171434452191	0.4436828565547809
2.940756602426838	0.4532245533773568	0.5467754466226432
2.955032119914347	0.805848401418586	0.19415159858141395
2.9693076374018563	0.628472155010997	0.37152784498900304
2.983583154889365	0.24650262215275404	0.753497377847246
2.997858672376874	1.1485527797900683	-0.1485527797900683
3.012134189864383	1.6432778727607285	-0.6432778727607285
3.026409707351892	1.2498233906440543	-0.24982339064405434
3.0406852248394007	0.4965997671391421	0.5034002328608579
3.0549607423269096	0.38749284126442024	0.6125071587355797
3.0692362598144185	0.7179966710206159	0.28200332897938407
3.0835117773019274	0.6673070400008291	0.3326929599991709
3.0977872947894363	0.47547817404361464	0.5245218259563853
3.112062812276945	0.4233309544934587	0.5766690455065413
3.1263383297644545	0.9042198424676959	0.09578015753230407
3.1406138472519634	1.3147697206016173	-0.31476972060161734
3.1548893647394722	0.6574954684860845	0.34250453151391547
3.169164882226981	4.817046369584796	-3.817046369584796
3.18344039971449	0.6675274302996043	0.33247256970039574
3.197715917201999	0.5854662786406059	0.41453372135939415
3.2119914346895078	0.7747469518018606	0.2252530481981394
3.2262669521770166	0.19310755088973755	0.8068924491102625
3.2405424696645255	0.389022882773416	0.610977117226584
3.2548179871520344	0.182627811434712	0.817372188565288
3.2690935046395433	0.3869300781966582	0.6130699218033417
3.2833690221270526	0.5306962538859283	0.46930374611407166
3.2976445396145615	0.5726436669634413	0.42735633303655873
3.3119200571020704	0.4786080379627911	0.521391962037209
3.3261955745895793	0.8861370183336346	0.11386298166636544
3.340471092077088	1.0895727846019443	-0.08957278460194429
3.354746609564597	0.49909782290575416	0.5009021770942459
3.369022127052106	0.23176373221948107	0.7682362677805189
3.383297644539615	0.2015631447315418	0.7984368552684582
3.3975731620271237	0.47143090287336603	0.5285690971266339
3.4118486795146326	0.5633111080216308	0.43668889197836924
3.4261241970021414	0.7328348809986683	0.26716511900133166
3.4403997144896508	0.5860748274333571	0.41392517256664285
3.4546752319771596	0.4665629776977565	0.5334370223022435
3.4689507494646685	0.18509593379121458	0.8149040662087854
3.4832262669521774	0.07240080946614619	0.9275991905338539
3.4975017844396863	1.0620124502213772	-0.06201245022137725
3.511777301927195	0.8008958170596912	0.19910418294030885
3.526052819414704	0.7501705811903122	0.2498294188096878
3.540328336902213	4.874172374735374	-3.874172374735374
3.554603854389722	0.7103479679805728	0.28965203201942724
3.5688793718772307	0.28730681870273433	0.7126931812972657
3.58315488936474	0.40663366287954156	0.5933663371204585
3.597430406852249	4.944644160550092	-3.9446441605500917
3.611705924339758	1.5300932820568152	-0.5300932820568152
3.6259814418272667	0.7101850663102399	0.2898149336897601
3.6402569593147756	0.9316405966678782	0.06835940333212176
3.6545324768022844	2.988600813288501	-1.988600813288501
3.6688079942897933	9.300044954093222	-8.300044954093222
3.683083511777302	0.4972075877516603	0.5027924122483397
3.697359029264811	1.0005883555238662	-0.0005883555238661575
3.71163454675232	1.0648025221555917	-0.06480252215559168
3.725910064239829	0.7622326572151662	0.2377673427848338
3.740185581727338	0.22060800260454108	0.779391997395459
3.754461099214847	0.48221260410421457	0.5177873958957855
3.768736616702356	1.0721933550744254	-0.07219335507442537
3.783012134189865	0.7187904733377005	0.2812095266622995
3.7972876516773737	3.2927169272722603	-2.2927169272722603
3.8115631691648826	2.1003670896425892	-1.1003670896425892
3.8258386866523915	1.6993120914143602	-0.6993120914143602
3.8401142041399003	0.8389647571966218	0.16103524280337822
3.8543897216274092	1.6199099414276388	-0.6199099414276388
3.868665239114918	0.6506273397531636	0.34937266024683644
3.8829407566024274	0.47398238736923415	0.5260176126307659
3.8972162740899363	0.6679169893923617	0.33208301060763834
3.911491791577445	0.8311116143321144	0.16888838566788555
3.925767309064954	1.6507545718079775	-0.6507545718079775
3.940042826552463	0.9686865915178057	0.03131340848219433
3.954318344039972	3.84025619287417	-2.84025619287417
3.9685938615274807	3.686693375182455	-2.686693375182455
3.9828693790149896	15.317439850652779	-14.317439850652779
3.9971448965024985	3.101372663073179	-2.101372663073179
4.011420413990008	1.3397398362860253	-0.33973983628602533
4.025695931477516	1.7860290031138322	-0.7860290031138322
4.039971448965026	0.9568716116148986	0.04312838838510136
4.054246966452534	1.4763423938909468	-0.4763423938909468
4.068522483940043	1.348448037135374	-0.348448037135374
4.082798001427552	1.1206431820668237	-0.12064318206682367
4.097073518915061	0.7711545665582134	0.22884543344178665
4.11134903640257	1.5383284768749539	-0.5383284768749539
4.125624553890079	1.332156553695077	-0.332156553695077
4.139900071377588	0.9439590241537087	0.05604097584629131
4.154175588865097	5.869603974090257	-4.869603974090257
4.168451106352606	2.986259120591174	-1.986259120591174
4.182726623840114	1.974458258879737	-0.974458258879737
4.197002141327624	3.6944332627638143	-2.6944332627638143
4.211277658815132	3.2554319568785175	-2.2554319568785175
4.2255531763026415	2.977290340000276	-1.977290340000276
4.23982869379015	2.762020412719472	-1.762020412719472
4.254104211277659	0.9913281738559585	0.008671826144041495
4.268379728765169	0.9811376181505118	0.018862381849488186
4.282655246252677	1.5583655225656887	-0.5583655225656887
4.296930763740186	1.9123277123310904	-0.9123277123310904
4.311206281227695	1.4043808608636221	-0.4043808608636221
4.325481798715204	1.0187925911211027	-0.018792591121102653
4.3397573162027125	0.8961148534463294	0.10388514655367065
4.354032833690222	1.0712347015065564	-0.07123470150655642
4.36830835117773	1.5929778968435917	-0.5929778968435917
4.38258386866524	2.2561391776843935	-1.2561391776843935
4.396859386152748	1.6247617901263423	-0.6247617901263423
4.411134903640257	1.1510334501843116	-0.15103345018431158
4.425410421127767	1.0561479491996815	-0.05614794919968147
4.439685938615275	1.5246527890916495	-0.5246527890916495
4.4539614561027845	3.9555648590511	-2.9555648590511
4.468236973590293	2.7005152693495265	-1.7005152693495265
4.482512491077802	8.3713531890603	-7.371353189060301
4.496788008565311	2.401779509837048	-1.401779509837048
4.51106352605282	3.6733202748374496	-2.6733202748374496
4.5253390435403285	5.058565379159915	-4.058565379159915
4.539614561027838	4.35128207145538	-3.3512820714553797
4.553890078515346	4.710181479847017	-3.7101814798470167
4.5681655960028555	1.728451481686546	-0.7284514816865459
4.582441113490365	7.1765102152778315	-6.1765102152778315
4.596716630977873	4.739913525081005	-3.739913525081005
4.610992148465383	5.522988935894801	-4.522988935894801
4.625267665952891	2.8252948491866805	-1.8252948491866805
4.6395431834404	2.858672031281181	-1.858672031281181
4.653818700927909	0.9879047486531708	0.012095251346829206
4.668094218415418	2.085781359538065	-1.085781359538065
4.682369735902927	2.7445260038064268	-1.7445260038064268
4.696645253390436	6.925931746595227	-5.925931746595227
4.710920770877944	1.5250247166408062	-0.5250247166408062
4.725196288365454	4.185709095121756	-3.185709095121756
4.739471805852963	3.9883970859106768	-2.9883970859106768
4.7537473233404715	1.830343839663565	-0.830343839663565
4.768022840827981	14.250278477602116	-13.250278477602116
4.782298358315489	4.827083782888788	-3.8270837828887876
4.7965738758029985	1.2353947648288028	-0.23539476482880284
4.810849393290507	2.3108419887179066	-1.3108419887179066
4.825124910778016	2.6998202473425197	-1.6998202473425197
4.839400428265525	2.384117338461678	-1.384117338461678
4.853675945753034	3.818804966891738	-2.818804966891738
4.8679514632405425	2.0089310204251127	-1.0089310204251127
4.882226980728052	14.81307833026964	-13.81307833026964
4.896502498215561	2.5021965697401516	-1.5021965697401516
4.91077801570307	2.1874529268249905	-1.1874529268249905
4.925053533190579	2.920239045637145	-1.9202390456371452
4.939329050678087	2.9095889596520332	-1.9095889596520332
4.953604568165597	3.4420652835927985	-2.4420652835927985
4.967880085653105	18.745388762109393	-17.745388762109393
4.9821556031406145	5.591044509939015	-4.591044509939015
4.996431120628123	12.332626461837647	-11.332626461837647
5.010706638115632	1.7425170223747364	-0.7425170223747364
5.024982155603141	1.7835909239040078	-0.7835909239040078
5.03925767309065	2.500317482513869	-1.5003174825138692
5.053533190578159	1.5745418255557098	-0.5745418255557098
5.067808708065668	7.954316744158799	-6.954316744158799
5.082084225553177	1.8247188732535378	-0.8247188732535378
5.0963597430406855	28.034529357767145	-27.034529357767145
5.110635260528195	12.443180512386103	-11.443180512386103
5.124910778015703	2.1229483623442045	-1.1229483623442045
5.139186295503213	2.198197676656724	-1.198197676656724
5.153461812990721	3.434301693205944	-2.434301693205944
5.16773733047823	2.4393814585376474	-1.4393814585376474
5.18201284796574	1.3034464203137595	-0.30344642031375946
5.196288365453248	2.7934105597688603	-1.7934105597688603
5.2105638829407575	93.55468112365239	-92.55468112365239
5.224839400428266	8.374979678041871	-7.374979678041871
5.239114917915775	13.990952190360813	-12.990952190360813
5.253390435403284	2.200475121698519	-1.2004751216985192
5.267665952890793	4.31433101523548	-3.3143310152354797
5.281941470378301	3.3599773667470023	-2.3599773667470023
5.296216987865811	1.9399549211764786	-0.9399549211764786
5.310492505353319	2.961753412212105	-1.9617534122121052
5.3247680228408285	2.0824298707027955	-1.0824298707027955
5.339043540328338	2.0922081089936557	-1.0922081089936557
5.353319057815846	1.8132357192995803	-0.8132357192995803
5.367594575303356	34.178609459244946	-33.178609459244946
5.381870092790864	3.871688366412349	-2.871688366412349
5.396145610278373	5.718186333020443	-4.718186333020443
5.410421127765882	1.6099707980342366	-0.6099707980342366
5.424696645253391	1.9369234814079208	-0.9369234814079208
5.4389721627409	5.771397355007327	-4.771397355007327
5.453247680228409	1.7626087679799434	-0.7626087679799434
5.467523197715917	2.9065753062349446	-1.9065753062349446
5.481798715203427	13.815928101177587	-12.815928101177587
5.496074232690936	3.0432585668740075	-2.0432585668740075
5.510349750178444	5.9291290489504265	-4.9291290489504265
5.524625267665954	2.082781616532991	-1.082781616532991
5.538900785153462	4.278089828965044	-3.2780898289650438
5.5531763026409715	2.3654786358250925	-1.3654786358250925
5.56745182012848	4.786617758412536	-3.786617758412536
5.581727337615989	6.1651455400874795	-5.1651455400874795
5.596002855103498	3.1120522958003924	-2.1120522958003924
5.610278372591007	3.989260871123936	-2.989260871123936
5.6245538900785155	2.1915346127047073	-1.1915346127047073
5.638829407566025	3.213425494809198	-2.213425494809198
5.653104925053534	3.164631186387823	-2.164631186387823
5.667380442541043	4.993270705211369	-3.993270705211369
5.681655960028552	4.66373228816096	-3.6637322881609604
5.69593147751606	3.171114457110668	-2.171114457110668
5.71020699500357	7.1261705408441	-6.1261705408441
5.724482512491078	8.606585318563827	-7.606585318563827
5.738758029978587	2.083415786784104	-1.083415786784104
5.753033547466096	2.8282535144932073	-1.8282535144932073
5.767309064953605	2.629825077134117	-1.6298250771341172
5.781584582441114	2.8274025812965418	-1.8274025812965418
5.795860099928623	5.351262270281362	-4.351262270281362
5.810135617416132	6.876382076139111	-5.876382076139111
5.824411134903641	3.519205437869158	-2.519205437869158
5.83868665239115	7.048131838432593	-6.048131838432593
5.8529621698786585	7.008876531830245	-6.008876531830245
5.867237687366168	2.0197213395804714	-1.0197213395804714
5.881513204853676	4.028777019687328	-3.028777019687328
5.895788722341186	3.94296741329263	-2.94296741329263
5.910064239828694	12.157405692339747	-11.157405692339747
5.924339757316203	2.2021181737655726	-1.2021181737655726
5.938615274803713	6.912309921595072	-5.912309921595072
5.952890792291221	2.8627953757291795	-1.8627953757291795
5.96716630977873	1.283284740367071	-0.2832847403670711
5.981441827266239	3.515784015323395	-2.515784015323395
5.995717344753748	2.5657057598747692	-1.5657057598747692
6.009992862241257	3.7043861459477467	-2.7043861459477467
6.024268379728766	3.5198469076671546	-2.5198469076671546
6.038543897216274	2.399728867526549	-1.399728867526549
6.052819414703784	2.2818021924354284	-1.2818021924354284
6.067094932191292	4.0775941335786845	-3.0775941335786845
6.0813704496788015	3.2746235040412675	-2.2746235040412675
6.095645967166311	1.4907010560600917	-0.49070105606009173
6.109921484653819	1.9869909024038666	-0.9869909024038666
6.124197002141329	2.2286772421362206	-1.2286772421362206
6.138472519628837	3.918572866481693	-2.918572866481693
6.152748037116346	8.290614866101048	-7.290614866101048
6.167023554603855	8.393576394264311	-7.393576394264311
6.181299072091364	4.458527336294658	-3.458527336294658
6.1955745895788725	3.8282044015446783	-2.8282044015446783
6.209850107066382	10.599930423546043	-9.599930423546043
6.22412562455389	2.6333531017461906	-1.6333531017461906
6.2384011420414	2.6378507659278294	-1.6378507659278294
6.252676659528909	3.1711469753787753	-2.1711469753787753
6.266952177016417	3.72068172310323	-2.72068172310323
6.281227694503927	2.4689641138319853	-1.4689641138319853
6.295503211991435	6.100853401031817	-5.100853401031817
6.3097787294789445	2.7998962849377844	-1.7998962849377844
6.324054246966453	3.5896749900000295	-2.5896749900000295
6.338329764453962	2.839857403370504	-1.839857403370504
6.352605281941471	8.803378640106166	-7.803378640106166
6.36688079942898	2.1404287850844477	-1.1404287850844477
6.381156316916488	2.429938246531684	-1.4299382465316839
6.395431834403998	3.4612043950320044	-2.4612043950320044
6.409707351891507	2.188762188326086	-1.188762188326086
6.4239828693790155	5.924178029388816	-4.924178029388816
6.438258386866525	2.684061763063331	-1.684061763063331
6.452533904354033	4.391474823781018	-3.391474823781018
6.466809421841543	2.50621918507482	-1.50621918507482
6.481084939329051	7.416464945037683	-6.416464945037683
6.49536045681656	2.5368756220650805	-1.5368756220650805
6.509635974304069	2.1415893672110906	-1.1415893672110906
6.523911491791578	1.8423151309661128	-0.8423151309661128
6.538187009279087	3.0857499454540767	-2.0857499454540767
6.552462526766596	1.649232922430351	-0.649232922430351
6.566738044254105	9.310762738970814	-8.310762738970814
6.581013561741614	1.1459159676890742	-0.14591596768907422
6.595289079229123	1.8727960941605788	-0.8727960941605788
6.609564596716631	5.1164150522181515	-4.1164150522181515
6.623840114204141	8.10139368708845	-7.10139368708845
6.638115631691649	3.715850034985861	-2.715850034985861
6.6523911491791585	1.3082860606172604	-0.3082860606172604
6.666666666666667	4.31433821279921	-3.3143382127992096
6.680942184154176	4.203217069886994	-3.2032170698869944
6.695217701641685	3.7689320168174634	-2.7689320168174634
6.709493219129194	4.037784833889586	-3.037784833889586
6.723768736616703	9.627973578480702	-8.627973578480702
6.738044254104212	3.7632062825736106	-2.7632062825736106
6.752319771591721	3.487923991378724	-2.487923991378724
6.76659528907923	5.512440327003357	-4.512440327003357
6.780870806566739	1.8251464788392355	-0.8251464788392355
6.795146324054247	3.6363626971665766	-2.6363626971665766
6.809421841541757	6.059662176548763	-5.059662176548763
6.823697359029265	3.553892748569732	-2.553892748569732
6.837972876516774	3.1219452423394203	-2.1219452423394203
6.852248394004283	2.9702825120055216	-1.9702825120055216
6.866523911491792	6.118123556556017	-5.118123556556017
6.8807994289793015	2.352732306612031	-1.352732306612031
6.89507494646681	7.536431453355652	-6.536431453355652
6.909350463954319	4.769868229322683	-3.7698682293226833
6.923625981441828	2.7607224238942387	-1.7607224238942387
6.937901498929337	1.4044576036761738	-0.4044576036761738
6.9521770164168455	2.1909868158998744	-1.1909868158998744
6.966452533904355	2.402044017506854	-1.4020440175068538
6.980728051391863	2.866769962926282	-1.866769962926282
6.995003568879373	6.120063425019233	-5.120063425019233
7.009279086366882	2.2026395357695416	-1.2026395357695416
7.02355460385439	4.120752146568767	-3.1207521465687673
7.0378301213419	11.594429699125012	-10.594429699125012
7.052105638829408	7.946113880631335	-6.946113880631335
7.066381156316917	8.608572778916258	-7.608572778916258
7.080656673804426	3.055362283699655	-2.055362283699655
7.094932191291935	4.127180063821053	-3.1271800638210534
7.109207708779444	6.99707608698689	-5.99707608698689
7.123483226266953	2.8076074269381426	-1.8076074269381426
7.137758743754461	3.055166570635005	-2.055166570635005
7.152034261241971	5.0217864052961785	-4.0217864052961785
7.16630977872948	5.9617555289826845	-4.9617555289826845
7.1805852962169885	3.995044205158455	-2.995044205158455
7.194860813704498	5.044098149917616	-4.044098149917616
7.209136331192006	1.2945774233962184	-0.2945774233962184
7.223411848679516	4.450949554480951	-3.4509495544809514
7.237687366167024	5.443021274507965	-4.443021274507965
7.251962883654533	2.2910172074484594	-1.2910172074484594
7.266238401142042	11.795883268666636	-10.795883268666636
7.280513918629551	7.540566578517726	-6.540566578517726
7.2947894361170595	2.021020617887618	-1.021020617887618
7.309064953604569	6.095983087915037	-5.095983087915037
7.323340471092078	1.9039714531521041	-0.9039714531521041
7.337615988579587	17.390307837025233	-16.390307837025233
7.351891506067096	1.7666944172405612	-0.7666944172405612
7.366167023554604	25.89945504915875	-24.89945504915875
7.380442541042114	6.767895436989604	-5.767895436989604
7.394718058529622	50.80682416174107	-49.80682416174107
7.4089935760171315	3.750327542927335	-2.750327542927335
7.42326909350464	2.3225906561900946	-1.3225906561900946
7.437544610992149	1.7052443484482225	-0.7052443484482225
7.451820128479658	1.068668840198096	-0.06866884019809594
7.466095645967167	1.4413826299350512	-0.4413826299350512
7.480371163454676	3.4289053080385696	-2.4289053080385696
7.494646680942185	2.691903518556075	-1.691903518556075
7.508922198429694	1.6646960692277135	-0.6646960692277135
7.5231977159172025	7.176670543408019	-6.176670543408019
7.537473233404712	9.21408048207967	-8.21408048207967
7.55174875089222	4.713668195074735	-3.7136681950747352
7.56602426837973	5.129633080447199	-4.129633080447199
7.580299785867238	2.331947843100228	-1.3319478431002278
7.594575303354747	17.63944586618756	-16.63944586618756
7.608850820842256	3.418937102848506	-2.418937102848506
7.623126338329765	2.830203767073593	-1.8302037670735931
7.6374018558172745	2.4987100561377877	-1.4987100561377877
7.651677373304783	2.3373179411246565	-1.3373179411246565
7.665952890792292	11.691163767303713	-10.691163767303713
7.680228408279801	4.447873124754079	-3.4478731247540786
7.69450392576731	3.336031121351989	-2.336031121351989
7.7087794432548185	2.505517916053212	-1.5055179160532122
7.723054960742328	1.5213175570350232	-0.5213175570350232
7.737330478229836	2.6214246493163627	-1.6214246493163627
7.7516059957173455	1.1988919851155528	-0.19889198511555284
7.765881513204855	3.0382892260840033	-2.0382892260840033
7.780157030692363	2.706662658534442	-1.7066626585344422
7.794432548179873	5.232611428425416	-4.232611428425416
7.808708065667381	2.8183415902582096	-1.8183415902582096
7.82298358315489	1.8433869766834332	-0.8433869766834332
7.837259100642399	3.704233740845849	-2.704233740845849
7.851534618129908	2.5503115469933006	-1.5503115469933006
7.865810135617417	6.614912990955735	-5.614912990955735
7.880085653104926	2.240171301814486	-1.240171301814486
7.894361170592434	2.1827917535017223	-1.1827917535017223
7.908636688079944	4.666509534678489	-3.6665095346784886
7.922912205567453	5.4225764092133675	-4.4225764092133675
7.9371877230549615	1.6625100904275705	-0.6625100904275705
7.951463240542471	3.851340888392165	-2.851340888392165
7.965738758029979	21.460171027081063	-20.460171027081063
7.9800142755174885	4.057152183944363	-3.057152183944363
7.994289793004997	1.8048749766012402	-0.8048749766012402
8.008565310492505	1.6347333324605986	-0.6347333324605986
8.022840827980016	2.845672856545016	-1.8456728565450158
8.037116345467524	5.112206688410501	-4.112206688410501
8.051391862955033	5.9445935661091855	-4.9445935661091855
8.065667380442541	2.450665379795365	-1.4506653797953648
8.079942897930051	6.348111868421359	-5.348111868421359
8.09421841541756	2.1015147238047303	-1.1015147238047303
8.108493932905068	2.3435829366070706	-1.3435829366070706
8.122769450392578	29.98167717643641	-28.98167717643641
8.137044967880087	2.3773298494391226	-1.3773298494391226
8.151320485367595	46.671240412097006	-45.671240412097006
8.165596002855104	3.6415064123698277	-2.6415064123698277
8.179871520342614	4.1141316344182295	-3.1141316344182295
8.194147037830122	45.74410312091497	-44.74410312091497
8.20842255531763	1.542087974913434	-0.542087974913434
8.22269807280514	1.8283104279460367	-0.8283104279460367
8.23697359029265	4.574090762230004	-3.5740907622300044
8.251249107780158	2.7160285179971377	-1.7160285179971377
8.265524625267666	3.322231571397367	-2.322231571397367
8.279800142755176	5.9212773940124315	-4.9212773940124315
8.294075660242685	8.914754522427693	-7.9147545224276925
8.308351177730193	3.9169131958944337	-2.9169131958944337
8.322626695217702	6.135094501149373	-5.135094501149373
8.336902212705212	7.628707106333405	-6.628707106333405
8.35117773019272	2.0888157499629316	-1.0888157499629316
8.365453247680229	2.580380624667158	-1.580380624667158
8.379728765167739	3.2206420536966878	-2.2206420536966878
8.394004282655247	1.221279903589176	-0.22127990358917593
8.408279800142756	4.187402293694025	-3.187402293694025
8.422555317630264	1.541469273380429	-0.5414692733804289
8.436830835117775	13.439074667997842	-12.439074667997842
8.451106352605283	6.355300219343009	-5.355300219343009
8.465381870092791	10.269682318404676	-9.269682318404676
8.4796573875803	2.149874033299979	-1.1498740332999788
8.49393290506781	4.313680610448773	-3.313680610448773
8.508208422555319	13.23313189647824	-12.23313189647824
8.522483940042827	3.5797002175574395	-2.5797002175574395
8.536759457530337	9.457064497007014	-8.457064497007014
8.551034975017846	2.4966525304823084	-1.4966525304823084
8.565310492505354	14.838566732442578	-13.838566732442578
8.579586009992862	3.120707336797257	-2.120707336797257
8.593861527480373	1.7818318624218805	-0.7818318624218805
8.608137044967881	3.49565478269906	-2.49565478269906
8.62241256245539	2.5730190819802443	-1.5730190819802443
8.636688079942898	4.4111658769896005	-3.4111658769896005
8.650963597430408	4.652834860990742	-3.652834860990742
8.665239114917917	2.6946338026772807	-1.6946338026772807
8.679514632405425	3.778658014080992	-2.778658014080992
8.693790149892935	3.5303375789973126	-2.5303375789973126
8.708065667380444	1.764123488021937	-0.764123488021937
8.722341184867952	11.138998050782673	-10.138998050782673
8.73661670235546	11.548507366192931	-10.548507366192931
8.75089221984297	1.773530535567071	-0.773530535567071
8.76516773733048	5.614774100909447	-4.614774100909447
8.779443254817988	7.78952284942201	-6.78952284942201
8.793718772305496	1.7569248500665546	-0.7569248500665546
8.807994289793006	4.945797447137658	-3.9457974471376582
8.822269807280515	2.598809268220115	-1.5988092682201152
8.836545324768023	1.319146912273597	-0.31914691227359704
8.850820842255533	2.616634603340449	-1.616634603340449
8.865096359743042	4.303761949286305	-3.3037619492863053
8.87937187723055	2.804655133127332	-1.8046551331273322
8.893647394718059	8.729034591908684	-7.729034591908684
8.907922912205569	2.238882487580599	-1.2388824875805988
8.922198429693077	4.705890727310426	-3.7058907273104262
8.936473947180586	9.602983315207483	-8.602983315207483
8.950749464668094	2.6535263271161487	-1.6535263271161487
8.965024982155605	2.0227077235573407	-1.0227077235573407
8.979300499643113	2.0191332195317093	-1.0191332195317093
8.993576017130621	2.251423153330519	-1.251423153330519
9.007851534618132	4.540181378929378	-3.540181378929378
9.02212705210564	0.7270603478490675	0.2729396521509325
9.036402569593148	1.065723935470917	-0.06572393547091693
9.050678087080657	3.3679221625855904	-2.3679221625855904
9.064953604568167	5.670512392385378	-4.670512392385378
9.079229122055676	2.2547866601701987	-1.2547866601701987
9.093504639543184	2.8935682217727003	-1.8935682217727003
9.107780157030692	6.4570531667182625	-5.4570531667182625
9.122055674518203	3.9330680428984937	-2.9330680428984937
9.136331192005711	4.9036544608328345	-3.9036544608328345
9.15060670949322	3.236197846278714	-2.236197846278714
9.16488222698073	6.210364665587745	-5.210364665587745
9.179157744468238	4.525226500900588	-3.5252265009005876
9.193433261955747	2.1477902624917444	-1.1477902624917444
9.207708779443255	2.745268598179911	-1.7452685981799112
9.221984296930765	3.270461796340663	-2.270461796340663
9.236259814418274	6.816211794650931	-5.816211794650931
9.250535331905782	13.927543257962176	-12.927543257962176
9.26481084939329	1.6876053707349092	-0.6876053707349092
9.2790863668808	3.79102892689296	-2.79102892689296
9.29336188436831	21.338722550070283	-20.338722550070283
9.307637401855818	6.579460289187263	-5.579460289187263
9.321912919343328	3.0199759978975296	-2.0199759978975296
9.336188436830836	2.201772934497093	-1.201772934497093
9.350463954318345	2.522438321328632	-1.5224383213286319
9.364739471805853	2.1384720197574842	-1.1384720197574842
9.379014989293363	3.0530258411326896	-2.0530258411326896
9.393290506780872	16.28336283620557	-15.28336283620557
9.40756602426838	5.074757962315052	-4.074757962315052
9.421841541755889	8.235357159689805	-7.235357159689805
9.436117059243399	1.8753774477480822	-0.8753774477480822
9.450392576730907	1.3252784376840345	-0.3252784376840345
9.464668094218416	4.320462853899177	-3.320462853899177
9.478943611705926	2.406203032321806	-1.4062030323218062
9.493219129193434	0.9977668973427636	0.0022331026572364188
9.507494646680943	2.687317878037224	-1.687317878037224
9.521770164168451	3.4378047030853547	-2.4378047030853547
9.536045681655962	1.453890586156685	-0.4538905861566851
9.55032119914347	2.6803938912126735	-1.6803938912126735
9.564596716630978	8.153917738571208	-7.153917738571208
9.578872234118487	2.2472988901532727	-1.2472988901532727
9.593147751605997	6.154994944025122	-5.154994944025122
9.607423269093506	2.4635595426922476	-1.4635595426922476
9.621698786581014	6.408087093588115	-5.408087093588115
9.635974304068524	10.077817983196532	-9.077817983196532
9.650249821556033	3.369183011321539	-2.369183011321539
9.664525339043541	3.8951127688659044	-2.8951127688659044
9.67880085653105	1.6073680963281833	-0.6073680963281833
9.69307637401856	2.188389691595097	-1.188389691595097
9.707351891506068	1.9514189035044593	-0.9514189035044593
9.721627408993577	2.773162824483412	-1.773162824483412
9.735902926481085	2.776226974141469	-1.7762269741414691
9.750178443968595	2.4688011615949152	-1.4688011615949152
9.764453961456104	1.1539041604503166	-0.15390416045031663
9.778729478943612	3.3021211079978023	-2.3021211079978023
9.793004996431122	8.488792828783103	-7.488792828783103
9.80728051391863	2.388297243533313	-1.3882972435333132
9.82155603140614	7.611023246317822	-6.611023246317822
9.835831548893648	7.972482590650808	-6.972482590650808
9.850107066381158	8.338898339469315	-7.338898339469315
9.864382583868666	3.298715843720049	-2.298715843720049
9.878658101356175	2.4937394128035844	-1.4937394128035844
9.892933618843683	2.2052582398849796	-1.2052582398849796
9.907209136331193	5.004261917399656	-4.004261917399656
9.921484653818702	4.265762933544016	-3.265762933544016
9.93576017130621	8.46678359357462	-7.46678359357462
9.95003568879372	3.342325682506679	-2.342325682506679
9.964311206281229	2.4652251170431567	-1.4652251170431567
9.978586723768737	5.697192621610937	-4.697192621610937
9.992862241256246	2.751708886519141	-1.751708886519141
