# Supplementary material for: Terahertz Spectroscopic Analysis of Lactose in Infant Formula: Implications for Detection and Quantification
Source: Molecules. 2022 Aug 8;27(15):5040. doi: 10.3390/molecules27155040 (PMC9370465; doi:10.3390/molecules27155040)
Supplement: Supplementary file 1 [file molecules-27-05040-s001.zip › data/set1_ambient_1/frequency_domain/L005.csv]

0.0	0.9327610262534202	0.06723897374657983
0.014275517487508924	0.7306712004259661	0.2693287995740339
0.028551034975017847	1.3312736292763145	-0.33127362927631454
0.04282655246252677	0.8300057205316693	0.16999427946833068
0.057102069950035694	1.3246905529108253	-0.32469055291082527
0.07137758743754462	1.315024526121539	-0.315024526121539
0.08565310492505354	2.759201790802483	-1.759201790802483
0.09992862241256247	0.5706662361100606	0.4293337638899394
0.11420413990007139	0.6901603510241257	0.30983964897587435
0.12847965738758033	0.9336732183962644	0.06632678160373562
0.14275517487508924	1.344000781896557	-0.3440007818965569
0.15703069236259815	1.4060947199377176	-0.4060947199377176
0.17130620985010708	0.8739648433090766	0.12603515669092336
0.18558172733761602	0.7748085476538181	0.22519145234618188
0.19985724482512493	0.935307053511932	0.064692946488068
0.21413276231263384	1.0593676432643773	-0.05936764326437727
0.22840827980014278	1.0657847588242697	-0.0657847588242697
0.24268379728765171	0.9849547619110915	0.015045238088908452
0.25695931477516065	0.9163412443289957	0.08365875567100434
0.27123483226266953	0.9576802854909509	0.042319714509049144
0.28551034975017847	0.9939160109154762	0.006083989084523789
0.2997858672376874	0.9790285506865438	0.02097144931345618
0.3140613847251963	0.9467443285840833	0.053255671415916694
0.32833690221270523	0.9364800809764876	0.0635199190235124
0.34261241970021417	0.9739704452927416	0.02602955470725843
0.3568879371877231	0.9996913821191313	0.0003086178808686668
0.37116345467523204	0.9900984712062735	0.009901528793726522
0.3854389721627409	0.9541185204940442	0.04588147950595578
0.39971448965024986	0.9330238624280249	0.06697613757197507
0.4139900071377588	0.930909637683255	0.06909036231674504
0.4282655246252677	0.94146288941034	0.058537110589660046
0.4425410421127766	0.963205456106581	0.03679454389341896
0.45681655960028555	0.974267004840162	0.025732995159837957
0.4710920770877945	0.9746384689039773	0.025361531096022683
0.48536759457530343	0.9632721825689168	0.03672781743108322
0.4996431120628123	0.937978135835627	0.06202186416437305
0.5139186295503213	0.9094116961080105	0.09058830389198946
0.5281941470378302	0.8580575289586528	0.14194247104134716
0.5424696645253391	0.9040429419386566	0.09595705806134336
0.5567451820128481	0.9533639331648449	0.04663606683515509
0.5710206995003569	0.9672837475542884	0.032716252445711635
0.5852962169878658	0.9730185205714853	0.0269814794285147
0.5995717344753748	0.9622046083970869	0.03779539160291312
0.6138472519628837	0.9423040936413657	0.05769590635863431
0.6281227694503926	0.9279356271874564	0.07206437281254363
0.6423982869379016	0.9255608254315655	0.07443917456843452
0.6566738044254105	0.9395684865628977	0.06043151343710229
0.6709493219129194	0.9600665300172926	0.039933469982707415
0.6852248394004283	0.9756491565192811	0.02435084348071892
0.6995003568879372	0.9790407923206117	0.020959207679388303
0.7137758743754462	0.9645445606336075	0.035455439366392505
0.7280513918629551	0.9389550373496408	0.06104496265035919
0.7423269093504641	0.9188519937810383	0.08114800621896168
0.756602426837973	0.9125532172700263	0.08744678272997375
0.7708779443254818	0.922309698413513	0.07769030158648704
0.7851534618129908	0.9444431011046346	0.055556898895365414
0.7994289793004997	0.9665803535241803	0.03341964647581974
0.8137044967880086	0.9774725571284304	0.022527442871569603
0.8279800142755176	0.9673017022443008	0.03269829775569921
0.8422555317630265	0.9424967287305344	0.05750327126946564
0.8565310492505354	0.9162505878126345	0.08374941218736554
0.8708065667380444	0.9009646857775037	0.09903531422249634
0.8850820842255532	0.9025231989827694	0.09747680101723055
0.8993576017130622	0.9193126614397072	0.08068733856029275
0.9136331192005711	0.9457777116630541	0.05422228833694587
0.92790863668808	0.9630206302026226	0.03697936979737737
0.942184154175589	0.9618681386265626	0.03813186137343738
0.9564596716630979	0.9402784728653278	0.05972152713467216
0.9707351891506069	0.9159604452044371	0.08403955479556291
0.9850107066381157	0.8978980678784463	0.10210193212155372
0.9992862241256246	0.8974197072580133	0.10258029274198666
1.0135617416131335	0.9052606310773188	0.0947393689226812
1.0278372591006426	0.9206686782075171	0.07933132179248292
1.0421127765881515	0.9364464899293372	0.06355351007066279
1.0563882940756604	0.9436717633307243	0.056328236669275666
1.0706638115631693	0.9306678716224054	0.06933212837759462
1.0849393290506781	0.9126587245749582	0.08734127542504178
1.099214846538187	0.9097281152488114	0.09027188475118864
1.1134903640256961	0.9191599915130323	0.08084000848696771
1.127765881513205	0.9059345372682138	0.09406546273178618
1.1420413990007139	0.906596681639874	0.09340331836012605
1.1563169164882228	0.899354925677275	0.10064507432272496
1.1705924339757316	0.927558829872448	0.07244117012755202
1.1848679514632408	0.8800334430182497	0.1199665569817503
1.1991434689507496	0.8632474273873896	0.13675257261261042
1.2134189864382585	0.8657612613135705	0.13423873868642955
1.2276945039257674	0.8873217751592486	0.1126782248407514
1.2419700214132763	0.8908263635872227	0.10917363641277733
1.2562455389007852	0.9068286985329486	0.09317130146705144
1.2705210563882943	0.916095744920563	0.083904255079437
1.2847965738758031	0.9053019633482697	0.09469803665173027
1.299072091363312	0.8800198645586439	0.1199801354413561
1.313347608850821	0.8453694859063093	0.15463051409369066
1.3276231263383298	0.8228983239674988	0.17710167603250115
1.341898643825839	0.8085607558563811	0.1914392441436189
1.3561741613133478	0.7896414203499522	0.21035857965004778
1.3704496788008567	0.7581955484197915	0.24180445158020847
1.3847251962883655	0.7796364298363578	0.22036357016364216
1.3990007137758744	0.8379375415007603	0.16206245849923973
1.4132762312633835	0.9565779529679161	0.043422047032083855
1.4275517487508924	0.859851132378205	0.14014886762179501
1.4418272662384013	0.8413746671246023	0.1586253328753977
1.4561027837259102	0.8352179735697942	0.16478202643020579
1.470378301213419	0.8452106738179335	0.15478932618206653
1.4846538187009282	0.8710566896961414	0.12894331030385864
1.498929336188437	0.8917602387374821	0.10823976126251789
1.513204853675946	0.8970506006787549	0.10294939932124514
1.5274803711634548	0.8828394926191666	0.11716050738083339
1.5417558886509637	0.8618623998663806	0.13813760013361942
1.5560314061384726	0.842830796177289	0.15716920382271105
1.5703069236259817	0.8313172612250536	0.16868273877494644
1.5845824411134906	0.8320442340302945	0.16795576596970552
1.5988579586009994	0.8410897413682114	0.15891025863178865
1.6131334760885083	0.865779025178376	0.13422097482162398
1.6274089935760172	0.8745135413071281	0.1254864586928719
1.6416845110635263	0.8698317340605342	0.13016826593946584
1.6559600285510352	0.8729109054431641	0.12708909455683592
1.670235546038544	0.8925154638404252	0.10748453615957476
1.684511063526053	0.8367053565311902	0.16329464346880984
1.6987865810135618	0.8240801410476556	0.1759198589523444
1.7130620985010707	0.7375268641160926	0.2624731358839074
1.7273376159885798	0.8569155565649129	0.14308444343508708
1.7416131334760887	0.8718339615922391	0.12816603840776086
1.7558886509635976	0.8489015891234682	0.15109841087653175
1.7701641684511065	0.8338626844743631	0.16613731552563693
1.7844396859386153	0.7942021130135278	0.20579788698647217
1.7987152034261245	0.7859247290285258	0.21407527097147416
1.8129907209136333	0.7768529026983172	0.2231470973016828
1.8272662384011422	0.7945017246215649	0.20549827537843512
1.841541755888651	0.8243594051915591	0.17564059480844085
1.85581727337616	0.8416241301343609	0.15837586986563912
1.870092790863669	0.781410368045363	0.218589631954637
1.884368308351178	0.8361175712769399	0.16388242872306014
1.8986438258386868	0.8085858167466073	0.19141418325339266
1.9129193433261957	0.7643685404970919	0.2356314595029081
1.9271948608137046	0.815592482024375	0.18440751797562505
1.9414703783012137	0.7881730697891043	0.21182693021089571
1.9557458957887226	0.7920644883492405	0.20793551165075952
1.9700214132762315	0.808982877143323	0.19101712285667705
1.9842969307637404	0.8282142067182354	0.17178579328176458
1.9985724482512492	0.8190277539955801	0.18097224600441986
2.012847965738758	0.8014758446723916	0.19852415532760836
2.027123483226267	0.7798926592634263	0.22010734073657368
2.041399000713776	0.7698142520347357	0.23018574796526425
2.055674518201285	0.7585141131202239	0.24148588687977612
2.069950035688794	0.7399765619527185	0.26002343804728145
2.084225553176303	0.750073529151278	0.249926470848722
2.098501070663812	0.7600601048936534	0.2399398951063466
2.1127765881513207	0.7731982047660256	0.22680179523397437
2.1270521056388296	0.7680497333230127	0.23195026667698726
2.1413276231263385	0.7513185406891556	0.2486814593108444
2.1556031406138474	0.6846236019633497	0.3153763980366503
2.1698786581013563	0.9267281074059754	0.07327189259402456
2.184154175588865	0.7158352931003086	0.2841647068996914
2.198429693076374	1.1673098455249924	-0.1673098455249924
2.2127052105638834	0.6859324097541563	0.31406759024584374
2.2269807280513922	0.7527004364471002	0.24729956355289984
2.241256245538901	0.700265737697529	0.299734262302471
2.25553176302641	0.7765299240273337	0.22347007597266633
2.269807280513919	0.5653375662238574	0.43466243377614255
2.2840827980014278	0.758165534356571	0.24183446564342903
2.2983583154889367	0.7739125893925412	0.22608741060745885
2.3126338329764455	0.750095680582668	0.24990431941733204
2.3269093504639544	0.7116561919598655	0.2883438080401345
2.3411848679514633	0.6512362499300084	0.3487637500699916
2.355460385438972	0.668874733073595	0.331125266926405
2.3697359029264815	0.5959940669730749	0.4040059330269251
2.3840114204139904	0.7621454100598511	0.23785458994014885
2.3982869379014993	0.6036957994306665	0.39630420056933346
2.412562455389008	0.7205512287062072	0.27944877129379275
2.426837972876517	0.7411655144794862	0.2588344855205138
2.441113490364026	0.709434766969629	0.29056523303037096
2.455389007851535	0.6016742531342051	0.3983257468657949
2.4696645253390437	0.7662651922969694	0.23373480770303057
2.4839400428265526	0.6241267702904517	0.3758732297095483
2.4982155603140614	0.6004575658650891	0.39954243413491086
2.5124910778015703	0.6114645313473009	0.38853546865269906
2.5267665952890797	0.6366617404212739	0.3633382595787261
2.5410421127765885	0.6445690374295211	0.3554309625704789
2.5553176302640974	0.6068565306651689	0.39314346933483113
2.5695931477516063	0.5950241568091141	0.40497584319088586
2.583868665239115	0.5642056737394778	0.43579432626052217
2.598144182726624	0.5968003503015157	0.4031996496984843
2.612419700214133	0.639220555208651	0.36077944479134905
2.626695217701642	0.5567441655343546	0.4432558344656454
2.6409707351891507	0.29992578770673645	0.7000742122932635
2.6552462526766596	0.7021266468653249	0.2978733531346751
2.669521770164169	0.5963457577684746	0.40365424223152535
2.683797287651678	0.6917450209873186	0.3082549790126814
2.6980728051391867	0.6741400804434019	0.3258599195565981
2.7123483226266956	0.6017903669902462	0.39820963300975376
2.7266238401142044	0.5492022133431047	0.4507977866568953
2.7408993576017133	0.6069089954558106	0.39309100454418944
2.755174875089222	0.660482400379226	0.339517599620774
2.769450392576731	1.129623845355032	-0.12962384535503202
2.78372591006424	0.9174852303274886	0.08251476967251137
2.798001427551749	0.502546489556374	0.49745351044362596
2.8122769450392577	0.6200559049154607	0.3799440950845393
2.826552462526767	0.6016262260788682	0.3983737739211318
2.840827980014276	0.5145000910215488	0.4854999089784512
2.855103497501785	0.4340200995802804	0.5659799004197196
2.8693790149892937	0.519178761417623	0.480821238582377
2.8836545324768026	1.493037550792701	-0.49303755079270095
2.8979300499643115	0.4422784800143013	0.5577215199856986
2.9122055674518204	0.5874424413761679	0.41255755862383214
2.9264810849393292	0.5951909057261077	0.40480909427389233
2.940756602426838	0.43803288182918265	0.5619671181708173
2.955032119914347	0.5294672096354776	0.47053279036452245
2.9693076374018563	0.5877124421410104	0.41228755785898963
2.983583154889365	0.5450877037677446	0.4549122962322554
2.997858672376874	0.9019265436920634	0.09807345630793662
3.012134189864383	1.2621343116290196	-0.26213431162901957
3.026409707351892	0.7193848289295462	0.28061517107045375
3.0406852248394007	0.0892576908865044	0.9107423091134956
3.0549607423269096	0.31363860074816374	0.6863613992518363
3.0692362598144185	0.48257260906661037	0.5174273909333896
3.0835117773019274	0.671891987784572	0.32810801221542796
3.0977872947894363	0.5501375135682248	0.4498624864317752
3.112062812276945	0.34977043765029214	0.6502295623497079
3.1263383297644545	0.6870253182594876	0.31297468174051235
3.1406138472519634	1.4939928109844491	-0.49399281098444914
3.1548893647394722	0.2502894355251488	0.7497105644748512
3.169164882226981	3.3469538508834527	-2.3469538508834527
3.18344039971449	0.1488139166200834	0.8511860833799166
3.197715917201999	0.3384479711611556	0.6615520288388443
3.2119914346895078	0.646045754278295	0.353954245721705
3.2262669521770166	0.5676406986186003	0.43235930138139966
3.2405424696645255	0.5354816897994263	0.46451831020057366
3.2548179871520344	0.3369984062359779	0.6630015937640221
3.2690935046395433	0.11085183505958822	0.8891481649404118
3.2833690221270526	0.18586474244157156	0.8141352575584284
3.2976445396145615	0.3609309968370764	0.6390690031629236
3.3119200571020704	0.43774442809410385	0.5622555719058961
3.3261955745895793	0.7235739017510939	0.27642609824890607
3.340471092077088	0.4099866086898318	0.5900133913101682
3.354746609564597	0.5331083367748628	0.4668916632251372
3.369022127052106	0.4375692773503055	0.5624307226496945
3.383297644539615	0.33639754639838093	0.6636024536016191
3.3975731620271237	0.19321505096159536	0.8067849490384047
3.4118486795146326	0.18701372440411945	0.8129862755958805
3.4261241970021414	0.3987064301163013	0.6012935698836988
3.4403997144896508	0.5313464579299528	0.46865354207004717
3.4546752319771596	0.5197292559465391	0.48027074405346093
3.4689507494646685	0.5744392065759982	0.42556079342400177
3.4832262669521774	0.4204009528782616	0.5795990471217384
3.4975017844396863	0.39448456845736696	0.605515431542633
3.511777301927195	0.15456913697669925	0.8454308630233007
3.526052819414704	0.499301047049072	0.500698952950928
3.540328336902213	3.268591618760236	-2.268591618760236
3.554603854389722	0.5953838474704315	0.4046161525295685
3.5688793718772307	0.5981777960946835	0.40182220390531653
3.58315488936474	0.1732030357344792	0.8267969642655209
3.597430406852249	3.3334722605084877	-2.3334722605084877
3.611705924339758	1.3180255094395088	-0.3180255094395088
3.6259814418272667	0.05173596587539853	0.9482640341246015
3.6402569593147756	0.9973828862156806	0.0026171137843193915
3.6545324768022844	2.647158961181143	-1.6471589611811428
3.6688079942897933	5.2326625114574545	-4.2326625114574545
3.683083511777302	0.49105606583755707	0.5089439341624429
3.697359029264811	0.41633772576593503	0.5836622742340649
3.71163454675232	0.8483090361992994	0.15169096380070057
3.725910064239829	0.8234807109442759	0.17651928905572412
3.740185581727338	0.6832983793883692	0.31670162061163076
3.754461099214847	0.25359355003685086	0.7464064499631491
3.768736616702356	0.466235785739572	0.533764214260428
3.783012134189865	1.025535330216749	-0.02553533021674892
3.7972876516773737	2.4949124768944677	-1.4949124768944677
3.8115631691648826	1.6183046255058535	-0.6183046255058535
3.8258386866523915	2.0034135816622602	-1.0034135816622602
3.8401142041399003	0.34405045656625205	0.6559495434337479
3.8543897216274092	1.3623858151847867	-0.36238581518478674
3.868665239114918	0.9531362416808602	0.0468637583191398
3.8829407566024274	0.7437241419544323	0.25627585804556774
3.8972162740899363	0.17399878281683384	0.8260012171831661
3.911491791577445	0.34183620320664415	0.6581637967933558
3.925767309064954	1.7591128569335415	-0.7591128569335415
3.940042826552463	1.4628791383629383	-0.46287913836293826
3.954318344039972	3.1718642879427743	-2.1718642879427743
3.9685938615274807	2.1592111713769437	-1.1592111713769437
3.9828693790149896	9.09879831223934	-8.09879831223934
3.9971448965024985	2.1274570268796835	-1.1274570268796835
4.011420413990008	1.3960521622765671	-0.39605216227656714
4.025695931477516	2.054483119885161	-1.0544831198851612
4.039971448965026	0.45395664618287423	0.5460433538171258
4.054246966452534	0.8322572719807935	0.16774272801920653
4.068522483940043	1.07774056156605	-0.07774056156605003
4.082798001427552	0.8705596615156657	0.12944033848433434
4.097073518915061	1.1168561284496443	-0.11685612844964433
4.11134903640257	1.0007571446238466	-0.0007571446238465729
4.125624553890079	0.6256691701061926	0.3743308298938074
4.139900071377588	0.7511234273289664	0.24887657267103358
4.154175588865097	2.516120524171543	-1.516120524171543
4.168451106352606	3.018181509228552	-2.018181509228552
4.182726623840114	1.8680669029694112	-0.8680669029694112
4.197002141327624	2.452622050087067	-1.4526220500870668
4.211277658815132	2.4283883879326207	-1.4283883879326207
4.2255531763026415	3.1581848144496867	-2.1581848144496867
4.23982869379015	2.479134545842346	-1.4791345458423462
4.254104211277659	1.0393837876874887	-0.039383787687488736
4.268379728765169	0.9630596441311747	0.03694035586882527
4.282655246252677	0.8128535308228019	0.18714646917719813
4.296930763740186	0.9328400787194884	0.06715992128051163
4.311206281227695	1.2768098866627673	-0.2768098866627673
4.325481798715204	0.8418324640428282	0.1581675359571718
4.3397573162027125	0.9282467653156691	0.07175323468433092
4.354032833690222	1.0472753024843198	-0.04727530248431977
4.36830835117773	0.8461708236539124	0.15382917634608761
4.38258386866524	1.2537048720024382	-0.2537048720024382
4.396859386152748	1.8606622608170138	-0.8606622608170138
4.411134903640257	1.495335573166551	-0.49533557316655097
4.425410421127767	1.1232699313440546	-0.12326993134405462
4.439685938615275	1.1728641128872352	-0.17286411288723524
4.4539614561027845	3.310762411534172	-2.310762411534172
4.468236973590293	1.7678141238895118	-0.7678141238895118
4.482512491077802	6.53224671159029	-5.53224671159029
4.496788008565311	1.4211526628948752	-0.4211526628948752
4.51106352605282	2.635451165794774	-1.6354511657947741
4.5253390435403285	2.83430850997844	-1.83430850997844
4.539614561027838	2.52958312812606	-1.5295831281260601
4.553890078515346	1.893084131447175	-0.8930841314471749
4.5681655960028555	1.0421901839717638	-0.04219018397176377
4.582441113490365	5.7055712487599415	-4.7055712487599415
4.596716630977873	3.1269312220923027	-2.1269312220923027
4.610992148465383	3.604224501687144	-2.604224501687144
4.625267665952891	2.5206049683606824	-1.5206049683606824
4.6395431834404	2.1738225918031	-1.1738225918030998
4.653818700927909	0.9387531035676202	0.061246896432379794
4.668094218415418	1.541673593314082	-0.5416735933140819
4.682369735902927	2.58211786541708	-1.58211786541708
4.696645253390436	7.081585946767758	-6.081585946767758
4.710920770877944	1.5322047808058115	-0.5322047808058115
4.725196288365454	2.9009262596696748	-1.9009262596696748
4.739471805852963	2.1091534535381014	-1.1091534535381014
4.7537473233404715	0.9471559968644377	0.052844003135562256
4.768022840827981	17.5099430444397	-16.5099430444397
4.782298358315489	6.162198063110739	-5.162198063110739
4.7965738758029985	1.144671959240083	-0.14467195924008291
4.810849393290507	2.2355499105028627	-1.2355499105028627
4.825124910778016	3.098922187785853	-2.098922187785853
4.839400428265525	2.327297197088596	-1.3272971970885958
4.853675945753034	2.644971269647103	-1.6449712696471028
4.8679514632405425	1.523181937565402	-0.5231819375654021
4.882226980728052	9.1751662413777	-8.1751662413777
4.896502498215561	1.7861262087819	-0.7861262087819001
4.91077801570307	1.7358540764760104	-0.7358540764760104
4.925053533190579	1.9683866656311912	-0.9683866656311912
4.939329050678087	2.957032284164892	-1.957032284164892
4.953604568165597	2.9651293888861727	-1.9651293888861727
4.967880085653105	8.186488356360085	-7.186488356360085
4.9821556031406145	5.066018722086772	-4.066018722086772
4.996431120628123	9.955434394855736	-8.955434394855736
5.010706638115632	1.657339800990748	-0.6573398009907481
5.024982155603141	1.4611270441695035	-0.46112704416950345
5.03925767309065	2.235228438486325	-1.2352284384863248
5.053533190578159	1.244375712244607	-0.24437571224460708
5.067808708065668	7.1046019467182555	-6.1046019467182555
5.082084225553177	1.9954703223221897	-0.9954703223221897
5.0963597430406855	24.035359777547534	-23.035359777547534
5.110635260528195	10.258341434449223	-9.258341434449223
5.124910778015703	1.5318738119328135	-0.5318738119328135
5.139186295503213	1.6531489643382697	-0.6531489643382697
5.153461812990721	4.3749419171735475	-3.3749419171735475
5.16773733047823	1.962648158238712	-0.9626481582387121
5.18201284796574	1.295006992778129	-0.2950069927781289
5.196288365453248	2.283809097649341	-1.2838090976493408
5.2105638829407575	57.510655846950336	-56.510655846950336
5.224839400428266	5.757963257110078	-4.757963257110078
5.239114917915775	11.906489859707468	-10.906489859707468
5.253390435403284	2.2171969976051593	-1.2171969976051593
5.267665952890793	3.943845939345441	-2.943845939345441
5.281941470378301	2.5658595439030485	-1.5658595439030485
5.296216987865811	1.9688148848862668	-0.9688148848862668
5.310492505353319	1.9306137210607988	-0.9306137210607988
5.3247680228408285	1.5248645265766987	-0.5248645265766987
5.339043540328338	2.6002330448167608	-1.6002330448167608
5.353319057815846	1.1054613985460333	-0.10546139854603331
5.367594575303356	33.116981167706726	-32.116981167706726
5.381870092790864	2.841303433608152	-1.841303433608152
5.396145610278373	4.716368789019956	-3.716368789019956
5.410421127765882	0.9523180838049915	0.0476819161950085
5.424696645253391	1.5400407349165344	-0.5400407349165344
5.4389721627409	6.07176253167835	-5.07176253167835
5.453247680228409	2.385536589384792	-1.3855365893847922
5.467523197715917	2.922681816177258	-1.922681816177258
5.481798715203427	6.773411310762366	-5.773411310762366
5.496074232690936	1.7007506454197816	-0.7007506454197816
5.510349750178444	4.006016808023659	-3.0060168080236593
5.524625267665954	1.9338229108172484	-0.9338229108172484
5.538900785153462	3.3558151418602633	-2.3558151418602633
5.5531763026409715	2.0766486632611825	-1.0766486632611825
5.56745182012848	3.504667673319885	-2.504667673319885
5.581727337615989	5.080048607339047	-4.080048607339047
5.596002855103498	2.088379564889473	-1.0883795648894732
5.610278372591007	3.7429931455612193	-2.7429931455612193
5.6245538900785155	1.7151988604296233	-0.7151988604296233
5.638829407566025	2.5178808727753386	-1.5178808727753386
5.653104925053534	3.323933485763368	-2.323933485763368
5.667380442541043	4.135653465151161	-3.1356534651511607
5.681655960028552	4.412836735760167	-3.412836735760167
5.69593147751606	3.4752612790269812	-2.4752612790269812
5.71020699500357	7.143336390528977	-6.143336390528977
5.724482512491078	5.621185913148718	-4.621185913148718
5.738758029978587	1.7247011311809781	-0.7247011311809781
5.753033547466096	2.1228429159286777	-1.1228429159286777
5.767309064953605	2.2803701671246213	-1.2803701671246213
5.781584582441114	2.500877812191889	-1.5008778121918889
5.795860099928623	3.985392149320907	-2.985392149320907
5.810135617416132	3.018931513327622	-2.018931513327622
5.824411134903641	2.264062590463246	-1.2640625904632459
5.83868665239115	1.9689397638912285	-0.9689397638912285
5.8529621698786585	8.419036890073349	-7.4190368900733485
5.867237687366168	1.7074154195310933	-0.7074154195310933
5.881513204853676	3.0893524458159356	-2.0893524458159356
5.895788722341186	2.6582050459478666	-1.6582050459478666
5.910064239828694	6.35558843044715	-5.35558843044715
5.924339757316203	2.202800157509898	-1.2028001575098979
5.938615274803713	6.178549684113491	-5.178549684113491
5.952890792291221	2.225047125008521	-1.2250471250085209
5.96716630977873	1.3543980665507076	-0.3543980665507076
5.981441827266239	3.2087303201842965	-2.2087303201842965
5.995717344753748	2.9973432403965368	-1.9973432403965368
6.009992862241257	3.414015314942357	-2.414015314942357
6.024268379728766	2.1571098193167773	-1.1571098193167773
6.038543897216274	2.030564762199582	-1.0305647621995822
6.052819414703784	2.5466810056049938	-1.5466810056049938
6.067094932191292	4.454450653977802	-3.454450653977802
6.0813704496788015	2.631177980514525	-1.6311779805145248
6.095645967166311	1.3971477422662826	-0.3971477422662826
6.109921484653819	1.9120452186820038	-0.9120452186820038
6.124197002141329	1.432281962387472	-0.4322819623874721
6.138472519628837	4.261633757056978	-3.261633757056978
6.152748037116346	8.290656980008139	-7.290656980008139
6.167023554603855	4.841686016937001	-3.8416860169370013
6.181299072091364	2.912296881601192	-1.912296881601192
6.1955745895788725	1.6884567865310742	-0.6884567865310742
6.209850107066382	10.028625775140773	-9.028625775140773
6.22412562455389	2.275518956877599	-1.2755189568775989
6.2384011420414	2.312789194737719	-1.3127891947377188
6.252676659528909	2.7010319826280265	-1.7010319826280265
6.266952177016417	3.868111341309592	-2.868111341309592
6.281227694503927	2.3371594200120533	-1.3371594200120533
6.295503211991435	2.1888081416232783	-1.1888081416232783
6.3097787294789445	2.534077822690337	-1.534077822690337
6.324054246966453	3.0382727600805457	-2.0382727600805457
6.338329764453962	2.3030362026300386	-1.3030362026300386
6.352605281941471	9.169564510810368	-8.169564510810368
6.36688079942898	2.126423296272632	-1.1264232962726322
6.381156316916488	3.203274404326128	-2.203274404326128
6.395431834403998	2.833508305939698	-1.8335083059396982
6.409707351891507	1.6669626279602674	-0.6669626279602674
6.4239828693790155	3.131411381679135	-2.131411381679135
6.438258386866525	2.2219409917401594	-1.2219409917401594
6.452533904354033	2.601746083585999	-1.601746083585999
6.466809421841543	1.8843816513195906	-0.8843816513195906
6.481084939329051	7.550501437526954	-6.550501437526954
6.49536045681656	2.7873237124211423	-1.7873237124211423
6.509635974304069	2.5941412738128773	-1.5941412738128773
6.523911491791578	1.9825612226088494	-0.9825612226088494
6.538187009279087	1.1303214501661285	-0.1303214501661285
6.552462526766596	1.1212154648618327	-0.12121546486183266
6.566738044254105	7.186500715181316	-6.186500715181316
6.581013561741614	1.0879479400322383	-0.08794794003223827
6.595289079229123	2.220107016721912	-1.220107016721912
6.609564596716631	4.414209336914192	-3.414209336914192
6.623840114204141	7.100506806693714	-6.100506806693714
6.638115631691649	4.18308447649677	-3.18308447649677
6.6523911491791585	2.223878991222612	-1.223878991222612
6.666666666666667	2.1726876587668142	-1.1726876587668142
6.680942184154176	2.939308542915285	-1.9393085429152852
6.695217701641685	2.120516541099934	-1.120516541099934
6.709493219129194	2.6190342860626936	-1.6190342860626936
6.723768736616703	8.44185072672733	-7.4418507267273295
6.738044254104212	3.3963079443570647	-2.3963079443570647
6.752319771591721	3.574783793138192	-2.574783793138192
6.76659528907923	2.008607414179981	-1.008607414179981
6.780870806566739	1.6050732648535186	-0.6050732648535186
6.795146324054247	2.9998516145018788	-1.9998516145018788
6.809421841541757	4.523413958490698	-3.523413958490698
6.823697359029265	4.566712722522989	-3.566712722522989
6.837972876516774	4.139780609154777	-3.1397806091547773
6.852248394004283	3.287716172713992	-2.287716172713992
6.866523911491792	2.956539673589189	-1.9565396735891891
6.8807994289793015	1.1337249988690454	-0.13372499886904543
6.89507494646681	5.9224787713539255	-4.9224787713539255
6.909350463954319	5.490511542306871	-4.490511542306871
6.923625981441828	2.901223739794126	-1.9012237397941258
6.937901498929337	0.9360670915676479	0.06393290843235211
6.9521770164168455	2.3842977646359866	-1.3842977646359866
6.966452533904355	1.6271131928579767	-0.6271131928579767
6.980728051391863	1.4696732950980407	-0.4696732950980407
6.995003568879373	4.188618569430723	-3.188618569430723
7.009279086366882	1.1467695386091752	-0.1467695386091752
7.02355460385439	3.4164617117228975	-2.4164617117228975
7.0378301213419	6.443948956782092	-5.443948956782092
7.052105638829408	6.793346296484001	-5.793346296484001
7.066381156316917	6.4674881371381305	-5.4674881371381305
7.080656673804426	3.188857243557256	-2.188857243557256
7.094932191291935	2.8328465598475563	-1.8328465598475563
7.109207708779444	5.553552220811666	-4.553552220811666
7.123483226266953	2.501723221530167	-1.5017232215301668
7.137758743754461	1.8742318258586197	-0.8742318258586197
7.152034261241971	3.955495939600631	-2.955495939600631
7.16630977872948	5.421911703084261	-4.421911703084261
7.1805852962169885	3.5851937812050787	-2.5851937812050787
7.194860813704498	3.6775966583720634	-2.6775966583720634
7.209136331192006	1.5703816560142105	-0.5703816560142105
7.223411848679516	2.1347854035444556	-1.1347854035444556
7.237687366167024	4.103407255701797	-3.1034072557017973
7.251962883654533	1.6937417678680955	-0.6937417678680955
7.266238401142042	10.446647303685555	-9.446647303685555
7.280513918629551	3.440130415621686	-2.440130415621686
7.2947894361170595	2.140380627805071	-1.140380627805071
7.309064953604569	3.452008745066166	-2.452008745066166
7.323340471092078	0.7849913341485284	0.2150086658514716
7.337615988579587	12.93806698650811	-11.93806698650811
7.351891506067096	1.8666282099904177	-0.8666282099904177
7.366167023554604	13.41556244408652	-12.41556244408652
7.380442541042114	7.81285619850658	-6.81285619850658
7.394718058529622	35.485749799031225	-34.485749799031225
7.4089935760171315	2.7929141263667305	-1.7929141263667305
7.42326909350464	2.6552732149699763	-1.6552732149699763
7.437544610992149	1.3595664816322521	-0.35956648163225213
7.451820128479658	1.6618181671037309	-0.6618181671037309
7.466095645967167	1.5064856164266716	-0.5064856164266716
7.480371163454676	2.0863946636988167	-1.0863946636988167
7.494646680942185	3.761050879550816	-2.761050879550816
7.508922198429694	1.5375601336594906	-0.5375601336594906
7.5231977159172025	6.858414295464997	-5.858414295464997
7.537473233404712	5.268375389294698	-4.268375389294698
7.55174875089222	2.6496817525798977	-1.6496817525798977
7.56602426837973	3.5702109990807562	-2.5702109990807562
7.580299785867238	2.9845757648989273	-1.9845757648989273
7.594575303354747	15.941531412858579	-14.941531412858579
7.608850820842256	3.606148449267915	-2.606148449267915
7.623126338329765	2.134293921839018	-1.134293921839018
7.6374018558172745	1.2757115231700742	-0.2757115231700742
7.651677373304783	0.36759217894874296	0.632407821051257
7.665952890792292	8.399306597017	-7.399306597017
7.680228408279801	4.46565107459511	-3.46565107459511
7.69450392576731	2.2478016492428203	-1.2478016492428203
7.7087794432548185	1.9971978821680376	-0.9971978821680376
7.723054960742328	1.2130340134692823	-0.2130340134692823
7.737330478229836	1.2110872216524673	-0.2110872216524673
7.7516059957173455	1.3871041752336102	-0.3871041752336102
7.765881513204855	2.1338648667894606	-1.1338648667894606
7.780157030692363	3.227202599464568	-2.227202599464568
7.794432548179873	4.052922996841488	-3.052922996841488
7.808708065667381	3.173822085869317	-2.173822085869317
7.82298358315489	2.7533615426639653	-1.7533615426639653
7.837259100642399	2.0088726003193775	-1.0088726003193775
7.851534618129908	0.8240979740840282	0.17590202591597182
7.865810135617417	4.089591980933171	-3.0895919809331707
7.880085653104926	1.6332735008932717	-0.6332735008932717
7.894361170592434	2.03519505579933	-1.03519505579933
7.908636688079944	4.505861680668416	-3.505861680668416
7.922912205567453	7.650989349323292	-6.650989349323292
7.9371877230549615	1.6261825039483673	-0.6261825039483673
7.951463240542471	2.1574301234776296	-1.1574301234776296
7.965738758029979	13.957156931652465	-12.957156931652465
7.9800142755174885	1.998919636645828	-0.998919636645828
7.994289793004997	0.9713787183416618	0.028621281658338216
8.008565310492505	1.1955713016603873	-0.19557130166038728
8.022840827980016	2.2562521796364523	-1.2562521796364523
8.037116345467524	3.89153197768118	-2.89153197768118
8.051391862955033	3.2178594951264543	-2.2178594951264543
8.065667380442541	1.8220576053578466	-0.8220576053578466
8.079942897930051	10.928102884765947	-9.928102884765947
8.09421841541756	1.2635861949149418	-0.26358619491494184
8.108493932905068	2.855575158973012	-1.855575158973012
8.122769450392578	22.23786282651799	-21.23786282651799
8.137044967880087	1.2098158615708166	-0.20981586157081655
8.151320485367595	36.33464859228158	-35.33464859228158
8.165596002855104	4.21335516173445	-3.21335516173445
8.179871520342614	4.507784406082282	-3.5077844060822816
8.194147037830122	70.7269615416869	-69.7269615416869
8.20842255531763	1.846732117483281	-0.8467321174832809
8.22269807280514	2.9562862900088787	-1.9562862900088787
8.23697359029265	5.966567299885201	-4.966567299885201
8.251249107780158	2.6287154186497466	-1.6287154186497466
8.265524625267666	3.5064344337149627	-2.5064344337149627
8.279800142755176	5.073779451183527	-4.073779451183527
8.294075660242685	5.916110702486487	-4.916110702486487
8.308351177730193	1.6180298850129937	-0.6180298850129937
8.322626695217702	2.3456856356891027	-1.3456856356891027
8.336902212705212	7.344404115208393	-6.344404115208393
8.35117773019272	2.177144191002888	-1.177144191002888
8.365453247680229	1.4026456465758055	-0.4026456465758055
8.379728765167739	4.403906438749761	-3.403906438749761
8.394004282655247	2.487474479060457	-1.4874744790604568
8.408279800142756	3.9158698347763083	-2.9158698347763083
8.422555317630264	0.799845622134586	0.200154377865414
8.436830835117775	2.9739147353282394	-1.9739147353282394
8.451106352605283	5.608388572544538	-4.608388572544538
8.465381870092791	7.584164999745587	-6.584164999745587
8.4796573875803	1.6617937993913374	-0.6617937993913374
8.49393290506781	1.4054024317371099	-0.4054024317371099
8.508208422555319	9.852309655438312	-8.852309655438312
8.522483940042827	2.4713490152074544	-1.4713490152074544
8.536759457530337	9.996492604530799	-8.996492604530799
8.551034975017846	2.033926978089354	-1.033926978089354
8.565310492505354	19.89758863030841	-18.89758863030841
8.579586009992862	3.0601744110358053	-2.0601744110358053
8.593861527480373	1.2437887884658554	-0.2437887884658554
8.608137044967881	3.6544721433593286	-2.6544721433593286
8.62241256245539	2.088092418748354	-1.0880924187483538
8.636688079942898	3.059519379455807	-2.059519379455807
8.650963597430408	5.046711135957175	-4.046711135957175
8.665239114917917	1.9332654170279295	-0.9332654170279295
8.679514632405425	1.606150693176358	-0.6061506931763581
8.693790149892935	3.1091493120596825	-2.1091493120596825
8.708065667380444	2.0721605067620255	-1.0721605067620255
8.722341184867952	12.199722401472735	-11.199722401472735
8.73661670235546	8.815500185200802	-7.815500185200802
8.75089221984297	3.787762812644905	-2.787762812644905
8.76516773733048	3.6758094244962476	-2.6758094244962476
8.779443254817988	3.315677531227146	-2.315677531227146
8.793718772305496	1.866932213694773	-0.866932213694773
8.807994289793006	2.329976786701512	-1.3299767867015122
8.822269807280515	1.1748404682723392	-0.17484046827233923
8.836545324768023	1.460762507909841	-0.46076250790984097
8.850820842255533	1.440062031558612	-0.4400620315586119
8.865096359743042	3.1736213263456063	-2.1736213263456063
8.87937187723055	2.6245515647697544	-1.6245515647697544
8.893647394718059	4.602092431105319	-3.6020924311053193
8.907922912205569	2.382959168402674	-1.382959168402674
8.922198429693077	2.910356793018839	-1.9103567930188392
8.936473947180586	6.74718695498658	-5.74718695498658
8.950749464668094	2.597299410196176	-1.5972994101961762
8.965024982155605	2.9149793598088	-1.9149793598087999
8.979300499643113	3.3189405150377955	-2.3189405150377955
8.993576017130621	2.9058646616973807	-1.9058646616973807
9.007851534618132	1.814813665215159	-0.814813665215159
9.02212705210564	2.588598326539767	-1.588598326539767
9.036402569593148	1.3503657859963538	-0.3503657859963538
9.050678087080657	3.974051052314057	-2.974051052314057
9.064953604568167	5.063798094347618	-4.063798094347618
9.079229122055676	1.6923792832430873	-0.6923792832430873
9.093504639543184	2.320723564216034	-1.320723564216034
9.107780157030692	3.8637288253526587	-2.8637288253526587
9.122055674518203	1.9983054834186549	-0.9983054834186549
9.136331192005711	4.514475231271471	-3.5144752312714713
9.15060670949322	2.7102264203420154	-1.7102264203420154
9.16488222698073	4.517468409020577	-3.5174684090205766
9.179157744468238	2.7851890007100053	-1.7851890007100053
9.193433261955747	2.3407328385489916	-1.3407328385489916
9.207708779443255	2.0526228853636534	-1.0526228853636534
9.221984296930765	3.766072649733089	-2.766072649733089
9.236259814418274	3.773627146594976	-2.773627146594976
9.250535331905782	7.203994874460789	-6.203994874460789
9.26481084939329	1.7578660496784577	-0.7578660496784577
9.2790863668808	4.419566991439245	-3.419566991439245
9.29336188436831	11.6521847048109	-10.6521847048109
9.307637401855818	2.407557153276204	-1.407557153276204
9.321912919343328	3.0150519301321506	-2.0150519301321506
9.336188436830836	2.2275644737685334	-1.2275644737685334
9.350463954318345	2.2224370385906114	-1.2224370385906114
9.364739471805853	2.0619126940088273	-1.0619126940088273
9.379014989293363	1.4235185799971128	-0.42351857999711284
9.393290506780872	25.023664166397033	-24.023664166397033
9.40756602426838	5.102427645706062	-4.102427645706062
9.421841541755889	5.771263525001758	-4.771263525001758
9.436117059243399	1.748635376295013	-0.7486353762950131
9.450392576730907	2.910753739250409	-1.910753739250409
9.464668094218416	4.413487451637642	-3.413487451637642
9.478943611705926	2.3588616858892317	-1.3588616858892317
9.493219129193434	1.7865606844584456	-0.7865606844584456
9.507494646680943	2.4689656115005736	-1.4689656115005736
9.521770164168451	2.7569281741230034	-1.7569281741230034
9.536045681655962	1.4984483231197843	-0.49844832311978426
9.55032119914347	3.1463294228556444	-2.1463294228556444
9.564596716630978	5.76900396222107	-4.76900396222107
9.578872234118487	2.253721218202104	-1.253721218202104
9.593147751605997	6.591292890624417	-5.591292890624417
9.607423269093506	1.5610683930896665	-0.5610683930896665
9.621698786581014	5.310258884007726	-4.310258884007726
9.635974304068524	8.534039814090526	-7.5340398140905265
9.650249821556033	4.524446766749061	-3.524446766749061
9.664525339043541	2.6831891886392625	-1.6831891886392625
9.67880085653105	1.272467699790233	-0.2724676997902331
9.69307637401856	1.7640344885665642	-0.7640344885665642
9.707351891506068	1.1976503788293582	-0.1976503788293582
9.721627408993577	1.6295935819878178	-0.6295935819878178
9.735902926481085	2.740043576847365	-1.740043576847365
9.750178443968595	0.4989636764039784	0.5010363235960216
9.764453961456104	1.5804273181971513	-0.5804273181971513
9.778729478943612	1.7862594811717478	-0.7862594811717478
9.793004996431122	2.388596357976911	-1.388596357976911
9.80728051391863	3.785652558821252	-2.785652558821252
9.82155603140614	5.34793926521089	-4.34793926521089
9.835831548893648	5.6129561278426205	-4.6129561278426205
9.850107066381158	6.713825224020658	-5.713825224020658
9.864382583868666	2.980466453505305	-1.9804664535053051
9.878658101356175	2.6606099353546653	-1.6606099353546653
9.892933618843683	2.9659510969420455	-1.9659510969420455
9.907209136331193	2.9097793470386795	-1.9097793470386795
9.921484653818702	2.590254145092578	-1.5902541450925778
9.93576017130621	3.107114214171657	-2.107114214171657
9.95003568879372	3.4605231215561796	-2.4605231215561796
9.964311206281229	1.7982852169402894	-0.7982852169402894
9.978586723768737	5.6772222082923385	-4.6772222082923385
9.992862241256246	2.5585153522137882	-1.5585153522137882
