# Supplementary material for: Terahertz Spectroscopic Analysis of Lactose in Infant Formula: Implications for Detection and Quantification
Source: Molecules. 2022 Aug 8;27(15):5040. doi: 10.3390/molecules27155040 (PMC9370465; doi:10.3390/molecules27155040)
Supplement: Supplementary file 1 [file molecules-27-05040-s001.zip › data/set1_ambient_1/frequency_domain/L010.csv]

0.0	0.8954505852032839	0.10454941479671609
0.014275517487508924	0.6699274638526812	0.3300725361473188
0.028551034975017847	1.3449330590462478	-0.3449330590462478
0.04282655246252677	0.8454186605569031	0.15458133944309693
0.057102069950035694	1.2963265030066828	-0.29632650300668284
0.07137758743754462	1.28169204219854	-0.28169204219854005
0.08565310492505354	2.7587329730354164	-1.7587329730354164
0.09992862241256247	0.5683338877383732	0.43166611226162677
0.11420413990007139	0.6763231728005151	0.3236768271994849
0.12847965738758033	0.9328067176481888	0.06719328235181121
0.14275517487508924	1.3376342275074917	-0.3376342275074917
0.15703069236259815	1.3980078158445115	-0.3980078158445115
0.17130620985010708	0.8697406877705429	0.13025931222945708
0.18558172733761602	0.7719076083687797	0.2280923916312203
0.19985724482512493	0.9244136775914925	0.07558632240850749
0.21413276231263384	1.0488033954542617	-0.04880339545426171
0.22840827980014278	1.053012551443412	-0.053012551443412104
0.24268379728765171	0.9827093797791674	0.01729062022083261
0.25695931477516065	0.9194863516808597	0.08051364831914032
0.27123483226266953	0.963602116522729	0.03639788347727102
0.28551034975017847	0.9934058368014272	0.006594163198572756
0.2997858672376874	0.969418701484668	0.03058129851533198
0.3140613847251963	0.9291949838601102	0.07080501613988976
0.32833690221270523	0.9132823648376903	0.08671763516230968
0.34261241970021417	0.9557359438168446	0.04426405618315543
0.3568879371877231	0.9945844774644206	0.00541552253557942
0.37116345467523204	0.9962365037635827	0.003763496236417252
0.3854389721627409	0.9659759389497866	0.03402406105021338
0.39971448965024986	0.9394066297838851	0.060593370216114883
0.4139900071377588	0.924407372308051	0.07559262769194897
0.4282655246252677	0.9221286782852905	0.07787132171470945
0.4425410421127766	0.9355287532762812	0.06447124672371884
0.45681655960028555	0.9504591397509923	0.04954086024900772
0.4710920770877945	0.9646537508563906	0.0353462491436094
0.48536759457530343	0.9686245954050648	0.03137540459493515
0.4996431120628123	0.9472902989156955	0.052709701084304506
0.5139186295503213	0.8996992517440541	0.10030074825594593
0.5281941470378302	0.7969991239793308	0.20300087602066919
0.5424696645253391	0.8593669331958724	0.14063306680412757
0.5567451820128481	0.9169446303172408	0.08305536968275917
0.5710206995003569	0.9331541981373597	0.06684580186264033
0.5852962169878658	0.9538976785452092	0.04610232145479076
0.5995717344753748	0.9665679125600528	0.03343208743994719
0.6138472519628837	0.9631574224142045	0.036842577585795455
0.6281227694503926	0.9494536963838487	0.05054630361615131
0.6423982869379016	0.9332755848630466	0.06672441513695337
0.6566738044254105	0.9263534545448211	0.0736465454551789
0.6709493219129194	0.9288802736470249	0.07111972635297514
0.6852248394004283	0.9391627215235647	0.060837278476435275
0.6995003568879372	0.9558682355202514	0.04413176447974865
0.7137758743754462	0.9660271505979917	0.03397284940200829
0.7280513918629551	0.9609874692601265	0.03901253073987354
0.7423269093504641	0.9457600146778217	0.05423998532217833
0.756602426837973	0.9261098919956418	0.07389010800435825
0.7708779443254818	0.9131016952341353	0.08689830476586469
0.7851534618129908	0.9121872041932376	0.08781279580676238
0.7994289793004997	0.9249293284364075	0.07507067156359248
0.8137044967880086	0.9451498351717716	0.054850164828228354
0.8279800142755176	0.9616027800758679	0.03839721992413214
0.8422555317630265	0.9647151607758628	0.035284839224137166
0.8565310492505354	0.9502103979807176	0.0497896020192824
0.8708065667380444	0.9235152794623651	0.07648472053763489
0.8850820842255532	0.8982321935592492	0.10176780644075079
0.8993576017130622	0.8915643113596678	0.10843568864033215
0.9136331192005711	0.9008498224701741	0.09915017752982591
0.92790863668808	0.9221542599961307	0.07784574000386935
0.942184154175589	0.9474888799037012	0.05251112009629877
0.9564596716630979	0.9575898501817868	0.04241014981821323
0.9707351891506069	0.9525387395859874	0.04746126041401255
0.9850107066381157	0.9285872067902231	0.07141279320977689
0.9992862241256246	0.9027044779329355	0.09729552206706449
1.0135617416131335	0.8819821902678334	0.11801780973216658
1.0278372591006426	0.8748650984481681	0.12513490155183193
1.0421127765881515	0.8907345352569345	0.10926546474306553
1.0563882940756604	0.9196705711802432	0.0803294288197568
1.0706638115631693	0.9423434160928663	0.057656583907133685
1.0849393290506781	0.9513276074668321	0.04867239253316791
1.099214846538187	0.9374872932040477	0.06251270679595233
1.1134903640256961	0.9363547175807067	0.06364528241929335
1.127765881513205	0.8887310514054533	0.11126894859454672
1.1420413990007139	0.8626008017683743	0.13739919823162572
1.1563169164882228	0.8501747639063916	0.14982523609360843
1.1705924339757316	0.8981926118412806	0.10180738815871937
1.1848679514632408	0.8757381457687407	0.12426185423125935
1.1991434689507496	0.8818553393742206	0.11814466062577944
1.2134189864382585	0.8979947065529844	0.10200529344701559
1.2276945039257674	0.9122209292170371	0.08777907078296288
1.2419700214132763	0.8835959421961357	0.11640405780386431
1.2562455389007852	0.8713332602464757	0.12866673975352427
1.2705210563882943	0.8687651340088117	0.13123486599118828
1.2847965738758031	0.8730174679781288	0.12698253202187115
1.299072091363312	0.8766804824733933	0.12331951752660675
1.313347608850821	0.8658199733763063	0.13418002662369366
1.3276231263383298	0.8416014784177156	0.1583985215822844
1.341898643825839	0.7981713055674299	0.20182869443257012
1.3561741613133478	0.7333205360053088	0.2666794639946912
1.3704496788008567	0.6633487118802991	0.3366512881197009
1.3847251962883655	0.6838414194688692	0.3161585805311308
1.3990007137758744	0.7659119985623747	0.23408800143762531
1.4132762312633835	0.9235216426555422	0.07647835734445785
1.4275517487508924	0.8698726602873363	0.13012733971266366
1.4418272662384013	0.8828939176986331	0.11710608230136688
1.4561027837259102	0.8808331456281434	0.11916685437185659
1.470378301213419	0.8686062117615369	0.13139378823846315
1.4846538187009282	0.8597038367481226	0.14029616325187744
1.498929336188437	0.8525582187917911	0.14744178120820894
1.513204853675946	0.8545464852696588	0.14545351473034118
1.5274803711634548	0.8654909187211609	0.1345090812788391
1.5417558886509637	0.8826768408279335	0.11732315917206648
1.5560314061384726	0.8923313150937525	0.10766868490624748
1.5703069236259817	0.8851984871796631	0.1148015128203369
1.5845824411134906	0.8643810800709801	0.13561891992901987
1.5988579586009994	0.8415807443896328	0.15841925561036718
1.6131334760885083	0.8330142640977269	0.16698573590227306
1.6274089935760172	0.8310029517702283	0.16899704822977168
1.6416845110635263	0.8448590922892051	0.15514090771079492
1.6559600285510352	0.8620629496699387	0.13793705033006132
1.670235546038544	0.9884601949667039	0.011539805033296102
1.684511063526053	0.8811401042658936	0.11885989573410638
1.6987865810135618	0.8592230931198293	0.14077690688017075
1.7130620985010707	0.7669061613326595	0.23309383866734046
1.7273376159885798	0.8235745982658784	0.17642540173412158
1.7416131334760887	0.8250989008686224	0.17490109913137764
1.7558886509635976	0.8185769493999969	0.18142305060000308
1.7701641684511065	0.8301430104768263	0.16985698952317374
1.7844396859386153	0.8253619698739304	0.1746380301260696
1.7987152034261245	0.824262199669215	0.175737800330785
1.8129907209136333	0.805635186417209	0.194364813582791
1.8272662384011422	0.7969102849945225	0.20308971500547746
1.841541755888651	0.7995184871495133	0.20048151285048665
1.85581727337616	0.7991340895571937	0.20086591044280633
1.870092790863669	0.7615003881955945	0.2384996118044055
1.884368308351178	0.8248110072529259	0.1751889927470741
1.8986438258386868	0.8331421405719128	0.16685785942808717
1.9129193433261957	0.815812976568044	0.18418702343195603
1.9271948608137046	0.8543914063128029	0.14560859368719714
1.9414703783012137	0.805286503790308	0.19471349620969203
1.9557458957887226	0.7772993449720801	0.2227006550279199
1.9700214132762315	0.7717307228595328	0.22826927714046719
1.9842969307637404	0.7897894882065964	0.21021051179340355
1.9985724482512492	0.8030336874767203	0.19696631252327967
2.012847965738758	0.8123807835460668	0.1876192164539332
2.027123483226267	0.8216391276754398	0.17836087232456022
2.041399000713776	0.8196940611149156	0.1803059388850844
2.055674518201285	0.7857953851039728	0.21420461489602716
2.069950035688794	0.7403263757992765	0.2596736242007235
2.084225553176303	0.7288037135144751	0.27119628648552485
2.098501070663812	0.7351340717910366	0.2648659282089634
2.1127765881513207	0.7608654055266025	0.23913459447339747
2.1270521056388296	0.7789012211438809	0.22109877885611906
2.1413276231263385	0.7907804288761068	0.20921957112389322
2.1556031406138474	0.7333292398803071	0.26667076011969293
2.1698786581013563	0.9374048901021796	0.06259510989782036
2.184154175588865	0.72234374579303	0.27765625420697004
2.198429693076374	1.1347906500005305	-0.13479065000053048
2.2127052105638834	0.6623079501110427	0.3376920498889573
2.2269807280513922	0.7569964501056967	0.24300354989430328
2.241256245538901	0.6978375310254299	0.3021624689745701
2.25553176302641	0.78815748941421	0.21184251058578996
2.269807280513919	0.6197753091843257	0.38022469081567434
2.2840827980014278	0.7710505487959919	0.22894945120400811
2.2983583154889367	0.7787499461358791	0.2212500538641209
2.3126338329764455	0.727748713650985	0.27225128634901496
2.3269093504639544	0.688237846214137	0.311762153785863
2.3411848679514633	0.6313766380509598	0.3686233619490402
2.355460385438972	0.6571804830961183	0.3428195169038817
2.3697359029264815	0.6026446086976487	0.3973553913023513
2.3840114204139904	0.7809227046441715	0.21907729535582854
2.3982869379014993	0.633702412603652	0.366297587396348
2.412562455389008	0.7071211049124484	0.2928788950875516
2.426837972876517	0.7138024843620073	0.28619751563799267
2.441113490364026	0.6683522919344483	0.33164770806555166
2.455389007851535	0.565826736494263	0.43417326350573704
2.4696645253390437	0.7720253485070132	0.2279746514929868
2.4839400428265526	0.619761217983828	0.380238782016172
2.4982155603140614	0.5866211090559672	0.4133788909440328
2.5124910778015703	0.5764963103816672	0.42350368961833285
2.5267665952890797	0.592784579304545	0.407215420695455
2.5410421127765885	0.5946670159450248	0.4053329840549752
2.5553176302640974	0.5619864772749837	0.43801352272501626
2.5695931477516063	0.5420278192191372	0.45797218078086277
2.583868665239115	0.5252223989559411	0.47477760104405886
2.598144182726624	0.5530338707360622	0.44696612926393775
2.612419700214133	0.6153654368156091	0.38463456318439093
2.626695217701642	0.5544164892790993	0.44558351072090074
2.6409707351891507	0.47854765595951543	0.5214523440404846
2.6552462526766596	0.8274370113521894	0.1725629886478106
2.669521770164169	0.5612068611804037	0.43879313881959625
2.683797287651678	0.6928426556822216	0.3071573443177784
2.6980728051391867	0.6460828662767046	0.35391713372329536
2.7123483226266956	0.592636637177168	0.40736336282283203
2.7266238401142044	0.5606962198517826	0.43930378014821736
2.7408993576017133	0.5647901999124201	0.4352098000875799
2.755174875089222	0.6336486039637617	0.36635139603623834
2.769450392576731	0.8753735211380371	0.12462647886196287
2.78372591006424	0.785631806280905	0.214368193719095
2.798001427551749	0.45473850240396546	0.5452614975960346
2.8122769450392577	0.5562279455667533	0.44377205443324674
2.826552462526767	0.5653019635392161	0.43469803646078387
2.840827980014276	0.4892040548476246	0.5107959451523754
2.855103497501785	0.4109708365693035	0.5890291634306966
2.8693790149892937	0.45564687422906686	0.5443531257709331
2.8836545324768026	1.3209586677111176	-0.3209586677111176
2.8979300499643115	0.3712704506035826	0.6287295493964173
2.9122055674518204	0.5284175617920976	0.47158243820790235
2.9264810849393292	0.564305848622314	0.43569415137768597
2.940756602426838	0.4547564947147448	0.5452435052852552
2.955032119914347	0.4237597022705588	0.5762402977294412
2.9693076374018563	0.8157442538323995	0.18425574616760054
2.983583154889365	0.537884365609951	0.462115634390049
2.997858672376874	0.8040465438903096	0.1959534561096904
3.012134189864383	0.9237178866115867	0.07628211338841329
3.026409707351892	0.7995762556009299	0.20042374439907007
3.0406852248394007	0.197151115078062	0.802848884921938
3.0549607423269096	0.38276072983073767	0.6172392701692624
3.0692362598144185	0.46733410849692497	0.5326658915030751
3.0835117773019274	0.6216777492876727	0.3783222507123273
3.0977872947894363	0.6144835445563372	0.38551645544366275
3.112062812276945	0.3409506977922966	0.6590493022077034
3.1263383297644545	0.5379968645328783	0.4620031354671217
3.1406138472519634	0.9874777305482303	0.012522269451769708
3.1548893647394722	0.20971480384567406	0.7902851961543259
3.169164882226981	4.637332195315581	-3.6373321953155813
3.18344039971449	0.18936714297665522	0.8106328570233448
3.197715917201999	0.30416485885491384	0.6958351411450862
3.2119914346895078	0.4903023233973238	0.5096976766026762
3.2262669521770166	0.4978759691027074	0.5021240308972925
3.2405424696645255	0.4779670858275596	0.5220329141724405
3.2548179871520344	0.3985637732382589	0.601436226761741
3.2690935046395433	0.15084554189987673	0.8491544581001232
3.2833690221270526	0.11659744505892644	0.8834025549410736
3.2976445396145615	0.26263573003170043	0.7373642699682996
3.3119200571020704	0.4047408008857195	0.5952591991142805
3.3261955745895793	1.0985345371590003	-0.09853453715900029
3.340471092077088	0.489088717636588	0.510911282363412
3.354746609564597	0.4885607462408503	0.5114392537591497
3.369022127052106	0.520181131975174	0.479818868024826
3.383297644539615	0.45543261582334216	0.5445673841766578
3.3975731620271237	0.29952977617580273	0.7004702238241973
3.4118486795146326	0.17115968579409171	0.8288403142059083
3.4261241970021414	0.27491564577876093	0.7250843542212391
3.4403997144896508	0.39216708646470394	0.607832913535296
3.4546752319771596	0.4802787805863097	0.5197212194136903
3.4689507494646685	0.5632830417281084	0.4367169582718916
3.4832262669521774	0.510187312616722	0.489812687383278
3.4975017844396863	0.5395987573731164	0.46040124262688364
3.511777301927195	0.2304522996358686	0.7695477003641313
3.526052819414704	0.3094453870898934	0.6905546129101066
3.540328336902213	1.912379337708894	-0.912379337708894
3.554603854389722	0.5902772573665374	0.40972274263346264
3.5688793718772307	0.6576943196261017	0.3423056803738983
3.58315488936474	0.39441274457706216	0.6055872554229378
3.597430406852249	2.925330187865384	-1.925330187865384
3.611705924339758	1.2394177077214563	-0.23941770772145632
3.6259814418272667	0.16713420696394568	0.8328657930360543
3.6402569593147756	1.101911361911172	-0.101911361911172
3.6545324768022844	2.352799319149826	-1.3527993191498262
3.6688079942897933	3.829763207962533	-2.829763207962533
3.683083511777302	0.5984352451828602	0.4015647548171398
3.697359029264811	0.4295075037931244	0.5704924962068756
3.71163454675232	0.8074877976651205	0.19251220233487953
3.725910064239829	0.9368382588636662	0.06316174113633377
3.740185581727338	0.6327381392104876	0.3672618607895124
3.754461099214847	0.2611411885948989	0.7388588114051011
3.768736616702356	0.46713163004150243	0.5328683699584975
3.783012134189865	1.0978579621011835	-0.09785796210118347
3.7972876516773737	2.29759733700779	-1.2975973370077898
3.8115631691648826	1.8232058642863755	-0.8232058642863755
3.8258386866523915	1.7064832530643774	-0.7064832530643774
3.8401142041399003	0.2453410632385731	0.7546589367614269
3.8543897216274092	1.0542268081473807	-0.05422680814738068
3.868665239114918	0.8932095129114629	0.10679048708853711
3.8829407566024274	0.660780983585333	0.339219016414667
3.8972162740899363	0.1203226095936774	0.8796773904063226
3.911491791577445	0.3285254668870702	0.6714745331129298
3.925767309064954	1.0664898803526712	-0.06648988035267123
3.940042826552463	1.16019758890297	-0.1601975889029701
3.954318344039972	2.498320062185432	-1.498320062185432
3.9685938615274807	1.6658898947711998	-0.6658898947711998
3.9828693790149896	15.3907230560975	-14.3907230560975
3.9971448965024985	1.544953280808646	-0.5449532808086459
4.011420413990008	1.7903768818902013	-0.7903768818902013
4.025695931477516	1.9606132307398227	-0.9606132307398227
4.039971448965026	0.6980619926472952	0.3019380073527048
4.054246966452534	0.8111016153025487	0.18889838469745135
4.068522483940043	0.8662610286412686	0.13373897135873136
4.082798001427552	0.9965322112894356	0.0034677887105644123
4.097073518915061	1.1075307870599322	-0.10753078705993224
4.11134903640257	0.8826801417691671	0.11731985823083291
4.125624553890079	0.49945580235856657	0.5005441976414334
4.139900071377588	0.7907364292852085	0.2092635707147915
4.154175588865097	3.6762614414674752	-2.6762614414674752
4.168451106352606	2.812634689898137	-1.812634689898137
4.182726623840114	1.7954952660277395	-0.7954952660277395
4.197002141327624	3.3854152107452617	-2.3854152107452617
4.211277658815132	2.018837421237097	-1.0188374212370972
4.2255531763026415	2.940240804948602	-1.9402408049486022
4.23982869379015	2.1379758336205756	-1.1379758336205756
4.254104211277659	0.7778190747475869	0.22218092525241306
4.268379728765169	1.314934711425478	-0.3149347114254779
4.282655246252677	1.2757623065151362	-0.2757623065151362
4.296930763740186	0.8343353247222727	0.16566467527772732
4.311206281227695	0.7586914533044624	0.24130854669553758
4.325481798715204	0.922668407540691	0.07733159245930898
4.3397573162027125	1.0064393031809218	-0.006439303180921785
4.354032833690222	1.138820894964179	-0.13882089496417893
4.36830835117773	0.675840151192298	0.324159848807702
4.38258386866524	1.0807992438317109	-0.08079924383171089
4.396859386152748	0.8678958100705921	0.13210418992940787
4.411134903640257	1.395436814486018	-0.3954368144860181
4.425410421127767	1.282884976325922	-0.282884976325922
4.439685938615275	1.2783170194515283	-0.2783170194515283
4.4539614561027845	2.4681240761007333	-1.4681240761007333
4.468236973590293	2.4665395098389187	-1.4665395098389187
4.482512491077802	6.397346212823845	-5.397346212823845
4.496788008565311	1.2934797702966196	-0.29347977029661965
4.51106352605282	2.809128933224728	-1.809128933224728
4.5253390435403285	2.455688052022912	-1.455688052022912
4.539614561027838	2.525595503148039	-1.5255955031480388
4.553890078515346	3.326705483731244	-2.326705483731244
4.5681655960028555	1.0824354830731235	-0.08243548307312354
4.582441113490365	5.268149940297739	-4.268149940297739
4.596716630977873	2.894814757915977	-1.8948147579159769
4.610992148465383	3.4823787034965146	-2.4823787034965146
4.625267665952891	1.6669689060053952	-0.6669689060053952
4.6395431834404	2.195799451610143	-1.1957994516101431
4.653818700927909	1.045351376355424	-0.04535137635542408
4.668094218415418	1.3290226082111982	-0.3290226082111982
4.682369735902927	3.4588299464684917	-2.4588299464684917
4.696645253390436	7.105266377672956	-6.105266377672956
4.710920770877944	1.3041953614318909	-0.30419536143189085
4.725196288365454	3.3739449091315783	-2.3739449091315783
4.739471805852963	2.13368820006627	-1.13368820006627
4.7537473233404715	1.0553577714176194	-0.05535777141761944
4.768022840827981	12.404737730083893	-11.404737730083893
4.782298358315489	4.933738711762278	-3.9337387117622784
4.7965738758029985	0.7740461806168107	0.22595381938318926
4.810849393290507	2.075976264312258	-1.0759762643122581
4.825124910778016	1.968969465126373	-0.9689694651263729
4.839400428265525	2.3949536306586126	-1.3949536306586126
4.853675945753034	2.2485627331833986	-1.2485627331833986
4.8679514632405425	1.1180849706680673	-0.11808497066806733
4.882226980728052	9.63181252176897	-8.63181252176897
4.896502498215561	1.9519989877311503	-0.9519989877311503
4.91077801570307	1.133815609538804	-0.1338156095388039
4.925053533190579	2.07489018078754	-1.07489018078754
4.939329050678087	1.9677719663532611	-0.9677719663532611
4.953604568165597	1.8103277092122094	-0.8103277092122094
4.967880085653105	9.289049057555907	-8.289049057555907
4.9821556031406145	3.6489555559079903	-2.6489555559079903
4.996431120628123	7.8736718881705405	-6.8736718881705405
5.010706638115632	1.4130262283636434	-0.41302622836364344
5.024982155603141	1.1405354082500765	-0.1405354082500765
5.03925767309065	2.4266205667491394	-1.4266205667491394
5.053533190578159	1.7155628577277724	-0.7155628577277724
5.067808708065668	4.207758891834446	-3.2077588918344464
5.082084225553177	1.8420392846743399	-0.8420392846743399
5.0963597430406855	11.038580427472198	-10.038580427472198
5.110635260528195	6.867722174318768	-5.867722174318768
5.124910778015703	1.4212001581082898	-0.4212001581082898
5.139186295503213	1.2308446005548086	-0.2308446005548086
5.153461812990721	2.5312142206119543	-1.5312142206119543
5.16773733047823	2.0005842937261016	-1.0005842937261016
5.18201284796574	1.5513630928525755	-0.5513630928525755
5.196288365453248	2.9060306428504394	-1.9060306428504394
5.2105638829407575	41.314294352756434	-40.314294352756434
5.224839400428266	4.714190965194997	-3.714190965194997
5.239114917915775	10.18123800256793	-9.18123800256793
5.253390435403284	2.0410924739139227	-1.0410924739139227
5.267665952890793	3.675930029737529	-2.675930029737529
5.281941470378301	2.5487384836711575	-1.5487384836711575
5.296216987865811	2.1220975826463873	-1.1220975826463873
5.310492505353319	2.3500661112765595	-1.3500661112765595
5.3247680228408285	1.2366098128436218	-0.23660981284362181
5.339043540328338	2.629821412749284	-1.6298214127492838
5.353319057815846	1.242710778897257	-0.2427107788972569
5.367594575303356	14.744398145462954	-13.744398145462954
5.381870092790864	2.019138417516457	-1.0191384175164568
5.396145610278373	4.105268222019446	-3.105268222019446
5.410421127765882	1.3678954238445575	-0.36789542384455753
5.424696645253391	1.1304560505383412	-0.1304560505383412
5.4389721627409	5.252327453690511	-4.252327453690511
5.453247680228409	1.7096136419154702	-0.7096136419154702
5.467523197715917	2.4422544536456963	-1.4422544536456963
5.481798715203427	7.134314544104394	-6.134314544104394
5.496074232690936	2.213537076916735	-1.2135370769167348
5.510349750178444	2.684048722719086	-1.6840487227190861
5.524625267665954	1.2436614617064023	-0.24366146170640235
5.538900785153462	3.046031700279082	-2.046031700279082
5.5531763026409715	1.5335523383865979	-0.5335523383865979
5.56745182012848	4.168164231618086	-3.1681642316180856
5.581727337615989	6.126200277517243	-5.126200277517243
5.596002855103498	2.51590694516429	-1.5159069451642901
5.610278372591007	3.4133999339969914	-2.4133999339969914
5.6245538900785155	2.1073834299369563	-1.1073834299369563
5.638829407566025	2.717906669930067	-1.7179066699300671
5.653104925053534	2.683088474661704	-1.6830884746617039
5.667380442541043	4.638820643196774	-3.638820643196774
5.681655960028552	3.072825597636435	-2.072825597636435
5.69593147751606	2.3907314532954	-1.3907314532954
5.71020699500357	4.883784644085567	-3.8837846440855666
5.724482512491078	4.235819962398083	-3.2358199623980832
5.738758029978587	1.6710364288098207	-0.6710364288098207
5.753033547466096	1.4557664841296565	-0.4557664841296565
5.767309064953605	1.9027153996197619	-0.9027153996197619
5.781584582441114	2.195411209470015	-1.1954112094700151
5.795860099928623	4.168776671432057	-3.168776671432057
5.810135617416132	3.714718902493523	-2.714718902493523
5.824411134903641	4.062892821764566	-3.0628928217645663
5.83868665239115	4.851422183242222	-3.8514221832422217
5.8529621698786585	4.25682667403463	-3.25682667403463
5.867237687366168	2.0007564018955577	-1.0007564018955577
5.881513204853676	3.299945237762406	-2.299945237762406
5.895788722341186	2.9058619253540896	-1.9058619253540896
5.910064239828694	6.121091622396526	-5.121091622396526
5.924339757316203	1.670278503008211	-0.670278503008211
5.938615274803713	5.369741836105581	-4.369741836105581
5.952890792291221	1.9386839893577628	-0.9386839893577628
5.96716630977873	0.8624665513901894	0.13753344860981065
5.981441827266239	3.541343064665119	-2.541343064665119
5.995717344753748	2.5024693695129856	-1.5024693695129856
6.009992862241257	2.6692093809036592	-1.6692093809036592
6.024268379728766	2.282610582154504	-1.2826105821545042
6.038543897216274	1.1803016881448345	-0.1803016881448345
6.052819414703784	1.232023449720145	-0.232023449720145
6.067094932191292	5.269597359942058	-4.269597359942058
6.0813704496788015	2.7661526432220587	-1.7661526432220587
6.095645967166311	1.1127731187403516	-0.11277311874035156
6.109921484653819	1.5826753741459765	-0.5826753741459765
6.124197002141329	1.2645586891822103	-0.26455868918221026
6.138472519628837	3.735628569135569	-2.735628569135569
6.152748037116346	9.54165331929625	-8.54165331929625
6.167023554603855	5.692656445750675	-4.692656445750675
6.181299072091364	2.0428191617415754	-1.0428191617415754
6.1955745895788725	3.2629694461052248	-2.2629694461052248
6.209850107066382	8.192781957985206	-7.192781957985206
6.22412562455389	2.2718826264417653	-1.2718826264417653
6.2384011420414	2.596539194259241	-1.596539194259241
6.252676659528909	3.1640441745536516	-2.1640441745536516
6.266952177016417	1.9244989370012462	-0.9244989370012462
6.281227694503927	1.4440168401637923	-0.4440168401637923
6.295503211991435	1.6330597931248911	-0.6330597931248911
6.3097787294789445	1.3105042730826795	-0.31050427308267947
6.324054246966453	2.6756000534227438	-1.6756000534227438
6.338329764453962	1.8117389986406292	-0.8117389986406292
6.352605281941471	6.7017504688254785	-5.7017504688254785
6.36688079942898	1.9343833197326243	-0.9343833197326243
6.381156316916488	1.8382907858437998	-0.8382907858437998
6.395431834403998	4.131984906787197	-3.1319849067871974
6.409707351891507	2.766729672411247	-1.766729672411247
6.4239828693790155	3.564185424354823	-2.564185424354823
6.438258386866525	2.6290711812603096	-1.6290711812603096
6.452533904354033	1.7261567783061433	-0.7261567783061433
6.466809421841543	2.663941790195853	-1.663941790195853
6.481084939329051	3.2626685355880523	-2.2626685355880523
6.49536045681656	2.2410131424996655	-1.2410131424996655
6.509635974304069	2.55853160965011	-1.5585316096501098
6.523911491791578	1.3773695460398474	-0.3773695460398474
6.538187009279087	3.109183229311393	-2.109183229311393
6.552462526766596	1.7607339211712825	-0.7607339211712825
6.566738044254105	6.0583190124568755	-5.0583190124568755
6.581013561741614	0.9532877332321594	0.04671226676784057
6.595289079229123	1.6369770943932744	-0.6369770943932744
6.609564596716631	4.314881272276027	-3.3148812722760272
6.623840114204141	4.137786203877181	-3.137786203877181
6.638115631691649	1.4778390267173005	-0.4778390267173005
6.6523911491791585	1.049805182050568	-0.04980518205056805
6.666666666666667	4.6759328319057785	-3.6759328319057785
6.680942184154176	2.984984433381255	-1.9849844333812552
6.695217701641685	1.8480344766146417	-0.8480344766146417
6.709493219129194	2.9267582310937073	-1.9267582310937073
6.723768736616703	7.67405433150332	-6.67405433150332
6.738044254104212	3.2701221177743145	-2.2701221177743145
6.752319771591721	2.91973982753617	-1.9197398275361701
6.76659528907923	2.033923288801922	-1.033923288801922
6.780870806566739	1.302877680710297	-0.3028776807102971
6.795146324054247	3.144885495896081	-2.144885495896081
6.809421841541757	3.977775607238963	-2.977775607238963
6.823697359029265	1.7758882514053254	-0.7758882514053254
6.837972876516774	3.404515810947266	-2.404515810947266
6.852248394004283	2.7628256889275855	-1.7628256889275855
6.866523911491792	3.2262919079040464	-2.2262919079040464
6.8807994289793015	2.2801528414271193	-1.2801528414271193
6.89507494646681	4.711647861578117	-3.7116478615781174
6.909350463954319	7.277797988257501	-6.277797988257501
6.923625981441828	4.375854688985706	-3.375854688985706
6.937901498929337	1.517223108071322	-0.5172231080713221
6.9521770164168455	1.940238997837123	-0.9402389978371231
6.966452533904355	2.359439385374921	-1.359439385374921
6.980728051391863	1.325186413413726	-0.3251864134137259
6.995003568879373	4.526901719314671	-3.5269017193146706
7.009279086366882	2.112114728087118	-1.1121147280871182
7.02355460385439	1.2255243878128192	-0.22552438781281925
7.0378301213419	4.2817911568371345	-3.2817911568371345
7.052105638829408	4.056544469820898	-3.0565444698208983
7.066381156316917	6.138673913452421	-5.138673913452421
7.080656673804426	3.5869187087202272	-2.5869187087202272
7.094932191291935	3.5469608940430533	-2.5469608940430533
7.109207708779444	3.6825222560347926	-2.6825222560347926
7.123483226266953	1.453240059647725	-0.45324005964772507
7.137758743754461	1.7344053766168004	-0.7344053766168004
7.152034261241971	2.030673210670618	-1.030673210670618
7.16630977872948	4.3411249796637374	-3.3411249796637374
7.1805852962169885	1.5477573021932352	-0.5477573021932352
7.194860813704498	3.7384244162159095	-2.7384244162159095
7.209136331192006	1.0603925481869148	-0.06039254818691475
7.223411848679516	3.903278688466412	-2.903278688466412
7.237687366167024	2.9199026421928362	-1.9199026421928362
7.251962883654533	0.9352480342974422	0.06475196570255781
7.266238401142042	9.456537917846601	-8.456537917846601
7.280513918629551	3.8246816017964713	-2.8246816017964713
7.2947894361170595	2.5188763428250853	-1.5188763428250853
7.309064953604569	4.967606957181236	-3.9676069571812356
7.323340471092078	1.6913691602766825	-0.6913691602766825
7.337615988579587	10.724365840345362	-9.724365840345362
7.351891506067096	1.7655935527624564	-0.7655935527624564
7.366167023554604	14.341954999141155	-13.341954999141155
7.380442541042114	4.4121676994234225	-3.4121676994234225
7.394718058529622	42.97904862787973	-41.97904862787973
7.4089935760171315	3.402382903731679	-2.402382903731679
7.42326909350464	1.7060104647682166	-0.7060104647682166
7.437544610992149	1.3365700963628757	-0.3365700963628757
7.451820128479658	1.5077299916013907	-0.5077299916013907
7.466095645967167	0.8599514648771216	0.1400485351228784
7.480371163454676	1.812745441154792	-0.8127454411547921
7.494646680942185	4.340596965993244	-3.340596965993244
7.508922198429694	1.4870625555069956	-0.4870625555069956
7.5231977159172025	4.759249534729642	-3.7592495347296424
7.537473233404712	10.369131847182395	-9.369131847182395
7.55174875089222	3.197391522975969	-2.197391522975969
7.56602426837973	2.6838653795225844	-1.6838653795225844
7.580299785867238	2.2819621801031973	-1.2819621801031973
7.594575303354747	12.090593704982075	-11.090593704982075
7.608850820842256	1.7705089321027232	-0.7705089321027232
7.623126338329765	2.444068434814636	-1.444068434814636
7.6374018558172745	0.9106536373034408	0.08934636269655916
7.651677373304783	1.2632599575532428	-0.26325995755324283
7.665952890792292	6.901197668599245	-5.901197668599245
7.680228408279801	1.8520526299190674	-0.8520526299190674
7.69450392576731	2.176626191789109	-1.1766261917891092
7.7087794432548185	2.972623027176211	-1.972623027176211
7.723054960742328	0.7788373134928922	0.2211626865071078
7.737330478229836	2.469430877171863	-1.4694308771718632
7.7516059957173455	1.793846287191634	-0.7938462871916341
7.765881513204855	3.7636540092104953	-2.7636540092104953
7.780157030692363	2.1339361967093162	-1.1339361967093162
7.794432548179873	2.9300119752134584	-1.9300119752134584
7.808708065667381	1.803910486808457	-0.803910486808457
7.82298358315489	1.7959709915521596	-0.7959709915521596
7.837259100642399	2.1032812985357245	-1.1032812985357245
7.851534618129908	1.282681579112426	-0.282681579112426
7.865810135617417	4.505431335171647	-3.5054313351716466
7.880085653104926	1.5058553218196333	-0.5058553218196333
7.894361170592434	1.3497664376824392	-0.3497664376824392
7.908636688079944	2.2966801565490016	-1.2966801565490016
7.922912205567453	5.118145313352024	-4.118145313352024
7.9371877230549615	2.0830809120257086	-1.0830809120257086
7.951463240542471	3.2852217913928916	-2.2852217913928916
7.965738758029979	16.552751678267153	-15.552751678267153
7.9800142755174885	3.3463693294538173	-2.3463693294538173
7.994289793004997	1.155808917104574	-0.155808917104574
8.008565310492505	1.0256508542494251	-0.025650854249425148
8.022840827980016	2.8354432968401535	-1.8354432968401535
8.037116345467524	5.552002905645861	-4.552002905645861
8.051391862955033	2.310354495665953	-1.310354495665953
8.065667380442541	2.158221229990866	-1.158221229990866
8.079942897930051	6.422286597123991	-5.422286597123991
8.09421841541756	1.321043461147561	-0.321043461147561
8.108493932905068	1.0161100281189674	-0.016110028118967445
8.122769450392578	23.677373371862156	-22.677373371862156
8.137044967880087	0.8206136706979362	0.17938632930206377
8.151320485367595	49.950479649734476	-48.950479649734476
8.165596002855104	4.0099794276409035	-3.0099794276409035
8.179871520342614	2.6434087495443173	-1.6434087495443173
8.194147037830122	57.66562406650027	-56.66562406650027
8.20842255531763	0.8283120841542565	0.1716879158457435
8.22269807280514	2.26621116311675	-1.26621116311675
8.23697359029265	3.043845340310318	-2.043845340310318
8.251249107780158	2.1902287831977003	-1.1902287831977003
8.265524625267666	2.094873471530931	-1.094873471530931
8.279800142755176	1.7312422757731565	-0.7312422757731565
8.294075660242685	9.391162036754139	-8.391162036754139
8.308351177730193	2.7934611069122055	-1.7934611069122055
8.322626695217702	2.9990980270890684	-1.9990980270890684
8.336902212705212	7.083759134804133	-6.083759134804133
8.35117773019272	0.7583194772464076	0.24168052275359242
8.365453247680229	1.1344993773281329	-0.13449937732813289
8.379728765167739	3.0461254658445096	-2.0461254658445096
8.394004282655247	1.7043041499635405	-0.7043041499635405
8.408279800142756	2.3024434430737752	-1.3024434430737752
8.422555317630264	2.0738439980617662	-1.0738439980617662
8.436830835117775	9.819561689798835	-8.819561689798835
8.451106352605283	4.772639299963587	-3.772639299963587
8.465381870092791	9.521945414296992	-8.521945414296992
8.4796573875803	1.8038568679684859	-0.8038568679684859
8.49393290506781	2.892260720321912	-1.8922607203219122
8.508208422555319	12.53077939351897	-11.53077939351897
8.522483940042827	2.723946961698034	-1.7239469616980339
8.536759457530337	6.4287911374451845	-5.4287911374451845
8.551034975017846	3.271756194638535	-2.271756194638535
8.565310492505354	17.105288002473998	-16.105288002473998
8.579586009992862	1.4281302686318937	-0.42813026863189374
8.593861527480373	0.4977478794350734	0.5022521205649266
8.608137044967881	4.068650791330648	-3.068650791330648
8.62241256245539	3.0479682684271228	-2.0479682684271228
8.636688079942898	2.561570033021321	-1.561570033021321
8.650963597430408	4.529943816792619	-3.5299438167926187
8.665239114917917	2.210548478383244	-1.2105484783832439
8.679514632405425	3.0061544551913606	-2.0061544551913606
8.693790149892935	1.9662730092795693	-0.9662730092795693
8.708065667380444	2.533210376150431	-1.5332103761504312
8.722341184867952	4.830634019048687	-3.830634019048687
8.73661670235546	10.620213639795436	-9.620213639795436
8.75089221984297	4.128561917064902	-3.1285619170649017
8.76516773733048	6.20648707745004	-5.20648707745004
8.779443254817988	5.364029517355828	-4.364029517355828
8.793718772305496	2.1911427968523385	-1.1911427968523385
8.807994289793006	2.57950048968648	-1.5795004896864802
8.822269807280515	1.6971721331746958	-0.6971721331746958
8.836545324768023	1.2483706645456139	-0.24837066454561385
8.850820842255533	1.5580946001163511	-0.5580946001163511
8.865096359743042	3.708772073258816	-2.708772073258816
8.87937187723055	2.761317179655155	-1.7613171796551552
8.893647394718059	4.685825435371019	-3.6858254353710187
8.907922912205569	3.1537135016998774	-2.1537135016998774
8.922198429693077	2.99698462010051	-1.99698462010051
8.936473947180586	5.708049690976615	-4.708049690976615
8.950749464668094	1.9905039088618446	-0.9905039088618446
8.965024982155605	1.3519779996746752	-0.35197799967467525
8.979300499643113	2.1162088771289373	-1.1162088771289373
8.993576017130621	2.5983006300497915	-1.5983006300497915
9.007851534618132	3.4631166302766	-2.4631166302766
9.02212705210564	1.0755071362490842	-0.07550713624908423
9.036402569593148	1.6026127199865805	-0.6026127199865805
9.050678087080657	3.3679236439412565	-2.3679236439412565
9.064953604568167	3.3296447250645618	-2.3296447250645618
9.079229122055676	1.4325043783526017	-0.4325043783526017
9.093504639543184	3.4903431747941944	-2.4903431747941944
9.107780157030692	3.9938001715247573	-2.9938001715247573
9.122055674518203	1.9354840910675437	-0.9354840910675437
9.136331192005711	3.0864812553502423	-2.0864812553502423
9.15060670949322	2.664880504879336	-1.6648805048793358
9.16488222698073	6.314047763140601	-5.314047763140601
9.179157744468238	3.863190276015866	-2.863190276015866
9.193433261955747	2.2451071941682117	-1.2451071941682117
9.207708779443255	1.2355396693780232	-0.23553966937802318
9.221984296930765	4.1541105313808515	-3.1541105313808515
9.236259814418274	3.2314623551145476	-2.2314623551145476
9.250535331905782	5.624239812220657	-4.624239812220657
9.26481084939329	1.6731862250456069	-0.6731862250456069
9.2790863668808	3.041571216395092	-2.041571216395092
9.29336188436831	14.050214474635931	-13.050214474635931
9.307637401855818	6.171628914212924	-5.171628914212924
9.321912919343328	1.9561420680378114	-0.9561420680378114
9.336188436830836	0.8139333368491655	0.18606666315083453
9.350463954318345	0.7739396545595605	0.22606034544043951
9.364739471805853	1.350505014293908	-0.3505050142939079
9.379014989293363	1.6666382192052265	-0.6666382192052265
9.393290506780872	17.60825509735519	-16.60825509735519
9.40756602426838	4.042369958451865	-3.0423699584518653
9.421841541755889	8.104249769030972	-7.104249769030972
9.436117059243399	2.1833676195670133	-1.1833676195670133
9.450392576730907	2.9288357653937003	-1.9288357653937003
9.464668094218416	1.9058447386946638	-0.9058447386946638
9.478943611705926	1.8697495480759612	-0.8697495480759612
9.493219129193434	2.1883074583850908	-1.1883074583850908
9.507494646680943	2.414036974405187	-1.414036974405187
9.521770164168451	1.22830702648463	-0.22830702648463008
9.536045681655962	0.6852895095914009	0.3147104904085991
9.55032119914347	1.5487796601430819	-0.5487796601430819
9.564596716630978	5.644042624806452	-4.644042624806452
9.578872234118487	1.474159235770017	-0.47415923577001706
9.593147751605997	5.826954914905708	-4.826954914905708
9.607423269093506	1.6711604474523407	-0.6711604474523407
9.621698786581014	2.7186063268539566	-1.7186063268539566
9.635974304068524	5.764682959640589	-4.764682959640589
9.650249821556033	5.345011008692778	-4.345011008692778
9.664525339043541	1.0222348042100566	-0.022234804210056636
9.67880085653105	0.9234853659581415	0.07651463404185854
9.69307637401856	3.8617372838736754	-2.8617372838736754
9.707351891506068	0.8619913977932626	0.13800860220673739
9.721627408993577	4.42387179227645	-3.42387179227645
9.735902926481085	2.619425084846912	-1.6194250848469118
9.750178443968595	1.4699404582039535	-0.46994045820395347
9.764453961456104	0.9968629073756425	0.0031370926243574626
9.778729478943612	2.0436407334450957	-1.0436407334450957
9.793004996431122	4.351266431735396	-3.3512664317353957
9.80728051391863	2.735062249151876	-1.7350622491518761
9.82155603140614	7.045404284947922	-6.045404284947922
9.835831548893648	5.2036318204504	-4.2036318204504
9.850107066381158	9.693554762510391	-8.693554762510391
9.864382583868666	2.524916740417013	-1.5249167404170132
9.878658101356175	1.5259543633249406	-0.5259543633249406
9.892933618843683	1.826250986537301	-0.8262509865373009
9.907209136331193	2.135998746310174	-1.135998746310174
9.921484653818702	2.6798855541848536	-1.6798855541848536
9.93576017130621	4.569639754325759	-3.5696397543257588
9.95003568879372	1.8612178764759824	-0.8612178764759824
9.964311206281229	2.703267255836256	-1.703267255836256
9.978586723768737	9.120284403118529	-8.120284403118529
9.992862241256246	2.5650292686509957	-1.5650292686509957
