# Supplementary material for: Terahertz Spectroscopic Analysis of Lactose in Infant Formula: Implications for Detection and Quantification
Source: Molecules. 2022 Aug 8;27(15):5040. doi: 10.3390/molecules27155040 (PMC9370465; doi:10.3390/molecules27155040)
Supplement: Supplementary file 1 [file molecules-27-05040-s001.zip › data/set1_ambient_1/frequency_domain/L015.csv]

0.0	0.9423180264544786	0.0576819735455214
0.014275517487508924	0.7295602611936848	0.2704397388063152
0.028551034975017847	1.3236580408472487	-0.3236580408472487
0.04282655246252677	0.8229506821633201	0.17704931783667988
0.057102069950035694	1.3133842399106013	-0.31338423991060127
0.07137758743754462	1.3097061027075072	-0.3097061027075072
0.08565310492505354	2.837778567421226	-1.8377785674212261
0.09992862241256247	0.5552535673050281	0.44474643269497194
0.11420413990007139	0.6531381214071786	0.34686187859282136
0.12847965738758033	0.929100264284933	0.07089973571506702
0.14275517487508924	1.330653084174187	-0.33065308417418704
0.15703069236259815	1.4015609739500388	-0.40156097395003876
0.17130620985010708	0.8673873083712295	0.13261269162877054
0.18558172733761602	0.7679581454172628	0.23204185458273718
0.19985724482512493	0.9216789335718643	0.07832106642813574
0.21413276231263384	1.053508057043836	-0.05350805704383599
0.22840827980014278	1.0518861882757755	-0.05188618827577551
0.24268379728765171	0.9821412836316011	0.017858716368398864
0.25695931477516065	0.9119013271485203	0.08809867285147965
0.27123483226266953	0.9613232386290232	0.03867676137097675
0.28551034975017847	0.9915066300288901	0.008493369971109943
0.2997858672376874	0.9705541913653103	0.029445808634689707
0.3140613847251963	0.9336667225368253	0.06633327746317474
0.32833690221270523	0.9175351196711459	0.08246488032885413
0.34261241970021417	0.9604512970261728	0.03954870297382718
0.3568879371877231	0.9942658805910713	0.005734119408928651
0.37116345467523204	0.9918667064505324	0.008133293549467568
0.3854389721627409	0.9591970977399625	0.040802902260037466
0.39971448965024986	0.932809753190982	0.06719024680901797
0.4139900071377588	0.9221273897006893	0.0778726102993107
0.4282655246252677	0.9243912118531465	0.07560878814685346
0.4425410421127766	0.9420756060603345	0.05792439393966553
0.45681655960028555	0.9587118217023879	0.04128817829761211
0.4710920770877945	0.9642873442318344	0.035712655768165624
0.48536759457530343	0.9549038625787657	0.045096137421234306
0.4996431120628123	0.9197554352392233	0.08024456476077668
0.5139186295503213	0.8539935311611703	0.14600646883882973
0.5281941470378302	0.6970207716045188	0.3029792283954812
0.5424696645253391	0.7984142011930194	0.20158579880698058
0.5567451820128481	0.9009768239604389	0.09902317603956112
0.5710206995003569	0.9308392446574708	0.06916075534252919
0.5852962169878658	0.9533647386131019	0.04663526138689811
0.5995717344753748	0.9600035938277637	0.03999640617223632
0.6138472519628837	0.9478142658043462	0.052185734195653755
0.6281227694503926	0.9313403980551925	0.06865960194480747
0.6423982869379016	0.9181499895991101	0.0818500104008899
0.6566738044254105	0.9227191122456049	0.07728088775439512
0.6709493219129194	0.9352268292477277	0.06477317075227229
0.6852248394004283	0.9514233279600107	0.04857667203998928
0.6995003568879372	0.966123033701488	0.033876966298512
0.7137758743754462	0.9642418292194236	0.035758170780576415
0.7280513918629551	0.9476307359143977	0.052369264085602274
0.7423269093504641	0.9260955948901098	0.07390440510989016
0.756602426837973	0.9107662509203605	0.08923374907963955
0.7708779443254818	0.9075217412268625	0.09247825877313753
0.7851534618129908	0.9190730910203896	0.08092690897961041
0.7994289793004997	0.9401615654233203	0.0598384345766797
0.8137044967880086	0.9593516003594551	0.0406483996405449
0.8279800142755176	0.9660879996480765	0.033912000351923544
0.8422555317630265	0.9525302707884379	0.04746972921156212
0.8565310492505354	0.9268278224781465	0.07317217752185345
0.8708065667380444	0.9002022741851077	0.09979772581489232
0.8850820842255532	0.8862524863930146	0.11374751360698543
0.8993576017130622	0.8908542498264452	0.10914575017355477
0.9136331192005711	0.9116104997192805	0.08838950028071946
0.92790863668808	0.9364091970204618	0.06359080297953823
0.942184154175589	0.9514311931917804	0.04856880680821962
0.9564596716630979	0.9447605203517981	0.05523947964820186
0.9707351891506069	0.9247932338262642	0.07520676617373578
0.9850107066381157	0.8978863222888255	0.10211367771117452
0.9992862241256246	0.8798955943391025	0.12010440566089753
1.0135617416131335	0.8736349707219373	0.1263650292780627
1.0278372591006426	0.8786847337979191	0.12131526620208088
1.0421127765881515	0.901167145149225	0.09883285485077498
1.0563882940756604	0.9218131509213364	0.07818684907866358
1.0706638115631693	0.929972118489557	0.07002788151044304
1.0849393290506781	0.9203374023330649	0.07966259766693506
1.099214846538187	0.9003139148910261	0.09968608510897392
1.1134903640256961	0.903512848596851	0.09648715140314901
1.127765881513205	0.8689696248468209	0.13103037515317906
1.1420413990007139	0.8581349113824442	0.14186508861755576
1.1563169164882228	0.8566657660580869	0.14333423394191314
1.1705924339757316	0.8816134114090115	0.1183865885909885
1.1848679514632408	0.8327610845594869	0.16723891544051306
1.1991434689507496	0.8206900563381866	0.1793099436618134
1.2134189864382585	0.84236217606781	0.15763782393218995
1.2276945039257674	0.8662636396771155	0.1337363603228845
1.2419700214132763	0.8496948729864567	0.15030512701354326
1.2562455389007852	0.8532566637201101	0.1467433362798899
1.2705210563882943	0.8625489828198685	0.13745101718013153
1.2847965738758031	0.8657484522127958	0.13425154778720416
1.299072091363312	0.8559233221725361	0.14407667782746392
1.313347608850821	0.8218300358084201	0.17816996419157993
1.3276231263383298	0.7798440945159223	0.2201559054840777
1.341898643825839	0.7237186285776123	0.27628137142238773
1.3561741613133478	0.6392412782718687	0.3607587217281313
1.3704496788008567	0.5409573066441529	0.45904269335584713
1.3847251962883655	0.5708576871655384	0.4291423128344616
1.3990007137758744	0.6990324607274343	0.3009675392725657
1.4132762312633835	0.8797987061356748	0.12020129386432521
1.4275517487508924	0.8392311726722945	0.16076882732770548
1.4418272662384013	0.8436377771746287	0.15636222282537127
1.4561027837259102	0.8319331172022649	0.16806688279773507
1.470378301213419	0.8220231412133489	0.17797685878665115
1.4846538187009282	0.8259300800275936	0.1740699199724064
1.498929336188437	0.8370687965865947	0.16293120341340528
1.513204853675946	0.8526822352099102	0.14731776479008984
1.5274803711634548	0.8660823375249578	0.13391766247504222
1.5417558886509637	0.8737899540761536	0.12621004592384644
1.5560314061384726	0.8627012744566848	0.13729872554331524
1.5703069236259817	0.8423507034975056	0.15764929650249437
1.5845824411134906	0.8197762811327137	0.18022371886728628
1.5988579586009994	0.8107570973638294	0.1892429026361706
1.6131334760885083	0.8177895582361043	0.18221044176389567
1.6274089935760172	0.8315777573935159	0.16842224260648408
1.6416845110635263	0.8496965751969948	0.15030342480300518
1.6559600285510352	0.8775859797957443	0.12241402020425574
1.670235546038544	1.0757300240974488	-0.07573002409744878
1.684511063526053	0.8309863457638788	0.16901365423612125
1.6987865810135618	0.8076004952528801	0.19239950474711986
1.7130620985010707	0.7104862998301468	0.2895137001698532
1.7273376159885798	0.7905517192928021	0.2094482807071979
1.7416131334760887	0.8205824149858681	0.17941758501413185
1.7558886509635976	0.8211951847251471	0.17880481527485292
1.7701641684511065	0.821155290452009	0.17884470954799103
1.7844396859386153	0.790642909777043	0.209357090222957
1.7987152034261245	0.7577800850604764	0.24221991493952355
1.8129907209136333	0.7376818350666926	0.2623181649333074
1.8272662384011422	0.7370671738517849	0.2629328261482151
1.841541755888651	0.7594006876550792	0.24059931234492082
1.85581727337616	0.782314195523926	0.217685804476074
1.870092790863669	0.7135943831424154	0.2864056168575846
1.884368308351178	0.8285806920895257	0.17141930791047433
1.8986438258386868	0.8169494685773869	0.18305053142261307
1.9129193433261957	0.7702012522083824	0.22979874779161757
1.9271948608137046	0.8058857033761272	0.1941142966238728
1.9414703783012137	0.7579040738519618	0.2420959261480382
1.9557458957887226	0.7455685289325189	0.2544314710674811
1.9700214132762315	0.761578069113433	0.23842193088656705
1.9842969307637404	0.7972881227801647	0.2027118772198353
1.9985724482512492	0.814162661276002	0.185837338723998
2.012847965738758	0.8071625073929909	0.1928374926070091
2.027123483226267	0.784858022336021	0.21514197766397902
2.041399000713776	0.7434822239931399	0.2565177760068601
2.055674518201285	0.7242188068279946	0.27578119317200545
2.069950035688794	0.6956428996540399	0.3043571003459601
2.084225553176303	0.7016130023535905	0.2983869976464095
2.098501070663812	0.7333485420661747	0.2666514579338253
2.1127765881513207	0.7676286126108126	0.2323713873891874
2.1270521056388296	0.7725586802033374	0.2274413197966626
2.1413276231263385	0.7595551306754879	0.24044486932451214
2.1556031406138474	0.6848122854206289	0.3151877145793711
2.1698786581013563	0.9033252521128526	0.09667474788714736
2.184154175588865	0.6668915087724392	0.3331084912275608
2.198429693076374	1.0798793735866632	-0.0798793735866632
2.2127052105638834	0.6509691004007178	0.34903089959928224
2.2269807280513922	0.6945213096159927	0.3054786903840073
2.241256245538901	0.6946319649789328	0.30536803502106724
2.25553176302641	0.7716741180614111	0.22832588193858894
2.269807280513919	0.562272859549976	0.43772714045002403
2.2840827980014278	0.7339715627395833	0.2660284372604167
2.2983583154889367	0.7158165790625177	0.2841834209374823
2.3126338329764455	0.6730105769450587	0.3269894230549413
2.3269093504639544	0.6456624430227133	0.35433755697728675
2.3411848679514633	0.6319353485239058	0.36806465147609424
2.355460385438972	0.6555113007474507	0.3444886992525493
2.3697359029264815	0.619800281407352	0.380199718592648
2.3840114204139904	0.732046888954876	0.267953111045124
2.3982869379014993	0.5875903890226194	0.4124096109773806
2.412562455389008	0.6523106207950365	0.34768937920496346
2.426837972876517	0.6359015033889369	0.3640984966110631
2.441113490364026	0.5844736555387154	0.41552634446128456
2.455389007851535	0.5373572062642713	0.4626427937357287
2.4696645253390437	0.6525468538635726	0.3474531461364274
2.4839400428265526	0.5177785362513209	0.48222146374867914
2.4982155603140614	0.49478643423743135	0.5052135657625687
2.5124910778015703	0.49198013732509865	0.5080198626749013
2.5267665952890797	0.47371224884080165	0.5262877511591983
2.5410421127765885	0.4491034367122195	0.5508965632877805
2.5553176302640974	0.4113788860911974	0.5886211139088027
2.5695931477516063	0.39998605938607157	0.6000139406139284
2.583868665239115	0.42588298082359183	0.5741170191764082
2.598144182726624	0.48919788342187837	0.5108021165781216
2.612419700214133	0.5413277747216492	0.45867222527835083
2.626695217701642	0.4378840201499039	0.5621159798500961
2.6409707351891507	0.3185164639226291	0.6814835360773709
2.6552462526766596	0.500945108624021	0.499054891375979
2.669521770164169	0.571377883870764	0.42862211612923595
2.683797287651678	0.6269459768027468	0.3730540231972532
2.6980728051391867	0.5946744044687198	0.4053255955312802
2.7123483226266956	0.5205245068720706	0.47947549312792936
2.7266238401142044	0.4955962002097207	0.5044037997902793
2.7408993576017133	0.5587766691101541	0.4412233308898459
2.755174875089222	0.553273415774414	0.446726584225586
2.769450392576731	1.5884862460578515	-0.5884862460578515
2.78372591006424	0.8797332523627805	0.12026674763721945
2.798001427551749	0.40577731416352875	0.5942226858364712
2.8122769450392577	0.5249663744243653	0.47503362557563467
2.826552462526767	0.4478987395317585	0.5521012604682415
2.840827980014276	0.34445637169938	0.65554362830062
2.855103497501785	0.28231869218908723	0.7176813078109128
2.8693790149892937	0.428340570667474	0.571659429332526
2.8836545324768026	1.183826591101048	-0.18382659110104793
2.8979300499643115	0.3212891973765243	0.6787108026234757
2.9122055674518204	0.45255359794156647	0.5474464020584335
2.9264810849393292	0.4455850212588386	0.5544149787411614
2.940756602426838	0.3121551325697147	0.6878448674302853
2.955032119914347	0.48335463254622735	0.5166453674537727
2.9693076374018563	0.848065592311019	0.15193440768898103
2.983583154889365	0.373249553143775	0.626750446856225
2.997858672376874	0.9123693386469994	0.08763066135300057
3.012134189864383	1.4598585572214724	-0.4598585572214724
3.026409707351892	0.9680356930458583	0.03196430695414165
3.0406852248394007	0.2318080484595849	0.7681919515404151
3.0549607423269096	0.2077379558003966	0.7922620441996033
3.0692362598144185	0.49834497269172234	0.5016550273082776
3.0835117773019274	0.5972346764364684	0.40276532356353156
3.0977872947894363	0.4317329990938832	0.5682670009061168
3.112062812276945	0.2693800153567497	0.7306199846432503
3.1263383297644545	0.6921369553056057	0.3078630446943943
3.1406138472519634	1.1765711469465574	-0.1765711469465574
3.1548893647394722	0.3282848740954209	0.671715125904579
3.169164882226981	4.380337708489505	-3.380337708489505
3.18344039971449	0.47641764471062803	0.5235823552893719
3.197715917201999	0.3167744068475283	0.6832255931524718
3.2119914346895078	0.4896929033006948	0.5103070966993052
3.2262669521770166	0.3056079276553619	0.6943920723446382
3.2405424696645255	0.4072052105387115	0.5927947894612885
3.2548179871520344	0.07571155086671386	0.9242884491332861
3.2690935046395433	0.06754754410796157	0.9324524558920384
3.2833690221270526	0.2156034233468587	0.7843965766531413
3.2976445396145615	0.2686240061620956	0.7313759938379044
3.3119200571020704	0.35691855280459706	0.6430814471954029
3.3261955745895793	1.1783405269031657	-0.1783405269031657
3.340471092077088	0.6093218769923225	0.39067812300767746
3.354746609564597	0.4210413815333695	0.5789586184666304
3.369022127052106	0.3722895660514946	0.6277104339485053
3.383297644539615	0.24003451516385302	0.759965484836147
3.3975731620271237	0.07839361780973997	0.92160638219026
3.4118486795146326	0.15556397930329385	0.8444360206967061
3.4261241970021414	0.3296589031829081	0.670341096817092
3.4403997144896508	0.4002641974366829	0.599735802563317
3.4546752319771596	0.48770105148527737	0.5122989485147227
3.4689507494646685	0.43129057617904076	0.5687094238209592
3.4832262669521774	0.33380905816530143	0.6661909418346985
3.4975017844396863	0.3817460015614905	0.6182539984385095
3.511777301927195	0.215071473744732	0.784928526255268
3.526052819414704	0.5594067214560926	0.4405932785439074
3.540328336902213	3.9857502883988998	-2.9857502883988998
3.554603854389722	0.6127281618430227	0.3872718381569773
3.5688793718772307	0.5840357604348129	0.41596423956518713
3.58315488936474	0.19989114039693223	0.8001088596030678
3.597430406852249	4.272932541677132	-3.2729325416771324
3.611705924339758	1.3176059277320482	-0.3176059277320482
3.6259814418272667	0.3099283987427016	0.6900716012572984
3.6402569593147756	0.9708047896830895	0.029195210316910525
3.6545324768022844	3.474193626205009	-2.474193626205009
3.6688079942897933	6.421347396671947	-5.421347396671947
3.683083511777302	0.3612439873087077	0.6387560126912923
3.697359029264811	0.5849206001131579	0.41507939988684206
3.71163454675232	0.9871407540556547	0.012859245944345288
3.725910064239829	0.8779447190244276	0.12205528097557239
3.740185581727338	0.35513123504020216	0.6448687649597978
3.754461099214847	0.09140099808764658	0.9085990019123534
3.768736616702356	0.790891617283507	0.209108382716493
3.783012134189865	1.0678203734907545	-0.06782037349075454
3.7972876516773737	3.1487497096666157	-2.1487497096666157
3.8115631691648826	2.3365355702163937	-1.3365355702163937
3.8258386866523915	2.23638806368562	-1.2363880636856202
3.8401142041399003	0.6202576914180884	0.3797423085819116
3.8543897216274092	1.487724177889285	-0.4877241778892849
3.868665239114918	0.7557917114428884	0.24420828855711163
3.8829407566024274	0.3869601631677554	0.6130398368322446
3.8972162740899363	0.4838048894226153	0.5161951105773848
3.911491791577445	0.63747058313057	0.36252941686942997
3.925767309064954	1.4947923426643752	-0.4947923426643752
3.940042826552463	0.8411405363422855	0.15885946365771453
3.954318344039972	3.2439313322134566	-2.2439313322134566
3.9685938615274807	1.9990876591199394	-0.9990876591199394
3.9828693790149896	12.899799708061035	-11.899799708061035
3.9971448965024985	2.3697555529385146	-1.3697555529385146
4.011420413990008	1.7270060601758346	-0.7270060601758346
4.025695931477516	2.1802991364821662	-1.1802991364821662
4.039971448965026	0.7588851529187238	0.24111484708127617
4.054246966452534	1.0472567210592834	-0.04725672105928336
4.068522483940043	0.8004736440358223	0.19952635596417767
4.082798001427552	0.8455068653753001	0.15449313462469993
4.097073518915061	0.8500271595934555	0.14997284040654446
4.11134903640257	0.8891788234715232	0.11082117652847678
4.125624553890079	0.7800436336109438	0.21995636638905625
4.139900071377588	0.7660660685650185	0.23393393143498153
4.154175588865097	3.520396186985208	-2.520396186985208
4.168451106352606	2.520752347025357	-1.5207523470253572
4.182726623840114	1.42540735348159	-0.4254073534815901
4.197002141327624	3.778588862715663	-2.778588862715663
4.211277658815132	2.293908015695065	-1.2939080156950649
4.2255531763026415	3.3341617990426187	-2.3341617990426187
4.23982869379015	2.0108917504436605	-1.0108917504436605
4.254104211277659	0.5826393146895926	0.4173606853104074
4.268379728765169	1.021836139494004	-0.021836139494004092
4.282655246252677	1.2609080633572356	-0.2609080633572356
4.296930763740186	1.2608303379163963	-0.2608303379163963
4.311206281227695	1.2898876195060813	-0.28988761950608133
4.325481798715204	0.725072591367733	0.27492740863226695
4.3397573162027125	1.1472653162255886	-0.14726531622558858
4.354032833690222	1.163935984902333	-0.16393598490233297
4.36830835117773	1.234527291174376	-0.2345272911743761
4.38258386866524	1.4955283393395074	-0.49552833933950735
4.396859386152748	2.149790223166532	-1.1497902231665318
4.411134903640257	1.5321805608683883	-0.5321805608683883
4.425410421127767	1.1532994111183288	-0.1532994111183288
4.439685938615275	0.8617757271354811	0.13822427286451888
4.4539614561027845	3.555708966596474	-2.555708966596474
4.468236973590293	3.1571315900825163	-2.1571315900825163
4.482512491077802	7.0212649231304205	-6.0212649231304205
4.496788008565311	1.9445337741911992	-0.9445337741911992
4.51106352605282	3.0283465349576315	-2.0283465349576315
4.5253390435403285	3.6140618591140945	-2.6140618591140945
4.539614561027838	3.3753709164031904	-2.3753709164031904
4.553890078515346	3.0141069913728256	-2.0141069913728256
4.5681655960028555	0.6856854676359279	0.31431453236407214
4.582441113490365	5.165740951789657	-4.165740951789657
4.596716630977873	3.6123465578223737	-2.6123465578223737
4.610992148465383	5.354938860609362	-4.354938860609362
4.625267665952891	2.377632701662241	-1.377632701662241
4.6395431834404	2.583298189733648	-1.583298189733648
4.653818700927909	1.1762403681758298	-0.17624036817582978
4.668094218415418	1.5657697179717458	-0.5657697179717458
4.682369735902927	3.305890893314634	-2.305890893314634
4.696645253390436	5.37800955184013	-4.37800955184013
4.710920770877944	1.2404625186638063	-0.2404625186638063
4.725196288365454	3.511905619861249	-2.511905619861249
4.739471805852963	2.899460552446622	-1.8994605524466222
4.7537473233404715	1.538315383318877	-0.538315383318877
4.768022840827981	15.058975872360417	-14.058975872360417
4.782298358315489	5.992907736840688	-4.992907736840688
4.7965738758029985	1.1954515274306796	-0.19545152743067962
4.810849393290507	2.028698702175636	-1.0286987021756362
4.825124910778016	2.894450607151432	-1.8944506071514322
4.839400428265525	2.310392698078699	-1.310392698078699
4.853675945753034	2.4133277056877995	-1.4133277056877995
4.8679514632405425	1.7563403454942497	-0.7563403454942497
4.882226980728052	8.236827386810551	-7.2368273868105515
4.896502498215561	2.295993911473903	-1.2959939114739032
4.91077801570307	2.1078083871708495	-1.1078083871708495
4.925053533190579	2.629870722951137	-1.629870722951137
4.939329050678087	4.071084541672312	-3.0710845416723123
4.953604568165597	3.7801714233910064	-2.7801714233910064
4.967880085653105	10.11159315792133	-9.11159315792133
4.9821556031406145	4.7572359170288365	-3.7572359170288365
4.996431120628123	8.405798287629604	-7.4057982876296045
5.010706638115632	1.3724714417710584	-0.3724714417710584
5.024982155603141	0.9879073571278634	0.012092642872136627
5.03925767309065	1.9389190253170412	-0.9389190253170412
5.053533190578159	1.6016763276615145	-0.6016763276615145
5.067808708065668	7.719405771888265	-6.719405771888265
5.082084225553177	1.2383546645043895	-0.23835466450438947
5.0963597430406855	16.27023616322506	-15.27023616322506
5.110635260528195	10.296734424599068	-9.296734424599068
5.124910778015703	2.2742059925841582	-1.2742059925841582
5.139186295503213	1.9610609077385366	-0.9610609077385366
5.153461812990721	5.013110294716421	-4.013110294716421
5.16773733047823	1.7108458245060132	-0.7108458245060132
5.18201284796574	1.5134841951540117	-0.5134841951540117
5.196288365453248	2.662153618320029	-1.662153618320029
5.2105638829407575	82.01241137612475	-81.01241137612475
5.224839400428266	6.635294251480589	-5.635294251480589
5.239114917915775	9.61290271789212	-8.61290271789212
5.253390435403284	2.3460426670508414	-1.3460426670508414
5.267665952890793	3.3739280314999465	-2.3739280314999465
5.281941470378301	3.6183781170803373	-2.6183781170803373
5.296216987865811	1.7204491282658996	-0.7204491282658996
5.310492505353319	2.417707353809463	-1.4177073538094631
5.3247680228408285	1.3277228367354326	-0.32772283673543257
5.339043540328338	2.6226288569692886	-1.6226288569692886
5.353319057815846	1.9379561411053743	-0.9379561411053743
5.367594575303356	27.51252766302404	-26.51252766302404
5.381870092790864	2.8906777060111017	-1.8906777060111017
5.396145610278373	7.004191383925028	-6.004191383925028
5.410421127765882	0.961526981920218	0.038473018079781984
5.424696645253391	1.167248312775264	-0.16724831277526397
5.4389721627409	4.7961285752378116	-3.7961285752378116
5.453247680228409	1.7979226232190773	-0.7979226232190773
5.467523197715917	2.643883238232464	-1.6438832382324642
5.481798715203427	9.713124774962559	-8.713124774962559
5.496074232690936	2.7502339888541605	-1.7502339888541605
5.510349750178444	3.126684752990815	-2.126684752990815
5.524625267665954	1.5518915229679635	-0.5518915229679635
5.538900785153462	2.7386231062141877	-1.7386231062141877
5.5531763026409715	2.0187432831415193	-1.0187432831415193
5.56745182012848	3.3346569354030158	-2.3346569354030158
5.581727337615989	4.719773890621285	-3.719773890621285
5.596002855103498	2.7380614137275185	-1.7380614137275185
5.610278372591007	3.5874431664645283	-2.5874431664645283
5.6245538900785155	2.5586948083492853	-1.5586948083492853
5.638829407566025	2.1522155866403865	-1.1522155866403865
5.653104925053534	3.9204084549723897	-2.9204084549723897
5.667380442541043	2.7215131585341035	-1.7215131585341035
5.681655960028552	2.0415470034355483	-1.0415470034355483
5.69593147751606	3.0920980514354715	-2.0920980514354715
5.71020699500357	6.439708603204547	-5.439708603204547
5.724482512491078	6.25523267916669	-5.25523267916669
5.738758029978587	2.150410642347144	-1.1504106423471439
5.753033547466096	2.3821621881044313	-1.3821621881044313
5.767309064953605	1.2605738594508786	-0.26057385945087863
5.781584582441114	2.481633203997094	-1.4816332039970939
5.795860099928623	4.88841234865984	-3.8884123486598403
5.810135617416132	5.764494145956091	-4.764494145956091
5.824411134903641	2.9493592853179047	-1.9493592853179047
5.83868665239115	3.659016957077897	-2.659016957077897
5.8529621698786585	5.854950070171851	-4.854950070171851
5.867237687366168	1.8147783021274881	-0.8147783021274881
5.881513204853676	3.3020607652950447	-2.3020607652950447
5.895788722341186	2.77378393977333	-1.7737839397733302
5.910064239828694	10.438862982100412	-9.438862982100412
5.924339757316203	3.0184715950629704	-2.0184715950629704
5.938615274803713	9.03802912090479	-8.03802912090479
5.952890792291221	2.5703791002114893	-1.5703791002114893
5.96716630977873	1.3436456416746307	-0.34364564167463074
5.981441827266239	3.0569336610918816	-2.0569336610918816
5.995717344753748	2.1786048441271464	-1.1786048441271464
6.009992862241257	3.5301581705696217	-2.5301581705696217
6.024268379728766	4.36061152953817	-3.36061152953817
6.038543897216274	1.677371473440633	-0.6773714734406331
6.052819414703784	2.007231734929636	-1.0072317349296358
6.067094932191292	2.596185195022091	-1.596185195022091
6.0813704496788015	3.8773917121942176	-2.8773917121942176
6.095645967166311	1.648283532309388	-0.6482835323093881
6.109921484653819	1.5226220198446936	-0.5226220198446936
6.124197002141329	1.5128907369767817	-0.5128907369767817
6.138472519628837	4.2836024418005865	-3.2836024418005865
6.152748037116346	8.355320538826767	-7.355320538826767
6.167023554603855	5.009428703589374	-4.009428703589374
6.181299072091364	5.215428070741687	-4.215428070741687
6.1955745895788725	3.0355765216011834	-2.0355765216011834
6.209850107066382	7.696288745690522	-6.696288745690522
6.22412562455389	2.491080708282276	-1.4910807082822761
6.2384011420414	3.083202006994617	-2.083202006994617
6.252676659528909	2.1627759127061776	-1.1627759127061776
6.266952177016417	4.005936426451618	-3.005936426451618
6.281227694503927	2.00651881056405	-1.00651881056405
6.295503211991435	4.562592142452574	-3.5625921424525737
6.3097787294789445	2.88131959865771	-1.88131959865771
6.324054246966453	3.090125914743282	-2.090125914743282
6.338329764453962	1.9300414727048507	-0.9300414727048507
6.352605281941471	7.582924620405385	-6.582924620405385
6.36688079942898	3.582035501223841	-2.582035501223841
6.381156316916488	1.8506392070020408	-0.8506392070020408
6.395431834403998	3.470188639870965	-2.470188639870965
6.409707351891507	3.0788788100711333	-2.0788788100711333
6.4239828693790155	5.310522196206747	-4.310522196206747
6.438258386866525	2.531106752647395	-1.531106752647395
6.452533904354033	2.4858070272490767	-1.4858070272490767
6.466809421841543	1.1978793932633203	-0.19787939326332027
6.481084939329051	4.088763753308955	-3.088763753308955
6.49536045681656	1.8234675774584266	-0.8234675774584266
6.509635974304069	1.8342345429271967	-0.8342345429271967
6.523911491791578	1.8487032830309609	-0.8487032830309609
6.538187009279087	1.5717028794004781	-0.5717028794004781
6.552462526766596	1.5332055741077608	-0.5332055741077608
6.566738044254105	6.749387010534042	-5.749387010534042
6.581013561741614	0.9887577946955685	0.01124220530443154
6.595289079229123	1.8290058680247938	-0.8290058680247938
6.609564596716631	3.6889737703119443	-2.6889737703119443
6.623840114204141	5.154323264383384	-4.154323264383384
6.638115631691649	3.46172469337807	-2.46172469337807
6.6523911491791585	1.5607840093601617	-0.5607840093601617
6.666666666666667	4.418139018038211	-3.418139018038211
6.680942184154176	2.7283978218138825	-1.7283978218138825
6.695217701641685	3.843198812218491	-2.843198812218491
6.709493219129194	3.86937032290067	-2.86937032290067
6.723768736616703	6.326902531010904	-5.326902531010904
6.738044254104212	3.499151337901597	-2.499151337901597
6.752319771591721	4.034445730250301	-3.034445730250301
6.76659528907923	3.128095018333221	-2.128095018333221
6.780870806566739	1.5207350009793743	-0.5207350009793743
6.795146324054247	3.6515066170856882	-2.6515066170856882
6.809421841541757	5.31414810467042	-4.31414810467042
6.823697359029265	4.494877420500957	-3.4948774205009574
6.837972876516774	6.312005379956784	-5.312005379956784
6.852248394004283	2.457377641360977	-1.457377641360977
6.866523911491792	3.5679697716425056	-2.5679697716425056
6.8807994289793015	2.5921930084446454	-1.5921930084446454
6.89507494646681	3.899453336660654	-2.899453336660654
6.909350463954319	8.2624760802715	-7.262476080271499
6.923625981441828	3.007839077082514	-2.007839077082514
6.937901498929337	1.7629731824710781	-0.7629731824710781
6.9521770164168455	1.5023878193094813	-0.5023878193094813
6.966452533904355	1.566553043294675	-0.566553043294675
6.980728051391863	2.7461858703451574	-1.7461858703451574
6.995003568879373	5.955194158034428	-4.955194158034428
7.009279086366882	2.2574315477113407	-1.2574315477113407
7.02355460385439	2.3745105451171953	-1.3745105451171953
7.0378301213419	7.993703354162728	-6.993703354162728
7.052105638829408	5.847512474576677	-4.847512474576677
7.066381156316917	8.270422626626573	-7.270422626626573
7.080656673804426	3.695033957484066	-2.695033957484066
7.094932191291935	2.957438138718375	-1.9574381387183748
7.109207708779444	6.260322746077881	-5.260322746077881
7.123483226266953	2.514811758121707	-1.514811758121707
7.137758743754461	1.6277498750256876	-0.6277498750256876
7.152034261241971	3.3013828224087014	-2.3013828224087014
7.16630977872948	6.321690025237183	-5.321690025237183
7.1805852962169885	3.83511656776232	-2.83511656776232
7.194860813704498	6.707084773534801	-5.707084773534801
7.209136331192006	2.2404507689641484	-1.2404507689641484
7.223411848679516	3.5733500313748263	-2.5733500313748263
7.237687366167024	3.7399323885393376	-2.7399323885393376
7.251962883654533	2.168640828259144	-1.1686408282591438
7.266238401142042	11.872714108931588	-10.872714108931588
7.280513918629551	6.477734357409735	-5.477734357409735
7.2947894361170595	2.505622928065727	-1.5056229280657272
7.309064953604569	5.5678106498186315	-4.5678106498186315
7.323340471092078	1.4688006034986143	-0.4688006034986143
7.337615988579587	13.272095780414148	-12.272095780414148
7.351891506067096	2.478140972598915	-1.478140972598915
7.366167023554604	21.70356545896189	-20.70356545896189
7.380442541042114	8.30678356992334	-7.30678356992334
7.394718058529622	52.627006360700136	-51.627006360700136
7.4089935760171315	2.858915289462169	-1.858915289462169
7.42326909350464	2.961957481683957	-1.9619574816839571
7.437544610992149	1.902166632978804	-0.9021666329788041
7.451820128479658	1.5954938636357636	-0.5954938636357636
7.466095645967167	1.6655572980727276	-0.6655572980727276
7.480371163454676	2.8975656306155444	-1.8975656306155444
7.494646680942185	3.5438267502438943	-2.5438267502438943
7.508922198429694	1.966628341870787	-0.9666283418707871
7.5231977159172025	5.670824126610655	-4.670824126610655
7.537473233404712	5.52554170270176	-4.52554170270176
7.55174875089222	2.856622553586092	-1.8566225535860919
7.56602426837973	5.027263904892346	-4.027263904892346
7.580299785867238	2.8739666942121502	-1.8739666942121502
7.594575303354747	17.32654761200921	-16.32654761200921
7.608850820842256	2.0060030980622807	-1.0060030980622807
7.623126338329765	1.361801547040428	-0.3618015470404281
7.6374018558172745	2.3261865605473826	-1.3261865605473826
7.651677373304783	1.4287659689982382	-0.42876596899823816
7.665952890792292	12.186027791953661	-11.186027791953661
7.680228408279801	3.124644399917835	-2.124644399917835
7.69450392576731	3.4259514499210226	-2.4259514499210226
7.7087794432548185	2.215192942104467	-1.215192942104467
7.723054960742328	1.3115584496424542	-0.31155844964245416
7.737330478229836	2.650966605196708	-1.6509666051967078
7.7516059957173455	2.002316390377099	-1.002316390377099
7.765881513204855	3.183035783230702	-2.183035783230702
7.780157030692363	2.799100898112835	-1.799100898112835
7.794432548179873	4.84860044964058	-3.84860044964058
7.808708065667381	4.104964465349359	-3.104964465349359
7.82298358315489	2.5588221565849265	-1.5588221565849265
7.837259100642399	1.8112710976212498	-0.8112710976212498
7.851534618129908	2.150602036205436	-1.150602036205436
7.865810135617417	5.798677071515022	-4.798677071515022
7.880085653104926	1.4201340609665378	-0.4201340609665378
7.894361170592434	1.9463035605784638	-0.9463035605784638
7.908636688079944	4.97247453171761	-3.9724745317176096
7.922912205567453	4.641803536731606	-3.641803536731606
7.9371877230549615	2.1017355520528804	-1.1017355520528804
7.951463240542471	2.252981887896701	-1.2529818878967012
7.965738758029979	19.183685638018545	-18.183685638018545
7.9800142755174885	2.407591243735197	-1.407591243735197
7.994289793004997	1.4813297554752543	-0.48132975547525425
8.008565310492505	1.9819520199997116	-0.9819520199997116
8.022840827980016	5.798735526676825	-4.798735526676825
8.037116345467524	3.976022492354307	-2.976022492354307
8.051391862955033	3.563105250923514	-2.563105250923514
8.065667380442541	3.450656897449946	-2.450656897449946
8.079942897930051	5.443924838909543	-4.443924838909543
8.09421841541756	2.3597204108085577	-1.3597204108085577
8.108493932905068	2.798886438693349	-1.7988864386933492
8.122769450392578	22.43569088532542	-21.43569088532542
8.137044967880087	2.0220650688840407	-1.0220650688840407
8.151320485367595	27.667000588534	-26.667000588534
8.165596002855104	2.8144875758479633	-1.8144875758479633
8.179871520342614	2.930518338124692	-1.930518338124692
8.194147037830122	47.686620841819405	-46.686620841819405
8.20842255531763	2.1703798801566143	-1.1703798801566143
8.22269807280514	3.5861717568398537	-2.5861717568398537
8.23697359029265	4.927619484295544	-3.927619484295544
8.251249107780158	2.2523269967555217	-1.2523269967555217
8.265524625267666	2.517797312533134	-1.5177973125331339
8.279800142755176	4.793728451894442	-3.7937284518944416
8.294075660242685	10.935449104361988	-9.935449104361988
8.308351177730193	1.9325091379861459	-0.9325091379861459
8.322626695217702	4.942836875785388	-3.942836875785388
8.336902212705212	7.000739500403305	-6.000739500403305
8.35117773019272	2.4660702028850303	-1.4660702028850303
8.365453247680229	2.1685853877357943	-1.1685853877357943
8.379728765167739	3.584338721224749	-2.584338721224749
8.394004282655247	1.6479294333084331	-0.6479294333084331
8.408279800142756	4.1258973989956775	-3.1258973989956775
8.422555317630264	1.51257126371023	-0.51257126371023
8.436830835117775	8.717940654078111	-7.717940654078111
8.451106352605283	7.852243275252885	-6.852243275252885
8.465381870092791	4.755987078503729	-3.755987078503729
8.4796573875803	2.961632911830505	-1.9616329118305051
8.49393290506781	2.8555677681429943	-1.8555677681429943
8.508208422555319	11.561335999784312	-10.561335999784312
8.522483940042827	3.8842224447061566	-2.8842224447061566
8.536759457530337	3.7858754694037278	-2.7858754694037278
8.551034975017846	1.517548429935432	-0.517548429935432
8.565310492505354	10.222870735233078	-9.222870735233078
8.579586009992862	1.7989942928162639	-0.7989942928162639
8.593861527480373	1.665918588174976	-0.6659185881749761
8.608137044967881	3.4014659957959332	-2.4014659957959332
8.62241256245539	2.960880724784869	-1.960880724784869
8.636688079942898	2.335964824661554	-1.3359648246615539
8.650963597430408	5.762554355136268	-4.762554355136268
8.665239114917917	1.7041379845631528	-0.7041379845631528
8.679514632405425	1.955503746456845	-0.955503746456845
8.693790149892935	3.2397102356814065	-2.2397102356814065
8.708065667380444	1.8027408900740267	-0.8027408900740267
8.722341184867952	3.5549633140077135	-2.5549633140077135
8.73661670235546	10.23213986994819	-9.23213986994819
8.75089221984297	2.6784672064258985	-1.6784672064258985
8.76516773733048	2.894449155193119	-1.894449155193119
8.779443254817988	8.472529552602962	-7.472529552602962
8.793718772305496	1.7561091981640438	-0.7561091981640438
8.807994289793006	5.120163866290576	-4.120163866290576
8.822269807280515	1.0074744120603631	-0.007474412060363145
8.836545324768023	1.4015763556848007	-0.40157635568480066
8.850820842255533	2.2584880903458835	-1.2584880903458835
8.865096359743042	2.51028655470601	-1.5102865547060098
8.87937187723055	3.2287850575852017	-2.2287850575852017
8.893647394718059	7.997602230085755	-6.997602230085755
8.907922912205569	2.7882902757878294	-1.7882902757878294
8.922198429693077	3.229679096363636	-2.229679096363636
8.936473947180586	6.852724510897654	-5.852724510897654
8.950749464668094	4.3504569660906	-3.3504569660906
8.965024982155605	1.62017822132471	-0.62017822132471
8.979300499643113	0.11038449639154647	0.8896155036084535
8.993576017130621	2.117837986956921	-1.1178379869569208
9.007851534618132	4.222573888777123	-3.2225738887771227
9.02212705210564	1.9382101553156477	-0.9382101553156477
9.036402569593148	1.476431234355733	-0.4764312343557331
9.050678087080657	2.9448670372514405	-1.9448670372514405
9.064953604568167	5.939445672263719	-4.939445672263719
9.079229122055676	1.8378777777960968	-0.8378777777960968
9.093504639543184	3.2859546703768694	-2.2859546703768694
9.107780157030692	5.948897334828654	-4.948897334828654
9.122055674518203	3.373580906142742	-2.373580906142742
9.136331192005711	4.734728640117957	-3.7347286401179574
9.15060670949322	1.849143446062449	-0.849143446062449
9.16488222698073	6.032143032871437	-5.032143032871437
9.179157744468238	4.89169191915085	-3.8916919191508503
9.193433261955747	2.7246576875972175	-1.7246576875972175
9.207708779443255	1.5106039866486074	-0.5106039866486074
9.221984296930765	4.252307463811383	-3.252307463811383
9.236259814418274	4.01109841916436	-3.0110984191643597
9.250535331905782	4.714096827765617	-3.7140968277656166
9.26481084939329	1.1163979730372149	-0.11639797303721489
9.2790863668808	2.8521848388624464	-1.8521848388624464
9.29336188436831	16.73486210491517	-15.73486210491517
9.307637401855818	3.6739610054449052	-2.6739610054449052
9.321912919343328	4.861587854919281	-3.8615878549192812
9.336188436830836	2.550746263244004	-1.550746263244004
9.350463954318345	2.913903400562884	-1.913903400562884
9.364739471805853	0.9684156935160833	0.031584306483916746
9.379014989293363	2.290305156358875	-1.2903051563588752
9.393290506780872	30.72760731607202	-29.72760731607202
9.40756602426838	7.018357262055998	-6.018357262055998
9.421841541755889	4.950157864165753	-3.950157864165753
9.436117059243399	0.9511445479292594	0.0488554520707406
9.450392576730907	3.3595243682238696	-2.3595243682238696
9.464668094218416	3.5273576009679983	-2.5273576009679983
9.478943611705926	3.0866389461221986	-2.0866389461221986
9.493219129193434	3.2972583275166047	-2.2972583275166047
9.507494646680943	3.0408274182645907	-2.0408274182645907
9.521770164168451	3.0731609484545253	-2.0731609484545253
9.536045681655962	1.4549554169462782	-0.45495541694627817
9.55032119914347	2.444098604145866	-1.444098604145866
9.564596716630978	8.349554931031863	-7.349554931031863
9.578872234118487	1.7864224755698523	-0.7864224755698523
9.593147751605997	5.0311165509984095	-4.0311165509984095
9.607423269093506	1.4284814993233523	-0.42848149932335233
9.621698786581014	5.670960897853142	-4.670960897853142
9.635974304068524	9.178381350105804	-8.178381350105804
9.650249821556033	7.370219491955042	-6.370219491955042
9.664525339043541	3.271442886253815	-2.271442886253815
9.67880085653105	0.6759759433199327	0.3240240566800673
9.69307637401856	3.7691944412470044	-2.7691944412470044
9.707351891506068	1.4679373450219255	-0.4679373450219255
9.721627408993577	4.513841242520898	-3.513841242520898
9.735902926481085	3.016638302999628	-2.016638302999628
9.750178443968595	1.4907731947869645	-0.49077319478696446
9.764453961456104	1.1139283227279102	-0.1139283227279102
9.778729478943612	1.7563458187462693	-0.7563458187462693
9.793004996431122	7.303469240729287	-6.303469240729287
9.80728051391863	2.3972079071303827	-1.3972079071303827
9.82155603140614	6.781786229252225	-5.781786229252225
9.835831548893648	8.880152099428672	-7.880152099428672
9.850107066381158	5.802147052513567	-4.802147052513567
9.864382583868666	2.8864811973035867	-1.8864811973035867
9.878658101356175	3.9265909668393384	-2.9265909668393384
9.892933618843683	2.645126224770445	-1.6451262247704448
9.907209136331193	2.5782301888207346	-1.5782301888207346
9.921484653818702	3.395486656567702	-2.395486656567702
9.93576017130621	6.832680043932706	-5.832680043932706
9.95003568879372	2.90009486439069	-1.9000948643906899
9.964311206281229	4.1880299686377755	-3.1880299686377755
9.978586723768737	6.730478030904018	-5.730478030904018
9.992862241256246	3.194141909872	-2.194141909872
