# Supplementary material for: Terahertz Spectroscopic Analysis of Lactose in Infant Formula: Implications for Detection and Quantification
Source: Molecules. 2022 Aug 8;27(15):5040. doi: 10.3390/molecules27155040 (PMC9370465; doi:10.3390/molecules27155040)
Supplement: Supplementary file 1 [file molecules-27-05040-s001.zip › data/set1_ambient_1/frequency_domain/L020.csv]

0.0	0.9254912234739336	0.07450877652606636
0.014275517487508924	0.626511951888724	0.373488048111276
0.028551034975017847	1.1852496353661006	-0.18524963536610062
0.04282655246252677	0.7720701559676808	0.2279298440323192
0.057102069950035694	1.3069316158486102	-0.3069316158486102
0.07137758743754462	1.3001551726868712	-0.3001551726868712
0.08565310492505354	2.952993496090694	-1.952993496090694
0.09992862241256247	0.5431270545942598	0.4568729454057402
0.11420413990007139	0.6563639046257036	0.3436360953742964
0.12847965738758033	0.9410231650738803	0.058976834926119714
0.14275517487508924	1.3436542069140867	-0.34365420691408666
0.15703069236259815	1.4158895331390546	-0.41588953313905463
0.17130620985010708	0.8773551565914909	0.12264484340850912
0.18558172733761602	0.7703423919465507	0.22965760805344926
0.19985724482512493	0.9166607269981789	0.08333927300182109
0.21413276231263384	1.0248008612817374	-0.02480086128173742
0.22840827980014278	1.0412714973993034	-0.04127149739930336
0.24268379728765171	0.9784532002880802	0.02154679971191975
0.25695931477516065	0.9386441975862274	0.06135580241377259
0.27123483226266953	0.9881418422518301	0.011858157748169895
0.28551034975017847	1.0111587377815223	-0.011158737781522321
0.2997858672376874	0.9735238371843382	0.026476162815661786
0.3140613847251963	0.9153558379651847	0.08464416203481528
0.32833690221270523	0.8930828591743721	0.10691714082562787
0.34261241970021417	0.9346959507422139	0.0653040492577861
0.3568879371877231	0.9878755632843167	0.012124436715683307
0.37116345467523204	1.0071016199307612	-0.007101619930761194
0.3854389721627409	0.9911241764478771	0.008875823552122908
0.39971448965024986	0.9629877229076793	0.03701227709232069
0.4139900071377588	0.9364747373833888	0.06352526261661118
0.4282655246252677	0.9160047933498464	0.08399520665015359
0.4425410421127766	0.9105263051251792	0.08947369487482082
0.45681655960028555	0.9184800701580438	0.08151992984195622
0.4710920770877945	0.9366332955703518	0.0633667044296482
0.48536759457530343	0.9519305173727519	0.048069482627248084
0.4996431120628123	0.9317737053027348	0.06822629469726516
0.5139186295503213	0.8435647724750295	0.15643522752497052
0.5281941470378302	0.6323860323275322	0.3676139676724678
0.5424696645253391	0.7682383942218831	0.23176160577811689
0.5567451820128481	0.8805312032709552	0.11946879672904476
0.5710206995003569	0.8925371590813966	0.10746284091860336
0.5852962169878658	0.9115674099715809	0.08843259002841908
0.5995717344753748	0.9368826405685216	0.06311735943147845
0.6138472519628837	0.9579484717540364	0.04205152824596359
0.6281227694503926	0.9679441193120151	0.03205588068798493
0.6423982869379016	0.9617183344033773	0.038281665596622716
0.6566738044254105	0.9458419006694202	0.0541580993305798
0.6709493219129194	0.9254070416561743	0.07459295834382573
0.6852248394004283	0.9113993887641277	0.08860061123587226
0.6995003568879372	0.9104980355203232	0.08950196447967684
0.7137758743754462	0.9219533883047618	0.07804661169523819
0.7280513918629551	0.9358783066464071	0.06412169335359286
0.7423269093504641	0.9490494304564225	0.05095056954357746
0.756602426837973	0.9479107158133406	0.05208928418665937
0.7708779443254818	0.934768495118192	0.06523150488180796
0.7851534618129908	0.9140264104624638	0.0859735895375362
0.7994289793004997	0.8968893274543382	0.10311067254566175
0.8137044967880086	0.8923014499979448	0.1076985500020552
0.8279800142755176	0.8984040024780567	0.10159599752194326
0.8422555317630265	0.9127375240323657	0.08726247596763426
0.8565310492505354	0.9279832766880398	0.07201672331196018
0.8708065667380444	0.9315076172500307	0.06849238274996927
0.8850820842255532	0.9204640784288993	0.07953592157110068
0.8993576017130622	0.900352464058892	0.09964753594110798
0.9136331192005711	0.8818529758084002	0.11814702419159984
0.92790863668808	0.8698843916267635	0.13011560837323655
0.942184154175589	0.8688731825327766	0.13112681746722343
0.9564596716630979	0.8757764787778085	0.12422352122219149
0.9707351891506069	0.8895204764727774	0.11047952352722257
0.9850107066381157	0.8982733246030334	0.10172667539696656
0.9992862241256246	0.8991625641237975	0.10083743587620253
1.0135617416131335	0.8843978638890031	0.1156021361109969
1.0278372591006426	0.8587483324529844	0.14125166754701557
1.0421127765881515	0.842483647360466	0.157516352639534
1.0563882940756604	0.8365138808718906	0.1634861191281094
1.0706638115631693	0.8425640572702233	0.15743594272977668
1.0849393290506781	0.8541250114732536	0.1458749885267464
1.099214846538187	0.8936364899807938	0.10636351001920619
1.1134903640256961	0.8967837326263753	0.10321626737362466
1.127765881513205	0.8575182702184967	0.1424817297815033
1.1420413990007139	0.8167221132353336	0.1832778867646664
1.1563169164882228	0.7727160829968613	0.22728391700313866
1.1705924339757316	0.7715546465067847	0.22844535349321526
1.1848679514632408	0.7153533918745162	0.2846466081254838
1.1991434689507496	0.7187153175180233	0.2812846824819767
1.2134189864382585	0.7697703421422768	0.2302296578577232
1.2276945039257674	0.821378432221431	0.17862156777856897
1.2419700214132763	0.8205969178317597	0.1794030821682403
1.2562455389007852	0.805955349061415	0.19404465093858503
1.2705210563882943	0.7758295074100959	0.22417049258990407
1.2847965738758031	0.7389724986128623	0.2610275013871377
1.299072091363312	0.7079608920119239	0.2920391079880761
1.313347608850821	0.6755197067994684	0.3244802932005316
1.3276231263383298	0.6412530438735208	0.3587469561264792
1.341898643825839	0.5821141793588631	0.4178858206411369
1.3561741613133478	0.47285063947778594	0.5271493605222141
1.3704496788008567	0.37317679794510034	0.6268232020548996
1.3847251962883655	0.42218140044829416	0.5778185995517058
1.3990007137758744	0.5790095206959064	0.4209904793040936
1.4132762312633835	0.7769939399083753	0.2230060600916247
1.4275517487508924	0.7220993045359033	0.2779006954640967
1.4418272662384013	0.7287064458060751	0.27129355419392487
1.4561027837259102	0.7335943397078853	0.26640566029211465
1.470378301213419	0.7468873186564942	0.25311268134350584
1.4846538187009282	0.7675494990202673	0.23245050097973274
1.498929336188437	0.7784199896503677	0.22158001034963226
1.513204853675946	0.7749922001443456	0.22500779985565444
1.5274803711634548	0.7625352771697629	0.23746472283023712
1.5417558886509637	0.7463369854908691	0.25366301450913087
1.5560314061384726	0.7310754686722816	0.26892453132771843
1.5703069236259817	0.7242989500649392	0.27570104993506084
1.5845824411134906	0.7241088731058695	0.27589112689413053
1.5988579586009994	0.7281139822037537	0.2718860177962463
1.6131334760885083	0.7431412778112256	0.25685872218877437
1.6274089935760172	0.7396223925823513	0.2603776074176487
1.6416845110635263	0.7324047777999191	0.2675952222000809
1.6559600285510352	0.7431295298990573	0.25687047010094266
1.670235546038544	0.771301350269799	0.22869864973020104
1.684511063526053	0.7027938620424942	0.29720613795750583
1.6987865810135618	0.687478335135442	0.312521664864558
1.7130620985010707	0.60922457699086	0.39077542300914003
1.7273376159885798	0.6899834984110472	0.3100165015889528
1.7416131334760887	0.7043759083324881	0.2956240916675119
1.7558886509635976	0.6825121277798932	0.31748787222010677
1.7701641684511065	0.6690934305384616	0.3309065694615384
1.7844396859386153	0.627294284369404	0.37270571563059596
1.7987152034261245	0.6133558507472963	0.38664414925270374
1.8129907209136333	0.5821319135986651	0.4178680864013349
1.8272662384011422	0.5902210175038924	0.40977898249610756
1.841541755888651	0.6231073958650797	0.3768926041349203
1.85581727337616	0.6515634909728703	0.34843650902712975
1.870092790863669	0.596512356397885	0.403487643602115
1.884368308351178	0.6802247953933906	0.31977520460660935
1.8986438258386868	0.6638154663649358	0.3361845336350642
1.9129193433261957	0.6220203908948025	0.37797960910519746
1.9271948608137046	0.656795591387427	0.34320440861257295
1.9414703783012137	0.6183925567877319	0.38160744321226814
1.9557458957887226	0.6071418656177446	0.39285813438225536
1.9700214132762315	0.6152639377597018	0.3847360622402982
1.9842969307637404	0.6437414676147404	0.3562585323852596
1.9985724482512492	0.6565421619131818	0.3434578380868182
2.012847965738758	0.6519223320977664	0.3480776679022336
2.027123483226267	0.6345904132906601	0.3654095867093399
2.041399000713776	0.6141640505883263	0.38583594941167365
2.055674518201285	0.5865347941521232	0.4134652058478768
2.069950035688794	0.5537760349232846	0.44622396507671536
2.084225553176303	0.553974255844738	0.44602574415526197
2.098501070663812	0.5694119347396639	0.4305880652603361
2.1127765881513207	0.5945542547247546	0.40544574527524535
2.1270521056388296	0.5904362938678595	0.40956370613214055
2.1413276231263385	0.5771947911368979	0.42280520886310213
2.1556031406138474	0.5097125161170791	0.49028748388292087
2.1698786581013563	0.7046864965641488	0.29531350343585117
2.184154175588865	0.5050830310247568	0.4949169689752432
2.198429693076374	0.8623332858867381	0.13766671411326192
2.2127052105638834	0.4770556869561421	0.5229443130438579
2.2269807280513922	0.5255538633624863	0.47444613663751367
2.241256245538901	0.5092303083840214	0.4907696916159786
2.25553176302641	0.5640672855047846	0.4359327144952154
2.269807280513919	0.39604892169630357	0.6039510783036964
2.2840827980014278	0.5342780812228543	0.46572191877714575
2.2983583154889367	0.5193245999183241	0.48067540008167586
2.3126338329764455	0.4729081494191738	0.5270918505808262
2.3269093504639544	0.45129025260668837	0.5487097473933116
2.3411848679514633	0.4371731835140225	0.5628268164859775
2.355460385438972	0.44689362228821605	0.553106377711784
2.3697359029264815	0.41278599913947717	0.5872140008605229
2.3840114204139904	0.5018366364283501	0.4981633635716499
2.3982869379014993	0.3774320143187645	0.6225679856812355
2.412562455389008	0.4493214962231478	0.5506785037768522
2.426837972876517	0.4320850592215023	0.5679149407784977
2.441113490364026	0.38113194630041036	0.6188680536995896
2.455389007851535	0.31521907539704397	0.684780924602956
2.4696645253390437	0.46635708685194127	0.5336429131480587
2.4839400428265526	0.3109372033392404	0.6890627966607596
2.4982155603140614	0.29286775665058745	0.7071322433494125
2.5124910778015703	0.2889191957580217	0.7110808042419783
2.5267665952890797	0.2850001352838025	0.7149998647161975
2.5410421127765885	0.2711782737537332	0.7288217262462668
2.5553176302640974	0.254494604189207	0.745505395810793
2.5695931477516063	0.22952734955865567	0.7704726504413444
2.583868665239115	0.2373862938432558	0.7626137061567442
2.598144182726624	0.29611548795643444	0.7038845120435655
2.612419700214133	0.36216648043109956	0.6378335195689004
2.626695217701642	0.24392466315329206	0.7560753368467079
2.6409707351891507	0.16275076388320428	0.8372492361167957
2.6552462526766596	0.510428923405197	0.48957107659480303
2.669521770164169	0.34129927616577094	0.6587007238342291
2.683797287651678	0.5129006810747051	0.4870993189252949
2.6980728051391867	0.4399364745892294	0.5600635254107706
2.7123483226266956	0.3560210431227678	0.6439789568772323
2.7266238401142044	0.3018545303046108	0.6981454696953893
2.7408993576017133	0.3573656235323845	0.6426343764676155
2.755174875089222	0.39289222509228316	0.6071077749077168
2.769450392576731	1.2488722568170247	-0.24887225681702474
2.78372591006424	0.6120137778951968	0.38798622210480316
2.798001427551749	0.244629485568982	0.755370514431018
2.8122769450392577	0.3470362997877591	0.6529637002122409
2.826552462526767	0.315227532042045	0.684772467957955
2.840827980014276	0.22999414263201254	0.7700058573679874
2.855103497501785	0.15854362830207616	0.8414563716979239
2.8693790149892937	0.21532145672216046	0.7846785432778396
2.8836545324768026	1.2333190051351612	-0.23331900513516124
2.8979300499643115	0.16660197411464056	0.8333980258853595
2.9122055674518204	0.2993028372310337	0.7006971627689663
2.9264810849393292	0.3370327037851465	0.6629672962148535
2.940756602426838	0.23860643755898575	0.7613935624410142
2.955032119914347	0.2983475887115737	0.7016524112884264
2.9693076374018563	0.5389131402232271	0.4610868597767729
2.983583154889365	0.4450700057818012	0.5549299942181988
2.997858672376874	0.7191553962276919	0.28084460377230813
3.012134189864383	0.7516938068393063	0.2483061931606937
3.026409707351892	0.5820516078929248	0.41794839210707524
3.0406852248394007	0.08932001999209671	0.9106799800079033
3.0549607423269096	0.169789545613883	0.8302104543861171
3.0692362598144185	0.3486160815592534	0.6513839184407466
3.0835117773019274	0.5074709821601127	0.49252901783988734
3.0977872947894363	0.359984069466034	0.640015930533966
3.112062812276945	0.12702892487451475	0.8729710751254852
3.1263383297644545	0.5299772255299272	0.4700227744700728
3.1406138472519634	1.10444756350726	-0.10444756350725992
3.1548893647394722	0.20725339210706442	0.7927466078929356
3.169164882226981	3.875947543570284	-2.875947543570284
3.18344039971449	0.17731761755876524	0.8226823824412348
3.197715917201999	0.22736103560243115	0.7726389643975689
3.2119914346895078	0.35292267833802204	0.647077321661978
3.2262669521770166	0.20934649193419436	0.7906535080658057
3.2405424696645255	0.3224726875966334	0.6775273124033666
3.2548179871520344	0.16007043441597682	0.8399295655840232
3.2690935046395433	0.13343449718918043	0.8665655028108196
3.2833690221270526	0.13171865915961198	0.868281340840388
3.2976445396145615	0.19539412087691807	0.8046058791230819
3.3119200571020704	0.24674638839815863	0.7532536116018413
3.3261955745895793	1.3189606267971707	-0.31896062679717074
3.340471092077088	0.7161995569882635	0.28380044301173646
3.354746609564597	0.2674696018125813	0.7325303981874187
3.369022127052106	0.3573467189328592	0.6426532810671408
3.383297644539615	0.33483694650688317	0.6651630534931168
3.3975731620271237	0.28377304810622817	0.7162269518937718
3.4118486795146326	0.03962829988133346	0.9603717001186666
3.4261241970021414	0.19341825375280816	0.8065817462471918
3.4403997144896508	0.2959639197299657	0.7040360802700343
3.4546752319771596	0.37103337321039637	0.6289666267896037
3.4689507494646685	0.44113009058751285	0.5588699094124872
3.4832262669521774	0.43926617549783176	0.5607338245021682
3.4975017844396863	0.5529259765820685	0.44707402341793145
3.511777301927195	0.15759510358355333	0.8424048964164467
3.526052819414704	0.23364912640247207	0.766350873597528
3.540328336902213	2.8283516410536995	-1.8283516410536995
3.554603854389722	0.5006964945522719	0.49930350544772806
3.5688793718772307	0.6527947354626819	0.34720526453731815
3.58315488936474	0.26265666500589296	0.737343334994107
3.597430406852249	3.085372382205171	-2.085372382205171
3.611705924339758	1.21655090164648	-0.21655090164647994
3.6259814418272667	0.1562388073717961	0.8437611926282039
3.6402569593147756	1.0020981620799123	-0.0020981620799123135
3.6545324768022844	1.9444693104669069	-0.9444693104669069
3.6688079942897933	5.611237528518855	-4.611237528518855
3.683083511777302	0.47286488980639757	0.5271351101936024
3.697359029264811	0.22481920932016417	0.7751807906798358
3.71163454675232	0.8396012737194118	0.16039872628058816
3.725910064239829	0.8574216207701189	0.14257837922988115
3.740185581727338	0.33485300565784726	0.6651469943421527
3.754461099214847	0.06459837024768283	0.9354016297523171
3.768736616702356	0.5550311765323647	0.44496882346763533
3.783012134189865	0.8524627192936512	0.14753728070634875
3.7972876516773737	2.9644569965704743	-1.9644569965704743
3.8115631691648826	1.8466200695260655	-0.8466200695260655
3.8258386866523915	1.6444865822523762	-0.6444865822523762
3.8401142041399003	0.4746601552353269	0.5253398447646731
3.8543897216274092	1.0048947748043253	-0.004894774804325319
3.868665239114918	0.8029785015760796	0.19702149842392036
3.8829407566024274	0.6920124591189151	0.30798754088108493
3.8972162740899363	0.4003308299976446	0.5996691700023554
3.911491791577445	0.46781030771129883	0.5321896922887012
3.925767309064954	1.1262644907515116	-0.12626449075151158
3.940042826552463	0.7572906022221508	0.24270939777784917
3.954318344039972	2.51948919068506	-1.5194891906850598
3.9685938615274807	2.334641687049128	-1.3346416870491278
3.9828693790149896	12.914589899391899	-11.914589899391899
3.9971448965024985	1.6594904046197125	-0.6594904046197125
4.011420413990008	1.2610680871724387	-0.2610680871724387
4.025695931477516	1.240372891448652	-0.24037289144865204
4.039971448965026	0.8126435563155049	0.1873564436844951
4.054246966452534	0.7859619308732645	0.2140380691267355
4.068522483940043	0.658211600906276	0.34178839909372405
4.082798001427552	0.7360169620231177	0.2639830379768823
4.097073518915061	0.6630985187287183	0.3369014812712817
4.11134903640257	1.4127568587049284	-0.4127568587049284
4.125624553890079	0.901913780790107	0.09808621920989302
4.139900071377588	0.5622492121037419	0.4377507878962581
4.154175588865097	3.4952693927089573	-2.4952693927089573
4.168451106352606	1.9777837330408203	-0.9777837330408203
4.182726623840114	1.9032654065928758	-0.9032654065928758
4.197002141327624	1.9445881969806917	-0.9445881969806917
4.211277658815132	2.0526399421420707	-1.0526399421420707
4.2255531763026415	2.831312694542372	-1.831312694542372
4.23982869379015	2.370673796599128	-1.370673796599128
4.254104211277659	0.837116966832504	0.16288303316749597
4.268379728765169	0.9934546008040104	0.006545399195989621
4.282655246252677	1.1654471797442463	-0.16544717974424628
4.296930763740186	1.176035259733389	-0.17603525973338896
4.311206281227695	0.8069295250809752	0.19307047491902485
4.325481798715204	1.0539214587989132	-0.05392145879891319
4.3397573162027125	0.7802005906576726	0.21979940934232745
4.354032833690222	1.212401545713213	-0.2124015457132129
4.36830835117773	1.0813276561596736	-0.08132765615967363
4.38258386866524	1.4177857668292804	-0.41778576682928037
4.396859386152748	1.1026881076407538	-0.10268810764075376
4.411134903640257	1.0935917693386021	-0.09359176933860214
4.425410421127767	1.2031715909957386	-0.20317159099573856
4.439685938615275	1.1267313123230118	-0.12673131232301182
4.4539614561027845	2.9525466247215593	-1.9525466247215593
4.468236973590293	2.5397181034830822	-1.5397181034830822
4.482512491077802	4.554494047894989	-3.5544940478949894
4.496788008565311	1.7026677986711147	-0.7026677986711147
4.51106352605282	1.7066352830287144	-0.7066352830287144
4.5253390435403285	3.1652647190413927	-2.1652647190413927
4.539614561027838	2.956213652719689	-1.956213652719689
4.553890078515346	3.386844824213508	-2.386844824213508
4.5681655960028555	1.1112419796715614	-0.11124197967156135
4.582441113490365	5.141237911496174	-4.141237911496174
4.596716630977873	3.061478348778726	-2.061478348778726
4.610992148465383	4.638628121552327	-3.638628121552327
4.625267665952891	2.23870604621406	-1.2387060462140602
4.6395431834404	2.924611339755697	-1.924611339755697
4.653818700927909	0.8874923447635472	0.11250765523645279
4.668094218415418	1.371982925955463	-0.371982925955463
4.682369735902927	2.8934587312863664	-1.8934587312863664
4.696645253390436	5.503181690660437	-4.503181690660437
4.710920770877944	1.3517268889888863	-0.35172688898888627
4.725196288365454	2.424978125014098	-1.424978125014098
4.739471805852963	3.0588337068996667	-2.0588337068996667
4.7537473233404715	1.40210186189313	-0.40210186189313
4.768022840827981	16.682678106576265	-15.682678106576265
4.782298358315489	5.659798635693941	-4.659798635693941
4.7965738758029985	1.1560509898938252	-0.15605098989382515
4.810849393290507	2.097124661617804	-1.097124661617804
4.825124910778016	1.7192862802121534	-0.7192862802121534
4.839400428265525	2.762287568825487	-1.7622875688254869
4.853675945753034	3.0307354005822638	-2.0307354005822638
4.8679514632405425	1.4188133991943312	-0.41881339919433125
4.882226980728052	6.963353093559351	-5.963353093559351
4.896502498215561	1.6846679436925385	-0.6846679436925385
4.91077801570307	1.2991621552555057	-0.2991621552555057
4.925053533190579	2.954658775441074	-1.9546587754410738
4.939329050678087	1.8671927112193132	-0.8671927112193132
4.953604568165597	3.1859256824981568	-2.1859256824981568
4.967880085653105	8.195763103477693	-7.195763103477693
4.9821556031406145	4.133395456447461	-3.1333954564474613
4.996431120628123	7.883331265840773	-6.883331265840773
5.010706638115632	1.253671077511704	-0.2536710775117039
5.024982155603141	1.0297266300190295	-0.029726630019029532
5.03925767309065	2.0465651957013216	-1.0465651957013216
5.053533190578159	1.5642375093929204	-0.5642375093929204
5.067808708065668	4.143927885043199	-3.1439278850431993
5.082084225553177	1.5500198005486965	-0.5500198005486965
5.0963597430406855	10.811609999283936	-9.811609999283936
5.110635260528195	8.888388605675058	-7.888388605675058
5.124910778015703	1.3541277886585126	-0.3541277886585126
5.139186295503213	1.5274512664480495	-0.5274512664480495
5.153461812990721	3.1119696750376273	-2.1119696750376273
5.16773733047823	1.3099757944205972	-0.3099757944205972
5.18201284796574	1.3264558023248023	-0.3264558023248023
5.196288365453248	3.16355437046185	-2.16355437046185
5.2105638829407575	73.65739790930105	-72.65739790930105
5.224839400428266	4.773331379331738	-3.7733313793317382
5.239114917915775	8.677933361520852	-7.677933361520852
5.253390435403284	2.077352389203915	-1.0773523892039152
5.267665952890793	2.7090775064040993	-1.7090775064040993
5.281941470378301	2.655478253252964	-1.655478253252964
5.296216987865811	2.387831059005856	-1.387831059005856
5.310492505353319	1.461625274522172	-0.46162527452217206
5.3247680228408285	1.3643460378637626	-0.36434603786376263
5.339043540328338	3.2297159565528117	-2.2297159565528117
5.353319057815846	1.1982004443369847	-0.1982004443369847
5.367594575303356	22.345698148199563	-21.345698148199563
5.381870092790864	1.717039100599671	-0.717039100599671
5.396145610278373	4.700432815793093	-3.700432815793093
5.410421127765882	1.0964831930535313	-0.09648319305353126
5.424696645253391	1.2028564736481793	-0.20285647364817927
5.4389721627409	4.5810579673544085	-3.5810579673544085
5.453247680228409	2.218574097129922	-1.2185740971299222
5.467523197715917	1.6170995326228244	-0.6170995326228244
5.481798715203427	8.6679957138189	-7.6679957138189
5.496074232690936	1.9400534038249648	-0.9400534038249648
5.510349750178444	4.648263684964595	-3.6482636849645953
5.524625267665954	2.064949224932973	-1.064949224932973
5.538900785153462	2.9042883327807156	-1.9042883327807156
5.5531763026409715	1.8304963626567026	-0.8304963626567026
5.56745182012848	3.262670629104021	-2.262670629104021
5.581727337615989	4.874694920151957	-3.874694920151957
5.596002855103498	2.514463597625355	-1.514463597625355
5.610278372591007	2.7884454019123135	-1.7884454019123135
5.6245538900785155	2.132900358197582	-1.132900358197582
5.638829407566025	3.161070922573767	-2.161070922573767
5.653104925053534	3.5989503337359317	-2.5989503337359317
5.667380442541043	3.6030729791199327	-2.6030729791199327
5.681655960028552	4.021739402840169	-3.0217394028401694
5.69593147751606	2.8255303591199152	-1.8255303591199152
5.71020699500357	6.032911946807035	-5.032911946807035
5.724482512491078	8.469785678309048	-7.469785678309048
5.738758029978587	1.4355441958964235	-0.43554419589642346
5.753033547466096	2.0762953815128107	-1.0762953815128107
5.767309064953605	1.2300155069981842	-0.23001550699818418
5.781584582441114	2.077387386656194	-1.077387386656194
5.795860099928623	4.19246589393862	-3.1924658939386203
5.810135617416132	3.803455644563667	-2.803455644563667
5.824411134903641	3.5223400733132424	-2.5223400733132424
5.83868665239115	5.263455305591493	-4.263455305591493
5.8529621698786585	4.665309541057799	-3.665309541057799
5.867237687366168	1.07905432035928	-0.07905432035927995
5.881513204853676	2.828105758737134	-1.8281057587371339
5.895788722341186	3.34281806417003	-2.34281806417003
5.910064239828694	6.088454217282648	-5.088454217282648
5.924339757316203	2.614625653105223	-1.614625653105223
5.938615274803713	5.419397781883647	-4.419397781883647
5.952890792291221	3.5257704085269634	-2.5257704085269634
5.96716630977873	1.4200453134094213	-0.4200453134094213
5.981441827266239	3.9956883320113157	-2.9956883320113157
5.995717344753748	3.5181592373224335	-2.5181592373224335
6.009992862241257	2.4225648391250174	-1.4225648391250174
6.024268379728766	2.2780808001978494	-1.2780808001978494
6.038543897216274	1.7784004956104382	-0.7784004956104382
6.052819414703784	1.7013779798017246	-0.7013779798017246
6.067094932191292	1.4968388758659141	-0.49683887586591413
6.0813704496788015	3.6385720982600134	-2.6385720982600134
6.095645967166311	1.6142596909786873	-0.6142596909786873
6.109921484653819	1.827787544646838	-0.8277875446468379
6.124197002141329	1.7372694507479747	-0.7372694507479747
6.138472519628837	4.7777196284806385	-3.7777196284806385
6.152748037116346	7.749459944848413	-6.749459944848413
6.167023554603855	4.876816577414968	-3.876816577414968
6.181299072091364	4.6818392010986685	-3.6818392010986685
6.1955745895788725	2.4279404048143642	-1.4279404048143642
6.209850107066382	7.5545371294196295	-6.5545371294196295
6.22412562455389	3.172867838304493	-2.172867838304493
6.2384011420414	2.21175343925279	-1.21175343925279
6.252676659528909	1.8544635528971976	-0.8544635528971976
6.266952177016417	3.3527590840055366	-2.3527590840055366
6.281227694503927	2.066712617179071	-1.0667126171790708
6.295503211991435	4.26656488519529	-3.26656488519529
6.3097787294789445	2.978832978157298	-1.978832978157298
6.324054246966453	3.5646564775786693	-2.5646564775786693
6.338329764453962	1.5226644780243659	-0.5226644780243659
6.352605281941471	4.001030011767826	-3.001030011767826
6.36688079942898	2.066457990289957	-1.066457990289957
6.381156316916488	2.6737849428111136	-1.6737849428111136
6.395431834403998	1.7331361924428246	-0.7331361924428246
6.409707351891507	1.9414101643551125	-0.9414101643551125
6.4239828693790155	5.020498596552055	-4.020498596552055
6.438258386866525	2.1098475149407143	-1.1098475149407143
6.452533904354033	3.811126574904091	-2.811126574904091
6.466809421841543	1.7417446590589636	-0.7417446590589636
6.481084939329051	5.591343391635248	-4.591343391635248
6.49536045681656	2.0558688367736173	-1.0558688367736173
6.509635974304069	1.396726082998868	-0.3967260829988679
6.523911491791578	2.2152056115579764	-1.2152056115579764
6.538187009279087	2.135057331413193	-1.135057331413193
6.552462526766596	1.492444902503681	-0.492444902503681
6.566738044254105	6.000428431171629	-5.000428431171629
6.581013561741614	1.513776066183785	-0.5137760661837849
6.595289079229123	1.8383343519489743	-0.8383343519489743
6.609564596716631	3.3297606415963794	-2.3297606415963794
6.623840114204141	6.226936052576379	-5.226936052576379
6.638115631691649	2.6479972744514013	-1.6479972744514013
6.6523911491791585	1.1984429032142518	-0.19844290321425184
6.666666666666667	4.0548200419718965	-3.0548200419718965
6.680942184154176	2.8553451279954487	-1.8553451279954487
6.695217701641685	1.5573907726302838	-0.5573907726302838
6.709493219129194	1.9336368070193666	-0.9336368070193666
6.723768736616703	5.351217573318809	-4.351217573318809
6.738044254104212	2.520241207336466	-1.5202412073364662
6.752319771591721	3.3482830566771558	-2.3482830566771558
6.76659528907923	1.7556366433300636	-0.7556366433300636
6.780870806566739	0.9995298113136519	0.000470188686348072
6.795146324054247	1.9354676562918913	-0.9354676562918913
6.809421841541757	4.579330590139029	-3.579330590139029
6.823697359029265	2.9423544115269573	-1.9423544115269573
6.837972876516774	4.483856078842144	-3.4838560788421438
6.852248394004283	3.5300825475728406	-2.5300825475728406
6.866523911491792	5.81398566651913	-4.81398566651913
6.8807994289793015	2.5234346335774682	-1.5234346335774682
6.89507494646681	5.486954512811389	-4.486954512811389
6.909350463954319	3.5813418836480824	-2.5813418836480824
6.923625981441828	2.755206587618827	-1.7552065876188272
6.937901498929337	1.4688342133013197	-0.4688342133013197
6.9521770164168455	1.465589312095963	-0.4655893120959631
6.966452533904355	1.8237186880986611	-0.8237186880986611
6.980728051391863	2.3888675179098215	-1.3888675179098215
6.995003568879373	6.512907271065177	-5.512907271065177
7.009279086366882	1.3423264450862504	-0.34232644508625043
7.02355460385439	3.14694504830168	-2.14694504830168
7.0378301213419	7.088187892998801	-6.088187892998801
7.052105638829408	7.5792759830291105	-6.5792759830291105
7.066381156316917	5.950227937076	-4.950227937076
7.080656673804426	3.03599804531194	-2.03599804531194
7.094932191291935	3.0493354324822834	-2.0493354324822834
7.109207708779444	6.045014749696013	-5.045014749696013
7.123483226266953	1.632922797239653	-0.632922797239653
7.137758743754461	2.0832197100128673	-1.0832197100128673
7.152034261241971	4.488753489132678	-3.4887534891326784
7.16630977872948	3.6832162448901737	-2.6832162448901737
7.1805852962169885	2.8150815479582256	-1.8150815479582256
7.194860813704498	4.925623107061398	-3.925623107061398
7.209136331192006	2.2875574456296395	-1.2875574456296395
7.223411848679516	3.685161131367335	-2.685161131367335
7.237687366167024	3.813499906146033	-2.813499906146033
7.251962883654533	1.704307253729723	-0.704307253729723
7.266238401142042	8.64138409339557	-7.641384093395571
7.280513918629551	5.562622000802141	-4.562622000802141
7.2947894361170595	1.8077508756115652	-0.8077508756115652
7.309064953604569	3.1236311028099673	-2.1236311028099673
7.323340471092078	1.7613915523012083	-0.7613915523012083
7.337615988579587	8.560681976976312	-7.560681976976312
7.351891506067096	1.3612954987557853	-0.36129549875578526
7.366167023554604	22.801567540126214	-21.801567540126214
7.380442541042114	7.376816464250908	-6.376816464250908
7.394718058529622	25.343607217151177	-24.343607217151177
7.4089935760171315	3.3980408031410905	-2.3980408031410905
7.42326909350464	1.9577072264051063	-0.9577072264051063
7.437544610992149	0.7110422891718895	0.2889577108281105
7.451820128479658	1.6046379155904311	-0.6046379155904311
7.466095645967167	1.4739362261812845	-0.4739362261812845
7.480371163454676	1.516604410983748	-0.516604410983748
7.494646680942185	2.219932377175468	-1.2199323771754682
7.508922198429694	1.9694983299044597	-0.9694983299044597
7.5231977159172025	4.661982427948429	-3.6619824279484288
7.537473233404712	9.905323472016525	-8.905323472016525
7.55174875089222	1.0404705370112135	-0.0404705370112135
7.56602426837973	3.5315535309260535	-2.5315535309260535
7.580299785867238	2.7796268688529118	-1.7796268688529118
7.594575303354747	14.280467512272992	-13.280467512272992
7.608850820842256	3.5026479996304434	-2.5026479996304434
7.623126338329765	1.2330320863889075	-0.2330320863889075
7.6374018558172745	2.2193786170983256	-1.2193786170983256
7.651677373304783	1.4151727839396666	-0.4151727839396666
7.665952890792292	12.567961758962227	-11.567961758962227
7.680228408279801	3.0395634193697614	-2.0395634193697614
7.69450392576731	1.7076045598044753	-0.7076045598044753
7.7087794432548185	1.9561679035867074	-0.9561679035867074
7.723054960742328	0.9969586891746233	0.0030413108253767307
7.737330478229836	1.8999775530762375	-0.8999775530762375
7.7516059957173455	1.359784543574993	-0.3597845435749929
7.765881513204855	3.31203020531475	-2.31203020531475
7.780157030692363	1.3592196336274303	-0.35921963362743026
7.794432548179873	2.6842892316701272	-1.6842892316701272
7.808708065667381	3.325900732985382	-2.325900732985382
7.82298358315489	3.269636731030741	-2.269636731030741
7.837259100642399	2.0063338183170627	-1.0063338183170627
7.851534618129908	1.7869045406530009	-0.7869045406530009
7.865810135617417	5.657359073855656	-4.657359073855656
7.880085653104926	1.8558565797115083	-0.8558565797115083
7.894361170592434	1.1123259600190911	-0.11232596001909112
7.908636688079944	4.330396949255549	-3.330396949255549
7.922912205567453	5.006690307107919	-4.006690307107919
7.9371877230549615	1.32893388508246	-0.3289338850824599
7.951463240542471	1.5601546493960805	-0.5601546493960805
7.965738758029979	20.04743827019834	-19.04743827019834
7.9800142755174885	3.8287755534093066	-2.8287755534093066
7.994289793004997	2.011812698447886	-1.0118126984478861
8.008565310492505	1.415212866604362	-0.41521286660436196
8.022840827980016	3.3893542751928374	-2.3893542751928374
8.037116345467524	4.737032308933233	-3.737032308933233
8.051391862955033	2.5007931899288356	-1.5007931899288356
8.065667380442541	2.284601055390704	-1.284601055390704
8.079942897930051	8.779868910933178	-7.779868910933178
8.09421841541756	1.6672834034456523	-0.6672834034456523
8.108493932905068	1.491082019290895	-0.4910820192908949
8.122769450392578	13.548177650564615	-12.548177650564615
8.137044967880087	0.47153934366276856	0.5284606563372314
8.151320485367595	47.437037842205456	-46.437037842205456
8.165596002855104	2.226516927866828	-1.226516927866828
8.179871520342614	4.62434664721028	-3.62434664721028
8.194147037830122	56.26229450131296	-55.26229450131296
8.20842255531763	0.4535629492077686	0.5464370507922314
8.22269807280514	0.5075748084167349	0.49242519158326514
8.23697359029265	4.267616679574275	-3.2676166795742754
8.251249107780158	1.6280856925935712	-0.6280856925935712
8.265524625267666	3.659968544881073	-2.659968544881073
8.279800142755176	2.4569450871248986	-1.4569450871248986
8.294075660242685	8.072435189255689	-7.072435189255689
8.308351177730193	1.9718194507672624	-0.9718194507672624
8.322626695217702	2.9369884020700483	-1.9369884020700483
8.336902212705212	7.992009767225289	-6.992009767225289
8.35117773019272	1.4725163697246377	-0.47251636972463773
8.365453247680229	1.0686706183345687	-0.06867061833456867
8.379728765167739	3.4770558197139376	-2.4770558197139376
8.394004282655247	1.2933990864518015	-0.29339908645180146
8.408279800142756	1.2370466276502565	-0.23704662765025653
8.422555317630264	1.7395352676075366	-0.7395352676075366
8.436830835117775	6.366366383412259	-5.366366383412259
8.451106352605283	4.787753511576601	-3.787753511576601
8.465381870092791	6.225373349593364	-5.225373349593364
8.4796573875803	1.439834986968524	-0.4398349869685241
8.49393290506781	3.4925225518227654	-2.4925225518227654
8.508208422555319	11.883847302038415	-10.883847302038415
8.522483940042827	3.1876352473193035	-2.1876352473193035
8.536759457530337	7.463721761105848	-6.463721761105848
8.551034975017846	3.7625124303419084	-2.7625124303419084
8.565310492505354	10.139957804177135	-9.139957804177135
8.579586009992862	2.2939281467546007	-1.2939281467546007
8.593861527480373	1.7446985213255768	-0.7446985213255768
8.608137044967881	1.6865839283661372	-0.6865839283661372
8.62241256245539	2.5399291107871957	-1.5399291107871957
8.636688079942898	2.8905509831028096	-1.8905509831028096
8.650963597430408	5.327307432203244	-4.327307432203244
8.665239114917917	2.5754150883427913	-1.5754150883427913
8.679514632405425	1.8852120481827788	-0.8852120481827788
8.693790149892935	1.739264970681294	-0.7392649706812939
8.708065667380444	1.6197707226340978	-0.6197707226340978
8.722341184867952	10.420437626474675	-9.420437626474675
8.73661670235546	10.813929783228904	-9.813929783228904
8.75089221984297	2.7242750633116675	-1.7242750633116675
8.76516773733048	3.0830567430069173	-2.0830567430069173
8.779443254817988	3.2332597676702313	-2.2332597676702313
8.793718772305496	2.193727107337234	-1.1937271073372342
8.807994289793006	5.500244484649548	-4.500244484649548
8.822269807280515	2.691897180853621	-1.691897180853621
8.836545324768023	0.931744820105269	0.06825517989473096
8.850820842255533	1.6117994507983846	-0.6117994507983846
8.865096359743042	2.369509998810937	-1.369509998810937
8.87937187723055	3.443974456637074	-2.443974456637074
8.893647394718059	6.26192497555363	-5.26192497555363
8.907922912205569	2.899407037916587	-1.8994070379165868
8.922198429693077	1.8254546045050435	-0.8254546045050435
8.936473947180586	4.004358264866872	-3.0043582648668723
8.950749464668094	3.2742889948645004	-2.2742889948645004
8.965024982155605	1.4590589550469957	-0.4590589550469957
8.979300499643113	2.0468940789976062	-1.0468940789976062
8.993576017130621	1.12935264157376	-0.12935264157376003
9.007851534618132	5.438414454136829	-4.438414454136829
9.02212705210564	1.5172072378687989	-0.5172072378687989
9.036402569593148	1.3600023913188042	-0.3600023913188042
9.050678087080657	2.398574237222493	-1.3985742372224932
9.064953604568167	4.068291267185393	-3.0682912671853932
9.079229122055676	1.893114417474382	-0.8931144174743819
9.093504639543184	3.1954647181748808	-2.1954647181748808
9.107780157030692	4.999642878810971	-3.9996428788109712
9.122055674518203	2.486762529993998	-1.4867625299939982
9.136331192005711	3.8908061552869393	-2.8908061552869393
9.15060670949322	1.1231846038188134	-0.12318460381881335
9.16488222698073	3.6519029768404345	-2.6519029768404345
9.179157744468238	3.012587842586843	-2.012587842586843
9.193433261955747	1.6059707308632238	-0.6059707308632238
9.207708779443255	2.281520683398846	-1.281520683398846
9.221984296930765	4.625184750705821	-3.625184750705821
9.236259814418274	2.521253370349205	-1.5212533703492048
9.250535331905782	6.684634683904932	-5.684634683904932
9.26481084939329	0.9764289585335365	0.023571041466463494
9.2790863668808	2.5536447509595726	-1.5536447509595726
9.29336188436831	11.870964591239503	-10.870964591239503
9.307637401855818	5.078460829500984	-4.078460829500984
9.321912919343328	3.2281452213230395	-2.2281452213230395
9.336188436830836	1.3307449296533664	-0.33074492965336644
9.350463954318345	2.2014820874119727	-1.2014820874119727
9.364739471805853	1.1236624054344921	-0.12366240543449214
9.379014989293363	1.3284351973496498	-0.32843519734964977
9.393290506780872	18.975580219813388	-17.975580219813388
9.40756602426838	3.9025090739764	-2.9025090739764
9.421841541755889	5.027498039517125	-4.027498039517125
9.436117059243399	1.2699046859133867	-0.2699046859133867
9.450392576730907	2.461337572355505	-1.461337572355505
9.464668094218416	2.901609003084155	-1.9016090030841548
9.478943611705926	1.7238691862592974	-0.7238691862592974
9.493219129193434	2.2635508154000785	-1.2635508154000785
9.507494646680943	1.292795962674824	-0.292795962674824
9.521770164168451	0.655868067373008	0.34413193262699204
9.536045681655962	1.9802358785661116	-0.9802358785661116
9.55032119914347	2.928684663949663	-1.9286846639496629
9.564596716630978	6.903031074743959	-5.903031074743959
9.578872234118487	1.6552017825104524	-0.6552017825104524
9.593147751605997	6.535802893012825	-5.535802893012825
9.607423269093506	1.3626631313542037	-0.3626631313542037
9.621698786581014	2.206410515858197	-1.206410515858197
9.635974304068524	5.357495061145398	-4.357495061145398
9.650249821556033	6.649521813127526	-5.649521813127526
9.664525339043541	2.7263972933607454	-1.7263972933607454
9.67880085653105	1.4486632424658696	-0.44866324246586964
9.69307637401856	2.156177779381698	-1.1561777793816979
9.707351891506068	1.3674244442271621	-0.36742444422716214
9.721627408993577	2.4617897508855107	-1.4617897508855107
9.735902926481085	2.305496775177727	-1.305496775177727
9.750178443968595	1.4805783601110474	-0.4805783601110474
9.764453961456104	1.1933758822960574	-0.1933758822960574
9.778729478943612	1.6753876396294936	-0.6753876396294936
9.793004996431122	4.6946841766682095	-3.6946841766682095
9.80728051391863	2.2706560712774544	-1.2706560712774544
9.82155603140614	7.8567649985014425	-6.8567649985014425
9.835831548893648	3.480838563290653	-2.480838563290653
9.850107066381158	3.6774550061303906	-2.6774550061303906
9.864382583868666	2.597794750322423	-1.5977947503224228
9.878658101356175	1.4509798678831398	-0.4509798678831398
9.892933618843683	1.896792338240825	-0.8967923382408249
9.907209136331193	2.601176221858834	-1.6011762218588341
9.921484653818702	2.1508269946077316	-1.1508269946077316
9.93576017130621	3.636072770839073	-2.636072770839073
9.95003568879372	5.751731901418759	-4.751731901418759
9.964311206281229	2.026749333087167	-1.0267493330871669
9.978586723768737	5.4634602394201455	-4.4634602394201455
9.992862241256246	2.833494878708999	-1.8334948787089989
