# Supplementary material for: Terahertz Spectroscopic Analysis of Lactose in Infant Formula: Implications for Detection and Quantification
Source: Molecules. 2022 Aug 8;27(15):5040. doi: 10.3390/molecules27155040 (PMC9370465; doi:10.3390/molecules27155040)
Supplement: Supplementary file 1 [file molecules-27-05040-s001.zip › data/set1_ambient_1/frequency_domain/L049.csv]

0.0	0.8749242982739416	0.12507570172605842
0.014275517487508924	0.6629812171650065	0.33701878283499354
0.028551034975017847	1.1758608089469897	-0.17586080894698974
0.04282655246252677	0.7471160761837243	0.25288392381627567
0.057102069950035694	1.2989830498076136	-0.2989830498076136
0.07137758743754462	1.3038019030160641	-0.30380190301606413
0.08565310492505354	3.1194012443166494	-2.1194012443166494
0.09992862241256247	0.5270010371439157	0.47299896285608434
0.11420413990007139	0.6518709233311293	0.3481290766688707
0.12847965738758033	0.9426547506070315	0.05734524939296848
0.14275517487508924	1.3510576501374865	-0.35105765013748647
0.15703069236259815	1.4586983658400998	-0.4586983658400998
0.17130620985010708	0.8967298747650667	0.10327012523493329
0.18558172733761602	0.76158052226118	0.23841947773882
0.19985724482512493	0.884503723434701	0.11549627656529904
0.21413276231263384	0.9915790205155893	0.008420979484410673
0.22840827980014278	0.9871456776148454	0.012854322385154604
0.24268379728765171	0.9462269150036008	0.05377308499639921
0.25695931477516065	0.9191407365588783	0.08085926344112171
0.27123483226266953	1.0072300448020097	-0.0072300448020097274
0.28551034975017847	1.042395203759276	-0.04239520375927608
0.2997858672376874	1.0020520054155433	-0.00205200541554329
0.3140613847251963	0.9243061091243787	0.07569389087562128
0.32833690221270523	0.8664795478498791	0.13352045215012087
0.34261241970021417	0.8828204801851107	0.11717951981488928
0.3568879371877231	0.9192905885026005	0.08070941149739952
0.37116345467523204	0.9518252582405504	0.04817474175944958
0.3854389721627409	0.9643015539066266	0.03569844609337336
0.39971448965024986	0.9724440102763731	0.02755598972362694
0.4139900071377588	0.9675831316972779	0.03241686830272206
0.4282655246252677	0.9412737093333842	0.05872629066661583
0.4425410421127766	0.904728451525871	0.095271548474129
0.45681655960028555	0.8726893198596823	0.12731068014031766
0.4710920770877945	0.8524345922647758	0.1475654077352242
0.48536759457530343	0.8463828918966639	0.15361710810333606
0.4996431120628123	0.8235502547941097	0.1764497452058903
0.5139186295503213	0.6968179434851356	0.3031820565148644
0.5281941470378302	0.3575591394859331	0.6424408605140669
0.5424696645253391	0.5502783554747982	0.4497216445252018
0.5567451820128481	0.8150597508838475	0.18494024911615248
0.5710206995003569	0.8808679581962683	0.11913204180373171
0.5852962169878658	0.8836950670514351	0.11630493294856492
0.5995717344753748	0.8695986700771658	0.13040132992283415
0.6138472519628837	0.8574930346085768	0.14250696539142316
0.6281227694503926	0.8630300523389535	0.13696994766104653
0.6423982869379016	0.8815648428488692	0.11843515715113084
0.6566738044254105	0.9152478980368908	0.08475210196310923
0.6709493219129194	0.9413247976228447	0.05867520237715529
0.6852248394004283	0.9500988317880004	0.049901168211999636
0.6995003568879372	0.9396045586280688	0.0603954413719312
0.7137758743754462	0.9082341511258251	0.09176584887417494
0.7280513918629551	0.8761688586637388	0.12383114133626116
0.7423269093504641	0.8550385001088526	0.14496149989114737
0.756602426837973	0.8522911084678046	0.14770889153219535
0.7708779443254818	0.863087254855401	0.13691274514459895
0.7851534618129908	0.8878093446236239	0.11219065537637607
0.7994289793004997	0.9144389323276791	0.08556106767232086
0.8137044967880086	0.9322095152018909	0.06779048479810912
0.8279800142755176	0.9314355914358451	0.06856440856415491
0.8422555317630265	0.9058219574966596	0.09417804250334039
0.8565310492505354	0.8712516597593976	0.12874834024060244
0.8708065667380444	0.8376334550789147	0.16236654492108527
0.8850820842255532	0.8174668176869576	0.18253318231304239
0.8993576017130622	0.8176494937407541	0.18235050625924587
0.9136331192005711	0.8346351580643551	0.16536484193564494
0.92790863668808	0.857018255794564	0.14298174420543597
0.942184154175589	0.8806832408826344	0.11931675911736561
0.9564596716630979	0.8852680341227845	0.11473196587721546
0.9707351891506069	0.8760828431931436	0.12391715680685644
0.9850107066381157	0.8501313624846792	0.14986863751532076
0.9992862241256246	0.8215788244257047	0.17842117557429527
1.0135617416131335	0.796666075576563	0.203333924423437
1.0278372591006426	0.7842331364926534	0.21576686350734664
1.0421127765881515	0.7903287596186604	0.20967124038133955
1.0563882940756604	0.8073315349386886	0.1926684650613114
1.0706638115631693	0.8307839466695841	0.1692160533304159
1.0849393290506781	0.842122375635943	0.15787762436405695
1.099214846538187	0.8350920022515218	0.1649079977484782
1.1134903640256961	0.8264076532058241	0.1735923467941759
1.127765881513205	0.7651096240777305	0.23489037592226947
1.1420413990007139	0.7233719227410964	0.2766280772589036
1.1563169164882228	0.6938021427892399	0.3061978572107601
1.1705924339757316	0.6677827494258796	0.33221725057412044
1.1848679514632408	0.5980838905684182	0.40191610943158185
1.1991434689507496	0.5892840945623607	0.41071590543763925
1.2134189864382585	0.6675172341795281	0.33248276582047187
1.2276945039257674	0.7362335870829454	0.2637664129170546
1.2419700214132763	0.7250840180841924	0.2749159819158076
1.2562455389007852	0.6994668213977084	0.30053317860229156
1.2705210563882943	0.6644692530463321	0.3355307469536679
1.2847965738758031	0.6263594206743384	0.37364057932566164
1.299072091363312	0.5928434397065624	0.4071565602934376
1.313347608850821	0.5475942908942505	0.4524057091057495
1.3276231263383298	0.47796319254934594	0.5220368074506541
1.341898643825839	0.3636291262967947	0.6363708737032052
1.3561741613133478	0.21671990945264713	0.7832800905473529
1.3704496788008567	0.134696658158053	0.865303341841947
1.3847251962883655	0.19028393087303955	0.8097160691269605
1.3990007137758744	0.36426884398174286	0.6357311560182571
1.4132762312633835	0.5827493590327915	0.41725064096720854
1.4275517487508924	0.6043053742164206	0.3956946257835794
1.4418272662384013	0.6347586534772985	0.36524134652270146
1.4561027837259102	0.6480968930209561	0.3519031069790439
1.470378301213419	0.6630509155527375	0.33694908444726246
1.4846538187009282	0.6900307731515868	0.3099692268484132
1.498929336188437	0.7107860194327135	0.28921398056728653
1.513204853675946	0.7204960718559841	0.2795039281440159
1.5274803711634548	0.7152032244285279	0.2847967755714721
1.5417558886509637	0.7044991230259129	0.2955008769740871
1.5560314061384726	0.6842889363417459	0.3157110636582541
1.5703069236259817	0.6716452877128032	0.3283547122871968
1.5845824411134906	0.6583892229516705	0.34161077704832954
1.5988579586009994	0.6568689997169481	0.3431310002830519
1.6131334760885083	0.6724952845710994	0.3275047154289006
1.6274089935760172	0.6777837042556806	0.3222162957443194
1.6416845110635263	0.6829980633169056	0.3170019366830944
1.6559600285510352	0.6944579360992272	0.30554206390077276
1.670235546038544	0.9150550637317804	0.08494493626821964
1.684511063526053	0.6374078898706895	0.3625921101293105
1.6987865810135618	0.6255652339538742	0.3744347660461258
1.7130620985010707	0.5251359063860939	0.47486409361390614
1.7273376159885798	0.5972964615504577	0.4027035384495423
1.7416131334760887	0.6231505193099155	0.3768494806900845
1.7558886509635976	0.6070144556978253	0.3929855443021747
1.7701641684511065	0.586871351770577	0.41312864822942297
1.7844396859386153	0.5352553351754425	0.46474466482455745
1.7987152034261245	0.4946237031199185	0.5053762968800815
1.8129907209136333	0.4648103415274101	0.5351896584725899
1.8272662384011422	0.4734951930404969	0.5265048069595031
1.841541755888651	0.5123549162448284	0.48764508375517157
1.85581727337616	0.5490891787412757	0.4509108212587243
1.870092790863669	0.4673643158564724	0.5326356841435276
1.884368308351178	0.5921506377576196	0.40784936224238044
1.8986438258386868	0.5954609118710281	0.4045390881289719
1.9129193433261957	0.5747743815071191	0.4252256184928809
1.9271948608137046	0.6059043611581705	0.3940956388418295
1.9414703783012137	0.5720834541811495	0.4279165458188505
1.9557458957887226	0.562550313169237	0.437449686830763
1.9700214132762315	0.5642708878587692	0.4357291121412308
1.9842969307637404	0.5823648620154098	0.4176351379845902
1.9985724482512492	0.5895755775648871	0.4104244224351129
2.012847965738758	0.589877618874993	0.410122381125007
2.027123483226267	0.5818066367503602	0.41819336324963985
2.041399000713776	0.5526221751554883	0.4473778248445117
2.055674518201285	0.5458663677645806	0.45413363223541936
2.069950035688794	0.5149413257474361	0.4850586742525639
2.084225553176303	0.5051509799209994	0.49484902007900056
2.098501070663812	0.5129806175629945	0.4870193824370055
2.1127765881513207	0.5235477881240093	0.47645221187599074
2.1270521056388296	0.517386908012354	0.482613091987646
2.1413276231263385	0.5031037169917456	0.4968962830082544
2.1556031406138474	0.45358153662797335	0.5464184633720266
2.1698786581013563	0.6242025941458832	0.3757974058541168
2.184154175588865	0.45252266718025363	0.5474773328197464
2.198429693076374	0.6917266303294753	0.30827336967052466
2.2127052105638834	0.43369484024645616	0.5663051597535438
2.2269807280513922	0.42042362736064987	0.5795763726393501
2.241256245538901	0.4451758823043103	0.5548241176956896
2.25553176302641	0.48105361769554805	0.518946382304452
2.269807280513919	0.37034722513251317	0.6296527748674868
2.2840827980014278	0.4721322165003179	0.5278677834996821
2.2983583154889367	0.4490951497697653	0.5509048502302347
2.3126338329764455	0.41007420525903576	0.5899257947409642
2.3269093504639544	0.38719760844783807	0.6128023915521619
2.3411848679514633	0.40370468896146744	0.5962953110385325
2.355460385438972	0.3854904104676734	0.6145095895323266
2.3697359029264815	0.37745625501732444	0.6225437449826756
2.3840114204139904	0.3595808253769631	0.6404191746230369
2.3982869379014993	0.38118764309702796	0.618812356902972
2.412562455389008	0.34026611218959757	0.6597338878104024
2.426837972876517	0.28136328498094615	0.7186367150190538
2.441113490364026	0.24455115022830412	0.7554488497716959
2.455389007851535	0.26675237964964577	0.7332476203503542
2.4696645253390437	0.24078555409426558	0.7592144459057344
2.4839400428265526	0.18458258002800793	0.8154174199719921
2.4982155603140614	0.18173258798158987	0.8182674120184101
2.5124910778015703	0.16420161964940413	0.8357983803505958
2.5267665952890797	0.13142541840291622	0.8685745815970838
2.5410421127765885	0.10158362020194497	0.898416379798055
2.5553176302640974	0.06441517264343394	0.9355848273565661
2.5695931477516063	0.05913369483287509	0.9408663051671249
2.583868665239115	0.08792842675678339	0.9120715732432166
2.598144182726624	0.1502769276940581	0.8497230723059419
2.612419700214133	0.17637121594757127	0.8236287840524288
2.626695217701642	0.1021443531688152	0.8978556468311848
2.6409707351891507	0.3280177740539352	0.6719822259460648
2.6552462526766596	0.31076203146583986	0.6892379685341601
2.669521770164169	0.2611273460125978	0.7388726539874022
2.683797287651678	0.3107897778386306	0.6892102221613694
2.6980728051391867	0.2522873539630417	0.7477126460369583
2.7123483226266956	0.16727068145676738	0.8327293185432326
2.7266238401142044	0.17465380105224093	0.8253461989477591
2.7408993576017133	0.2574541009633063	0.7425458990366938
2.755174875089222	0.18438227510364197	0.8156177248963581
2.769450392576731	1.1310944586851461	-0.13109445868514613
2.78372591006424	0.5180007295392227	0.4819992704607773
2.798001427551749	0.1691209997435164	0.8308790002564836
2.8122769450392577	0.18613561937619877	0.8138643806238013
2.826552462526767	0.09125520826612818	0.9087447917338718
2.840827980014276	0.022226395849512335	0.9777736041504876
2.855103497501785	0.06404588866781766	0.9359541113321823
2.8693790149892937	0.11497028137169654	0.8850297186283035
2.8836545324768026	0.8052107300009577	0.19478926999904234
2.8979300499643115	0.12515890501959984	0.8748410949804002
2.9122055674518204	0.13237021408893693	0.8676297859110631
2.9264810849393292	0.1358078740956358	0.8641921259043642
2.940756602426838	0.061058092030818065	0.938941907969182
2.955032119914347	0.17996527475580487	0.8200347252441951
2.9693076374018563	0.8290221884871112	0.17097781151288882
2.983583154889365	0.271809888602427	0.7281901113975731
2.997858672376874	0.4362902199290403	0.5637097800709596
3.012134189864383	0.989912439465641	0.010087560534358997
3.026409707351892	0.5337644532064384	0.4662355467935616
3.0406852248394007	0.24764500303127268	0.7523549969687273
3.0549607423269096	0.03197907895069424	0.9680209210493058
3.0692362598144185	0.23781924116310063	0.7621807588368994
3.0835117773019274	0.23034949137483204	0.7696505086251679
3.0977872947894363	0.09717899353887892	0.9028210064611211
3.112062812276945	0.11397799545900877	0.8860220045409912
3.1263383297644545	0.3642699602559192	0.6357300397440808
3.1406138472519634	0.9057060151731176	0.09429398482688245
3.1548893647394722	0.293017752492471	0.706982247507529
3.169164882226981	4.512056863594861	-3.512056863594861
3.18344039971449	0.4727206566166487	0.5272793433833514
3.197715917201999	0.16279662846840656	0.8372033715315934
3.2119914346895078	0.3083152533066916	0.6916847466933085
3.2262669521770166	0.16081775270900003	0.839182247291
3.2405424696645255	0.24205224799612382	0.7579477520038762
3.2548179871520344	0.2522522189922965	0.7477477810077036
3.2690935046395433	0.18385837698718113	0.8161416230128189
3.2833690221270526	0.198049517564215	0.801950482435785
3.2976445396145615	0.2144152369427513	0.7855847630572487
3.3119200571020704	0.19571659752043588	0.8042834024795641
3.3261955745895793	1.009796683070287	-0.009796683070286916
3.340471092077088	0.817446126064137	0.18255387393586298
3.354746609564597	0.20335949406335657	0.7966405059366435
3.369022127052106	0.25766018366122706	0.7423398163387729
3.383297644539615	0.24881413217954065	0.7511858678204594
3.3975731620271237	0.2997817919197199	0.7002182080802801
3.4118486795146326	0.21042121953928633	0.7895787804607137
3.4261241970021414	0.18694509139742693	0.8130549086025731
3.4403997144896508	0.18304815577957909	0.8169518442204209
3.4546752319771596	0.20526648911143258	0.7947335108885674
3.4689507494646685	0.32327611848278665	0.6767238815172134
3.4832262669521774	0.3406514173314314	0.6593485826685686
3.4975017844396863	0.8394390379543865	0.16056096204561354
3.511777301927195	0.41468992227602386	0.5853100777239761
3.526052819414704	0.14642281639657048	0.8535771836034295
3.540328336902213	4.297788854511617	-3.2977888545116167
3.554603854389722	0.26672913817059146	0.7332708618294086
3.5688793718772307	0.5344081333159239	0.46559186668407615
3.58315488936474	0.33298755446294853	0.6670124455370514
3.597430406852249	2.8191458477956695	-1.8191458477956695
3.611705924339758	1.0080751567437611	-0.008075156743761136
3.6259814418272667	0.2707854702978588	0.7292145297021412
3.6402569593147756	0.951670676156582	0.04832932384341804
3.6545324768022844	2.3688363174577685	-1.3688363174577685
3.6688079942897933	4.649722141900749	-3.6497221419007486
3.683083511777302	0.5071068276860891	0.49289317231391094
3.697359029264811	0.5100551312775211	0.4899448687224789
3.71163454675232	0.5415856350781328	0.45841436492186716
3.725910064239829	0.600643436257827	0.399356563742173
3.740185581727338	0.4131645369891666	0.5868354630108334
3.754461099214847	0.2880931337109522	0.7119068662890478
3.768736616702356	0.45318372533452767	0.5468162746654723
3.783012134189865	0.6127463632403556	0.3872536367596444
3.7972876516773737	2.493424244618766	-1.4934242446187662
3.8115631691648826	2.303596328675319	-1.3035963286753192
3.8258386866523915	1.645989220030283	-0.645989220030283
3.8401142041399003	0.6739387333948953	0.3260612666051047
3.8543897216274092	0.9584510171510626	0.04154898284893738
3.868665239114918	0.42767479903174216	0.5723252009682578
3.8829407566024274	0.5030813374804715	0.49691866251952854
3.8972162740899363	0.4390809100291903	0.5609190899708096
3.911491791577445	0.4471306796695016	0.5528693203304984
3.925767309064954	1.0722119592598656	-0.07221195925986557
3.940042826552463	0.9092347552681151	0.09076524473188485
3.954318344039972	3.183484969752272	-2.183484969752272
3.9685938615274807	2.5067988434194874	-1.5067988434194874
3.9828693790149896	12.251556385197647	-11.251556385197647
3.9971448965024985	1.9024051697005284	-0.9024051697005284
4.011420413990008	1.254138518671757	-0.2541385186717571
4.025695931477516	1.9120698233761242	-0.9120698233761242
4.039971448965026	1.036125978906807	-0.03612597890680691
4.054246966452534	1.0660745157703897	-0.0660745157703897
4.068522483940043	0.9835815116341279	0.01641848836587212
4.082798001427552	0.6411001799657731	0.35889982003422694
4.097073518915061	0.7817091970657978	0.21829080293420222
4.11134903640257	1.2860450689864389	-0.2860450689864389
4.125624553890079	0.7837452209353829	0.2162547790646171
4.139900071377588	0.6086662028966321	0.3913337971033679
4.154175588865097	3.743301631594448	-2.743301631594448
4.168451106352606	2.6027619488698197	-1.6027619488698197
4.182726623840114	2.1452574496940384	-1.1452574496940384
4.197002141327624	2.887952204349032	-1.8879522043490322
4.211277658815132	2.268155969367877	-1.2681559693678768
4.2255531763026415	2.730803224911325	-1.730803224911325
4.23982869379015	2.1208367699797885	-1.1208367699797885
4.254104211277659	0.6750103860462492	0.3249896139537508
4.268379728765169	0.9937855476851286	0.006214452314871388
4.282655246252677	1.461758968752511	-0.461758968752511
4.296930763740186	0.9290783233945896	0.07092167660541038
4.311206281227695	0.7276166651309623	0.27238333486903765
4.325481798715204	0.9550515679262231	0.044948432073776856
4.3397573162027125	0.8208046846985392	0.17919531530146082
4.354032833690222	1.3863205442844948	-0.3863205442844948
4.36830835117773	1.389579021096766	-0.389579021096766
4.38258386866524	1.208397967836675	-0.20839796783667497
4.396859386152748	1.5114992608312972	-0.5114992608312972
4.411134903640257	1.495795208110827	-0.495795208110827
4.425410421127767	1.1925690177409343	-0.19256901774093427
4.439685938615275	1.1323548553230982	-0.1323548553230982
4.4539614561027845	3.3878856595623916	-2.3878856595623916
4.468236973590293	2.774980888977704	-1.7749808889777041
4.482512491077802	5.765302067928293	-4.765302067928293
4.496788008565311	1.6605820513511753	-0.6605820513511753
4.51106352605282	2.2698390828701123	-1.2698390828701123
4.5253390435403285	2.90080048076874	-1.9008004807687402
4.539614561027838	2.962050197719842	-1.962050197719842
4.553890078515346	3.139860770421932	-2.139860770421932
4.5681655960028555	0.5193500105143326	0.4806499894856674
4.582441113490365	4.376454387486157	-3.376454387486157
4.596716630977873	2.5411897850106127	-1.5411897850106127
4.610992148465383	4.199236369980431	-3.199236369980431
4.625267665952891	2.0144370921898713	-1.0144370921898713
4.6395431834404	2.465005855612135	-1.465005855612135
4.653818700927909	1.0811944149802988	-0.08119441498029878
4.668094218415418	0.8841708296766483	0.11582917032335172
4.682369735902927	2.2864756959526833	-1.2864756959526833
4.696645253390436	4.9626750964527035	-3.9626750964527035
4.710920770877944	1.4042323550985547	-0.4042323550985547
4.725196288365454	2.8221788930754657	-1.8221788930754657
4.739471805852963	3.5828914996736385	-2.5828914996736385
4.7537473233404715	1.7436280581620693	-0.7436280581620693
4.768022840827981	15.141034502612637	-14.141034502612637
4.782298358315489	3.06481753987933	-2.06481753987933
4.7965738758029985	1.1530221169044634	-0.15302211690446343
4.810849393290507	1.3843382901493804	-0.38433829014938037
4.825124910778016	2.2687896887892385	-1.2687896887892385
4.839400428265525	1.31294175377197	-0.3129417537719701
4.853675945753034	2.671664581815155	-1.671664581815155
4.8679514632405425	1.9250098481596976	-0.9250098481596976
4.882226980728052	5.80930622752803	-4.80930622752803
4.896502498215561	1.1316072580910346	-0.13160725809103457
4.91077801570307	2.1011642002279287	-1.1011642002279287
4.925053533190579	1.5671971662602666	-0.5671971662602666
4.939329050678087	2.472148342602905	-1.472148342602905
4.953604568165597	3.1305775268430134	-2.1305775268430134
4.967880085653105	14.158711831985213	-13.158711831985213
4.9821556031406145	5.127882568576038	-4.127882568576038
4.996431120628123	8.370457623181629	-7.370457623181629
5.010706638115632	1.239322678518718	-0.2393226785187179
5.024982155603141	0.9179562000438518	0.08204379995614819
5.03925767309065	1.8886841166659314	-0.8886841166659314
5.053533190578159	1.5998678933095605	-0.5998678933095605
5.067808708065668	6.706718705962282	-5.706718705962282
5.082084225553177	1.7129789285842307	-0.7129789285842307
5.0963597430406855	18.21267698943839	-17.21267698943839
5.110635260528195	14.352155415127939	-13.352155415127939
5.124910778015703	1.0811012674723839	-0.08110126747238389
5.139186295503213	1.3692225061504528	-0.3692225061504528
5.153461812990721	4.369198688245074	-3.369198688245074
5.16773733047823	1.881741803082854	-0.8817418030828541
5.18201284796574	1.3459851056193926	-0.34598510561939255
5.196288365453248	2.1581677757856914	-1.1581677757856914
5.2105638829407575	60.438485497256494	-59.438485497256494
5.224839400428266	7.5831866889810975	-6.5831866889810975
5.239114917915775	5.990427713003478	-4.990427713003478
5.253390435403284	1.774483924323605	-0.774483924323605
5.267665952890793	3.434522851858417	-2.434522851858417
5.281941470378301	2.803356586835046	-1.8033565868350458
5.296216987865811	0.8222368601544245	0.17776313984557546
5.310492505353319	2.0397960570383775	-1.0397960570383775
5.3247680228408285	1.2696107930585738	-0.2696107930585738
5.339043540328338	2.8706432313796175	-1.8706432313796175
5.353319057815846	1.8794175130508866	-0.8794175130508866
5.367594575303356	21.30178965796403	-20.30178965796403
5.381870092790864	2.28602544817133	-1.2860254481713298
5.396145610278373	4.921666021000083	-3.9216660210000827
5.410421127765882	0.9856028693771509	0.014397130622849086
5.424696645253391	1.744414332067145	-0.744414332067145
5.4389721627409	4.776075377228824	-3.776075377228824
5.453247680228409	2.007838607859128	-1.007838607859128
5.467523197715917	2.2407267077599955	-1.2407267077599955
5.481798715203427	10.777322497340318	-9.777322497340318
5.496074232690936	1.546992992288456	-0.546992992288456
5.510349750178444	3.964573668968499	-2.964573668968499
5.524625267665954	1.6387575882322303	-0.6387575882322303
5.538900785153462	4.219752035154331	-3.2197520351543307
5.5531763026409715	1.6484627095895552	-0.6484627095895552
5.56745182012848	3.3151608251150892	-2.3151608251150892
5.581727337615989	4.868706917170335	-3.8687069171703348
5.596002855103498	2.673968223180158	-1.6739682231801578
5.610278372591007	3.4599891499237745	-2.4599891499237745
5.6245538900785155	2.299841689893492	-1.299841689893492
5.638829407566025	1.811744941097253	-0.811744941097253
5.653104925053534	3.0551360982962734	-2.0551360982962734
5.667380442541043	5.230464889717926	-4.230464889717926
5.681655960028552	2.076979603448353	-1.0769796034483532
5.69593147751606	3.632599243264538	-2.632599243264538
5.71020699500357	6.278217895083262	-5.278217895083262
5.724482512491078	5.3997603674523065	-4.3997603674523065
5.738758029978587	2.0295617438365956	-1.0295617438365956
5.753033547466096	2.4045999444552963	-1.4045999444552963
5.767309064953605	1.1796628054994809	-0.17966280549948088
5.781584582441114	2.2191046915090187	-1.2191046915090187
5.795860099928623	6.460098341784502	-5.460098341784502
5.810135617416132	4.046222883562559	-3.0462228835625593
5.824411134903641	2.843300913280843	-1.8433009132808431
5.83868665239115	2.516665004673623	-1.516665004673623
5.8529621698786585	7.363647423957967	-6.363647423957967
5.867237687366168	2.251301377346849	-1.251301377346849
5.881513204853676	3.5764267368307903	-2.5764267368307903
5.895788722341186	3.118670570104991	-2.118670570104991
5.910064239828694	9.203808850619083	-8.203808850619083
5.924339757316203	2.092121723679973	-1.092121723679973
5.938615274803713	5.753962651075256	-4.753962651075256
5.952890792291221	1.5908659377825791	-0.5908659377825791
5.96716630977873	1.1954558078534412	-0.1954558078534412
5.981441827266239	3.573246934396507	-2.573246934396507
5.995717344753748	1.5282868963623573	-0.5282868963623573
6.009992862241257	2.2936915853346864	-1.2936915853346864
6.024268379728766	2.786981392229589	-1.7869813922295892
6.038543897216274	1.040819063888036	-0.04081906388803591
6.052819414703784	1.6244130287636354	-0.6244130287636354
6.067094932191292	4.3932316135252725	-3.3932316135252725
6.0813704496788015	3.143724324121532	-2.143724324121532
6.095645967166311	1.3400575930613305	-0.34005759306133054
6.109921484653819	1.691828016972812	-0.6918280169728119
6.124197002141329	1.6081765131813568	-0.6081765131813568
6.138472519628837	3.4676893520432786	-2.4676893520432786
6.152748037116346	5.961475254605632	-4.961475254605632
6.167023554603855	5.925615225144036	-4.925615225144036
6.181299072091364	3.5514161964275877	-2.5514161964275877
6.1955745895788725	2.739842229400872	-1.739842229400872
6.209850107066382	6.339530969872559	-5.339530969872559
6.22412562455389	2.2670705498807044	-1.2670705498807044
6.2384011420414	4.132285563055498	-3.1322855630554978
6.252676659528909	2.6890643143928044	-1.6890643143928044
6.266952177016417	2.898586823789338	-1.898586823789338
6.281227694503927	2.7334840466061965	-1.7334840466061965
6.295503211991435	3.2918015097568234	-2.2918015097568234
6.3097787294789445	2.1505746335719387	-1.1505746335719387
6.324054246966453	2.8823942578557094	-1.8823942578557094
6.338329764453962	1.5002679795399942	-0.5002679795399942
6.352605281941471	4.430957724324011	-3.430957724324011
6.36688079942898	3.026895603387734	-2.026895603387734
6.381156316916488	2.4081156984277907	-1.4081156984277907
6.395431834403998	3.7835633190859377	-2.7835633190859377
6.409707351891507	2.4370761139947414	-1.4370761139947414
6.4239828693790155	5.740607939134499	-4.740607939134499
6.438258386866525	3.181362967413442	-2.181362967413442
6.452533904354033	3.7195834039793656	-2.7195834039793656
6.466809421841543	2.347852181143283	-1.347852181143283
6.481084939329051	3.8337756951585327	-2.8337756951585327
6.49536045681656	2.4692840981756503	-1.4692840981756503
6.509635974304069	1.6898514805733422	-0.6898514805733422
6.523911491791578	1.3013864466801004	-0.3013864466801004
6.538187009279087	2.4610131783842313	-1.4610131783842313
6.552462526766596	2.376140900617055	-1.376140900617055
6.566738044254105	10.267849811010029	-9.267849811010029
6.581013561741614	0.9175905411958005	0.08240945880419948
6.595289079229123	1.4822889503142138	-0.4822889503142138
6.609564596716631	3.645154507414141	-2.645154507414141
6.623840114204141	4.769621701236312	-3.7696217012363116
6.638115631691649	2.867595489101091	-1.8675954891010909
6.6523911491791585	1.1705748645305334	-0.1705748645305334
6.666666666666667	3.270557387303327	-2.270557387303327
6.680942184154176	2.1707577985306896	-1.1707577985306896
6.695217701641685	2.810399353832607	-1.810399353832607
6.709493219129194	2.290930343715688	-1.2909303437156878
6.723768736616703	7.725001830207844	-6.725001830207844
6.738044254104212	3.584494233577471	-2.584494233577471
6.752319771591721	2.492898078311673	-1.492898078311673
6.76659528907923	5.112376001771567	-4.112376001771567
6.780870806566739	1.9344085485266218	-0.9344085485266218
6.795146324054247	2.183783113958013	-1.1837831139580128
6.809421841541757	3.3492063873893203	-2.3492063873893203
6.823697359029265	3.025627726976417	-2.025627726976417
6.837972876516774	2.7003219103759704	-1.7003219103759704
6.852248394004283	1.7768288066599416	-0.7768288066599416
6.866523911491792	3.1436447487084913	-2.1436447487084913
6.8807994289793015	1.231426099283785	-0.2314260992837851
6.89507494646681	7.326490006361809	-6.326490006361809
6.909350463954319	5.078788564031226	-4.078788564031226
6.923625981441828	3.0125112020878637	-2.0125112020878637
6.937901498929337	1.1982134584069768	-0.1982134584069768
6.9521770164168455	0.7480826004098718	0.25191739959012815
6.966452533904355	2.0420535125471044	-1.0420535125471044
6.980728051391863	2.2088367221842904	-1.2088367221842904
6.995003568879373	4.129668263268597	-3.129668263268597
7.009279086366882	2.3092249983394897	-1.3092249983394897
7.02355460385439	3.175223350143744	-2.175223350143744
7.0378301213419	8.659482999481932	-7.6594829994819325
7.052105638829408	2.343779027219661	-1.3437790272196608
7.066381156316917	7.208778241388868	-6.208778241388868
7.080656673804426	3.5155363964745767	-2.5155363964745767
7.094932191291935	2.0159597187815734	-1.0159597187815734
7.109207708779444	2.0610357015749488	-1.0610357015749488
7.123483226266953	1.646130966427614	-0.646130966427614
7.137758743754461	3.2777428346002226	-2.2777428346002226
7.152034261241971	3.1990492107870656	-2.1990492107870656
7.16630977872948	6.052891529330837	-5.052891529330837
7.1805852962169885	1.7597792425382708	-0.7597792425382708
7.194860813704498	5.637023045700758	-4.637023045700758
7.209136331192006	1.2606152270212203	-0.2606152270212203
7.223411848679516	3.1105657460963614	-2.1105657460963614
7.237687366167024	3.492084484636938	-2.492084484636938
7.251962883654533	1.2342916042107466	-0.23429160421074657
7.266238401142042	13.036929518953448	-12.036929518953448
7.280513918629551	6.179525091026318	-5.179525091026318
7.2947894361170595	1.1646054347224628	-0.1646054347224628
7.309064953604569	2.781627863301924	-1.781627863301924
7.323340471092078	1.5871000770561716	-0.5871000770561716
7.337615988579587	11.480828401417442	-10.480828401417442
7.351891506067096	1.4498698001536379	-0.44986980015363787
7.366167023554604	15.230151932688702	-14.230151932688702
7.380442541042114	5.805497027271976	-4.805497027271976
7.394718058529622	43.849878997559664	-42.849878997559664
7.4089935760171315	3.079281093900442	-2.079281093900442
7.42326909350464	1.528839604818078	-0.5288396048180779
7.437544610992149	1.3330448738275797	-0.33304487382757975
7.451820128479658	2.237368580149027	-1.237368580149027
7.466095645967167	1.630931991966469	-0.6309319919664691
7.480371163454676	3.3507779736657985	-2.3507779736657985
7.494646680942185	4.049076465038941	-3.049076465038941
7.508922198429694	2.05990285661949	-1.0599028566194901
7.5231977159172025	7.071026771166664	-6.071026771166664
7.537473233404712	8.27764189149257	-7.27764189149257
7.55174875089222	2.5573130682669776	-1.5573130682669776
7.56602426837973	4.286690338060565	-3.2866903380605654
7.580299785867238	1.4799285220219929	-0.4799285220219929
7.594575303354747	18.477187142321274	-17.477187142321274
7.608850820842256	2.731071416459064	-1.7310714164590641
7.623126338329765	1.1307651509513494	-0.13076515095134944
7.6374018558172745	1.3898133870499194	-0.3898133870499194
7.651677373304783	1.321631525052462	-0.32163152505246195
7.665952890792292	4.870466896731322	-3.8704668967313216
7.680228408279801	2.8692927906104964	-1.8692927906104964
7.69450392576731	2.6369037019020087	-1.6369037019020087
7.7087794432548185	1.963673004062016	-0.9636730040620161
7.723054960742328	0.35740137889254603	0.6425986211074539
7.737330478229836	2.178849469166884	-1.178849469166884
7.7516059957173455	1.1946784760462974	-0.1946784760462974
7.765881513204855	3.5348809432810526	-2.5348809432810526
7.780157030692363	2.446283977760025	-1.4462839777600252
7.794432548179873	2.153099177020997	-1.153099177020997
7.808708065667381	2.9635266573870216	-1.9635266573870216
7.82298358315489	3.1947418054033667	-2.1947418054033667
7.837259100642399	1.648438300148314	-0.648438300148314
7.851534618129908	1.8966411302378408	-0.8966411302378408
7.865810135617417	2.7615541664284002	-1.7615541664284002
7.880085653104926	1.3037082882292517	-0.30370828822925167
7.894361170592434	1.6788462456636202	-0.6788462456636202
7.908636688079944	2.0604562854162793	-1.0604562854162793
7.922912205567453	3.527173475863713	-2.527173475863713
7.9371877230549615	1.07501591853159	-0.07501591853158995
7.951463240542471	4.111148633803306	-3.111148633803306
7.965738758029979	16.308510421010638	-15.308510421010638
7.9800142755174885	2.7829771437863413	-1.7829771437863413
7.994289793004997	1.8229356061582493	-0.8229356061582493
8.008565310492505	1.0898873880539932	-0.08988738805399321
8.022840827980016	2.241121398153075	-1.241121398153075
8.037116345467524	7.01113558541558	-6.01113558541558
8.051391862955033	3.6497711113202533	-2.6497711113202533
8.065667380442541	3.055002689833038	-2.055002689833038
8.079942897930051	6.627450740967565	-5.627450740967565
8.09421841541756	1.4568290284030296	-0.45682902840302964
8.108493932905068	2.21282333053714	-1.21282333053714
8.122769450392578	29.616242265180706	-28.616242265180706
8.137044967880087	2.067022387279174	-1.0670223872791742
8.151320485367595	47.06090310300438	-46.06090310300438
8.165596002855104	3.0338324585503034	-2.0338324585503034
8.179871520342614	2.6534899242466317	-1.6534899242466317
8.194147037830122	59.450065535395915	-58.450065535395915
8.20842255531763	1.6846264104483224	-0.6846264104483224
8.22269807280514	1.6372814459348053	-0.6372814459348053
8.23697359029265	5.328103132739227	-4.328103132739227
8.251249107780158	2.0507232322294384	-1.0507232322294384
8.265524625267666	3.282100316363206	-2.282100316363206
8.279800142755176	3.1524558580169515	-2.1524558580169515
8.294075660242685	5.391187367263641	-4.391187367263641
8.308351177730193	2.0299842541300417	-1.0299842541300417
8.322626695217702	2.003715409610116	-1.0037154096101162
8.336902212705212	6.081463790355284	-5.081463790355284
8.35117773019272	1.9400696329890013	-0.9400696329890013
8.365453247680229	0.6564617869497802	0.3435382130502198
8.379728765167739	4.719262756462679	-3.719262756462679
8.394004282655247	2.1260810257792038	-1.1260810257792038
8.408279800142756	2.2877793421494435	-1.2877793421494435
8.422555317630264	2.0181532050891366	-1.0181532050891366
8.436830835117775	7.802215213504374	-6.802215213504374
8.451106352605283	2.942586399680506	-1.942586399680506
8.465381870092791	11.143111919369458	-10.143111919369458
8.4796573875803	2.4112537812184467	-1.4112537812184467
8.49393290506781	2.4303988581989486	-1.4303988581989486
8.508208422555319	7.975780516019998	-6.975780516019998
8.522483940042827	3.043293432497229	-2.043293432497229
8.536759457530337	6.3413032426435585	-5.3413032426435585
8.551034975017846	3.577306238016646	-2.577306238016646
8.565310492505354	12.431811589666196	-11.431811589666196
8.579586009992862	3.9834973798725883	-2.9834973798725883
8.593861527480373	1.7495443265693174	-0.7495443265693174
8.608137044967881	1.5456740579530535	-0.5456740579530535
8.62241256245539	3.0781908051507783	-2.0781908051507783
8.636688079942898	1.4194680307486958	-0.41946803074869576
8.650963597430408	3.1634765357583854	-2.1634765357583854
8.665239114917917	1.5528033612159287	-0.5528033612159287
8.679514632405425	1.7957359404162037	-0.7957359404162037
8.693790149892935	2.3573879244165274	-1.3573879244165274
8.708065667380444	1.4558333521148787	-0.45583335211487874
8.722341184867952	7.0954915853135585	-6.0954915853135585
8.73661670235546	7.10526713912701	-6.10526713912701
8.75089221984297	4.101984246119267	-3.101984246119267
8.76516773733048	4.772511668624124	-3.772511668624124
8.779443254817988	6.698497706830121	-5.698497706830121
8.793718772305496	2.145934465810067	-1.145934465810067
8.807994289793006	4.169302589165617	-3.169302589165617
8.822269807280515	1.747663593587981	-0.747663593587981
8.836545324768023	0.9367983824267705	0.06320161757322951
8.850820842255533	1.4742415727978395	-0.4742415727978395
8.865096359743042	2.379111106247988	-1.3791111062479882
8.87937187723055	2.216672344727367	-1.216672344727367
8.893647394718059	1.928091147521754	-0.9280911475217539
8.907922912205569	2.634148805448441	-1.634148805448441
8.922198429693077	3.6063055732410163	-2.6063055732410163
8.936473947180586	5.784559784027193	-4.784559784027193
8.950749464668094	2.1473261240658013	-1.1473261240658013
8.965024982155605	1.9493026338390846	-0.9493026338390846
8.979300499643113	3.6553697867396826	-2.6553697867396826
8.993576017130621	2.41114077295818	-1.4111407729581802
9.007851534618132	2.3055277165550447	-1.3055277165550447
9.02212705210564	1.6327034447527544	-0.6327034447527544
9.036402569593148	0.989011924738299	0.01098807526170098
9.050678087080657	3.0421666026749064	-2.0421666026749064
9.064953604568167	4.748832563497408	-3.748832563497408
9.079229122055676	1.590935483765413	-0.590935483765413
9.093504639543184	3.3825810533361067	-2.3825810533361067
9.107780157030692	2.0355751882981155	-1.0355751882981155
9.122055674518203	2.4778100441722932	-1.4778100441722932
9.136331192005711	2.569163923560579	-1.5691639235605792
9.15060670949322	1.5718181514144018	-0.5718181514144018
9.16488222698073	2.527601052298438	-1.5276010522984378
9.179157744468238	3.8587656092151423	-2.8587656092151423
9.193433261955747	2.6554724883160277	-1.6554724883160277
9.207708779443255	2.7603487818264276	-1.7603487818264276
9.221984296930765	5.174112832135169	-4.174112832135169
9.236259814418274	3.688296529505366	-2.688296529505366
9.250535331905782	6.125943294216793	-5.125943294216793
9.26481084939329	1.8138562158102227	-0.8138562158102227
9.2790863668808	2.260215224671251	-1.260215224671251
9.29336188436831	9.829265103077235	-8.829265103077235
9.307637401855818	4.636988853739782	-3.6369888537397816
9.321912919343328	2.5590677752462097	-1.5590677752462097
9.336188436830836	2.7516433515359067	-1.7516433515359067
9.350463954318345	2.099766475409106	-1.099766475409106
9.364739471805853	2.121186272848887	-1.1211862728488868
9.379014989293363	2.102708547058034	-1.1027085470580338
9.393290506780872	30.40585351623209	-29.40585351623209
9.40756602426838	5.31221853471786	-4.31221853471786
9.421841541755889	8.583167012559159	-7.583167012559159
9.436117059243399	1.7550367897793429	-0.7550367897793429
9.450392576730907	2.0940176307720875	-1.0940176307720875
9.464668094218416	3.101719228439541	-2.101719228439541
9.478943611705926	2.2561820263191463	-1.2561820263191463
9.493219129193434	2.340445579265114	-1.340445579265114
9.507494646680943	0.9954860330301112	0.004513966969888816
9.521770164168451	3.227574150019101	-2.227574150019101
9.536045681655962	1.680538241579204	-0.6805382415792041
9.55032119914347	2.1666717320772557	-1.1666717320772557
9.564596716630978	4.033563152867866	-3.033563152867866
9.578872234118487	2.1751426044545883	-1.1751426044545883
9.593147751605997	3.817393459077145	-2.817393459077145
9.607423269093506	1.1334084870347971	-0.13340848703479713
9.621698786581014	7.396623794061171	-6.396623794061171
9.635974304068524	12.76645811920977	-11.76645811920977
9.650249821556033	4.442571188491777	-3.442571188491777
9.664525339043541	2.3985530485693998	-1.3985530485693998
9.67880085653105	1.2539547357255498	-0.25395473572554983
9.69307637401856	2.1051551705211486	-1.1051551705211486
9.707351891506068	1.1599150694866167	-0.1599150694866167
9.721627408993577	3.371891195713715	-2.371891195713715
9.735902926481085	1.9919319724506939	-0.9919319724506939
9.750178443968595	1.6423839229084003	-0.6423839229084003
9.764453961456104	1.2600068150397212	-0.26000681503972123
9.778729478943612	1.746386475123724	-0.7463864751237239
9.793004996431122	5.957127120281038	-4.957127120281038
9.80728051391863	2.5680248275923105	-1.5680248275923105
9.82155603140614	3.284330646801544	-2.284330646801544
9.835831548893648	5.297056589905794	-4.297056589905794
9.850107066381158	7.325127250203472	-6.325127250203472
9.864382583868666	1.8555023877061345	-0.8555023877061345
9.878658101356175	2.61600615818959	-1.61600615818959
9.892933618843683	1.7548907668643303	-0.7548907668643303
9.907209136331193	2.5174739239696153	-1.5174739239696153
9.921484653818702	3.8617245260859447	-2.8617245260859447
9.93576017130621	5.736720864588311	-4.736720864588311
9.95003568879372	1.5328460685589125	-0.5328460685589125
9.964311206281229	3.32097941173164	-2.32097941173164
9.978586723768737	4.121166765933845	-3.121166765933845
9.992862241256246	2.432141729925489	-1.432141729925489
