# Supplementary material for: Terahertz Spectroscopic Analysis of Lactose in Infant Formula: Implications for Detection and Quantification
Source: Molecules. 2022 Aug 8;27(15):5040. doi: 10.3390/molecules27155040 (PMC9370465; doi:10.3390/molecules27155040)
Supplement: Supplementary file 1 [file molecules-27-05040-s001.zip › data/set1_ambient_1/frequency_domain/L080.csv]

0.0	0.8479848413767075	0.1520151586232925
0.014275517487508924	0.6265874188111792	0.3734125811888208
0.028551034975017847	1.1462391926727338	-0.14623919267273378
0.04282655246252677	0.7098550695969833	0.2901449304030167
0.057102069950035694	1.299442599024074	-0.2994425990240741
0.07137758743754462	1.3125440826167265	-0.3125440826167265
0.08565310492505354	3.316164412012916	-2.316164412012916
0.09992862241256247	0.5306358718928754	0.4693641281071246
0.11420413990007139	0.6296239235157964	0.37037607648420356
0.12847965738758033	0.9337498483499664	0.06625015165003356
0.14275517487508924	1.3512333789227686	-0.3512333789227686
0.15703069236259815	1.5052595820715513	-0.5052595820715513
0.17130620985010708	0.9211448805204611	0.07885511947953894
0.18558172733761602	0.7533234747448468	0.24667652525515316
0.19985724482512493	0.8614765051995016	0.13852349480049841
0.21413276231263384	0.9737470137231858	0.02625298627681416
0.22840827980014278	0.9411343734365695	0.05886562656343053
0.24268379728765171	0.8933790345664183	0.10662096543358168
0.25695931477516065	0.8537824140961939	0.14621758590380607
0.27123483226266953	0.9660966874390947	0.033903312560905285
0.28551034975017847	1.0162433513443687	-0.016243351344368717
0.2997858672376874	1.0146363425339218	-0.014636342533921765
0.3140613847251963	0.9485567841514803	0.05144321584851974
0.32833690221270523	0.8777481429391614	0.12225185706083863
0.34261241970021417	0.871330554007662	0.12866944599233798
0.3568879371877231	0.8731374371706124	0.12686256282938757
0.37116345467523204	0.8805027649420367	0.11949723505796328
0.3854389721627409	0.879985006372391	0.12001499362760903
0.39971448965024986	0.8990716261567849	0.10092837384321507
0.4139900071377588	0.9234623124405673	0.07653768755943269
0.4282655246252677	0.9376895300137562	0.06231046998624379
0.4425410421127766	0.925845140537489	0.07415485946251099
0.45681655960028555	0.8884964130061321	0.11150358699386786
0.4710920770877945	0.8390495347573546	0.16095046524264545
0.48536759457530343	0.7877801665876158	0.21221983341238415
0.4996431120628123	0.7217907798699666	0.27820922013003335
0.5139186295503213	0.5549953852751556	0.4450046147248444
0.5281941470378302	0.21554126268399473	0.7844587373160052
0.5424696645253391	0.39947896355402807	0.6005210364459719
0.5567451820128481	0.6926213991795467	0.3073786008204533
0.5710206995003569	0.8011921421102869	0.1988078578897131
0.5852962169878658	0.8584370724577091	0.14156292754229094
0.5995717344753748	0.8846003410765328	0.11539965892346715
0.6138472519628837	0.8813542947803981	0.11864570521960194
0.6281227694503926	0.8664981885636326	0.1335018114363674
0.6423982869379016	0.8477718269598697	0.15222817304013025
0.6566738044254105	0.8426170272926411	0.1573829727073589
0.6709493219129194	0.8466151437532582	0.1533848562467418
0.6852248394004283	0.8596754969909408	0.1403245030090592
0.6995003568879372	0.881609284923899	0.118390715076101
0.7137758743754462	0.8956824474344713	0.10431755256552866
0.7280513918629551	0.903716945549355	0.096283054450645
0.7423269093504641	0.8944711005913704	0.10552889940862964
0.756602426837973	0.8763930718447711	0.12360692815522889
0.7708779443254818	0.8519306250133158	0.14806937498668415
0.7851534618129908	0.836125903262247	0.163874096737753
0.7994289793004997	0.8304551624952806	0.16954483750471938
0.8137044967880086	0.8374460108719844	0.16255398912801555
0.8279800142755176	0.8527644949023852	0.14723550509761485
0.8422555317630265	0.8711098172710655	0.1288901827289345
0.8565310492505354	0.8847181605689777	0.11528183943102233
0.8708065667380444	0.881596531866267	0.11840346813373304
0.8850820842255532	0.8675745980888148	0.13242540191118524
0.8993576017130622	0.8474092148873064	0.15259078511269364
0.9136331192005711	0.8282400616293025	0.17175993837069747
0.92790863668808	0.8120480561955844	0.1879519438044156
0.942184154175589	0.8066555314280002	0.19334446857199983
0.9564596716630979	0.8075594588959782	0.19244054110402176
0.9707351891506069	0.8188718300360147	0.18112816996398529
0.9850107066381157	0.8312176701551006	0.16878232984489938
0.9992862241256246	0.8373451502988138	0.16265484970118615
1.0135617416131335	0.8311772003456083	0.16882279965439173
1.0278372591006426	0.8145270119942206	0.18547298800577938
1.0421127765881515	0.7943676645036425	0.2056323354963575
1.0563882940756604	0.7749549484822407	0.22504505151775933
1.0706638115631693	0.7671345800361535	0.23286541996384647
1.0849393290506781	0.7632367927935917	0.2367632072064083
1.099214846538187	0.7918469904389906	0.20815300956100935
1.1134903640256961	0.7924479811788737	0.20755201882112628
1.127765881513205	0.7644750639050972	0.23552493609490277
1.1420413990007139	0.7403134961200558	0.2596865038799442
1.1563169164882228	0.715015318387995	0.28498468161200496
1.1705924339757316	0.6267861885649314	0.3732138114350686
1.1848679514632408	0.5323568591081637	0.46764314089183634
1.1991434689507496	0.5142798458815211	0.4857201541184789
1.2134189864382585	0.5860719305524343	0.41392806944756566
1.2276945039257674	0.6504719200874329	0.34952807991256707
1.2419700214132763	0.658061113062957	0.341938886937043
1.2562455389007852	0.6580211334801211	0.34197886651987885
1.2705210563882943	0.6391225510941942	0.36087744890580575
1.2847965738758031	0.5946922745399285	0.40530772546007154
1.299072091363312	0.5341604280844713	0.4658395719155287
1.313347608850821	0.4552494878732447	0.5447505121267553
1.3276231263383298	0.35244595454843014	0.6475540454515698
1.341898643825839	0.21444340456324487	0.7855565954367552
1.3561741613133478	0.08409817452626688	0.9159018254737331
1.3704496788008567	0.04104873636996693	0.958951263630033
1.3847251962883655	0.08403258817145111	0.9159674118285489
1.3990007137758744	0.2143530660228512	0.7856469339771488
1.4132762312633835	0.39967585373245273	0.6003241462675473
1.4275517487508924	0.47852188135719304	0.521478118642807
1.4418272662384013	0.5457078961666877	0.4542921038333123
1.4561027837259102	0.5950762029551456	0.40492379704485437
1.470378301213419	0.6269089113698945	0.37309108863010554
1.4846538187009282	0.6539982503685264	0.34600174963147357
1.498929336188437	0.656561220481984	0.34343877951801605
1.513204853675946	0.6485589040632133	0.35144109593678674
1.5274803711634548	0.6419467308782922	0.35805326912170776
1.5417558886509637	0.6446536083836392	0.35534639161636083
1.5560314061384726	0.6522514549713798	0.3477485450286202
1.5703069236259817	0.6614680004638411	0.33853199953615887
1.5845824411134906	0.6619550835792654	0.33804491642073464
1.5988579586009994	0.6535345741504168	0.3464654258495832
1.6131334760885083	0.656223805021488	0.343776194978512
1.6274089935760172	0.6356908105109804	0.3643091894890196
1.6416845110635263	0.6258782935440026	0.3741217064559974
1.6559600285510352	0.6435082277443889	0.35649177225561113
1.670235546038544	1.0209291900244428	-0.020929190024442823
1.684511063526053	0.5815605883263298	0.41843941167367016
1.6987865810135618	0.6036556905128022	0.3963443094871978
1.7130620985010707	0.4727943642859018	0.5272056357140982
1.7273376159885798	0.5674918245597967	0.43250817544020326
1.7416131334760887	0.5908086684635977	0.4091913315364023
1.7558886509635976	0.5430830223480966	0.4569169776519034
1.7701641684511065	0.4990456883699624	0.5009543116300377
1.7844396859386153	0.43151359692566493	0.5684864030743351
1.7987152034261245	0.3610548339861142	0.6389451660138858
1.8129907209136333	0.35739264980860186	0.6426073501913981
1.8272662384011422	0.37213055568815884	0.6278694443118411
1.841541755888651	0.4232159427076426	0.5767840572923574
1.85581727337616	0.4767340729730717	0.5232659270269283
1.870092790863669	0.4340085852970363	0.5659914147029637
1.884368308351178	0.544181843840865	0.455818156159135
1.8986438258386868	0.542370552446632	0.457629447553368
1.9129193433261957	0.5170331974793546	0.4829668025206454
1.9271948608137046	0.538741178748454	0.46125882125154605
1.9414703783012137	0.5185909091737629	0.48140909082623706
1.9557458957887226	0.5227117633802124	0.4772882366197876
1.9700214132762315	0.5358257429980219	0.4641742570019781
1.9842969307637404	0.5585366331563694	0.44146336684363063
1.9985724482512492	0.5611699184140809	0.4388300815859191
2.012847965738758	0.5481768624392996	0.45182313756070036
2.027123483226267	0.52781331843207	0.47218668156793
2.041399000713776	0.48208677505688763	0.5179132249431124
2.055674518201285	0.486533258493496	0.513466741506504
2.069950035688794	0.4816993294565193	0.5183006705434807
2.084225553176303	0.4672252331279907	0.5327747668720093
2.098501070663812	0.47957087717837193	0.520429122821628
2.1127765881513207	0.48806672501453524	0.5119332749854648
2.1270521056388296	0.4731139871690227	0.5268860128309774
2.1413276231263385	0.4521477234824082	0.5478522765175917
2.1556031406138474	0.43863653337517683	0.5613634666248232
2.1698786581013563	0.5049583639533111	0.49504163604668894
2.184154175588865	0.4115507031806697	0.5884492968193302
2.198429693076374	0.49166171804994163	0.5083382819500584
2.2127052105638834	0.4199910074342605	0.5800089925657395
2.2269807280513922	0.3875824702647857	0.6124175297352143
2.241256245538901	0.42652657254382725	0.5734734274561728
2.25553176302641	0.4090512825172841	0.5909487174827159
2.269807280513919	0.4548906232044515	0.5451093767955485
2.2840827980014278	0.408300107626911	0.591699892373089
2.2983583154889367	0.37563856336936546	0.6243614366306345
2.3126338329764455	0.35547679984666397	0.6445232001533361
2.3269093504639544	0.361051301862658	0.638948698137342
2.3411848679514633	0.36296269032912015	0.6370373096708799
2.355460385438972	0.34767848354370817	0.6523215164562919
2.3697359029264815	0.33251655360370835	0.6674834463962916
2.3840114204139904	0.24761254007152866	0.7523874599284713
2.3982869379014993	0.4344347398308662	0.5655652601691338
2.412562455389008	0.22702347260462832	0.7729765273953717
2.426837972876517	0.20989264153138854	0.7901073584686115
2.441113490364026	0.2323108174240073	0.7676891825759927
2.455389007851535	0.2465937695169509	0.7534062304830491
2.4696645253390437	0.1246095239074656	0.8753904760925344
2.4839400428265526	0.1550799724269443	0.8449200275730557
2.4982155603140614	0.10345930642612929	0.8965406935738707
2.5124910778015703	0.052109757076675256	0.9478902429233247
2.5267665952890797	0.01751564998607072	0.9824843500139293
2.5410421127765885	0.021384331963991587	0.9786156680360084
2.5553176302640974	0.025972783260841077	0.9740272167391589
2.5695931477516063	0.05788721911451046	0.9421127808854896
2.583868665239115	0.06965344504863931	0.9303465549513606
2.598144182726624	0.0897809536165553	0.9102190463834448
2.612419700214133	0.05139791360873809	0.9486020863912619
2.626695217701642	0.256903506557915	0.743096493442085
2.6409707351891507	0.6938878599641802	0.30611214003581977
2.6552462526766596	0.3986912839574003	0.6013087160425997
2.669521770164169	0.25908371708330186	0.7409162829166982
2.683797287651678	0.06856339652983054	0.9314366034701694
2.6980728051391867	0.07854657367840887	0.9214534263215911
2.7123483226266956	0.12498785748254114	0.8750121425174588
2.7266238401142044	0.15664621910303825	0.8433537808969618
2.7408993576017133	0.11693576157938936	0.8830642384206107
2.755174875089222	0.04378922409626423	0.9562107759037358
2.769450392576731	1.1259485242797234	-0.12594852427972336
2.78372591006424	0.3442187495588603	0.6557812504411398
2.798001427551749	0.12407831394451041	0.8759216860554896
2.8122769450392577	0.03185921707662109	0.9681407829233789
2.826552462526767	0.04765988490655672	0.9523401150934433
2.840827980014276	0.05690092787727422	0.9430990721227258
2.855103497501785	0.075058900644929	0.924941099355071
2.8693790149892937	0.10458245915321104	0.8954175408467889
2.8836545324768026	1.141748821831879	-0.14174882183187898
2.8979300499643115	0.10341946099039417	0.8965805390096058
2.9122055674518204	0.09607378697654508	0.9039262130234549
2.9264810849393292	0.07478143728309329	0.9252185627169067
2.940756602426838	0.07462002605972456	0.9253799739402755
2.955032119914347	0.1854975945119549	0.8145024054880451
2.9693076374018563	0.6688459119959717	0.33115408800402835
2.983583154889365	0.26156656443253073	0.7384334355674693
2.997858672376874	0.34141020656728094	0.6585897934327191
3.012134189864383	0.9742227540998848	0.02577724590011521
3.026409707351892	0.4572765605521615	0.5427234394478385
3.0406852248394007	0.32324830349541434	0.6767516965045857
3.0549607423269096	0.19134546284529508	0.8086545371547049
3.0692362598144185	0.10910109776166504	0.8908989022383349
3.0835117773019274	0.11670722075069102	0.8832927792493089
3.0977872947894363	0.1706509649066857	0.8293490350933144
3.112062812276945	0.14447414807387482	0.8555258519261252
3.1263383297644545	0.3123310286092707	0.6876689713907294
3.1406138472519634	0.9566551240461677	0.043344875953832296
3.1548893647394722	0.3102934764236252	0.6897065235763749
3.169164882226981	5.154140414833323	-4.154140414833323
3.18344039971449	0.4440030869679089	0.5559969130320911
3.197715917201999	0.11520256586969482	0.8847974341303052
3.2119914346895078	0.36196712172944606	0.638032878270554
3.2262669521770166	0.2687287163475649	0.7312712836524351
3.2405424696645255	0.28369350315014524	0.7163064968498547
3.2548179871520344	0.17931166900316783	0.8206883309968321
3.2690935046395433	0.21855548836124084	0.7814445116387592
3.2833690221270526	0.1895732734012216	0.8104267265987783
3.2976445396145615	0.18863467414815846	0.8113653258518415
3.3119200571020704	0.16149945789240333	0.8385005421075966
3.3261955745895793	1.1331762827315504	-0.13317628273155036
3.340471092077088	0.722254195970144	0.27774580402985605
3.354746609564597	0.24308102286469963	0.7569189771353004
3.369022127052106	0.17896840849019185	0.8210315915098081
3.383297644539615	0.25516544210635045	0.7448345578936495
3.3975731620271237	0.2622841005499962	0.7377158994500038
3.4118486795146326	0.2265392169929142	0.7734607830070858
3.4261241970021414	0.2281504031566849	0.7718495968433151
3.4403997144896508	0.21883856657321743	0.7811614334267826
3.4546752319771596	0.14116326638158483	0.8588367336184152
3.4689507494646685	0.273171771812159	0.726828228187841
3.4832262669521774	0.29377290046237237	0.7062270995376276
3.4975017844396863	0.7085783188876004	0.29142168111239963
3.511777301927195	0.4446767485487201	0.5553232514512799
3.526052819414704	0.1992353533270789	0.8007646466729211
3.540328336902213	3.328110157404382	-2.328110157404382
3.554603854389722	0.3123500396067699	0.6876499603932301
3.5688793718772307	0.38829017177226494	0.6117098282277351
3.58315488936474	0.19776257098460803	0.802237429015392
3.597430406852249	3.403934525300952	-2.403934525300952
3.611705924339758	1.4221364469136122	-0.4221364469136122
3.6259814418272667	0.3426410638040645	0.6573589361959356
3.6402569593147756	1.0403683063409968	-0.04036830634099675
3.6545324768022844	1.8213673419132745	-0.8213673419132745
3.6688079942897933	4.112798950621724	-3.112798950621724
3.683083511777302	0.38607885088371496	0.613921149116285
3.697359029264811	0.7252664821795415	0.2747335178204585
3.71163454675232	0.6013276706163526	0.3986723293836474
3.725910064239829	0.4614372197105632	0.5385627802894368
3.740185581727338	0.43297014311700804	0.5670298568829919
3.754461099214847	0.3270928260388893	0.6729071739611108
3.768736616702356	0.6240270555159835	0.3759729444840165
3.783012134189865	0.5037664060484291	0.49623359395157085
3.7972876516773737	2.3011637588231477	-1.3011637588231477
3.8115631691648826	2.02917736171765	-1.0291773617176498
3.8258386866523915	1.934449298500616	-0.9344492985006161
3.8401142041399003	0.6130091525594384	0.38699084744056156
3.8543897216274092	0.9649304696900518	0.035069530309948194
3.868665239114918	0.6403276797243664	0.35967232027563356
3.8829407566024274	0.5300164738284212	0.4699835261715788
3.8972162740899363	0.5606519470064596	0.4393480529935404
3.911491791577445	0.32757838397448225	0.6724216160255178
3.925767309064954	1.1881341601022126	-0.18813416010221262
3.940042826552463	0.9062400920672963	0.09375990793270372
3.954318344039972	3.669903809670174	-2.669903809670174
3.9685938615274807	2.4208600727299445	-1.4208600727299445
3.9828693790149896	11.937480709326763	-10.937480709326763
3.9971448965024985	1.9827210551612566	-0.9827210551612566
4.011420413990008	0.8926322087750126	0.10736779122498741
4.025695931477516	2.2693863697965537	-1.2693863697965537
4.039971448965026	1.025788115207669	-0.025788115207669104
4.054246966452534	1.0806477691250103	-0.08064776912501026
4.068522483940043	0.959023169340252	0.040976830659748
4.082798001427552	0.8279419995362722	0.17205800046372777
4.097073518915061	0.5482955162453521	0.4517044837546479
4.11134903640257	1.414789372891058	-0.4147893728910581
4.125624553890079	0.9832670566584291	0.01673294334157094
4.139900071377588	0.4404524799417843	0.5595475200582156
4.154175588865097	4.005254689700236	-3.0052546897002363
4.168451106352606	1.7496272777083222	-0.7496272777083222
4.182726623840114	1.9896563336322126	-0.9896563336322126
4.197002141327624	2.737050061623326	-1.737050061623326
4.211277658815132	2.2661656821984533	-1.2661656821984533
4.2255531763026415	3.249354116905325	-2.249354116905325
4.23982869379015	1.9775735896253535	-0.9775735896253535
4.254104211277659	0.5465892335696824	0.45341076643031764
4.268379728765169	1.0131776302461473	-0.013177630246147265
4.282655246252677	1.104468387117121	-0.10446838711712103
4.296930763740186	0.8971485485142437	0.10285145148575625
4.311206281227695	1.0066624124738222	-0.006662412473822155
4.325481798715204	0.6083922202154631	0.39160777978453687
4.3397573162027125	0.7193114627762421	0.28068853722375786
4.354032833690222	1.254431148119386	-0.25443114811938594
4.36830835117773	1.4300382324894712	-0.43003823248947115
4.38258386866524	1.4757754560416512	-0.47577545604165117
4.396859386152748	1.4101293386964218	-0.41012933869642176
4.411134903640257	0.8767310939200949	0.12326890607990515
4.425410421127767	0.9386466454050262	0.06135335459497382
4.439685938615275	1.315483003149851	-0.315483003149851
4.4539614561027845	2.5201166575134124	-1.5201166575134124
4.468236973590293	1.5046821459891122	-0.5046821459891122
4.482512491077802	7.176243558080555	-6.176243558080555
4.496788008565311	1.2709446806989904	-0.27094468069899036
4.51106352605282	2.20375333258323	-1.2037533325832301
4.5253390435403285	2.515473642248546	-1.515473642248546
4.539614561027838	4.067537495969288	-3.0675374959692876
4.553890078515346	1.4278849820920025	-0.42788498209200254
4.5681655960028555	0.9844333994761777	0.015566600523822305
4.582441113490365	4.745428172113262	-3.745428172113262
4.596716630977873	1.7967375886694532	-0.7967375886694532
4.610992148465383	4.634339021034928	-3.6343390210349282
4.625267665952891	1.9356165325814314	-0.9356165325814314
4.6395431834404	2.134030372688726	-1.1340303726887262
4.653818700927909	0.8366591156401073	0.1633408843598927
4.668094218415418	1.1432463430169626	-0.1432463430169626
4.682369735902927	2.5474848081696666	-1.5474848081696666
4.696645253390436	6.559292543723604	-5.559292543723604
4.710920770877944	1.141518002182351	-0.141518002182351
4.725196288365454	1.8330275842915786	-0.8330275842915786
4.739471805852963	3.4044587800062582	-2.4044587800062582
4.7537473233404715	1.1928931655739985	-0.1928931655739985
4.768022840827981	9.457197587166348	-8.457197587166348
4.782298358315489	3.5689389826928757	-2.5689389826928757
4.7965738758029985	0.9909499140438633	0.009050085956136655
4.810849393290507	1.74076428001102	-0.7407642800110199
4.825124910778016	2.393490104438718	-1.393490104438718
4.839400428265525	1.3382411646399055	-0.3382411646399055
4.853675945753034	2.90660039824029	-1.9066003982402902
4.8679514632405425	1.4819655177629103	-0.4819655177629103
4.882226980728052	12.440496582699424	-11.440496582699424
4.896502498215561	1.3679835720653788	-0.3679835720653788
4.91077801570307	1.6385555930473001	-0.6385555930473001
4.925053533190579	1.7545290955332151	-0.7545290955332151
4.939329050678087	2.7068729217576073	-1.7068729217576073
4.953604568165597	3.394530558242547	-2.394530558242547
4.967880085653105	11.33137074790899	-10.33137074790899
4.9821556031406145	6.443107714039986	-5.443107714039986
4.996431120628123	6.964266088218694	-5.964266088218694
5.010706638115632	1.1422090881379892	-0.14220908813798916
5.024982155603141	0.9652129462997334	0.03478705370026658
5.03925767309065	1.7301187667432545	-0.7301187667432545
5.053533190578159	1.8452345234162735	-0.8452345234162735
5.067808708065668	5.739559138751368	-4.739559138751368
5.082084225553177	1.2346187928192234	-0.23461879281922338
5.0963597430406855	19.02720953157344	-18.02720953157344
5.110635260528195	10.625334719906	-9.625334719906
5.124910778015703	1.6918657023740369	-0.6918657023740369
5.139186295503213	1.5932235779445323	-0.5932235779445323
5.153461812990721	3.8552741550802576	-2.8552741550802576
5.16773733047823	2.2902705460641877	-1.2902705460641877
5.18201284796574	1.444219336786579	-0.444219336786579
5.196288365453248	2.583534278336258	-1.5835342783362578
5.2105638829407575	41.77931193415712	-40.77931193415712
5.224839400428266	4.150814439319949	-3.150814439319949
5.239114917915775	9.22819701583805	-8.22819701583805
5.253390435403284	1.8634516868867035	-0.8634516868867035
5.267665952890793	2.7628226702275396	-1.7628226702275396
5.281941470378301	2.613163396955934	-1.613163396955934
5.296216987865811	1.4116864383788141	-0.41168643837881413
5.310492505353319	2.7933268780942573	-1.7933268780942573
5.3247680228408285	1.1805363824448984	-0.18053638244489845
5.339043540328338	3.5078336928865275	-2.5078336928865275
5.353319057815846	1.732992094746124	-0.7329920947461239
5.367594575303356	31.80629738346961	-30.80629738346961
5.381870092790864	2.7414995991448823	-1.7414995991448823
5.396145610278373	5.251089004335969	-4.251089004335969
5.410421127765882	1.3722614881269963	-0.37226148812699633
5.424696645253391	1.000653062027794	-0.0006530620277940269
5.4389721627409	2.9047580950362737	-1.9047580950362737
5.453247680228409	1.7637547425765272	-0.7637547425765272
5.467523197715917	3.0189458798535824	-2.0189458798535824
5.481798715203427	10.578248350834782	-9.578248350834782
5.496074232690936	1.4401068435775881	-0.4401068435775881
5.510349750178444	4.516984610901921	-3.516984610901921
5.524625267665954	1.5874568564872773	-0.5874568564872773
5.538900785153462	2.1496399558508426	-1.1496399558508426
5.5531763026409715	1.5127374096200694	-0.5127374096200694
5.56745182012848	2.7674297062189344	-1.7674297062189344
5.581727337615989	5.768828692770935	-4.768828692770935
5.596002855103498	2.002560222324853	-1.002560222324853
5.610278372591007	3.243237202420194	-2.243237202420194
5.6245538900785155	1.4641236886473905	-0.4641236886473905
5.638829407566025	2.276706032500323	-1.2767060325003232
5.653104925053534	3.25376523708561	-2.25376523708561
5.667380442541043	2.9604574771996903	-1.9604574771996903
5.681655960028552	3.418518446639607	-2.418518446639607
5.69593147751606	2.884508132703496	-1.884508132703496
5.71020699500357	6.071378870078475	-5.071378870078475
5.724482512491078	2.4282163309090943	-1.4282163309090943
5.738758029978587	2.051282926536666	-1.051282926536666
5.753033547466096	1.6117534005177914	-0.6117534005177914
5.767309064953605	2.538336747340932	-1.538336747340932
5.781584582441114	2.27007311268095	-1.27007311268095
5.795860099928623	4.421076565771846	-3.4210765657718456
5.810135617416132	4.95121174490322	-3.95121174490322
5.824411134903641	2.3108254839750018	-1.3108254839750018
5.83868665239115	3.015802612597396	-2.015802612597396
5.8529621698786585	4.925921121779921	-3.925921121779921
5.867237687366168	1.7318275440215705	-0.7318275440215705
5.881513204853676	1.9473169119826845	-0.9473169119826845
5.895788722341186	2.201792806415515	-1.201792806415515
5.910064239828694	6.969225364936252	-5.969225364936252
5.924339757316203	2.420441645013249	-1.4204416450132489
5.938615274803713	6.071688037173311	-5.071688037173311
5.952890792291221	1.5758615648206724	-0.5758615648206724
5.96716630977873	0.6145267824823284	0.3854732175176716
5.981441827266239	3.022483933304502	-2.022483933304502
5.995717344753748	1.4987529558915456	-0.49875295589154556
6.009992862241257	2.7292458952734306	-1.7292458952734306
6.024268379728766	2.8994103553054775	-1.8994103553054775
6.038543897216274	1.453324624109934	-0.453324624109934
6.052819414703784	1.669259072426462	-0.669259072426462
6.067094932191292	3.124793361733277	-2.124793361733277
6.0813704496788015	2.9819862191786037	-1.9819862191786037
6.095645967166311	0.8060428116643535	0.19395718833564646
6.109921484653819	2.141310238002428	-1.1413102380024278
6.124197002141329	0.6292899310454428	0.37071006895455716
6.138472519628837	3.736241257162075	-2.736241257162075
6.152748037116346	3.7900272189352004	-2.7900272189352004
6.167023554603855	6.1787991822449735	-5.1787991822449735
6.181299072091364	3.337906850526414	-2.337906850526414
6.1955745895788725	2.92205594887429	-1.92205594887429
6.209850107066382	9.823617739929082	-8.823617739929082
6.22412562455389	2.978265878814302	-1.9782658788143022
6.2384011420414	3.1524572843597234	-2.1524572843597234
6.252676659528909	2.4937787071457116	-1.4937787071457116
6.266952177016417	2.273973668257502	-1.273973668257502
6.281227694503927	1.8156556367500225	-0.8156556367500225
6.295503211991435	2.535179864811796	-1.5351798648117958
6.3097787294789445	2.022891110194957	-1.0228911101949572
6.324054246966453	4.61075670230809	-3.61075670230809
6.338329764453962	1.6552685906185614	-0.6552685906185614
6.352605281941471	6.855603469230749	-5.855603469230749
6.36688079942898	2.2774606531679162	-1.2774606531679162
6.381156316916488	1.3664724794546406	-0.36647247945464057
6.395431834403998	2.3506495830036034	-1.3506495830036034
6.409707351891507	2.5160329524419884	-1.5160329524419884
6.4239828693790155	6.156474453167289	-5.156474453167289
6.438258386866525	2.6411567067776742	-1.6411567067776742
6.452533904354033	3.925610208948077	-2.925610208948077
6.466809421841543	1.5666128415486018	-0.5666128415486018
6.481084939329051	5.477832607579497	-4.477832607579497
6.49536045681656	2.0781159207858106	-1.0781159207858106
6.509635974304069	1.841085594461536	-0.8410855944615361
6.523911491791578	1.1277510767243841	-0.12775107672438413
6.538187009279087	2.361591094099359	-1.3615910940993592
6.552462526766596	1.3475749672878177	-0.34757496728781767
6.566738044254105	5.5960983559416615	-4.5960983559416615
6.581013561741614	1.0466627557357655	-0.046662755735765504
6.595289079229123	2.274153183417057	-1.2741531834170572
6.609564596716631	2.4181181913050507	-1.4181181913050507
6.623840114204141	6.974621742561492	-5.974621742561492
6.638115631691649	3.0889155491145415	-2.0889155491145415
6.6523911491791585	1.194065556062355	-0.19406555606235498
6.666666666666667	3.865697832891269	-2.865697832891269
6.680942184154176	2.49308760044046	-1.49308760044046
6.695217701641685	2.6034265110753725	-1.6034265110753725
6.709493219129194	2.3947967603499087	-1.3947967603499087
6.723768736616703	6.385640644512166	-5.385640644512166
6.738044254104212	2.9404613714391465	-1.9404613714391465
6.752319771591721	2.9987207150566833	-1.9987207150566833
6.76659528907923	5.512939522662344	-4.512939522662344
6.780870806566739	1.8482072499109476	-0.8482072499109476
6.795146324054247	2.162777403957373	-1.162777403957373
6.809421841541757	2.3334854062844603	-1.3334854062844603
6.823697359029265	3.3194486028163457	-2.3194486028163457
6.837972876516774	2.2184573749157015	-1.2184573749157015
6.852248394004283	4.438707849195982	-3.438707849195982
6.866523911491792	5.30765660683067	-4.30765660683067
6.8807994289793015	2.180130516804096	-1.180130516804096
6.89507494646681	5.369720072408225	-4.369720072408225
6.909350463954319	5.727644678112758	-4.727644678112758
6.923625981441828	3.2272917252959887	-2.2272917252959887
6.937901498929337	1.14325558898344	-0.14325558898343993
6.9521770164168455	1.452121248631824	-0.452121248631824
6.966452533904355	1.9886527556514262	-0.9886527556514262
6.980728051391863	2.3276533086886007	-1.3276533086886007
6.995003568879373	3.9533906461987702	-2.9533906461987702
7.009279086366882	2.028950550082133	-1.0289505500821332
7.02355460385439	2.363334195775497	-1.3633341957754972
7.0378301213419	4.672928030377353	-3.672928030377353
7.052105638829408	3.8008457234464634	-2.8008457234464634
7.066381156316917	6.215634680637651	-5.215634680637651
7.080656673804426	3.837702567513211	-2.837702567513211
7.094932191291935	3.540819153569815	-2.540819153569815
7.109207708779444	4.39662144259699	-3.39662144259699
7.123483226266953	1.2837878493864947	-0.2837878493864947
7.137758743754461	1.108230911757771	-0.10823091175777111
7.152034261241971	2.2902898050250373	-1.2902898050250373
7.16630977872948	5.470226151232255	-4.470226151232255
7.1805852962169885	3.7677359938234	-2.7677359938234
7.194860813704498	4.856276375640388	-3.8562763756403884
7.209136331192006	1.2755941664837187	-0.2755941664837187
7.223411848679516	3.6088537078930183	-2.6088537078930183
7.237687366167024	3.0371495283629226	-2.0371495283629226
7.251962883654533	1.3712633598713309	-0.37126335987133086
7.266238401142042	10.654387941913761	-9.654387941913761
7.280513918629551	6.342944670077606	-5.342944670077606
7.2947894361170595	1.428529745984251	-0.428529745984251
7.309064953604569	3.511964349310592	-2.511964349310592
7.323340471092078	1.2697283629503022	-0.2697283629503022
7.337615988579587	11.048988085524817	-10.048988085524817
7.351891506067096	1.9923345693496368	-0.9923345693496368
7.366167023554604	13.4051907633091	-12.4051907633091
7.380442541042114	8.377763579628448	-7.377763579628448
7.394718058529622	36.00381734172384	-35.00381734172384
7.4089935760171315	2.7242318572611017	-1.7242318572611017
7.42326909350464	1.8904263921991764	-0.8904263921991764
7.437544610992149	0.5940184443124156	0.40598155568758443
7.451820128479658	1.1334333658949882	-0.13343336589498822
7.466095645967167	1.5385572273447907	-0.5385572273447907
7.480371163454676	1.874585698329415	-0.8745856983294149
7.494646680942185	3.3341285140788264	-2.3341285140788264
7.508922198429694	1.1978355867931998	-0.1978355867931998
7.5231977159172025	3.8486542239388575	-2.8486542239388575
7.537473233404712	6.545572133895384	-5.545572133895384
7.55174875089222	2.68005202394092	-1.6800520239409198
7.56602426837973	3.5138962429366405	-2.5138962429366405
7.580299785867238	1.4625910730974765	-0.4625910730974765
7.594575303354747	12.232153139856734	-11.232153139856734
7.608850820842256	1.9287014540229184	-0.9287014540229184
7.623126338329765	1.991327914433829	-0.991327914433829
7.6374018558172745	1.1330339144808677	-0.13303391448086765
7.651677373304783	1.1125911795667847	-0.11259117956678466
7.665952890792292	7.285868241310316	-6.285868241310316
7.680228408279801	3.087383960096845	-2.087383960096845
7.69450392576731	2.5065072907620043	-1.5065072907620043
7.7087794432548185	1.442561590909925	-0.442561590909925
7.723054960742328	1.3770209092467876	-0.37702090924678755
7.737330478229836	2.129446145953046	-1.1294461459530458
7.7516059957173455	1.64147459432482	-0.6414745943248199
7.765881513204855	2.1137566920349378	-1.1137566920349378
7.780157030692363	2.362810434696964	-1.3628104346969638
7.794432548179873	3.652136501579019	-2.652136501579019
7.808708065667381	2.5994254742828016	-1.5994254742828016
7.82298358315489	2.1911896627725955	-1.1911896627725955
7.837259100642399	3.3367825367987134	-2.3367825367987134
7.851534618129908	1.8532814364471875	-0.8532814364471875
7.865810135617417	4.748001635034327	-3.748001635034327
7.880085653104926	2.0611691740631266	-1.0611691740631266
7.894361170592434	1.5034946598031567	-0.5034946598031567
7.908636688079944	4.025693667229542	-3.0256936672295422
7.922912205567453	2.938010882531905	-1.9380108825319051
7.9371877230549615	1.4116816031062902	-0.4116816031062902
7.951463240542471	1.6591064179070996	-0.6591064179070996
7.965738758029979	19.564425443708	-18.564425443708
7.9800142755174885	3.319571460946453	-2.319571460946453
7.994289793004997	0.7497481771972687	0.2502518228027313
8.008565310492505	0.8853365312130478	0.11466346878695222
8.022840827980016	3.9391241752727706	-2.9391241752727706
8.037116345467524	5.26461851334319	-4.26461851334319
8.051391862955033	3.370171642702458	-2.370171642702458
8.065667380442541	2.448693946572377	-1.448693946572377
8.079942897930051	6.517834105094595	-5.517834105094595
8.09421841541756	1.8988804354176076	-0.8988804354176076
8.108493932905068	1.8401305959102428	-0.8401305959102428
8.122769450392578	22.23785508318348	-21.23785508318348
8.137044967880087	1.6433242207011858	-0.6433242207011858
8.151320485367595	30.39571905020921	-29.39571905020921
8.165596002855104	4.147548576542633	-3.1475485765426328
8.179871520342614	3.476037441640653	-2.476037441640653
8.194147037830122	56.60488783106659	-55.60488783106659
8.20842255531763	1.2536870945853962	-0.2536870945853962
8.22269807280514	1.6575812886445467	-0.6575812886445467
8.23697359029265	7.737285428060149	-6.737285428060149
8.251249107780158	1.618022401511601	-0.6180224015116009
8.265524625267666	3.911768899998835	-2.911768899998835
8.279800142755176	4.741889151096745	-3.7418891510967454
8.294075660242685	6.36394031738565	-5.36394031738565
8.308351177730193	2.39686140409842	-1.39686140409842
8.322626695217702	4.976660387170848	-3.976660387170848
8.336902212705212	3.3897613237144593	-2.3897613237144593
8.35117773019272	1.3469405065311908	-0.3469405065311908
8.365453247680229	1.063863281661846	-0.06386328166184607
8.379728765167739	3.2419627684795578	-2.2419627684795578
8.394004282655247	1.6134876745502127	-0.6134876745502127
8.408279800142756	4.163421314847016	-3.1634213148470156
8.422555317630264	2.1707538980650654	-1.1707538980650654
8.436830835117775	5.034642989597348	-4.034642989597348
8.451106352605283	6.271234327323756	-5.271234327323756
8.465381870092791	9.77418600308422	-8.77418600308422
8.4796573875803	1.557459662131156	-0.557459662131156
8.49393290506781	2.321655078378288	-1.321655078378288
8.508208422555319	0.7206853694222596	0.2793146305777404
8.522483940042827	2.342233406739708	-1.342233406739708
8.536759457530337	7.099216549983931	-6.099216549983931
8.551034975017846	3.000698195245896	-2.000698195245896
8.565310492505354	9.007682291022359	-8.007682291022359
8.579586009992862	2.07544418319353	-1.0754441831935302
8.593861527480373	1.2133044662304948	-0.21330446623049482
8.608137044967881	1.999944865826424	-0.9999448658264241
8.62241256245539	2.329204391564839	-1.329204391564839
8.636688079942898	1.0999856008081341	-0.09998560080813412
8.650963597430408	6.042360350281499	-5.042360350281499
8.665239114917917	1.7301844319646007	-0.7301844319646007
8.679514632405425	2.0509723604822434	-1.0509723604822434
8.693790149892935	1.3102600357804828	-0.3102600357804828
8.708065667380444	1.5355211806462505	-0.5355211806462505
8.722341184867952	10.773962853804647	-9.773962853804647
8.73661670235546	6.811751094217504	-5.811751094217504
8.75089221984297	4.464609402190339	-3.464609402190339
8.76516773733048	0.006708755767555521	0.9932912442324445
8.779443254817988	2.493380974549359	-1.4933809745493591
8.793718772305496	1.0442966795435586	-0.04429667954355865
8.807994289793006	2.8228898654310384	-1.8228898654310384
8.822269807280515	1.322931752951016	-0.32293175295101606
8.836545324768023	1.869030585887562	-0.869030585887562
8.850820842255533	1.1867629290295862	-0.18676292902958624
8.865096359743042	2.6104076806455034	-1.6104076806455034
8.87937187723055	1.94426641192713	-0.94426641192713
8.893647394718059	8.039796884806613	-7.039796884806613
8.907922912205569	2.1347589456123233	-1.1347589456123233
8.922198429693077	3.2095866611380863	-2.2095866611380863
8.936473947180586	5.394869771382191	-4.394869771382191
8.950749464668094	2.4814857143539983	-1.4814857143539983
8.965024982155605	3.016053916100796	-2.016053916100796
8.979300499643113	2.209560176826485	-1.2095601768264852
8.993576017130621	1.8372256007513907	-0.8372256007513907
9.007851534618132	4.73952886058711	-3.73952886058711
9.02212705210564	1.651103002780142	-0.6511030027801421
9.036402569593148	2.1505768433001133	-1.1505768433001133
9.050678087080657	2.5779582548015405	-1.5779582548015405
9.064953604568167	3.0097930908798207	-2.0097930908798207
9.079229122055676	1.4434308466876555	-0.44343084668765553
9.093504639543184	3.148269368009014	-2.148269368009014
9.107780157030692	5.071432540090414	-4.071432540090414
9.122055674518203	3.9695792769420044	-2.9695792769420044
9.136331192005711	2.9207134745810066	-1.9207134745810066
9.15060670949322	2.3284889324982316	-1.3284889324982316
9.16488222698073	6.249131883195751	-5.249131883195751
9.179157744468238	1.6553597036919223	-0.6553597036919223
9.193433261955747	1.9710263475400966	-0.9710263475400966
9.207708779443255	1.722391513643264	-0.7223915136432639
9.221984296930765	2.952818709854202	-1.9528187098542018
9.236259814418274	4.088862138070037	-3.088862138070037
9.250535331905782	9.80851988684592	-8.80851988684592
9.26481084939329	1.4525255579530996	-0.45252555795309957
9.2790863668808	4.407529538298633	-3.4075295382986326
9.29336188436831	10.294917213731164	-9.294917213731164
9.307637401855818	2.1941826919111715	-1.1941826919111715
9.321912919343328	2.3302573324857017	-1.3302573324857017
9.336188436830836	2.577692767541636	-1.577692767541636
9.350463954318345	2.883265037104683	-1.883265037104683
9.364739471805853	1.689911625795468	-0.689911625795468
9.379014989293363	1.4950766879957116	-0.4950766879957116
9.393290506780872	24.710611907690357	-23.710611907690357
9.40756602426838	5.300138614278506	-4.300138614278506
9.421841541755889	4.475483766878094	-3.475483766878094
9.436117059243399	1.9655795186989642	-0.9655795186989642
9.450392576730907	2.4308244717871226	-1.4308244717871226
9.464668094218416	3.9172525370842726	-2.9172525370842726
9.478943611705926	2.1690215025501565	-1.1690215025501565
9.493219129193434	1.995158377789141	-0.9951583777891411
9.507494646680943	2.2146712438419174	-1.2146712438419174
9.521770164168451	2.242958516543707	-1.2429585165437071
9.536045681655962	0.3926854092888513	0.6073145907111487
9.55032119914347	2.1544102945659986	-1.1544102945659986
9.564596716630978	8.990943928682475	-7.990943928682475
9.578872234118487	1.6698938685197753	-0.6698938685197753
9.593147751605997	5.416117493148993	-4.416117493148993
9.607423269093506	0.997223654882328	0.0027763451176719967
9.621698786581014	5.012617626968949	-4.012617626968949
9.635974304068524	8.018026918700329	-7.018026918700329
9.650249821556033	4.801021616885479	-3.801021616885479
9.664525339043541	2.0062291312733485	-1.0062291312733485
9.67880085653105	0.4133249721052267	0.5866750278947733
9.69307637401856	2.714872593877358	-1.7148725938773581
9.707351891506068	1.4804840572984501	-0.4804840572984501
9.721627408993577	4.678721548974066	-3.6787215489740657
9.735902926481085	2.166337442492382	-1.1663374424923818
9.750178443968595	1.7368649936708662	-0.7368649936708662
9.764453961456104	1.4106272379279343	-0.4106272379279343
9.778729478943612	1.9469823031540305	-0.9469823031540305
9.793004996431122	3.2307994851786344	-2.2307994851786344
9.80728051391863	2.821520770842095	-1.821520770842095
9.82155603140614	6.715525622180366	-5.715525622180366
9.835831548893648	3.66358490881977	-2.66358490881977
9.850107066381158	9.73769347278348	-8.73769347278348
9.864382583868666	1.0582150795295953	-0.05821507952959526
9.878658101356175	1.9813537265804153	-0.9813537265804153
9.892933618843683	1.9238330295351416	-0.9238330295351416
9.907209136331193	1.7454902385588287	-0.7454902385588287
9.921484653818702	2.1521194980024982	-1.1521194980024982
9.93576017130621	3.6196908821933937	-2.6196908821933937
9.95003568879372	1.7226063404300227	-0.7226063404300227
9.964311206281229	3.9376967014860145	-2.9376967014860145
9.978586723768737	7.314443884570836	-6.314443884570836
9.992862241256246	1.4087961978257648	-0.4087961978257648
