# Supplementary material for: Terahertz Spectroscopic Analysis of Lactose in Infant Formula: Implications for Detection and Quantification
Source: Molecules. 2022 Aug 8;27(15):5040. doi: 10.3390/molecules27155040 (PMC9370465; doi:10.3390/molecules27155040)
Supplement: Supplementary file 1 [file molecules-27-05040-s001.zip › data/set1_ambient_1/frequency_domain/L100_1.csv]

0.0	0.8673535163984888	0.1326464836015112
0.014275517487508924	0.7340761269464314	0.26592387305356857
0.028551034975017847	1.2984763969369209	-0.29847639693692085
0.04282655246252677	0.7164793169791744	0.28352068302082556
0.057102069950035694	1.3302821878620268	-0.3302821878620268
0.07137758743754462	1.3237126498670273	-0.3237126498670273
0.08565310492505354	3.2521928401287585	-2.2521928401287585
0.09992862241256247	0.6065395376026954	0.3934604623973046
0.11420413990007139	0.6664391285467706	0.33356087145322943
0.12847965738758033	0.909172954253389	0.09082704574661105
0.14275517487508924	1.3551230561945762	-0.3551230561945762
0.15703069236259815	1.5011100105852417	-0.5011100105852417
0.17130620985010708	0.9547808882666778	0.04521911173332216
0.18558172733761602	0.770170754835335	0.22982924516466496
0.19985724482512493	0.8862962227755583	0.1137037772244417
0.21413276231263384	0.9521838747262923	0.04781612527370771
0.22840827980014278	0.9454301953376666	0.05456980466233341
0.24268379728765171	0.8524655545260541	0.1475344454739459
0.25695931477516065	0.8149453659263264	0.18505463407367362
0.27123483226266953	0.8754215915088205	0.12457840849117952
0.28551034975017847	0.9513840521365944	0.04861594786340562
0.2997858672376874	0.9600457111166532	0.039954288883346845
0.3140613847251963	0.9442645500447314	0.05573544995526858
0.32833690221270523	0.9186451996240435	0.08135480037595655
0.34261241970021417	0.9258487053332142	0.07415129466678583
0.3568879371877231	0.9224043066622541	0.07759569333774585
0.37116345467523204	0.891620167020854	0.108379832979146
0.3854389721627409	0.847508595486938	0.15249140451306198
0.39971448965024986	0.822632067915912	0.17736793208408796
0.4139900071377588	0.8263393868921347	0.1736606131078653
0.4282655246252677	0.8462499959968453	0.15375000400315475
0.4425410421127766	0.8768020791098067	0.12319792089019332
0.45681655960028555	0.8931412973634085	0.10685870263659147
0.4710920770877945	0.8795621410097062	0.1204378589902938
0.48536759457530343	0.8317378646559646	0.16826213534403545
0.4996431120628123	0.7132561128917914	0.28674388710820864
0.5139186295503213	0.4809972742119716	0.5190027257880284
0.5281941470378302	0.15162831415237218	0.8483716858476278
0.5424696645253391	0.31340080419155497	0.686599195808445
0.5567451820128481	0.6516023429975888	0.3483976570024112
0.5710206995003569	0.7469833723038998	0.2530166276961002
0.5852962169878658	0.76510532549125	0.23489467450875
0.5995717344753748	0.7794814435048956	0.22051855649510443
0.6138472519628837	0.8004979597648296	0.19950204023517037
0.6281227694503926	0.8381685431456976	0.16183145685430245
0.6423982869379016	0.8734709461701293	0.12652905382987067
0.6566738044254105	0.9047256850079263	0.09527431499207373
0.6709493219129194	0.911446801345952	0.08855319865404798
0.6852248394004283	0.8996134675788016	0.10038653242119844
0.6995003568879372	0.874837740257517	0.12516225974248296
0.7137758743754462	0.841913887404427	0.15808611259557304
0.7280513918629551	0.8160627113596043	0.1839372886403957
0.7423269093504641	0.8038771612935562	0.19612283870644376
0.756602426837973	0.8114064280392778	0.18859357196072224
0.7708779443254818	0.8279770976466984	0.17202290235330164
0.7851534618129908	0.8558222484850186	0.14417775151498136
0.7994289793004997	0.880636719428101	0.11936328057189904
0.8137044967880086	0.8962186996874774	0.10378130031252264
0.8279800142755176	0.8946035468428564	0.10539645315714363
0.8422555317630265	0.8741860415164275	0.12581395848357246
0.8565310492505354	0.843589616565789	0.156410383434211
0.8708065667380444	0.8130072581303867	0.18699274186961334
0.8850820842255532	0.7870129072394955	0.21298709276050454
0.8993576017130622	0.7774408583143035	0.22255914168569646
0.9136331192005711	0.7788217562703789	0.22117824372962114
0.92790863668808	0.7883564614071312	0.21164353859286877
0.942184154175589	0.8107967402677616	0.1892032597322384
0.9564596716630979	0.82471640265124	0.17528359734875998
0.9707351891506069	0.8362488733320882	0.1637511266679118
0.9850107066381157	0.8323319209635636	0.16766807903643643
0.9992862241256246	0.8132555954468903	0.1867444045531097
1.0135617416131335	0.7869581254372645	0.2130418745627355
1.0278372591006426	0.756744465604778	0.24325553439522196
1.0421127765881515	0.7363917102396738	0.26360828976032624
1.0563882940756604	0.7225266109999292	0.2774733890000708
1.0706638115631693	0.7274123417431855	0.2725876582568145
1.0849393290506781	0.7409957663316152	0.25900423366838476
1.099214846538187	0.7702829312562219	0.22971706874377806
1.1134903640256961	0.7875917184668778	0.2124082815331222
1.127765881513205	0.7457731372128609	0.25422686278713913
1.1420413990007139	0.707166534682897	0.29283346531710297
1.1563169164882228	0.6669825588817535	0.3330174411182465
1.1705924339757316	0.5740541150820706	0.4259458849179294
1.1848679514632408	0.470522341664392	0.529477658335608
1.1991434689507496	0.44957835814672664	0.5504216418532734
1.2134189864382585	0.5303545106790348	0.46964548932096517
1.2276945039257674	0.6094500198509976	0.39054998014900244
1.2419700214132763	0.6208504394132107	0.3791495605867893
1.2562455389007852	0.6247550358760463	0.3752449641239537
1.2705210563882943	0.6112741717806893	0.3887258282193107
1.2847965738758031	0.5718365574896696	0.42816344251033045
1.299072091363312	0.5154561521697687	0.4845438478302313
1.313347608850821	0.4343466926295764	0.5656533073704235
1.3276231263383298	0.33026690755665844	0.6697330924433416
1.341898643825839	0.19459095354949504	0.8054090464505049
1.3561741613133478	0.07228362904807752	0.9277163709519225
1.3704496788008567	0.03629822395801131	0.9637017760419887
1.3847251962883655	0.07182712687059689	0.9281728731294031
1.3990007137758744	0.18594017997623033	0.8140598200237696
1.4132762312633835	0.34925941259576676	0.6507405874042332
1.4275517487508924	0.43973370377583854	0.5602662962241615
1.4418272662384013	0.5060928093925326	0.49390719060746735
1.4561027837259102	0.546517368081184	0.453482631918816
1.470378301213419	0.5755156694337368	0.4244843305662632
1.4846538187009282	0.6087970282647005	0.3912029717352995
1.498929336188437	0.6303351266184809	0.3696648733815191
1.513204853675946	0.6420708041472606	0.3579291958527394
1.5274803711634548	0.6422667666475664	0.35773323335243357
1.5417558886509637	0.6424909407180663	0.35750905928193366
1.5560314061384726	0.6328994558294788	0.3671005441705212
1.5703069236259817	0.6230311431928488	0.3769688568071512
1.5845824411134906	0.6117946853615603	0.38820531463843966
1.5988579586009994	0.6121891913311857	0.38781080866881434
1.6131334760885083	0.6232621747679524	0.3767378252320476
1.6274089935760172	0.6290873095364752	0.3709126904635248
1.6416845110635263	0.6366366482754457	0.36336335172455425
1.6559600285510352	0.6426911855871471	0.3573088144128529
1.670235546038544	1.1066713608806422	-0.10667136088064222
1.684511063526053	0.5890073451454036	0.41099265485459635
1.6987865810135618	0.5846396673441125	0.41536033265588745
1.7130620985010707	0.4631981295811673	0.5368018704188326
1.7273376159885798	0.5303076246704223	0.46969237532957775
1.7416131334760887	0.5531298302694039	0.4468701697305961
1.7558886509635976	0.5284644260990344	0.47153557390096557
1.7701641684511065	0.497689773038772	0.5023102269612281
1.7844396859386153	0.4424451110042208	0.5575548889957792
1.7987152034261245	0.3808777351770069	0.619122264822993
1.8129907209136333	0.35863058138451115	0.6413694186154888
1.8272662384011422	0.3678977294878682	0.6321022705121317
1.841541755888651	0.41130881178199663	0.5886911882180034
1.85581727337616	0.45762831681439137	0.5423716831856087
1.870092790863669	0.395729697922881	0.604270302077119
1.884368308351178	0.5116014087149938	0.4883985912850062
1.8986438258386868	0.5147811436741744	0.4852188563258256
1.9129193433261957	0.5048438634569109	0.4951561365430891
1.9271948608137046	0.5377425214426843	0.4622574785573157
1.9414703783012137	0.5217779100968942	0.4782220899031058
1.9557458957887226	0.5236740450667904	0.4763259549332096
1.9700214132762315	0.536158845761687	0.46384115423831296
1.9842969307637404	0.5532694818399543	0.4467305181600457
1.9985724482512492	0.551182812024805	0.448817187975195
2.012847965738758	0.5402940477920491	0.45970595220795085
2.027123483226267	0.5234911922267969	0.47650880777320315
2.041399000713776	0.5111201057420841	0.4888798942579159
2.055674518201285	0.48928039938528134	0.5107196006147187
2.069950035688794	0.48445978133298045	0.5155402186670195
2.084225553176303	0.4747178518167283	0.5252821481832717
2.098501070663812	0.49446083765017584	0.5055391623498242
2.1127765881513207	0.5068719799663239	0.49312802003367606
2.1270521056388296	0.4946554787339942	0.5053445212660058
2.1413276231263385	0.47808035828270384	0.5219196417172962
2.1556031406138474	0.43996073631833593	0.560039263681664
2.1698786581013563	0.5298578925573068	0.47014210744269325
2.184154175588865	0.41291509423428235	0.5870849057657177
2.198429693076374	0.608680029516141	0.391319970483859
2.2127052105638834	0.41474830805010665	0.5852516919498933
2.2269807280513922	0.3994879523194507	0.6005120476805492
2.241256245538901	0.42956950148709844	0.5704304985129016
2.25553176302641	0.45833797827683803	0.541662021723162
2.269807280513919	0.4060047607537203	0.5939952392462797
2.2840827980014278	0.424900352321903	0.575099647678097
2.2983583154889367	0.3887783792311437	0.6112216207688563
2.3126338329764455	0.3587468223911228	0.6412531776088772
2.3269093504639544	0.35563047773886153	0.6443695222611385
2.3411848679514633	0.37322365662404994	0.6267763433759501
2.355460385438972	0.35244073831400147	0.6475592616859985
2.3697359029264815	0.3457053029659703	0.6542946970340298
2.3840114204139904	0.3030793157042187	0.6969206842957814
2.3982869379014993	0.3648632936332298	0.6351367063667702
2.412562455389008	0.23555647614918682	0.7644435238508132
2.426837972876517	0.19848440934424302	0.801515590655757
2.441113490364026	0.19374768697871858	0.8062523130212814
2.455389007851535	0.23684012790504663	0.7631598720949534
2.4696645253390437	0.06692727744955076	0.9330727225504493
2.4839400428265526	0.12742906992863998	0.87257093007136
2.4982155603140614	0.09891902838425325	0.9010809716157467
2.5124910778015703	0.05865345715378835	0.9413465428462117
2.5267665952890797	0.030010761951211554	0.9699892380487884
2.5410421127765885	0.004873917786287903	0.9951260822137121
2.5553176302640974	0.010259362014082545	0.9897406379859175
2.5695931477516063	0.009912487816095931	0.9900875121839041
2.583868665239115	0.024549935164456808	0.9754500648355432
2.598144182726624	0.0563694073853627	0.9436305926146373
2.612419700214133	0.08800699219905729	0.9119930078009427
2.626695217701642	0.07464871012376491	0.925351289876235
2.6409707351891507	0.42033722875834517	0.5796627712416549
2.6552462526766596	0.13263961689596582	0.8673603831040342
2.669521770164169	0.18474462857353993	0.8152553714264601
2.683797287651678	0.13678162462738558	0.8632183753726144
2.6980728051391867	0.13341942589773506	0.866580574102265
2.7123483226266956	0.0955877881489973	0.9044122118510027
2.7266238401142044	0.1437303423666745	0.8562696576333255
2.7408993576017133	0.14753195168844244	0.8524680483115575
2.755174875089222	0.06553078042043405	0.934469219579566
2.769450392576731	0.866237884259437	0.13376211574056296
2.78372591006424	0.23458359663196515	0.7654164033680348
2.798001427551749	0.10569908920873321	0.8943009107912668
2.8122769450392577	0.0635927754308762	0.9364072245691238
2.826552462526767	0.017738371623259752	0.9822616283767402
2.840827980014276	0.03523196370934356	0.9647680362906564
2.855103497501785	0.06060236742917176	0.9393976325708282
2.8693790149892937	0.09316276741564834	0.9068372325843517
2.8836545324768026	0.7030480672076489	0.2969519327923511
2.8979300499643115	0.06313111573183398	0.9368688842681661
2.9122055674518204	0.049975564996763096	0.9500244350032369
2.9264810849393292	0.06996952667865751	0.9300304733213425
2.940756602426838	0.03522446316481408	0.9647755368351859
2.955032119914347	0.13199354970983287	0.8680064502901671
2.9693076374018563	0.7008761371424262	0.29912386285757375
2.983583154889365	0.20561981986898778	0.7943801801310122
2.997858672376874	0.2980597761273492	0.7019402238726509
3.012134189864383	0.9351094014842689	0.06489059851573109
3.026409707351892	0.29021980584478185	0.7097801941552182
3.0406852248394007	0.2813449207009666	0.7186550792990334
3.0549607423269096	0.09231635727025349	0.9076836427297466
3.0692362598144185	0.17688846793295823	0.8231115320670418
3.0835117773019274	0.08547179483078518	0.9145282051692148
3.0977872947894363	0.03841895491834893	0.9615810450816511
3.112062812276945	0.11316930774312482	0.8868306922568752
3.1263383297644545	0.18313791439091123	0.8168620856090888
3.1406138472519634	0.4577383292420574	0.5422616707579426
3.1548893647394722	0.16425728539933107	0.835742714600669
3.169164882226981	3.8526932313534115	-2.8526932313534115
3.18344039971449	0.46203840454495754	0.5379615954550425
3.197715917201999	0.146059227539601	0.853940772460399
3.2119914346895078	0.20008907931407482	0.7999109206859252
3.2262669521770166	0.1655318059421001	0.8344681940579
3.2405424696645255	0.18208405441579242	0.8179159455842075
3.2548179871520344	0.21281760468438046	0.7871823953156195
3.2690935046395433	0.14724011083076247	0.8527598891692375
3.2833690221270526	0.12222947807438479	0.8777705219256152
3.2976445396145615	0.16812750231626603	0.831872497683734
3.3119200571020704	0.07726704220673525	0.9227329577932648
3.3261955745895793	0.8617642715278503	0.1382357284721497
3.340471092077088	0.543530927188853	0.456469072811147
3.354746609564597	0.12469129417688098	0.875308705823119
3.369022127052106	0.22193200055932769	0.7780679994406723
3.383297644539615	0.1827947478108622	0.8172052521891378
3.3975731620271237	0.2080328130882684	0.7919671869117316
3.4118486795146326	0.1337075679904355	0.8662924320095645
3.4261241970021414	0.235762135757007	0.764237864242993
3.4403997144896508	0.18392950562487914	0.8160704943751209
3.4546752319771596	0.14367732803912373	0.8563226719608763
3.4689507494646685	0.13938312050483628	0.8606168794951637
3.4832262669521774	0.160760712968373	0.839239287031627
3.4975017844396863	0.6165014832452259	0.3834985167547741
3.511777301927195	0.42702900954737016	0.5729709904526299
3.526052819414704	0.15669985040417542	0.8433001495958246
3.540328336902213	3.0212029450623654	-2.0212029450623654
3.554603854389722	0.12187361844800143	0.8781263815519986
3.5688793718772307	0.13539974304155775	0.8646002569584422
3.58315488936474	0.22245233871082054	0.7775476612891794
3.597430406852249	1.8974884165221826	-0.8974884165221826
3.611705924339758	0.6636576748649431	0.3363423251350569
3.6259814418272667	0.2882321661117197	0.7117678338882802
3.6402569593147756	0.5177754384224056	0.4822245615775944
3.6545324768022844	1.7699726908642528	-0.7699726908642528
3.6688079942897933	3.670958210644394	-2.670958210644394
3.683083511777302	0.3131655950257109	0.6868344049742892
3.697359029264811	0.4358936734234926	0.5641063265765074
3.71163454675232	0.3437253372237688	0.6562746627762313
3.725910064239829	0.5890868605701461	0.41091313942985386
3.740185581727338	0.17777327124119655	0.8222267287588034
3.754461099214847	0.21207612723979888	0.7879238727602011
3.768736616702356	0.49315824343697345	0.5068417565630265
3.783012134189865	0.3974301192679362	0.6025698807320639
3.7972876516773737	2.403709089820704	-1.4037090898207039
3.8115631691648826	1.2896991500907906	-0.2896991500907906
3.8258386866523915	0.8691502766047511	0.13084972339524892
3.8401142041399003	0.24671969541111569	0.7532803045888843
3.8543897216274092	0.9260439963519891	0.07395600364801092
3.868665239114918	0.38677444278817125	0.6132255572118288
3.8829407566024274	0.25028313851843786	0.7497168614815621
3.8972162740899363	0.49946625689811913	0.5005337431018808
3.911491791577445	0.33045928398907837	0.6695407160109217
3.925767309064954	0.6247644543342408	0.37523554566575923
3.940042826552463	0.6068434751665256	0.3931565248334744
3.954318344039972	2.9252749204542283	-1.9252749204542283
3.9685938615274807	1.8755794255394105	-0.8755794255394105
3.9828693790149896	7.0346700383445375	-6.0346700383445375
3.9971448965024985	1.3651456643758377	-0.36514566437583773
4.011420413990008	1.0234651043152287	-0.023465104315228746
4.025695931477516	1.1943388567316522	-0.1943388567316522
4.039971448965026	0.7081060874230114	0.2918939125769886
4.054246966452534	0.797996465255643	0.20200353474435695
4.068522483940043	0.6313277253486895	0.36867227465131047
4.082798001427552	0.45070984077907766	0.5492901592209223
4.097073518915061	0.7177678077930639	0.28223219220693607
4.11134903640257	1.0960268093670318	-0.09602680936703178
4.125624553890079	0.9089075622750464	0.09109243772495357
4.139900071377588	0.5642746456808092	0.4357253543191908
4.154175588865097	2.247999946065025	-1.247999946065025
4.168451106352606	1.8674476973974306	-0.8674476973974306
4.182726623840114	1.2233893086214684	-0.22338930862146844
4.197002141327624	1.4501439993961833	-0.4501439993961833
4.211277658815132	1.5697880166138831	-0.5697880166138831
4.2255531763026415	1.7698964750791557	-0.7698964750791557
4.23982869379015	1.6133106007399916	-0.6133106007399916
4.254104211277659	0.11053029610818409	0.8894697038918159
4.268379728765169	0.568482926372169	0.431517073627831
4.282655246252677	0.9382731039477009	0.061726896052299085
4.296930763740186	1.0056473248066198	-0.00564732480661978
4.311206281227695	0.23370489820053875	0.7662951017994613
4.325481798715204	0.5387556283058159	0.4612443716941841
4.3397573162027125	0.7623651473118703	0.23763485268812967
4.354032833690222	0.428502504961548	0.5714974950384519
4.36830835117773	0.7892878592157161	0.2107121407842839
4.38258386866524	1.0430852367753611	-0.043085236775361135
4.396859386152748	1.2289776585356134	-0.22897765853561336
4.411134903640257	0.4355453189508894	0.5644546810491107
4.425410421127767	0.8444962202997922	0.1555037797002078
4.439685938615275	0.843978507086894	0.15602149291310596
4.4539614561027845	2.4264406373599026	-1.4264406373599026
4.468236973590293	1.1138243880757792	-0.11382438807577921
4.482512491077802	3.2021747615180494	-2.2021747615180494
4.496788008565311	0.6921778266161124	0.3078221733838876
4.51106352605282	1.716947779829151	-0.716947779829151
4.5253390435403285	2.5044260725683967	-1.5044260725683967
4.539614561027838	2.433569301285543	-1.433569301285543
4.553890078515346	1.6668523033578906	-0.6668523033578906
4.5681655960028555	1.414466358530958	-0.41446635853095803
4.582441113490365	1.9057166171774873	-0.9057166171774873
4.596716630977873	1.9555816652123006	-0.9555816652123006
4.610992148465383	2.431703724282612	-1.4317037242826118
4.625267665952891	1.655008357053223	-0.655008357053223
4.6395431834404	2.2894370299415754	-1.2894370299415754
4.653818700927909	0.3539043791903405	0.6460956208096595
4.668094218415418	0.6839580840241196	0.3160419159758804
4.682369735902927	1.8906916352989553	-0.8906916352989553
4.696645253390436	5.535633647170706	-4.535633647170706
4.710920770877944	0.9010370824410813	0.09896291755891873
4.725196288365454	1.5043119185485676	-0.5043119185485676
4.739471805852963	2.491631839566851	-1.491631839566851
4.7537473233404715	1.2949002391169937	-0.2949002391169937
4.768022840827981	11.525548319394295	-10.525548319394295
4.782298358315489	3.6482593059680855	-2.6482593059680855
4.7965738758029985	0.5588016764579473	0.4411983235420527
4.810849393290507	1.1396238788984878	-0.13962387889848782
4.825124910778016	0.8901820169230685	0.10981798307693147
4.839400428265525	2.250920050060826	-1.250920050060826
4.853675945753034	2.1963042577323373	-1.1963042577323373
4.8679514632405425	1.1894915000417832	-0.18949150004178317
4.882226980728052	6.3227636147453605	-5.3227636147453605
4.896502498215561	1.5359274443246729	-0.5359274443246729
4.91077801570307	1.4682228551211511	-0.46822285512115114
4.925053533190579	1.2134728205963898	-0.21347282059638983
4.939329050678087	2.392156240348682	-1.3921562403486818
4.953604568165597	3.449963461108619	-2.449963461108619
4.967880085653105	10.439147822384985	-9.439147822384985
4.9821556031406145	2.8609214602480124	-1.8609214602480124
4.996431120628123	5.992589347171149	-4.992589347171149
5.010706638115632	0.8148503546871463	0.18514964531285372
5.024982155603141	0.6638439048250455	0.3361560951749545
5.03925767309065	1.1310312976334	-0.13103129763340005
5.053533190578159	1.1011908863777802	-0.10119088637778018
5.067808708065668	5.1308735716928044	-4.1308735716928044
5.082084225553177	1.1256751995497978	-0.12567519954979778
5.0963597430406855	15.253246424796586	-14.253246424796586
5.110635260528195	5.213648105719424	-4.213648105719424
5.124910778015703	1.3640725466995811	-0.3640725466995811
5.139186295503213	1.262914580227463	-0.26291458022746306
5.153461812990721	2.2092011367739826	-1.2092011367739826
5.16773733047823	1.2792821811233728	-0.2792821811233728
5.18201284796574	0.8364702151841714	0.16352978481582858
5.196288365453248	1.5749458981795796	-0.5749458981795796
5.2105638829407575	34.60874220189699	-33.60874220189699
5.224839400428266	3.6969648009394653	-2.6969648009394653
5.239114917915775	5.754889708705131	-4.754889708705131
5.253390435403284	0.4847885067424166	0.5152114932575834
5.267665952890793	1.5661200572721914	-0.5661200572721914
5.281941470378301	1.1002399865419865	-0.10023998654198651
5.296216987865811	0.8846578279606516	0.11534217203934838
5.310492505353319	1.5761263670968655	-0.5761263670968655
5.3247680228408285	1.0652824094054778	-0.0652824094054778
5.339043540328338	1.3133001358839347	-0.3133001358839347
5.353319057815846	0.8577148242517753	0.14228517574822475
5.367594575303356	22.864199429662246	-21.864199429662246
5.381870092790864	1.985653314835597	-0.985653314835597
5.396145610278373	3.3171250726255774	-2.3171250726255774
5.410421127765882	0.8446090624549734	0.15539093754502664
5.424696645253391	0.8187180026554334	0.18128199734456663
5.4389721627409	3.1651153588538894	-2.1651153588538894
5.453247680228409	1.2375446600147655	-0.23754466001476549
5.467523197715917	2.923194866899593	-1.923194866899593
5.481798715203427	8.674755939414593	-7.674755939414593
5.496074232690936	1.4364099215015513	-0.43640992150155133
5.510349750178444	2.9005370222817604	-1.9005370222817604
5.524625267665954	1.1370445615238078	-0.13704456152380784
5.538900785153462	2.0522422615591775	-1.0522422615591775
5.5531763026409715	1.5410141125629624	-0.5410141125629624
5.56745182012848	4.356724338764119	-3.356724338764119
5.581727337615989	2.994736336868922	-1.9947363368689222
5.596002855103498	1.6800619313807248	-0.6800619313807248
5.610278372591007	1.6281819351469435	-0.6281819351469435
5.6245538900785155	0.5803737864045485	0.4196262135954515
5.638829407566025	2.03895856106177	-1.03895856106177
5.653104925053534	2.0724298265967946	-1.0724298265967946
5.667380442541043	4.2553353173363755	-3.2553353173363755
5.681655960028552	1.8225956736176852	-0.8225956736176852
5.69593147751606	3.1164857576951634	-2.1164857576951634
5.71020699500357	5.331724356429735	-4.331724356429735
5.724482512491078	6.8706451994444535	-5.8706451994444535
5.738758029978587	1.1506697956269905	-0.15066979562699045
5.753033547466096	1.3820363529332695	-0.38203635293326954
5.767309064953605	1.6879163224153841	-0.6879163224153841
5.781584582441114	2.214758936308856	-1.214758936308856
5.795860099928623	4.935544208391551	-3.9355442083915513
5.810135617416132	5.226490521878102	-4.226490521878102
5.824411134903641	2.2153768426969584	-1.2153768426969584
5.83868665239115	5.027288592685304	-4.027288592685304
5.8529621698786585	2.350656682311128	-1.350656682311128
5.867237687366168	1.5641194549034758	-0.5641194549034758
5.881513204853676	1.5573541640310222	-0.5573541640310222
5.895788722341186	2.194501733518468	-1.194501733518468
5.910064239828694	3.724782775622647	-2.724782775622647
5.924339757316203	0.8735893145246159	0.12641068547538414
5.938615274803713	3.444789987004567	-2.444789987004567
5.952890792291221	1.7102893252449671	-0.7102893252449671
5.96716630977873	0.5655808679861801	0.4344191320138199
5.981441827266239	2.58561323496449	-1.58561323496449
5.995717344753748	1.5698133311920468	-0.5698133311920468
6.009992862241257	2.2818980292792115	-1.2818980292792115
6.024268379728766	1.8331927103838925	-0.8331927103838925
6.038543897216274	0.8328256187995765	0.1671743812004235
6.052819414703784	1.7820245314291059	-0.7820245314291059
6.067094932191292	1.8747079260009296	-0.8747079260009296
6.0813704496788015	2.273118008466153	-1.2731180084661529
6.095645967166311	1.4036245045141043	-0.40362450451410425
6.109921484653819	1.2162383540866595	-0.21623835408665948
6.124197002141329	1.1975704487676895	-0.19757044876768948
6.138472519628837	2.409611495041799	-1.409611495041799
6.152748037116346	2.51792708530829	-1.51792708530829
6.167023554603855	4.091585223707682	-3.091585223707682
6.181299072091364	3.920358919724189	-2.920358919724189
6.1955745895788725	3.286368150923692	-2.286368150923692
6.209850107066382	7.4076740924267135	-6.4076740924267135
6.22412562455389	1.7646212062629554	-0.7646212062629554
6.2384011420414	2.173656668661851	-1.173656668661851
6.252676659528909	2.1007264310979883	-1.1007264310979883
6.266952177016417	2.298656591958342	-1.2986565919583422
6.281227694503927	1.960343165327177	-0.960343165327177
6.295503211991435	3.0727952536878935	-2.0727952536878935
6.3097787294789445	0.5179003743904586	0.48209962560954145
6.324054246966453	1.2694996323561925	-0.26949963235619245
6.338329764453962	1.6449483764563186	-0.6449483764563186
6.352605281941471	5.159988029803788	-4.159988029803788
6.36688079942898	1.1139108462681577	-0.11391084626815773
6.381156316916488	2.0393386329396384	-1.0393386329396384
6.395431834403998	1.9180804602523658	-0.9180804602523658
6.409707351891507	1.0434651894123472	-0.04346518941234723
6.4239828693790155	3.180431425997864	-2.180431425997864
6.438258386866525	1.6173909311589614	-0.6173909311589614
6.452533904354033	1.7241944425745959	-0.7241944425745959
6.466809421841543	1.8423372305940577	-0.8423372305940577
6.481084939329051	4.034248165703117	-3.034248165703117
6.49536045681656	1.7136402404172646	-0.7136402404172646
6.509635974304069	2.1606310122179107	-1.1606310122179107
6.523911491791578	1.1865860938871537	-0.18658609388715375
6.538187009279087	1.8145658803212263	-0.8145658803212263
6.552462526766596	1.0284848851957686	-0.02848488519576864
6.566738044254105	4.174048217207547	-3.174048217207547
6.581013561741614	0.9091620811653256	0.0908379188346744
6.595289079229123	1.1383746712420015	-0.13837467124200153
6.609564596716631	1.446581082753478	-0.44658108275347796
6.623840114204141	2.587215160843811	-1.5872151608438112
6.638115631691649	1.396753297163057	-0.39675329716305696
6.6523911491791585	1.007760909504187	-0.0077609095041870635
6.666666666666667	2.7008174487415375	-1.7008174487415375
6.680942184154176	2.739314061661125	-1.739314061661125
6.695217701641685	3.0012755905999797	-2.0012755905999797
6.709493219129194	1.7647326542614192	-0.7647326542614192
6.723768736616703	5.476074916917136	-4.476074916917136
6.738044254104212	3.825233001785645	-2.825233001785645
6.752319771591721	2.168050713941584	-1.168050713941584
6.76659528907923	2.5035898664337295	-1.5035898664337295
6.780870806566739	0.8720432251115147	0.12795677488848534
6.795146324054247	0.6043336201630872	0.3956663798369128
6.809421841541757	3.5702924534592144	-2.5702924534592144
6.823697359029265	1.880712408302758	-0.880712408302758
6.837972876516774	2.9779254657969276	-1.9779254657969276
6.852248394004283	1.7500759304874267	-0.7500759304874267
6.866523911491792	2.6810915013015615	-1.6810915013015615
6.8807994289793015	1.0120617622304602	-0.012061762230460182
6.89507494646681	6.615645938195545	-5.615645938195545
6.909350463954319	3.385204631121451	-2.385204631121451
6.923625981441828	2.9057020285702375	-1.9057020285702375
6.937901498929337	1.1363495615311312	-0.1363495615311312
6.9521770164168455	2.245573357960066	-1.2455733579600659
6.966452533904355	1.045171944132019	-0.04517194413201908
6.980728051391863	0.7301365951457881	0.2698634048542119
6.995003568879373	2.8609914053161902	-1.8609914053161902
7.009279086366882	1.603348828141919	-0.603348828141919
7.02355460385439	2.255282780363925	-1.2552827803639248
7.0378301213419	4.415528987746195	-3.415528987746195
7.052105638829408	4.657412244625351	-3.657412244625351
7.066381156316917	5.219926715807404	-4.219926715807404
7.080656673804426	1.5631991715060822	-0.5631991715060822
7.094932191291935	1.1188499982979745	-0.11884999829797449
7.109207708779444	2.3333725378970724	-1.3333725378970724
7.123483226266953	0.7661736903600936	0.23382630963990636
7.137758743754461	1.5509567104128952	-0.5509567104128952
7.152034261241971	3.7541179775952163	-2.7541179775952163
7.16630977872948	3.540973624237817	-2.540973624237817
7.1805852962169885	3.098750902015015	-2.098750902015015
7.194860813704498	3.8650874987307478	-2.8650874987307478
7.209136331192006	1.5309181599597244	-0.5309181599597244
7.223411848679516	5.377388569741049	-4.377388569741049
7.237687366167024	2.164317968641118	-1.164317968641118
7.251962883654533	0.7271552691989027	0.2728447308010973
7.266238401142042	4.241143543091361	-3.2411435430913613
7.280513918629551	3.8400769732639914	-2.8400769732639914
7.2947894361170595	2.0999245000911793	-1.0999245000911793
7.309064953604569	2.202342845781253	-1.2023428457812528
7.323340471092078	1.224024903820282	-0.22402490382028195
7.337615988579587	8.1699860741353	-7.1699860741353
7.351891506067096	1.2864252330924861	-0.28642523309248613
7.366167023554604	13.26397488305865	-12.26397488305865
7.380442541042114	5.810700989071786	-4.810700989071786
7.394718058529622	31.20932343971676	-30.20932343971676
7.4089935760171315	1.4923300187989108	-0.4923300187989108
7.42326909350464	1.2703377638373643	-0.2703377638373643
7.437544610992149	1.1001510825367433	-0.10015108253674332
7.451820128479658	1.0799094597918824	-0.07990945979188235
7.466095645967167	1.1252633976300774	-0.12526339763007743
7.480371163454676	3.1316171930353183	-2.1316171930353183
7.494646680942185	2.726061395985555	-1.726061395985555
7.508922198429694	0.9460616279006542	0.05393837209934582
7.5231977159172025	4.617940793409627	-3.617940793409627
7.537473233404712	5.042745043482282	-4.042745043482282
7.55174875089222	2.315812855201905	-1.315812855201905
7.56602426837973	3.7988990637768874	-2.7988990637768874
7.580299785867238	1.6849162999973246	-0.6849162999973246
7.594575303354747	11.514557697296151	-10.514557697296151
7.608850820842256	1.9557763438398192	-0.9557763438398192
7.623126338329765	2.4022332481931965	-1.4022332481931965
7.6374018558172745	1.5535825518470554	-0.5535825518470554
7.651677373304783	1.4463141950676413	-0.44631419506764125
7.665952890792292	12.631354196904699	-11.631354196904699
7.680228408279801	2.259285278216896	-1.259285278216896
7.69450392576731	1.3066567535172222	-0.3066567535172222
7.7087794432548185	1.9358131181292575	-0.9358131181292575
7.723054960742328	1.3032591984315043	-0.3032591984315043
7.737330478229836	1.8617399629823812	-0.8617399629823812
7.7516059957173455	1.1170650869910455	-0.11706508699104545
7.765881513204855	1.7841197560544213	-0.7841197560544213
7.780157030692363	0.8718508317981236	0.12814916820187638
7.794432548179873	0.8890869233552909	0.11091307664470906
7.808708065667381	2.646368660198894	-1.646368660198894
7.82298358315489	2.450149416221398	-1.450149416221398
7.837259100642399	1.968496073368022	-0.9684960733680219
7.851534618129908	2.0910013588738474	-1.0910013588738474
7.865810135617417	2.427590966189646	-1.427590966189646
7.880085653104926	1.3655489974937227	-0.3655489974937227
7.894361170592434	1.3387641330047588	-0.3387641330047588
7.908636688079944	1.405960284170571	-0.40596028417057095
7.922912205567453	5.751961524013333	-4.751961524013333
7.9371877230549615	1.2777191540944375	-0.2777191540944375
7.951463240542471	2.233911118299873	-1.233911118299873
7.965738758029979	15.10588976361055	-14.10588976361055
7.9800142755174885	2.6348550997695495	-1.6348550997695495
7.994289793004997	1.6643325506652682	-0.6643325506652682
8.008565310492505	1.6089505276004128	-0.6089505276004128
8.022840827980016	3.3467558470438847	-2.3467558470438847
8.037116345467524	5.2171621091472	-4.2171621091472
8.051391862955033	2.298000123377213	-1.298000123377213
8.065667380442541	1.7979505114430794	-0.7979505114430794
8.079942897930051	5.89739441837876	-4.89739441837876
8.09421841541756	0.9848873669312251	0.015112633068774861
8.108493932905068	2.2359486445069794	-1.2359486445069794
8.122769450392578	14.034149769001555	-13.034149769001555
8.137044967880087	1.4385509910128387	-0.4385509910128387
8.151320485367595	26.048716906889368	-25.048716906889368
8.165596002855104	3.0714701291539037	-2.0714701291539037
8.179871520342614	3.9470980014663573	-2.9470980014663573
8.194147037830122	45.11654144705795	-44.11654144705795
8.20842255531763	0.7265027506668146	0.2734972493331854
8.22269807280514	1.3346551096885464	-0.3346551096885464
8.23697359029265	5.220843071040428	-4.220843071040428
8.251249107780158	1.546321837352551	-0.5463218373525509
8.265524625267666	2.7943883765343265	-1.7943883765343265
8.279800142755176	5.18767984343878	-4.18767984343878
8.294075660242685	3.3710273581502337	-2.3710273581502337
8.308351177730193	2.215540199395492	-1.215540199395492
8.322626695217702	2.9195272012462348	-1.9195272012462348
8.336902212705212	3.2594324761162787	-2.2594324761162787
8.35117773019272	1.0226975532951026	-0.02269755329510259
8.365453247680229	1.146612159987864	-0.14661215998786403
8.379728765167739	4.3743564447898295	-3.3743564447898295
8.394004282655247	2.2759908083262577	-1.2759908083262577
8.408279800142756	1.4202001400327715	-0.4202001400327715
8.422555317630264	1.5782694942799433	-0.5782694942799433
8.436830835117775	6.753750120391969	-5.753750120391969
8.451106352605283	5.59498187090841	-4.59498187090841
8.465381870092791	6.073833693862457	-5.073833693862457
8.4796573875803	2.3155306073203032	-1.3155306073203032
8.49393290506781	1.8782288958717936	-0.8782288958717936
8.508208422555319	10.773891524953523	-9.773891524953523
8.522483940042827	3.550676901307514	-2.550676901307514
8.536759457530337	3.2446871388442635	-2.2446871388442635
8.551034975017846	2.612578644647798	-1.6125786446477979
8.565310492505354	11.784144956381281	-10.784144956381281
8.579586009992862	2.4579973883654214	-1.4579973883654214
8.593861527480373	1.3954027230834745	-0.39540272308347446
8.608137044967881	3.056352712038121	-2.056352712038121
8.62241256245539	2.5309530198946746	-1.5309530198946746
8.636688079942898	2.2268149853484354	-1.2268149853484354
8.650963597430408	2.808227618586919	-1.808227618586919
8.665239114917917	1.1406208840281178	-0.1406208840281178
8.679514632405425	3.482470622221046	-2.482470622221046
8.693790149892935	2.6857345450427568	-1.6857345450427568
8.708065667380444	0.42878428909870037	0.5712157109012996
8.722341184867952	8.103791376249555	-7.103791376249555
8.73661670235546	9.06983822515185	-8.06983822515185
8.75089221984297	1.735571092343959	-0.7355710923439589
8.76516773733048	3.4692129951446073	-2.4692129951446073
8.779443254817988	3.0446727276692895	-2.0446727276692895
8.793718772305496	1.685824624154656	-0.685824624154656
8.807994289793006	2.5573457769646124	-1.5573457769646124
8.822269807280515	2.943334214758559	-1.943334214758559
8.836545324768023	1.0708878119697485	-0.07088781196974847
8.850820842255533	0.6581350055760423	0.3418649944239577
8.865096359743042	3.3529302319183887	-2.3529302319183887
8.87937187723055	1.5469367746865321	-0.5469367746865321
8.893647394718059	4.143050448129619	-3.1430504481296193
8.907922912205569	3.9179063465724404	-2.9179063465724404
8.922198429693077	2.20286086277159	-1.20286086277159
8.936473947180586	4.676263211476007	-3.676263211476007
8.950749464668094	2.5080156791876953	-1.5080156791876953
8.965024982155605	2.39940779727991	-1.3994077972799102
8.979300499643113	1.1479467926911644	-0.1479467926911644
8.993576017130621	1.4104029023278934	-0.41040290232789345
9.007851534618132	5.131716567700966	-4.131716567700966
9.02212705210564	1.6633068612355277	-0.6633068612355277
9.036402569593148	1.5696980497657604	-0.5696980497657604
9.050678087080657	1.7388672447876499	-0.7388672447876499
9.064953604568167	0.7029696094511189	0.29703039054888114
9.079229122055676	0.6681469095167172	0.3318530904832828
9.093504639543184	1.8811013236667904	-0.8811013236667904
9.107780157030692	1.8803100986010592	-0.8803100986010592
9.122055674518203	1.264968685232783	-0.26496868523278305
9.136331192005711	2.657271732247538	-1.6572717322475379
9.15060670949322	0.8208129696182018	0.17918703038179817
9.16488222698073	4.834727459590421	-3.834727459590421
9.179157744468238	2.594725194234647	-1.594725194234647
9.193433261955747	1.0855139729054943	-0.08551397290549434
9.207708779443255	1.8431780443392647	-0.8431780443392647
9.221984296930765	3.3009239565560655	-2.3009239565560655
9.236259814418274	0.6141410519016254	0.3858589480983746
9.250535331905782	5.984776966814469	-4.984776966814469
9.26481084939329	0.848116008373961	0.15188399162603905
9.2790863668808	1.45609032175311	-0.45609032175311004
9.29336188436831	5.459507827809626	-4.459507827809626
9.307637401855818	3.7802303949965532	-2.7802303949965532
9.321912919343328	1.586694263741416	-0.5866942637414161
9.336188436830836	0.49815783709889766	0.5018421629011023
9.350463954318345	2.3226146745066343	-1.3226146745066343
9.364739471805853	2.0852086918383637	-1.0852086918383637
9.379014989293363	1.0790565633315832	-0.07905656333158317
9.393290506780872	14.612673533572565	-13.612673533572565
9.40756602426838	3.4561020848314232	-2.4561020848314232
9.421841541755889	2.927994234935828	-1.927994234935828
9.436117059243399	1.2563170334734792	-0.2563170334734792
9.450392576730907	1.4360697784786205	-0.4360697784786205
9.464668094218416	2.832061609248483	-1.8320616092484832
9.478943611705926	2.118772251447942	-1.118772251447942
9.493219129193434	1.667989398305898	-0.667989398305898
9.507494646680943	1.8552917090683736	-0.8552917090683736
9.521770164168451	1.6845688046527751	-0.6845688046527751
9.536045681655962	1.060257631582803	-0.06025763158280295
9.55032119914347	2.232013836388753	-1.2320138363887532
9.564596716630978	1.3215341332620454	-0.3215341332620454
9.578872234118487	1.4091023909299019	-0.40910239092990186
9.593147751605997	2.267066141930669	-1.2670661419306688
9.607423269093506	1.2327245597178715	-0.23272455971787154
9.621698786581014	5.392216406014621	-4.392216406014621
9.635974304068524	10.198746838943014	-9.198746838943014
9.650249821556033	2.2794963230538703	-1.2794963230538703
9.664525339043541	1.4280598506084978	-0.4280598506084978
9.67880085653105	1.0763646104488442	-0.07636461044884424
9.69307637401856	2.7511149939993893	-1.7511149939993893
9.707351891506068	0.25534105656135875	0.7446589434386413
9.721627408993577	1.2424379009197006	-0.24243790091970063
9.735902926481085	2.1060862146196846	-1.1060862146196846
9.750178443968595	0.6424960330162341	0.35750396698376585
9.764453961456104	1.2551469940140307	-0.25514699401403074
9.778729478943612	2.2047522064342924	-1.2047522064342924
9.793004996431122	5.330826005680584	-4.330826005680584
9.80728051391863	2.0937954146840143	-1.0937954146840143
9.82155603140614	2.93492907248601	-1.93492907248601
9.835831548893648	3.8148910350386305	-2.8148910350386305
9.850107066381158	8.71124618310751	-7.7112461831075105
9.864382583868666	3.188861380888117	-2.188861380888117
9.878658101356175	1.8116309533115331	-0.8116309533115331
9.892933618843683	2.2265783115109015	-1.2265783115109015
9.907209136331193	2.643055496822973	-1.643055496822973
9.921484653818702	0.9100653342739926	0.08993466572600739
9.93576017130621	2.57704663633121	-1.5770466363312101
9.95003568879372	3.0773390034090626	-2.0773390034090626
9.964311206281229	2.543047372789575	-1.5430473727895748
9.978586723768737	7.191153379240885	-6.191153379240885
9.992862241256246	1.4894001535494013	-0.48940015354940125
