# Supplementary material for: Terahertz Spectroscopic Analysis of Lactose in Infant Formula: Implications for Detection and Quantification
Source: Molecules. 2022 Aug 8;27(15):5040. doi: 10.3390/molecules27155040 (PMC9370465; doi:10.3390/molecules27155040)
Supplement: Supplementary file 1 [file molecules-27-05040-s001.zip › data/set1_ambient_1/frequency_domain/L100_2.csv]

0.0	0.8565170504048618	0.1434829495951382
0.014275517487508924	0.5593181719976416	0.44068182800235844
0.028551034975017847	1.1261096183738475	-0.1261096183738475
0.04282655246252677	0.6587876879845579	0.3412123120154421
0.057102069950035694	1.299741016670101	-0.2997410166701009
0.07137758743754462	1.3149564345224407	-0.3149564345224407
0.08565310492505354	3.5733539276170454	-2.5733539276170454
0.09992862241256247	0.5674912813865367	0.4325087186134633
0.11420413990007139	0.6330000202634136	0.3669999797365864
0.12847965738758033	0.9070689029082101	0.09293109709178993
0.14275517487508924	1.371233879824198	-0.3712338798241981
0.15703069236259815	1.5280302854121715	-0.5280302854121715
0.17130620985010708	0.9582882912031291	0.04171170879687092
0.18558172733761602	0.7563012154103538	0.24369878458964622
0.19985724482512493	0.8663422071587643	0.1336577928412357
0.21413276231263384	0.9384035269738337	0.06159647302616633
0.22840827980014278	0.9315251352788173	0.0684748647211827
0.24268379728765171	0.85496711995115	0.14503288004884995
0.25695931477516065	0.8190652309912383	0.1809347690087617
0.27123483226266953	0.8895835964624459	0.11041640353755411
0.28551034975017847	0.956774683689972	0.04322531631002802
0.2997858672376874	0.9672240382460003	0.03277596175399966
0.3140613847251963	0.9174199612987953	0.08258003870120467
0.32833690221270523	0.8713178518524263	0.12868214814757373
0.34261241970021417	0.8582585428238938	0.1417414571761062
0.3568879371877231	0.8633433462770906	0.13665665372290936
0.37116345467523204	0.8528619658855533	0.1471380341144467
0.3854389721627409	0.8274036924082702	0.17259630759172984
0.39971448965024986	0.8215714269226982	0.17842857307730176
0.4139900071377588	0.8328339458722622	0.16716605412773777
0.4282655246252677	0.8523225129258831	0.14767748707411688
0.4425410421127766	0.8625951390995543	0.13740486090044568
0.45681655960028555	0.8515505541021879	0.14844944589781206
0.4710920770877945	0.8249777265331708	0.1750222734668292
0.48536759457530343	0.768203311749853	0.231796688250147
0.4996431120628123	0.6698733024590202	0.3301266975409798
0.5139186295503213	0.46622114018221117	0.5337788598177888
0.5281941470378302	0.1520912571325178	0.8479087428674822
0.5424696645253391	0.3050977796717923	0.6949022203282077
0.5567451820128481	0.6160678557025605	0.3839321442974395
0.5710206995003569	0.7141869523503364	0.28581304764966364
0.5852962169878658	0.7591342328058194	0.24086576719418062
0.5995717344753748	0.7944011201339817	0.20559887986601832
0.6138472519628837	0.8249164339036373	0.17508356609636266
0.6281227694503926	0.8454368890805495	0.15456311091945052
0.6423982869379016	0.8536533900047018	0.14634660999529825
0.6566738044254105	0.8516444718343193	0.14835552816568065
0.6709493219129194	0.8410987845562043	0.15890121544379565
0.6852248394004283	0.8281089000298487	0.17189109997015128
0.6995003568879372	0.8145887005748844	0.18541129942511558
0.7137758743754462	0.8057104137563071	0.19428958624369286
0.7280513918629551	0.8100341088137956	0.18996589118620444
0.7423269093504641	0.8234268712831535	0.1765731287168465
0.756602426837973	0.8424712651828606	0.15752873481713936
0.7708779443254818	0.8517068814413178	0.1482931185586822
0.7851534618129908	0.859052685037132	0.14094731496286805
0.7994289793004997	0.8556424202366016	0.14435757976339836
0.8137044967880086	0.8455356518538062	0.1544643481461938
0.8279800142755176	0.8273002909506251	0.17269970904937493
0.8422555317630265	0.8082715784549714	0.19172842154502856
0.8565310492505354	0.7951131318553637	0.2048868681446363
0.8708065667380444	0.7925851533961004	0.20741484660389964
0.8850820842255532	0.8036192312595785	0.19638076874042154
0.8993576017130622	0.8227771833352175	0.17722281666478246
0.9136331192005711	0.8471091489482091	0.1528908510517909
0.92790863668808	0.8587978135704374	0.14120218642956262
0.942184154175589	0.8534899497622074	0.14651005023779262
0.9564596716630979	0.840189830099085	0.159810169900915
0.9707351891506069	0.8159023378986846	0.1840976621013154
0.9850107066381157	0.7943470094384687	0.2056529905615313
0.9992862241256246	0.7786506860699494	0.22134931393005064
1.0135617416131335	0.7754794821593005	0.22452051784069949
1.0278372591006426	0.7848801876897537	0.21511981231024635
1.0421127765881515	0.8066005360530892	0.19339946394691077
1.0563882940756604	0.8255201010865852	0.17447989891341475
1.0706638115631693	0.8342995468755857	0.16570045312441428
1.0849393290506781	0.827436760784193	0.17256323921580696
1.099214846538187	0.7897742012523219	0.2102257987476781
1.1134903640256961	0.7917942257507914	0.2082057742492086
1.127765881513205	0.7371595402017901	0.2628404597982099
1.1420413990007139	0.704949681848225	0.29505031815177496
1.1563169164882228	0.6994596072733062	0.30054039272669375
1.1705924339757316	0.6208348532961174	0.37916514670388257
1.1848679514632408	0.524680525932771	0.47531947406722896
1.1991434689507496	0.5006763568961924	0.4993236431038076
1.2134189864382585	0.5839446465575112	0.4160553534424888
1.2276945039257674	0.6634362539399841	0.33656374606001593
1.2419700214132763	0.6628517074536733	0.3371482925463267
1.2562455389007852	0.641722852008504	0.358277147991496
1.2705210563882943	0.6093796786147758	0.3906203213852242
1.2847965738758031	0.5693881128990662	0.4306118871009338
1.299072091363312	0.5202987649875378	0.4797012350124622
1.313347608850821	0.4356402840543776	0.5643597159456224
1.3276231263383298	0.312770367614635	0.687229632385365
1.341898643825839	0.16444031549308133	0.8355596845069186
1.3561741613133478	0.052225145623111355	0.9477748543768887
1.3704496788008567	0.02305968788951406	0.9769403121104859
1.3847251962883655	0.05841418118843365	0.9415858188115663
1.3990007137758744	0.1636146156389069	0.8363853843610931
1.4132762312633835	0.324788521986485	0.675211478013515
1.4275517487508924	0.44305284569511105	0.556947154304889
1.4418272662384013	0.5324068985789413	0.4675931014210587
1.4561027837259102	0.590198711979526	0.409801288020474
1.470378301213419	0.6220217223691513	0.3779782776308487
1.4846538187009282	0.6504349017517335	0.34956509824826654
1.498929336188437	0.6616729982171434	0.3383270017828566
1.513204853675946	0.6726099438895071	0.3273900561104929
1.5274803711634548	0.6887845482785779	0.31121545172142207
1.5417558886509637	0.7063845462123999	0.2936154537876001
1.5560314061384726	0.7193625649840648	0.2806374350159352
1.5703069236259817	0.7206697933623144	0.2793302066376856
1.5845824411134906	0.7127404011457749	0.28725959885422514
1.5988579586009994	0.6893374117815994	0.31066258821840065
1.6131334760885083	0.6859319328039097	0.31406806719609026
1.6274089935760172	0.6707841401112652	0.3292158598887348
1.6416845110635263	0.6751703178527871	0.32482968214721286
1.6559600285510352	0.7050436208586687	0.2949563791413313
1.670235546038544	1.351780119983487	-0.3517801199834869
1.684511063526053	0.6535212859584866	0.3464787140415134
1.6987865810135618	0.6739226882497336	0.32607731175026644
1.7130620985010707	0.5153973870177685	0.4846026129822315
1.7273376159885798	0.6115210728030949	0.38847892719690513
1.7416131334760887	0.6263476864657013	0.37365231353429873
1.7558886509635976	0.5683641039629367	0.4316358960370633
1.7701641684511065	0.5295397245314842	0.47046027546851577
1.7844396859386153	0.4621459038113184	0.5378540961886815
1.7987152034261245	0.37173996887603683	0.6282600311239632
1.8129907209136333	0.3813057240315531	0.6186942759684468
1.8272662384011422	0.4020769356422745	0.5979230643577256
1.841541755888651	0.45611614210924645	0.5438838578907536
1.85581727337616	0.5102260241896203	0.48977397581037974
1.870092790863669	0.505145661913075	0.494854338086925
1.884368308351178	0.5840497212774292	0.41595027872257084
1.8986438258386868	0.586190781165621	0.41380921883437904
1.9129193433261957	0.5659929271722565	0.43400707282774353
1.9271948608137046	0.6005045313695575	0.3994954686304425
1.9414703783012137	0.5834484036552342	0.4165515963447658
1.9557458957887226	0.5980416139239424	0.4019583860760576
1.9700214132762315	0.6133534031830106	0.38664659681698943
1.9842969307637404	0.6374378635629523	0.3625621364370477
1.9985724482512492	0.6410304839937891	0.35896951600621085
2.012847965738758	0.6235407669903297	0.3764592330096703
2.027123483226267	0.6055012322432598	0.3944987677567402
2.041399000713776	0.5639851869223267	0.4360148130776733
2.055674518201285	0.5675175479702576	0.43248245202974245
2.069950035688794	0.5687750722183097	0.4312249277816903
2.084225553176303	0.5599889868826401	0.4400110131173599
2.098501070663812	0.5707300649969507	0.42926993500304933
2.1127765881513207	0.5811374959670175	0.41886250403298253
2.1270521056388296	0.5580157172110624	0.44198428278893764
2.1413276231263385	0.542421939208613	0.45757806079138696
2.1556031406138474	0.536568089926443	0.463431910073557
2.1698786581013563	0.5487198852738908	0.4512801147261092
2.184154175588865	0.4973641489678314	0.5026358510321687
2.198429693076374	0.6050196606379126	0.39498033936208743
2.2127052105638834	0.5026708062276105	0.4973291937723895
2.2269807280513922	0.5053692983948218	0.4946307016051782
2.241256245538901	0.5027700981315459	0.49722990186845406
2.25553176302641	0.5042262747545615	0.4957737252454385
2.269807280513919	0.5477422960646486	0.45225770393535136
2.2840827980014278	0.48479948290592256	0.5152005170940774
2.2983583154889367	0.46261793814245217	0.5373820618575478
2.3126338329764455	0.4528066723630273	0.5471933276369727
2.3269093504639544	0.4477152539766628	0.5522847460233372
2.3411848679514633	0.4316228702911033	0.5683771297088966
2.355460385438972	0.3985031139067088	0.6014968860932912
2.3697359029264815	0.33189931044391097	0.668100689556089
2.3840114204139904	0.370705535984095	0.629294464015905
2.3982869379014993	0.44763113322603837	0.5523688667739617
2.412562455389008	0.26725462550091617	0.7327453744990838
2.426837972876517	0.2716708624249657	0.7283291375750343
2.441113490364026	0.267742573639396	0.732257426360604
2.455389007851535	0.24554234877802147	0.7544576512219785
2.4696645253390437	0.228677670710887	0.771322329289113
2.4839400428265526	0.13653164685313968	0.8634683531468603
2.4982155603140614	0.07077640098264716	0.9292235990173529
2.5124910778015703	0.03528647055305153	0.9647135294469484
2.5267665952890797	0.032536651889248855	0.9674633481107512
2.5410421127765885	0.04043377530259568	0.9595662246974043
2.5553176302640974	0.0386755542381168	0.9613244457618833
2.5695931477516063	0.041481249165624054	0.958518750834376
2.583868665239115	0.05597207463186279	0.9440279253681372
2.598144182726624	0.06071220083332551	0.9392877991666745
2.612419700214133	0.023087210390827957	0.976912789609172
2.626695217701642	0.23566136147299932	0.7643386385270007
2.6409707351891507	0.7167012041927451	0.2832987958072549
2.6552462526766596	0.3354544976224343	0.6645455023775657
2.669521770164169	0.2124606692412903	0.7875393307587097
2.683797287651678	0.032106567782580996	0.967893432217419
2.6980728051391867	0.08830991180492899	0.911690088195071
2.7123483226266956	0.1322686340151017	0.8677313659848983
2.7266238401142044	0.13735555786103937	0.8626444421389606
2.7408993576017133	0.08132923297581604	0.9186707670241839
2.755174875089222	0.11456918920140415	0.8854308107985959
2.769450392576731	1.3685011105525053	-0.36850111055250534
2.78372591006424	0.3512055440384881	0.648794455961512
2.798001427551749	0.1222683671554677	0.8777316328445323
2.8122769450392577	0.013726136293987598	0.9862738637060124
2.826552462526767	0.03543105519908813	0.9645689448009118
2.840827980014276	0.05603162831481935	0.9439683716851807
2.855103497501785	0.06558975345948644	0.9344102465405135
2.8693790149892937	0.056334164843097334	0.9436658351569027
2.8836545324768026	1.1298867563408295	-0.12988675634082947
2.8979300499643115	0.09224659683169038	0.9077534031683097
2.9122055674518204	0.07682145709879791	0.923178542901202
2.9264810849393292	0.04720547482215906	0.9527945251778409
2.940756602426838	0.05526056105030479	0.9447394389496953
2.955032119914347	0.13488720993831693	0.8651127900616831
2.9693076374018563	0.3377808053795177	0.6622191946204823
2.983583154889365	0.16445165690404737	0.8355483430959526
2.997858672376874	0.1756150254716369	0.8243849745283631
3.012134189864383	0.7109883165269915	0.28901168347300854
3.026409707351892	0.4256147045778813	0.5743852954221187
3.0406852248394007	0.3642482631288403	0.6357517368711597
3.0549607423269096	0.20472738985704533	0.7952726101429547
3.0692362598144185	0.06882081384884162	0.9311791861511584
3.0835117773019274	0.06841155817005833	0.9315884418299417
3.0977872947894363	0.12728591323842484	0.8727140867615751
3.112062812276945	0.0794299226106377	0.9205700773893624
3.1263383297644545	0.2564691079562309	0.7435308920437691
3.1406138472519634	0.9128931421675569	0.0871068578324431
3.1548893647394722	0.2353698412087406	0.7646301587912594
3.169164882226981	2.5393739166865807	-1.5393739166865807
3.18344039971449	0.3137932635232212	0.6862067364767788
3.197715917201999	0.10991609517065876	0.8900839048293412
3.2119914346895078	0.2461008321572845	0.7538991678427155
3.2262669521770166	0.14642858207142911	0.8535714179285709
3.2405424696645255	0.21262129332476443	0.7873787066752356
3.2548179871520344	0.12932838255533746	0.8706716174446625
3.2690935046395433	0.220828973933179	0.779171026066821
3.2833690221270526	0.18337336104295363	0.8166266389570463
3.2976445396145615	0.1543159769590798	0.8456840230409202
3.3119200571020704	0.11762549644940512	0.8823745035505949
3.3261955745895793	0.8370811038708621	0.1629188961291379
3.340471092077088	0.6252160709165591	0.37478392908344094
3.354746609564597	0.15187789659833872	0.8481221034016613
3.369022127052106	0.17323568392582542	0.8267643160741746
3.383297644539615	0.22187189383627454	0.7781281061637255
3.3975731620271237	0.2280245297708014	0.7719754702291985
3.4118486795146326	0.20381360626471312	0.7961863937352869
3.4261241970021414	0.09334052297596625	0.9066594770240337
3.4403997144896508	0.14139153954173014	0.8586084604582699
3.4546752319771596	0.11838716795917197	0.8816128320408281
3.4689507494646685	0.15828296640541875	0.8417170335945813
3.4832262669521774	0.20027177638308524	0.7997282236169148
3.4975017844396863	0.8442882643448656	0.1557117356551344
3.511777301927195	0.42292662075148024	0.5770733792485198
3.526052819414704	0.15799321752628223	0.8420067824737177
3.540328336902213	3.099788074235672	-2.099788074235672
3.554603854389722	0.1703101139420489	0.8296898860579511
3.5688793718772307	0.2830123902498992	0.7169876097501008
3.58315488936474	0.20569096165391407	0.7943090383460859
3.597430406852249	2.3883349350086363	-1.3883349350086363
3.611705924339758	0.6446723738043749	0.3553276261956251
3.6259814418272667	0.33301470519529164	0.6669852948047084
3.6402569593147756	0.38771853288539665	0.6122814671146033
3.6545324768022844	1.683680108299941	-0.6836801082999411
3.6688079942897933	4.159479930511742	-3.1594799305117416
3.683083511777302	0.4926294393762113	0.5073705606237887
3.697359029264811	0.4955149906022632	0.5044850093977369
3.71163454675232	0.30606696497500563	0.6939330350249944
3.725910064239829	0.36464043708498955	0.6353595629150104
3.740185581727338	0.3320968626580181	0.6679031373419819
3.754461099214847	0.3267183088948784	0.6732816911051216
3.768736616702356	0.44228446991426656	0.5577155300857335
3.783012134189865	0.37015925600759086	0.6298407439924092
3.7972876516773737	2.158440793043128	-1.1584407930431282
3.8115631691648826	1.673893788635062	-0.673893788635062
3.8258386866523915	1.5303915355048803	-0.5303915355048803
3.8401142041399003	0.44750713226367395	0.5524928677363261
3.8543897216274092	0.946165340324449	0.05383465967555101
3.868665239114918	0.44246686771917787	0.5575331322808221
3.8829407566024274	0.43636145934503967	0.5636385406549603
3.8972162740899363	0.3933219070023644	0.6066780929976356
3.911491791577445	0.3013260224051267	0.6986739775948734
3.925767309064954	0.6379615889287638	0.36203841107123624
3.940042826552463	0.4884130019484139	0.5115869980515861
3.954318344039972	1.7677296576909611	-0.7677296576909611
3.9685938615274807	2.371736187358199	-1.371736187358199
3.9828693790149896	9.58002888655198	-8.58002888655198
3.9971448965024985	1.893433495551528	-0.893433495551528
4.011420413990008	0.9600743559961619	0.039925644003838134
4.025695931477516	1.393232918055138	-0.39323291805513794
4.039971448965026	0.9711819753546064	0.028818024645393625
4.054246966452534	0.9004625313606125	0.0995374686393875
4.068522483940043	0.778575600736001	0.22142439926399904
4.082798001427552	0.5696670019469747	0.4303329980530253
4.097073518915061	0.573486204352602	0.426513795647398
4.11134903640257	0.8257571984274088	0.1742428015725912
4.125624553890079	0.5833681504212302	0.41663184957876975
4.139900071377588	0.3856182724952112	0.6143817275047888
4.154175588865097	3.0517001567600617	-2.0517001567600617
4.168451106352606	1.9436226912563745	-0.9436226912563745
4.182726623840114	1.429554417877395	-0.4295544178773949
4.197002141327624	1.9489457760828965	-0.9489457760828965
4.211277658815132	1.6732137475896913	-0.6732137475896913
4.2255531763026415	2.3146343815915627	-1.3146343815915627
4.23982869379015	0.8673473674314036	0.13265263256859638
4.254104211277659	0.39564839901265486	0.6043516009873451
4.268379728765169	0.577479371959032	0.422520628040968
4.282655246252677	1.0413059136504803	-0.04130591365048031
4.296930763740186	0.8575301558755329	0.14246984412446706
4.311206281227695	0.4909000007942433	0.5090999992057568
4.325481798715204	0.5953662570630833	0.4046337429369167
4.3397573162027125	0.6417889465859358	0.35821105341406423
4.354032833690222	0.9800869946290173	0.019913005370982728
4.36830835117773	0.4523321432829037	0.5476678567170963
4.38258386866524	0.6717079988687905	0.3282920011312095
4.396859386152748	1.4147194479628429	-0.4147194479628429
4.411134903640257	0.8177514772645166	0.18224852273548342
4.425410421127767	0.9065935421942805	0.09340645780571954
4.439685938615275	0.7932531932234266	0.20674680677657342
4.4539614561027845	2.475356155059779	-1.475356155059779
4.468236973590293	1.9821403585669566	-0.9821403585669566
4.482512491077802	6.340710135241208	-5.340710135241208
4.496788008565311	1.433621810748009	-0.433621810748009
4.51106352605282	1.6005775079778162	-0.6005775079778162
4.5253390435403285	2.7531533012581795	-1.7531533012581795
4.539614561027838	2.5218048047396	-1.5218048047395998
4.553890078515346	2.438618269110137	-1.4386182691101368
4.5681655960028555	1.1267596901180355	-0.12675969011803545
4.582441113490365	4.129850532315447	-3.129850532315447
4.596716630977873	3.06250233283075	-2.06250233283075
4.610992148465383	2.398077354329746	-1.3980773543297458
4.625267665952891	1.5358655548481415	-0.5358655548481415
4.6395431834404	1.9548515220503049	-0.9548515220503049
4.653818700927909	0.835336345375205	0.16466365462479504
4.668094218415418	0.7547664088568046	0.24523359114319543
4.682369735902927	2.540726557024769	-1.5407265570247688
4.696645253390436	3.8873394433213746	-2.8873394433213746
4.710920770877944	0.9674476459173945	0.032552354082605484
4.725196288365454	2.3183633754070234	-1.3183633754070234
4.739471805852963	1.8624111520945668	-0.8624111520945668
4.7537473233404715	0.7939441950453416	0.20605580495465836
4.768022840827981	11.428635146107865	-10.428635146107865
4.782298358315489	4.2654779302384	-3.2654779302384
4.7965738758029985	0.9005342272165747	0.09946577278342528
4.810849393290507	1.1186568308427076	-0.11865683084270762
4.825124910778016	1.7130812435621323	-0.7130812435621323
4.839400428265525	1.502515227785923	-0.5025152277859231
4.853675945753034	1.6665700887587245	-0.6665700887587245
4.8679514632405425	0.8708511025797071	0.1291488974202929
4.882226980728052	6.679345555343887	-5.679345555343887
4.896502498215561	1.8499473802516164	-0.8499473802516164
4.91077801570307	1.5478620322717542	-0.5478620322717542
4.925053533190579	1.019773733518564	-0.01977373351856393
4.939329050678087	2.6535358159906526	-1.6535358159906526
4.953604568165597	2.8020088213393595	-1.8020088213393595
4.967880085653105	11.655791669017734	-10.655791669017734
4.9821556031406145	2.7023078348272995	-1.7023078348272995
4.996431120628123	5.252985295446016	-4.252985295446016
5.010706638115632	0.9164036624988798	0.08359633750112017
5.024982155603141	0.6352363133983329	0.36476368660166714
5.03925767309065	1.2879209358959027	-0.28792093589590273
5.053533190578159	1.2019269134373618	-0.2019269134373618
5.067808708065668	5.975722981339937	-4.975722981339937
5.082084225553177	1.2926388321687574	-0.2926388321687574
5.0963597430406855	14.023738254605737	-13.023738254605737
5.110635260528195	6.9195084407835985	-5.9195084407835985
5.124910778015703	0.8117038699926893	0.1882961300073107
5.139186295503213	0.8294410669059107	0.17055893309408932
5.153461812990721	1.5523531850474621	-0.5523531850474621
5.16773733047823	0.8420972490187786	0.15790275098122142
5.18201284796574	0.9985290490609333	0.0014709509390666842
5.196288365453248	1.0105720154981208	-0.010572015498120813
5.2105638829407575	64.56111551847754	-63.561115518477536
5.224839400428266	6.446312578933119	-5.446312578933119
5.239114917915775	9.28700862194098	-8.28700862194098
5.253390435403284	1.4655302152581982	-0.46553021525819815
5.267665952890793	2.9629999645027345	-1.9629999645027345
5.281941470378301	2.000795945963329	-1.000795945963329
5.296216987865811	1.3267663949400106	-0.3267663949400106
5.310492505353319	1.7989040617871666	-0.7989040617871666
5.3247680228408285	1.0839179547149091	-0.08391795471490915
5.339043540328338	2.1911930381151383	-1.1911930381151383
5.353319057815846	1.0358497653178347	-0.03584976531783468
5.367594575303356	15.666988493934568	-14.666988493934568
5.381870092790864	1.6376420943902898	-0.6376420943902898
5.396145610278373	4.702623678985045	-3.702623678985045
5.410421127765882	0.8516259590763756	0.14837404092362438
5.424696645253391	0.7962879662569137	0.20371203374308633
5.4389721627409	4.10993086255791	-3.10993086255791
5.453247680228409	1.6163619213394271	-0.6163619213394271
5.467523197715917	1.6021621093445626	-0.6021621093445626
5.481798715203427	6.865974460112697	-5.865974460112697
5.496074232690936	1.4102633293925204	-0.4102633293925204
5.510349750178444	2.198986170506093	-1.198986170506093
5.524625267665954	0.8798950910755269	0.12010490892447312
5.538900785153462	1.889566981563482	-0.8895669815634819
5.5531763026409715	1.6800601266641533	-0.6800601266641533
5.56745182012848	4.322622467493979	-3.3226224674939786
5.581727337615989	2.554207117253633	-1.554207117253633
5.596002855103498	1.2230512191587477	-0.2230512191587477
5.610278372591007	1.4748732499817294	-0.4748732499817294
5.6245538900785155	1.2785135887504335	-0.2785135887504335
5.638829407566025	1.366380314620987	-0.36638031462098697
5.653104925053534	3.5296059586897925	-2.5296059586897925
5.667380442541043	1.7158312313820951	-0.7158312313820951
5.681655960028552	3.128495307092865	-2.128495307092865
5.69593147751606	1.9520928656047871	-0.9520928656047871
5.71020699500357	6.602068773752975	-5.602068773752975
5.724482512491078	3.9083703790056026	-2.9083703790056026
5.738758029978587	1.1402738365501164	-0.14027383655011638
5.753033547466096	1.7017034447738109	-0.7017034447738109
5.767309064953605	0.7651537263976466	0.23484627360235344
5.781584582441114	2.1684690947580347	-1.1684690947580347
5.795860099928623	3.1870997868271433	-2.1870997868271433
5.810135617416132	4.070763083483423	-3.070763083483423
5.824411134903641	2.9473813238834183	-1.9473813238834183
5.83868665239115	4.773308647327783	-3.7733086473277826
5.8529621698786585	4.182104200759032	-3.1821042007590323
5.867237687366168	1.150242044101946	-0.15024204410194608
5.881513204853676	2.8014729199747412	-1.8014729199747412
5.895788722341186	2.295377863667841	-1.295377863667841
5.910064239828694	8.22946888481805	-7.229468884818051
5.924339757316203	1.6125769435313972	-0.6125769435313972
5.938615274803713	4.319942801100385	-3.3199428011003853
5.952890792291221	2.237515797265086	-1.237515797265086
5.96716630977873	0.5736165794282327	0.42638342057176726
5.981441827266239	2.879797069069763	-1.8797970690697632
5.995717344753748	0.9851257735647807	0.014874226435219295
6.009992862241257	1.6609994123471925	-0.6609994123471925
6.024268379728766	1.001073143307179	-0.001073143307178892
6.038543897216274	1.6721980570653663	-0.6721980570653663
6.052819414703784	1.8246788214404555	-0.8246788214404555
6.067094932191292	3.6238096524112042	-2.6238096524112042
6.0813704496788015	2.3232421670636887	-1.3232421670636887
6.095645967166311	1.0834543252733686	-0.0834543252733686
6.109921484653819	1.7327444792401512	-0.7327444792401512
6.124197002141329	1.5812953730123824	-0.5812953730123824
6.138472519628837	2.27550170574358	-1.2755017057435798
6.152748037116346	6.604613227436178	-5.604613227436178
6.167023554603855	3.857830537982173	-2.857830537982173
6.181299072091364	2.7780170464912843	-1.7780170464912843
6.1955745895788725	2.083285017123733	-1.0832850171237332
6.209850107066382	4.325851463316986	-3.325851463316986
6.22412562455389	2.149906909316774	-1.149906909316774
6.2384011420414	1.7961742620535	-0.7961742620535
6.252676659528909	1.9086806000721135	-0.9086806000721135
6.266952177016417	2.1572978798820985	-1.1572978798820985
6.281227694503927	2.025502794190759	-1.0255027941907588
6.295503211991435	1.9117908188419646	-0.9117908188419646
6.3097787294789445	0.9123497671395655	0.0876502328604345
6.324054246966453	4.285596426129447	-3.2855964261294472
6.338329764453962	1.465324862028954	-0.46532486202895407
6.352605281941471	6.367461101061577	-5.367461101061577
6.36688079942898	2.7619813243133016	-1.7619813243133016
6.381156316916488	1.6396148507108625	-0.6396148507108625
6.395431834403998	2.1032745773732433	-1.1032745773732433
6.409707351891507	1.8016434807656705	-0.8016434807656705
6.4239828693790155	3.6428233206990805	-2.6428233206990805
6.438258386866525	1.7730938210433187	-0.7730938210433187
6.452533904354033	2.992992258567974	-1.9929922585679738
6.466809421841543	2.2190295602041576	-1.2190295602041576
6.481084939329051	3.444487538502124	-2.444487538502124
6.49536045681656	2.135765954512054	-1.135765954512054
6.509635974304069	1.135631650111928	-0.1356316501119279
6.523911491791578	1.6718236596518352	-0.6718236596518352
6.538187009279087	1.7276801613175268	-0.7276801613175268
6.552462526766596	1.2907205933519381	-0.2907205933519381
6.566738044254105	7.646313557060574	-6.646313557060574
6.581013561741614	0.7719242716655956	0.22807572833440437
6.595289079229123	1.341207127930451	-0.34120712793045094
6.609564596716631	1.3148572271189005	-0.3148572271189005
6.623840114204141	3.7890017453140024	-2.7890017453140024
6.638115631691649	1.5622398910140767	-0.5622398910140767
6.6523911491791585	1.3543511980967655	-0.3543511980967655
6.666666666666667	2.550781233150409	-1.550781233150409
6.680942184154176	2.5329919647601624	-1.5329919647601624
6.695217701641685	2.0517244110319752	-1.0517244110319752
6.709493219129194	1.7970427925205983	-0.7970427925205983
6.723768736616703	7.882731373089952	-6.882731373089952
6.738044254104212	2.46682043592884	-1.46682043592884
6.752319771591721	3.6207528020586515	-2.6207528020586515
6.76659528907923	3.1964579411487066	-2.1964579411487066
6.780870806566739	1.3957201403184065	-0.3957201403184065
6.795146324054247	1.910358395467305	-0.9103583954673049
6.809421841541757	5.396142725269383	-4.396142725269383
6.823697359029265	2.6349508140243345	-1.6349508140243345
6.837972876516774	2.71792280943352	-1.71792280943352
6.852248394004283	2.1706866362209234	-1.1706866362209234
6.866523911491792	3.428511351395008	-2.428511351395008
6.8807994289793015	0.7822423315755089	0.21775766842449107
6.89507494646681	4.537300318275847	-3.5373003182758467
6.909350463954319	2.6533951969200014	-1.6533951969200014
6.923625981441828	2.058161163428552	-1.0581611634285522
6.937901498929337	1.7382542384176258	-0.7382542384176258
6.9521770164168455	0.5190359101880175	0.48096408981198246
6.966452533904355	1.9377276145355318	-0.9377276145355318
6.980728051391863	1.5796334084969093	-0.5796334084969093
6.995003568879373	3.6335087166830093	-2.6335087166830093
7.009279086366882	2.1534477545139277	-1.1534477545139277
7.02355460385439	2.0183675241533483	-1.0183675241533483
7.0378301213419	3.5825567408798498	-2.5825567408798498
7.052105638829408	1.7392699883327345	-0.7392699883327345
7.066381156316917	1.4549524203404212	-0.45495242034042116
7.080656673804426	3.234462710268028	-2.234462710268028
7.094932191291935	3.4906781007020493	-2.4906781007020493
7.109207708779444	4.1114076143571765	-3.1114076143571765
7.123483226266953	1.4776142057504777	-0.47761420575047775
7.137758743754461	1.871220828939715	-0.871220828939715
7.152034261241971	2.5408275567347767	-1.5408275567347767
7.16630977872948	3.2119473321500926	-2.2119473321500926
7.1805852962169885	3.388957157453279	-2.388957157453279
7.194860813704498	4.019475065016509	-3.0194750650165094
7.209136331192006	1.065952621314695	-0.06595262131469504
7.223411848679516	3.9367842310893018	-2.9367842310893018
7.237687366167024	3.8560968680293453	-2.8560968680293453
7.251962883654533	1.3162804184423562	-0.3162804184423562
7.266238401142042	9.311378561569601	-8.311378561569601
7.280513918629551	2.4090672662346044	-1.4090672662346044
7.2947894361170595	2.1602325705528567	-1.1602325705528567
7.309064953604569	4.583033729109518	-3.583033729109518
7.323340471092078	1.3563863639876832	-0.3563863639876832
7.337615988579587	9.480471466097276	-8.480471466097276
7.351891506067096	1.0753577632241007	-0.0753577632241007
7.366167023554604	10.748315036782174	-9.748315036782174
7.380442541042114	4.887731973015202	-3.8877319730152022
7.394718058529622	24.479379886682306	-23.479379886682306
7.4089935760171315	2.225168287589397	-1.2251682875893972
7.42326909350464	1.6474776969976679	-0.6474776969976679
7.437544610992149	0.8595618144925024	0.14043818550749765
7.451820128479658	0.8505416863477034	0.14945831365229656
7.466095645967167	1.077856678198911	-0.07785667819891096
7.480371163454676	2.7171533657809768	-1.7171533657809768
7.494646680942185	1.7501331112872738	-0.7501331112872738
7.508922198429694	1.2781315112528882	-0.27813151125288815
7.5231977159172025	2.3807986383294812	-1.3807986383294812
7.537473233404712	3.731308870717249	-2.731308870717249
7.55174875089222	1.1241181430010436	-0.12411814300104362
7.56602426837973	3.281272149206561	-2.281272149206561
7.580299785867238	2.5652395008326456	-1.5652395008326456
7.594575303354747	12.426464889279991	-11.426464889279991
7.608850820842256	2.2430020074814943	-1.2430020074814943
7.623126338329765	1.0735774851678197	-0.0735774851678197
7.6374018558172745	1.3803220498499686	-0.38032204984996865
7.651677373304783	1.221676779679798	-0.22167677967979804
7.665952890792292	7.590304880333143	-6.590304880333143
7.680228408279801	1.7992247651740378	-0.7992247651740378
7.69450392576731	1.2308396385960696	-0.2308396385960696
7.7087794432548185	1.2421077365476467	-0.24210773654764672
7.723054960742328	0.9200529793213629	0.07994702067863713
7.737330478229836	1.953136398126738	-0.953136398126738
7.7516059957173455	1.5996722844825562	-0.5996722844825562
7.765881513204855	1.6436049147066094	-0.6436049147066094
7.780157030692363	2.0499357085529963	-1.0499357085529963
7.794432548179873	4.8028668286995675	-3.8028668286995675
7.808708065667381	1.9452529604243398	-0.9452529604243398
7.82298358315489	1.8310195114821628	-0.8310195114821628
7.837259100642399	2.5247530263088915	-1.5247530263088915
7.851534618129908	0.636383087976921	0.363616912023079
7.865810135617417	1.9606098295334458	-0.9606098295334458
7.880085653104926	1.2243663079209501	-0.22436630792095014
7.894361170592434	0.8905034090498642	0.10949659095013575
7.908636688079944	3.9231433067034516	-2.9231433067034516
7.922912205567453	5.293481471765933	-4.293481471765933
7.9371877230549615	0.5608163142586227	0.43918368574137734
7.951463240542471	0.7236348147832805	0.2763651852167195
7.965738758029979	17.289255034681492	-16.289255034681492
7.9800142755174885	1.482164260217987	-0.482164260217987
7.994289793004997	0.890067629852916	0.10993237014708401
8.008565310492505	0.7587750429653518	0.2412249570346482
8.022840827980016	3.295486637775149	-2.295486637775149
8.037116345467524	5.643745012352866	-4.643745012352866
8.051391862955033	4.371976170784426	-3.371976170784426
8.065667380442541	1.6699226051075502	-0.6699226051075502
8.079942897930051	6.83211147981278	-5.83211147981278
8.09421841541756	1.1111120039455054	-0.11111200394550536
8.108493932905068	0.9862509233096418	0.013749076690358186
8.122769450392578	14.141961911156562	-13.141961911156562
8.137044967880087	0.9630961000588247	0.03690389994117527
8.151320485367595	26.972403291224637	-25.972403291224637
8.165596002855104	3.0154466664052992	-2.0154466664052992
8.179871520342614	2.3633267186519293	-1.3633267186519293
8.194147037830122	55.44019157230912	-54.44019157230912
8.20842255531763	1.0253185608008932	-0.02531856080089323
8.22269807280514	2.397962440469091	-1.3979624404690911
8.23697359029265	3.497460898421611	-2.497460898421611
8.251249107780158	1.9187536756224768	-0.9187536756224768
8.265524625267666	2.3478750650379494	-1.3478750650379494
8.279800142755176	2.809219095706213	-1.8092190957062129
8.294075660242685	1.3718417478404528	-0.37184174784045276
8.308351177730193	2.2780261452016326	-1.2780261452016326
8.322626695217702	3.1894472347178224	-2.1894472347178224
8.336902212705212	5.747980703769706	-4.747980703769706
8.35117773019272	0.5993103263047584	0.40068967369524155
8.365453247680229	1.193412400372706	-0.19341240037270602
8.379728765167739	4.3347284780426705	-3.3347284780426705
8.394004282655247	0.8971708490799409	0.10282915092005906
8.408279800142756	1.4100667997147596	-0.41006679971475957
8.422555317630264	0.89696187842308	0.10303812157692005
8.436830835117775	5.782340343751693	-4.782340343751693
8.451106352605283	2.49075303148849	-1.4907530314884898
8.465381870092791	11.400319837622373	-10.400319837622373
8.4796573875803	2.0014313128112144	-1.0014313128112144
8.49393290506781	3.2160643657396237	-2.2160643657396237
8.508208422555319	10.69523201746993	-9.69523201746993
8.522483940042827	4.0137018768368575	-3.0137018768368575
8.536759457530337	1.8319400257806464	-0.8319400257806464
8.551034975017846	2.3098610058838287	-1.3098610058838287
8.565310492505354	16.925560689653807	-15.925560689653807
8.579586009992862	2.8482740736354653	-1.8482740736354653
8.593861527480373	1.3351951821086394	-0.3351951821086394
8.608137044967881	2.391081669219676	-1.391081669219676
8.62241256245539	1.0404849540065944	-0.040484954006594354
8.636688079942898	1.9818367774497985	-0.9818367774497985
8.650963597430408	6.069718949141842	-5.069718949141842
8.665239114917917	2.0328883277610856	-1.0328883277610856
8.679514632405425	2.588957726811822	-1.588957726811822
8.693790149892935	0.9545454505164959	0.045454549483504136
8.708065667380444	0.5498788119046806	0.4501211880953194
8.722341184867952	11.394368996586458	-10.394368996586458
8.73661670235546	6.347652263297727	-5.347652263297727
8.75089221984297	3.0554366265136816	-2.0554366265136816
8.76516773733048	5.678262582719381	-4.678262582719381
8.779443254817988	3.363174331187959	-2.363174331187959
8.793718772305496	1.4367781733184195	-0.4367781733184195
8.807994289793006	3.5413024023358597	-2.5413024023358597
8.822269807280515	0.6673444311504044	0.3326555688495956
8.836545324768023	0.9190175619400213	0.08098243805997873
8.850820842255533	0.7306733902792231	0.26932660972077693
8.865096359743042	3.3316847711829367	-2.3316847711829367
8.87937187723055	2.7866832070861363	-1.7866832070861363
8.893647394718059	6.540693375499457	-5.540693375499457
8.907922912205569	0.9328231531678345	0.06717684683216552
8.922198429693077	3.4958940269919108	-2.4958940269919108
8.936473947180586	5.974769600920482	-4.974769600920482
8.950749464668094	1.9643500971714218	-0.9643500971714218
8.965024982155605	1.6764482264353875	-0.6764482264353875
8.979300499643113	2.678416680521381	-1.678416680521381
8.993576017130621	2.1790606867547724	-1.1790606867547724
9.007851534618132	4.5305370777713705	-3.5305370777713705
9.02212705210564	0.9223357063920031	0.07766429360799687
9.036402569593148	1.453145506722205	-0.453145506722205
9.050678087080657	0.6103093336639549	0.3896906663360451
9.064953604568167	3.106406746371776	-2.106406746371776
9.079229122055676	1.4606731708601686	-0.46067317086016857
9.093504639543184	1.320715380768086	-0.32071538076808603
9.107780157030692	3.058768907433417	-2.058768907433417
9.122055674518203	2.0778320261370338	-1.0778320261370338
9.136331192005711	3.4518926457635204	-2.4518926457635204
9.15060670949322	0.8187603890610575	0.18123961093894247
9.16488222698073	4.2412661901332385	-3.2412661901332385
9.179157744468238	5.030099431322945	-4.030099431322945
9.193433261955747	1.4319377394508463	-0.43193773945084635
9.207708779443255	2.119473610878234	-1.119473610878234
9.221984296930765	1.2977838798881982	-0.2977838798881982
9.236259814418274	4.140167843462357	-3.140167843462357
9.250535331905782	4.798359390026405	-3.7983593900264054
9.26481084939329	1.3930673903862967	-0.3930673903862967
9.2790863668808	4.568564782856538	-3.568564782856538
9.29336188436831	7.427839300316436	-6.427839300316436
9.307637401855818	3.3828333991464725	-2.3828333991464725
9.321912919343328	1.5956538736572004	-0.5956538736572004
9.336188436830836	2.688038971001233	-1.688038971001233
9.350463954318345	2.4315162617609443	-1.4315162617609443
9.364739471805853	1.6998088354123215	-0.6998088354123215
9.379014989293363	2.276231784455979	-1.276231784455979
9.393290506780872	11.56524729146667	-10.56524729146667
9.40756602426838	4.499050452534352	-3.4990504525343518
9.421841541755889	5.7401945833392105	-4.7401945833392105
9.436117059243399	1.7725706052139825	-0.7725706052139825
9.450392576730907	1.4818651356955368	-0.4818651356955368
9.464668094218416	4.47251636298562	-3.47251636298562
9.478943611705926	0.9882842544222914	0.011715745577708603
9.493219129193434	1.230992101342909	-0.23099210134290904
9.507494646680943	2.3060804533450887	-1.3060804533450887
9.521770164168451	1.8016829329724005	-0.8016829329724005
9.536045681655962	1.5540311821225306	-0.5540311821225306
9.55032119914347	1.8161644895135256	-0.8161644895135256
9.564596716630978	3.693267843969324	-2.693267843969324
9.578872234118487	0.917956164200454	0.082043835799546
9.593147751605997	4.374992404634209	-3.3749924046342086
9.607423269093506	1.1754626223068632	-0.17546262230686316
9.621698786581014	5.885721155063734	-4.885721155063734
9.635974304068524	8.562850348500671	-7.562850348500671
9.650249821556033	4.104989963369252	-3.1049899633692517
9.664525339043541	2.0796469629836127	-1.0796469629836127
9.67880085653105	0.035016604415064594	0.9649833955849354
9.69307637401856	2.596572244283446	-1.596572244283446
9.707351891506068	1.0162586825962316	-0.016258682596231644
9.721627408993577	3.5560128250274916	-2.5560128250274916
9.735902926481085	2.181897046182109	-1.181897046182109
9.750178443968595	1.7305484655983914	-0.7305484655983914
9.764453961456104	0.8940428544168493	0.10595714558315072
9.778729478943612	1.9485339729746076	-0.9485339729746076
9.793004996431122	2.7626504508613827	-1.7626504508613827
9.80728051391863	2.302820261066815	-1.302820261066815
9.82155603140614	1.5760744656206893	-0.5760744656206893
9.835831548893648	1.1609273383071228	-0.1609273383071228
9.850107066381158	4.72094551593086	-3.72094551593086
9.864382583868666	1.3994804862840924	-0.3994804862840924
9.878658101356175	2.4762540989717987	-1.4762540989717987
9.892933618843683	2.537049473794337	-1.5370494737943372
9.907209136331193	3.0173721800879334	-2.0173721800879334
9.921484653818702	3.1274834333580745	-2.1274834333580745
9.93576017130621	5.86179030857611	-4.86179030857611
9.95003568879372	1.6324885074119067	-0.6324885074119067
9.964311206281229	2.1911150661877894	-1.1911150661877894
9.978586723768737	0.5877885318374549	0.41221146816254506
9.992862241256246	2.10534568576197	-1.1053456857619701
