# Supplementary material for: Terahertz Spectroscopic Analysis of Lactose in Infant Formula: Implications for Detection and Quantification
Source: Molecules. 2022 Aug 8;27(15):5040. doi: 10.3390/molecules27155040 (PMC9370465; doi:10.3390/molecules27155040)
Supplement: Supplementary file 1 [file molecules-27-05040-s001.zip › data/set1_ambient_1/frequency_domain/Ref.csv]

0.0	1.0	0.0
0.014275517487508924	1.0	0.0
0.028551034975017847	1.0	0.0
0.04282655246252677	1.0	0.0
0.057102069950035694	1.0	0.0
0.07137758743754462	1.0	0.0
0.08565310492505354	1.0	0.0
0.09992862241256247	1.0	0.0
0.11420413990007139	1.0	0.0
0.12847965738758033	1.0	0.0
0.14275517487508924	1.0	0.0
0.15703069236259815	1.0	0.0
0.17130620985010708	1.0	0.0
0.18558172733761602	1.0	0.0
0.19985724482512493	1.0	0.0
0.21413276231263384	1.0	0.0
0.22840827980014278	1.0	0.0
0.24268379728765171	1.0	0.0
0.25695931477516065	1.0	0.0
0.27123483226266953	1.0	0.0
0.28551034975017847	1.0	0.0
0.2997858672376874	1.0	0.0
0.3140613847251963	1.0	0.0
0.32833690221270523	1.0	0.0
0.34261241970021417	1.0	0.0
0.3568879371877231	1.0	0.0
0.37116345467523204	1.0	0.0
0.3854389721627409	1.0	0.0
0.39971448965024986	1.0	0.0
0.4139900071377588	1.0	0.0
0.4282655246252677	1.0	0.0
0.4425410421127766	1.0	0.0
0.45681655960028555	1.0	0.0
0.4710920770877945	1.0	0.0
0.48536759457530343	1.0	0.0
0.4996431120628123	1.0	0.0
0.5139186295503213	1.0	0.0
0.5281941470378302	1.0	0.0
0.5424696645253391	1.0	0.0
0.5567451820128481	1.0	0.0
0.5710206995003569	1.0	0.0
0.5852962169878658	1.0	0.0
0.5995717344753748	1.0	0.0
0.6138472519628837	1.0	0.0
0.6281227694503926	1.0	0.0
0.6423982869379016	1.0	0.0
0.6566738044254105	1.0	0.0
0.6709493219129194	1.0	0.0
0.6852248394004283	1.0	0.0
0.6995003568879372	1.0	0.0
0.7137758743754462	1.0	0.0
0.7280513918629551	1.0	0.0
0.7423269093504641	1.0	0.0
0.756602426837973	1.0	0.0
0.7708779443254818	1.0	0.0
0.7851534618129908	1.0	0.0
0.7994289793004997	1.0	0.0
0.8137044967880086	1.0	0.0
0.8279800142755176	1.0	0.0
0.8422555317630265	1.0	0.0
0.8565310492505354	1.0	0.0
0.8708065667380444	1.0	0.0
0.8850820842255532	1.0	0.0
0.8993576017130622	1.0	0.0
0.9136331192005711	1.0	0.0
0.92790863668808	1.0	0.0
0.942184154175589	1.0	0.0
0.9564596716630979	1.0	0.0
0.9707351891506069	1.0	0.0
0.9850107066381157	1.0	0.0
0.9992862241256246	1.0	0.0
1.0135617416131335	1.0	0.0
1.0278372591006426	1.0	0.0
1.0421127765881515	1.0	0.0
1.0563882940756604	1.0	0.0
1.0706638115631693	1.0	0.0
1.0849393290506781	1.0	0.0
1.099214846538187	1.0	0.0
1.1134903640256961	1.0	0.0
1.127765881513205	1.0	0.0
1.1420413990007139	1.0	0.0
1.1563169164882228	1.0	0.0
1.1705924339757316	1.0	0.0
1.1848679514632408	1.0	0.0
1.1991434689507496	1.0	0.0
1.2134189864382585	1.0	0.0
1.2276945039257674	1.0	0.0
1.2419700214132763	1.0	0.0
1.2562455389007852	1.0	0.0
1.2705210563882943	1.0	0.0
1.2847965738758031	1.0	0.0
1.299072091363312	1.0	0.0
1.313347608850821	1.0	0.0
1.3276231263383298	1.0	0.0
1.341898643825839	1.0	0.0
1.3561741613133478	1.0	0.0
1.3704496788008567	1.0	0.0
1.3847251962883655	1.0	0.0
1.3990007137758744	1.0	0.0
1.4132762312633835	1.0	0.0
1.4275517487508924	1.0	0.0
1.4418272662384013	1.0	0.0
1.4561027837259102	1.0	0.0
1.470378301213419	1.0	0.0
1.4846538187009282	1.0	0.0
1.498929336188437	1.0	0.0
1.513204853675946	1.0	0.0
1.5274803711634548	1.0	0.0
1.5417558886509637	1.0	0.0
1.5560314061384726	1.0	0.0
1.5703069236259817	1.0	0.0
1.5845824411134906	1.0	0.0
1.5988579586009994	1.0	0.0
1.6131334760885083	1.0	0.0
1.6274089935760172	1.0	0.0
1.6416845110635263	1.0	0.0
1.6559600285510352	1.0	0.0
1.670235546038544	1.0	0.0
1.684511063526053	1.0	0.0
1.6987865810135618	1.0	0.0
1.7130620985010707	1.0	0.0
1.7273376159885798	1.0	0.0
1.7416131334760887	1.0	0.0
1.7558886509635976	1.0	0.0
1.7701641684511065	1.0	0.0
1.7844396859386153	1.0	0.0
1.7987152034261245	1.0	0.0
1.8129907209136333	1.0	0.0
1.8272662384011422	1.0	0.0
1.841541755888651	1.0	0.0
1.85581727337616	1.0	0.0
1.870092790863669	1.0	0.0
1.884368308351178	1.0	0.0
1.8986438258386868	1.0	0.0
1.9129193433261957	1.0	0.0
1.9271948608137046	1.0	0.0
1.9414703783012137	1.0	0.0
1.9557458957887226	1.0	0.0
1.9700214132762315	1.0	0.0
1.9842969307637404	1.0	0.0
1.9985724482512492	1.0	0.0
2.012847965738758	1.0	0.0
2.027123483226267	1.0	0.0
2.041399000713776	1.0	0.0
2.055674518201285	1.0	0.0
2.069950035688794	1.0	0.0
2.084225553176303	1.0	0.0
2.098501070663812	1.0	0.0
2.1127765881513207	1.0	0.0
2.1270521056388296	1.0	0.0
2.1413276231263385	1.0	0.0
2.1556031406138474	1.0	0.0
2.1698786581013563	1.0	0.0
2.184154175588865	1.0	0.0
2.198429693076374	1.0	0.0
2.2127052105638834	1.0	0.0
2.2269807280513922	1.0	0.0
2.241256245538901	1.0	0.0
2.25553176302641	1.0	0.0
2.269807280513919	1.0	0.0
2.2840827980014278	1.0	0.0
2.2983583154889367	1.0	0.0
2.3126338329764455	1.0	0.0
2.3269093504639544	1.0	0.0
2.3411848679514633	1.0	0.0
2.355460385438972	1.0	0.0
2.3697359029264815	1.0	0.0
2.3840114204139904	1.0	0.0
2.3982869379014993	1.0	0.0
2.412562455389008	1.0	0.0
2.426837972876517	1.0	0.0
2.441113490364026	1.0	0.0
2.455389007851535	1.0	0.0
2.4696645253390437	1.0	0.0
2.4839400428265526	1.0	0.0
2.4982155603140614	1.0	0.0
2.5124910778015703	1.0	0.0
2.5267665952890797	1.0	0.0
2.5410421127765885	1.0	0.0
2.5553176302640974	1.0	0.0
2.5695931477516063	1.0	0.0
2.583868665239115	1.0	0.0
2.598144182726624	1.0	0.0
2.612419700214133	1.0	0.0
2.626695217701642	1.0	0.0
2.6409707351891507	1.0	0.0
2.6552462526766596	1.0	0.0
2.669521770164169	1.0	0.0
2.683797287651678	1.0	0.0
2.6980728051391867	1.0	0.0
2.7123483226266956	1.0	0.0
2.7266238401142044	1.0	0.0
2.7408993576017133	1.0	0.0
2.755174875089222	1.0	0.0
2.769450392576731	1.0	0.0
2.78372591006424	1.0	0.0
2.798001427551749	1.0	0.0
2.8122769450392577	1.0	0.0
2.826552462526767	1.0	0.0
2.840827980014276	1.0	0.0
2.855103497501785	1.0	0.0
2.8693790149892937	1.0	0.0
2.8836545324768026	1.0	0.0
2.8979300499643115	1.0	0.0
2.9122055674518204	1.0	0.0
2.9264810849393292	1.0	0.0
2.940756602426838	1.0	0.0
2.955032119914347	1.0	0.0
2.9693076374018563	1.0	0.0
2.983583154889365	1.0	0.0
2.997858672376874	1.0	0.0
3.012134189864383	1.0	0.0
3.026409707351892	1.0	0.0
3.0406852248394007	1.0	0.0
3.0549607423269096	1.0	0.0
3.0692362598144185	1.0	0.0
3.0835117773019274	1.0	0.0
3.0977872947894363	1.0	0.0
3.112062812276945	1.0	0.0
3.1263383297644545	1.0	0.0
3.1406138472519634	1.0	0.0
3.1548893647394722	1.0	0.0
3.169164882226981	1.0	0.0
3.18344039971449	1.0	0.0
3.197715917201999	1.0	0.0
3.2119914346895078	1.0	0.0
3.2262669521770166	1.0	0.0
3.2405424696645255	1.0	0.0
3.2548179871520344	1.0	0.0
3.2690935046395433	1.0	0.0
3.2833690221270526	1.0	0.0
3.2976445396145615	1.0	0.0
3.3119200571020704	1.0	0.0
3.3261955745895793	1.0	0.0
3.340471092077088	1.0	0.0
3.354746609564597	1.0	0.0
3.369022127052106	1.0	0.0
3.383297644539615	1.0	0.0
3.3975731620271237	1.0	0.0
3.4118486795146326	1.0	0.0
3.4261241970021414	1.0	0.0
3.4403997144896508	1.0	0.0
3.4546752319771596	1.0	0.0
3.4689507494646685	1.0	0.0
3.4832262669521774	1.0	0.0
3.4975017844396863	1.0	0.0
3.511777301927195	1.0	0.0
3.526052819414704	1.0	0.0
3.540328336902213	1.0	0.0
3.554603854389722	1.0	0.0
3.5688793718772307	1.0	0.0
3.58315488936474	1.0	0.0
3.597430406852249	1.0	0.0
3.611705924339758	1.0	0.0
3.6259814418272667	1.0	0.0
3.6402569593147756	1.0	0.0
3.6545324768022844	1.0	0.0
3.6688079942897933	1.0	0.0
3.683083511777302	1.0	0.0
3.697359029264811	1.0	0.0
3.71163454675232	1.0	0.0
3.725910064239829	1.0	0.0
3.740185581727338	1.0	0.0
3.754461099214847	1.0	0.0
3.768736616702356	1.0	0.0
3.783012134189865	1.0	0.0
3.7972876516773737	1.0	0.0
3.8115631691648826	1.0	0.0
3.8258386866523915	1.0	0.0
3.8401142041399003	1.0	0.0
3.8543897216274092	1.0	0.0
3.868665239114918	1.0	0.0
3.8829407566024274	1.0	0.0
3.8972162740899363	1.0	0.0
3.911491791577445	1.0	0.0
3.925767309064954	1.0	0.0
3.940042826552463	1.0	0.0
3.954318344039972	1.0	0.0
3.9685938615274807	1.0	0.0
3.9828693790149896	1.0	0.0
3.9971448965024985	1.0	0.0
4.011420413990008	1.0	0.0
4.025695931477516	1.0	0.0
4.039971448965026	1.0	0.0
4.054246966452534	1.0	0.0
4.068522483940043	1.0	0.0
4.082798001427552	1.0	0.0
4.097073518915061	1.0	0.0
4.11134903640257	1.0	0.0
4.125624553890079	1.0	0.0
4.139900071377588	1.0	0.0
4.154175588865097	1.0	0.0
4.168451106352606	1.0	0.0
4.182726623840114	1.0	0.0
4.197002141327624	1.0	0.0
4.211277658815132	1.0	0.0
4.2255531763026415	1.0	0.0
4.23982869379015	1.0	0.0
4.254104211277659	1.0	0.0
4.268379728765169	1.0	0.0
4.282655246252677	1.0	0.0
4.296930763740186	1.0	0.0
4.311206281227695	1.0	0.0
4.325481798715204	1.0	0.0
4.3397573162027125	1.0	0.0
4.354032833690222	1.0	0.0
4.36830835117773	1.0	0.0
4.38258386866524	1.0	0.0
4.396859386152748	1.0	0.0
4.411134903640257	1.0	0.0
4.425410421127767	1.0	0.0
4.439685938615275	1.0	0.0
4.4539614561027845	1.0	0.0
4.468236973590293	1.0	0.0
4.482512491077802	1.0	0.0
4.496788008565311	1.0	0.0
4.51106352605282	1.0	0.0
4.5253390435403285	1.0	0.0
4.539614561027838	1.0	0.0
4.553890078515346	1.0	0.0
4.5681655960028555	1.0	0.0
4.582441113490365	1.0	0.0
4.596716630977873	1.0	0.0
4.610992148465383	1.0	0.0
4.625267665952891	1.0	0.0
4.6395431834404	1.0	0.0
4.653818700927909	1.0	0.0
4.668094218415418	1.0	0.0
4.682369735902927	1.0	0.0
4.696645253390436	1.0	0.0
4.710920770877944	1.0	0.0
4.725196288365454	1.0	0.0
4.739471805852963	1.0	0.0
4.7537473233404715	1.0	0.0
4.768022840827981	1.0	0.0
4.782298358315489	1.0	0.0
4.7965738758029985	1.0	0.0
4.810849393290507	1.0	0.0
4.825124910778016	1.0	0.0
4.839400428265525	1.0	0.0
4.853675945753034	1.0	0.0
4.8679514632405425	1.0	0.0
4.882226980728052	1.0	0.0
4.896502498215561	1.0	0.0
4.91077801570307	1.0	0.0
4.925053533190579	1.0	0.0
4.939329050678087	1.0	0.0
4.953604568165597	1.0	0.0
4.967880085653105	1.0	0.0
4.9821556031406145	1.0	0.0
4.996431120628123	1.0	0.0
5.010706638115632	1.0	0.0
5.024982155603141	1.0	0.0
5.03925767309065	1.0	0.0
5.053533190578159	1.0	0.0
5.067808708065668	1.0	0.0
5.082084225553177	1.0	0.0
5.0963597430406855	1.0	0.0
5.110635260528195	1.0	0.0
5.124910778015703	1.0	0.0
5.139186295503213	1.0	0.0
5.153461812990721	1.0	0.0
5.16773733047823	1.0	0.0
5.18201284796574	1.0	0.0
5.196288365453248	1.0	0.0
5.2105638829407575	1.0	0.0
5.224839400428266	1.0	0.0
5.239114917915775	1.0	0.0
5.253390435403284	1.0	0.0
5.267665952890793	1.0	0.0
5.281941470378301	1.0	0.0
5.296216987865811	1.0	0.0
5.310492505353319	1.0	0.0
5.3247680228408285	1.0	0.0
5.339043540328338	1.0	0.0
5.353319057815846	1.0	0.0
5.367594575303356	1.0	0.0
5.381870092790864	1.0	0.0
5.396145610278373	1.0	0.0
5.410421127765882	1.0	0.0
5.424696645253391	1.0	0.0
5.4389721627409	1.0	0.0
5.453247680228409	1.0	0.0
5.467523197715917	1.0	0.0
5.481798715203427	1.0	0.0
5.496074232690936	1.0	0.0
5.510349750178444	1.0	0.0
5.524625267665954	1.0	0.0
5.538900785153462	1.0	0.0
5.5531763026409715	1.0	0.0
5.56745182012848	1.0	0.0
5.581727337615989	1.0	0.0
5.596002855103498	1.0	0.0
5.610278372591007	1.0	0.0
5.6245538900785155	1.0	0.0
5.638829407566025	1.0	0.0
5.653104925053534	1.0	0.0
5.667380442541043	1.0	0.0
5.681655960028552	1.0	0.0
5.69593147751606	1.0	0.0
5.71020699500357	1.0	0.0
5.724482512491078	1.0	0.0
5.738758029978587	1.0	0.0
5.753033547466096	1.0	0.0
5.767309064953605	1.0	0.0
5.781584582441114	1.0	0.0
5.795860099928623	1.0	0.0
5.810135617416132	1.0	0.0
5.824411134903641	1.0	0.0
5.83868665239115	1.0	0.0
5.8529621698786585	1.0	0.0
5.867237687366168	1.0	0.0
5.881513204853676	1.0	0.0
5.895788722341186	1.0	0.0
5.910064239828694	1.0	0.0
5.924339757316203	1.0	0.0
5.938615274803713	1.0	0.0
5.952890792291221	1.0	0.0
5.96716630977873	1.0	0.0
5.981441827266239	1.0	0.0
5.995717344753748	1.0	0.0
6.009992862241257	1.0	0.0
6.024268379728766	1.0	0.0
6.038543897216274	1.0	0.0
6.052819414703784	1.0	0.0
6.067094932191292	1.0	0.0
6.0813704496788015	1.0	0.0
6.095645967166311	1.0	0.0
6.109921484653819	1.0	0.0
6.124197002141329	1.0	0.0
6.138472519628837	1.0	0.0
6.152748037116346	1.0	0.0
6.167023554603855	1.0	0.0
6.181299072091364	1.0	0.0
6.1955745895788725	1.0	0.0
6.209850107066382	1.0	0.0
6.22412562455389	1.0	0.0
6.2384011420414	1.0	0.0
6.252676659528909	1.0	0.0
6.266952177016417	1.0	0.0
6.281227694503927	1.0	0.0
6.295503211991435	1.0	0.0
6.3097787294789445	1.0	0.0
6.324054246966453	1.0	0.0
6.338329764453962	1.0	0.0
6.352605281941471	1.0	0.0
6.36688079942898	1.0	0.0
6.381156316916488	1.0	0.0
6.395431834403998	1.0	0.0
6.409707351891507	1.0	0.0
6.4239828693790155	1.0	0.0
6.438258386866525	1.0	0.0
6.452533904354033	1.0	0.0
6.466809421841543	1.0	0.0
6.481084939329051	1.0	0.0
6.49536045681656	1.0	0.0
6.509635974304069	1.0	0.0
6.523911491791578	1.0	0.0
6.538187009279087	1.0	0.0
6.552462526766596	1.0	0.0
6.566738044254105	1.0	0.0
6.581013561741614	1.0	0.0
6.595289079229123	1.0	0.0
6.609564596716631	1.0	0.0
6.623840114204141	1.0	0.0
6.638115631691649	1.0	0.0
6.6523911491791585	1.0	0.0
6.666666666666667	1.0	0.0
6.680942184154176	1.0	0.0
6.695217701641685	1.0	0.0
6.709493219129194	1.0	0.0
6.723768736616703	1.0	0.0
6.738044254104212	1.0	0.0
6.752319771591721	1.0	0.0
6.76659528907923	1.0	0.0
6.780870806566739	1.0	0.0
6.795146324054247	1.0	0.0
6.809421841541757	1.0	0.0
6.823697359029265	1.0	0.0
6.837972876516774	1.0	0.0
6.852248394004283	1.0	0.0
6.866523911491792	1.0	0.0
6.8807994289793015	1.0	0.0
6.89507494646681	1.0	0.0
6.909350463954319	1.0	0.0
6.923625981441828	1.0	0.0
6.937901498929337	1.0	0.0
6.9521770164168455	1.0	0.0
6.966452533904355	1.0	0.0
6.980728051391863	1.0	0.0
6.995003568879373	1.0	0.0
7.009279086366882	1.0	0.0
7.02355460385439	1.0	0.0
7.0378301213419	1.0	0.0
7.052105638829408	1.0	0.0
7.066381156316917	1.0	0.0
7.080656673804426	1.0	0.0
7.094932191291935	1.0	0.0
7.109207708779444	1.0	0.0
7.123483226266953	1.0	0.0
7.137758743754461	1.0	0.0
7.152034261241971	1.0	0.0
7.16630977872948	1.0	0.0
7.1805852962169885	1.0	0.0
7.194860813704498	1.0	0.0
7.209136331192006	1.0	0.0
7.223411848679516	1.0	0.0
7.237687366167024	1.0	0.0
7.251962883654533	1.0	0.0
7.266238401142042	1.0	0.0
7.280513918629551	1.0	0.0
7.2947894361170595	1.0	0.0
7.309064953604569	1.0	0.0
7.323340471092078	1.0	0.0
7.337615988579587	1.0	0.0
7.351891506067096	1.0	0.0
7.366167023554604	1.0	0.0
7.380442541042114	1.0	0.0
7.394718058529622	1.0	0.0
7.4089935760171315	1.0	0.0
7.42326909350464	1.0	0.0
7.437544610992149	1.0	0.0
7.451820128479658	1.0	0.0
7.466095645967167	1.0	0.0
7.480371163454676	1.0	0.0
7.494646680942185	1.0	0.0
7.508922198429694	1.0	0.0
7.5231977159172025	1.0	0.0
7.537473233404712	1.0	0.0
7.55174875089222	1.0	0.0
7.56602426837973	1.0	0.0
7.580299785867238	1.0	0.0
7.594575303354747	1.0	0.0
7.608850820842256	1.0	0.0
7.623126338329765	1.0	0.0
7.6374018558172745	1.0	0.0
7.651677373304783	1.0	0.0
7.665952890792292	1.0	0.0
7.680228408279801	1.0	0.0
7.69450392576731	1.0	0.0
7.7087794432548185	1.0	0.0
7.723054960742328	1.0	0.0
7.737330478229836	1.0	0.0
7.7516059957173455	1.0	0.0
7.765881513204855	1.0	0.0
7.780157030692363	1.0	0.0
7.794432548179873	1.0	0.0
7.808708065667381	1.0	0.0
7.82298358315489	1.0	0.0
7.837259100642399	1.0	0.0
7.851534618129908	1.0	0.0
7.865810135617417	1.0	0.0
7.880085653104926	1.0	0.0
7.894361170592434	1.0	0.0
7.908636688079944	1.0	0.0
7.922912205567453	1.0	0.0
7.9371877230549615	1.0	0.0
7.951463240542471	1.0	0.0
7.965738758029979	1.0	0.0
7.9800142755174885	1.0	0.0
7.994289793004997	1.0	0.0
8.008565310492505	1.0	0.0
8.022840827980016	1.0	0.0
8.037116345467524	1.0	0.0
8.051391862955033	1.0	0.0
8.065667380442541	1.0	0.0
8.079942897930051	1.0	0.0
8.09421841541756	1.0	0.0
8.108493932905068	1.0	0.0
8.122769450392578	1.0	0.0
8.137044967880087	1.0	0.0
8.151320485367595	1.0	0.0
8.165596002855104	1.0	0.0
8.179871520342614	1.0	0.0
8.194147037830122	1.0	0.0
8.20842255531763	1.0	0.0
8.22269807280514	1.0	0.0
8.23697359029265	1.0	0.0
8.251249107780158	1.0	0.0
8.265524625267666	1.0	0.0
8.279800142755176	1.0	0.0
8.294075660242685	1.0	0.0
8.308351177730193	1.0	0.0
8.322626695217702	1.0	0.0
8.336902212705212	1.0	0.0
8.35117773019272	1.0	0.0
8.365453247680229	1.0	0.0
8.379728765167739	1.0	0.0
8.394004282655247	1.0	0.0
8.408279800142756	1.0	0.0
8.422555317630264	1.0	0.0
8.436830835117775	1.0	0.0
8.451106352605283	1.0	0.0
8.465381870092791	1.0	0.0
8.4796573875803	1.0	0.0
8.49393290506781	1.0	0.0
8.508208422555319	1.0	0.0
8.522483940042827	1.0	0.0
8.536759457530337	1.0	0.0
8.551034975017846	1.0	0.0
8.565310492505354	1.0	0.0
8.579586009992862	1.0	0.0
8.593861527480373	1.0	0.0
8.608137044967881	1.0	0.0
8.62241256245539	1.0	0.0
8.636688079942898	1.0	0.0
8.650963597430408	1.0	0.0
8.665239114917917	1.0	0.0
8.679514632405425	1.0	0.0
8.693790149892935	1.0	0.0
8.708065667380444	1.0	0.0
8.722341184867952	1.0	0.0
8.73661670235546	1.0	0.0
8.75089221984297	1.0	0.0
8.76516773733048	1.0	0.0
8.779443254817988	1.0	0.0
8.793718772305496	1.0	0.0
8.807994289793006	1.0	0.0
8.822269807280515	1.0	0.0
8.836545324768023	1.0	0.0
8.850820842255533	1.0	0.0
8.865096359743042	1.0	0.0
8.87937187723055	1.0	0.0
8.893647394718059	1.0	0.0
8.907922912205569	1.0	0.0
8.922198429693077	1.0	0.0
8.936473947180586	1.0	0.0
8.950749464668094	1.0	0.0
8.965024982155605	1.0	0.0
8.979300499643113	1.0	0.0
8.993576017130621	1.0	0.0
9.007851534618132	1.0	0.0
9.02212705210564	1.0	0.0
9.036402569593148	1.0	0.0
9.050678087080657	1.0	0.0
9.064953604568167	1.0	0.0
9.079229122055676	1.0	0.0
9.093504639543184	1.0	0.0
9.107780157030692	1.0	0.0
9.122055674518203	1.0	0.0
9.136331192005711	1.0	0.0
9.15060670949322	1.0	0.0
9.16488222698073	1.0	0.0
9.179157744468238	1.0	0.0
9.193433261955747	1.0	0.0
9.207708779443255	1.0	0.0
9.221984296930765	1.0	0.0
9.236259814418274	1.0	0.0
9.250535331905782	1.0	0.0
9.26481084939329	1.0	0.0
9.2790863668808	1.0	0.0
9.29336188436831	1.0	0.0
9.307637401855818	1.0	0.0
9.321912919343328	1.0	0.0
9.336188436830836	1.0	0.0
9.350463954318345	1.0	0.0
9.364739471805853	1.0	0.0
9.379014989293363	1.0	0.0
9.393290506780872	1.0	0.0
9.40756602426838	1.0	0.0
9.421841541755889	1.0	0.0
9.436117059243399	1.0	0.0
9.450392576730907	1.0	0.0
9.464668094218416	1.0	0.0
9.478943611705926	1.0	0.0
9.493219129193434	1.0	0.0
9.507494646680943	1.0	0.0
9.521770164168451	1.0	0.0
9.536045681655962	1.0	0.0
9.55032119914347	1.0	0.0
9.564596716630978	1.0	0.0
9.578872234118487	1.0	0.0
9.593147751605997	1.0	0.0
9.607423269093506	1.0	0.0
9.621698786581014	1.0	0.0
9.635974304068524	1.0	0.0
9.650249821556033	1.0	0.0
9.664525339043541	1.0	0.0
9.67880085653105	1.0	0.0
9.69307637401856	1.0	0.0
9.707351891506068	1.0	0.0
9.721627408993577	1.0	0.0
9.735902926481085	1.0	0.0
9.750178443968595	1.0	0.0
9.764453961456104	1.0	0.0
9.778729478943612	1.0	0.0
9.793004996431122	1.0	0.0
9.80728051391863	1.0	0.0
9.82155603140614	1.0	0.0
9.835831548893648	1.0	0.0
9.850107066381158	1.0	0.0
9.864382583868666	1.0	0.0
9.878658101356175	1.0	0.0
9.892933618843683	1.0	0.0
9.907209136331193	1.0	0.0
9.921484653818702	1.0	0.0
9.93576017130621	1.0	0.0
9.95003568879372	1.0	0.0
9.964311206281229	1.0	0.0
9.978586723768737	1.0	0.0
9.992862241256246	1.0	0.0
