# Supplementary material for: Terahertz Spectroscopic Analysis of Lactose in Infant Formula: Implications for Detection and Quantification
Source: Molecules. 2022 Aug 8;27(15):5040. doi: 10.3390/molecules27155040 (PMC9370465; doi:10.3390/molecules27155040)
Supplement: Supplementary file 1 [file molecules-27-05040-s001.zip › data/set1_ambient_1/frequency_domain/refractive-index.csv]

Frequency	Ref	L000_2	L001	L003	L005	L010	L015	L020	L049	L080	S001	Ref_2	L000_1	S002	S003	L100_1	L100_2
0.0	nan	nan	nan	nan	nan	nan	nan	nan	nan	nan	nan	nan	nan	nan	nan	nan	nan
0.014275517487508924	1.0	2.0855732935177027	1.7280170722478991	1.4025111258788305	1.4414581869596255	1.3582105122512091	1.490877685340757	1.4239829463105784	1.616420772552866	1.668567096403939	1.5455822060711402	1.0	2.221213005002316	1.9360629419950948	2.0625488808148873	1.7081680999869708	1.2000764100578643
0.028551034975017847	1.0	1.4631347424987582	1.3221770027037782	1.3139475981656226	1.3543429035244636	1.3190089871573631	1.3783495234045362	1.4084811771410177	1.5960358500792569	1.7698970462892218	1.783758234702289	1.0	1.1198387298470667	1.3602316657334181	1.2811757884952788	1.4275178994961428	1.600480705302052
0.04282655246252677	1.0	1.3812781841777864	1.2188546755810656	1.2272389975891151	1.2425673192314022	1.2723911707083342	1.210251464392434	1.2475786636851476	1.2041842571460781	1.1892138071339082	1.0252441863766408	1.0	1.2471635095566536	1.480068638818628	1.4702450970947152	1.1652825275881402	1.018104768922699
0.057102069950035694	1.0	1.1537677284382455	1.1104145203570572	1.1324413803956699	1.1580142449224051	1.168568648383179	1.1770808170671119	1.2271767134560831	1.3006247217210802	1.412256665568095	1.5193162407924317	1.0	1.1570048461583164	1.5966636342369815	1.6490207240090407	1.439502634190757	1.5796440459515972
0.07137758743754462	1.0	1.2716555998288048	1.1477759486089598	1.164109862342014	1.1640179356812024	1.1644313860632924	1.1881983999052248	1.2143923216543806	1.290480694864354	1.4016849168695924	1.5220595225673454	1.0	1.3252006978089852	1.658104515050556	1.6663035930422407	1.5188072967794355	1.5889169187505803
0.08565310492505354	1.0	1.2434731814913005	1.1300467414532156	1.0974462343657199	1.1167074564872634	1.0814927354165682	1.0799304356386763	1.090142308977899	1.096388491561936	1.0843802297553813	1.0383908846425722	1.0	1.2083945810899774	1.0336573484308051	1.041027435014043	1.056379848319728	1.0016300245981615
0.09992862241256247	1.0	1.2808356304504995	1.1635140786214733	1.1536493475331415	1.119803006018538	1.1244076219325583	1.125111633489131	1.1400081279271579	1.184676059773184	1.3126716838444112	1.4743355698016878	1.0	1.3069760345380326	1.6105190120312243	1.593527786443941	1.3716599869086463	1.3898221786942326
0.11420413990007139	1.0	1.17549748954192	1.1320128083534133	1.1504862325741723	1.1763439622686744	1.2105366757529694	1.2257098691060266	1.262062934077047	1.3225561239302404	1.3796784385626628	1.4067675623748532	1.0	1.1512385864896038	1.2679035053078622	1.326163190620525	1.3007778651838149	1.3508607260297265
0.12847965738758033	1.0	1.4405015445273837	1.25407563760798	1.2502312533924202	1.2574945352668936	1.2726552548780012	1.278558777473567	1.2925585661308663	1.3411956364726565	1.3854947978605692	1.4596323543494631	1.0	1.4255701738933686	1.4881438846919997	1.511053243892982	1.4002560507696273	1.4239609318150266
0.14275517487508924	1.0	1.4428899758397518	1.2647610660741364	1.2625211189260963	1.2766656584604725	1.297720245171287	1.3060612363302995	1.3222039000580739	1.3811104265913914	1.4435527908003571	1.5195306509056987	1.0	1.4357187448721023	1.5210466701375225	1.5492769846260965	1.4333662123739614	1.4678174693585906
0.15703069236259815	1.0	1.743284042500344	1.4380940179258244	1.427664831599786	1.4434604475048327	1.4686828209898675	1.4732934432259388	1.5006515923700339	1.593831172943446	1.6925953915176415	1.8316019508830443	1.0	1.7314372261252786	1.868375112406643	1.9040811169174185	1.7418284195741316	1.7739310111839939
0.17130620985010708	1.0	1.844093941894667	1.4996302262181183	1.4858525699144183	1.502904514533537	1.5318745082232716	1.538627589854537	1.571690107806746	1.6955121418551915	1.8357793783044252	2.005076561617086	1.0	1.8325103644480412	2.063336295166714	2.1002802845687736	1.9043706159571046	1.947888459215441
0.18558172733761602	1.0	1.7105060095933462	1.4176183227969288	1.4068579392017364	1.415846442198899	1.4384927862647892	1.4428237889452564	1.471725717295484	1.5787460019076978	1.7092938641299473	1.8596634512488261	1.0	1.6991563516901844	1.9176380579357644	1.9513460324867098	1.7975655213751935	1.8331015474913248
0.19985724482512493	1.0	1.6415039245524645	1.382453558957975	1.3747485851880819	1.3887808888418252	1.4117240938940234	1.4178951458604474	1.4411244999892268	1.539797149336982	1.6582511504917683	1.7861006983176557	1.0	1.6241963792103975	1.7932727320878417	1.8233243075184853	1.7218850423970897	1.7592798754724523
0.21413276231263384	1.0	1.6626913071462446	1.3876856070669268	1.3808340596751383	1.386929322010317	1.4067935689631095	1.4125000652251758	1.433462705065491	1.5239549498730105	1.634571597100818	1.7522266303843015	1.0	1.646036344406687	1.779269263467223	1.8007207403396663	1.7095031640906795	1.7389280794939856
0.22840827980014278	1.0	1.7103767051553085	1.418513987881787	1.412080920697587	1.4205290374761868	1.4410575881893717	1.4478498640229747	1.4665752618160952	1.557750516386077	1.6772573467858887	1.798318594370322	1.0	1.6963885478585548	1.8192100086328715	1.842539692789705	1.7522255138923017	1.7845452559252997
0.24268379728765171	1.0	1.732546908035666	1.4325606534231412	1.423188121251545	1.4314280404526898	1.4508829478334928	1.4573330830952895	1.4732226183201746	1.5584851264415684	1.6727445782694201	1.7961585591163902	1.0	1.721220061480929	1.8332615989743564	1.8610358300167449	1.7572381350286448	1.7868273764442812
0.25695931477516065	1.0	1.7047330559408955	1.4180804872345067	1.4104047381344051	1.4208597468829889	1.440854037418527	1.4471031120298616	1.4662973899356497	1.5475178904999822	1.6527464468006696	1.7692102048423495	1.0	1.6968188559595947	1.8077447276769552	1.8392632811998744	1.7280378942174712	1.7646014698805255
0.27123483226266953	1.0	1.674005762404166	1.4020821255346316	1.3928628232187463	1.4066996269451062	1.4278803412352288	1.434317014045587	1.4558293124659147	1.5409162194636594	1.6413057520514236	1.7492595768816401	1.0	1.6674279558247962	1.7896419347712356	1.820882512601027	1.6996448675833093	1.7405321897844113
0.28551034975017847	1.0	1.681286396554219	1.4037530310992117	1.3946070334771816	1.4089648405886872	1.431312102437357	1.437138384954745	1.4644421728336772	1.5547416773645029	1.6542937507557525	1.7660471426129545	1.0	1.6712523710084062	1.8049694100284364	1.836329682249962	1.7054098447390602	1.7531936836432798
0.2997858672376874	1.0	1.696197394791963	1.4126852124137508	1.4029016721323304	1.417125259885025	1.4400720933863147	1.4464928148077996	1.4736699669532785	1.5757073243647532	1.685241830673653	1.7972096078016735	1.0	1.684653531079105	1.8390354984682924	1.86624730782645	1.7262369893898875	1.7795296480879155
0.3140613847251963	1.0	1.7020622802960892	1.4137880281474182	1.4059286611084105	1.4160557192249985	1.4379011550094767	1.4444315206208616	1.4715372935121782	1.577642420026189	1.6927849807985251	1.8118158090024525	1.0	1.6872272148220286	1.8516829302281927	1.8768352429909896	1.7389826906327563	1.794335932402816
0.32833690221270523	1.0	1.6953230609044954	1.410619421031156	1.4031865746106307	1.4105634741718673	1.4294851381233493	1.4369317448212102	1.4596034632750534	1.5653837756234914	1.6902400723520477	1.80678822371926	1.0	1.6806399598831807	1.8462587077670696	1.8669429066660657	1.7399280164315338	1.7952235729545953
0.34261241970021417	1.0	1.6898642510702828	1.4080381460168079	1.4006772605844953	1.407604428893197	1.4245957893231591	1.4327582182659953	1.4517948565435965	1.552465299164565	1.6790781884292576	1.7945810149252477	1.0	1.6750922409822153	1.826915282135566	1.845488573602088	1.742007713174238	1.7874928535043306
0.3568879371877231	1.0	1.6942177124559046	1.4113357308016412	1.4019496669362752	1.4115612210328015	1.4276306826224285	1.436391616221592	1.4537479820613621	1.5485915224405944	1.6753644144132869	1.7884835575937088	1.0	1.681427281145868	1.8176539760667092	1.8347067329975038	1.7490686779828402	1.7894141401043153
0.37116345467523204	1.0	1.699376331264344	1.4153928375006286	1.4041574331211681	1.4176998139225532	1.4350739811640503	1.4437455370438799	1.4617769029396155	1.5534128613614173	1.6765806099328944	1.7876227770422062	1.0	1.6882995583898461	1.8159238988278887	1.833353051472979	1.7571654345292234	1.7931114714982892
0.3854389721627409	1.0	1.698079484860346	1.4143732289308355	1.402803481940723	1.4180013069493036	1.4370639680989326	1.445712627177643	1.4666456231206344	1.5571848885066286	1.6744933313043162	1.782446467013338	1.0	1.6883862386261923	1.813441491176309	1.8336610997002603	1.756548566424755	1.7926931041999872
0.39971448965024986	1.0	1.6933598828290541	1.4111323793745267	1.3995420810426278	1.415216913166654	1.4359020431528007	1.4438099220737657	1.468608348868333	1.5617048415861845	1.6734800880483185	1.7763891553566884	1.0	1.6836982436231538	1.811798856191127	1.834771032056139	1.750203154399661	1.7885796318196463
0.4139900071377588	1.0	1.689990834519652	1.4082039836714766	1.3980319382081488	1.4117301031025518	1.4329765452611332	1.4408075725508411	1.4682265099965757	1.5680136073565096	1.677656037824207	1.7756128052794695	1.0	1.6780169834947767	1.8147445291538506	1.839111240959462	1.744798210562967	1.7865168344700413
0.4282655246252677	1.0	1.6899231830798416	1.406993895436071	1.3986479644818144	1.4091427772529488	1.4295574875115928	1.4377813369399584	1.4654766031382385	1.572863444703855	1.6858710757256157	1.780158472046495	1.0	1.6755119151026907	1.820820205812387	1.8446867296992369	1.7437714573763772	1.790663245461326
0.4425410421127766	1.0	1.6935857842521713	1.4087927141717669	1.4012629473635378	1.4095074016323765	1.4284001262648196	1.4374339298258565	1.4631679681290477	1.5761503152736815	1.6971044853140664	1.7904301796011906	1.0	1.6775882381085052	1.8284085167396713	1.8495203737887946	1.75029504261498	1.7998971652698366
0.45681655960028555	1.0	1.6973409019872223	1.4116015043480412	1.4034618418532288	1.411852380666787	1.428663366213799	1.4391521816033397	1.4619579352103607	1.5770278795098767	1.7076406782591222	1.801099806093068	1.0	1.681850689186885	1.8338931864261627	1.8503225225831905	1.7630273591992291	1.8126276966369193
0.4710920770877945	1.0	1.6995719930433082	1.413426210279945	1.4035821244625986	1.4144191861887951	1.4305923940125211	1.4425234083338243	1.462691727474651	1.576927111867424	1.7142311810375381	1.8085032442759061	1.0	1.6860965455461079	1.8352856396171835	1.8472085396814202	1.7815981113570483	1.8256319746633438
0.48536759457530343	1.0	1.6990951936907557	1.4139926979533979	1.4027305942210422	1.417031972261399	1.4343480116753913	1.4468391403283956	1.4672945654805574	1.580125596211218	1.7218052747903942	1.814704101560888	1.0	1.687956903232109	1.8350294931976152	1.8433602965389597	1.8049779523021954	1.84252110781221
0.4996431120628123	1.0	1.6959340232229954	1.412759093806951	1.4011681121723085	1.4180805294939698	1.4377242761094478	1.4506475546868955	1.474415271617924	1.590249494784937	1.7354560630268256	1.821192510623451	1.0	1.6862253414307566	1.8340611642230318	1.839085305297092	1.8337364975527009	1.8666907997749393
0.5139186295503213	1.0	1.692249227342386	1.4103098589028025	1.3999286980896113	1.4172848565666825	1.4396834165128016	1.453336490500729	1.4819331085029552	1.611055334299993	1.763191414638156	1.8320213035989301	1.0	1.682060554090734	1.8339022469651014	1.8353933744456634	1.8698973121513298	1.90119377540741
0.5281941470378302	1.0	1.690845616580663	1.4085357311813134	1.3988795902187392	1.4136154944279176	1.434813366247929	1.446557333202326	1.4715355610802567	1.5867368491973641	1.7146700923112983	1.8222408458266068	1.0	1.6786286901680376	1.8203761219098957	1.8336458967689566	1.7962320797003828	1.8272951784415232
0.5424696645253391	1.0	1.6930393642275197	1.4076840217297886	1.3963432831159155	1.4048399587464913	1.4193307856900927	1.4195310557989311	1.4348476924192894	1.4838278952329342	1.5503370424979301	1.6989443904772508	1.0	1.6785005022585069	1.7920868786255895	1.8356756278685298	1.568272381442381	1.6065632481126175
0.5567451820128481	1.0	1.6946295437109469	1.4082487474200192	1.3979994677694587	1.4048455869031111	1.4194929337029036	1.422052243765251	1.4409069319443188	1.5021836544966338	1.576120456249504	1.7141899817913477	1.0	1.6788784077663967	1.7954094983607818	1.8375344685891575	1.6043445528151388	1.6381147264586797
0.5710206995003569	1.0	1.6985564983462296	1.4110048027772153	1.4007202631048332	1.4077250409568358	1.4214952704470656	1.4264476868254237	1.445720837779199	1.5231219976147798	1.6035347181282287	1.7302678529561655	1.0	1.6832879874444884	1.8037368894335364	1.8419154171381114	1.6479290843905905	1.677114400529931
0.5852962169878658	1.0	1.6991061634619835	1.4122628188754556	1.400728718567214	1.4101878114490365	1.423085334139273	1.4298083210880674	1.446931547149537	1.5342072734553143	1.6202008133296617	1.7394796406002304	1.0	1.6857883851283386	1.8099482315931583	1.8436388668363914	1.6679097376431669	1.6948816055234266
0.5995717344753748	1.0	1.6975559219567053	1.41248515467914	1.3997277196499613	1.4125696045959792	1.4258119564818994	1.4334609466718815	1.4488795919152866	1.539799317635024	1.6341713394486304	1.7488347226943435	1.0	1.6866110729128927	1.8149650535442334	1.8435066051880753	1.6771533365089604	1.7079051240031644
0.6138472519628837	1.0	1.6951972656029226	1.4114505318116004	1.39830484884043	1.413504176834108	1.4284236068428178	1.4361909003858684	1.4516694490097575	1.5416855402179737	1.644715248891701	1.7574737935859506	1.0	1.6853359743022498	1.818009910608429	1.8421276197758938	1.6829299937457596	1.7178019442592327
0.6281227694503926	1.0	1.6935503536598122	1.4100248319868425	1.3975127820390687	1.4130481064386147	1.430071427003755	1.4374367223171158	1.4550400859217352	1.542003212629915	1.651443189571733	1.7641892519753604	1.0	1.6831561219580675	1.8189485111890868	1.8403574860875356	1.6882941129080649	1.7268896348413951
0.6423982869379016	1.0	1.6934881556784431	1.4089066448200518	1.3978067063789388	1.4115620796484822	1.4299784371900368	1.436676148350077	1.4578282213834903	1.5418541184206704	1.6537845852290682	1.7676547514570582	1.0	1.680992652199997	1.8175101146477175	1.8379129834472598	1.6942257470406035	1.7350906263806343
0.6566738044254105	1.0	1.6951892659268557	1.409086585802498	1.399209430984306	1.4102524973357426	1.4286820189155391	1.4353433745469057	1.4590200199986116	1.5430455021934528	1.6539955345230872	1.768072009901099	1.0	1.6806354003010018	1.8150304672981656	1.8359784027862727	1.7010388763492799	1.7402829019319221
0.6709493219129194	1.0	1.6979066680994386	1.4102011071047422	1.400888920704797	1.4096831167343684	1.4269566275671015	1.434068843237627	1.4586534447218755	1.5455882792773703	1.652397536346141	1.76621181341859	1.0	1.6820869764917532	1.812201376716014	1.8346829050919724	1.7078781011992492	1.7436048972973195
0.6852248394004283	1.0	1.69916230270889	1.4115788091073465	1.4014795994563576	1.4102240317241255	1.4255943946037961	1.4336187176098547	1.4569154237823077	1.5489567999157219	1.651442749523008	1.7630622954119923	1.0	1.6842941384630237	1.8102040876475765	1.8343041173422785	1.7131402198608674	1.7450946542233772
0.6995003568879372	1.0	1.6988413309474688	1.412410618376196	1.4010045083458036	1.4116212789729996	1.4253969046729718	1.4345443182168707	1.4552957760798197	1.5525772627111776	1.652097159260331	1.7604892472963485	1.0	1.6859211082930505	1.8097805610116615	1.8349728277688626	1.7171547738256099	1.7451742504558982
0.7137758743754462	1.0	1.6966780475311418	1.4121439471798736	1.3995145852343258	1.4130955148084032	1.426616878280381	1.4362874589770316	1.4544775123638023	1.55483430014485	1.6549058743698222	1.7593048331845313	1.0	1.6861445946848872	1.81114940161144	1.8359592895239958	1.7189676046941322	1.7447668883475758
0.7280513918629551	1.0	1.6943735199695733	1.411015818811261	1.3980394221697945	1.4137337078108185	1.4285188406245246	1.4378921128465114	1.4550262843048436	1.5554323558794039	1.6594197218747206	1.7603670973764585	1.0	1.6845187982242447	1.8134503927167729	1.8368486537402795	1.7187391088392188	1.7446918990888287
0.7423269093504641	1.0	1.693191353774806	1.4098045546622944	1.39757766001934	1.4134433349507325	1.4301506676450457	1.4387671525788712	1.4570514831451349	1.55467347438114	1.6643120107116194	1.763671321590023	1.0	1.6824464285368173	1.8161600513813414	1.8374732213830938	1.7176917998649164	1.746646156614998
0.756602426837973	1.0	1.693582087457302	1.4090286524996598	1.3982276915494691	1.4123118724542278	1.4306193675402266	1.4384351290288286	1.4597630896358487	1.5534395537031915	1.6680975378481122	1.7683202683460386	1.0	1.6807715761502342	1.8169797986236156	1.8361222837828457	1.7156179326063108	1.7489274969145527
0.7708779443254818	1.0	1.6962665287289092	1.4095628301399028	1.3999326970159007	1.4113149877724998	1.4300266597941036	1.437511864711783	1.4615890296125573	1.5522815617182244	1.669555705675402	1.771860519874799	1.0	1.6812282732254653	1.8176143993491287	1.83531688168563	1.7155249698434436	1.7524345607773397
0.7851534618129908	1.0	1.698903562294487	1.4108794366933242	1.4014414253816965	1.4109264539668007	1.4287223615808389	1.436477259521795	1.4620188128040958	1.5519802749968408	1.6693883621903336	1.7738501500872321	1.0	1.6830185576608847	1.8167460217080844	1.8338316173464257	1.7159478597472126	1.7562643483947444
0.7994289793004997	1.0	1.7002241938262541	1.4122500722998494	1.4019859726490251	1.4113986370897411	1.4273399167533174	1.4360389746289406	1.4609567874329072	1.5529086023009153	1.6673541861595635	1.7734378011325425	1.0	1.6854821516176757	1.8146889372589354	1.832145973851623	1.718168356610692	1.7584806385754468
0.8137044967880086	1.0	1.6990569329264997	1.4126620501482599	1.4010146784229685	1.4124543924618542	1.4265676455085619	1.4362693163514217	1.4590051741512235	1.554699476094538	1.664862019570918	1.7711673890042892	1.0	1.6867830218292923	1.8120095920268349	1.8302576011635665	1.7210869416400658	1.7599941390777585
0.8279800142755176	1.0	1.6964385481789783	1.4120613509865205	1.3993711690121744	1.413536315750201	1.4269224469311597	1.4372994861140747	1.457217160199908	1.5571961318799112	1.663495158807871	1.7682721299611504	1.0	1.6860614032549324	1.8097629614972015	1.8290107312349024	1.724326066088842	1.7606344384460821
0.8422555317630265	1.0	1.6938330075026353	1.4107145110482517	1.3979105859098357	1.413946707578047	1.4280949561144758	1.4385294271141578	1.4564301089751421	1.559392049171547	1.663862141095441	1.765676728199412	1.0	1.683894335989782	1.808754625103592	1.8284006616444501	1.7275457128597118	1.7598989363948259
0.8565310492505354	1.0	1.6925829563257513	1.4094011384211722	1.397433486674794	1.413443079659277	1.4294735720731508	1.4391550997273703	1.4572929011337683	1.5604657981084582	1.6661447382089047	1.7644835127095213	1.0	1.6817472744665622	1.809088175277044	1.8286825385347658	1.7300597016979578	1.7589880832134428
0.8708065667380444	1.0	1.6933764050231672	1.4088963984481726	1.3982126214749486	1.4124505482169392	1.4302657112181847	1.4389121519365171	1.4591860145129814	1.5601852177241744	1.6699575403127147	1.7650584171795891	1.0	1.6804828278100525	1.8104936497482065	1.8291988460834543	1.7313536781015206	1.7589594335863215
0.8850820842255532	1.0	1.6959503379005596	1.4094819172819224	1.3999006316213862	1.411563417197562	1.4300078754134877	1.4381169100308395	1.461472738180178	1.5591548708789897	1.6736884094713815	1.7670962019535161	1.0	1.6809204600004315	1.8123369693315308	1.8297807197570854	1.7314898751451397	1.7592268704215392
0.8993576017130622	1.0	1.6987075971593764	1.4109714542381706	1.4013741227553664	1.4111579115218467	1.4290365396417373	1.437339973162956	1.4630796153514787	1.5579405863239315	1.6765093905103052	1.7700799076584888	1.0	1.683088374723683	1.813683975969684	1.8295866351075305	1.7308941427676645	1.7610299721471476
0.9136331192005711	1.0	1.7000482907235392	1.4123935598741704	1.4019317105528593	1.4118105501089473	1.4281112520490118	1.436926853686	1.4633725453882174	1.55715219941773	1.6777477292183671	1.7729118509525863	1.0	1.6855343912848773	1.8139062786059776	1.828757778293312	1.729437964753114	1.7641608369015735
0.92790863668808	1.0	1.699158423825057	1.4130881249559275	1.401323864718306	1.412931530014981	1.4274082541017241	1.437343880902477	1.4624213888027144	1.557089281517054	1.677060092514557	1.774463552694764	1.0	1.687023175410968	1.8128305080755243	1.8271496229935518	1.7281990249182793	1.7671174293669034
0.942184154175589	1.0	1.697118367604948	1.4126515162027538	1.4000378556063229	1.414241621639211	1.4275635751777407	1.4382573726847179	1.4610943220470625	1.5577696405795365	1.6753104057992951	1.7745372539686308	1.0	1.6868090266144156	1.8110556780159315	1.8252009751306257	1.7272599405733695	1.7699764274173373
0.9564596716630979	1.0	1.694458232457123	1.4111595198063456	1.3986569190359441	1.4145853853907864	1.4282611179425517	1.4390942866165424	1.4596175106472962	1.5592500482651674	1.673263463819049	1.7730003915565629	1.0	1.6846717421668491	1.8085492370359515	1.8229228105321482	1.7277544981810333	1.7717694060813318
0.9707351891506069	1.0	1.692944013758956	1.4095873557745895	1.3981184562329654	1.4138322698395411	1.4290360671245144	1.4393869667765895	1.458876267627686	1.5605876333013722	1.6719621870765984	1.7707474047111909	1.0	1.681883307056882	1.8062736809806315	1.8209993279428458	1.729530065825666	1.7721110610245798
0.9850107066381157	1.0	1.6929128556328235	1.4085801229463977	1.3984556748252146	1.4123582424962324	1.4293169488370876	1.438637322957129	1.4591498520825603	1.5612615634092637	1.6721956850063107	1.7683471626114518	1.0	1.6798425912304058	1.804767152260482	1.8196150469791221	1.732021368884232	1.771765835617026
0.9992862241256246	1.0	1.6953581191999123	1.409254967404583	1.4000304968391355	1.411559061508863	1.429573629578418	1.4382309637833819	1.4609895028613786	1.5624083597554406	1.675412030452739	1.7685889757694453	1.0	1.6803398710851294	1.8053857920605896	1.8205242250957239	1.7358376933370567	1.7718093509931823
1.0135617416131335	1.0	1.6976963501428735	1.4107372327143641	1.4014144389863887	1.4113016944032766	1.4291131717118255	1.437608994159937	1.4629284695369256	1.5625633657334717	1.6792409530971397	1.7694923334843242	1.0	1.6821842458872391	1.8068772439320346	1.821335534222968	1.7390040532701312	1.7725590383067535
1.0278372591006426	1.0	1.6990961159498745	1.4123592205991873	1.4018862682882163	1.41195341339727	1.4284544159076433	1.437441021571043	1.4643701472877564	1.562345157276329	1.6829229188524266	1.7713341580169193	1.0	1.6849874421721471	1.8085182724695452	1.8221702130953488	1.7414581734867203	1.774104676916715
1.0421127765881515	1.0	1.6984385478114727	1.4129969969101488	1.401263165435558	1.413118744227613	1.4277765993091567	1.4377796355588766	1.4646330862888262	1.5620369280634767	1.68530057790493	1.7735870923903119	1.0	1.6866868106854593	1.8091665605047442	1.821911194325208	1.7424680723971027	1.776320563320624
1.0563882940756604	1.0	1.6969141179355973	1.4127405328288698	1.4004059675701104	1.4144883118887481	1.42779346624941	1.4386787853798384	1.4640904011849227	1.5618711602634672	1.6859174643831578	1.775430389174537	1.0	1.6866060213893286	1.8087454269490082	1.8209024293193237	1.741184001789087	1.7796297944300599
1.0706638115631693	1.0	1.6951652976558567	1.4116525319524584	1.399536984707392	1.4152081474860991	1.428506925340373	1.4396581473376016	1.4629865195559302	1.562302429750822	1.6846618733171337	1.7763132202521181	1.0	1.6851568938041144	1.8073068075777248	1.8187366009201242	1.7392143058083998	1.7820216978165928
1.0849393290506781	1.0	1.6936202415365762	1.4099756049502516	1.3990078441902738	1.4145112656639245	1.4289833006886798	1.4397505668777282	1.461648783795111	1.5630659696067548	1.6827421398399869	1.7755504423087562	1.0	1.6823750008919254	1.804934177083444	1.8158402643105525	1.7378911259155916	1.7851684666059549
1.099214846538187	1.0	1.7041547984857859	1.414637609110594	1.405811054159663	1.4180269545684603	1.4361354870458998	1.4459809793204492	1.4688862773625653	1.5743646975985714	1.6922868279561443	1.7889507360969144	1.0	1.6891620772499714	1.8152802377080022	1.8279829498913145	1.748037207504156	1.7958654661700408
1.1134903640256961	1.0	1.694865221593187	1.4091136808876599	1.4004139498522818	1.4121226487621397	1.43010105173345	1.4393482552302295	1.4630438969255657	1.5674996163495007	1.6845518663274328	1.7761243012296866	1.0	1.6798676422008283	1.7999814909351568	1.8103397752271317	1.741256682468695	1.789264292351964
1.127765881513205	1.0	1.6969532734982304	1.4107458473095424	1.4014783043184535	1.412101462317845	1.4299544559748036	1.4389625405195594	1.4651468469501712	1.569210970823593	1.688205176000046	1.7772411240451635	1.0	1.6819598529518842	1.8019456007048815	1.8125250504954091	1.7467315552751124	1.7922705348167707
1.1420413990007139	1.0	1.6973382957563707	1.411844100688895	1.4014581922157148	1.4122570269752752	1.4288684745643998	1.4384322353122307	1.4663593575738445	1.569750184040354	1.6924868813601877	1.7778734843577304	1.0	1.6838697729524739	1.8029715290605348	1.8132306904883189	1.7528590763738596	1.7954706631710713
1.1563169164882228	1.0	1.6974898152555111	1.4130664068671543	1.4014425583776564	1.4138426742704366	1.428650210347064	1.4394087264226052	1.4679456230895847	1.5716352131936175	1.699625717857613	1.7814844613512926	1.0	1.6863203546836871	1.8064514844552444	1.8156990015738352	1.760862177043236	1.8011152756297202
1.1705924339757316	1.0	1.6940398774487064	1.4113296527980221	1.399606791563686	1.4143098329848207	1.4282037638303078	1.440070747937256	1.466776261332537	1.5707287111380615	1.7004738980720964	1.7824808883375962	1.0	1.683930053416448	1.802847019158777	1.8115687281426296	1.759374114261936	1.801318082913825
1.1848679514632408	1.0	1.6949546577865964	1.411665577040325	1.4002235261271	1.415735570887917	1.429317659180746	1.4415073787015547	1.46651251039509	1.5706661969018803	1.700647408248411	1.7854498957648168	1.0	1.6846337064951258	1.8053759028957987	1.8134994789452172	1.758494306332501	1.803439429932119
1.1991434689507496	1.0	1.6956531228235643	1.4111469343098098	1.4007565789625582	1.4155167773351351	1.4294619393300736	1.4402171073410257	1.4633064077706939	1.5629744599843312	1.6885292543220456	1.779447948199246	1.0	1.6839054186128575	1.802537299565165	1.8125672035621796	1.741913868449379	1.789212093993113
1.2134189864382585	1.0	1.6969388142831936	1.4109593763949466	1.4017929530934987	1.4147865703169131	1.4303321796783728	1.4399557473451887	1.4622834507233555	1.5607030631956313	1.6841349381643869	1.7775942335075334	1.0	1.683092872388721	1.8017464754996335	1.8122693671772216	1.7345364096876454	1.7828507865194054
1.2276945039257674	1.0	1.697895956384461	1.411116453362058	1.4023664558932938	1.4138447332182968	1.4308807543556612	1.439705624940808	1.4631117227384722	1.5629708155897921	1.6855311489718265	1.778396163405896	1.0	1.6826215147595591	1.7987084710828265	1.8078142642019392	1.7370453407876938	1.7872345961682077
1.2419700214132763	1.0	1.699134726018515	1.4121998523677148	1.4028359554664716	1.4135015456257547	1.4311168022977434	1.4396696029483034	1.465263990950002	1.5672498164971786	1.6900112916374765	1.782844103593669	1.0	1.6840034592245752	1.8003426544640564	1.808262612495731	1.7417880989011192	1.7944311220276092
1.2562455389007852	1.0	1.6980045006786961	1.4123946145237143	1.4018248637777755	1.413092399556394	1.4300678550076944	1.4387393630496967	1.4664889700526105	1.5696433092309063	1.694455405350509	1.785050261444432	1.0	1.6846246805503862	1.799645796556293	1.8064794006605815	1.7473556310653136	1.8009086783033266
1.2705210563882943	1.0	1.6962393209968103	1.412257993405545	1.400701667416707	1.4135604428728605	1.4290271826533236	1.4385627152596843	1.4675348129736339	1.5716425111341148	1.7007403659287124	1.788299551835045	1.0	1.6849822160578387	1.7999937948576727	1.8055357507169458	1.754988295386946	1.8081436559380264
1.2847965738758031	1.0	1.6948605686209117	1.4118279296218212	1.4000881764552315	1.4148813187857474	1.4289827993658248	1.4398013184735658	1.4686691167653632	1.5741570616551528	1.709117451293744	1.7938948690334313	1.0	1.6846509844525859	1.801543383677524	1.8056681647798785	1.7650386115262358	1.817251254180261
1.299072091363312	1.0	1.6943706183583163	1.4112702078178807	1.4004375499685566	1.4160027797974872	1.429885342259137	1.441770075539965	1.4695983968871484	1.5775128689752114	1.7182620351208233	1.8015849021730812	1.0	1.683873924916322	1.8038930027206246	1.8058812104820234	1.7762362730968349	1.8298098263064286
1.313347608850821	1.0	1.6950388481547272	1.410916219154637	1.4015315874679204	1.4166307079868246	1.4316219087642315	1.4439167926674863	1.4709478513126417	1.5826326737952754	1.7283066061920198	1.8119267277818616	1.0	1.68306783720324	1.8062536395289168	1.8057917717276433	1.789045247291642	1.8451847244559922
1.3276231263383298	1.0	1.6967317693574215	1.4110025825388517	1.4028276961896875	1.4166184563776567	1.4334658770012594	1.445537609018865	1.4726974468893081	1.5888534759437256	1.7392791338969604	1.8235977801473575	1.0	1.682644135647728	1.8076626081110203	1.804928285039425	1.8030115873029169	1.8624894432182924
1.341898643825839	1.0	1.6983463285179325	1.4117362057426868	1.4037495122738592	1.4164779752358307	1.4346676697251848	1.446563333916538	1.474817440366484	1.5941133254578848	1.7489941238208524	1.833788815161482	1.0	1.6830045945397436	1.8083450013895828	1.8032756468255322	1.8154102962206449	1.8751350025764078
1.3561741613133478	1.0	1.6988620531148577	1.4125166222967513	1.403423634762147	1.4158943219710478	1.434335085405285	1.4460121466889835	1.4741345039382197	1.5901957891895653	1.7389771622176504	1.823957751358098	1.0	1.6839408356166663	1.803250843752711	1.8013919781441754	1.803172450952726	1.8619010405096097
1.3704496788008567	1.0	1.6981971746632865	1.4128097519543747	1.401679934591979	1.4137768121980017	1.4301537472497652	1.4397098330840286	1.4625760595225012	1.555016645586108	1.6598228550659753	1.7314806345045146	1.0	1.6851943092160906	1.7845147496457514	1.8001292268931914	1.7112802627434411	1.7419217489325032
1.3847251962883655	1.0	1.6963345473236788	1.4121554383331203	1.3989835780753408	1.4098747758934014	1.4227328763198048	1.4280257406135048	1.4445488729561142	1.5135993836836357	1.5962483763191457	1.674706994507098	1.0	1.6854269855724997	1.7661523253503626	1.7991681970862101	1.6380307358057637	1.6702377188306121
1.3990007137758744	1.0	1.6948952186424937	1.41146129934307	1.3979080793795604	1.409303467524447	1.4201936276439757	1.424668679321345	1.4407058546067057	1.5045337615044783	1.5802706818981331	1.6699061691807404	1.0	1.6848130609408016	1.7633826524120977	1.7993820173731463	1.6155965106389845	1.6472696468317605
1.4132762312633835	1.0	1.6961956182145872	1.411746731026555	1.3995315598779012	1.4126381727250081	1.4246271377144712	1.4307426812630175	1.45046604494696	1.5267597516070492	1.6161198204509146	1.708718558232589	1.0	1.6856336626690673	1.7701404208373015	1.7974105425164701	1.6563617045337862	1.6884427858150564
1.4275517487508924	1.0	1.6950303225021588	1.4102741385990236	1.3993972722768417	1.4119844246634745	1.422801151021274	1.429995045929125	1.4493443931499956	1.5240491032102206	1.6109603435403312	1.701393441808458	1.0	1.6827197712457362	1.769718113193419	1.7994494083259451	1.6480023146567642	1.6821755149654172
1.4418272662384013	1.0	1.6963122153532153	1.4102362606268999	1.4004518508596548	1.412047174389735	1.4241022688855445	1.431928711811419	1.4511285535742007	1.5293881792678405	1.6198342649757254	1.7095893123225907	1.0	1.6820909609760997	1.7715156633459852	1.7989987136018664	1.6586051889688638	1.69502880082003
1.4561027837259102	1.0	1.6979309451564546	1.4110270986850995	1.401412656861945	1.4119142823298358	1.4257805490314999	1.4333636316192822	1.4525412776510491	1.5333322895048658	1.627715707328194	1.716367446785294	1.0	1.6828409616388265	1.7725937139020886	1.797872124198563	1.667562385132602	1.7065923698844738
1.470378301213419	1.0	1.6985577150225022	1.4120138982616575	1.4015227999713935	1.4115934381697333	1.4267558626989696	1.4337591337701492	1.4534667575633917	1.5357632808719144	1.6342457466405094	1.7206408817372885	1.0	1.6842645350190644	1.7728126604209378	1.7963580006108597	1.6745792191913145	1.7154687570093625
1.4846538187009282	1.0	1.6983839272563874	1.4128693453077572	1.4012017398986105	1.4117954355637183	1.4273235528293937	1.43379659226275	1.4548025789138577	1.5382918028692432	1.6402977271655632	1.7244721799609195	1.0	1.685800811963399	1.7729965122014102	1.7947982171785308	1.6812600363219095	1.7228381962629533
1.498929336188437	1.0	1.6971692996903012	1.4129764523282708	1.4005451988079753	1.412373459486938	1.4270794797566249	1.433593434137376	1.4561949053321817	1.5407480877079103	1.6451863760894314	1.7273321714920291	1.0	1.6862610450721385	1.7726353309390293	1.7934532784757273	1.686784143976757	1.728301952219693
1.513204853675946	1.0	1.6958791154278854	1.4123829273180126	1.4001581097245308	1.4131947430511702	1.4264686035851069	1.4336175286720703	1.4573239407887968	1.5431364947280044	1.6487619163772662	1.7297075189904627	1.0	1.6857929554343198	1.7731260127627868	1.7929943109997732	1.6912930674099231	1.732892998067211
1.5274803711634548	1.0	1.6952589554166613	1.411516675860289	1.4002643229818807	1.4138519471464723	1.4260052317003797	1.4340915166120252	1.4581626801204814	1.54538260717583	1.6508482690256328	1.732024726802464	1.0	1.6846041172520598	1.7739766197367675	1.7936986915692652	1.6952085743750516	1.7364842130340077
1.5417558886509637	1.0	1.6955837422240452	1.4106741046221456	1.4008437977547714	1.4138825502552477	1.4259142953001303	1.434847833404902	1.458412033621926	1.5469641217758683	1.6522541317645865	1.7340788784415269	1.0	1.683084205677115	1.7746053870636493	1.7937905499709033	1.6980652781622703	1.7397485454333184
1.5560314061384726	1.0	1.6971720444259035	1.4108120797607056	1.401753916428154	1.4136857715809228	1.4267011296030563	1.4359209043506405	1.458484911079621	1.5482690135656725	1.653937823596538	1.7364315193081767	1.0	1.682752789169756	1.7752054865538682	1.7934120629246184	1.70082104664513	1.7432749771145768
1.5703069236259817	1.0	1.6982977608114778	1.4114855175443932	1.4022309415359182	1.4132268257448395	1.4276971953592035	1.4364929507446456	1.458315424933478	1.5486271543465477	1.6554415841411598	1.7380657520450242	1.0	1.6831640830832955	1.7746986821393573	1.792416705736632	1.702528798109873	1.7466307202071794
1.5845824411134906	1.0	1.6987590289531849	1.4123602222432508	1.4021118763731708	1.4128118952629933	1.42847197590058	1.4364088693742723	1.4582783166287072	1.5487257564700658	1.657146004664787	1.7386544589069197	1.0	1.6843940669180046	1.7735111225451208	1.789601600139536	1.7039026059549731	1.7496478979054286
1.5988579586009994	1.0	1.6984262555582545	1.4130046226985555	1.4016131970584198	1.4129207702016484	1.4288462254850454	1.4359989475926127	1.458662214876825	1.5487012224875754	1.6589321423072194	1.7376914856643477	1.0	1.685806713370737	1.769767935941354	1.7858181722797661	1.7052118035955137	1.7523536807239872
1.6131334760885083	1.0	1.6969194836140287	1.4129206324487027	1.4008723829154228	1.413045411525081	1.4284067457339626	1.4356053216078428	1.4594202481278473	1.549513951353178	1.6621978546242975	1.7401528262291701	1.0	1.6861317128661049	1.7723209813076157	1.7860747011404494	1.7067807359316252	1.7546901651006634
1.6274089935760172	1.0	1.6958436756020647	1.412296625579775	1.400628201150834	1.4138187016963981	1.4275508809560353	1.4353066545927098	1.4601347467565797	1.5501769858307781	1.6640750157845576	1.7401560939047238	1.0	1.6855944823524704	1.7713689170108293	1.786481917271398	1.708756878625788	1.7569778330565153
1.6416845110635263	1.0	1.696243263061242	1.411888247161273	1.4013023551465122	1.4147929815514364	1.4271981557240796	1.4358822790389412	1.4612791632887314	1.5518746465157904	1.6664289058497803	1.7417307211086088	1.0	1.6852500437314488	1.7751723997530124	1.7903503007091741	1.7121680676363025	1.7596744601091676
1.6559600285510352	1.0	1.6970937011058669	1.4116359770755658	1.401673818698986	1.4146898721428276	1.4267958691008666	1.4361110240180923	1.4611516132219506	1.552312765852888	1.665429359162562	1.7430095998900783	1.0	1.684521200557056	1.7777093462600007	1.7923874189266091	1.7143356947282613	1.7591995266968339
1.670235546038544	1.0	1.7081937693552067	1.4160479226420617	1.4111063070531022	1.4219029879175418	1.4252653383877805	1.4431215103472534	1.4712010959593054	1.559230909633703	1.6678850467104107	1.7357301716477438	1.0	1.6902840276739357	1.803096553560418	1.80747098126414	1.7102256960042723	1.7628673409884068
1.684511063526053	1.0	1.6991331554326492	1.4123412163382332	1.402819135104291	1.414904311827583	1.4295847217914819	1.4385824730262726	1.462451923490422	1.5566655006641663	1.6704603563271885	1.7484265002847819	1.0	1.6844089568485596	1.774598083686526	1.7877142590179764	1.7191236835798591	1.7642172052042246
1.6987865810135618	1.0	1.698699407401112	1.4127960268333535	1.4024280203119672	1.4136820893627324	1.4293174222666534	1.4379097132541663	1.4611653528733455	1.555556204904013	1.6699255621630573	1.7478129610326847	1.0	1.6848758504559713	1.775575280161481	1.7894388159036332	1.7196862235548824	1.7660929091189934
1.7130620985010707	1.0	1.697458646076795	1.412394632825975	1.400857494536889	1.4136184234555027	1.4286198262065621	1.435657842080057	1.4595632442453164	1.5503155966953908	1.659444754719188	1.728187180495753	1.0	1.684244158574868	1.7370322893939016	1.7422259411201495	1.7116872055457306	1.7586053294375845
1.7273376159885798	1.0	1.6980039681194337	1.4137439806270309	1.4022513124652125	1.4149771997531664	1.4304739608700108	1.4384050167132165	1.4634853307025644	1.5576735528969794	1.6766090086997618	1.7528776711361043	1.0	1.6872613907057301	1.7787010819994453	1.7933223726570051	1.7221262240528428	1.7721209161678244
1.7416131334760887	1.0	1.6968567618425832	1.4129061568573862	1.4016691113245203	1.4148242113952376	1.4294148361346402	1.4375734148661299	1.4629443599239254	1.5572618804306244	1.6762834186792177	1.7524275691235982	1.0	1.6864393352418974	1.775965128208647	1.787472279730447	1.722587943309152	1.7725484598488817
1.7558886509635976	1.0	1.6964387131866054	1.4119154474167321	1.4015946446123138	1.4151305422060025	1.4286279739022287	1.4372628568599695	1.462976978659422	1.55712029888578	1.6762135897575083	1.7501979025305636	1.0	1.6850190224339086	1.7708131467488972	1.7811478137527121	1.7233035735786615	1.772999005596779
1.7701641684511065	1.0	1.6965831245403482	1.4111258562338214	1.4018240993619246	1.415035384158081	1.4282403138404827	1.437438200734034	1.4628747938953448	1.5575581463854795	1.6767119791224627	1.7495922826112313	1.0	1.683724816221989	1.769511081738277	1.7794073937731527	1.7244926081806113	1.7734759207748487
1.7844396859386153	1.0	1.698001827087328	1.4113905058649858	1.4025270195530148	1.4150191201782156	1.4285130703353452	1.438226279701085	1.4629644775268704	1.5583327957281394	1.6774632767374733	1.7499990731909354	1.0	1.6834961444974037	1.7689833042706788	1.7798442477902914	1.7263200401858763	1.7751178861334846
1.7987152034261245	1.0	1.6968001153482084	1.4109247799753522	1.4010081487922905	1.4134047418807527	1.428532400288091	1.4372015739190844	1.4610003518913115	1.5554488031659421	1.6714160855723021	1.7471566574541597	1.0	1.6820494820522376	1.764854173572806	1.773462258968587	1.722428708061067	1.769177778369926
1.8129907209136333	1.0	1.6989069393326706	1.4129984134421218	1.4024352731605032	1.414074617836286	1.4294242497223941	1.438441731912332	1.4614861692337067	1.5557366759026763	1.6722265790273596	1.7471712728125552	1.0	1.6851976885454403	1.7707624402396465	1.784459468410859	1.720269181127438	1.7683706058833701
1.8272662384011422	1.0	1.6987713838051792	1.4136069089918266	1.4022373365722562	1.4139661476455978	1.429484361353831	1.437721762713239	1.4604445020514332	1.553143540549613	1.6673613786760009	1.7442620405546245	1.0	1.6867636090950495	1.7716921142135984	1.7867439491266568	1.7152600401887974	1.7630723699336301
1.841541755888651	1.0	1.6982199176271355	1.4137373354362412	1.402056370005773	1.4141675975323325	1.4293623749030624	1.4371558006803353	1.4600100723632259	1.5516002527457884	1.6637826146894126	1.7408056045821445	1.0	1.687409828449662	1.7687527736354653	1.7840026878909385	1.7117344254552047	1.7586632926117944
1.85581727337616	1.0	1.69668893000811	1.4126412660552465	1.4015277120479812	1.4141383820361018	1.4284709360345966	1.435858950909641	1.4592421138452127	1.5499967906059295	1.6610304729804062	1.7378124004391986	1.0	1.6864331771193632	1.7634222821016141	1.7767562287966125	1.7096039695191967	1.7566340776560891
1.870092790863669	1.0	1.7073657572391348	1.4176835307968683	1.4086260619922257	1.4202440826095677	1.4333803643710972	1.4433886042793935	1.4675518612773546	1.5627409825206353	1.6802976081309917	1.7731566283906912	1.0	1.6944714634607212	1.8108454309907618	1.8225146817099693	1.7244814465237106	1.7722490843909253
1.884368308351178	1.0	1.6979342880431934	1.4118797557703828	1.4027952981720144	1.4153724732505026	1.4282224740801341	1.4368630207740967	1.4610886930809934	1.5517475567436845	1.6648785352098892	1.7409619383275716	1.0	1.6848362533805434	1.7633315000383734	1.776331897835345	1.7119739707847392	1.7593370340153536
1.8986438258386868	1.0	1.6976979972661	1.411382865909134	1.4024824026319385	1.414683623936217	1.4276201934983734	1.4366779487590196	1.4607982270320177	1.5512170498334257	1.6652327285023214	1.739008581030351	1.0	1.6835262079820978	1.7591998795883022	1.7702252651944452	1.7119474166931388	1.7604578218602325
1.9129193433261957	1.0	1.6984705783438425	1.4121240771674148	1.402539773639465	1.4141859287180476	1.4280496709469481	1.4371509140965557	1.4609477633421215	1.5519477811229956	1.6676073170583254	1.7388311179585503	1.0	1.683892841870168	1.761165681836975	1.7746543365920002	1.713441816766593	1.7634951084511048
1.9271948608137046	1.0	1.6972611580449315	1.412227935657627	1.4015625731809793	1.4137357969762878	1.4287109849528334	1.4371725746739872	1.461116408642519	1.553210212682461	1.6685126673463302	1.7401458721139793	1.0	1.68402737467384	1.7572296773544869	1.7689718518006816	1.7140334021022015	1.7634998335174545
1.9414703783012137	1.0	1.6980085980572326	1.413391311430561	1.4021033621575345	1.4141059399280649	1.4298493043743639	1.4381508236156126	1.4617694204164629	1.5552192812371755	1.6717537768103132	1.743001396643367	1.0	1.6861776416885417	1.7650301676134483	1.7779302334588438	1.7175618018490661	1.7675074417282826
1.9557458957887226	1.0	1.698412845363815	1.4138236110235267	1.402614722687737	1.414901420558866	1.4305136050286698	1.4385248896312801	1.4624632239586302	1.556880195610809	1.6739297196704044	1.7460655827822504	1.0	1.687460023686306	1.7678945447005803	1.7831379763044692	1.720496386605539	1.7695317317943395
1.9700214132762315	1.0	1.6988544183224952	1.4137189445725125	1.403293972613642	1.4157702338897993	1.4304705916731009	1.438736393674525	1.4627770879025803	1.557777435304664	1.6750445844060042	1.7469502501438128	1.0	1.6878283068425524	1.7675059571771516	1.7807090267938626	1.7228336298771327	1.7715469342388543
1.9842969307637404	1.0	1.6987201159682785	1.4129803417916502	1.4034459610645087	1.4161245775101963	1.429834895692513	1.43847991462876	1.462721548306331	1.5573683821968158	1.6746258686609887	1.7463033402362922	1.0	1.6870864871340001	1.7644230733741313	1.7758318497062098	1.7240191765411468	1.7723501085829763
1.9985724482512492	1.0	1.6993397115012323	1.412641332643655	1.4038960322789678	1.4165238553679989	1.4296093729707087	1.4387655122093739	1.4632359315512693	1.5574405595508094	1.6755204493350573	1.7460184910098095	1.0	1.6859233712058983	1.759671961463221	1.7696913377551262	1.7248794307349247	1.7733925512863054
2.012847965738758	1.0	1.6985717747265676	1.4120810389748424	1.4031937876811644	1.4157100442395332	1.428723175914672	1.4383171476360446	1.4627108716105883	1.5562657740098456	1.6752997049067577	1.7438493594278706	1.0	1.6843832579447091	1.755604124706783	1.7648488805204274	1.7246024701862206	1.7743227136916038
2.027123483226267	1.0	1.698297475478781	1.4123414210463603	1.402664418351036	1.414997558893714	1.4287104136141846	1.438361956607367	1.4626992623638024	1.5565030505700705	1.6770277304194452	1.7439736403953539	1.0	1.6841673709325242	1.7557592181999295	1.7648749932724774	1.725247123227914	1.7762165605948876
2.041399000713776	1.0	1.6914877554478898	1.409084747950502	1.3980585345644188	1.4108321310620608	1.425854843700694	1.4347033487003196	1.4590158530955266	1.5530052796877558	1.675780348574754	1.7358099200836126	1.0	1.6787890765119675	1.7417899626266156	1.7402025941730959	1.7209542273806804	1.7750003865352715
2.055674518201285	1.0	1.6972537751806094	1.4130736682521448	1.4019471353311364	1.4142413168717765	1.429628153098798	1.4385523038473655	1.4630576582724428	1.5589073045322936	1.6807918259484627	1.746670288734963	1.0	1.6855756827826844	1.7586613366397863	1.771279140262036	1.7278901669121307	1.7800755819330285
2.069950035688794	1.0	1.6987924964493888	1.414047795876377	1.4033446194069645	1.415397021035299	1.4307610210020487	1.4394274098573825	1.4643806255340348	1.561716119831904	1.683468719654007	1.7504471602005434	1.0	1.6874162259149217	1.7673754370059864	1.7817731945880255	1.7311177082635707	1.7833329511750144
2.084225553176303	1.0	1.6986688332261217	1.4135476234180726	1.4035671669337486	1.4158509426705659	1.4306969397201188	1.4392372975050405	1.464343651987001	1.5620899446141805	1.6840465107086635	1.7511911324307228	1.0	1.6872139328491298	1.766850544670978	1.7810167083498074	1.7323461261218231	1.784228092446639
2.098501070663812	1.0	1.6999579851327726	1.4136459054175274	1.4045290012717815	1.4170236293892555	1.4308457244594042	1.439618955439662	1.46498228188597	1.5626935607125874	1.6839417825211644	1.75114600202637	1.0	1.687805375615949	1.764637395051063	1.7746096325237168	1.7338739725660592	1.784937698419516
2.1127765881513207	1.0	1.7008711361855806	1.4136303593049855	1.404860345662995	1.4175294867041908	1.430894970468126	1.4400326267363366	1.4655358428341032	1.562443478118137	1.6841351987411322	1.7500554915615463	1.0	1.6876037126606427	1.760230929128915	1.7685935883582826	1.7353084028011376	1.7861749972869423
2.1270521056388296	1.0	1.700265957729251	1.4131089421861356	1.4043186422095477	1.4168933784619606	1.430245257377716	1.4397366089007282	1.4651038802135528	1.5612398404173602	1.6835353749007564	1.7478408522584816	1.0	1.686279959491882	1.7522850486209454	1.7579610649396884	1.7353711884189333	1.7869742677248102
2.1413276231263385	1.0	1.6980401296305292	1.4124421022923501	1.402772221628671	1.4151860805280518	1.4291380487778578	1.4385878742520264	1.4635985284260884	1.5596138852707626	1.6834138748758223	1.745433720322323	1.0	1.6844560428495097	1.7492960358219862	1.758256378802162	1.7348793420767605	1.7875627876497564
2.1556031406138474	1.0	1.6985896731820402	1.4130703733324885	1.4032255898854336	1.4146865109630518	1.4291941965256847	1.439103493921907	1.4639716645988265	1.5608546843801971	1.6870688112370282	1.7500484564828453	1.0	1.6853245567330233	1.7665484159119225	1.7834872127361798	1.7380336783130956	1.7913355242029478
2.1698786581013563	1.0	1.70068117924386	1.414887921649359	1.4035232688639965	1.4170252370041676	1.4327993087235888	1.440666774736417	1.4667183010034894	1.5613175541947837	1.681914760142471	1.7448300621287736	1.0	1.6886939224443598	1.7424214546865868	1.7446369735581468	1.7329389925617091	1.7824699172255696
2.184154175588865	1.0	1.6964871179969288	1.4125817687873425	1.4025500550994217	1.4140227267687666	1.4297314717291043	1.4388307253461834	1.4634773022101297	1.5618266021608103	1.6888587025016437	1.750687746671105	1.0	1.6853006503643289	1.762822510669787	1.7812330721153966	1.7386380071499312	1.7921278103404141
2.198429693076374	1.0	1.696375478985122	1.4115945064069848	1.4006961764533163	1.415557243838598	1.4308523524398558	1.437268090289632	1.4621568909531035	1.5559806735829638	1.6744677629268758	1.7296302538332244	1.0	1.6837438969830396	1.7124388669929744	1.7116399110787408	1.7254141914989711	1.7782124280279157
2.2127052105638834	1.0	1.6985923630914237	1.4126718773227809	1.4043286429320188	1.4158700134365458	1.430084278769837	1.4396749072335426	1.4641820406557429	1.564534664133883	1.690545233350876	1.7556795147163688	1.0	1.685775796718735	1.7674333849672723	1.7822410310505559	1.7414473068882286	1.794214624202188
2.2269807280513922	1.0	1.6942287253922261	1.40955408130265	1.4017136833381731	1.4134833134763203	1.4273392257870163	1.4369278354755322	1.4612544740408702	1.5607864617187204	1.6909228522260027	1.752403360736447	1.0	1.6813205985966841	1.776969653219098	1.839510644632778	1.7385694748309162	1.7936620147740854
2.241256245538901	1.0	1.7015223484885027	1.413913726841328	1.40548755297874	1.417460369124953	1.4310382578013172	1.441303374624175	1.4668457750271902	1.5661393692886365	1.6922770429456353	1.7558581901478398	1.0	1.6871457458336487	1.7631410057794714	1.7704184784693497	1.7449410824876883	1.7963345064873188
2.25553176302641	1.0	1.6997566627635443	1.4134141233313229	1.4036470700252577	1.416908302744503	1.4308045543111265	1.4401307083008579	1.4658929002442733	1.5633545300896992	1.6914876456490644	1.7465036829137042	1.0	1.6866918542396099	1.7385146904249906	1.7384710645807901	1.7442463494822573	1.8006034971403166
2.269807280513919	1.0	1.699154202534857	1.414283849176227	1.4057638472618068	1.4154924431591795	1.4297581743432783	1.4424672041611917	1.4675128306427712	1.5690862299579047	1.695438550961794	1.772720734083022	1.0	1.6872406011637269	1.7911807796366588	1.8022070232415457	1.7490735190493916	1.7961982580191131
2.2840827980014278	1.0	1.7004945096842912	1.414903611984723	1.4042239867865975	1.4170885624772014	1.4324388546965212	1.4420819428358769	1.467710303105295	1.5665117587132167	1.6954270017513253	1.7543364357483289	1.0	1.6889342281317659	1.7533643862721815	1.7517636218276842	1.7497579437124253	1.8013003352043135
2.2983583154889367	1.0	1.6982714848398461	1.4136855506911883	1.4032125460964637	1.415963020729537	1.4317460704266822	1.4407571330250537	1.4659193149254386	1.5659640859281985	1.6978481591142942	1.752596084290416	1.0	1.6869875285888	1.7441787383627352	1.742311614508897	1.7507616369457168	1.8059233910695842
2.3126338329764455	1.0	1.6964161827458062	1.412071286424177	1.403177597173954	1.4149971755554782	1.4307254466369521	1.4395307639396022	1.4646152233744547	1.5666306700832653	1.7011681549539928	1.7565783516642766	1.0	1.6850564287543732	1.7568529751743145	1.7612220465918926	1.7533854331802994	1.8092288944528419
2.3269093504639544	1.0	1.6975934854264263	1.4120741737392868	1.4041520377483554	1.4154730632991719	1.430292228924822	1.4399761853355395	1.4645179581265373	1.5688732251029371	1.702711707007792	1.7612667271770053	1.0	1.6847336307835357	1.7704050371501179	1.7825459985703036	1.7558545554579406	1.8110608001625117
2.3411848679514633	1.0	1.7018326487047004	1.414179541269782	1.405955254030757	1.4181450026276206	1.4321262236846197	1.4426252637255061	1.468453785591349	1.5715826450456332	1.7018643030305625	1.7591056500819264	1.0	1.6883440818528777	1.7623068986414883	1.76628719106512	1.7592071935209672	1.8129307264328132
2.355460385438972	1.0	1.7014510292738851	1.4141278670237745	1.4055548891364875	1.4175887320118363	1.4316217076730346	1.442673887732683	1.4681235382539066	1.5732766565757172	1.7046556401589492	1.7640363933454561	1.0	1.6875498437762282	1.764720842853022	1.7726396050294349	1.7633765004793158	1.8161686081206936
2.3697359029264815	1.0	1.7038546037004272	1.4159081065785688	1.4062565852375453	1.4185455359603845	1.432419225571381	1.4446937512383853	1.4708561140493743	1.5763812274691125	1.7050633780067663	1.765156234439933	1.0	1.6888097829741215	1.7731183192010094	1.772205443575095	1.765719732444123	1.8145569763297211
2.3840114204139904	1.0	1.7012035891432742	1.4149885720430784	1.4041792230977173	1.4183039529121726	1.4330854116109868	1.4429454946410278	1.4676479587257316	1.5710419585708695	1.7121606786102257	1.7516080766385858	1.0	1.6883536649973654	1.7237007950500534	1.7173078960897439	1.7675620829825487	1.829723717139956
2.3982869379014993	1.0	1.698617275501023	1.4148957562832716	1.4064123568308822	1.4158906941348768	1.430386270446261	1.4440064120704512	1.4694376031351515	1.578867608964548	1.7030663863366025	1.7752331636903569	1.0	1.6856350759501004	1.785005262030615	1.783555319437169	1.7655745830207799	1.808071269609898
2.412562455389008	1.0	1.7011099668634388	1.4148739036591749	1.4051095949699501	1.4178656547131963	1.433722337349823	1.4438460592719862	1.469000341828564	1.5733684674479822	1.7109587825892332	1.7567976505920821	1.0	1.6897590520349004	1.7407795855153863	1.7397332982023166	1.770102132606847	1.8285027373892637
2.426837972876517	1.0	1.6987373067871028	1.412968482706394	1.4044335316342886	1.4167772759374224	1.4326583540246909	1.4421100893641157	1.4662530961037321	1.5732556919707916	1.7190088870913174	1.7598203046200798	1.0	1.6870303542505414	1.7232584462669682	1.7155896368397885	1.7760659662770895	1.8355169710575292
2.441113490364026	1.0	1.6982874860773394	1.4123655894757707	1.4046959104951504	1.4165004234388454	1.4313462411658788	1.4422030211567387	1.4665632528845944	1.5769330953005638	1.7231194817835989	1.7725843226173992	1.0	1.6851136553122092	1.7615586503769332	1.608393545693719	1.7800265561844943	1.8392509845882787
2.455389007851535	1.0	1.7009224845306345	1.4136070002777585	1.407087049650078	1.4174607035164515	1.4318878521010812	1.4450536096652367	1.471309085585842	1.582114056582254	1.7152355206776795	1.7744269132732078	1.0	1.6865318938812204	1.775503672680896	1.5538735444688299	1.78159079311092	1.8358324115003555
2.4696645253390437	1.0	1.7021008517722596	1.414303313316932	1.4052222919897337	1.4185189679580974	1.4344737558689395	1.4433046013166593	1.467652775877143	1.5678732336531747	1.7352828077349343	1.7231619651428272	1.0	1.6889588774197342	1.6932539222473837	1.4622163802252803	1.7790823074593274	1.8481231518186547
2.4839400428265526	1.0	1.7003862123927427	1.4141359433708947	1.4056201875268193	1.4170108694572885	1.4318542271831831	1.4439985175491856	1.4682903265854752	1.581005144431269	1.7231533914274229	1.78248032277178	1.0	1.6866548666505323	1.7869913266145385	1.3517233538776554	1.7898465896048434	1.8433244791292744
2.4982155603140614	1.0	1.7013854506471797	1.415071337123839	1.4053426274217862	1.4177951517579088	1.4330134312887244	1.4453142702915622	1.4695319369623112	1.5794479679569426	1.7166380514804023	1.7712840850195735	1.0	1.6885903490318455	1.7622790807852795	1.3298440168294525	1.7848177327266068	1.839752056740486
2.5124910778015703	1.0	1.7013396716546902	1.4151379604936691	1.4052966454586426	1.4180504186826455	1.4333153957998008	1.4442541645554239	1.468953497045165	1.5740061427598095	1.710781063195268	1.759130359825592	1.0	1.6899659803148794	1.739952918228533	1.3120890059416814	1.7744083348703388	1.853682925677046
2.5267665952890797	1.0	1.700888810051887	1.4146551170158685	1.405096537178232	1.4175860945076022	1.4331089223493818	1.4426880121472752	1.4660461181581674	1.567188082415932	1.7159384625658065	1.7511801911649516	1.0	1.6893222386258362	1.7319300240297633	1.2979031316728222	1.7513750279166371	1.8718246958205982
2.5410421127765885	1.0	1.700797022564657	1.4140987229806339	1.4046360699811433	1.416806149722781	1.4326527881659625	1.4401511748856524	1.462189922957319	1.5582522613404315	1.7574882740873332	1.7331957835668335	1.0	1.6883858835556644	1.710650753113499	1.2783212664994634	1.7170450615820596	1.8756397983140853
2.5553176302640974	1.0	1.6999792311315345	1.413172748060872	1.4048222454738286	1.415949450531544	1.4305155132004046	1.4379291251304447	1.4571546997124813	1.5514563260701366	1.7303126199750136	1.7603947657637027	1.0	1.6872321452762769	1.6597578009099978	1.2468256555434567	1.6235410271463466	1.8541578976727018
2.5695931477516063	1.0	1.7010891580447087	1.413395499932846	1.4051945060100528	1.4157791600272813	1.4291641330704576	1.436918374266063	1.4540387997244326	1.5435462127601554	1.7082593320905461	1.7832623350795713	1.0	1.6871162418096723	1.5985111474726286	1.1765570941798111	1.582567098098221	1.8224066827314715
2.583868665239115	1.0	1.7033383429648206	1.4148965817612993	1.4058489523560982	1.4165510706257807	1.429457703680082	1.4370506514094252	1.4566461560078054	1.5557346791608984	1.6863464801194263	1.7563591592817376	1.0	1.6882242968784467	1.5571991252502435	1.1429870012208063	1.537423272793515	1.7866231221115254
2.598144182726624	1.0	1.7030151082422766	1.4158072091833234	1.405211491236072	1.4172903653511026	1.4305345321217762	1.437054143071477	1.458029050218684	1.5522575773880511	1.668382926896783	1.7448860281335485	1.0	1.6897872429958674	1.5383507897609934	1.1175936248346166	1.5155087685555857	1.7562871995347737
2.612419700214133	1.0	1.7001258090496973	1.4142818800956893	1.4033061565365172	1.4159617023296516	1.4292089800171324	1.4353806809010274	1.4555173461216109	1.5435328494885623	1.650055632863813	1.7170769505334826	1.0	1.6887166584129034	1.4970627757712271	1.0813247309295748	1.490267751631818	1.754023529166453
2.626695217701642	1.0	1.7045350152380223	1.416075521397195	1.408694664480206	1.4134450939551848	1.4272132299680473	1.438990592610811	1.4547336858456448	1.56596026192648	1.693904037076135	1.7821493533981183	1.0	1.688568199214278	1.5854559414262561	1.1787095730385406	1.544498462396044	1.7849519548243309
2.6409707351891507	1.0	1.72658008447464	1.4231504681419578	1.4223072259731862	1.4218116313722222	1.4237140473493217	1.453266897200294	1.410981228107728	1.6151083040802199	1.7088000774610763	1.7942002366102243	1.0	1.6972339374232643	1.5973104615362819	1.1906760055401755	1.5946211701409347	1.8034256816978238
2.6552462526766596	1.0	1.690123249886077	1.4061864562730508	1.401325379931121	1.4089414801123161	1.4251396785208286	1.4320522161421005	1.445680805827559	1.6739004639575437	1.7462957511541104	1.8514126653680913	1.0	1.6796198401079532	1.6419616319394175	1.2332282300385593	1.6617434090276413	1.8415762944436849
2.669521770164169	1.0	1.7071749911562515	1.4171066267414378	1.4093840637807502	1.4195440064296776	1.4333289559975562	1.442666465557513	1.4651180872045932	1.724110996571684	1.6864780700050674	1.757968136633588	1.0	1.6924718971576085	1.5621533260037535	1.159099865748573	1.7348892221766092	1.782380758808853
2.683797287651678	1.0	1.698445292796663	1.4126031004281077	1.4034623617397632	1.4165561998040754	1.4317494656168932	1.4368763530259807	1.4594384667319535	1.7079271567442538	1.665392551983007	1.7138497979403882	1.0	1.6870102768715602	1.5003095584979342	1.0933526131638545	1.714448423148027	1.764176608421295
2.6980728051391867	1.0	1.7006629252010428	1.4138946526189256	1.4043489019419546	1.417586295764317	1.431320409573235	1.4389609168997486	1.4607187627008125	1.7112635332581454	1.691915183728689	1.725060880399226	1.0	1.6880985518143452	1.506475790526099	1.0989009884206347	1.7254104813864175	1.7974190190339467
2.7123483226266956	1.0	1.7004423797357497	1.4140362223350111	1.4057114827582873	1.4162738149260212	1.430394144654732	1.439756365226339	1.4592601999156343	1.7149393991328572	1.7121929022789626	1.766750537321769	1.0	1.6868123398119126	1.4571550754793494	1.047991509761147	1.7418775934379296	1.8140977395722644
2.7266238401142044	1.0	1.702805748421735	1.4164418940414432	1.40794900154875	1.4175359393339164	1.4307062255579766	1.442796230432846	1.4638087092678171	1.7257775291924768	1.7073244404907542	1.7736048083027223	1.0	1.6911005491629916	1.3878991853659304	1.0036938245991969	1.758650191819687	1.8098997686558094
2.7408993576017133	1.0	1.7050662483212677	1.4171696316870026	1.4072652668202157	1.4199245658178288	1.433378458278757	1.443445826522976	1.4664912167753288	1.7221860496179882	1.6911043057638508	1.756371914173932	1.0	1.6926899519546308	1.3438357887795076	1.0453326308515734	1.7526878293529486	1.803298574966841
2.755174875089222	1.0	1.6992932140699482	1.4129431150943188	1.404103380165283	1.4163025220669807	1.4320973695437047	1.4391942917323668	1.4599922876043725	1.7086250491805641	1.7356975777741765	1.708762107317725	1.0	1.6888279069687677	1.3013843283375832	1.090982974978695	1.737712471014928	1.8438606713155288
2.769450392576731	1.0	1.7262227903977174	1.430836001198977	1.4138014380297237	1.4403354926709073	1.4615011058919296	1.4555859800629198	1.4908153593911726	1.7281870369171202	1.6614049239419986	1.7510232816020608	1.0	1.7181856776495574	1.357590996809645	1.0336845254360216	1.7523574149823478	1.936729731166327
2.78372591006424	1.0	1.7010188112257636	1.4141828316773548	1.4000026179257294	1.4189510849019529	1.4346393341956407	1.4408227004340437	1.4690200602524592	1.7043868943206881	1.636895763338086	1.7196209060707723	1.0	1.688691729635909	1.3289888201887161	1.0692058169491079	1.713157678768054	1.906801853804749
2.798001427551749	1.0	1.7089962636421259	1.417974899405336	1.411280344268576	1.4206721155857505	1.4341895619201723	1.4478925027189404	1.4674285001272351	1.736566234084509	1.7059148849674075	1.7834266539472745	1.0	1.6932764671725642	1.376381628153039	1.0050423807611077	1.7721972965785604	1.8073346661532255
2.8122769450392577	1.0	1.705273511517829	1.4161313973796363	1.4065082979443029	1.419859387848848	1.434921481933737	1.4433574549400536	1.4653612650356989	1.715894511000493	1.659351031642772	1.737679590729269	1.0	1.6905810063546358	1.336028365612587	1.0448663924874897	1.7386754371133657	1.7646660967444692
2.826552462526767	1.0	1.700289950635653	1.4142593757160908	1.4046195510606827	1.4167027920416317	1.4319877343912042	1.4398989078912792	1.459727039846547	1.6981901343541217	1.601302446032135	1.6939991804448198	1.0	1.6866394445322317	1.3053893134444108	1.0836561427181315	1.693695813946065	1.8558785112479161
2.840827980014276	1.0	1.700372928639057	1.4144375002029164	1.4056912067491432	1.4155913890802896	1.4298683427370922	1.4397014889050468	1.4573283939711248	1.6899560159640061	1.5667199671191288	1.6399407298518054	1.0	1.6885806565657446	1.269997471504446	1.1127545219190182	1.6213198642486066	1.8246480565848204
2.855103497501785	1.0	1.7042048851006484	1.416064383240303	1.409029779358881	1.4169629168388456	1.429429363231883	1.4422042548179559	1.4593880941026391	1.738561151919747	1.538270403889746	1.6038479772886296	1.0	1.6909694755376288	1.2214044782193696	1.1476453604850383	1.6018382004798892	1.7933330838447326
2.8693790149892937	1.0	1.708626184386055	1.4186315445325544	1.4099661773985337	1.4210128276062677	1.4347383337670876	1.4459821131412582	1.4679845058174037	1.719353946029035	1.4999964939737334	1.5552173801222908	1.0	1.6968974526147504	1.186252674405793	1.2052342615584044	1.552792182347995	1.7448359560555717
2.8836545324768026	1.0	1.6852147177075885	1.4066894895609368	1.3888043250559767	1.4098525453134823	1.4252336254223728	1.4263827378671994	1.4445861055583253	1.67158260500053	1.4314364037821123	1.485770253280787	1.0	1.6602037257747844	1.0965700522254362	1.285095689191082	1.468486666331338	1.6601349962387248
2.8979300499643115	1.0	1.71128646188552	1.4190211859252149	1.4108829561301786	1.4196017669291565	1.4330798457838885	1.44537608794347	1.463009484765281	1.7237499395229947	1.349140051337895	1.5729099260527342	1.0	1.6957397988243081	1.0118584818050453	1.3593516536840906	1.3783944956469312	1.5745889959122814
2.9122055674518204	1.0	1.7048049964881327	1.416245992678202	1.4057476041871535	1.418244931853549	1.432170751266696	1.4380534940769563	1.460469491223571	1.69144232765109	1.3111603419282964	1.5346466202817934	1.0	1.691061556549839	1.0360660256835628	1.3983192130204707	1.330264105566196	1.535737789781729
2.9264810849393292	1.0	1.698829998372881	1.4129848685236475	1.4029152430034018	1.4138659842622745	1.4285384877296738	1.4322883806838216	1.4517335452996978	1.6729309359215332	1.272216798968491	1.4930158689181798	1.0	1.6868167221677233	1.06858368314728	1.4431274628507462	1.302911765196044	1.5075161393414613
2.940756602426838	1.0	1.7030358789322078	1.4146887664631502	1.4064492763615766	1.414125769630595	1.4254356323079453	1.4320667241140765	1.4488785700997098	1.6577558614882797	1.2250652605701808	1.4447547429234806	1.0	1.6873731050787093	1.118030117523201	1.4820181891984925	1.2636245549968845	1.4294167837144467
2.955032119914347	1.0	1.7141898706113756	1.4226951832774466	1.411045725855094	1.4243488741573498	1.4372032628522935	1.444577143342936	1.4645411479168242	1.7042104107384626	1.171030641883126	1.377661769337032	1.0	1.7006890281854068	1.1667096841946192	1.5418938641985727	1.1819786373229015	1.3803962450229514
2.9693076374018563	1.0	1.7896437423990053	1.3701713287397779	1.4442285008879463	1.37766515220753	1.3941367234974158	1.4969888818386272	1.4092082199450222	1.759391201211369	1.2183475368143455	1.4312244206857208	1.0	1.6174279294486782	1.1160623214372993	1.4810324805849324	1.2466347211589464	1.428558162566247
2.983583154889365	1.0	1.863394265015052	1.4056666161850404	1.4050004035198997	1.403585161686383	1.4186685261678	1.5343376070824335	1.4393575886408054	1.7866309736568655	1.2376485740044991	1.457615432736042	1.0	1.6739808812732682	1.0889313166029022	1.45774791336998	1.2807819257092317	1.4434866069139898
2.997858672376874	1.0	1.8897570584332848	1.4184121175058422	1.406270149518353	1.4234323337537327	1.440795239426301	1.5534229333277696	1.4646638221836812	1.8267303744107841	1.3109035870539336	1.5354765963559815	1.0	1.7003464457007669	1.0078900096777703	1.3722909150364109	1.3565424949366012	1.3535980208548448
3.012134189864383	1.0	1.904718753254295	1.426674727065088	1.4129018959341566	1.4372976304463787	1.4537788579622701	1.5654428680076677	1.4825945518476018	1.848482024844997	1.333763327760909	1.5495131978795016	1.0	1.7164568214372407	1.0276097862819566	1.3320501604128738	1.3776386966067236	1.3733528385526064
3.026409707351892	1.0	1.9020761267159116	1.4272269978049024	1.413280289794748	1.434919228294836	1.449780140648245	1.565640653559559	1.4821962265514914	1.8464405844336051	1.3390555405251467	1.5612701312011197	1.0	1.7072686482418669	1.016893980512864	1.3340412918877544	1.3665175196031827	1.3811330377258813
3.0406852248394007	1.0	1.9000741227930789	1.4308211813327707	1.4215254182951718	1.4108467701530674	1.4259256204288293	1.5701033089930174	1.491103705325804	1.8733092089112362	1.379278899318481	1.6031773357526555	1.0	1.7014377243949999	1.0585425732802403	1.2840060225998866	1.4077007729570585	1.4247055188989493
3.0549607423269096	1.0	1.8839357919841233	1.4172676679181686	1.4155767805106065	1.4148951849212792	1.4242568279906118	1.5471903050427214	1.4543390632944952	1.883684972753216	1.3900865012401413	1.612897782060199	1.0	1.6858769862730472	1.086119775539013	1.2776731224195776	1.4204633271807194	1.4387181720988353
3.0692362598144185	1.0	1.889595565883348	1.421920107762514	1.4112802260590116	1.4242373279687732	1.4387208081133107	1.5578693549646607	1.46963192583977	1.8445130164298318	1.3524346557546738	1.5560310897478558	1.0	1.699852187298065	1.0241421229999814	1.3126514946313712	1.379004048086538	1.4036032048143832
3.0835117773019274	1.0	1.882087935884997	1.4165969487983947	1.4074401758875312	1.4204141254724556	1.434455962358533	1.5519937804597528	1.4647604806677503	1.825734178144737	1.3013535489115942	1.5283605599885526	1.0	1.692484556034886	1.0025852383346452	1.362415242220339	1.3614248583074315	1.328284170741679
3.0977872947894363	1.0	1.8726357478479043	1.4119481410682058	1.406335633937281	1.4135454679494237	1.4295148291204447	1.5457935365692903	1.457161585406805	1.8146380736397032	1.2646716217193847	1.468465695446196	1.0	1.6888755707825913	1.0396519586755126	1.3868517533675497	1.2730021903463409	1.3029425469191087
3.112062812276945	1.0	1.8814463222563365	1.4166064980748516	1.4135541321693095	1.416816917324971	1.4275846398050458	1.5537999457458538	1.4676308023239482	1.8645983940790296	1.2346070378258673	1.4338776342131307	1.0	1.6906537217071498	1.0855059831856193	1.4285647208320567	1.2521661629980914	1.2645517304071965
3.1263383297644545	1.0	1.8891434489143806	1.422887928411039	1.4097449482289637	1.4289006486116773	1.4438695615894734	1.557928970732842	1.4744969012367497	1.8328836028771809	1.1745992514292343	1.3768665848945836	1.0	1.703943251037441	1.1459561168432677	1.497430051175963	1.2029592092622332	1.1982431017814594
3.1406138472519634	1.0	1.8821601598850417	1.417651991083666	1.4040044491674306	1.4265419406151256	1.4469167882089682	1.5489326580238303	1.4724596454646903	1.8211913426074882	1.1677303701105193	1.3626111833867203	1.0	1.6925017972257645	1.163175272896866	1.500896037321289	1.1823594494583565	1.1778123765743547
3.1548893647394722	1.0	1.8922158992485745	1.4261962623797868	1.4152610191562722	1.4289344877361934	1.4448506981970606	1.567165674271033	1.4986938314603602	1.854339971162962	1.2184928805663247	1.4173172744604132	1.0	1.7060920770321877	1.1013492944789085	1.4392503943222126	1.242513193151303	1.2436361024037734
3.169164882226981	1.0	1.8984810680711908	1.4278977050376582	1.4044933187366593	1.4431003867100078	1.4628007509173884	1.557104284195625	1.4819458343483607	1.8256790937352572	1.186903716898305	1.3821812086572764	1.0	1.7602720742135074	1.0925932556598155	1.4237382531653822	1.2392710393238402	1.2509832202090712
3.18344039971449	1.0	1.9156240972106553	1.4348847654653298	1.4264521661006995	1.4714052356736311	1.495122281486852	1.5846164258877415	1.5108175905343932	1.872374073411497	1.235963199858278	1.4409392193384731	1.0	1.7214328066363098	1.0802356142551863	1.4199328486886227	1.260178813732353	1.256674743475705
3.197715917201999	1.0	1.8825605669688374	1.421769143192016	1.4120421490934398	1.4265910479116435	1.44258067328123	1.558756963547903	1.4810272493611016	1.8319019799431473	1.205028202073592	1.3957830682761443	1.0	1.7004008748320072	1.1114997171467897	1.4495534993244457	1.2211547911607863	1.227371887053313
3.2119914346895078	1.0	1.87599102454331	1.4174937638862495	1.4049709183109147	1.424467263091993	1.4432865007299798	1.5506241508800183	1.4680651823360371	1.814402562941977	1.1799678342285298	1.3710836767497026	1.0	1.6978003078605108	1.141045191950164	1.4797224481502815	1.1856234724134074	1.198000483030859
3.2262669521770166	1.0	1.8604532937257896	1.4086296493697024	1.3983277668920895	1.4105663313414247	1.422826253646678	1.5235557137491185	1.4436610284562899	1.7687342927145524	1.135704740154425	1.3217578542723087	1.0	1.6774106959845025	1.1895679474861676	1.5241396709625201	1.1438955064808787	1.1455387696361379
3.2405424696645255	1.0	1.8667846741357383	1.4137207315440765	1.399763622618004	1.4181639833497997	1.4342439924160701	1.5384993711895603	1.4560703559401393	1.7913282998773439	1.1597321629115807	1.3485027564372598	1.0	1.6921165508098097	1.1459923190023615	1.4839527537120407	1.1799688896672513	1.178647784813987
3.2548179871520344	1.0	1.8628509963257287	1.4088898389086646	1.4122599988369302	1.4088477108257424	1.4183574921916153	1.5203963153738356	1.434411245710185	1.7559874098424646	1.123475494815575	1.3031737282047868	1.0	1.678495905811363	1.199424885308689	1.526865426326613	1.137149069285155	1.141412210869825
3.2690935046395433	1.0	1.882408481631452	1.4198007251745497	1.4153558532896284	1.4156625831876875	1.4157735352145442	1.4847207396331294	1.4067183626841235	1.7285637020174822	1.1007055155264052	1.2834488149168508	1.0	1.6928285981734303	1.22329244770739	1.5470238366284699	1.1036417413598365	1.1090496967435075
3.2833690221270526	1.0	1.8773823986085558	1.421198863049099	1.412312582250828	1.41988021761144	1.4338534565059315	1.4566631169953355	1.384479417411952	1.7042710465266748	1.081940426050983	1.25644552852871	1.0	1.7001771899521392	1.2443644192426961	1.5666972499668748	1.0858828334855326	1.0788906086026697
3.2976445396145615	1.0	1.8746621827816334	1.4187041227035333	1.4074710860367585	1.4239669653805063	1.4354020569227792	1.443436039034835	1.361917072056103	1.6910126047661738	1.0640750776840442	1.2280961131383408	1.0	1.6975087279327947	1.272448666674208	1.5958026360531035	1.0760685969543733	1.0747666459951102
3.3119200571020704	1.0	1.865403588159643	1.414373999999471	1.401131214730566	1.4197079182803125	1.432360004829071	1.4298117098899592	1.34680291149579	1.662379032996816	1.036350361744703	1.2132583629379974	1.0	1.690001987937419	1.292764785791537	1.618129036746044	1.0207392852811557	1.0328978615006499
3.3261955745895793	1.0	1.8038702380903908	1.3739087204473868	1.4396082572276443	1.3866271206961402	1.4057970106542585	1.3977213641209392	1.3095597949888753	1.6124635420452609	1.0228549945648424	1.1364548519756779	1.0	1.629213460583145	1.3420533253161064	1.666838497813083	1.025171209107952	1.0185337775629135
3.340471092077088	1.0	1.7298152931843673	1.3412636688111226	1.4140619414253541	1.350056684466207	1.3857265600028135	1.3583070878806782	1.282265935731393	1.5785860934087261	1.056040208194667	1.1099096875053078	1.0	1.557387949010767	1.387895528001475	1.7186275241321507	1.0746341944056572	1.0624718961065602
3.354746609564597	1.0	1.70019919862892	1.3161579232906142	1.3986224113497128	1.319135268075474	1.431854911184159	1.32946631987748	1.236619528775932	1.5363316325515597	1.1035789030847059	1.0441855484200622	1.0	1.5263526153834248	1.4483745384504876	1.7601328602698987	1.1175176544961083	1.1149363659486031
3.369022127052106	1.0	1.688728355785314	1.3129106476230739	1.3986347415909792	1.3108149379595346	1.4247726861994432	1.3190987432340262	1.2213656763216294	1.509316213408475	1.1294818899227752	1.0132017898581296	1.0	1.5186738417715149	1.4806521115215923	1.801555241848344	1.150983475113044	1.1520359125394817
3.383297644539615	1.0	1.70112360287402	1.3159630192729739	1.4141533076659902	1.3018585341134419	1.4155290322389453	1.3110495471559391	1.215617110207472	1.4882456006420426	1.1499152587261463	1.011501394579271	1.0	1.5224905574166367	1.497154787976573	1.8139371625374463	1.1688232236638925	1.1631942960651223
3.3975731620271237	1.0	1.7144546034922412	1.326954868830567	1.4163826401697415	1.30133479429554	1.4154972588791814	1.298880655998124	1.2053483886937806	1.4821895123505682	1.1635501744376695	1.0285519834322356	1.0	1.5398350522165762	1.516607632298618	1.827262840467848	1.2070129351737584	1.190568517998655
3.4118486795146326	1.0	1.7163063992922525	1.3266459523528065	1.4099908598117303	1.3298344382809222	1.4224020094050198	1.3459681351204842	1.1948094397453093	1.4569846717669737	1.1839242678464985	1.0481277312706048	1.0	1.5381513599921588	1.5304051529474534	1.8441097323563604	1.2218585016703871	1.2117756524249212
3.4261241970021414	1.0	1.708333392651705	1.3233913933741335	1.4043799259103238	1.3241664738016472	1.4289614716229035	1.3407491916845404	1.1520428099219369	1.4378055393969438	1.1957316660113555	1.0618929896023381	1.0	1.5396930078415347	1.553444628454002	1.8612466363162299	1.2295615084014269	1.2387993618469257
3.4403997144896508	1.0	1.69793012761345	1.3187913718586461	1.4000781401192433	1.3208680412315128	1.431090554382714	1.3320724646336797	1.13432916751198	1.4258207944950176	1.2214050320029388	1.0927829263101427	1.0	1.531775613436026	1.5686306657479339	1.871974827715619	1.2359913253226955	1.241301099287625
3.4546752319771596	1.0	1.692373211538628	1.3157094620870446	1.3979908274848103	1.3160004239948921	1.427237535575772	1.327478723106303	1.1301855186326337	1.4050841809337027	1.2299474585190637	1.101805034010549	1.0	1.5273590743833994	1.578801150977411	1.8921303699818932	1.2617196849156778	1.2571164848608205
3.4689507494646685	1.0	1.6814041301050078	1.3118046526708795	1.392428703897828	1.3119816499580876	1.4207702860546711	1.3201223198889944	1.1277410232743876	1.3854387690918935	1.2489904367886997	1.11593231812133	1.0	1.5226367166942942	1.5974333081429177	1.9093229493604444	1.2858672427319897	1.2916139559675746
3.4832262669521774	1.0	1.6914701742017448	1.3159327077211527	1.4066589223673576	1.3065483060202454	1.4158051295520466	1.3147959345880713	1.1209510501118787	1.3713344118523427	1.264271833232641	1.1404692511035224	1.0	1.5123410095133991	1.6067404545642827	1.93137703736328	1.3143090856622546	1.2940497333314198
3.4975017844396863	1.0	1.7493486471886022	1.347666918711535	1.4225335509086412	1.285083505569368	1.4008327509701015	1.2927594719637	1.0991914133407752	1.354924302761364	1.2810120191984686	1.157657151369463	1.0	1.5782520968643323	1.6287253444866037	1.9342649592651149	1.3206224778998026	1.3208559771459114
3.511777301927195	1.0	1.725766861027654	1.333355253309628	1.4135203863471044	1.2402547408249265	1.4183630571740609	1.254754603752135	1.1090902107620328	1.344483273338629	1.2869567082598634	1.173392374829032	1.0	1.5610186725902646	1.6392018886221114	1.9376042471537784	1.3281110315661044	1.3298953282960653
3.526052819414704	1.0	1.7050735600897	1.327087603664731	1.4032275552281468	1.2361595964713472	1.436071692685417	1.2420450689348814	1.1492194747715045	1.3066482554939545	1.3164781203347375	1.2002055749745828	1.0	1.5419608737152242	1.6605711687162015	1.9702173189565113	1.3531853596355066	1.3644284556766535
3.540328336902213	1.0	1.7715691433073468	1.280606375182309	1.438715351003998	1.194442928083706	1.3967425679135517	1.2015187903351365	1.1143549663480248	1.2515895839097952	1.2577205444403585	1.1347535988454311	1.0	1.4709212840954917	1.6029403702639733	1.905186245147827	1.2957449368236706	1.2891149100310373
3.554603854389722	1.0	1.6949383536180318	1.3213753821590148	1.3981695808363486	1.2318318784373559	1.4311706391053982	1.2399560431650014	1.147061895311944	1.290874809960416	1.1970988385789587	1.0664087863620635	1.0	1.535044246439057	1.6747912037101664	1.977762475715435	1.2270199367370198	1.2166359713629127
3.5688793718772307	1.0	1.6830895221557456	1.3152937304852477	1.3929731199251756	1.2230315015572302	1.423275665093485	1.2324352223927382	1.1402608546011082	1.2771977382678934	1.2142102640784291	1.098418975245644	1.0	1.5226585273107058	1.704824650948305	2.0165375121233735	1.2685170418744254	1.2429229059633415
3.58315488936474	1.0	1.731080292703951	1.3361508291933408	1.4244437853682892	1.2153493954933123	1.415291777052592	1.2373194502897933	1.1372403611801913	1.2569442403833975	1.2447323883648105	1.1283709182494974	1.0	1.5405903605527085	1.7494997483609998	2.045113932036457	1.2864162486072186	1.2808048375816428
3.597430406852249	1.0	1.6634596831344928	1.301124659300308	1.4607337578548534	1.2167726597523438	1.419068243339724	1.2211526082486364	1.1331640314712481	1.280653988705859	1.2126270644071533	1.0876314479125975	1.0	1.5386642899301917	1.8191881373411667	1.9661749513613844	1.2215431568853237	1.2152460198184565
3.611705924339758	1.0	1.6673240304092802	1.301717819880861	1.4551179647864816	1.2154317748567551	1.4207706688256425	1.2218179092505503	1.1372142335370774	1.2759315601745314	1.2110439705150593	1.089325405091648	1.0	1.5060711133693876	1.8450488291333618	1.991410394899425	1.2448951321750177	1.249563577815722
3.6259814418272667	1.0	1.7334590787758202	1.257756509036265	1.4192494692286437	1.1735056885084165	1.4124559031909283	1.1821553457909617	1.099037018655733	1.245783993510874	1.2588963880648154	1.139271478113681	1.0	1.5759453645758423	1.8850991306709362	2.0384257242482917	1.2936940357208602	1.3026157041546111
3.6402569593147756	1.0	1.6719323560180777	1.2218037806011666	1.3783121591020187	1.128899946783965	1.420707429277571	1.1376168527502364	1.1442715322296138	1.2853812224048693	1.1975485174894032	1.0834382510273972	1.0	1.5219942890445086	1.8228885337788625	1.970798048992507	1.2267973115438409	1.3740688840876039
3.6545324768022844	1.0	1.667189188350993	1.2203048659068767	1.380591477790646	1.132401567983796	1.4229113548022672	1.1387147619943636	1.1486245286732442	1.2901097050976522	1.1966001128290809	1.0751108266180942	1.0	1.5180397880404861	1.8205661445605668	1.9557185742275194	1.2125817575142943	1.3593062245626346
3.6688079942897933	1.0	1.604799459069164	1.1810313487570483	1.3414156803145538	1.0950374938751097	1.383416816457883	1.0990895920539645	1.1032091823443424	1.2372536982184013	1.2467476194920828	1.1274209678326035	1.0	1.512092558735175	1.8067806025586024	1.9576251682553036	1.2264174153375014	1.3727238159321091
3.683083511777302	1.0	1.6485382985019423	1.2037805302990383	1.3518734427777117	1.1272107853187112	1.4116759859843113	1.1291065786190315	1.1400177438422487	1.2677836261735784	1.2241156913138371	1.0971425769229892	1.0	1.5047144557928354	1.838119713498353	1.985502801042935	1.2449726836885604	1.3977218861739944
3.697359029264811	1.0	1.603539803465707	1.1849837184400196	1.3430494593323867	1.1071279722837444	1.3946758227970906	1.1003944165670054	1.1079202748926817	1.248493374040907	1.2404526477750348	1.11336315021073	1.0	1.4601555971258766	1.8577056097013935	2.005433031678465	1.2649123097534898	1.4214127330303439
3.71163454675232	1.0	1.5597508907152844	1.158577637579227	1.3201204218872133	1.0707890015387866	1.4397469379535306	1.0763657722076365	1.0785271456790895	1.2065901752782864	1.271000428021219	1.161207894494877	1.0	1.4029023087131036	1.906262197319668	2.0458844805762046	1.3279502244757795	1.4424641408795265
3.725910064239829	1.0	1.5384966353096259	1.1470302567768407	1.303991397872064	1.057339139835426	1.4279961390237474	1.063608905576985	1.0683880104200287	1.187622077487759	1.3034520877153608	1.192325251719055	1.0	1.3854088203923594	1.922802191135855	2.0717921448767713	1.3523638213460643	1.4835551973136072
3.740185581727338	1.0	1.5240348889806592	1.142986319661354	1.2934665954657012	1.053986427957822	1.4217589166134623	1.0562130945187325	1.062046603087703	1.1816760446123438	1.324103451705871	1.2190883339386982	1.0	1.3763026829343286	1.9450394192522555	2.0869492236590155	1.3552851090072624	1.5167111033253131
3.754461099214847	1.0	1.4539343333123451	1.1762775931267637	1.260002232482818	1.0489928241524848	1.416494856412897	1.0988032496769093	1.0369811947359182	1.1471434750585758	1.3475624126877208	1.250433336257433	1.0	1.3989874779540807	1.9585187950023477	2.1092118546902467	1.3854191095639101	1.540732473355591
3.768736616702356	1.0	1.4342357066173144	1.1714909590896871	1.2499840556680368	1.0811609702440959	1.4491342081980636	1.09185507591805	1.0015666808247292	1.1184018274460452	1.371626500164965	1.2671212191302916	1.0	1.4187408550587817	1.992461661128401	2.1315112508070557	1.4207591908784571	1.5588648768781286
3.783012134189865	1.0	1.3974675665103864	1.1529019800861544	1.2256824199855396	1.0633024289150828	1.4288039768876526	1.068796726345615	1.0234207878021464	1.0780109990962385	1.4151040092953775	1.3190936946842386	1.0	1.3837456682456701	2.0489524524590044	2.1931792911849577	1.4767989137096955	1.6224749889477525
3.7972876516773737	1.0	1.3373337203665994	1.1132265188841917	1.1883962539418575	1.0342137964164386	1.401593314893352	1.0367963093944457	1.0602995688016887	1.0427177848038143	1.4552623196182495	1.3769208647602837	1.0	1.3272936548608956	2.089112499675099	2.2421285651079073	1.5199746507622465	1.6650197772014248
3.8115631691648826	1.0	1.3349836305195697	1.113633965557075	1.1887039542276994	1.0289097447350783	1.393998619955569	1.0293813871845656	1.0625211513162727	1.0427907088845065	1.4548071160137948	1.3774716580162676	1.0	1.3431547890543394	2.0799324929892777	2.2272240418969727	1.5175448944324887	1.6500660851146836
3.8258386866523915	1.0	1.3688027296078424	1.138454961109983	1.2092011364623492	1.0539869684046281	1.4178979344503297	1.056187984903383	1.0319477728061601	1.0676292460673589	1.4196944408503984	1.3414273209918612	1.0	1.36941143443082	2.0574213878557357	2.1952883186227243	1.4887479177422618	1.6284484037079192
3.8401142041399003	1.0	1.3066796176659536	1.0970769698845122	1.1778093327254942	1.0117206736218178	1.3867711940243077	1.0173132934549909	1.0719386928320864	1.0328622556684157	1.4643190588211084	1.3760163852065015	1.0	1.4384478136308914	2.095145469318947	2.238594565493079	1.5335333168921452	1.6566757794059632
3.8543897216274092	1.0	1.2858207650160027	1.0854283375399274	1.1619273713625817	1.0020400869147075	1.3573622962899756	1.0000801987421757	1.0903505525642916	1.0000310349176045	1.4891384285977463	1.4213874208566426	1.0	1.422682427190491	2.124392597230176	2.2663196265933707	1.5660370003200614	1.6951059786391804
3.868665239114918	1.0	1.2653727905216938	1.072818795802148	1.1505535585134192	1.0159015543198788	1.3409761870774086	1.0113206426538204	1.108076982810311	1.0147212070796627	1.510817763863204	1.443751844834833	1.0	1.3938728866297079	2.152613393194353	2.2926455328811945	1.5834809331817932	1.7207026605182643
3.8829407566024274	1.0	1.2416519524459295	1.0575027862527118	1.1277158644955396	1.0271043441999594	1.3264732346808157	1.0279895284135279	1.1246950231415163	1.0401497261403552	1.5390297479473154	1.471452018545406	1.0	1.3750075767008603	2.1694057581671657	2.3116235408995065	1.6062099483062626	1.7648593725559407
3.8972162740899363	1.0	1.1845068481833272	1.0207960634333217	1.105151465113897	1.0500895733608684	1.310960100850729	1.053715897224913	1.1511694217632515	1.0670890821307353	1.5635999441346318	1.4952768872078688	1.0	1.313090086141955	2.1911279740624936	2.3345443401694563	1.635740094509813	1.7824713074799874
3.911491791577445	1.0	1.16306344190658	1.0155810397729472	1.0972956356923669	1.0702245175553602	1.2802412287241574	1.0698514502857197	1.16801300729277	1.0808546084166446	1.5804648506672896	1.5221150326176485	1.0	1.294117701794554	2.224440735480355	2.3617352978730253	1.6584444103109215	1.8002730577386201
3.925767309064954	1.0	1.1583883707971059	1.0115350142880346	1.0916216942355677	1.0755078418454815	1.2725994257970719	1.0738495549838292	1.170003593189471	1.0921831340765933	1.5939962564136723	1.5298549931149488	1.0	1.2790003958421936	2.2333796603396476	2.37521399338958	1.6823627776625794	1.813792922446681
3.940042826552463	1.0	1.1215491976364236	1.01098513646572	1.065665057806123	1.0961962956593265	1.24807394002811	1.0994317200518189	1.2040073666473567	1.1293850813857622	1.631501860890187	1.5765918994218793	1.0	1.2552953572591528	2.26571867165722	2.3999071924700646	1.7134798039134984	1.8566819673421375
3.954318344039972	1.0	1.1678550370436893	1.017999506480358	1.095052964426689	1.0616829600899544	1.2769494861736825	1.0645681295482434	1.165863238341917	1.083493068238147	1.5762306916082496	1.5114871143783706	1.0	1.193090024023173	2.3109372646227913	2.448799307183938	1.7758503492200193	1.8975556436029195
3.9685938615274807	1.0	1.1841196112057368	1.0253499702034978	1.103289699768696	1.0542198802181924	1.2923437510051532	1.0545526906728564	1.1523459065903106	1.068631016655105	1.5630521484650133	1.499298041360544	1.0	1.196808732176072	2.3093915753006633	2.4362310607732267	1.7564203374442806	1.8938361776016384
3.9828693790149896	1.0	1.1740306629101038	1.0207065447837398	1.0978949584145354	1.0617087326573191	1.2879571092707893	1.0623917683864568	1.1616473776175755	1.0760520354648486	1.570526670552081	1.5067804567130616	1.0	1.1721415813943699	2.32050472760414	2.45309692173078	1.7746944245920817	1.9120570196768427
3.9971448965024985	1.0	1.1812424022484838	1.0270360973962025	1.1049380687904438	1.0585104562232657	1.2870012798001604	1.0626431601335211	1.155528456940112	1.070076670342145	1.566235462596315	1.4963617778007168	1.0	1.1666224030782437	2.3157184661133803	2.461737209246661	1.7813870397941916	1.912328430345653
4.011420413990008	1.0	1.1610516820041743	1.0161457534236111	1.096859265596695	1.0686640178539488	1.2697846402825599	1.0695374855305861	1.1655958822229702	1.0853417455445422	1.5707469006738874	1.5141008086500394	1.0	1.1477916832201513	2.3331115803557707	2.4716710701458187	1.8014284332310018	1.9366822040134797
4.025695931477516	1.0	1.1115680697780084	1.0129509173511433	1.0603756857673032	1.0964995396189774	1.2430476234112051	1.1016921347132165	1.1977053742378854	1.121234654875756	1.6219143388136286	1.5628131851560243	1.0	1.1055971854883495	2.372482694880242	2.5121617649628516	1.8316193956333398	1.9703760289282055
4.039971448965026	1.0	1.0782493518584506	1.0340103815312165	1.040240265184653	1.1096909510298567	1.2225783058229762	1.1229369130824303	1.2178640417437863	1.1451529686345283	1.6388002624617608	1.5872890508019077	1.0	1.0699050118889595	2.4020716617139737	2.5329598293488758	1.860105162178313	1.9938530440093367
4.054246966452534	1.0	1.0520026046706994	1.048911150420387	1.0309722348745556	1.1330908797749435	1.207794144426739	1.136107614988441	1.2345821532570227	1.1679647343058126	1.6571823082196326	1.6158881623315762	1.0	1.0467746368998208	2.415480118493071	2.551641565444344	1.8822674580506165	2.016240163659339
4.068522483940043	1.0	1.0403519366755258	1.0563154793944511	1.0248907763696937	1.1410866766324745	1.1932130182455534	1.1386462492202307	1.2445596565443167	1.170570490742078	1.6704331203583556	1.6252638795237393	1.0	1.031639014668034	2.4339671427588083	2.5608703667104113	1.885131374528902	2.022799067032884
4.082798001427552	1.0	1.0320505652895386	1.0584409142710565	1.0180059467669824	1.1445704684151878	1.1875805293881792	1.145577051221628	1.24745689435468	1.1866607982854607	1.6806015361896198	1.6430291294238988	1.0	1.0260277421318178	2.4384956977533427	2.565830167963563	1.9007975773979984	2.029731805074759
4.097073518915061	1.0	1.0042648009188082	1.073057434360926	1.0022880327772887	1.1572247808555398	1.1772230954982936	1.1617248345369924	1.2641682917542236	1.201781387262032	1.7057633132435797	1.654441282358349	1.0	1.0036306107871042	2.461350282902746	2.5912664265242187	1.9298310825577114	2.0605862854664547
4.11134903640257	1.0	1.0196420639023995	1.088237959686416	1.0170252979866177	1.1693227200474177	1.1601194052802342	1.1768835060618086	1.280728973811848	1.221538357793855	1.715829573530863	1.681757115395955	1.0	1.010909456173425	2.471486825388954	2.597910425212463	1.9379204559576855	2.063723277020836
4.125624553890079	1.0	1.061860067392724	1.1165039877477974	1.0294771682364983	1.1948401337492656	1.1327170572767682	1.1999640948517034	1.3042260013879585	1.2525619786445068	1.748910290876144	1.7095644178269622	1.0	1.0599604728567418	2.5026743765149995	2.631301327790747	1.9686267657659013	2.1077177735557426
4.139900071377588	1.0	1.0779193690875937	1.1245836881045514	1.0453951675097717	1.214248266981528	1.110546447896676	1.218785714349461	1.3171194084016788	1.266682992441776	1.769122454271519	1.735894217325665	1.0	1.0853456710459852	2.5093916431206336	2.6537324903723185	1.9930998345958022	2.120586856777761
4.154175588865097	1.0	1.1343263159199972	1.1539837681079046	1.0762144260751447	1.2410598630401495	1.085114552285673	1.245804980795905	1.350904680987083	1.299662229879293	1.8088317077683458	1.7796656412438518	1.0	1.133723462085586	2.5683685422671862	2.689411788450004	2.0426428277923145	2.1741677376407544
4.168451106352606	1.0	1.0957963784615885	1.1273485422023317	1.0494812286023563	1.213046942138376	1.111367737944409	1.2168206413486267	1.3178265736491734	1.2664379953835634	1.7688117471542566	1.7403157779150689	1.0	1.0970258485396551	2.5183347959324878	2.656852328917508	2.0090050886776964	2.140977991720155
4.182726623840114	1.0	1.0948071535788353	1.13480455244772	1.0567237028258076	1.217247261391179	1.1029730841650778	1.225786920028862	1.3277289787353317	1.2823031690574878	1.7776775257727453	1.7480240450577365	1.0	1.0811856982680164	2.500573390239456	2.625497623625857	1.9856329195770819	2.118903546821117
4.197002141327624	1.0	1.102631545968802	1.1329127889554222	1.0547686841037467	1.2138459365345944	1.1017089290692608	1.219218222605578	1.3269923535599362	1.2762787140932919	1.7721297105988005	1.7376534649885418	1.0	1.1010500202968283	2.5224349476732355	2.648991667891679	2.0050717095077233	2.143356377963873
4.211277658815132	1.0	1.0726857098031959	1.1207867391638449	1.0418701716251897	1.2034050774759981	1.1147841220735961	1.208832789928941	1.3068400678235872	1.253521487921635	1.7435204135072548	1.710701940136261	1.0	1.082533523700327	2.4963346387663847	2.622326249648958	1.9821457568119891	2.113368235499624
4.2255531763026415	1.0	1.085303485606769	1.1290018726498683	1.0488353924331817	1.2082659874357722	1.113236338740551	1.2156784589538776	1.3146915941257595	1.268598825707272	1.7611888556283586	1.7333955893964812	1.0	1.0884410982849715	2.4921483016400057	2.6164933522922587	1.9871607445141881	2.1092400220136875
4.23982869379015	1.0	1.071499395558644	1.1169705436133244	1.0383000026814193	1.203445495479275	1.11784648136577	1.2066790742871933	1.3078080950795061	1.2583348205580354	1.7422690859529169	1.7126256865231688	1.0	1.0694836958292877	2.4798129075534137	2.603269369522263	1.9624360391627267	2.0943319375191978
4.254104211277659	1.0	1.0785542726025958	1.1202981988339464	1.0461984527745731	1.2067188121875363	1.1092678599841899	1.210078003159043	1.3129831350591519	1.260051028582267	1.7450218935344501	1.7192669115446357	1.0	1.0815764474270764	2.4794138314616188	2.6237532404976083	1.9960167541145335	2.1009529032816765
4.268379728765169	1.0	1.0999214315049353	1.130525771950246	1.0528882161218853	1.212543861422068	1.0998218246343499	1.2195477866546354	1.3257051621602147	1.2785847891496571	1.7625103652936969	1.742135036027014	1.0	1.0976023337944718	2.499797404780415	2.62950504540005	1.9887370547614343	2.119558133842716
4.282655246252677	1.0	1.1486633333459988	1.161510315428883	1.081365169319929	1.232363224918847	1.0814405559679334	1.2413318435424385	1.3423251765473672	1.2995031072942378	1.792749203488387	1.7701216665896768	1.0	1.1380237770915047	2.5213575026425143	2.6535002938974177	2.0245454609576234	2.1484109174588055
4.296930763740186	1.0	1.1610157184574594	1.1734214143818997	1.088842760105743	1.2515113075061817	1.0587653614832302	1.2576041393452377	1.36241233399604	1.3238400404067974	1.8047805372241355	1.7876164596899935	1.0	1.1667208147335801	2.555349879018968	2.6773519145258007	2.048187049297998	2.1724443146770787
4.311206281227695	1.0	1.16954768011075	1.1758673176395078	1.0943283036968654	1.2595746352722088	1.047392811700629	1.2642821527841812	1.3704282153764475	1.327662423883604	1.8145152652161576	1.8066721127830014	1.0	1.1847020829581987	2.565108824843924	2.69102214861432	2.0704155330212775	2.1992977479424995
4.325481798715204	1.0	1.1846714163155738	1.1857915244069823	1.1046199538185042	1.2718258861079657	1.0325651528675512	1.2770584529082876	1.377841581820942	1.3422575119381073	1.8323091229171093	1.818179662422619	1.0	1.1883230688809419	2.570834627588246	2.6933717909586536	2.061095543468407	2.1998061307291485
4.3397573162027125	1.0	1.2047276693339164	1.1919782725765238	1.1163997660582368	1.280330095991895	1.0249096950813759	1.2877284828989568	1.3879503478133937	1.3551406859887818	1.850933262464527	1.8319306012747405	1.0	1.2077331624269683	2.588174978339094	2.7070381216850183	2.0869680783255697	2.2092789781066213
4.354032833690222	1.0	1.2252627043037547	1.2013494796983717	1.1249566036609793	1.2822720618681853	1.026934897882364	1.2896611947070402	1.394932043945396	1.3662264195514928	1.861194444520962	1.8407609913006482	1.0	1.2047850817004206	2.581346757924625	2.708019156530407	2.072387286710935	2.1999042858166504
4.36830835117773	1.0	1.2383702733116546	1.2146170420238342	1.1351191170869335	1.2916956320271342	1.0113807893899651	1.299821645587052	1.406800366362347	1.3766268057476228	1.8699067689590652	1.8538647367462548	1.0	1.2433798357721604	2.6077304825933756	2.725226960985256	2.102193872447259	2.2254834608976983
4.38258386866524	1.0	1.2624906593830372	1.230334318350434	1.1497937317434153	1.3111660484480314	1.0006495398583948	1.3199000207616152	1.4207089326852527	1.3964632449836558	1.881852065243945	1.8782167431929024	1.0	1.2617971102595913	2.616107901180539	2.738295358508748	2.125266977169303	2.24521682788167
4.396859386152748	1.0	1.2894682580233225	1.2446568182344548	1.1581419244102455	1.3295455432675216	1.0258878770586684	1.3349892574503124	1.4400863623978135	1.4150004883737648	1.904883855546685	1.9078768926702363	1.0	1.289759322238658	2.638618688863901	2.771125578951456	2.1527543455416396	2.271313302363544
4.411134903640257	1.0	1.3033227094133786	1.251949482277841	1.1697495697861404	1.3369696087618919	1.0398500507666721	1.3456510990649633	1.453576425870487	1.4258048211138568	1.9187120305828498	1.9181511790775583	1.0	1.3123551136879539	2.670212363540137	2.786026010101042	2.1761389907336426	2.28170594675868
4.425410421127767	1.0	1.3228338966506743	1.2645886433635747	1.182638225358825	1.3431451781775652	1.0487638652739555	1.3574355184815314	1.4600355086264674	1.4383826603711083	1.9376484027484215	1.9406277515652084	1.0	1.3095596672759497	2.664034041646367	2.789923814389189	2.1787577089016583	2.301293822316344
4.439685938615275	1.0	1.3459787066373714	1.276968778057788	1.192482611158514	1.3592125013165828	1.0633304950959475	1.3707904002826197	1.4784462292371696	1.4621196403492704	1.9520632646847427	1.955817843868144	1.0	1.3359168095413696	2.6856918789521043	2.800631345072962	2.193631348256292	2.3164117446763597
4.4539614561027845	1.0	1.289353523110002	1.2465001507099682	1.1621496931414559	1.3273146464611538	1.031695869432018	1.3365123994478363	1.516390592752614	1.5078931766797066	1.9038267863482354	1.9004856373644663	1.0	1.315917812334245	2.652524658379356	2.7692776730358277	2.1580889307874234	2.280706230812597
4.468236973590293	1.0	1.3074561290143896	1.2511744315686375	1.1738807119133325	1.339732166433669	1.0419501198971148	1.3443302736439071	1.5318320748118752	1.5188472825492194	1.9145785936418167	1.9027937885497326	1.0	1.3291520861655408	2.672905549587453	2.7838874488665613	2.1725125706213033	2.299901644365256
4.482512491077802	1.0	1.3492970993097062	1.2792673335546325	1.1928267799920425	1.362178714308488	1.0645298298007162	1.365196901825091	1.5551623816955584	1.544761376536135	1.9483927461009214	1.9455387142347274	1.0	1.3125000456617932	2.6431528094295214	2.7642425581163614	2.1581188255428216	2.2745186083140245
4.496788008565311	1.0	1.3182644457561417	1.2576471818557136	1.1748398361732022	1.3395650654201228	1.0403876937965553	1.342750549947609	1.5315944807487254	1.5179356464576836	1.9118410411845974	1.9148438101045602	1.0	1.3155129171696243	2.646056437799479	2.7680213700443517	2.161318739373791	2.2858248288688685
4.51106352605282	1.0	1.310278561651611	1.2517208181010302	1.1737473750406977	1.3352004477715607	1.0513750565830453	1.3446363853663545	1.5334688299739612	1.5256310396963757	1.9110366481049756	1.9094180176891804	1.0	1.2627889024255374	2.589191329197562	2.8159081022150003	2.101714192386288	2.225669066615194
4.5253390435403285	1.0	1.3198335816221738	1.262203047899915	1.1785073269075077	1.3405874902376698	1.051818619403096	1.3529957298493496	1.535291145905167	1.5270989164606996	1.9225437638252243	1.9156892772382765	1.0	1.2423429565152806	2.551578001734822	2.796695778705356	2.081963574948837	2.1993153100679876
4.539614561027838	1.0	1.3079581953707378	1.2533561180960873	1.1738824009007403	1.333841803549446	1.0480575230012166	1.3444199757861257	1.52027831709221	1.5146530220700005	1.9111366578855866	1.9025779345370857	1.0	1.1853166885116002	2.4996113708492746	2.74339773878126	2.135319095887305	2.139771433973996
4.553890078515346	1.0	1.2943776391729145	1.2440892803036847	1.1647291588997202	1.3246248278617792	1.038385389656928	1.3289686698996102	1.5126142474996778	1.506604070125963	1.8888206195557367	1.8902458711278731	1.0	1.176616504841045	2.4916009158448906	2.7284250493642697	2.1419734422743044	2.1284210346380172
4.5681655960028555	1.0	1.3242338309568114	1.2631318086288146	1.1859199242735032	1.3430796820078517	1.0517288449921445	1.3510239386671898	1.5365892452488903	1.5261174284560401	1.9110526739502074	1.91953466100223	1.0	1.213504093223012	2.516190802534328	2.7570709050705275	2.159767365169807	2.14974927560335
4.582441113490365	1.0	1.377754340288664	1.297186589098069	1.2134736021493326	1.3775240418582304	1.0239145195690886	1.3854300276801386	1.5682915746816488	1.4816368534297246	1.8653487463933474	1.9692384593778829	1.0	1.1748151894965406	2.4761976037455584	2.7136993282167032	2.118798519986248	2.121420599180868
4.596716630977873	1.0	1.4187556284424585	1.316852188782117	1.2364228559046877	1.3996346646822344	1.0408042791327883	1.4078117650596313	1.5948156697198232	1.5071504314957886	1.8942525413153928	2.0049122212529165	1.0	1.1599691989371523	2.4566358602735274	2.6876872983594406	2.0964783228227186	2.098961334340517
4.610992148465383	1.0	1.3886682564862707	1.2972998244772131	1.2183824534442997	1.379981527440467	1.02197290332184	1.3893659493080992	1.5748111907047706	1.4812364641455693	1.8593709277998909	1.9720413603855136	1.0	1.1910077610157679	2.48575878743625	2.710214153228155	2.1258595255764448	2.1284554622067096
4.625267665952891	1.0	1.3497811204793884	1.275525228709086	1.1933942748881352	1.3568333102160255	1.0025147245625023	1.3631023195983665	1.544434927345438	1.446800442245492	1.8256862084111882	1.9247552555630882	1.0	1.2487339219081033	2.5376761596429183	2.6552533910685905	2.0747652284277907	2.1833993969244134
4.6395431834404	1.0	1.389308070988328	1.3028752335132827	1.220519009518543	1.3824704953719436	1.0244241183507403	1.3869748973424256	1.5753219074849372	1.4820470532961796	1.8638828103166145	1.9767755297514622	1.0	1.2297334582903887	2.5140424550156606	2.6313692345684623	2.0452122996143274	2.1510293920142844
4.653818700927909	1.0	1.4156358862931548	1.3099091325189995	1.2340492942427874	1.3984152018979974	1.0449246709534517	1.4077199981763855	1.5879955583981764	1.5053918194280915	1.88159555973767	1.9980983376137509	1.0	1.191155692101452	2.463670817613828	2.580332786569616	1.9924494287568584	2.1181136833482492
4.668094218415418	1.0	1.4267409628161236	1.3189946194394353	1.239782975051745	1.4013955812615109	1.0472778038689539	1.4136509270222888	1.5949805538037691	1.50757851315664	1.8952919797939836	2.0037723682656425	1.0	1.2147159701196664	2.4893010338490416	2.6075130824251245	2.022379609529236	2.136589694119349
4.682369735902927	1.0	1.4443318990340868	1.3311593802033135	1.2513236254590363	1.412353587538582	1.0626683782433393	1.426016659419614	1.6083830403679722	1.526782807924393	1.9003988273194055	2.0189383012561453	1.0	1.2523847199563536	2.5139242144223406	2.6331768857622633	2.0559064325078884	2.175370617735709
4.696645253390436	1.0	1.4320257195355834	1.326800036843408	1.2424246376795083	1.4028420275283513	1.0564647841253176	1.4128150919665083	1.59833492301749	1.5189495404314495	1.8936376977257539	2.011704102386508	1.0	1.2148862188209393	2.4901759525185216	2.600543715174196	2.0168541607407917	2.134688217461113
4.710920770877944	1.0	1.4030936565594008	1.3080506378792338	1.230641166388026	1.3835949899725009	1.0340902608710272	1.3929110003101175	1.5769015890036049	1.4987049410596995	1.860433620884414	1.9787199039072803	1.0	1.1772087232702277	2.439828180044711	2.546957344430231	1.966752492369962	2.0869540793858956
4.725196288365454	1.0	1.418647137839026	1.3136288977005275	1.2315446552346883	1.3955090711356624	1.0468626946926691	1.4029719603036466	1.5848366842351318	1.4941864820138544	1.872852418507076	1.98612237551882	1.0	1.2168169537699498	2.475648580449521	2.5930495924301913	1.9085042245499189	2.133525632112726
4.739471805852963	1.0	1.4265715117009856	1.3241399139297205	1.2389538124913055	1.4000939990785342	1.059263518451714	1.4093556464036912	1.592211637794739	1.5137843045193127	1.8854483337050434	2.0054422035866883	1.0	1.2347660164295193	2.4823829347700794	2.6010183714126605	1.9063189538085834	2.1496626735224087
4.7537473233404715	1.0	1.4200029601992439	1.311488903814053	1.2345623126378944	1.3977280194244952	1.0480718629252355	1.4016127307162394	1.5814756176620666	1.5029673265955847	1.8755196182688907	1.9881346683958712	1.0	1.2400882616117255	2.4920245777390075	2.600652446208387	1.9216774043756644	2.147458608862787
4.768022840827981	1.0	1.4505721066880584	1.3358734685619587	1.2558725188660862	1.4139716330509782	1.0709079725473967	1.422004964081999	1.6104489671097073	1.529464583016035	1.904357785593238	2.0148700593560704	1.0	1.2650740268357412	2.5126509689391647	2.624593206082872	1.9448724965750683	2.169410832263475
4.782298358315489	1.0	1.4095899277660897	1.3061771725678633	1.231245575605275	1.3834152945853528	1.0449063430831798	1.3952075136590063	1.5713326832526384	1.4935879053454952	1.8661907755627076	1.9715019708146782	1.0	1.3001558936732263	2.5440834104003907	2.6597807784537215	1.9806824654389317	2.2073118527264453
4.7965738758029985	1.0	1.41495837133471	1.3130278321772704	1.2280292185793016	1.3855465176846957	1.0458222751178465	1.3955604836276516	1.5735278547432663	1.4925346567454394	1.8584631033461145	1.9677893519800254	1.0	1.2992808096185675	2.5389669702327353	2.6572335455906924	1.9888835657612325	2.2067679194822376
4.810849393290507	1.0	1.4084431480338218	1.3042197376978817	1.2260761712469679	1.382883014028354	1.0439378403111226	1.3966017976484122	1.5716410121245996	1.4941141425292188	1.8576861870897188	1.9673611126463721	1.0	1.3096307966357401	2.547328349677184	2.6449966119227035	1.9731470195669414	2.199279965848576
4.825124910778016	1.0	1.4255808932768064	1.3189425585570538	1.2419268874866993	1.3982157512945352	1.0585707950816703	1.4051477696650292	1.5854524494012527	1.504009739434221	1.8741154694577364	1.9852659782160729	1.0	1.3177197022101939	2.549036360867133	2.6625768712542257	1.994764126707643	2.216681479547086
4.839400428265525	1.0	1.439798385328229	1.3245923849615862	1.2500389504305267	1.409457382983946	1.0652541193503555	1.4117400229962302	1.592180392140067	1.5158372784589256	1.8852772653354541	2.0028298879653397	1.0	1.337223553476643	2.567936547709604	2.6888633701063247	2.0042546987560015	2.2304817092955895
4.853675945753034	1.0	1.4838534109963453	1.3559853068224728	1.2726330795012473	1.4330710719356508	1.0936649427314389	1.4446575151210301	1.6257916451646666	1.5548565948943742	1.9237470196898747	2.045665467274018	1.0	1.3409428388248013	2.5632589791120868	2.6809870796605444	2.018886313162655	2.237656264570737
4.8679514632405425	1.0	1.4999477987675764	1.3592447319499872	1.2801866648623232	1.4385482738062592	1.105605537518443	1.446248785170764	1.6333700954496273	1.5564286900939461	1.9247965668777312	2.0498761789065263	1.0	1.3930073398117913	2.5075878591025678	2.727753816681713	2.0588894905516657	2.283699043321148
4.882226980728052	1.0	1.512659159548401	1.3660806290161087	1.2890827692886992	1.4454573957506494	1.1085157800740657	1.4577449581294786	1.6394973256137195	1.565256927668695	1.94500690010711	2.06318539079677	1.0	1.3848219743183918	2.4963696296797373	2.7102548105118585	2.0470699087415722	2.2589356427089946
4.896502498215561	1.0	1.506724295068572	1.3627208704984881	1.2826646353435112	1.437230481778537	1.1067581871115912	1.4541508407163581	1.63294662765925	1.5602052572852214	1.9349886759121206	2.0528417546647693	1.0	1.3999233760501115	2.4967862132292407	2.730401926950817	2.066821285547312	2.2874257394562325
4.91077801570307	1.0	1.5107762503356348	1.3681822497091312	1.288762712054369	1.451980613343091	1.1181298346648674	1.4563710624640747	1.64195293189914	1.5706317203672653	1.9426327317757934	2.068578526394001	1.0	1.4090077941740657	2.5068887664938666	2.7348439231437944	2.0650982199754884	2.2924300689583137
4.925053533190579	1.0	1.5323507461725114	1.3814459592451191	1.2958458153741135	1.4575547370075357	1.1283708517748205	1.4667205502289566	1.649369854053298	1.5912674635659387	1.9538557781644572	2.077360911376699	1.0	1.4188400278205964	2.5113886910732486	2.741333135988055	2.079870721101512	2.3141149024986367
4.939329050678087	1.0	1.5237780803952958	1.3740428734536574	1.2954702386897785	1.455769666663151	1.1233036482427203	1.4648324126002574	1.6488440120758323	1.5754046489748699	1.955781989814691	2.0767429239447983	1.0	1.4264159152920701	2.515294080304881	2.7391935641814804	2.082219851241451	2.2955703503736484
4.953604568165597	1.0	1.4907391601701663	1.3525998936298786	1.2766631251673286	1.434273456215174	1.1047825425465556	1.4445280391671358	1.623931400334813	1.5592296227686786	1.9213562878869985	2.032548926985557	1.0	1.3977589574199585	2.4922886808985965	2.707319234857133	2.0572080424933032	2.275790682477437
4.967880085653105	1.0	1.4572852474677673	1.3306463028086628	1.2546518280282963	1.4086831721797013	1.07361572741222	1.418233095646721	1.588350356076998	1.519221693863554	1.8845447633426322	1.9985112463274461	1.0	1.3459436638798448	2.44356247795079	2.6614341817311713	2.004011715214913	2.2190561304073055
4.9821556031406145	1.0	1.4072322817289327	1.305673012730118	1.2310608292276806	1.3812043539063854	1.049289829164314	1.397081235763756	1.5606941879329288	1.4888057183889272	1.8389918870579207	1.9493742489990409	1.0	1.3925389703468662	2.4802219924258093	2.7002814723068767	1.9473595782353574	2.2528586226589993
4.996431120628123	1.0	1.4240858281714532	1.3162488537689652	1.2380814990258562	1.3896006273594033	1.0637548370200849	1.401814512584912	1.5736493286161468	1.5020228999968315	1.8612561162745507	1.9677064199578664	1.0	1.3952169528779663	2.4700554750805797	2.688478758207285	1.9353027941215997	2.2492838979919867
5.010706638115632	1.0	1.3961128056284675	1.294228561088182	1.2217290811132566	1.3685954104379134	1.0421778576332321	1.3812930545431095	1.5540459034232108	1.4733152145486867	1.8272651211865387	1.9323925964873423	1.0	1.3610268601239084	2.4467623945948525	2.6553547117506215	1.9047261000247189	2.224161905815209
5.024982155603141	1.0	1.3871572241885746	1.2959132059565108	1.2172607591550664	1.3723579084382933	1.042603031516463	1.3777744622239867	1.5434627586404495	1.4702972831688967	1.8193399121277647	1.9299237756844274	1.0	1.3923383748821507	2.469880834119951	2.688629885769168	1.9269678875451184	2.2480011398307935
5.03925767309065	1.0	1.4012895523651778	1.2997444216769214	1.2296228512407348	1.3801588126002333	1.0496807086445386	1.3870332371680034	1.5551775575127964	1.480009896604078	1.833347209364753	1.9371281632322175	1.0	1.3971488251241149	2.4742202069341457	2.6905124817978954	1.941881503334065	2.2530674571560176
5.053533190578159	1.0	1.391845563211139	1.2952790023460812	1.2209182965022614	1.3744077857699621	1.0432837773541175	1.3832606305413058	1.546935413678812	1.4726349129559884	1.8266204825843704	1.9285445000373254	1.0	1.4019782300008727	2.4752703705523205	2.6846515000807925	1.9428539971938243	2.2544147979502185
5.067808708065668	1.0	1.3445993015046458	1.2701851097459462	1.1953225126931057	1.4040436031891743	1.014086113825919	1.352003416341049	1.513906227767763	1.4352907432397313	1.7795499626462468	1.8777246009725554	1.0	1.3693581989738297	2.4315362124555056	2.651632957450807	1.8986225700692332	2.2169899477529817
5.082084225553177	1.0	1.392392867329202	1.2941148237961917	1.219605363769563	1.4350777847646472	1.0454096483872113	1.3748365654406154	1.547393298213311	1.4657472551029083	1.8155390394691948	1.9193031394101083	1.0	1.3859709179657282	2.450823413855384	2.6629817861651626	1.9181027033640037	2.240256501494134
5.0963597430406855	1.0	1.4028713415928427	1.3002627267045819	1.228350505634413	1.4385031742792875	1.0433419898589833	1.3793266718396562	1.55202890841395	1.4709259760405073	1.8234119797787747	1.9296480629069912	1.0	1.3870909169818844	2.4486974475401615	2.668526667283782	1.9198355350056555	2.2423629156189477
5.110635260528195	1.0	1.4413744361476426	1.3258828954980133	1.2492297630363876	1.4614658011588955	1.012899680052251	1.4096219527441618	1.5801251699429182	1.5106511592380016	1.8567274963759408	1.9707608172305626	1.0	1.3962140320880765	2.453943949333932	2.6633494233348944	1.932002510602699	2.238549279218759
5.124910778015703	1.0	1.3938648511913048	1.2943598532022436	1.220912741364004	1.433191265468793	1.0454978691447454	1.3777829598817735	1.5438640177150331	1.469446019834731	1.8134197117762545	1.9177181156571814	1.0	1.4092955649674825	2.4457749110809326	2.672765245108254	1.937886189226693	2.2476713762713243
5.139186295503213	1.0	1.387844865153433	1.2943366291076444	1.220817927927317	1.4320885601711204	1.0472745177925198	1.374039995401722	1.5440274666370453	1.470066377837075	1.8138303892097802	1.9207470329566019	1.0	1.4019433358693036	2.4499524366451904	2.6594083806826125	1.9263272785287424	2.246369591726986
5.153461812990721	1.0	1.4064154879407582	1.3058324732523916	1.2304230873817343	1.4414009419897076	1.0597685333004594	1.383220812615658	1.5538669757673018	1.478326349893999	1.8268067476973329	1.9283964674877894	1.0	1.4213586775892324	2.4632605425068275	2.685315375062218	1.9427876937749784	2.2580321741234908
5.16773733047823	1.0	1.3626071572083813	1.2765422202149714	1.2023118047336008	1.4131538257787377	1.0320681629245796	1.357867806579335	1.5191708344370563	1.443428480185003	1.7847181337169284	1.8870781782120225	1.0	1.3756410008360702	2.4250594931103846	2.6285493830022366	1.8968778136823943	2.217016203792956
5.18201284796574	1.0	1.387702930421734	1.2916532256939561	1.2173854570447433	1.4247437138834695	1.042006633957148	1.3695868277770762	1.5329337972894885	1.465785265089518	1.8054181687594015	1.90269913778598	1.0	1.3836585858881087	2.4306234034525533	2.639099266138513	1.90895647402463	2.225000044812549
5.196288365453248	1.0	1.3709142491885091	1.286455774839999	1.2129238353811407	1.4179988358884688	1.0381115117411226	1.3653625368150786	1.5294021182762743	1.4523145221666678	1.797273554540622	1.903035314698542	1.0	1.389169845861183	2.4333259196845067	2.6449909125208153	1.9107519507736086	2.2290338437713064
5.2105638829407575	1.0	1.3971711694228195	1.2969447545900294	1.2217875745644975	1.429608700513678	1.055278825049899	1.3787792821408806	1.5411575958278392	1.468653255014303	1.8165088545443577	1.9160045555706167	1.0	1.3900108736827665	2.422593801796877	2.633957486083621	1.909566343353997	2.2163469769564332
5.224839400428266	1.0	1.4074796810111576	1.3058857003541668	1.2269361845861528	1.4375081125242783	1.0585783637036454	1.3837704057563252	1.549211349044647	1.4747485069835533	1.8102344851174788	1.9248767890953382	1.0	1.3911707516890597	2.4353229390557782	2.637968236594963	1.9143263191786994	2.216747197521059
5.239114917915775	1.0	1.4190583549271447	1.307563154732797	1.2324778013165159	1.4449962605756301	1.0678385896418956	1.3887515183312593	1.5540011615225644	1.4834397619395294	1.8274934331460506	1.937845860817848	1.0	1.4121553327698377	2.438589718132415	2.6531073459501426	1.9330140659239858	2.233533368816288
5.253390435403284	1.0	1.4555546659189713	1.333282379223104	1.2036889988927693	1.467591742381869	1.0969810443148018	1.4159356906953307	1.5189386172154862	1.5179230886576898	1.8634836946713476	1.9702871185916884	1.0	1.451301228681352	2.48341993728597	2.69285620642243	1.9678396172792023	2.2718943042797894
5.267665952890793	1.0	1.4960569130764667	1.3515284668807634	1.218744548956542	1.4862755852917249	1.1158682562389575	1.4375735330148796	1.5375205033832593	1.5438984211373201	1.886122527349481	2.0035082141538663	1.0	1.489061040735403	2.511723793000139	2.727895244086614	2.007346533534185	2.317697180688717
5.281941470378301	1.0	1.4664408299059226	1.3351161565353893	1.2045362883106074	1.4696866850823938	1.1024732533677415	1.4179810965160546	1.5154530596117768	1.5217142330719917	1.8602689271574309	1.9735632286433797	1.0	1.4590088522993536	2.4841774292620493	2.6847203668746484	1.979250485976776	2.281760715611823
5.296216987865811	1.0	1.4326246387480182	1.316471249033416	1.1836918735391928	1.4535726016214163	1.0789214100184032	1.396302165207434	1.4946021839311345	1.4953716262890522	1.8331417323181665	1.9386461295005475	1.0	1.457294902234481	2.4738088032672967	2.6811834948335775	1.9733044270642615	2.2706579255715833
5.310492505353319	1.0	1.3821771002791452	1.3416323264901582	1.21079798115724	1.47733534193176	1.106669774324013	1.4244409710342063	1.522236396049839	1.5270148060160378	1.871832198033089	1.9863623285651322	1.0	1.4589105255630774	2.4853223664286093	2.6898042880490314	1.9764120383970654	2.279482860097351
5.3247680228408285	1.0	1.3728597367451312	1.3385469693273169	1.2087265093656114	1.4770427118684806	1.103570845795107	1.4220104537799418	1.5229586903461896	1.5259688159398437	1.8726441940596972	1.9810081079388384	1.0	1.4755885015655463	2.4945055580861135	2.6966461266422406	1.9792368335793815	2.2851773861677045
5.339043540328338	1.0	1.3703434165635007	1.3429709799326217	1.2127991210045228	1.4720148047724193	1.1094252367315744	1.424701012186323	1.5205604231572678	1.5256073520673312	1.8663491944562798	1.981282296323986	1.0	1.4509473382344193	2.469497685584483	2.665059309765071	1.962441007969142	2.2625108148664026
5.353319057815846	1.0	1.3795174642777226	1.3393376105486365	1.2075766401298573	1.4757735075343554	1.106329327776134	1.4223675166923455	1.5216128710640653	1.5254891274130848	1.8655932699616038	1.9787708420925854	1.0	1.46920998562349	2.482103507143455	2.68538711693705	1.9673000061754573	2.2744062451623233
5.367594575303356	1.0	1.3904607714878787	1.3517655873809051	1.219779051121873	1.483000203885739	1.1150124418811216	1.4297688749599433	1.5292561494351675	1.5372353689276321	1.8840921298459508	1.990514077915966	1.0	1.5081116627007556	2.512572734064552	2.7112822922644666	2.00943335812241	2.313229045360157
5.381870092790864	1.0	1.403714962145274	1.3615362746807536	1.2217396465126014	1.487393262130855	1.1227448901156285	1.4386081692088766	1.5362350206916782	1.5472799922458091	1.8860638449557512	2.0095996619669405	1.0	1.5132512435757868	2.5200304824845365	2.722860229766497	2.0208790041807156	2.311070444993283
5.396145610278373	1.0	1.4485676599725834	1.387498045324354	1.1988238549726062	1.4571077964291688	1.0911705864738186	1.4064995174096535	1.503396231189519	1.5811740257719429	1.8457577091520727	2.0519844400043086	1.0	1.5347398276176312	2.5414636213924364	2.740111474374443	2.0402048903732632	2.336292992518944
5.410421127765882	1.0	1.4631849923407823	1.3950218770806835	1.2017902713688708	1.4636707670538327	1.104577227989315	1.4110597771764963	1.5086097803822192	1.5918299973970356	1.8515753334380927	2.067367524645069	1.0	1.567221561845262	2.571247925158869	2.775028248746028	2.075979669088471	2.3641991765678743
5.424696645253391	1.0	1.4751277768202073	1.3987436460816964	1.2086765228782692	1.4717471013726011	1.1118407885293475	1.424601508681791	1.5161142381242714	1.5975781415972512	1.8552189863339077	2.0711772409147184	1.0	1.5765027166758445	2.570009088245712	2.7688661244950836	2.073471553649104	2.367192022228747
5.4389721627409	1.0	1.4476968494152396	1.3781868956540988	1.1943208047943035	1.4501370627850065	1.0908054750932281	1.401320402215729	1.4964439144433255	1.5743782571029228	1.8371441154574433	2.040839090244738	1.0	1.5412990998232883	2.536025545020716	2.7418465268435233	2.036307757918082	2.3432891082617457
5.453247680228409	1.0	1.4501434562838895	1.387285764423504	1.1987837650343305	1.4560926456270855	1.1009476952421753	1.4076777610393643	1.502353666648324	1.5839844676263009	1.836274378866762	2.0492572884169986	1.0	1.5586168850821935	2.552781323839908	2.7495047277620888	2.0597556879386767	2.357982643302961
5.467523197715917	1.0	1.4686805691337628	1.3924732234288557	1.2052948412992366	1.4677618895732967	1.1099436514951875	1.4172516218202962	1.5161044558289376	1.5944116349766466	1.853286576418638	2.0624953182404564	1.0	1.5759931875788573	2.5646333241963086	2.7621759721431216	2.069321529453257	2.363825076279646
5.481798715203427	1.0	1.4901161463107477	1.4050922102196648	1.2203745618714843	1.47658320528525	1.1260057500787164	1.4289010148813495	1.5231520727719763	1.6103991969683449	1.8709636422151181	2.0827166692081365	1.0	1.5944503606107028	2.587409439955012	2.7761115593891192	2.085355085498902	2.386836715327064
5.496074232690936	1.0	1.5131957267000675	1.4262938479130804	1.2391067885775633	1.502779425608146	1.1477941614409202	1.4499098186402808	1.548537259886614	1.6388067265000488	1.8976124887724133	2.1161283748544717	1.0	1.6207981809005858	2.604166315404634	2.8027592061486746	2.109722048870211	2.413905265994481
5.510349750178444	1.0	1.550963221481228	1.4440309736986063	1.2579799169516406	1.5168859479893322	1.165198439558038	1.474409326005678	1.5662625502350678	1.658270776360724	1.9241056854235374	2.142409502633077	1.0	1.5982247429346816	2.5793238860588383	2.78475592561741	2.094196252862944	2.3946016936977133
5.524625267665954	1.0	1.5425030267683453	1.4450818464995365	1.2535355700428756	1.5130375113201742	1.1661405509625797	1.4646130098942756	1.5619005874437053	1.656539006902745	1.922900898177144	2.1336919158384955	1.0	1.5567607093620728	2.5330892065598425	2.738807888748207	2.045650555495064	2.437723675781988
5.538900785153462	1.0	1.5514722346464729	1.441647179541577	1.2561505071954753	1.5118631766474615	1.165012070067621	1.4643330637419076	1.5619761615695675	1.6506427601756877	1.9171204485867557	2.1387175462778165	1.0	1.550807516800151	2.541155363385924	2.7331241922226184	2.0487118314883874	2.428970508932556
5.5531763026409715	1.0	1.5648609179728141	1.4462481437571018	1.2600155024802928	1.5221517784199472	1.1756741052209396	1.4699034898916419	1.5720200795818586	1.6623169014488848	1.923606949304852	2.1404921842916496	1.0	1.5574957585207292	2.5312242680558983	2.72457383575811	2.037301959672887	2.430726659415361
5.56745182012848	1.0	1.5453842684239527	1.4375255562703562	1.2524175343498742	1.5113235168291785	1.1644095121829212	1.4656159729256315	1.5615858984125834	1.6510950972692844	1.911887473698072	2.1308606823449336	1.0	1.575021772018717	2.5442987657630733	2.7461478992673305	2.0642137078914335	2.4476844180871025
5.581727337615989	1.0	1.5040838149051239	1.4112962763650745	1.2261065494288605	1.4830483497976088	1.1367934113264044	1.4379676803643093	1.5306449702014433	1.6146876518661126	1.8707095342449545	2.08560361874357	1.0	1.6116545371565434	2.582721614370821	2.773978062397278	2.098016757964885	2.481731825525477
5.596002855103498	1.0	1.5180685371582587	1.4217018045233756	1.2385619175338571	1.4915868144937148	1.1471251622316256	1.4443274801013195	1.5387368713282448	1.6292060775620127	1.8795255927244905	2.101319381908583	1.0	1.6385618559408872	2.6019559083917807	2.8011960602513666	2.127291111890302	2.5098157984172618
5.610278372591007	1.0	1.5228739076067965	1.4188451817962997	1.2362802525382002	1.4892338540645345	1.1441712423996682	1.4452098264059074	1.5417551651205974	1.6304614393010572	1.8808520527494026	2.097404297597899	1.0	1.6369163620475593	2.604011820099577	2.7928184333676396	2.1247494584095503	2.511060202377493
5.6245538900785155	1.0	1.5467979725783803	1.4359092850403326	1.2544124320098347	1.5109907516820669	1.1665952104681065	1.4628416678117626	1.5569258687312446	1.6480623546008495	1.91466287110147	2.1232379771047447	1.0	1.6527302606964214	2.6202854731576606	2.803016855001128	2.117004548661444	2.51523071916707
5.638829407566025	1.0	1.5774487458199444	1.4540642672135653	1.271863883221853	1.526656443954692	1.1831803706713457	1.484654476982869	1.5782897897597683	1.6697798152358854	1.9427169895822938	2.156557300504197	1.0	1.6523338578449231	2.6179707345637517	2.804881520886302	2.123165684124009	2.5300030402467897
5.653104925053534	1.0	1.5313655256861396	1.4282567043071845	1.295569607079376	1.5541462871625256	1.157608878924541	1.512284887589506	1.5475581522556228	1.6351573733378566	1.9827645471528514	2.1987015141613986	1.0	1.6617710469131493	2.624829238997557	2.808634910804282	2.138393258850064	2.5149337948594415
5.667380442541043	1.0	1.524967059940174	1.4257119986354043	1.2949969791605649	1.554815537157467	1.1546773621724187	1.508694570203326	1.5402884516949147	1.6267465905651162	1.9717198057332603	2.1958315363542926	1.0	1.6915928343945463	2.655625884427719	2.837497565923475	2.1659376266924264	2.5438852703150743
5.681655960028552	1.0	1.5598170920199572	1.4455330692808033	1.3162449204867186	1.5740042688438645	1.176769931471939	1.5302985833759148	1.5645355803159116	1.6588699723161533	1.9979063133578105	2.23510832803656	1.0	1.659952975095996	2.6166262993061427	2.802284333376198	2.129700361516746	2.5132288651296992
5.69593147751606	1.0	1.5522633854945325	1.436841723641872	1.3106126910044509	1.5661241223926265	1.169745414516483	1.5237706200658423	1.5582761389854631	1.6485135794463261	1.9961293532874533	2.2145783315339314	1.0	1.7014654157527218	2.6452501615486073	2.843487909054028	2.162169659120389	2.5539197255414168
5.71020699500357	1.0	1.5946514555241937	1.4614179846942466	1.3352477799237992	1.5898673218119415	1.1404599868678993	1.54717329767227	1.585421802501634	1.6801418943567161	2.0273920075130354	2.2583442114858956	1.0	1.6841290441713457	2.629263919615594	2.8224575071614297	2.1538577326974906	2.540219164115298
5.724482512491078	1.0	1.6303522836134798	1.486053026748345	1.3561251397704233	1.616085709845278	1.158105032725107	1.571393168317397	1.6113516863156112	1.7061779076774164	2.0625874843110648	2.29252788093122	1.0	1.7272255655529014	2.6722495210259516	2.8612789983843374	2.197326511317192	2.5790206566876455
5.738758029978587	1.0	1.6189321764031905	1.4787006750017881	1.3453734026985162	1.6032303417154092	1.1545791659660352	1.5607468615440654	1.6050965921132652	1.7007014499854056	2.050829623466543	2.2751098152144826	1.0	1.6911540918023662	2.639553900133283	2.831708109781169	2.164044418265755	2.5325644655804256
5.753033547466096	1.0	1.6247901173056452	1.4838370830818466	1.354388304580204	1.6148781379490185	1.163700172936887	1.5721424034849163	1.6102789264999682	1.7034590879382585	2.055796231609105	2.285500901855438	1.0	1.6954636393850224	2.634632388202693	2.823247572733959	2.1772176297598516	2.539251624924628
5.767309064953605	1.0	1.6349060727282658	1.4858022595417442	1.3583468469310616	1.6115048152423235	1.1683141186391113	1.5726160356092769	1.609393357488274	1.7089952129067898	2.058579559912846	2.2881703225031824	1.0	1.7285650354513251	2.6589340797518277	2.850854482002493	2.2006926234821043	2.5649572745764724
5.781584582441114	1.0	1.637423981069543	1.488259154404759	1.3590839454026349	1.6161455173043722	1.1660260069855457	1.576533130069795	1.6133616763181107	1.7125823927261892	2.0612506219887603	2.295172637715125	1.0	1.710961097821017	2.6491629841997257	2.8343069192520898	2.186100595866166	2.552679344375032
5.795860099928623	1.0	1.6329899238148409	1.4859840475266508	1.3589327246515324	1.6142300451766451	1.16442060193434	1.569430537114572	1.6114366082682268	1.70814727254899	2.053068057220218	2.2829656866013757	1.0	1.7178042476630857	2.6565069183068903	2.8352106743241334	2.1953888828475234	2.5564455537780835
5.810135617416132	1.0	1.6082568627509994	1.4666820504615512	1.3404767072740669	1.598916792065022	1.1486940289716356	1.5530842802166474	1.59066701343427	1.6909306649154092	2.031989393714748	2.2620979958859118	1.0	1.7239591394014333	2.6489412116745896	2.842330977629453	2.1882202780290276	2.5613292206100855
5.824411134903641	1.0	1.6021553786700138	1.4704743734681909	1.3400296548844024	1.5933112140087027	1.1469638039746635	1.5549378839568448	1.5891632391752066	1.682181795321331	2.035158796575911	2.2546416368946067	1.0	1.7247906479307973	2.653079658827669	2.8476812324857725	2.1895096263170606	2.5615101113543615
5.83868665239115	1.0	1.5697085632541865	1.4461695350637396	1.3187299763194151	1.5720422692113583	1.12793077792261	1.528280763905657	1.5694122082130915	1.6537487756950733	1.998272391807377	2.2276208043712975	1.0	1.7325913650140214	2.6523483648715476	2.837341964230429	2.196786617403066	2.5683061700280794
5.8529621698786585	1.0	1.6031516879769394	1.4655136677010834	1.3372434732355174	1.5903327935908245	1.1491582656012187	1.5493693543381974	1.5876953647425784	1.6820613833400793	2.0215666682062308	2.2457790137309495	1.0	1.7156874580311765	2.6399757798271963	2.8315343611771384	2.1735915449799856	2.5553980985432116
5.867237687366168	1.0	1.6188666475090203	1.4736782697117856	1.3508596936101396	1.6040598397913186	1.1638406774956795	1.5636894521559261	1.5943887262324525	1.692076744626274	2.0378544320413656	2.2565671972068526	1.0	1.7114050151086944	2.6340788792934138	2.816443491151623	2.1712714013498737	2.547530577210381
5.881513204853676	1.0	1.5909025799899563	1.4540709021212184	1.3316341694850937	1.5801612288749487	1.137009743823728	1.536790236112569	1.5771768849336343	1.6713103882358746	2.002544720664801	2.2337263258918725	1.0	1.732199052084881	2.656958796593954	2.8376348582848734	2.19233061518556	2.562431545059198
5.895788722341186	1.0	1.622048783223745	1.425770876630693	1.3518600495126276	1.6049561548853055	1.161236005492023	1.5590807295571876	1.604671812750694	1.6949514515815873	2.038878610148514	2.265739811702014	1.0	1.7083796978375618	2.621873581435171	2.8087571395194217	2.159382979658554	2.5412084311876018
5.910064239828694	1.0	1.6182553649704494	1.4201465957291868	1.3457132680431203	1.6011127631636346	1.1601854815189783	1.558345911844521	1.5935501835058674	1.6914144550640695	2.0270428735480372	2.2593122365401666	1.0	1.7009980292501876	2.619121995869065	2.7967660698484114	2.1532709515513995	2.534711241864319
5.924339757316203	1.0	1.593264615527687	1.4023569655255623	1.3334178367252782	1.5851523018903788	1.1419613793691918	1.5419571969831458	1.576550343960582	1.6726052255422164	2.006895974444732	2.2322791981559447	1.0	1.6875939460146268	2.6005788248309325	2.79115723203228	2.1518555304137403	2.5185500590683136
5.938615274803713	1.0	1.6058376894402198	1.4099161686012693	1.340000169016538	1.5913260513127225	1.1491188954928229	1.5486568642928256	1.5933192838954549	1.684477256981096	2.0180039554589895	2.2376093062263824	1.0	1.7046365603567093	2.6246184523061187	2.8044470859256885	2.170942041963559	2.527743800344636
5.952890792291221	1.0	1.6088565481469312	1.4135616867794263	1.3414709731265093	1.5936729071681626	1.1554870477789505	1.550673685225549	1.5894480655438739	1.6859358303387608	2.024727027541461	2.241446411694229	1.0	1.7005723674411648	2.6120235843182256	2.790719226652846	2.1603785768578296	2.522009062464268
5.96716630977873	1.0	1.600932209988644	1.4085770782778082	1.3415897960002157	1.590247819864381	1.1530558291173196	1.5479412009537241	1.5861261476070245	1.6837939781974298	2.0195490864243757	2.2373024504949868	1.0	1.7037868055325878	2.61563493925149	2.790734679858862	2.1624776158807224	2.5126815793139285
5.981441827266239	1.0	1.5979330800448885	1.4106522840405886	1.338280333123816	1.5872706008864474	1.1531236560205698	1.545218808719485	1.5861343752548627	1.6814492699997698	2.012125644804903	2.2266971903461976	1.0	1.7167744701681442	2.6146958505809637	2.8100094935039874	2.175497337877875	2.5333589257994
5.995717344753748	1.0	1.5581011223820616	1.3831760766871055	1.3159064450798335	1.558394039321647	1.1250702120615703	1.5160413771985413	1.6103185453084656	1.6478975267545728	2.045697326229787	2.189395390010215	1.0	1.6782200992592	2.579219506585816	2.7679662923904758	2.136311771695423	2.489979741986522
6.009992862241257	1.0	1.5854233558992141	1.4030477342373846	1.3342948773478391	1.579022328048123	1.1471058621464088	1.5395062763006433	1.6350642035642573	1.6699538735490398	2.0820351678272795	2.217105356900642	1.0	1.6885081134533584	2.589515514148391	2.7699750710350686	2.136214495558389	2.5143321815559903
6.024268379728766	1.0	1.6036160123064436	1.4097283689826128	1.3385227061265466	1.5840296800233933	1.1533736359334024	1.5420933974241287	1.6448528529313353	1.6747924127007514	2.0952585255274854	2.2320417077352177	1.0	1.7103788374134745	2.615493760634838	2.7937469621894113	2.1634713363501556	2.5408571402949427
6.038543897216274	1.0	1.5828957480915657	1.4009213041708668	1.3295469290226942	1.5788506401319615	1.1412928478699453	1.5368647950920205	1.6314909721170188	1.666767412839281	2.0789004607219796	2.213406948973123	1.0	1.6711698560461339	2.652815981359966	2.7453523457579316	2.200164145463156	2.566285130244921
6.052819414703784	1.0	1.6009816886286319	1.4073985771318984	1.338708869665454	1.584376757692326	1.1514006148310156	1.5466170104839874	1.6384915282420283	1.6758506316039448	2.0822214070378227	2.2291257871841434	1.0	1.6834595975766553	2.672617024362559	2.756286503601859	2.218375620088994	2.575889923258133
6.067094932191292	1.0	1.642878278468779	1.432361302855842	1.3600251985418916	1.6085049057425662	1.12457282888571	1.5704874261822863	1.609357171161859	1.706401765328502	2.049481012718431	2.262522598651002	1.0	1.6779015101319597	2.654290194964133	2.7446095859286777	2.206345126440413	2.5668480500058255
6.0813704496788015	1.0	1.673704384352207	1.453853681889825	1.379278658317862	1.6327323013305897	1.1451220651536482	1.5859727208150307	1.6264942220487444	1.730848796940779	2.067564166019107	2.2900766461244793	1.0	1.7106520420533937	2.692088707048982	2.7769402117599027	2.245601638688088	2.5954277702332273
6.095645967166311	1.0	1.6681086070370337	1.4462948731573362	1.3781986310605236	1.6249703289814799	1.1425887212461316	1.5799888217609854	1.6235490608737149	1.7283006610862546	2.062070996587672	2.2889641561741683	1.0	1.7035397911333479	2.6868367544764666	2.7646873840842696	2.2341828202054765	2.5958117434709136
6.109921484653819	1.0	1.6709909877664408	1.4536865593472947	1.3796872825715556	1.6273987662547114	1.1484850934543245	1.5896424913844371	1.6277472659760657	1.727565836858068	2.063530864746236	2.2967816248334803	1.0	1.675839816003374	2.6433891616390426	2.7422820842230697	2.2108481418016934	2.56201011942861
6.124197002141329	1.0	1.6926415462006625	1.4574063956472454	1.3868320414573023	1.6379507553379355	1.1532386019839909	1.5961501380792964	1.6401129227660207	1.7438413497359755	2.0770582967132283	2.312963183259522	1.0	1.6904011767777192	2.6645886010075834	2.7590589771422573	2.2164187460554876	2.5722719351736782
6.138472519628837	1.0	1.6844433767360885	1.4563274296816426	1.3843215664160775	1.6320782294154443	1.154957046844311	1.5947321570548407	1.63185659039467	1.7389666846218255	2.06890744865486	2.3028294125085784	1.0	1.6909304483619567	2.6584793320447204	2.7504379271149464	2.2231955103872583	2.572253599661149
6.152748037116346	1.0	1.6775331984391455	1.454309975448382	1.3820617657887428	1.6298234354679642	1.1529776257505593	1.590712563132995	1.6282432947901722	1.7336934879904269	2.064449931695548	2.300437432820762	1.0	1.6669445581123439	2.6336477063458594	2.7267554916830528	2.192718533060866	2.546075488886662
6.167023554603855	1.0	1.7152914879999455	1.474027598312623	1.4054470490835993	1.6497234528573501	1.1747454477238428	1.6126884943400719	1.6521123728952904	1.7652973173615014	2.0972689518681142	2.326923133554434	1.0	1.6962270031592692	2.6628357443568786	2.7492545971513493	2.2203412888821026	2.5783233435380932
6.181299072091364	1.0	1.7498798789633598	1.4916734844312118	1.4145340333710237	1.668067235541531	1.193672825524678	1.6267041212765214	1.6718180418374282	1.7832349903492453	2.118478980541585	2.346980297625495	1.0	1.7145751723168206	2.6819010770422738	2.765578677454953	2.237983054522858	2.5956789289759064
6.1955745895788725	1.0	1.7401695338268657	1.4907642932344354	1.4203283275626417	1.6613534301985116	1.1935290753946914	1.6301954973570896	1.6714544213576183	1.7794700141638906	2.1189081104326095	2.348161432372917	1.0	1.7479755287784629	2.7059088658695423	2.7979277333095127	2.2747480277194736	2.620918048761812
6.209850107066382	1.0	1.7467246552333595	1.4957235219915685	1.4195262666055668	1.6651771928263617	1.1977921761248165	1.6315408931010684	1.6745403625055921	1.7852655970847622	2.12178454771483	2.3498955062007987	1.0	1.7648374408437824	2.7322749027742184	2.814802135456858	2.2943996417116956	2.6371934075938013
6.22412562455389	1.0	1.7269672171653345	1.483593571384013	1.4067778607091157	1.654283453496216	1.1839124950813287	1.6174774536847518	1.6642569300507237	1.7697061361875353	2.100428208348176	2.3363571275681965	1.0	1.7635424230661	2.720143072523122	2.810747642389277	2.2841817358688408	2.632500884466454
6.2384011420414	1.0	1.6830986174775608	1.5048726659041292	1.3830728337146305	1.6761848626588152	1.210844053188061	1.6407911114749423	1.6834768651523437	1.7961034719621352	2.060881938406962	2.3713178605942202	1.0	1.7613205167752894	2.720830524224212	2.7994417990383056	2.2908329858175263	2.629166067456437
6.252676659528909	1.0	1.673320610208187	1.4988425322538843	1.3784929101452261	1.6705054947168205	1.209187578622731	1.635194808723306	1.6748789264453565	1.7909156896718825	2.051319111225464	2.361208246950916	1.0	1.76481704222727	2.7168511788778256	2.8028173405688026	2.279821388531653	2.6294075183355883
6.266952177016417	1.0	1.6767176861793331	1.5000241361894213	1.3763910857040864	1.6742428665685085	1.2091527547193723	1.6345679081177389	1.6764511575043732	1.7889358905593387	2.052279344304475	2.3693620103858057	1.0	1.734714985666876	2.6836608399031805	2.7725233777352485	2.253976305552159	2.608688271381477
6.281227694503927	1.0	1.6662668095666846	1.4965537435745078	1.3755458039131787	1.666661566499188	1.2042881248802781	1.6330542536298052	1.6767417681328456	1.7818246137716707	2.0445091470124668	2.361053126335002	1.0	1.7503799263412283	2.68796723183582	2.7842347646403165	2.258562722278014	2.605218249641222
6.295503211991435	1.0	1.6741992477099714	1.502359929584805	1.3805606333241962	1.6800133833287272	1.2140821329681568	1.635197373549694	1.6813406965249782	1.7909723721152966	2.050935874627542	2.361437153443706	1.0	1.7280415706992056	2.674702508390764	2.7606024093575234	2.2446817633462772	2.5830334802434534
6.3097787294789445	1.0	1.6561417449795206	1.4933360442290624	1.3721320894831293	1.6698352104893543	1.2035353369574515	1.6321637995837195	1.6685477386466414	1.7790848506014325	2.0442161964003587	2.3487561715784606	1.0	1.6884669411485116	2.632848721173917	2.7176165477330256	2.203125642172326	2.55067221900914
6.324054246966453	1.0	1.672539402759086	1.5008731507923883	1.3780584402674139	1.6743542997275787	1.2122005120310877	1.6330344989364636	1.6744151015478894	1.788688319463473	2.0514738772276995	2.3570914658086166	1.0	1.6534079156301456	2.594369703517061	2.6870515649234368	2.159618066343465	2.5115304003708543
6.338329764453962	1.0	1.6497506336566294	1.4871432084379972	1.3693329247312533	1.6547915677787026	1.1989464476131046	1.6201421893123231	1.6663973904810114	1.7760687644204178	2.030662274692614	2.3363607858247715	1.0	1.6615094826852217	2.6017381723786532	2.688711755746078	2.1683009591998417	2.516328303418622
6.352605281941471	1.0	1.664007251090146	1.4953703572382242	1.3721901331228112	1.6642183721650465	1.2138299317526124	1.6273389063994026	1.6722634372678362	1.7796742372517873	2.0421073170567072	2.3492289967908713	1.0	1.6459482244633488	2.582112628207029	2.6667023104034504	2.1547252446572784	2.499947966978186
6.36688079942898	1.0	1.6965680106389653	1.5110548415358263	1.3887264775806867	1.6837040201726619	1.2303442340176758	1.6491841118752162	1.6877304364276384	1.8103751181321242	2.070531608270545	2.3801907975419367	1.0	1.6720008551095535	2.607197952718562	2.6889802929810696	2.1761840916709425	2.519777801843805
6.381156316916488	1.0	1.653909896075553	1.4855897595817145	1.36678848924765	1.706901756092108	1.25455850403847	1.6255579002794005	1.6640406433226638	1.7763305566263177	2.103638890881597	2.4065957215453118	1.0	1.7036431639801521	2.6390503461990584	2.721493102754397	2.206994349989487	2.5512004768853167
6.395431834403998	1.0	1.6559061029140545	1.4871370407821598	1.3671439694815706	1.710157170468933	1.252756733552282	1.6229020292688916	1.6632710595822584	1.7708516543038426	2.102033891445409	2.4166090864149945	1.0	1.717291564449034	2.650684859136824	2.729703292741643	2.225293599873673	2.5666390391761293
6.409707351891507	1.0	1.6342466467440622	1.4781241776241383	1.359936615658205	1.699516843253086	1.2447663255517623	1.6104823315007466	1.6513402137847515	1.7606375453517136	2.0912417985383716	2.3973427702457615	1.0	1.6945577933151257	2.6213965047848813	2.7118404372603817	2.193746001912328	2.536366585322499
6.4239828693790155	1.0	1.6237721550828885	1.4726410466061997	1.3545953454714308	1.6967057273082458	1.239151494547478	1.6031286056090108	1.6461485306917045	1.7484239893738285	2.084169939166114	2.387899395952603	1.0	1.6998880555858042	2.630632670301507	2.715556267190986	2.206240581019374	2.5469658894729834
6.438258386866525	1.0	1.6414832907480752	1.4775889083655656	1.3591013296699535	1.696383881128658	1.2485390102288179	1.61147165816708	1.6559693665236628	1.7586809706824786	2.0863248921050053	2.4040556659492642	1.0	1.7210400819376288	2.6359842213203066	2.7181150386293877	2.2128836990247813	2.5393168301715012
6.452533904354033	1.0	1.600746319555073	1.4539255822325272	1.3406082407819615	1.6753254525199734	1.2264848783265145	1.5893875821667338	1.6312115594634036	1.7310472535502126	2.0566761132218727	2.364921643004937	1.0	1.7368446027815523	2.6562940804841118	2.737659320833351	2.2355092802160055	2.5736091893264863
6.466809421841543	1.0	1.632165180257827	1.4754616428301757	1.3542712838713586	1.6927986162085324	1.2440653384612128	1.6057455723359308	1.6452612993207842	1.752677889411074	2.076634970459107	2.380585291832452	1.0	1.7453288762343564	2.674731722553034	2.7479793413283984	2.2556556029301262	2.581633779705978
6.481084939329051	1.0	1.6125980384426928	1.4554576445188872	1.3408896221174043	1.6762156424417318	1.2238042916416432	1.5835705960419304	1.6300944792207006	1.7372263240468357	2.0541229339639138	2.3556406849996927	1.0	1.7776665595154575	2.6969315916280925	2.774921809654453	2.2696392315157046	2.6120048819151225
6.49536045681656	1.0	1.6332084364805377	1.4744863180357601	1.3554565099642553	1.6945565891300087	1.2428757306386515	1.6074392276276366	1.6453701664867002	1.750719012610922	2.0763729621756357	2.3878656628966732	1.0	1.8024559503522006	2.7196108484499293	2.8061491574885817	2.3012691709743254	2.6442108439590943
6.509635974304069	1.0	1.6315455856057142	1.4725748582751885	1.36034320511144	1.6928133498034856	1.248859561297287	1.6041359611641606	1.645225720238197	1.7468234112551735	2.0851731293644162	2.377779741354696	1.0	1.8311616406245397	2.743761781071645	2.828206722212751	2.321989262669095	2.6614475454812503
6.523911491791578	1.0	1.620270992351663	1.4689068496949278	1.3507892272482216	1.681383626937739	1.2367708229079724	1.5970933455931977	1.6397347237283906	1.7404599708917066	2.074378338457155	2.3759160278223073	1.0	1.8193481372663929	2.73313952901127	2.8128608439554252	2.3215603750003355	2.6521503370246737
6.538187009279087	1.0	1.628095684762148	1.4726805940364125	1.353785991974285	1.6886804295339717	1.245451553016518	1.5976348452550346	1.6449039746726504	1.7484621506588578	2.0714346850154186	2.377705434078535	1.0	1.8095363563236444	2.727529918823566	2.8101291427547483	2.3087338576783534	2.6362177333917156
6.552462526766596	1.0	1.6267695120312595	1.4702112523918829	1.3512085557036841	1.6864887857429545	1.242071251074535	1.5959456806280057	1.638566910092318	1.7438957057421054	2.0634939729530126	2.3727172094496436	1.0	1.7794036784863656	2.6927724410566505	2.7786730933003696	2.2766921023627367	2.6055939693615207
6.566738044254105	1.0	1.6451784303624537	1.4792886775355503	1.3624161138458157	1.694036177510673	1.2519294015292701	1.6091096606545052	1.651507244032114	1.7521752313649819	2.076662928052995	2.3896095799861965	1.0	1.8137860153551388	2.7223508922599264	2.8040742935394727	2.311629013528003	2.643255460781849
6.581013561741614	1.0	1.6388384401490388	1.4756200272819924	1.3579685681297895	1.6842097911727296	1.247111679759089	1.6010686950334239	1.6487039083268367	1.748799634204508	2.0687365810694374	2.3726647822948546	1.0	1.773106057662444	2.681019420596489	2.761355458774628	2.270384844331224	2.6004079336262698
6.595289079229123	1.0	1.6378433369724945	1.470806831536691	1.3551029649252175	1.6862825767568366	1.2439530724452346	1.6024465238577803	1.645363479510657	1.7532191550082423	2.0721108876850214	2.372041224524274	1.0	1.77250554660999	2.673929116025358	2.75241359153159	2.26570519691106	2.5957422791534857
6.609564596716631	1.0	1.6493208082663293	1.4826561872281139	1.364364496226989	1.6963024522966417	1.2584959139956549	1.6140677428522066	1.6559458300868921	1.758783106913428	2.0888774917501847	2.3885718468962605	1.0	1.758376835753993	2.6568402678339056	2.7388049396156515	2.2645091089013825	2.589228315530839
6.623840114204141	1.0	1.6854919978719183	1.5048598841447482	1.3856859325442592	1.719475148968165	1.2340003010663614	1.6335385657951589	1.6272471593166324	1.78569627672598	2.114685949139771	2.4219839636973473	1.0	1.7621769887821708	2.6596768809192755	2.740902620575266	2.242808998448329	2.5746263051557046
6.638115631691649	1.0	1.7017539941112805	1.5091657011284942	1.3982195274168014	1.7267917986022736	1.2395375811097313	1.64228913855695	1.6286804356813533	1.8014561617155498	2.1242485141226846	2.431395839149798	1.0	1.7590761898228826	2.6550223190252957	2.737062951522942	2.2448562891155555	2.58089194653376
6.6523911491791585	1.0	1.7013525780260008	1.5088867568854145	1.392220728211216	1.7222909244450664	1.237049084512381	1.6382370341475743	1.6328208914460571	1.7966900996410702	2.1204406003379974	2.434462815695825	1.0	1.7173076387228792	2.686734955650716	2.6946335668955603	2.278488049257614	2.610926586846043
6.666666666666667	1.0	1.7313833721461833	1.529069593275745	1.4120510734671876	1.7451822021411971	1.2550429657606432	1.6598824065682414	1.6499437209953869	1.8227061142631862	2.085176058092545	2.464295352919411	1.0	1.7208580870382488	2.6888698475694066	2.688576561500579	2.283010182949661	2.6131767352322273
6.680942184154176	1.0	1.765990272814109	1.5513888857676332	1.4339318215688204	1.7606990169463375	1.277010227426862	1.6791005564162533	1.6247002215161381	1.8473786914363193	2.1097372046464216	2.499871345807847	1.0	1.748943406812601	2.7200952047746227	2.7180045860122095	2.311714059442532	2.636570493885719
6.695217701641685	1.0	1.7552742570097508	1.5380226821022627	1.420882919615345	1.757187577808247	1.275518900421561	1.6744382400920212	1.614603298073301	1.8407510329588792	2.09308580926708	2.4777528834896256	1.0	1.7720902435688264	2.7418091170271737	2.7476360228323884	2.3397066730994736	2.660366412793822
6.709493219129194	1.0	1.7774697334303	1.5524964745608902	1.4362366487238383	1.769164779918145	1.288720186131887	1.6859141366799242	1.6276196131280627	1.8484064809834806	2.107224683315527	2.501973515760232	1.0	1.7819759849455656	2.760155870574587	2.752330912184224	2.3496367258736957	2.670189414347803
6.723768736616703	1.0	1.7683236030025	1.5501873416755638	1.4284866573488	1.7618570738060044	1.2821053190407306	1.6773440838042806	1.6205628218459456	1.8435986841116345	2.1084065616934833	2.4962386808397468	1.0	1.8112701791865824	2.781320224470672	2.775675363987852	2.375837386975074	2.691657367116755
6.738044254104212	1.0	1.7678689786266735	1.5523574652903567	1.4293221920678676	1.759217049739342	1.284476228292027	1.681713017739816	1.613519025900017	1.8475093603856836	2.101692851299178	2.4879137933532958	1.0	1.8307090146704152	2.804728850336494	2.7951155286068894	2.393941547196503	2.7196726221012613
6.752319771591721	1.0	1.7657608558369993	1.553099580227368	1.4320681056832025	1.7635897124792175	1.2851455121016884	1.6833540961374154	1.6232412199231754	1.848083306704465	2.108532579562163	2.4938856841099497	1.0	1.8480914653786389	2.813231535181246	2.8141147249692295	2.406952990542778	2.73598916809578
6.76659528907923	1.0	1.727689614866697	1.528821186727785	1.4101766190854694	1.7826625278423038	1.263965997173805	1.6592369065784707	1.5961565776095474	1.8159000249551007	2.0719509669415874	2.4538335696978337	1.0	1.8519705402159765	2.809258762325485	2.8098651716717704	2.4096426297859703	2.7395958641828795
6.780870806566739	1.0	1.7636061575352706	1.5471897382607671	1.431828963785561	1.7568074724083962	1.282651218847178	1.6759250307909397	1.6151714980441176	1.8425332590676127	2.096397246025348	2.488020647603208	1.0	1.8302555542074774	2.7914038660455294	2.7900089584329626	2.3897232952145746	2.7210545791778165
6.795146324054247	1.0	1.7772951148553697	1.5519168893489463	1.4372401630465912	1.7605886619057676	1.2904595801828642	1.6843318835953611	1.62365868018404	1.8462074334361716	2.1063387267160714	2.48248216028165	1.0	1.816793873114427	2.7722400284825675	2.773430894738924	2.3853775198614855	2.6907794031124643
6.809421841541757	1.0	1.7582758868807162	1.5422256030355992	1.4261513898889455	1.7525506721735935	1.280872430408143	1.673066819397944	1.6171659637298146	1.8377790921907118	2.095959185290937	2.476650848304237	1.0	1.8516385956453338	2.7302529561388553	2.8054984984213456	2.422034899335474	2.6503987281049666
6.823697359029265	1.0	1.7427177165929226	1.5362708128876474	1.4180839781401833	1.7459065438023422	1.2795514407403485	1.6620193922648259	1.6085426998703487	1.82585514642974	2.08086424185092	2.458215337333775	1.0	1.844778004062171	2.722695833552217	2.792962851975151	2.3962714556533387	2.630522879013765
6.837972876516774	1.0	1.7123719439763578	1.515233402890957	1.4045871503724643	1.726334328693571	1.255478671988634	1.6436848515566922	1.5833475688381582	1.8003753233142918	2.051195624838864	2.426191443475163	1.0	1.8334045353983668	2.7054172229816453	2.7867014186930263	2.393101932793921	2.6264204573576775
6.852248394004283	1.0	1.7038336013362214	1.5094874490345473	1.39744640112766	1.7185355385482206	1.2456443608501373	1.639305706913445	1.5786059739795641	1.7950214709231282	2.0391863484894	2.4116708214387765	1.0	1.7921188898296934	2.665699392412164	2.8196974996921638	2.4223704375791764	2.6570972577833665
6.866523911491792	1.0	1.667189970671824	1.4939338985183066	1.3786701284832215	1.697742511990067	1.2283501971548525	1.6186442564036994	1.5533061407189486	1.7659266562241245	2.0151108769786465	2.384307168167791	1.0	1.7627596822010683	2.625573089174922	2.7864151060147	2.394081366075783	2.6266197977421637
6.8807994289793015	1.0	1.6854189473590724	1.5010346919782442	1.388764708553636	1.7066785540230867	1.236131445657125	1.6268914004833683	1.5644183911355953	1.7749477255417192	2.025873738460837	2.393541416666127	1.0	1.7258605417878259	2.5927901511178666	2.750123822960981	2.358307193149426	2.59593388288925
6.89507494646681	1.0	1.6722265260698517	1.4915788462273403	1.3803758904622152	1.6999383186909314	1.2300692904813508	1.6136169960694828	1.552207919412186	1.7711940193647457	2.01253374092488	2.3844075705408523	1.0	1.709376598949237	2.5774462195796373	2.7345081366455672	2.340751970062894	2.5831026175004377
6.909350463954319	1.0	1.6912435896469042	1.5026388660392067	1.3910478488329971	1.7085351881792223	1.2413262829174305	1.6274056631817804	1.5671362267587823	1.7839935528146231	2.028755922936381	2.4051881346454165	1.0	1.7037155913415885	2.5678717893926573	2.7319808535855983	2.338813646450679	2.5609534419662507
6.923625981441828	1.0	1.7167405607634356	1.5174823176275396	1.4014002618932329	1.7199075874043623	1.2574793927265395	1.6429026795938637	1.5815862342152072	1.7960231707400651	2.0478273197598753	2.420745376007599	1.0	1.6972436990713424	2.5540521713496886	2.7110150019745816	2.3196417685575508	2.5557634326240155
6.937901498929337	1.0	1.7502990669568872	1.5327644523612172	1.4178761401595523	1.740723135941863	1.2781122430925507	1.6604929958017678	1.6046607380437288	1.8245593935435838	2.074275242907752	2.447998248702059	1.0	1.6676752790716183	2.5224137662549433	2.6780720424051943	2.2906969855594115	2.520896687719298
6.9521770164168455	1.0	1.755606702310908	1.538671922126512	1.426550389099456	1.7454129667101994	1.2871854423268831	1.6663808662934851	1.6092325627399053	1.8363808248895204	2.0862286627305946	2.4544710078561787	1.0	1.6676938869473403	2.5260489069017416	2.684975104933751	2.2983969428964324	2.5437251119633344
6.966452533904355	1.0	1.7533261777313391	1.5373024278776133	1.4210585500240747	1.7455700266069303	1.2814440210296232	1.6616383323119277	1.604844952871803	1.8260662417480862	2.071229939744926	2.450251343862855	1.0	1.6892173360124108	2.5459715206071403	2.700300203010138	2.3126553451287393	2.5457632210594845
6.980728051391863	1.0	1.7526189311569387	1.5355101512183431	1.4234414924892393	1.7399398257029297	1.2825988017954824	1.6650691214247666	1.6064477186509905	1.8284434943889876	2.072819667530074	2.452452297076672	1.0	1.678733569010419	2.5269276832950798	2.6861949209207765	2.290405378032154	2.5328472906105426
6.995003568879373	1.0	1.7299607334327045	1.5220612651974004	1.4063598246028117	1.724647539077052	1.2636486758719423	1.649588368029835	1.5912478265114705	1.8008806614017914	2.0552178836974755	2.422818395280231	1.0	1.6666003031695542	2.5208076731419093	2.6745695312293263	2.293243044402541	2.518475903852795
7.009279086366882	1.0	1.733285127961289	1.5247123052861364	1.4108450277174096	1.727670405307034	1.2709113778983907	1.6519676904683194	1.5885936440154582	1.8060246880591473	2.0586532350173674	2.4259134836629377	1.0	1.686921613590362	2.5303785851354768	2.6975380038432597	2.3084406103029305	2.5366940843585932
7.02355460385439	1.0	1.7360653992505508	1.5271012065466323	1.4145816092286394	1.7345642751952735	1.275003417877238	1.6503504967907623	1.5954114778642556	1.8168597117762202	2.0670445396670694	2.431716601976788	1.0	1.7141434272159781	2.5602643866413497	2.7201886005804643	2.328111106918527	2.5670399146876637
7.0378301213419	1.0	1.7088840518927593	1.511728837772311	1.4003206968066921	1.715012061255805	1.2530764652363136	1.6359618951828054	1.578442360288356	1.7873352691230093	2.0378317816598597	2.4002398689119913	1.0	1.6751645533988708	2.521777035030916	2.7495181936762085	2.295972458205954	2.6011136892804547
7.052105638829408	1.0	1.7112945481320307	1.5159249239686432	1.4005389510300055	1.717340955493727	1.2635028590567972	1.6319065981310743	1.5793199356672103	1.7880512768117427	2.04056841981705	2.402789794979469	1.0	1.6739518168083731	2.5138400535373524	2.741576963866179	2.290778384850253	2.585617836906893
7.066381156316917	1.0	1.6959560290038649	1.5050261687640276	1.3923872445446	1.7079248507394578	1.2476772212007263	1.6277279075521545	1.5697328259055099	1.7776972501369923	2.0243059481585375	2.384152863049412	1.0	1.697716771661203	2.5414627334251287	2.7733486208190987	2.3002208158417905	2.6157152854700136
7.080656673804426	1.0	1.6748094091369985	1.488620178241213	1.3786966350074215	1.6894808476138552	1.2341105958543783	1.61353222103439	1.549289874747458	1.7598526058839254	2.0041639784922642	2.360985367342526	1.0	1.670247711542033	2.511794785769819	2.737709380165989	2.2820087330934085	2.5942328714878045
7.094932191291935	1.0	1.6532470094740024	1.4763556193710214	1.3653799511305071	1.6816721949126214	1.2222241417760886	1.6011529239927045	1.5351992249285393	1.7426566630181402	1.9840360218296071	2.339022357545406	1.0	1.6631834655091018	2.5021740855567414	2.7335731487537176	2.269439417635019	2.5781446416815372
7.109207708779444	1.0	1.6147094743740167	1.4534750023089533	1.3451248387269201	1.6971603724567186	1.2421808026013392	1.6193621430222873	1.5106673362626708	1.7665339854427962	2.0132548376899884	2.3740207574189403	1.0	1.682938789362694	2.5114165624654587	2.7442034325910383	2.285617332648463	2.5900131353927778
7.123483226266953	1.0	1.5941548464403223	1.441287453291798	1.3367846871169462	1.6869960054990758	1.2349359819229222	1.610088521877611	1.5035882986173656	1.7609878931157166	1.9877166705338392	2.358394484683573	1.0	1.71770358087345	2.475870461300924	2.7034194914694054	2.2481659020380347	2.55684202781714
7.137758743754461	1.0	1.587784029392414	1.4414848211890234	1.3349562685319643	1.6883186894429305	1.2365606353349132	1.6078468480409196	1.4986179393056296	1.7536789622219582	1.9954004295901253	2.3568530863856525	1.0	1.6877815054853285	2.4470385907127223	2.6666464631343145	2.282770743554498	2.5195988691957676
7.152034261241971	1.0	1.5887943232961406	1.435931738389652	1.3313016257879176	1.6794936430853595	1.2347464248561826	1.6040024905004326	1.493376847326459	1.7506304112414575	1.9901012583133073	2.3439465639214556	1.0	1.6598753215049575	2.425645350931833	2.642803950914795	2.273300584904073	2.4990195022471706
7.16630977872948	1.0	1.5838741852620697	1.4348630484795	1.3306116146384568	1.6798845416190746	1.2294652598561076	1.6022993043925444	1.4900002965793564	1.7539178907321284	1.9886698746815403	2.3366402246483435	1.0	1.6717209238312596	2.4288249007507274	2.665929964996302	2.2818912814756533	2.5159932914055547
7.1805852962169885	1.0	1.5510338738616218	1.4136910328250356	1.3088229244428553	1.6571808314347365	1.2074471926851817	1.580622179010743	1.4709627858200638	1.7790975233955582	1.9571633658431185	2.3099495360228683	1.0	1.6450283036875541	2.3999579553289334	2.629778979433591	2.2492267901731733	2.4785868262167416
7.194860813704498	1.0	1.528660726669314	1.4029291396600574	1.3006658121771948	1.6468667897583185	1.1950533002719692	1.564987309392903	1.4512675565576663	1.7622006976863007	1.9398377219010041	2.2850155570784327	1.0	1.6325927162597185	2.3916409870545845	2.6153528104526362	2.234039529024022	2.4592961934292425
7.209136331192006	1.0	1.5003592704068582	1.3834391667434542	1.2798129969485272	1.6672858108742452	1.172183978612806	1.5488630804835526	1.43398402238415	1.737146252804504	1.9185683130871518	2.2498191801313787	1.0	1.6312683906363676	2.385127332784705	2.6079165641635984	2.2348942496252464	2.45480934488183
7.223411848679516	1.0	1.48583876984666	1.3798342996661903	1.2764508777607726	1.6671996761726087	1.1645367820678878	1.540642639785978	1.4266026979033717	1.7302087246389823	1.8970444179335584	2.234221114690378	1.0	1.6384046530471985	2.3893635135884956	2.6095042841234655	2.2337606255188445	2.461743263800111
7.237687366167024	1.0	1.5001774794016325	1.385560300681432	1.2800432844426402	1.670651166301386	1.1779949401050627	1.543558144686358	1.4371609948827255	1.7372103732267814	1.902722717168991	2.252087474323953	1.0	1.6564273759310364	2.4075159933365127	2.634556429721777	2.2649702385531487	2.486798437721223
7.251962883654533	1.0	1.4904084483257505	1.3808376581757056	1.279264529159593	1.6647175747141882	1.171351317257842	1.543078013980737	1.4338623322153439	1.7331615302776537	1.9046672407576173	2.23650910863568	1.0	1.6424361371178915	2.394092109109091	2.6159673384709587	2.2390403597944983	2.47016426736392
7.266238401142042	1.0	1.483247538422349	1.3755126300810843	1.2731354209169	1.659379021204753	1.1683991673987295	1.5374200724526021	1.426341829891705	1.7286760306613462	1.8931235425159625	2.2304972377309333	1.0	1.6303936419710814	2.3759485906118596	2.5977255603068867	2.2277437957165316	2.4532393667270718
7.280513918629551	1.0	1.4960150523012532	1.38709146420083	1.2823265858035113	1.6698763127584078	1.181291121412303	1.5454614109792306	1.4331236680070136	1.7380976974240079	1.9027395250748809	2.240195280655116	1.0	1.6418321887178542	2.391468832025738	2.6076582150520053	2.2355646329314682	2.46138667373837
7.2947894361170595	1.0	1.502085310404203	1.3853020115961627	1.2838439120299054	1.6681157040322598	1.1766117825860742	1.54372544295998	1.4373405543716937	1.7319932642816145	1.9023566214218373	2.239102272896371	1.0	1.6458087018730465	2.3873794368684784	2.608627361271634	2.2347837767395125	2.463024561737649
7.309064953604569	1.0	1.4690201746886449	1.3655836232019625	1.2652427146546201	1.6890442045847058	1.1581994901396344	1.5243122005753833	1.4132887618836443	1.7143324940255857	1.8763653636068667	2.2157238391029797	1.0	1.6312239824369934	2.373496126764109	2.598010504423116	2.222345682635448	2.445749172531129
7.323340471092078	1.0	1.4809763670582146	1.3764089770988779	1.2712852333891398	1.7022154999666235	1.1716045438242286	1.5365340149812088	1.423411051450167	1.7305018498962799	1.886614239505883	2.2265264603240027	1.0	1.6395099610026804	2.3821573670836385	2.6044049908308224	2.232064739298876	2.457499414155837
7.337615988579587	1.0	1.4879651651436527	1.3772976552466538	1.2783394156863344	1.703249486843488	1.1706537375857138	1.5362604365160055	1.4280685248079	1.7269862227334591	1.891289962574827	2.2307720969532547	1.0	1.6218873464854	2.361612788750996	2.5774410737131213	2.208902077194738	2.43514586055424
7.351891506067096	1.0	1.4813299216675522	1.3739123197200276	1.2677937168961908	1.6973010012496519	1.165676233981438	1.5307431867082337	1.4198523797770433	1.7157567681939532	1.882294554380167	2.214661641198887	1.0	1.6301260290032475	2.363219706692054	2.589573490555889	2.216589728881833	2.4384714691205343
7.366167023554604	1.0	1.4742486992679105	1.3702137597354203	1.269366541365105	1.6891752522541301	1.1578212413151894	1.5255924487366164	1.415383401499256	1.7127196088173315	1.8790818758961227	2.2077660518817384	1.0	1.661459772976918	2.3971326090218525	2.6141052387885484	2.17880525919422	2.4005666151124774
7.380442541042114	1.0	1.4682099387142582	1.3638203922546388	1.2636348496686791	1.689822820022043	1.1577011611118884	1.5195125077549019	1.4112044270567625	1.7046604852194185	1.8676441919593776	2.2037848952086367	1.0	1.6286695589896112	2.3614944419077233	2.5861140035199064	2.1458073334356516	2.366391985523174
7.394718058529622	1.0	1.4478631404786328	1.3509645145415257	1.249797292576333	1.6727334503237596	1.142154160047133	1.507758829926124	1.395016637436441	1.6884090492838948	1.8485432287938992	2.1800248278961725	1.0	1.5976921846126229	2.340065394682834	2.558113675671142	2.1115901467372162	2.3299362766519365
7.4089935760171315	1.0	1.4146510032437152	1.3350143471939702	1.2353800958367427	1.6535918553483682	1.1241684136219425	1.491022751424806	1.37207547614757	1.6689312277445065	1.8177236239958257	2.1439600000739	1.0	1.6103099078873153	2.344304105064845	2.5655235860442596	2.129747925767859	2.3464003650117933
7.42326909350464	1.0	1.4209039409151019	1.3378347272430433	1.2407143737742836	1.658587601273922	1.1334882392713062	1.4908277620343025	1.3821772269103334	1.6700768613146493	1.830403028274799	2.1577645682522855	1.0	1.6443143498574182	2.368683247434137	2.5944396283828617	2.1572524173567458	2.371618011668601
7.437544610992149	1.0	1.4231509068594421	1.340514496993242	1.2428833145962328	1.662036953289841	1.1331130753552214	1.4947717442532371	1.384729863756477	1.6753771717451595	1.8357531777247131	2.1525623365133466	1.0	1.6308223660025383	2.3593902731133083	2.575508855093789	2.1434331752034614	2.360426811710967
7.451820128479658	1.0	1.4180397362926935	1.3314689581375134	1.232033728430465	1.6526207977503733	1.129222471678724	1.4893061427629035	1.376351965585398	1.6644445300642619	1.8242881937707192	2.1418790845068516	1.0	1.625987638440534	2.354929560457558	2.578720543582442	2.1386313180830028	2.3520195079958484
7.466095645967167	1.0	1.4069127419173932	1.327270372119284	1.2271008795286074	1.6454623108832018	1.1212786136105832	1.4791963538551545	1.3695830006192826	1.6545204876331085	1.8115470274597096	2.1379555719127765	1.0	1.619980079300659	2.347303290885257	2.559549524602944	2.124721611396767	2.343210764401559
7.480371163454676	1.0	1.4103017843158026	1.3322034280567419	1.2339450568603387	1.6501475640477286	1.1264462840663418	1.48434848126373	1.3778836773448873	1.6601275490484086	1.8127651196295487	2.1406239428032503	1.0	1.6141992739594575	2.3379987912293627	2.5523560013922286	2.1152643265603923	2.3366033587450863
7.494646680942185	1.0	1.400679512955263	1.3265272671198622	1.2289348791919807	1.6419114924328007	1.1188894431371887	1.4813763395157726	1.3684753734640966	1.6525523030913112	1.8050778556361324	2.1354925282597574	1.0	1.6268046984340139	2.3592884074700082	2.5743266887817953	2.138032419586284	2.357057815155498
7.508922198429694	1.0	1.4099513857055872	1.326578706381207	1.2300581177991463	1.645035270687388	1.1252843689314065	1.480223508406964	1.3689621653411594	1.6511092617249423	1.8070886986114614	2.1316096213553206	1.0	1.648448859970694	2.3681116500121266	2.5883824146305217	2.1527633513822506	2.370167245295883
7.5231977159172025	1.0	1.3757029358286537	1.3114852303128903	1.212205827142307	1.6236210015604406	1.1478417932918084	1.4613375630828425	1.3493554919900037	1.6278651385716687	1.8362654571019363	2.157870989292433	1.0	1.6322577553509987	2.359983280209546	2.5790924096671994	2.1358867767100387	2.351924870620933
7.537473233404712	1.0	1.3396993103108685	1.2896870328647476	1.1928596298231917	1.6057353848539297	1.1287704888753705	1.4824387226787286	1.326411359290828	1.6006681256737842	1.813216375926078	2.14359096202744	1.0	1.6657318454336232	2.379429085577712	2.5968200419190484	2.16671573673393	2.3779525953429603
7.55174875089222	1.0	1.3324371936927915	1.2818797286673618	1.1883420748461824	1.594518929749655	1.1220544261500665	1.4759997169509542	1.3196773385743268	1.5915128458468768	1.8023074865740702	2.120911304748974	1.0	1.6924031843325609	2.346876059336468	2.627857097042207	2.1289947736220025	2.404101449169161
7.56602426837973	1.0	1.32975134474139	1.2847425390021399	1.1885108048705881	1.5960068875952858	1.1251245313022011	1.475299787779952	1.3215544388591076	1.5920294683276879	1.802477526042879	2.127590580984682	1.0	1.7233831996495836	2.3653844186062387	2.656422353592512	2.153761972009245	2.368820511665131
7.580299785867238	1.0	1.3425799027860508	1.2848319900930079	1.1934073677105703	1.5952995099982281	1.123161998432498	1.4821092306480805	1.3232684414906635	1.5976469670801206	1.8107002945855868	2.1241108667610575	1.0	1.7540371202977585	2.392381439780374	2.681225859879082	2.182425533568959	2.3321899721085115
7.594575303354747	1.0	1.3209895527288753	1.2732671053403664	1.179388638497458	1.5869142657068736	1.110347855062029	1.4661957288513987	1.3066941538411567	1.5818990512265203	1.7899871995468062	2.1024807248439905	1.0	1.7649199440624244	2.412609692721224	2.6971299274896907	2.205635261029112	2.3433236015674233
7.608850820842256	1.0	1.345986731988049	1.2892018823332825	1.1923385917799583	1.6034131210807994	1.1300745711046605	1.4856828982387762	1.3253183675563007	1.6029069429176506	1.8085763867035067	2.12852331869244	1.0	1.7615114988876401	2.405780517226823	2.681953008304633	2.1863810335770553	2.326445600817758
7.623126338329765	1.0	1.3636941135199139	1.3002257532191286	1.2079802443815961	1.6141593387005448	1.1408706717482655	1.498279742689193	1.3365135541277882	1.6167437435074103	1.8262631447308963	2.1549819299547126	1.0	1.7433360699429428	2.3882630820762847	2.6711383185971274	2.167244502742326	2.3012301737881997
7.6374018558172745	1.0	1.3968311983330595	1.3178180765297673	1.2222263240395368	1.6281959296376498	1.1617328532037612	1.5132132878813742	1.3567887539067494	1.6370069969685868	1.846181479231305	2.1722282105912853	1.0	1.7650944657814511	2.4057601325196343	2.68506019838354	2.1923628123807317	2.3273058140753866
7.651677373304783	1.0	1.4005350451694425	1.3239544297672334	1.2284327312355117	1.6341760730450203	1.1677129670069317	1.5186692525675873	1.3696858366050477	1.641329603577963	1.860480583499891	2.1791554525020844	1.0	1.788049447812112	2.4260746413063456	2.703771079920652	2.215363900461378	2.353429830828623
7.665952890792292	1.0	1.4302346578204108	1.3415417039526147	1.2446552920623515	1.6527669638029105	1.183409508525362	1.533918587313174	1.3863041604397186	1.6146433498765134	1.8816294745455329	2.1450700195837413	1.0	1.8106613954581299	2.441541145957726	2.7251075567472585	2.2311035454684713	2.3770638726448974
7.680228408279801	1.0	1.3998645166107069	1.359779185916006	1.2634447018299961	1.631817456388902	1.1619718066829123	1.5548633633040108	1.4049551356842915	1.5876710563982752	1.8551028451052054	2.175364617157455	1.0	1.7935648156018593	2.4302720551922086	2.714063543730381	2.2317641496326774	2.366827908369433
7.69450392576731	1.0	1.4124376819867872	1.3675823719381852	1.2717153739314657	1.638747011070616	1.1743322569139665	1.5661660743155488	1.4122468589781743	1.5990525854325623	1.8601066068655485	2.1906015398197205	1.0	1.8261792901076628	2.4540755144738844	2.7388686835525786	2.2512779798500073	2.3861507035097187
7.7087794432548185	1.0	1.4129783282866315	1.3707599576059368	1.2691656783299434	1.6389357725208331	1.1757109333730598	1.5635899558914277	1.4180846522687243	1.5916342841053464	1.864177923680582	2.1835569757042887	1.0	1.845822322095642	2.4841995724545245	2.764230147615339	2.2713426445732554	2.4023284660743456
7.723054960742328	1.0	1.4072988697558664	1.367311548911673	1.266796908787441	1.630756014108249	1.1779801021307836	1.5602779997495362	1.413000142239579	1.6036366397039816	1.8566800225197693	2.178590031279267	1.0	1.8385146585080256	2.474376558935063	2.7472502148762805	2.25877730333291	2.3981422037207443
7.737330478229836	1.0	1.4006215229786942	1.3585918135698398	1.2656555507720069	1.6239324598371394	1.1677270374292854	1.5536487877969538	1.406952821622974	1.582047467476789	1.8467148907980477	2.1696313958664843	1.0	1.8260235482417007	2.4595340235364977	2.731716660110018	2.2451130286269914	2.381677590038188
7.7516059957173455	1.0	1.3821656419375485	1.3527590949475838	1.2569373856095738	1.6172429253766436	1.1561517735718285	1.5487895281754067	1.395425502552501	1.569348982991464	1.8354505811423365	2.157888501608043	1.0	1.8019180401121773	2.4301583206157455	2.709846707891278	2.2189842423241277	2.3622856294851307
7.765881513204855	1.0	1.3893411042633734	1.3565863245074083	1.256876414927633	1.6166225130523286	1.159713199254484	1.5462242811736666	1.398440161528179	1.5696360175422073	1.839111120317623	2.159057267385863	1.0	1.7871433215491463	2.4150063823003975	2.6943973101592302	2.2012159627763754	2.352861976241641
7.780157030692363	1.0	1.3859178346484993	1.3541511945433893	1.2571781044554498	1.6166596743345525	1.156643515885222	1.5460107180345646	1.399101300566189	1.5733245880952835	1.8379703361357942	2.1511935977540997	1.0	1.8156725860355671	2.3778719635014434	2.717880558660707	2.2256204037511327	2.3741202246764104
7.794432548179873	1.0	1.3832952252754889	1.3521598906273373	1.2578461410251418	1.6184395239812517	1.1602749835431263	1.5462792964038956	1.397757010495762	1.5698231154648998	1.8351311080682833	2.148926284975161	1.0	1.842996526947603	2.395002390916016	2.7447119971923937	2.195049378804904	2.395237409802252
7.808708065667381	1.0	1.372365246063705	1.3428946634253303	1.248779815271623	1.6060878622088255	1.1534463206761687	1.5357793301648313	1.3895103149469867	1.5579396918464932	1.8205530314682208	2.1345609164690265	1.0	1.8114501810309407	2.3687091304944934	2.715046480378149	2.16118777589891	2.3762983280206513
7.82298358315489	1.0	1.3592480241033709	1.335467770902931	1.2416159594821778	1.59615348318781	1.1392529901780744	1.5280615723858095	1.3802944120941332	1.5469210133216809	1.8100047982205987	2.1201566592621868	1.0	1.8017329608867185	2.3645678665595957	2.700829470794277	2.147281350564561	2.3612041611672216
7.837259100642399	1.0	1.3437469737184167	1.3259792772735781	1.2312880640509853	1.5874557070591564	1.1320539449452038	1.5132889795854063	1.3722367429612234	1.5354429979695605	1.7902745519174088	2.1029638386329896	1.0	1.7900676368108446	2.351772409805636	2.6868716134469093	2.1323180683770593	2.3466030934404865
7.851534618129908	1.0	1.3192116721538814	1.313238562600007	1.216823302098312	1.569549943779959	1.1134521099159138	1.5021077557779223	1.3510549455552625	1.5114659902190648	1.769755052622741	2.0751428581383866	1.0	1.8224258695062456	2.3752406541789144	2.712540349165081	2.0962556456445602	2.366266445595188
7.865810135617417	1.0	1.2854433688185884	1.2945505867742382	1.1999608949925153	1.5510713083475767	1.095257157092663	1.4815568048545882	1.3287604170579255	1.4896552221026562	1.7452556556906824	2.040468335978406	1.0	1.7961378160455554	2.346841292237239	2.6858154578255142	2.0674272277340853	2.3489681559996534
7.880085653104926	1.0	1.2958480026811074	1.296763151962572	1.2056791444773687	1.5572792950240124	1.0995448401282801	1.4856220373076023	1.337780851975954	1.4956511720724093	1.7476468755769607	2.0532168529535104	1.0	1.816889829477347	2.372270907599196	2.7069372029112846	2.0940171440209134	2.3700563157057326
7.894361170592434	1.0	1.314550001484816	1.305959773014779	1.2163837480895694	1.5674960851291073	1.1104585284420496	1.4963086540391592	1.3459030286117633	1.509635177798737	1.7669397739407895	2.069630338939841	1.0	1.7813157747854662	2.4033915322454984	2.672342224739247	2.060455899981638	2.4018835567153003
7.908636688079944	1.0	1.3142336231202414	1.3099318542614178	1.2185579490891523	1.5676215788178802	1.1197019978096914	1.4979478312200984	1.3474634385799784	1.5094785037540128	1.763608641102332	2.0674968242948326	1.0	1.7912836474451501	2.4101289695315655	2.6878199284958333	2.065270803038361	2.411032581547219
7.922912205567453	1.0	1.297338481798453	1.2973183717010415	1.2048824394037183	1.5552476814431886	1.1044130735702695	1.4833963214471806	1.335049384519864	1.4974058832078638	1.7413369566244814	2.0437272774650426	1.0	1.788635753176452	2.410135778334015	2.6811896714553667	2.0571048958729374	2.40270089499741
7.9371877230549615	1.0	1.3068783614133355	1.3024494458088662	1.2132245074282355	1.5638654657401705	1.110303788624032	1.4907918748695634	1.34364194979252	1.5013953942959646	1.7572513829289889	2.0616870972428183	1.0	1.807523968297982	2.4250185151923467	2.7035985254853374	2.082043678203214	2.4172775332606333
7.951463240542471	1.0	1.310401318588878	1.303641423239199	1.2121155878322332	1.560564270658038	1.107377339500607	1.4918361815319598	1.3446523245989805	1.5015906358688937	1.751982574787923	2.0571505006636084	1.0	1.7950356652037267	2.4107777031889044	2.6829399928927415	2.0648886589698616	2.422398927651476
7.965738758029979	1.0	1.3180299613736124	1.309708891474306	1.216584658763104	1.5670009806235465	1.1195923496012872	1.4944710110265649	1.348869963459594	1.5065870670438954	1.7639755236675434	2.0700346959993237	1.0	1.76087625909322	2.442286625941825	2.709420901808424	2.0970279851638445	2.436646977213666
7.9800142755174885	1.0	1.3079807811863513	1.3030367098611457	1.210592656381505	1.5567177041716351	1.1055125473255265	1.4860012689343118	1.3361390259521837	1.499897655879622	1.7475152926493243	2.0525896461018953	1.0	1.741963766015752	2.418243075149702	2.692407198542942	2.075591345331415	2.427470227881027
7.994289793004997	1.0	1.2984473701813406	1.3030032149145467	1.2065270307275153	1.5559890909404495	1.1077059385476367	1.4855542866495817	1.3365084733600276	1.494677332084077	1.7454460471919608	2.0487436213276933	1.0	1.7271252732483655	2.407639432849689	2.6787655590449084	2.0626861307535846	2.409059879764478
8.008565310492505	1.0	1.3105731901784528	1.3017471226958208	1.213909942726539	1.5608301364982484	1.1115950155016554	1.4882424534093808	1.340821412505151	1.5018448475687602	1.7521298031809853	2.051717063283582	1.0	1.7248668053401273	2.405443191727919	2.670641257878466	2.071413497301507	2.4055117323737276
8.022840827980016	1.0	1.2960782754541917	1.2963263847452695	1.205438337211279	1.5504735809211216	1.1029291719527607	1.481420937432847	1.3323572606663086	1.490413226774905	1.7488178693116105	2.0404050318535676	1.0	1.6947253665382584	2.3754775250616476	2.6383740053106095	2.1023986574101494	2.370493433646449
8.037116345467524	1.0	1.2881922051993848	1.2901773734653963	1.198374806236609	1.5451263100461858	1.0977543014109865	1.475853267165187	1.33232888856781	1.486461946872825	1.7344485469863877	2.031053574888127	1.0	1.6968033348543556	2.3695809435788826	2.6394412271716563	2.1016370465666716	2.3671645769586642
8.051391862955033	1.0	1.2740002980423022	1.2851545453307693	1.1947876042568204	1.5397934216950975	1.089959068563037	1.470371117699281	1.3190396418782548	1.4772462708721161	1.7254294746232235	2.017934908045963	1.0	1.6891313829825676	2.356641859888937	2.6230655571430725	2.09267878258854	2.36211376797669
8.065667380442541	1.0	1.2660200217856163	1.275863437997103	1.1867963024673416	1.5293837125518865	1.0858699526628441	1.4573507149096863	1.3105970296187892	1.4664744115350703	1.7127272701715657	2.0090816179552093	1.0	1.7166004735896319	2.3270327138589746	2.6520622104195763	2.1190817827278625	2.387258167774582
8.079942897930051	1.0	1.2326565480187104	1.2922349985232149	1.1691578567640706	1.5091848250771571	1.1001292911026874	1.4360325691482316	1.2888978525616452	1.488163496175796	1.7376625656163445	1.9806622530496623	1.0	1.7456476705377355	2.3500378844122265	2.6796123821300086	2.148036019694347	2.3515212806755854
8.09421841541756	1.0	1.2567106833521697	1.3099156408736383	1.181551104279967	1.5240117996886209	1.1158557011342862	1.4555337525701686	1.306235997860974	1.5055507892578333	1.7578929385614344	1.9884228772574704	1.0	1.7225475857571628	2.3262735135165964	2.651859101833958	2.126785597248637	2.323829930059086
8.108493932905068	1.0	1.2483925471739417	1.3017095683523023	1.176165236429536	1.5140046197818235	1.1152259977658434	1.4465308075662329	1.2963098827909088	1.5006540904304615	1.7404114718818384	1.9727990837822924	1.0	1.708486757791399	2.3139627797757294	2.6579183955607757	2.1106790294095132	2.316091869198281
8.122769450392578	1.0	1.265101574557235	1.3143952152210792	1.1854871244580707	1.5296092145264142	1.1262168258216492	1.4560167472943588	1.3107449513106224	1.517333990420097	1.7664716651325572	1.9981945338712612	1.0	1.7159435786135946	2.3190850191208403	2.657214874885581	2.117471865691681	2.3117128334782526
8.137044967880087	1.0	1.2406153937516984	1.3017173169319618	1.1725995664984858	1.5138961336321795	1.1130609189621006	1.4392192402225965	1.2936595729572486	1.5007434058460958	1.7425294212651767	1.970374887805713	1.0	1.7071849481256562	2.3077623708424775	2.6354676573306146	2.103270706958683	2.3037489705497443
8.151320485367595	1.0	1.2570765810418252	1.309558576153405	1.1833355258928075	1.5226440991628434	1.1259557403116118	1.4520234304116784	1.310287214803317	1.5085369196139156	1.7574994063507	1.9868850067293753	1.0	1.7034960561667618	2.2976268811953133	2.635056186596473	2.1019951921849382	2.305883166647307
8.165596002855104	1.0	1.2468045551705598	1.3022180040732354	1.1750959767815443	1.5137924604149329	1.1118365973081201	1.441647991416078	1.2943542957105825	1.5024136244056752	1.7459940569792196	1.9779509958566046	1.0	1.7010247554978501	2.3100362472100833	2.6451630672264255	2.108616099339083	2.316062359970093
8.179871520342614	1.0	1.2211140743736215	1.29051246567595	1.1610799639501752	1.5008220143385227	1.1046299847038579	1.4299926632547817	1.283743199554006	1.486142195084995	1.7279747329925885	1.9509774436248253	1.0	1.6761837675585558	2.2798676131724465	2.6742709521788677	2.0806478509876882	2.284117034759341
8.194147037830122	1.0	1.1918764176549934	1.309412668841581	1.1433997332544619	1.5183881693071453	1.1245689687496843	1.4494054188485055	1.2628314513361767	1.4597979949128983	1.7534208027221099	1.9219510397404918	1.0	1.7057122647271195	2.2944659738947566	2.6952096824567082	2.091643160495665	2.2989682378256076
8.20842255531763	1.0	1.158855410541158	1.290408267083186	1.1246091815738521	1.5357795784517572	1.1421666987430061	1.468408843432804	1.2802033564026818	1.478221340778299	1.723614513007892	1.9502643319344977	1.0	1.6841036129765952	2.2815671982424752	2.675905500805492	2.081543715743989	2.288660543762027
8.22269807280514	1.0	1.1633518663125297	1.293922790884387	1.1301130025802568	1.5406653719321768	1.1454371431382095	1.4711398126701885	1.2874191838604463	1.4873694443635799	1.731333773549823	1.9539495122305992	1.0	1.7124675606199073	2.2987934893336046	2.6963658965982606	2.105108534316144	2.303849187336128
8.23697359029265	1.0	1.1554486147157548	1.2887992341766028	1.1229292029152707	1.5355810421537948	1.1407016255480984	1.4706781400097388	1.2806104438077281	1.4808336282194485	1.7206161216768083	1.9427768488511512	1.0	1.6997491707671317	2.2950710364671147	2.6861879480457755	2.0912845101906488	2.2959088168518287
8.251249107780158	1.0	1.176123410962275	1.298888837026195	1.1371863163911273	1.5493264569141492	1.157108807781069	1.4796343918943098	1.2907520913938555	1.4977281000336677	1.741954396893919	1.9642222066203106	1.0	1.7206310442009016	2.314237969778026	2.711733449976543	2.1155401910446634	2.3174909199705764
8.265524625267666	1.0	1.155968110179299	1.2900211807808994	1.1270438503568447	1.5363266330959047	1.146139265060903	1.4685414349981727	1.2842769787814887	1.4815489653426737	1.7263484005428231	1.9531608798688174	1.0	1.6880839396514067	2.3423933936245014	2.7312328482636525	2.081586990284716	2.3380306228649737
8.279800142755176	1.0	1.1664003091343846	1.2905353274030344	1.1298135453255396	1.5385233403500114	1.1507365913594463	1.4730773590020894	1.2839500824322552	1.4875377805846774	1.7220804438872455	1.9499877875962892	1.0	1.7178461153072861	2.3727317522396723	2.697060093598039	2.1117370124176507	2.3136909751186288
8.294075660242685	1.0	1.1684848859874344	1.291584155648759	1.1306362469054005	1.5385984095112426	1.150517267030826	1.4720807018749749	1.2865997337917705	1.48611436976736	1.7223048593759585	1.941493943161925	1.0	1.6969212920164964	2.3456166404005723	2.6894147560406974	2.0871514307612458	2.2807444804796306
8.308351177730193	1.0	1.16849239293586	1.2948722099405094	1.1329863300025664	1.5411540038446687	1.1513348752886383	1.4741136353545807	1.2904060282222378	1.490426499016715	1.7312183677920485	1.9517230823740166	1.0	1.6901431450876416	2.336881410286231	2.6682731376471365	2.0832822184071933	2.2768510858790183
8.322626695217702	1.0	1.1538135651142762	1.2851941832841853	1.1211360589686443	1.5322274183397564	1.1390647921417805	1.4640714804172517	1.2770670755297335	1.4767519053642124	1.7092467546119996	1.9380531153469993	1.0	1.7146077264263486	2.307623979079279	2.693923262039398	2.100907337751218	2.302445014465004
8.336902212705212	1.0	1.1563176224051512	1.2846695853489518	1.124312311849029	1.5282727820631672	1.1404662984567981	1.4627994175941947	1.2787476834379559	1.4744178000259183	1.7065263108752597	1.9367523701221296	1.0	1.7440280799789292	2.3298235333071675	2.7217697727042927	2.0694408215804145	2.329413879451738
8.35117773019272	1.0	1.185344933643773	1.265591169616626	1.1403711022443228	1.5103278363497106	1.1207264094369451	1.4815136163426925	1.2958299166676137	1.4973329201196335	1.682184623459154	1.9611354666015481	1.0	1.7500239573422296	2.3364867037536716	2.719114299118175	2.0801642631868233	2.3310564526569912
8.365453247680229	1.0	1.1883571586636361	1.263572743236741	1.141131648034161	1.511600908676737	1.1172474101578593	1.479499549616328	1.2993254572253137	1.5006136233314846	1.6809962431023537	1.9625244044147228	1.0	1.7421763918919981	2.3192296798428895	2.7114438141120014	2.0640412376889787	2.324484944291463
8.379728765167739	1.0	1.1663115843801273	1.2560526180526859	1.1337015451571044	1.4945572122271802	1.104209069243754	1.4716776691603966	1.2856723218914914	1.4821165304620643	1.662087595308409	1.9425011210669836	1.0	1.7529347225035061	2.340764220672019	2.7180546940905703	2.074368541292326	2.33035734535099
8.394004282655247	1.0	1.1593262791211933	1.2446016455068094	1.1267368528773234	1.4882340882617486	1.1016455539231662	1.464746615627518	1.281576118687493	1.4703662920384428	1.6541589805952888	1.9348263295160435	1.0	1.783467280925592	2.361957978478249	2.6922232846038248	2.045324062135765	2.300801815694003
8.408279800142756	1.0	1.1499464068728726	1.240872094772856	1.1183740771100068	1.4839648388287476	1.0943491801040484	1.4542704993361109	1.2728116344641471	1.4674755279465936	1.6474339807034122	1.931427373758413	1.0	1.752667309451915	2.3351691979360165	2.659764763587618	2.06867109093265	2.2739121671904767
8.422555317630264	1.0	1.1728790667686682	1.2545996229195993	1.1321993356408502	1.4997805222690812	1.1075412305229146	1.466000560888696	1.2819503472727458	1.481708539349752	1.6652964129434795	1.949800181675207	1.0	1.7728376665280048	2.3465720006700437	2.675564720906471	2.092001795275567	2.285317439362963
8.436830835117775	1.0	1.1906069213494468	1.2656819967681876	1.1434680267982364	1.510049070284389	1.123575462990212	1.480296502209091	1.3027187679328305	1.4993557411792096	1.6774901978449	1.9675047993929908	1.0	1.7764959590630642	2.3505994309792277	2.674961558150038	2.088485955444966	2.2943982723878
8.451106352605283	1.0	1.1715688625943634	1.248582400872497	1.1312041573206342	1.5275327472496405	1.10598731988476	1.4641214953513584	1.2830064663658305	1.4774219554849686	1.6595837021330937	1.941045493384189	1.0	1.7554976806907132	2.328446964237913	2.6552894108861054	2.0733511993488856	2.2625180407814973
8.465381870092791	1.0	1.1669720056612252	1.2502647526042971	1.1311626740010279	1.535148679350021	1.1103542163471236	1.46430654511799	1.2857663193742475	1.474756607275438	1.6574166441319946	1.935138360720472	1.0	1.734812256952587	2.313739595061307	2.631215621848538	2.062385089410146	2.2457807923793816
8.4796573875803	1.0	1.1765450409699894	1.253593613843875	1.1333458598149257	1.533792379302502	1.1107918737702616	1.4669868966049149	1.293344813445829	1.4827105220080712	1.6633487030652447	1.9430892464965321	1.0	1.73016082481288	2.3058375247361598	2.627437485981691	2.053458714874922	2.243184939278903
8.49393290506781	1.0	1.1636081421637394	1.2491789097293176	1.1265099951203639	1.5293242076007387	1.1046934336889438	1.4637506950544392	1.2773498345879506	1.4789159879120541	1.6533074996296988	1.92831296059699	1.0	1.7066992029351709	2.279184606071941	2.6563985284738907	2.0224279466676025	2.2102871162697295
8.508208422555319	1.0	1.1594903280602549	1.2443375787716213	1.1270278317551654	1.5243073499033906	1.1010723678015657	1.4587044852072333	1.279917752070159	1.4725664321970737	1.6244938688292194	1.9222278614131754	1.0	1.715391857814231	2.296239642177976	2.67603729844234	2.0258286783352655	2.227029452826512
8.522483940042827	1.0	1.1566097162098767	1.2425255811362794	1.1246005516568645	1.5220468424826152	1.0987891644526315	1.4547970286941436	1.2720937067238787	1.4662622209857241	1.6419855251466684	1.9177872929725162	1.0	1.7459943881506974	2.317156520843369	2.6988717469991697	2.0530276561423335	2.1943338936566628
8.536759457530337	1.0	1.1594814633788084	1.2440768291358197	1.1269583455969683	1.519673145179963	1.1039336289288986	1.4580167424520118	1.2776392801506211	1.4696839308182401	1.6466033000253653	1.9259758669802975	1.0	1.7267528521331688	2.299727639333202	2.675629649606124	2.042659903966968	2.1850035080652725
8.551034975017846	1.0	1.1543580838467906	1.2415064487298102	1.1228843303566673	1.5235108696902009	1.0992036696684875	1.4556153172473654	1.2757727827982617	1.462431107183062	1.6437283201769235	1.919540870270382	1.0	1.7119107370741746	2.2900367993801636	2.673432816174106	2.0393068284129745	2.1637845191546283
8.565310492505354	1.0	1.1627459324075775	1.2463448605772693	1.126184663581998	1.5226660691724285	1.1013231386485964	1.458114379238212	1.2734953968595675	1.4667158882578635	1.6416048874147124	1.9182015341267706	1.0	1.7373329081155973	2.3016295298818337	2.683845029799767	2.041886434041234	2.175543754529455
8.579586009992862	1.0	1.1696902594069463	1.2470976968271164	1.13106575976715	1.5265431012924038	1.1058490604776259	1.4609405904388777	1.2796401862349627	1.4772215652428833	1.658354560280955	1.926198054202469	1.0	1.706539828650415	2.276150411743357	2.6572625181850196	2.02482131426651	2.153165882070682
8.593861527480373	1.0	1.1713116840881588	1.2498982994797063	1.1329017559595047	1.5261428404394994	1.0943238315256008	1.460412139683215	1.282423556590132	1.4777598816916484	1.6518111020333501	1.92454928942999	1.0	1.6947232128723249	2.2550591642342255	2.6330238205243726	2.006320440774724	2.1378235640649663
8.608137044967881	1.0	1.1444105343965671	1.234564954753701	1.1472978660573552	1.5085200149497577	1.0908564422735412	1.4431916481951839	1.301237781801998	1.455735282988149	1.6254697678922836	1.899817395873378	1.0	1.6705753764240803	2.242376415762619	2.6220033002313543	1.9904191411348517	2.112200480330711
8.62241256245539	1.0	1.1441083149380362	1.2352622610025148	1.1508974755890666	1.5072798475779474	1.089980601129757	1.4429512743786923	1.301045821653781	1.4535414763846244	1.6274401813199098	1.8994225163355225	1.0	1.6545112869271992	2.220814421481097	2.592488262914692	1.9618953095744585	2.0835528720226355
8.636688079942898	1.0	1.1125918359150464	1.2530701788021097	1.1332923428853192	1.489888176241602	1.0707444409305096	1.4609528793897029	1.2890144637541388	1.474993051784362	1.6011839679954738	1.9291918443701852	1.0	1.6295671856492544	2.1994849755252117	2.5679342255998674	1.9440694766568154	2.072724787976429
8.650963597430408	1.0	1.10143199071965	1.245645087173281	1.128355931759052	1.4826516527005218	1.065811537600881	1.4543583333557946	1.2773215450681932	1.467106740540409	1.5913964709996091	1.9225616178175056	1.0	1.6050275843056707	2.2283338109249047	2.55039161857773	1.9193711520323915	2.0410128487177683
8.665239114917917	1.0	1.0756192411861267	1.229183714280303	1.111305616519413	1.463470070787864	1.083669436251602	1.4347043525704208	1.258006504594948	1.446047084828857	1.6168676250498397	1.9457435789967357	1.0	1.6031372932737433	2.2218869432261013	2.544271099480504	1.9108194144294783	2.042890768992115
8.679514632405425	1.0	1.0763394298877778	1.2291921971916735	1.1130274782005458	1.46527592439837	1.0911986759951195	1.43856093902612	1.263933414883215	1.450928420126522	1.6200388252096962	1.9515432071936405	1.0	1.5996201682686668	2.21837617281584	2.528803614679945	1.9101928619363764	2.039271834124895
8.693790149892935	1.0	1.0555847932949955	1.21798668036715	1.1024389040206737	1.451181324319672	1.0745780250989847	1.4243977573424196	1.2536270274235117	1.4341245338806479	1.6088017607740972	1.9281783881091545	1.0	1.5902550519014338	2.216381951486846	2.5254893708993915	1.8996327535942807	2.02965374608082
8.708065667380444	1.0	1.0843761357249015	1.2344043604048112	1.1161252257170895	1.464733213834873	1.0923188060658162	1.4369896602546488	1.2598966434534833	1.4497347258939681	1.6195483305097036	1.9530367535644724	1.0	1.609719081338889	2.237174372873087	2.5429632997100464	1.9277073024884763	2.0343263789483754
8.722341184867952	1.0	1.1114454752813265	1.2496658804008483	1.131959902463772	1.448510566771894	1.1105754372936727	1.4523362924295968	1.2393704532681182	1.42612525658887	1.594824299236446	1.9809360434256287	1.0	1.5995279002863825	2.227378760942158	2.5372864539411104	1.9117425895353652	2.034533803720813
8.73661670235546	1.0	1.0928939122101022	1.2414515962801451	1.1224714199601475	1.436683910067017	1.1038285655651683	1.4503139748415548	1.232381614522365	1.4126905487660824	1.5794238173523838	1.963453660380595	1.0	1.5870491573163044	2.205258746941194	2.5067560782177134	1.8953535393891527	2.0188503273606977
8.75089221984297	1.0	1.1168410197312333	1.2536477542482773	1.1339073890524087	1.4484171433232529	1.112530599905816	1.4618522868282338	1.2416250027617102	1.4300071784123047	1.5977685247743962	1.9913966581530858	1.0	1.5580386285721481	2.185600715170798	2.492758854022928	1.8679119056256077	1.9982824122464669
8.76516773733048	1.0	1.1424926493664587	1.2715302523022531	1.1497874549722868	1.4651818204125702	1.1310740071296796	1.4779447100609757	1.2211889414261607	1.4501558021290446	1.6117412340031785	2.003208265081768	1.0	1.538399299594631	2.157102793488011	2.4697638801674753	1.847617813156566	1.967511344792222
8.779443254817988	1.0	1.1401711936063355	1.2634112008120897	1.1478102647163038	1.4625241206646633	1.1276302361691153	1.4734112844765834	1.2199699856089474	1.4454498035425285	1.6139394299653045	2.0047323260382846	1.0	1.5195661431218999	2.1340221429724995	2.437466003481088	1.8186052537481143	1.9431711694159115
8.793718772305496	1.0	1.1448921747273075	1.2704661527126675	1.1511669946304077	1.465706436476745	1.1319950021626828	1.4766200541048384	1.2235412598734514	1.4458146308516777	1.6207309802961145	2.0151897072167246	1.0	1.5339292870904329	2.154687426949575	2.4572635599214534	1.8389802259607961	1.959990102355155
8.807994289793006	1.0	1.1574484773949252	1.2726674497867907	1.1565919797128477	1.4682682670045293	1.1347434605382176	1.4830834871679865	1.2283426882312114	1.4524211327492562	1.6276485941873844	2.0134430479777645	1.0	1.5149544671987516	2.1292597811741985	2.436929057240439	1.8169813739375895	1.9488925896280085
8.822269807280515	1.0	1.1503822756695163	1.2750376348558672	1.1593998024531376	1.4726051424301705	1.139425042802774	1.4834975697023702	1.2285508171760817	1.4579028696652434	1.6252491877940791	2.021297653428565	1.0	1.536510387957681	2.1464732813719123	2.4536934057023414	1.8397272904629363	1.9566454681804277
8.836545324768023	1.0	1.1505335717717387	1.2743596406713058	1.1552027198868509	1.4668476912762693	1.139714161680957	1.4781266078437394	1.225396012836168	1.4521917351025162	1.6240378031839846	2.0119062781240675	1.0	1.5055871907737415	2.1242037111802983	2.434344388855437	1.8246084993868281	1.9353690495834472
8.850820842255533	1.0	1.156632830102425	1.2749175354578313	1.1557681750818343	1.4687643938575676	1.1406766576896763	1.4791624383745492	1.2242038805738185	1.4518945633744902	1.6277044986299418	2.0099873056570097	1.0	1.5302951587180513	2.1427036516314653	2.445902515445132	1.8424490337803787	1.951517850002992
8.865096359743042	1.0	1.1440234682935544	1.266328442039887	1.1480979656376793	1.460000583761288	1.1319364041334026	1.471091576583437	1.2170844634021354	1.442689926215271	1.612571053704129	2.001233717066528	1.0	1.554549634658494	2.1702745567962953	2.4672421186979765	1.859786170500169	1.9758146948746362
8.87937187723055	1.0	1.1224015837326433	1.2541526757999213	1.140649246088325	1.4475026125039736	1.122254893202491	1.4590906746182373	1.207555314708558	1.4326385926606995	1.5906876200903697	1.9782254838877	1.0	1.5403988279029597	2.152960439319992	2.4568767128598017	1.846185873461779	1.9734189763039354
8.893647394718059	1.0	1.1401073586188737	1.260686397488247	1.1469921846138604	1.4542628030073126	1.133348004953972	1.4681075670268506	1.2150337778107216	1.445173382354034	1.6062498427181335	2.0059105062189198	1.0	1.524555515312057	2.128872036159825	2.437730982756711	1.822208118337313	1.9484525502445549
8.907922912205569	1.0	1.1292959591553184	1.2552041683991746	1.1382927938559677	1.4501802235928591	1.1194724556795468	1.4603582769516774	1.2090492516245113	1.4309158217365316	1.5981558932128892	1.9791498028795997	1.0	1.5085620446525305	2.1142045509699705	2.421453735117746	1.8203759266818431	1.9384055007405603
8.922198429693077	1.0	1.1055994124429478	1.2422837891189142	1.1256693564112668	1.4357281364423815	1.1060424098456574	1.4435580402562933	1.2285980152523048	1.4123580372343603	1.5739432801978928	1.9506944056578006	1.0	1.4847738090393399	2.1016156096903105	2.402596471747068	1.7952594713846406	1.9177481945090877
8.936473947180586	1.0	1.0838834046278552	1.2353598115031503	1.1175924543841707	1.4217366873703783	1.095051419073472	1.4358076332678327	1.2200750087661127	1.3960858257298612	1.5599863102169484	1.9373762601030156	1.0	1.4548999382844765	2.118219056117303	2.4298284963337	1.8221206635237546	1.935914401468643
8.950749464668094	1.0	1.0804729174882606	1.2280066374507632	1.1150316837596554	1.4209493836762828	1.0908771153538142	1.4331596394684079	1.2166702967710699	1.395531958995241	1.5531704917239055	1.9322503796717314	1.0	1.445316797193294	2.1101308021662417	2.417444341906557	1.8104007548956407	1.9382994420963218
8.965024982155605	1.0	1.0516590799547207	1.2434683026637283	1.1315143308943558	1.4348726914519458	1.1098998841193295	1.4460220670664723	1.234247190654614	1.4140089622977967	1.525525222727088	1.9016869775587268	1.0	1.446507061600645	2.1115332468131776	2.4129220602069585	1.808787908367974	1.934099065109063
8.979300499643113	1.0	1.037416310011052	1.2390494759923083	1.1252600978185565	1.4284348133860814	1.1021883856699781	1.4359867202645966	1.2311856169554862	1.4054801912996402	1.5156801431716134	1.8846614132767967	1.0	1.441001090814758	2.1089527454123385	2.4081474762491153	1.798075268923006	1.9295302835561512
8.993576017130621	1.0	1.04033130788029	1.2371315913279417	1.1249694573395335	1.4286058622665767	1.1037333803053122	1.4390546427848498	1.2298326189806545	1.4079553544518018	1.512573760751177	1.8838173957387232	1.0	1.4355609146792034	2.0960395776413874	2.4011292679863443	1.8006516281412612	1.921654461646012
9.007851534618132	1.0	1.0453850501440551	1.2424144248267233	1.1253703566211326	1.4351041839302203	1.106132319261804	1.4416022212156379	1.2290758017831465	1.4073355200552353	1.5152548499259888	1.8907043649145405	1.0	1.424798105795935	2.0926000546537296	2.3943026065644197	1.787784395790551	1.9024985115290356
9.02212705210564	1.0	1.0275103835526185	1.2282152787807885	1.116542985970458	1.4176515987323435	1.0906794738360832	1.4291032746405976	1.2164252737708934	1.3900470872313613	1.5058973018797082	1.861541858056004	1.0	1.4027431794200838	2.069574279292408	2.372319111588066	1.7649287181047457	1.8802965216455045
9.036402569593148	1.0	1.001357259531596	1.2139223704521982	1.102427249689158	1.403568662151985	1.077857347103574	1.4133429326180431	1.2017006338289877	1.3723798054301355	1.5306540581495875	1.8423410864269045	1.0	1.4146682753713247	2.072475678005339	2.3824504846195538	1.7720957088804137	1.8907264410396722
9.050678087080657	1.0	1.0007126895947767	1.2114526780831427	1.1057781696534847	1.4039071226276028	1.0778226012251915	1.4122878549370501	1.2016682040820372	1.3728279654613076	1.5308270039610345	1.8418107878925722	1.0	1.3958082326354635	2.055177488848365	2.35260373204473	1.7635713498328016	1.8791418968985805
9.064953604568167	1.0	1.0045678965992986	1.216169704413135	1.1048823435852764	1.405494653295967	1.080468373696544	1.4158234746413383	1.2033740995940014	1.3769022206950037	1.5372251345499066	1.8453755315309046	1.0	1.4042186483590071	2.067060632363611	2.3585396581477043	1.7737619607763593	1.8797361770794025
9.079229122055676	1.0	1.0228204221547574	1.2266146128725255	1.1130333552495557	1.4127006321560578	1.089486722311467	1.424385589447279	1.2108836160871526	1.389733433305627	1.5479008174726263	1.864069819895152	1.0	1.4135983803138448	2.0636354717177676	2.35809871808745	1.7694390849030623	1.8864483416177829
9.093504639543184	1.0	1.0244013312479705	1.2292648865538383	1.1172780507155176	1.4137989430963214	1.0952727658512278	1.4277427448910696	1.21795593551085	1.3949573283368037	1.5518117373471676	1.8648134439021802	1.0	1.4422450104696962	2.039202400189154	2.3404859341027153	1.7976565064649708	1.862489870401257
9.107780157030692	1.0	1.0074167647186085	1.219117874819107	1.1052048376458727	1.4042198240874062	1.0814735426454496	1.4156821594787083	1.2041716939816525	1.380942701830423	1.538110622842887	1.843258253155264	1.0	1.467945041602566	2.0623960583811973	2.3624095321052065	1.8181956776845842	1.8844556924459317
9.122055674518203	1.0	1.0145188921512058	1.2359146736118336	1.0901107796539404	1.3953543072970458	1.0640527268828834	1.3999517093379092	1.1878370406174736	1.3587139124287988	1.5125913509557165	1.8144282613012845	1.0	1.4494893112967098	2.0433631233838705	2.3426156217499194	1.8103105348744388	1.8598988655951603
9.136331192005711	1.0	1.0109970867958173	1.2518517697319052	1.1056132552627713	1.4054335576355586	1.0451878155383616	1.4132599694552637	1.2034129770483502	1.3743464870537048	1.5309231537431467	1.8384078934032893	1.0	1.4570250781276282	2.046954945177723	2.35577685591324	1.8097075819058879	1.8754799452239612
9.15060670949322	1.0	1.0126409321528964	1.2548354826627872	1.108158931147419	1.4058418533017965	1.0475112482589966	1.4161266834798973	1.2024071349050391	1.3783619587896618	1.539435540226549	1.8418401967837807	1.0	1.478577760778225	2.074903961914112	2.369652682898633	1.7810953600397688	1.8977975119875656
9.16488222698073	1.0	1.0335571697675248	1.2639414472498138	1.1206023733887216	1.4157415941884177	1.059082522377383	1.427817245427714	1.2184386496149653	1.3931183564565746	1.5542737684636228	1.8590179208373934	1.0	1.4505668788240387	2.046753579478964	2.339120236403232	1.805925329006366	1.9246576865168834
9.179157744468238	1.0	1.0360399918228964	1.265775255406196	1.1178974146620708	1.4172937561276637	1.0588674052275397	1.429018846462525	1.217457918115974	1.395048672800339	1.5515068818476019	1.861602809753324	1.0	1.4508760282944626	2.040575802523565	2.3365239806958797	1.810147213326168	1.9188145147819422
9.193433261955747	1.0	1.041285614681718	1.2670620416212992	1.1178996936811472	1.4191384247545682	1.065529217777832	1.4291094410696172	1.2270725940329676	1.396108326402415	1.5555165437988254	1.8640110959457568	1.0	1.4473953801640815	2.040481998026374	2.3335818802736354	1.793982424943902	1.9188443636375452
9.207708779443255	1.0	1.028430727628205	1.2593815810861786	1.1150816607857976	1.4108528640909128	1.0560407590402958	1.4219806965716042	1.2126824514629302	1.3841269336387654	1.5468163818583114	1.8486974301043206	1.0	1.4423568788743304	2.0284478749377897	2.3297564954810226	1.7926269307959832	1.9152905397774558
9.221984296930765	1.0	1.0343106462263514	1.2684029725339234	1.1215029214851389	1.4173593536389804	1.0625624086884473	1.4269190620438568	1.2189694128701791	1.3952098816601128	1.5539508884925866	1.8548147244421287	1.0	1.4324917916106026	2.0242225925292976	2.3181535650895233	1.7830131714633721	1.9078783717102827
9.236259814418274	1.0	1.0461972819161784	1.2745683011315063	1.128160919523842	1.4229589307685253	1.065097065950335	1.43256072068358	1.22647986253778	1.4043756759986477	1.5599047389145575	1.869336365374536	1.0	1.4393063646924604	2.028057603464819	2.316911229634301	1.7879146281276506	1.9059489798997784
9.250535331905782	1.0	1.0190180370144488	1.2889665860897774	1.1417727924316559	1.4365956858058584	1.04946383109351	1.4496439730659636	1.245134112666043	1.422826864945882	1.5348770157346328	1.8401711216346577	1.0	1.4198028018453948	2.0077626043729637	2.303157854502259	1.7667231319276633	1.8901496941552502
9.26481084939329	1.0	1.002613369027576	1.275521993357804	1.1298413776233789	1.4235886517539031	1.0346756291107448	1.4357676532756627	1.2337111591299088	1.4099210704628593	1.5154265444307955	1.819663497897107	1.0	1.447929342407174	2.0354653436768935	2.32017472784353	1.7440750329558035	1.862391231794851
9.2790863668808	1.0	1.0123617059153502	1.287227987728478	1.1424294010113567	1.4369803209470144	1.0495864298356017	1.447705974173938	1.2447545322639966	1.4194133811408909	1.5290462942412102	1.8310240693479933	1.0	1.4687255392001846	2.0055712840310935	2.2914549075104103	1.7610758407406617	1.8811252817002468
9.29336188436831	1.0	1.039694222926486	1.2998643231491775	1.1545111339041545	1.4509358804055403	1.0597462202172907	1.4646865097755952	1.261719182141448	1.4365553108993854	1.5496470101581497	1.8563401746468389	1.0	1.457900443483291	1.9811511908066475	2.2650941019500843	1.7617445299628678	1.8617474448845286
9.307637401855818	1.0	1.059286117586198	1.3071396138897473	1.163617858801931	1.4613007477080597	1.072845860577786	1.4714699096822397	1.2732097514930858	1.446298634206798	1.562276093891371	1.8700424713870256	1.0	1.4391005167564694	2.0073306300708764	2.2408657110804127	1.7753959781422837	1.8322047245140645
9.321912919343328	1.0	1.071970142322165	1.3194909209609436	1.1741904804838559	1.467920235854717	1.0832147488571462	1.4831469839599907	1.2821974655346975	1.4626945336214765	1.578617029903429	1.8937595393095399	1.0	1.4299107463330651	2.0077206728054033	2.243696168010379	1.7753209037079096	1.8353241995214475
9.336188436830836	1.0	1.062284340656996	1.3124661101195625	1.1670077011391924	1.4658805083505393	1.0783238164940028	1.4796701849661993	1.27655980103052	1.4598784425384006	1.5764568722786843	1.8795538293214902	1.0	1.4421725586567828	2.0183566906025145	2.2560952584067957	1.7859131718317118	1.8490742104127371
9.350463954318345	1.0	1.0729271659994195	1.3192560213528803	1.1712412603777438	1.4698480615730714	1.0845443055204405	1.4793712510626538	1.2833693035558336	1.4676205103769835	1.5805208833375315	1.890920973342256	1.0	1.4296684155625599	2.0085993664491375	2.237803284899292	1.7741323559358952	1.8365615160885653
9.364739471805853	1.0	1.0892995383071402	1.3260385513622928	1.1790644074151724	1.4755148545053967	1.091363812196746	1.4889480798610388	1.2877696960989675	1.473163197437391	1.5893918352596932	1.8949149174001336	1.0	1.4195463559886048	2.004177679623143	2.231546939569066	1.7659882013044168	1.8308246032819253
9.379014989293363	1.0	1.067516122591533	1.313611501171007	1.1648007994953078	1.4617366806941494	1.0767827878718876	1.4746271796489145	1.2725571883762936	1.4567697225915492	1.56837199822731	1.8744135623677738	1.0	1.4033727071625508	1.9878405256243221	2.212109196110986	1.746669122877742	1.816372696834014
9.393290506780872	1.0	1.0387054118958459	1.2961067321959918	1.1539337423422618	1.444212785322544	1.0583453505673337	1.455889654280484	1.2559122476516404	1.4775728121715124	1.591842120172248	1.900352430918217	1.0	1.3912788545384243	1.9685549950329122	2.19879907366634	1.7301586835806155	1.7952752006673265
9.40756602426838	1.0	1.0466671882276282	1.3001352715908827	1.1546692271052892	1.4468200205699229	1.0645737709985332	1.4599613738004433	1.2598580062159503	1.4848875816784037	1.5992098768159397	1.9077790362756892	1.0	1.3705915992360351	1.9447114066625515	2.1764207478733804	1.714426934318823	1.7748726300992441
9.421841541755889	1.0	1.0389733024345997	1.2951782913909866	1.1513277332682674	1.4411674063168822	1.0608416211910365	1.457017851762487	1.2536588419506915	1.4758139933860859	1.5927052118886	1.9011829187560454	1.0	1.3539182975437836	1.9258134525828678	2.161120855312231	1.7029063708401275	1.7553448160676586
9.436117059243399	1.0	1.0304004460634122	1.291005702247333	1.1460409011873665	1.4384918883228106	1.0586265908877908	1.452580599383145	1.251885272835259	1.4739518487798495	1.5899353211093576	1.894668110041939	1.0	1.3619442835062665	1.9335668279984741	2.164062345881627	1.7013145556629663	1.7601594856519673
9.450392576730907	1.0	1.0419327919799803	1.295777520591739	1.154050226424011	1.4422726404086972	1.06164338894423	1.4534188433849256	1.2578936761832031	1.4801929048633538	1.595878688714023	1.9050622466798888	1.0	1.3519643773492416	1.930654754191396	2.1581786666359	1.694301385735158	1.7609200532154363
9.464668094218416	1.0	1.0167388325779745	1.2819940895059694	1.1388588172108287	1.4306310330927345	1.0474094280173876	1.4397027762259131	1.2420077444185813	1.4984031869976149	1.572417576094339	1.875388919680933	1.0	1.3310967712075983	1.9540760425769523	2.1831461475210783	1.6823320334659608	1.7844907326059158
9.478943611705926	1.0	1.0231885120009379	1.2881721001613469	1.144428476016346	1.4341190696924682	1.046223379755218	1.44338456441414	1.2484381687474622	1.5098227198749876	1.5806849549122224	1.8820511132687732	1.0	1.327374771301379	1.957606447321244	2.1769046097585827	1.6709591901651906	1.7851124834056586
9.493219129193434	1.0	1.0480400316567269	1.2988210480162845	1.1559473018168163	1.4480102919988367	1.0339010109061346	1.4596610360337847	1.265090044547135	1.527662797672761	1.5981183912737467	1.9085813431167553	1.0	1.352270234867424	1.9839485403337127	2.1476942820152294	1.692024703382371	1.7584829862478824
9.507494646680943	1.0	1.0274072739259106	1.2877203640889054	1.1454056706931963	1.43639126592142	1.0194961182571751	1.447424629786806	1.248254585897059	1.5050820517526649	1.588566769350812	1.8901483237789578	1.0	1.3501983156138606	1.971494028186315	2.1449292311796775	1.6870873498195085	1.7521272716853153
9.521770164168451	1.0	1.0501650353034138	1.2990149907127493	1.1571118527134805	1.4452770068039262	1.033622804512722	1.4579922824610023	1.2546152540218138	1.520891220628291	1.5992606325306666	1.9088121555041075	1.0	1.3749607449178547	1.9439816913385548	2.1678022222047004	1.7097666936234268	1.7736378981882175
9.536045681655962	1.0	1.0338301131328744	1.2880546865767204	1.1475017118748438	1.4376109794242513	1.0208149137096898	1.4474568848947453	1.2505652594744476	1.5141245614955838	1.5763627883098172	1.8904603165402194	1.0	1.3837004235841	1.9494615815113367	2.183617203077567	1.7245009513017422	1.78990016449463
9.55032119914347	1.0	1.04283276323482	1.2980695338993133	1.1532321122646927	1.444517845491214	1.0332668923071378	1.4581525329681257	1.2567915780161782	1.5236093959841877	1.5921334483322727	1.89311781241393	1.0	1.3835447998224868	1.9503379899795217	2.1781438716107004	1.7251938861256084	1.782998020996582
9.564596716630978	1.0	1.0277634930226527	1.2839798116766477	1.1443160305018836	1.4334102094037262	1.0200367028690756	1.4429809618016636	1.2475067227121923	1.5053027418316844	1.5790030519274185	1.8764559974310235	1.0	1.366089087572731	1.9332019474243616	2.1618294882145355	1.7010448993821998	1.765074700703853
9.578872234118487	1.0	1.028997789137525	1.2857325606776746	1.1469626608430412	1.4341396672557032	1.021364423323177	1.4415307395351855	1.252539113503302	1.5076917742021276	1.5809591478850202	1.8812845675016765	1.0	1.3580118274691462	1.9336399792512717	2.151986199423688	1.705142211006959	1.7575267578168745
9.593147751605997	1.0	1.0428404805500882	1.2921662399485792	1.1506258180364548	1.4372191170228878	1.024635984124565	1.4539877607650227	1.2539458497052003	1.5126846675299603	1.5845021208779202	1.890558446686331	1.0	1.3667500129428252	1.9349783435088286	2.155258999833336	1.700663460671709	1.7567296508659713
9.607423269093506	1.0	1.032427858737305	1.2835091793852507	1.142243930049265	1.4293694975128988	1.0219206122928772	1.4410939004494705	1.248662891347315	1.5105398891860011	1.5747697874917541	1.876935670411768	1.0	1.3790375916333777	1.9387159661542182	2.1652293230883393	1.7133356303835412	1.776345522760139
9.621698786581014	1.0	1.0308643384188547	1.2834625272483524	1.1393070527820024	1.4296129559387873	1.0196439374546011	1.4411124949092553	1.2402096396543307	1.5045730931944394	1.5701171297611762	1.8666411281509165	1.0	1.3698187287152055	1.936624742793557	2.1584451781262457	1.7091454583493004	1.7656259210254073
9.635974304068524	1.0	1.0055329828336952	1.2697322536693538	1.1293922380486563	1.414922588830934	1.0041938766232212	1.4268425883058384	1.2295356977812362	1.4873367829769242	1.5542663943202868	1.858232423971753	1.0	1.3825257972217853	1.937719469972718	2.1637650770438928	1.7139461858320293	1.7701022950182685
9.650249821556033	1.0	1.0083689145996904	1.271394891889245	1.1294072847043328	1.417073163680692	1.0072177512089304	1.424354341657656	1.2281726289409327	1.4891221817860076	1.5619733184006748	1.8529029090396172	1.0	1.3992546124055734	1.9153470899421419	2.150220939512363	1.73897968191341	1.7523650290046522
9.664525339043541	1.0	1.018285367868097	1.25482014033582	1.116860855590317	1.3993648546947246	1.0090197107793362	1.409920786280308	1.2145191640555153	1.5045562495573872	1.5796637722581925	1.8790538736415074	1.0	1.3712968932760945	1.9364780990504045	2.160894684796541	1.7626371417421536	1.7623644391222002
9.67880085653105	1.0	1.040208771173484	1.2416352712559984	1.1042066423901364	1.3838854935501048	1.0255750162761503	1.3975834321503982	1.201363218481105	1.4906274211876809	1.5598340226498237	1.8559656879833828	1.0	1.3542330966847687	1.9185298317770139	2.143679075459807	1.748021340790117	1.7505243171470402
9.69307637401856	1.0	1.0394165503029626	1.2429264827722164	1.1039394280185522	1.3855523506135885	1.0270507718642883	1.395269629758185	1.1967150849484258	1.49304747231878	1.5547146265847687	1.856328404367185	1.0	1.3406372960526363	1.9089352591038282	2.132301568613617	1.7330493435938914	1.739882130131966
9.707351891506068	1.0	1.024638804385854	1.2492082089021672	1.1099582248538828	1.3902687450122535	1.012182809450566	1.401596819807914	1.2092554350613802	1.5021184518874593	1.5692327569608866	1.870163008542519	1.0	1.3164066883010244	1.925801956549937	2.14755149939667	1.7096127944060897	1.7604422021235244
9.721627408993577	1.0	1.0203979437904453	1.2524294436161787	1.1145556953686797	1.3965162742607617	1.012248487904108	1.4082806622191424	1.2147549664231005	1.5050518876200627	1.5775265689977713	1.8742246854504896	1.0	1.29220660305155	1.9047432703327134	2.129775819074781	1.7320718791004337	1.7351616241703414
9.735902926481085	1.0	1.0461648470227738	1.2358745559000455	1.101796313730288	1.3794871803409887	1.0290842376902851	1.3916183895309748	1.2293495493499655	1.4860683362203921	1.5996466967755203	1.845286121908757	1.0	1.316843880417867	1.8761760692585505	2.100369430736723	1.705266765475898	1.758630574959403
9.750178443968595	1.0	1.0411758130552229	1.2391269041803585	1.1051575395560258	1.378984931768773	1.0270835504155869	1.3960702008509784	1.2342440501943692	1.488569373930446	1.6029032723768175	1.849868567335991	1.0	1.2951829423829122	1.8483022637769948	2.1225514791277336	1.7316534354951219	1.7360185629671778
9.764453961456104	1.0	1.034206593097012	1.243869927716017	1.1057027144582559	1.387274555346551	1.0225260238455818	1.3954351796635724	1.2380830725256902	1.489287348281271	1.612621001314165	1.8573949901050781	1.0	1.3040374768309553	1.8665882045938447	2.1425644887074276	1.7546035662731954	1.753844955361023
9.778729478943612	1.0	1.0176475130670883	1.246979553223474	1.1103174964027798	1.3880409495463932	1.0142766105103416	1.401650715667508	1.2455236939994028	1.4995098819738157	1.6166824677299632	1.8663301339384906	1.0	1.31214487665147	1.8716888483871938	2.1446472602583837	1.7583419847829098	1.7605064712447662
9.793004996431122	1.0	1.0326081903943805	1.2369714106342586	1.1016162108801482	1.376472972998878	1.0262912776412372	1.3905240744506	1.2308983600064058	1.4821270783293508	1.5971501959749803	1.8434643794855656	1.0	1.3000956888930466	1.8511769260292852	2.126280248183935	1.7394117523740809	1.742432042550068
9.80728051391863	1.0	1.0267822930491877	1.244293992457317	1.1088571477148976	1.3895606003476242	1.018114512949417	1.3976310775141259	1.2428417460677392	1.4958006580072614	1.6089855422565602	1.8588829760208005	1.0	1.2896087893322654	1.8450170316852224	2.1159068251106516	1.732341863768598	1.7331853105434452
9.82155603140614	1.0	1.011022084355967	1.255479567592125	1.117820766073862	1.3961252158787345	1.009365895036579	1.4059209496124592	1.2482074625361397	1.5082529383504912	1.6252586898558756	1.8730196598133497	1.0	1.2996738613034606	1.8480273077550182	2.126504581405552	1.7356383971914606	1.743476048800533
9.835831548893648	1.0	1.0371530481902165	1.2421130912433291	1.1025653610275363	1.4119210551818715	1.0218130646913615	1.3925957283462025	1.2342262756573792	1.5256758587546924	1.6042549343196113	1.8963555923601403	1.0	1.27968888325297	1.8301815173309852	2.104750791776417	1.7226579149458563	1.7617557638449892
9.850107066381158	1.0	1.0492553081396543	1.231943415703952	1.0940853252506695	1.405234142667334	1.0313516141938142	1.3802348950692376	1.2251991399360824	1.5189664854894125	1.5863045585468263	1.885955807789148	1.0	1.2653275741616758	1.8209841473957646	2.095352808351737	1.706007995303826	1.7633001951437488
9.864382583868666	1.0	1.0534333870755495	1.2254012524346578	1.094781686333218	1.4039746355836331	1.0333153779679614	1.3809548515425631	1.2221911065311095	1.511711412434418	1.5882627463069172	1.8849666992676881	1.0	1.238204470087997	1.8436559978807834	2.118756866830217	1.6797279126715352	1.7387769309234125
9.878658101356175	1.0	1.066266986391891	1.2201511580510027	1.0893009036015329	1.3949028088280282	1.0455869677277247	1.372908257334998	1.2121648448580449	1.4989525795200271	1.5736214152755095	1.8613965896374247	1.0	1.2129835544793992	1.8169913581300086	2.1432764963623194	1.7026891676918345	1.7566004076921282
9.892933618843683	1.0	1.0812952755902527	1.2110821301510815	1.0792607014419304	1.3864112986452068	1.0544561634476763	1.3608331019208944	1.2026327722334045	1.4868950823803837	1.5620996883744316	1.85695610693771	1.0	1.2075370716485418	1.8060951418048434	2.137539082571841	1.702647460894502	1.752889161289969
9.907209136331193	1.0	1.0830877681313265	1.204344490546663	1.075000258605651	1.3805196449622827	1.0558879498575076	1.3560593825527367	1.1977117009897844	1.485184006135679	1.5514372758496855	1.846160746921774	1.0	1.2012071868100496	1.8025262417513428	2.134417337271313	1.6939470631972162	1.7469244803763422
9.921484653818702	1.0	1.102726797431557	1.2024720163967921	1.0679104107528554	1.3717180623090046	1.0641475774071014	1.349094934313261	1.18923605370896	1.4735968908549004	1.5409721618792447	1.8273885143487807	1.0	1.2043518736431869	1.8018422564913998	2.137533892451584	1.6984226372829327	1.7463499692896574
9.93576017130621	1.0	1.1161346918048136	1.1905343907450547	1.0577586952119524	1.3624993126652647	1.0719669041299367	1.3402519016799506	1.1795607813080258	1.4629098517911148	1.5313845517075748	1.8138432015538206	1.0	1.180425474111161	1.7857417358628211	2.114102543209289	1.6722838718770294	1.7250688363635927
9.95003568879372	1.0	1.1288942715305463	1.1803285253798819	1.0448378719502864	1.3497778797519033	1.0859936415005673	1.3258925189517368	1.1661589960674275	1.4483121419995983	1.5074447664052752	1.795686953791471	1.0	1.1926310108838234	1.7942133482257747	2.124571711019486	1.6871219711044354	1.747513894751881
9.964311206281229	1.0	1.1415798096677268	1.1758853303459902	1.044924388558184	1.346137764089071	1.0864679153372352	1.321413093205088	1.1611624130425828	1.4407588619963774	1.5028740439145527	1.7881833301515417	1.0	1.2126948117563547	1.8102246225730942	2.1382509627931956	1.7001523946232944	1.7587449892685538
9.978586723768737	1.0	1.1207405750237793	1.1884305549520224	1.0529626945980322	1.3574390779961463	1.076786784665354	1.3350914312414723	1.1740882891192734	1.4546425749102072	1.5236518526075735	1.8049666937495479	1.0	1.2244437788042868	1.8206367182105943	2.1471244619599417	1.7155128791758525	1.7684215995105803
9.992862241256246	1.0	1.1360723020758188	1.1763904027213306	1.046107355957795	1.3486243469382577	1.086620323986597	1.323960762369827	1.1609755859669861	1.4430109073923396	1.5088305420780879	1.791098154144589	1.0	1.2358254187448565	1.8321005993725354	2.15717601553116	1.7236128024283124	1.780705182080406
