# Supplementary material for: Terahertz Spectroscopic Analysis of Lactose in Infant Formula: Implications for Detection and Quantification
Source: Molecules. 2022 Aug 8;27(15):5040. doi: 10.3390/molecules27155040 (PMC9370465; doi:10.3390/molecules27155040)
Supplement: Supplementary file 1 [file molecules-27-05040-s001.zip › data/set1_ambient_1/frequency_domain/Ref_2.csv]

0.0	1.046592051471081	-0.04659205147108092
0.014275517487508924	1.0108009634649382	-0.010800963464938196
0.028551034975017847	1.184277840753673	-0.18427784075367293
0.04282655246252677	1.0185733998638855	-0.01857339986388551
0.057102069950035694	1.0962446566915443	-0.09624465669154425
0.07137758743754462	1.008185519321062	-0.00818551932106204
0.08565310492505354	1.017342942298224	-0.017342942298224084
0.09992862241256247	0.9875069494045616	0.01249305059543837
0.11420413990007139	0.9819698698694164	0.018030130130583633
0.12847965738758033	0.9985767607297776	0.001423239270222365
0.14275517487508924	0.9946491541177837	0.0053508458822163485
0.15703069236259815	0.9931345504519332	0.006865449548066782
0.17130620985010708	0.9974440529628696	0.002555947037130357
0.18558172733761602	0.998046971961661	0.0019530280383389664
0.19985724482512493	1.0023783830461834	-0.00237838304618343
0.21413276231263384	0.9973249125947279	0.002675087405272114
0.22840827980014278	0.9950474708746593	0.004952529125340721
0.24268379728765171	0.9943596682284623	0.0056403317715376655
0.25695931477516065	0.9978633494418157	0.00213665055818435
0.27123483226266953	0.999447997266888	0.0005520027331119559
0.28551034975017847	1.0005600807122845	-0.0005600807122845275
0.2997858672376874	0.9953810381076738	0.004618961892326245
0.3140613847251963	0.9930357054684718	0.006964294531528248
0.32833690221270523	0.9933992741484972	0.006600725851502842
0.34261241970021417	0.9954315553720512	0.004568444627948809
0.3568879371877231	0.9966494354259535	0.0033505645740464773
0.37116345467523204	0.9956282871602783	0.004371712839721709
0.3854389721627409	0.9945891281985262	0.0054108718014738155
0.39971448965024986	0.9936237303333962	0.006376269666603762
0.4139900071377588	0.9939964105607447	0.006003589439255275
0.4282655246252677	0.9942747019731087	0.005725298026891257
0.4425410421127766	0.9946245772757009	0.005375422724299139
0.45681655960028555	0.9936194127261896	0.006380587273810412
0.4710920770877945	0.9917620944621527	0.008237905537847312
0.48536759457530343	0.9913904481602293	0.008609551839770746
0.4996431120628123	0.9919146625018266	0.008085337498173417
0.5139186295503213	0.9925614114323273	0.007438588567672655
0.5281941470378302	0.9926876926972037	0.007312307302796306
0.5424696645253391	0.9930016058869089	0.006998394113091111
0.5567451820128481	1.013033449793352	-0.01303344979335197
0.5710206995003569	0.9926630175252931	0.007336982474706932
0.5852962169878658	0.991497438124062	0.008502561875938008
0.5995717344753748	0.9914884569986576	0.008511543001342381
0.6138472519628837	0.9915342616197106	0.008465738380289412
0.6281227694503926	0.9914794793724239	0.008520520627576134
0.6423982869379016	0.9916514691381788	0.00834853086182119
0.6566738044254105	0.991881514538278	0.008118485461722003
0.6709493219129194	0.9918345328722616	0.008165467127738357
0.6852248394004283	0.9916504311084045	0.008349568891595549
0.6995003568879372	0.9911318011887431	0.008868198811256889
0.7137758743754462	0.9904829403682756	0.009517059631724445
0.7280513918629551	0.991104987974384	0.008895012025616045
0.7423269093504641	0.9916227097880935	0.008377290211906474
0.756602426837973	0.9962998186698386	0.0037001813301613673
0.7708779443254818	0.9906345205783911	0.009365479421608924
0.7851534618129908	0.9891835307716784	0.010816469228321579
0.7994289793004997	0.9892087193787701	0.010791280621229915
0.8137044967880086	0.989138292980655	0.010861707019344968
0.8279800142755176	0.9894463552920915	0.010553644707908538
0.8422555317630265	0.9891778403516822	0.010822159648317786
0.8565310492505354	0.988521174443021	0.011478825556978989
0.8708065667380444	0.9878179756275669	0.012182024372433098
0.8850820842255532	0.9877419379025494	0.012258062097450617
0.8993576017130622	0.9882509974617513	0.011749002538248732
0.9136331192005711	0.9888642530076445	0.011135746992355533
0.92790863668808	0.9876540674939934	0.012345932506006574
0.942184154175589	0.9868740467834739	0.013125953216526098
0.9564596716630979	0.9865125258200764	0.013487474179923575
0.9707351891506069	0.9875082733223148	0.012491726677685167
0.9850107066381157	0.9924586979520278	0.007541302047972209
0.9992862241256246	0.9863421124170823	0.01365788758291775
1.0135617416131335	0.985269276733614	0.014730723266386025
1.0278372591006426	0.9836799115243389	0.016320088475661132
1.0421127765881515	0.985355806892057	0.01464419310794296
1.0563882940756604	0.9867447965530101	0.013255203446989938
1.0706638115631693	0.9859446347535747	0.014055365246425255
1.0849393290506781	0.9902934867382632	0.009706513261736771
1.099214846538187	0.9647196631084646	0.035280336891535424
1.1134903640256961	1.0024048619954613	-0.002404861995461305
1.127765881513205	0.9838074991386526	0.01619250086134738
1.1420413990007139	0.9843049897551709	0.01569501024482911
1.1563169164882228	1.011934970410376	-0.011934970410375945
1.1705924339757316	0.9945273157939408	0.005472684206059175
1.1848679514632408	0.983060056275985	0.016939943724014972
1.1991434689507496	0.983773801433539	0.016226198566461014
1.2134189864382585	0.985764699232261	0.014235300767739045
1.2276945039257674	0.9972087664462108	0.0027912335537891853
1.2419700214132763	0.9819205749533769	0.018079425046623077
1.2562455389007852	0.9795193457570252	0.02048065424297485
1.2705210563882943	0.9804295828250452	0.01957041717495478
1.2847965738758031	0.9797074412666544	0.020292558733345567
1.299072091363312	0.9785579194758918	0.02144208052410823
1.313347608850821	0.9768423187320074	0.023157681267992558
1.3276231263383298	0.9790360052917423	0.020963994708257716
1.341898643825839	0.977523511981414	0.02247648801858604
1.3561741613133478	0.9787369917469029	0.021263008253097126
1.3704496788008567	0.9783885801581845	0.02161141984181547
1.3847251962883655	0.979441699905806	0.020558300094194015
1.3990007137758744	0.9832235706037432	0.016776429396256787
1.4132762312633835	0.9754724314078298	0.0245275685921702
1.4275517487508924	0.975390869806657	0.024609130193342987
1.4418272662384013	0.9762462578847076	0.023753742115292353
1.4561027837259102	0.9745169750640785	0.025483024935921472
1.470378301213419	0.9729454546823346	0.02705454531766538
1.4846538187009282	0.9762790745480231	0.023720925451976904
1.498929336188437	0.9759602483071386	0.024039751692861433
1.513204853675946	0.9738243960172123	0.026175603982787732
1.5274803711634548	0.9741649362157687	0.025835063784231282
1.5417558886509637	0.9761289720459485	0.023871027954051494
1.5560314061384726	0.9735271720911619	0.026472827908838092
1.5703069236259817	0.973577386128547	0.02642261387145295
1.5845824411134906	0.9728350006220053	0.02716499937799466
1.5988579586009994	0.9844400754537218	0.015559924546278192
1.6131334760885083	0.9784286652641407	0.02157133473585926
1.6274089935760172	0.9760621951635976	0.0239378048364024
1.6416845110635263	0.9763368286689599	0.023663171331040123
1.6559600285510352	0.9994381851077553	0.0005618148922447164
1.670235546038544	1.2348636102763084	-0.23486361027630842
1.684511063526053	0.9813355964715201	0.018664403528479867
1.6987865810135618	0.9780548815987504	0.021945118401249575
1.7130620985010707	0.9825691062894941	0.01743089371050588
1.7273376159885798	0.9822870055500181	0.017712994449981867
1.7416131334760887	0.974965391680514	0.025034608319486007
1.7558886509635976	0.9743190741988054	0.025680925801194632
1.7701641684511065	0.9751830500032381	0.024816949996761872
1.7844396859386153	0.9731472145952902	0.02685278540470981
1.7987152034261245	1.0053908087113776	-0.005390808711377648
1.8129907209136333	0.9730254517385888	0.026974548261411213
1.8272662384011422	0.9695519275251384	0.030448072474861587
1.841541755888651	0.9728126407776939	0.027187359222306084
1.85581727337616	0.9743865179873916	0.02561348201260838
1.870092790863669	0.9255003954699411	0.07449960453005888
1.884368308351178	0.9689463030316812	0.031053696968318834
1.8986438258386868	0.9706032904618395	0.029396709538160537
1.9129193433261957	0.9783148870791211	0.021685112920878935
1.9271948608137046	0.9731663754171677	0.02683362458283234
1.9414703783012137	0.9690212587358374	0.030978741264162557
1.9557458957887226	0.965934229791578	0.03406577020842205
1.9700214132762315	0.9656674311741723	0.03433256882582769
1.9842969307637404	0.9700833359456195	0.029916664054380537
1.9985724482512492	0.9676886884256772	0.032311311574322765
2.012847965738758	0.9665457572091977	0.033454242790802335
2.027123483226267	0.9706310828375423	0.02936891716245771
2.041399000713776	1.0245218477347748	-0.024521847734774838
2.055674518201285	0.965418207721232	0.03458179227876801
2.069950035688794	0.97431122591627	0.025688774083730048
2.084225553176303	0.9664922667828455	0.0335077332171545
2.098501070663812	0.9647495061235333	0.035250493876466726
2.1127765881513207	0.9654157091410376	0.03458429085896242
2.1270521056388296	0.9614410326695175	0.038558967330482474
2.1413276231263385	0.9713007089641528	0.02869929103584723
2.1556031406138474	0.9827808851622303	0.017219114837769722
2.1698786581013563	0.9678012618239756	0.032198738176024366
2.184154175588865	0.9775796094507266	0.02242039054927336
2.198429693076374	0.9260548675552587	0.07394513244474132
2.2127052105638834	0.9773958682035702	0.02260413179642984
2.2269807280513922	0.9702061620571389	0.029793837942861057
2.241256245538901	0.964213143260931	0.035786856739069006
2.25553176302641	0.9793367582754439	0.020663241724556136
2.269807280513919	0.9759212678613977	0.024078732138602343
2.2840827980014278	0.9764757714898098	0.023524228510190204
2.2983583154889367	0.967014354159866	0.03298564584013397
2.3126338329764455	0.9609546090139556	0.039045390986044426
2.3269093504639544	0.968272376299527	0.031727623700472996
2.3411848679514633	0.9619277976385461	0.03807220236145392
2.355460385438972	0.9743644999362361	0.025635500063763916
2.3697359029264815	0.992455254626895	0.007544745373105011
2.3840114204139904	0.9760822524499068	0.023917747550093238
2.3982869379014993	1.0054920355200774	-0.005492035520077376
2.412562455389008	0.9647203002731355	0.03527969972686451
2.426837972876517	0.9665662073372224	0.03343379266277757
2.441113490364026	0.9635856151618913	0.03641438483810866
2.455389007851535	0.968244851344075	0.03175514865592499
2.4696645253390437	0.9572154941887712	0.042784505811228835
2.4839400428265526	0.9611675213505361	0.03883247864946393
2.4982155603140614	0.9521047830349889	0.04789521696501109
2.5124910778015703	0.9500519517582109	0.04994804824178911
2.5267665952890797	0.960184716039418	0.03981528396058198
2.5410421127765885	0.9605701102512768	0.03942988974872319
2.5553176302640974	0.9562735396504607	0.04372646034953931
2.5695931477516063	0.9719850082269508	0.028014991773049225
2.583868665239115	0.9629133428123469	0.03708665718765314
2.598144182726624	0.962909370519807	0.03709062948019304
2.612419700214133	0.9551035849303179	0.044896415069682116
2.626695217701642	0.9833037163600578	0.016696283639942244
2.6409707351891507	0.9085255412110141	0.09147445878898586
2.6552462526766596	1.1328899379525867	-0.13288993795258675
2.669521770164169	0.9537387756093171	0.04626122439068292
2.683797287651678	0.9844130046208771	0.015586995379122892
2.6980728051391867	0.9616194981626375	0.038380501837362524
2.7123483226266956	0.9565484541781923	0.04345154582180766
2.7266238401142044	0.9632397557335247	0.036760244266475284
2.7408993576017133	0.9639781587272105	0.03602184127278951
2.755174875089222	0.9742424935958834	0.02575750640411656
2.769450392576731	0.8748600600546652	0.1251399399453348
2.78372591006424	0.9770901728053663	0.022909827194633747
2.798001427551749	0.9701987624134363	0.029801237586563722
2.8122769450392577	0.9528990453476602	0.047100954652339766
2.826552462526767	0.9486744989318148	0.05132550106818523
2.840827980014276	0.9337265514213406	0.06627344857865936
2.855103497501785	0.9639748344512351	0.03602516554876489
2.8693790149892937	0.9394270101785003	0.06057298982149972
2.8836545324768026	1.0197000927961015	-0.01970009279610152
2.8979300499643115	0.9776696211055937	0.022330378894406255
2.9122055674518204	0.9670465657049981	0.03295343429500186
2.9264810849393292	0.9381749338084625	0.06182506619153749
2.940756602426838	0.9495508768631029	0.05044912313689709
2.955032119914347	0.9813556506612896	0.018644349338710398
2.9693076374018563	1.0232710513391645	-0.023271051339164517
2.983583154889365	0.9425878351427559	0.0574121648572441
2.997858672376874	0.9853220207813889	0.014677979218611137
3.012134189864383	1.102422886361245	-0.10242288636124508
3.026409707351892	0.9945525015608649	0.005447498439135057
3.0406852248394007	1.0246227328856015	-0.02462273288560146
3.0549607423269096	0.9108216975381228	0.08917830246187719
3.0692362598144185	0.949338001625706	0.05066199837429397
3.0835117773019274	0.9545642554656182	0.04543574453438182
3.0977872947894363	1.0027406051693768	-0.0027406051693767974
3.112062812276945	0.945073667487088	0.05492633251291201
3.1263383297644545	0.9117946553863424	0.08820534461365759
3.1406138472519634	1.183744229679732	-0.18374422967973203
3.1548893647394722	1.0045782328315784	-0.004578232831578433
3.169164882226981	0.6492295419029784	0.35077045809702156
3.18344039971449	0.8642905084445717	0.13570949155542833
3.197715917201999	0.9717588296272375	0.028241170372762525
3.2119914346895078	0.926150950696111	0.07384904930388902
3.2262669521770166	0.9178007741357243	0.08219922586427575
3.2405424696645255	0.9332593313731352	0.06674066862686479
3.2548179871520344	0.939224876889675	0.06077512311032496
3.2690935046395433	0.9950576095746984	0.004942390425301646
3.2833690221270526	0.9519362502635618	0.04806374973643823
3.2976445396145615	0.9862124796098849	0.013787520390115104
3.3119200571020704	0.9473485303285724	0.05265146967142764
3.3261955745895793	1.007308771633616	-0.007308771633615985
3.340471092077088	0.9415228670957212	0.058477132904278806
3.354746609564597	0.9966661874359206	0.003333812564079386
3.369022127052106	0.9450093418356825	0.054990658164317474
3.383297644539615	1.0033864231679468	-0.003386423167946795
3.3975731620271237	0.9378711009811055	0.06212889901889451
3.4118486795146326	0.8954536887010651	0.10454631129893488
3.4261241970021414	0.8914085949984787	0.10859140500152131
3.4403997144896508	0.9188027688214779	0.08119723117852207
3.4546752319771596	0.945857822242513	0.054142177757486976
3.4689507494646685	1.0067767840197663	-0.006776784019766335
3.4832262669521774	0.9586751069063015	0.04132489309369847
3.4975017844396863	1.224409971802735	-0.22440997180273503
3.511777301927195	1.0279210742187035	-0.02792107421870349
3.526052819414704	0.9037225823670293	0.09627741763297071
3.540328336902213	1.2271392743093588	-0.22713927430935876
3.554603854389722	0.9162114405470421	0.08378855945295793
3.5688793718772307	0.9289928853470992	0.07100711465290077
3.58315488936474	0.9574362417084435	0.04256375829155645
3.597430406852249	0.64854624060603	0.35145375939397006
3.611705924339758	0.4807213235466419	0.5192786764533581
3.6259814418272667	0.8178650439916855	0.18213495600831453
3.6402569593147756	0.8289116822207788	0.17108831777922118
3.6545324768022844	0.7426360371276558	0.2573639628723442
3.6688079942897933	0.5726625777445274	0.42733742225547255
3.683083511777302	1.0286983715279663	-0.028698371527966282
3.697359029264811	0.9277710794338198	0.07222892056618024
3.71163454675232	0.903684647945935	0.09631535205406505
3.725910064239829	0.8787568446416963	0.12124315535830366
3.740185581727338	0.9194046627831205	0.0805953372168795
3.754461099214847	1.032137056660098	-0.03213705666009803
3.768736616702356	0.8916192133921678	0.10838078660783224
3.783012134189865	0.892478743902879	0.10752125609712104
3.7972876516773737	0.8203939839037068	0.17960601609629323
3.8115631691648826	0.6112128228017295	0.3887871771982705
3.8258386866523915	0.9896761813025253	0.010323818697474674
3.8401142041399003	1.1565443346790831	-0.15654433467908313
3.8543897216274092	0.6517348452072518	0.3482651547927482
3.868665239114918	0.8193358937833348	0.18066410621666518
3.8829407566024274	1.0190202339424932	-0.019020233942493192
3.8972162740899363	0.8583741266225179	0.14162587337748211
3.911491791577445	0.7059857580575939	0.2940142419424061
3.925767309064954	0.9470846721762647	0.052915327823735314
3.940042826552463	0.9723498570799468	0.02765014292005319
3.954318344039972	1.4393827449962249	-0.43938274499622487
3.9685938615274807	1.342714593309006	-0.3427145933090061
3.9828693790149896	6.6751998378786155	-5.6751998378786155
3.9971448965024985	1.0891429072271486	-0.08914290722714857
4.011420413990008	0.9419381048509509	0.058061895149049136
4.025695931477516	0.8568074191378214	0.14319258086217856
4.039971448965026	1.4031665636432271	-0.4031665636432271
4.054246966452534	1.012858556672994	-0.01285855667299396
4.068522483940043	1.1451994154322207	-0.1451994154322207
4.082798001427552	0.7231577187834284	0.2768422812165716
4.097073518915061	0.8184585528703198	0.18154144712968023
4.11134903640257	0.8909814695681586	0.1090185304318414
4.125624553890079	0.9644320675802109	0.03556793241978906
4.139900071377588	0.8816040555913162	0.11839594440868384
4.154175588865097	0.565194049074213	0.434805950925787
4.168451106352606	0.6786818469746044	0.32131815302539557
4.182726623840114	0.38134500035862745	0.6186549996413726
4.197002141327624	1.5752757738160366	-0.5752757738160366
4.211277658815132	1.1931209090245596	-0.19312090902455958
4.2255531763026415	0.7008696588646635	0.29913034113533654
4.23982869379015	1.4270307178261	-0.4270307178260999
4.254104211277659	1.0060352818437812	-0.006035281843781215
4.268379728765169	1.1660015514518067	-0.16600155145180673
4.282655246252677	1.0693006085943446	-0.06930060859434461
4.296930763740186	1.2623035947440373	-0.2623035947440373
4.311206281227695	0.8533622309154176	0.14663776908458237
4.325481798715204	0.97236048539438	0.027639514605619975
4.3397573162027125	0.946204571396866	0.05379542860313402
4.354032833690222	0.9844071871088246	0.015592812891175423
4.36830835117773	0.9413960925621071	0.0586039074378929
4.38258386866524	1.119672202418915	-0.11967220241891496
4.396859386152748	1.1925013435278318	-0.19250134352783177
4.411134903640257	0.7778243549664309	0.22217564503356912
4.425410421127767	1.088529118096778	-0.08852911809677799
4.439685938615275	0.9607448684587756	0.0392551315412244
4.4539614561027845	0.998637383416999	0.001362616583000964
4.468236973590293	0.6834710228883322	0.31652897711166783
4.482512491077802	3.0329124887688326	-2.0329124887688326
4.496788008565311	0.7790881040958068	0.22091189590419325
4.51106352605282	0.38572330319583004	0.61427669680417
4.5253390435403285	0.4144143477032304	0.5855856522967696
4.539614561027838	1.9321548912036213	-0.9321548912036213
4.553890078515346	0.4369109635463842	0.5630890364536159
4.5681655960028555	0.9814090792656445	0.01859092073435553
4.582441113490365	0.06627761520506162	0.9337223847949384
4.596716630977873	0.4254769379101778	0.5745230620898222
4.610992148465383	0.6852997738636983	0.31470022613630166
4.625267665952891	0.7037817589936888	0.2962182410063112
4.6395431834404	0.31062199854011135	0.6893780014598887
4.653818700927909	0.503020028220953	0.49697997177904696
4.668094218415418	0.5902708262429679	0.4097291737570321
4.682369735902927	0.8110177507321655	0.18898224926783447
4.696645253390436	3.742520638349184	-2.742520638349184
4.710920770877944	0.34124467672498604	0.658755323275014
4.725196288365454	0.3158555848859542	0.6841444151140458
4.739471805852963	0.4305521982672373	0.5694478017327627
4.7537473233404715	0.4156935591879558	0.5843064408120442
4.768022840827981	7.20342325469683	-6.20342325469683
4.782298358315489	2.8102918068618825	-1.8102918068618825
4.7965738758029985	0.18271675994681252	0.8172832400531875
4.810849393290507	1.1084605429144572	-0.10846054291445717
4.825124910778016	2.1652879294291183	-1.1652879294291183
4.839400428265525	0.3904136472995938	0.6095863527004062
4.853675945753034	0.33443403540605715	0.6655659645939429
4.8679514632405425	0.35761692610008056	0.6423830738999194
4.882226980728052	3.990882789563998	-2.990882789563998
4.896502498215561	1.1196260960714373	-0.11962609607143726
4.91077801570307	1.2067989390729388	-0.20679893907293878
4.925053533190579	0.8795369624451722	0.12046303755482779
4.939329050678087	1.1847099247034336	-0.18470992470343361
4.953604568165597	0.336211362181821	0.663788637818179
4.967880085653105	2.7843489071082237	-1.7843489071082237
4.9821556031406145	1.1852130645966943	-0.1852130645966943
4.996431120628123	4.520897580141693	-3.5208975801416926
5.010706638115632	0.658155040340613	0.341844959659387
5.024982155603141	0.6357092804949782	0.3642907195050218
5.03925767309065	1.1943848246397264	-0.1943848246397264
5.053533190578159	0.3724039335049962	0.6275960664950038
5.067808708065668	1.003118286290549	-0.0031182862905489994
5.082084225553177	0.9556453475678783	0.044354652432121666
5.0963597430406855	4.680630383197582	-3.680630383197582
5.110635260528195	3.283334528574433	-2.283334528574433
5.124910778015703	0.15155264303784632	0.8484473569621537
5.139186295503213	0.147647227146147	0.852352772853853
5.153461812990721	0.9673872082022681	0.03261279179773191
5.16773733047823	1.3864973019007742	-0.38649730190077425
5.18201284796574	1.2727509512571982	-0.27275095125719817
5.196288365453248	0.4303841563118193	0.5696158436881806
5.2105638829407575	47.63909789063113	-46.63909789063113
5.224839400428266	2.4153817373296187	-1.4153817373296187
5.239114917915775	1.3841346250277202	-0.3841346250277202
5.253390435403284	0.9536400315295814	0.04635996847041857
5.267665952890793	2.560980280574443	-1.560980280574443
5.281941470378301	0.8824528755912296	0.11754712440877035
5.296216987865811	0.1730605139987518	0.8269394860012482
5.310492505353319	0.43743555952859836	0.5625644404714016
5.3247680228408285	0.7135836350267313	0.2864163649732687
5.339043540328338	0.5172812155491104	0.48271878445088956
5.353319057815846	0.7425491050446098	0.2574508949553902
5.367594575303356	13.250592089790775	-12.250592089790775
5.381870092790864	0.26305363169060336	0.7369463683093966
5.396145610278373	1.666184579375921	-0.6661845793759209
5.410421127765882	0.4992643473661101	0.50073565263389
5.424696645253391	0.9272077640701326	0.07279223592986739
5.4389721627409	0.8844875631200847	0.1155124368799153
5.453247680228409	1.1328402465895875	-0.13284024658958749
5.467523197715917	0.6649700374217508	0.33502996257824924
5.481798715203427	5.819991960303649	-4.819991960303649
5.496074232690936	0.38784590416006	0.6121540958399401
5.510349750178444	0.5219152197789838	0.4780847802210162
5.524625267665954	0.5474201463311585	0.45257985366884146
5.538900785153462	1.936868761978455	-0.936868761978455
5.5531763026409715	0.5275204128469452	0.4724795871530548
5.56745182012848	0.95161644614146	0.048383553858539985
5.581727337615989	0.5193074081025825	0.48069259189741753
5.596002855103498	0.5262744207078824	0.47372557929211756
5.610278372591007	1.3357509514477943	-0.3357509514477943
5.6245538900785155	0.7269351363566988	0.2730648636433012
5.638829407566025	1.0156412750256554	-0.015641275025655377
5.653104925053534	0.6790322352913792	0.32096776470862076
5.667380442541043	0.6064199033339708	0.3935800966660292
5.681655960028552	0.3311631475772435	0.6688368524227565
5.69593147751606	1.586465045921209	-0.5864650459212091
5.71020699500357	3.1386028359851648	-2.1386028359851648
5.724482512491078	3.5982677622396433	-2.5982677622396433
5.738758029978587	0.08688457664064575	0.9131154233593543
5.753033547466096	0.7566940251866255	0.24330597481337446
5.767309064953605	0.3259691193479138	0.6740308806520863
5.781584582441114	0.2918163306435377	0.7081836693564623
5.795860099928623	1.2118502182660147	-0.2118502182660147
5.810135617416132	2.0858769672919157	-1.0858769672919157
5.824411134903641	2.3534880665738136	-1.3534880665738136
5.83868665239115	1.3824233866944895	-0.3824233866944895
5.8529621698786585	2.10434084024429	-1.1043408402442898
5.867237687366168	1.0582342041927995	-0.058234204192799455
5.881513204853676	1.1815603053859642	-0.18156030538596424
5.895788722341186	0.7280709195882311	0.2719290804117689
5.910064239828694	0.4727651749937147	0.5272348250062853
5.924339757316203	1.4013376221168017	-0.4013376221168017
5.938615274803713	1.9279051815882533	-0.9279051815882533
5.952890792291221	0.7760796130987865	0.22392038690121352
5.96716630977873	0.19576464742736382	0.8042353525726362
5.981441827266239	1.5777256914102424	-0.5777256914102424
5.995717344753748	1.2943849840588046	-0.29438498405880464
6.009992862241257	0.2317481554537572	0.7682518445462427
6.024268379728766	0.778508993832505	0.22149100616749495
6.038543897216274	1.2823752870363385	-0.2823752870363385
6.052819414703784	0.765561008237156	0.234438991762844
6.067094932191292	3.1118931272237385	-2.1118931272237385
6.0813704496788015	0.7196038736046799	0.2803961263953201
6.095645967166311	0.16766643935500167	0.8323335606449983
6.109921484653819	1.0632160195380531	-0.06321601953805311
6.124197002141329	0.5734144491270731	0.42658555087292693
6.138472519628837	1.3230062502135933	-0.3230062502135933
6.152748037116346	2.1007750010103856	-1.1007750010103856
6.167023554603855	1.1583874182342064	-0.15838741823420643
6.181299072091364	1.9404364114089456	-0.9404364114089456
6.1955745895788725	0.4845328644139289	0.5154671355860712
6.209850107066382	4.645795344879491	-3.645795344879491
6.22412562455389	1.7901990688454443	-0.7901990688454443
6.2384011420414	0.9401897312264048	0.05981026877359519
6.252676659528909	1.491139887657927	-0.49113988765792693
6.266952177016417	0.8046567254529797	0.19534327454702027
6.281227694503927	0.5030733160596161	0.49692668394038386
6.295503211991435	0.9634880211675853	0.03651197883241475
6.3097787294789445	0.7873807628962413	0.21261923710375874
6.324054246966453	2.275493121202225	-1.2754931212022251
6.338329764453962	0.24738614368398218	0.7526138563160178
6.352605281941471	2.5497487197907853	-1.5497487197907853
6.36688079942898	0.7308876187316199	0.2691123812683801
6.381156316916488	0.13325264804400397	0.8667473519559961
6.395431834403998	1.362205154174478	-0.36220515417447796
6.409707351891507	0.8085736762701172	0.19142632372988277
6.4239828693790155	1.3071141958731811	-0.3071141958731811
6.438258386866525	0.8424578575691543	0.15754214243084574
6.452533904354033	1.523793431859966	-0.523793431859966
6.466809421841543	0.46865168443171396	0.5313483155682861
6.481084939329051	0.7080192319882485	0.29198076801175155
6.49536045681656	0.5118974625159588	0.4881025374840412
6.509635974304069	0.5181628381599689	0.4818371618400311
6.523911491791578	0.48087754562378787	0.5191224543762121
6.538187009279087	0.7265229299739369	0.27347707002606314
6.552462526766596	0.5154964246635535	0.4845035753364465
6.566738044254105	1.20048879318053	-0.20048879318052992
6.581013561741614	0.30899281433620723	0.6910071856637927
6.595289079229123	0.8843229922690513	0.11567700773094869
6.609564596716631	0.781596933220595	0.21840306677940502
6.623840114204141	0.5941424655563519	0.40585753444364814
6.638115631691649	0.36441897519554456	0.6355810248044554
6.6523911491791585	0.5059392947359718	0.49406070526402823
6.666666666666667	1.9907699502698997	-0.9907699502698997
6.680942184154176	0.8579207494827625	0.14207925051723747
6.695217701641685	0.6815157804006893	0.3184842195993107
6.709493219129194	1.5362829451076552	-0.5362829451076552
6.723768736616703	1.514508239794263	-0.5145082397942631
6.738044254104212	0.6718113281964238	0.32818867180357625
6.752319771591721	1.5991494094816194	-0.5991494094816194
6.76659528907923	1.0474535400494287	-0.0474535400494287
6.780870806566739	0.29288797904509295	0.7071120209549071
6.795146324054247	0.1649732219037423	0.8350267780962577
6.809421841541757	1.8336196303435683	-0.8336196303435683
6.823697359029265	2.1007271845868547	-1.1007271845868547
6.837972876516774	1.1298071624176556	-0.12980716241765555
6.852248394004283	1.7153529249484631	-0.7153529249484631
6.866523911491792	2.189888798726174	-1.189888798726174
6.8807994289793015	0.4230917473028995	0.5769082526971006
6.89507494646681	1.0999854288444708	-0.09998542884447081
6.909350463954319	0.9844305572623409	0.015569442737659145
6.923625981441828	1.0509862983023202	-0.050986298302320154
6.937901498929337	0.9525163793748694	0.04748362062513056
6.9521770164168455	0.2959744254417671	0.7040255745582329
6.966452533904355	0.3150743337582149	0.6849256662417851
6.980728051391863	0.5663170702395833	0.43368292976041667
6.995003568879373	1.734228178618353	-0.7342281786183531
7.009279086366882	0.7578609272389881	0.24213907276101188
7.02355460385439	0.684355491515674	0.315644508484326
7.0378301213419	4.227842021708137	-3.2278420217081374
7.052105638829408	3.900391550431952	-2.900391550431952
7.066381156316917	0.6402828726431528	0.35971712735684724
7.080656673804426	1.3367600181686714	-0.3367600181686714
7.094932191291935	1.8087627097866943	-0.8087627097866943
7.109207708779444	0.996377461227669	0.0036225387723309854
7.123483226266953	0.3177780750323172	0.6822219249676829
7.137758743754461	0.40149724012660815	0.5985027598733919
7.152034261241971	3.1210880257817073	-2.1210880257817073
7.16630977872948	1.6545492917036015	-0.6545492917036015
7.1805852962169885	0.5929028099898594	0.40709719001014055
7.194860813704498	0.78979946952607	0.21020053047392995
7.209136331192006	0.7810709571791278	0.21892904282087222
7.223411848679516	0.5140150471925504	0.4859849528074496
7.237687366167024	0.3000384378176749	0.6999615621823251
7.251962883654533	0.9460798613327402	0.053920138667259754
7.266238401142042	4.0003500687083156	-3.0003500687083156
7.280513918629551	1.6584949510543598	-0.6584949510543598
7.2947894361170595	0.554353684511236	0.445646315488764
7.309064953604569	0.5894814039493191	0.41051859605068086
7.323340471092078	0.05916583961149949	0.9408341603885005
7.337615988579587	1.8247589686447296	-0.8247589686447296
7.351891506067096	0.9738750961492756	0.026124903850724412
7.366167023554604	8.080747154263674	-7.080747154263674
7.380442541042114	2.3864211830475823	-1.3864211830475823
7.394718058529622	21.098856405560554	-20.098856405560554
7.4089935760171315	1.3756753107288757	-0.3756753107288757
7.42326909350464	0.8492762140301209	0.15072378596987912
7.437544610992149	0.6277313467985745	0.37226865320142555
7.451820128479658	0.4812417280797221	0.5187582719202779
7.466095645967167	0.24052644091046413	0.7594735590895358
7.480371163454676	0.807369099585333	0.19263090041466702
7.494646680942185	1.2269952059282938	-0.2269952059282938
7.508922198429694	0.8833062260124546	0.11669377398754543
7.5231977159172025	2.3273284254448323	-1.3273284254448323
7.537473233404712	2.885546575398692	-1.885546575398692
7.55174875089222	1.127099719395361	-0.1270997193953609
7.56602426837973	1.990040615378189	-0.9900406153781891
7.580299785867238	0.8935065026314984	0.10649349736850156
7.594575303354747	4.256302661616457	-3.2563026616164574
7.608850820842256	0.48379647478320104	0.5162035252167989
7.623126338329765	0.5701348551436941	0.4298651448563059
7.6374018558172745	0.3032023430163021	0.6967976569836979
7.651677373304783	0.31573893354864946	0.6842610664513505
7.665952890792292	4.381084668911435	-3.381084668911435
7.680228408279801	0.7697478192247327	0.23025218077526732
7.69450392576731	1.8267669821236048	-0.8267669821236048
7.7087794432548185	0.5597679636820343	0.4402320363179657
7.723054960742328	0.24562853284830574	0.7543714671516942
7.737330478229836	0.32660566320634454	0.6733943367936555
7.7516059957173455	0.586140283658294	0.41385971634170604
7.765881513204855	1.5826916216705251	-0.5826916216705251
7.780157030692363	0.6709089871996999	0.32909101280030006
7.794432548179873	0.9628735410168621	0.03712645898313793
7.808708065667381	0.7925040592949574	0.20749594070504263
7.82298358315489	2.115805355395747	-1.115805355395747
7.837259100642399	0.5621438222110762	0.43785617778892383
7.851534618129908	0.6574208621564671	0.3425791378435329
7.865810135617417	0.9019159565970604	0.09808404340293964
7.880085653104926	0.16547370139542525	0.8345262986045747
7.894361170592434	0.41762090469183355	0.5823790953081665
7.908636688079944	0.3434376182927742	0.6565623817072258
7.922912205567453	2.493640003422706	-1.4936400034227062
7.9371877230549615	0.31242668998526174	0.6875733100147383
7.951463240542471	1.5321360500627326	-0.5321360500627326
7.965738758029979	2.2417151474168033	-1.2417151474168033
7.9800142755174885	0.7503160873420014	0.2496839126579986
7.994289793004997	0.14143018597317558	0.8585698140268244
8.008565310492505	0.36388850060182126	0.6361114993981787
8.022840827980016	0.8939927112046824	0.10600728879531762
8.037116345467524	1.5187824849716534	-0.5187824849716534
8.051391862955033	1.388655119828541	-0.38865511982854106
8.065667380442541	1.0066537515560707	-0.0066537515560707305
8.079942897930051	2.757528123589838	-1.7575281235898381
8.09421841541756	1.0122690380627355	-0.012269038062735493
8.108493932905068	0.19082313354277555	0.8091768664572244
8.122769450392578	7.800190206234482	-6.800190206234482
8.137044967880087	0.8539948069372832	0.14600519306271675
8.151320485367595	14.581452386050028	-13.581452386050028
8.165596002855104	0.541875264121243	0.458124735878757
8.179871520342614	0.6753900007107481	0.32460999928925194
8.194147037830122	18.812378490253312	-17.812378490253312
8.20842255531763	0.5065015659688648	0.49349843403113525
8.22269807280514	0.7385815058919248	0.26141849410807516
8.23697359029265	1.8210902452776239	-0.8210902452776239
8.251249107780158	0.5941258008801422	0.4058741991198578
8.265524625267666	0.14833664801738755	0.8516633519826124
8.279800142755176	0.6826882204206648	0.3173117795793352
8.294075660242685	3.2282954904661083	-2.2282954904661083
8.308351177730193	0.9129560731315209	0.08704392686847906
8.322626695217702	1.295512215532704	-0.2955122155327039
8.336902212705212	1.698323661835683	-0.698323661835683
8.35117773019272	0.8405184167225985	0.15948158327740147
8.365453247680229	0.6025545559926333	0.3974454440073667
8.379728765167739	0.920259338064095	0.07974066193590501
8.394004282655247	0.3619677126692533	0.6380322873307467
8.408279800142756	0.6259580545115421	0.3740419454884579
8.422555317630264	0.23669196663627334	0.7633080333637267
8.436830835117775	6.114311405045712	-5.114311405045712
8.451106352605283	2.8787586381311687	-1.8787586381311687
8.465381870092791	0.6977540220175319	0.3022459779824681
8.4796573875803	0.8782332818539546	0.12176671814604545
8.49393290506781	1.0867039061307306	-0.08670390613073065
8.508208422555319	0.45893508092084156	0.5410649190791584
8.522483940042827	2.6458779405506823	-1.6458779405506823
8.536759457530337	2.7859832337364976	-1.7859832337364976
8.551034975017846	1.66986818101222	-0.66986818101222
8.565310492505354	3.8221358944121393	-2.8221358944121393
8.579586009992862	0.9121818517019923	0.08781814829800771
8.593861527480373	0.13597506777802215	0.8640249322219778
8.608137044967881	1.39307850632293	-0.39307850632293007
8.62241256245539	0.9192160649279418	0.08078393507205817
8.636688079942898	0.9736618305648624	0.02633816943513756
8.650963597430408	0.9538257762331571	0.04617422376684288
8.665239114917917	0.801471606298979	0.19852839370102104
8.679514632405425	1.6979689900972592	-0.6979689900972592
8.693790149892935	0.44961114739552327	0.5503888526044767
8.708065667380444	0.8172816230947808	0.1827183769052192
8.722341184867952	0.9862598935242671	0.013740106475732872
8.73661670235546	3.5335608954519753	-2.5335608954519753
8.75089221984297	0.7662327015310894	0.23376729846891064
8.76516773733048	1.8596096984259427	-0.8596096984259427
8.779443254817988	0.698166107187499	0.30183389281250095
8.793718772305496	0.39372056893955343	0.6062794310604466
8.807994289793006	1.6219327828353078	-0.6219327828353078
8.822269807280515	1.6281292063441277	-0.6281292063441277
8.836545324768023	1.0035159204546853	-0.003515920454685295
8.850820842255533	0.6254725357934543	0.3745274642065457
8.865096359743042	0.7493557809106605	0.25064421908933954
8.87937187723055	0.41940269210744535	0.5805973078925546
8.893647394718059	2.637412908822352	-1.637412908822352
8.907922912205569	0.6597603746592616	0.34023962534073837
8.922198429693077	0.3241958697439822	0.6758041302560178
8.936473947180586	0.5567961708459755	0.44320382915402445
8.950749464668094	1.3505613926810478	-0.3505613926810478
8.965024982155605	0.26513683554899903	0.734863164451001
8.979300499643113	1.7717607172692547	-0.7717607172692547
8.993576017130621	0.46115207915029627	0.5388479208497037
9.007851534618132	0.3381091722420657	0.6618908277579343
9.02212705210564	0.2748471758037055	0.7251528241962946
9.036402569593148	0.31503743598285133	0.6849625640171486
9.050678087080657	1.7761748637090151	-0.7761748637090151
9.064953604568167	1.7428847019165474	-0.7428847019165474
9.079229122055676	0.3182571315504995	0.6817428684495005
9.093504639543184	0.2067869146394973	0.7932130853605027
9.107780157030692	1.3141171718384592	-0.3141171718384592
9.122055674518203	1.5000129524215486	-0.5000129524215486
9.136331192005711	1.8659660560763052	-0.8659660560763052
9.15060670949322	0.8368655261528797	0.16313447384712032
9.16488222698073	2.010348300453401	-1.0103483004534008
9.179157744468238	0.715227843330486	0.28477215666951405
9.193433261955747	0.29801601559368385	0.7019839844063162
9.207708779443255	0.6059368183741538	0.3940631816258462
9.221984296930765	1.9778231680747131	-0.9778231680747131
9.236259814418274	0.7996240412184288	0.20037595878157122
9.250535331905782	2.2045998369669184	-1.2045998369669184
9.26481084939329	0.16373834125477046	0.8362616587452295
9.2790863668808	0.24034621729417124	0.7596537827058287
9.29336188436831	8.509700346308476	-7.509700346308476
9.307637401855818	0.6212709631761996	0.37872903682380044
9.321912919343328	0.3325324996340181	0.6674675003659819
9.336188436830836	1.4202710307273705	-0.4202710307273705
9.350463954318345	0.5441598073630629	0.4558401926369371
9.364739471805853	0.6144958786600088	0.38550412133999123
9.379014989293363	0.4671020300057278	0.5328979699942722
9.393290506780872	9.241599642365298	-8.241599642365298
9.40756602426838	1.7746072761269642	-0.7746072761269642
9.421841541755889	2.433018700325759	-1.4330187003257588
9.436117059243399	0.37221617575598337	0.6277838242440166
9.450392576730907	1.845859392104135	-0.8458593921041351
9.464668094218416	1.619779275665868	-0.619779275665868
9.478943611705926	1.677010825345351	-0.6770108253453511
9.493219129193434	0.9124812944928689	0.08751870550713114
9.507494646680943	0.25138351122585695	0.7486164887741431
9.521770164168451	0.8963167773442581	0.10368322265574192
9.536045681655962	0.2541635534961467	0.7458364465038533
9.55032119914347	1.0815377437836642	-0.08153774378366418
9.564596716630978	3.9929302719407844	-2.9929302719407844
9.578872234118487	0.8057922560893879	0.19420774391061213
9.593147751605997	1.6878036262198295	-0.6878036262198295
9.607423269093506	0.44985994837528276	0.5501400516247172
9.621698786581014	1.0106039333720995	-0.010603933372099528
9.635974304068524	3.6044046923477415	-2.6044046923477415
9.650249821556033	2.5514431805596915	-1.5514431805596915
9.664525339043541	0.6133309572746113	0.3866690427253887
9.67880085653105	0.8695536344539033	0.13044636554609668
9.69307637401856	0.6294278325761402	0.3705721674238598
9.707351891506068	0.13396304116032517	0.8660369588396748
9.721627408993577	0.8698271592884106	0.1301728407115894
9.735902926481085	0.6696151001453752	0.3303848998546248
9.750178443968595	0.6324641671683261	0.3675358328316739
9.764453961456104	0.724439450787164	0.275560549212836
9.778729478943612	0.8608602756864953	0.13913972431350474
9.793004996431122	1.875611344313534	-0.875611344313534
9.80728051391863	0.266135771611987	0.733864228388013
9.82155603140614	2.4912047403954047	-1.4912047403954047
9.835831548893648	0.9503983362685048	0.049601663731495216
9.850107066381158	3.300761954579544	-2.300761954579544
9.864382583868666	0.46142064627123885	0.5385793537287611
9.878658101356175	0.33165284667365696	0.668347153326343
9.892933618843683	1.9560834602089119	-0.9560834602089119
9.907209136331193	0.7445669213012127	0.2554330786987873
9.921484653818702	1.0631538508663594	-0.06315385086635938
9.93576017130621	3.514139517335672	-2.514139517335672
9.95003568879372	0.8061813924584147	0.1938186075415853
9.964311206281229	1.807302603559711	-0.8073026035597111
9.978586723768737	1.1296786432560748	-0.1296786432560748
9.992862241256246	1.0751645666850196	-0.07516456668501958
