# Supplementary material for: Terahertz Spectroscopic Analysis of Lactose in Infant Formula: Implications for Detection and Quantification
Source: Molecules. 2022 Aug 8;27(15):5040. doi: 10.3390/molecules27155040 (PMC9370465; doi:10.3390/molecules27155040)
Supplement: Supplementary file 1 [file molecules-27-05040-s001.zip › data/set1_ambient_1/frequency_domain/S001.csv]

0.0	0.7373524806404685	0.26264751935953146
0.014275517487508924	0.5730852408463413	0.42691475915365873
0.028551034975017847	0.9902794404207691	0.009720559579230903
0.04282655246252677	0.6735487039519096	0.3264512960480904
0.057102069950035694	1.2062494603768017	-0.2062494603768017
0.07137758743754462	1.2378163983639474	-0.2378163983639474
0.08565310492505354	3.6632866450224704	-2.6632866450224704
0.09992862241256247	0.5328247074978494	0.4671752925021506
0.11420413990007139	0.5730452886100652	0.4269547113899348
0.12847965738758033	0.9125533664583808	0.08744663354161919
0.14275517487508924	1.3530900674905257	-0.35309006749052574
0.15703069236259815	1.5142224575262135	-0.5142224575262135
0.17130620985010708	0.9092983070059862	0.09070169299401376
0.18558172733761602	0.7099445211043364	0.29005547889566363
0.19985724482512493	0.8219762728400216	0.17802372715997838
0.21413276231263384	0.9161997409201044	0.08380025907989563
0.22840827980014278	0.8978569132647591	0.10214308673524086
0.24268379728765171	0.8333610446460137	0.16663895535398632
0.25695931477516065	0.8032197427927054	0.19678025720729464
0.27123483226266953	0.895863256427957	0.10413674357204294
0.28551034975017847	0.9646628415117501	0.03533715848824992
0.2997858672376874	0.9611173732722635	0.03888262672773646
0.3140613847251963	0.8967831437867326	0.10321685621326737
0.32833690221270523	0.828355697605763	0.171644302394237
0.34261241970021417	0.8058536570516585	0.19414634294834154
0.3568879371877231	0.8054904665085116	0.19450953349148836
0.37116345467523204	0.7997528787765456	0.20024712122345445
0.3854389721627409	0.7906139193555944	0.20938608064440556
0.39971448965024986	0.800705488791599	0.19929451120840103
0.4139900071377588	0.8250724578808638	0.1749275421191362
0.4282655246252677	0.8466710848574205	0.1533289151425795
0.4425410421127766	0.8552712037858723	0.1447287962141277
0.45681655960028555	0.8340024107338685	0.1659975892661315
0.4710920770877945	0.7953132961414019	0.2046867038585981
0.48536759457530343	0.7518090968006518	0.24819090319934822
0.4996431120628123	0.6978361782191188	0.3021638217808812
0.5139186295503213	0.6113594471097014	0.38864055289029864
0.5281941470378302	0.37625110264086836	0.6237488973591316
0.5424696645253391	0.47000531711151045	0.5299946828884896
0.5567451820128481	0.6619862229404634	0.3380137770595366
0.5710206995003569	0.7140401563778205	0.2859598436221795
0.5852962169878658	0.7490204634863821	0.25097953651361793
0.5995717344753748	0.7706786566419167	0.2293213433580833
0.6138472519628837	0.7724146734552816	0.2275853265447184
0.6281227694503926	0.7604856080739694	0.23951439192603063
0.6423982869379016	0.7399132375096581	0.2600867624903419
0.6566738044254105	0.7216589746312451	0.27834102536875494
0.6709493219129194	0.7060891709204254	0.29391082907957455
0.6852248394004283	0.697944414709402	0.30205558529059795
0.6995003568879372	0.6988899364036991	0.3011100635963009
0.7137758743754462	0.7061439681068745	0.2938560318931255
0.7280513918629551	0.7161779802277726	0.28382201977222743
0.7423269093504641	0.7233494170228744	0.27665058297712564
0.756602426837973	0.7228724868123202	0.2771275131876798
0.7708779443254818	0.7111622672259054	0.28883773277409464
0.7851534618129908	0.6942481867568981	0.30575181324310186
0.7994289793004997	0.6746110680548465	0.3253889319451535
0.8137044967880086	0.6591756619961814	0.3408243380038186
0.8279800142755176	0.6486494836324145	0.3513505163675855
0.8422555317630265	0.643031870081658	0.35696812991834204
0.8565310492505354	0.6432074982194839	0.35679250178051614
0.8708065667380444	0.6453953334621712	0.35460466653782885
0.8850820842255532	0.6483042187429583	0.3516957812570417
0.8993576017130622	0.6490241931553697	0.35097580684463026
0.9136331192005711	0.6451956728123326	0.3548043271876674
0.92790863668808	0.6341571353144179	0.36584286468558214
0.942184154175589	0.6188139465451812	0.3811860534548188
0.9564596716630979	0.6004561482120803	0.39954385178791973
0.9707351891506069	0.5860490996541425	0.41395090034585746
0.9850107066381157	0.5760846375335287	0.4239153624664713
0.9992862241256246	0.5708643161798075	0.4291356838201925
1.0135617416131335	0.5687677001800162	0.4312322998199838
1.0278372591006426	0.5683205373744296	0.43167946262557044
1.0421127765881515	0.5716650638754839	0.4283349361245161
1.0563882940756604	0.5713962645969523	0.42860373540304775
1.0706638115631693	0.5663499756282602	0.43365002437173983
1.0849393290506781	0.552589950993272	0.447410049006728
1.099214846538187	0.5590409630078748	0.44095903699212524
1.1134903640256961	0.5388041724971303	0.4611958275028697
1.127765881513205	0.5040383121848845	0.4959616878151155
1.1420413990007139	0.48515675410727715	0.5148432458927228
1.1563169164882228	0.4779794442024921	0.522020555797508
1.1705924339757316	0.4653501674215086	0.5346498325784914
1.1848679514632408	0.4238673483840011	0.5761326516159989
1.1991434689507496	0.40649411324456686	0.5935058867554331
1.2134189864382585	0.43501301299324324	0.5649869870067568
1.2276945039257674	0.46109775432334915	0.5389022456766508
1.2419700214132763	0.4430667148046916	0.5569332851953084
1.2562455389007852	0.4227887234825317	0.5772112765174683
1.2705210563882943	0.40164044698737833	0.5983595530126217
1.2847965738758031	0.3782854473732797	0.6217145526267203
1.299072091363312	0.3527367395496232	0.6472632604503767
1.313347608850821	0.31242909923252943	0.6875709007674706
1.3276231263383298	0.25046982061495443	0.7495301793850455
1.341898643825839	0.15997084789722868	0.8400291521027713
1.3561741613133478	0.06476466520132215	0.9352353347986778
1.3704496788008567	0.03812838309796531	0.9618716169020347
1.3847251962883655	0.08390593266096523	0.9160940673390348
1.3990007137758744	0.18018456539775254	0.8198154346022475
1.4132762312633835	0.29871150645361594	0.7012884935463841
1.4275517487508924	0.31123266833062124	0.6887673316693788
1.4418272662384013	0.33719118879142207	0.6628088112085779
1.4561027837259102	0.3504438960755168	0.6495561039244833
1.470378301213419	0.3595912345171882	0.6404087654828118
1.4846538187009282	0.37071062852988046	0.6292893714701195
1.498929336188437	0.3758548320664732	0.6241451679335268
1.513204853675946	0.37637350875599	0.6236264912440099
1.5274803711634548	0.37310888860018404	0.6268911113998159
1.5417558886509637	0.373385809499056	0.626614190500944
1.5560314061384726	0.3689307024363271	0.6310692975636729
1.5703069236259817	0.363924268561339	0.6360757314386609
1.5845824411134906	0.35716634468741537	0.6428336553125846
1.5988579586009994	0.35018429792550176	0.6498157020744982
1.6131334760885083	0.35102405681590787	0.6489759431840921
1.6274089935760172	0.33971630351141907	0.660283696488581
1.6416845110635263	0.3332071297875256	0.6667928702124744
1.6559600285510352	0.3425676080649497	0.6574323919350503
1.670235546038544	0.42860272738131966	0.5713972726186803
1.684511063526053	0.3185373012860064	0.6814626987139936
1.6987865810135618	0.32437596736648494	0.675624032633515
1.7130620985010707	0.25146886245294087	0.7485311375470591
1.7273376159885798	0.2753933464082691	0.7246066535917308
1.7416131334760887	0.3062367540084079	0.6937632459915921
1.7558886509635976	0.29271035178431715	0.7072896482156829
1.7701641684511065	0.2798377423205063	0.7201622576794937
1.7844396859386153	0.2485980085043954	0.7514019914956046
1.7987152034261245	0.22509651001277012	0.7749034899872299
1.8129907209136333	0.20524734454297625	0.7947526554570238
1.8272662384011422	0.21181496028736552	0.7881850397126344
1.841541755888651	0.23717878157424327	0.7628212184257568
1.85581727337616	0.2606543743056424	0.7393456256943576
1.870092790863669	0.18633382526253248	0.8136661747374675
1.884368308351178	0.2724090875598446	0.7275909124401554
1.8986438258386868	0.266700293706245	0.733299706293755
1.9129193433261957	0.24518262730852403	0.754817372691476
1.9271948608137046	0.26141552224691406	0.7385844777530859
1.9414703783012137	0.24306574221940358	0.7569342577805964
1.9557458957887226	0.2431432969365963	0.7568567030634037
1.9700214132762315	0.25097795472605167	0.7490220452739483
1.9842969307637404	0.2665488911209158	0.7334511088790843
1.9985724482512492	0.26557650451217263	0.7344234954878274
2.012847965738758	0.25342114949006944	0.7465788505099306
2.027123483226267	0.24125417275787497	0.758745827242125
2.041399000713776	0.2259687439229432	0.7740312560770568
2.055674518201285	0.21384549429722513	0.7861545057027749
2.069950035688794	0.21271326992228468	0.7872867300777153
2.084225553176303	0.210102984482253	0.7898970155177469
2.098501070663812	0.22173834325579428	0.7782616567442058
2.1127765881513207	0.22937516922126472	0.7706248307787353
2.1270521056388296	0.22503058484035438	0.7749694151596456
2.1413276231263385	0.2064788035393214	0.7935211964606785
2.1556031406138474	0.1798053932457498	0.8201946067542503
2.1698786581013563	0.27801244121954716	0.7219875587804528
2.184154175588865	0.1744936287879613	0.8255063712120387
2.198429693076374	0.3054634746952471	0.6945365253047528
2.2127052105638834	0.1815273027470445	0.8184726972529555
2.2269807280513922	0.14224705725597675	0.8577529427440233
2.241256245538901	0.1908290552018881	0.8091709447981119
2.25553176302641	0.19378778036169148	0.8062122196383086
2.269807280513919	0.1858963515851465	0.8141036484148535
2.2840827980014278	0.19486897179440027	0.8051310282055997
2.2983583154889367	0.16768790087674335	0.8323120991232567
2.3126338329764455	0.14838261616340634	0.8516173838365937
2.3269093504639544	0.1500699625685911	0.8499300374314089
2.3411848679514633	0.1855161693229158	0.8144838306770842
2.355460385438972	0.1734645511899488	0.8265354488100511
2.3697359029264815	0.19556144741034953	0.8044385525896505
2.3840114204139904	0.13419558845118074	0.8658044115488193
2.3982869379014993	0.22441780552887478	0.7755821944711252
2.412562455389008	0.13654094304672337	0.8634590569532766
2.426837972876517	0.09868472560251235	0.9013152743974877
2.441113490364026	0.09084867746565027	0.9091513225343497
2.455389007851535	0.15556777511249495	0.844432224887505
2.4696645253390437	0.08393013987165197	0.916069860128348
2.4839400428265526	0.09206941102231911	0.9079305889776809
2.4982155603140614	0.09484357029112132	0.9051564297088787
2.5124910778015703	0.08179392276173063	0.9182060772382694
2.5267665952890797	0.05429080143807533	0.9457091985619247
2.5410421127765885	0.02080779511926497	0.979192204880735
2.5553176302640974	0.0062993434547532505	0.9937006565452468
2.5695931477516063	0.03528400413166188	0.9647159958683381
2.583868665239115	0.0567222996460211	0.943277700353979
2.598144182726624	0.08099013147798496	0.919009868522015
2.612419700214133	0.07353601332212328	0.9264639866778768
2.626695217701642	0.1285652525783122	0.8714347474216878
2.6409707351891507	0.43911467266984217	0.5608853273301578
2.6552462526766596	0.23879875696181838	0.7612012430381816
2.669521770164169	0.1718085043138667	0.8281914956861333
2.683797287651678	0.11477037164856375	0.8852296283514363
2.6980728051391867	0.06859918405531745	0.9314008159446825
2.7123483226266956	0.020936839834949792	0.9790631601650502
2.7266238401142044	0.09673503988590709	0.903264960114093
2.7408993576017133	0.10992213651440426	0.8900778634855957
2.755174875089222	0.029943790280810418	0.9700562097191896
2.769450392576731	1.0990571917796317	-0.09905719177963168
2.78372591006424	0.41510770519443135	0.5848922948055686
2.798001427551749	0.09028113293581347	0.9097188670641865
2.8122769450392577	0.06692807326993709	0.9330719267300629
2.826552462526767	0.037868447083747286	0.9621315529162527
2.840827980014276	0.045237713139883964	0.954762286860116
2.855103497501785	0.058497468026453836	0.9415025319735462
2.8693790149892937	0.0764310229380904	0.9235689770619095
2.8836545324768026	0.8422701036380787	0.15772989636192125
2.8979300499643115	0.09460018773696033	0.9053998122630397
2.9122055674518204	0.08039254158891122	0.9196074584110888
2.9264810849393292	0.0783547384061721	0.9216452615938279
2.940756602426838	0.06543093559385195	0.9345690644061481
2.955032119914347	0.1803139694389689	0.8196860305610311
2.9693076374018563	0.8740152683770985	0.12598473162290147
2.983583154889365	0.19712212029763357	0.8028778797023665
2.997858672376874	0.35001074068487376	0.6499892593151262
3.012134189864383	0.5653357022051531	0.43466429779484694
3.026409707351892	0.38533258887294203	0.614667411127058
3.0406852248394007	0.25859458606505076	0.7414054139349493
3.0549607423269096	0.19392943268856472	0.8060705673114352
3.0692362598144185	0.11405660133005248	0.8859433986699475
3.0835117773019274	0.13368517282998074	0.8663148271700193
3.0977872947894363	0.13138686796979213	0.8686131320302078
3.112062812276945	0.1065360865700803	0.8934639134299197
3.1263383297644545	0.3068322285486859	0.693167771451314
3.1406138472519634	0.69348289282111	0.30651710717889
3.1548893647394722	0.2637639858095815	0.7362360141904185
3.169164882226981	4.746102696261077	-3.746102696261077
3.18344039971449	0.37618792012222646	0.6238120798777735
3.197715917201999	0.14143173636991083	0.8585682636300892
3.2119914346895078	0.3130931335376004	0.6869068664623996
3.2262669521770166	0.23113306232286004	0.76886693767714
3.2405424696645255	0.22252012666955664	0.7774798733304433
3.2548179871520344	0.17994447994821475	0.8200555200517853
3.2690935046395433	0.15629516217767575	0.8437048378223242
3.2833690221270526	0.2081356869119139	0.7918643130880861
3.2976445396145615	0.2238342514603292	0.7761657485396708
3.3119200571020704	0.15342293532409332	0.8465770646759067
3.3261955745895793	0.9914417116000461	0.008558288399953873
3.340471092077088	0.7763603759906434	0.22363962400935655
3.354746609564597	0.24467218799186183	0.7553278120081381
3.369022127052106	0.19182840196659462	0.8081715980334054
3.383297644539615	0.2630506436655211	0.7369493563344789
3.3975731620271237	0.20620765682860331	0.7937923431713967
3.4118486795146326	0.15758095087490093	0.8424190491250991
3.4261241970021414	0.23561047427643575	0.7643895257235642
3.4403997144896508	0.17359979322310534	0.8264002067768946
3.4546752319771596	0.16687583901681005	0.83312416098319
3.4689507494646685	0.2968986061349447	0.7031013938650553
3.4832262669521774	0.2555476281820253	0.7444523718179747
3.4975017844396863	0.6234977058081647	0.37650229419183534
3.511777301927195	0.3580096561890943	0.6419903438109057
3.526052819414704	0.29014153217084554	0.7098584678291544
3.540328336902213	3.5751494609766943	-2.5751494609766943
3.554603854389722	0.24687402915974935	0.7531259708402507
3.5688793718772307	0.28580443101716174	0.7141955689828383
3.58315488936474	0.2672996390310021	0.7327003609689979
3.597430406852249	2.4937301168765353	-1.4937301168765353
3.611705924339758	1.2376569570233127	-0.2376569570233127
3.6259814418272667	0.3776572432969494	0.6223427567030506
3.6402569593147756	0.6224823807430186	0.37751761925698135
3.6545324768022844	2.5861923007438077	-1.5861923007438077
3.6688079942897933	4.22143122187256	-3.2214312218725603
3.683083511777302	0.4958493617275068	0.5041506382724932
3.697359029264811	0.45761216027067214	0.5423878397293278
3.71163454675232	0.5234797820299371	0.47652021797006294
3.725910064239829	0.43731772881984343	0.5626822711801566
3.740185581727338	0.3611880765436209	0.6388119234563792
3.754461099214847	0.2681772219695559	0.731822778030444
3.768736616702356	0.434552815069398	0.565447184930602
3.783012134189865	0.5435934358886747	0.4564065641113253
3.7972876516773737	2.4097765335301897	-1.4097765335301897
3.8115631691648826	1.9920920386097483	-0.9920920386097483
3.8258386866523915	1.2652195187176798	-0.2652195187176798
3.8401142041399003	0.4261498227283184	0.5738501772716815
3.8543897216274092	0.7313181464758471	0.26868185352415286
3.868665239114918	0.6032150500798843	0.3967849499201157
3.8829407566024274	0.517976009174013	0.482023990825987
3.8972162740899363	0.4498409524051996	0.5501590475948004
3.911491791577445	0.4821167399796882	0.5178832600203118
3.925767309064954	0.8943311110137367	0.10566888898626325
3.940042826552463	0.9268016318441824	0.0731983681558176
3.954318344039972	4.228695129928811	-3.228695129928811
3.9685938615274807	2.32075671698074	-1.32075671698074
3.9828693790149896	12.175503702807978	-11.175503702807978
3.9971448965024985	1.872310605831	-0.872310605831
4.011420413990008	0.8486212084779143	0.15137879152208567
4.025695931477516	1.7506776561440445	-0.7506776561440445
4.039971448965026	0.8031231318508553	0.19687686814914473
4.054246966452534	0.8740092677327698	0.12599073226723023
4.068522483940043	0.8285611875543789	0.1714388124456211
4.082798001427552	0.537158431741009	0.46284156825899103
4.097073518915061	0.7287611870779431	0.27123881292205687
4.11134903640257	1.1271674908654263	-0.12716749086542634
4.125624553890079	1.0817797450527444	-0.08177974505274443
4.139900071377588	0.60310082952795	0.39689917047205003
4.154175588865097	3.7678828519652567	-2.7678828519652567
4.168451106352606	1.945483020424308	-0.9454830204243081
4.182726623840114	1.4805819065540768	-0.48058190655407684
4.197002141327624	1.9848188115340937	-0.9848188115340937
4.211277658815132	2.1070024494442925	-1.1070024494442925
4.2255531763026415	2.9965096148326253	-1.9965096148326253
4.23982869379015	1.984550339980883	-0.984550339980883
4.254104211277659	0.7539199625399812	0.24608003746001883
4.268379728765169	0.7411186283947768	0.2588813716052232
4.282655246252677	1.3483861577918985	-0.3483861577918985
4.296930763740186	1.0041305060231562	-0.004130506023156233
4.311206281227695	0.7761353822045662	0.22386461779543376
4.325481798715204	0.7477965288114093	0.25220347118859066
4.3397573162027125	0.6979902004352279	0.30200979956477214
4.354032833690222	1.3199776929561478	-0.31997769295614775
4.36830835117773	1.314954105357544	-0.314954105357544
4.38258386866524	1.3049653833864685	-0.3049653833864685
4.396859386152748	1.4454133159555607	-0.44541331595556066
4.411134903640257	1.2565998051006932	-0.25659980510069325
4.425410421127767	0.7736801532361471	0.22631984676385286
4.439685938615275	1.224616994216758	-0.22461699421675796
4.4539614561027845	3.8271069622085756	-2.8271069622085756
4.468236973590293	1.8073037880997598	-0.8073037880997598
4.482512491077802	5.537731182146522	-4.537731182146522
4.496788008565311	1.5757066133778832	-0.5757066133778832
4.51106352605282	2.624196746807284	-1.624196746807284
4.5253390435403285	2.7181826749189177	-1.7181826749189177
4.539614561027838	1.8203280718009642	-0.8203280718009642
4.553890078515346	2.890339011309504	-1.890339011309504
4.5681655960028555	0.8494285331260448	0.15057146687395517
4.582441113490365	4.529248811580197	-3.5292488115801968
4.596716630977873	3.600282586940928	-2.600282586940928
4.610992148465383	3.282051292529375	-2.282051292529375
4.625267665952891	1.9090795602809896	-0.9090795602809896
4.6395431834404	2.019503294141533	-1.0195032941415332
4.653818700927909	0.8802097688016598	0.1197902311983402
4.668094218415418	1.4797810404322131	-0.47978104043221315
4.682369735902927	2.3802361529122655	-1.3802361529122655
4.696645253390436	6.331606539428648	-5.331606539428648
4.710920770877944	1.165693339096672	-0.16569333909667194
4.725196288365454	3.619301978275299	-2.619301978275299
4.739471805852963	2.354685225031905	-1.354685225031905
4.7537473233404715	1.4807865480731925	-0.48078654807319254
4.768022840827981	13.06566952065125	-12.06566952065125
4.782298358315489	4.748192901028863	-3.7481929010288626
4.7965738758029985	1.0411920264929935	-0.04119202649299347
4.810849393290507	1.3734991938175816	-0.37349919381758157
4.825124910778016	1.6154707799615506	-0.6154707799615506
4.839400428265525	2.065976114606179	-1.0659761146061788
4.853675945753034	3.320603944310053	-2.320603944310053
4.8679514632405425	1.7291542516684748	-0.7291542516684748
4.882226980728052	10.031637607218123	-9.031637607218123
4.896502498215561	1.494241144068562	-0.4942411440685619
4.91077801570307	1.8926023283716922	-0.8926023283716922
4.925053533190579	2.329401238441992	-1.3294012384419922
4.939329050678087	2.5114726416432234	-1.5114726416432234
4.953604568165597	2.9092631726698244	-1.9092631726698244
4.967880085653105	8.909651604761423	-7.909651604761423
4.9821556031406145	3.627922987617046	-2.627922987617046
4.996431120628123	8.529322311408732	-7.529322311408732
5.010706638115632	1.0714667101838782	-0.07146671018387818
5.024982155603141	0.7361449892518904	0.2638550107481096
5.03925767309065	1.85406437352372	-0.8540643735237201
5.053533190578159	1.312812961783505	-0.31281296178350493
5.067808708065668	3.8755872733927768	-2.8755872733927768
5.082084225553177	1.0122871044161739	-0.012287104416173866
5.0963597430406855	21.34331429265323	-20.34331429265323
5.110635260528195	7.020705201144258	-6.020705201144258
5.124910778015703	1.932770263076541	-0.9327702630765411
5.139186295503213	1.7102192702586658	-0.7102192702586658
5.153461812990721	2.5502112514673687	-1.5502112514673687
5.16773733047823	1.2136456161887321	-0.21364561618873212
5.18201284796574	1.52343115658265	-0.5234311565826499
5.196288365453248	1.5235509798835833	-0.5235509798835833
5.2105638829407575	69.43224624096811	-68.43224624096811
5.224839400428266	4.155282092378647	-3.1552820923786467
5.239114917915775	11.789336762445998	-10.789336762445998
5.253390435403284	1.637402907493795	-0.637402907493795
5.267665952890793	3.6703931674225876	-2.6703931674225876
5.281941470378301	1.2737355874746228	-0.2737355874746228
5.296216987865811	0.6355069021547909	0.3644930978452091
5.310492505353319	1.6112642934159704	-0.6112642934159704
5.3247680228408285	1.2584948153777387	-0.25849481537773866
5.339043540328338	1.5519287285747092	-0.5519287285747092
5.353319057815846	1.2548036840096268	-0.25480368400962683
5.367594575303356	39.46035415774768	-38.46035415774768
5.381870092790864	1.417291997644329	-0.417291997644329
5.396145610278373	3.5756475755297257	-2.5756475755297257
5.410421127765882	0.8201878183057595	0.1798121816942405
5.424696645253391	1.0363778180883545	-0.0363778180883545
5.4389721627409	4.624955396659267	-3.624955396659267
5.453247680228409	1.996484049116509	-0.996484049116509
5.467523197715917	2.8388772962407924	-1.8388772962407924
5.481798715203427	6.967474094939966	-5.967474094939966
5.496074232690936	1.587337286143459	-0.5873372861434589
5.510349750178444	3.1890543149228794	-2.1890543149228794
5.524625267665954	0.9684609589868101	0.03153904101318994
5.538900785153462	2.3593858458961825	-1.3593858458961825
5.5531763026409715	2.077791748038217	-1.077791748038217
5.56745182012848	3.019928185675441	-2.019928185675441
5.581727337615989	4.739443633318599	-3.739443633318599
5.596002855103498	1.7287275798163035	-0.7287275798163035
5.610278372591007	3.5553459153109808	-2.5553459153109808
5.6245538900785155	1.6118493586858693	-0.6118493586858693
5.638829407566025	3.009868553619818	-2.009868553619818
5.653104925053534	2.8168735652858383	-1.8168735652858383
5.667380442541043	4.243662153668384	-3.2436621536683843
5.681655960028552	3.190659389609401	-2.190659389609401
5.69593147751606	2.6815447646650514	-1.6815447646650514
5.71020699500357	5.829325331917877	-4.829325331917877
5.724482512491078	6.252236573156138	-5.252236573156138
5.738758029978587	1.4795801590400237	-0.4795801590400237
5.753033547466096	2.1411350382014773	-1.1411350382014773
5.767309064953605	1.5087465936450852	-0.5087465936450852
5.781584582441114	2.1077763534698954	-1.1077763534698954
5.795860099928623	5.341938989571776	-4.341938989571776
5.810135617416132	4.474647342324375	-3.474647342324375
5.824411134903641	1.693282721272127	-0.6932827212721271
5.83868665239115	6.0086480454616185	-5.0086480454616185
5.8529621698786585	6.6221371939110885	-5.6221371939110885
5.867237687366168	1.681376820673067	-0.681376820673067
5.881513204853676	2.296300500655298	-1.2963005006552981
5.895788722341186	2.4425944802439084	-1.4425944802439084
5.910064239828694	10.5804822098467	-9.5804822098467
5.924339757316203	2.296565191268994	-1.2965651912689942
5.938615274803713	5.497540892990654	-4.497540892990654
5.952890792291221	2.433377586322969	-1.433377586322969
5.96716630977873	1.0541447601928544	-0.05414476019285441
5.981441827266239	1.6440416924353691	-0.6440416924353691
5.995717344753748	1.7999164292483576	-0.7999164292483576
6.009992862241257	2.2352841505593655	-1.2352841505593655
6.024268379728766	2.695242849965508	-1.6952428499655081
6.038543897216274	1.2010914870274336	-0.20109148702743362
6.052819414703784	2.4087744720817397	-1.4087744720817397
6.067094932191292	3.828398937936086	-2.828398937936086
6.0813704496788015	2.8444403762590267	-1.8444403762590267
6.095645967166311	1.1532533015412574	-0.15325330154125738
6.109921484653819	1.4743943041949825	-0.4743943041949825
6.124197002141329	1.007131666521294	-0.007131666521293933
6.138472519628837	1.7587779632300187	-0.7587779632300187
6.152748037116346	6.098836292021374	-5.098836292021374
6.167023554603855	5.151659928138503	-4.151659928138503
6.181299072091364	3.5485074293179624	-2.5485074293179624
6.1955745895788725	1.740725987300005	-0.7407259873000049
6.209850107066382	4.949548354359126	-3.949548354359126
6.22412562455389	2.063100658788897	-1.0631006587888971
6.2384011420414	1.7647027812154217	-0.7647027812154217
6.252676659528909	2.876242641348125	-1.8762426413481248
6.266952177016417	1.9265254856096827	-0.9265254856096827
6.281227694503927	2.1363942055103546	-1.1363942055103546
6.295503211991435	2.2468158284270294	-1.2468158284270294
6.3097787294789445	2.320375786314094	-1.3203757863140941
6.324054246966453	1.5876765707689622	-0.5876765707689622
6.338329764453962	1.6287323772700768	-0.6287323772700768
6.352605281941471	3.57384747643372	-2.57384747643372
6.36688079942898	1.417455284435626	-0.4174552844356261
6.381156316916488	1.6871617030497692	-0.6871617030497692
6.395431834403998	3.639090329122377	-2.639090329122377
6.409707351891507	1.6434277267671766	-0.6434277267671766
6.4239828693790155	4.760061552064959	-3.7600615520649594
6.438258386866525	3.3005894466800596	-2.3005894466800596
6.452533904354033	2.235769295747279	-1.235769295747279
6.466809421841543	2.0748022476388175	-1.0748022476388175
6.481084939329051	3.38083869228798	-2.38083869228798
6.49536045681656	1.964524539038385	-0.964524539038385
6.509635974304069	1.7619674969421972	-0.7619674969421972
6.523911491791578	1.3462200762373346	-0.34622007623733464
6.538187009279087	2.710022996087814	-1.710022996087814
6.552462526766596	1.9666047279557208	-0.9666047279557208
6.566738044254105	8.25311902167123	-7.25311902167123
6.581013561741614	1.2363837951843493	-0.23638379518434927
6.595289079229123	2.2960292282875803	-1.2960292282875803
6.609564596716631	4.029331072549039	-3.0293310725490388
6.623840114204141	6.278265845751965	-5.278265845751965
6.638115631691649	3.1168926414041933	-2.1168926414041933
6.6523911491791585	1.697773573264617	-0.6977735732646171
6.666666666666667	4.694059327491428	-3.694059327491428
6.680942184154176	3.5047913568883065	-2.5047913568883065
6.695217701641685	1.6779276450669234	-0.6779276450669234
6.709493219129194	2.4513934242365036	-1.4513934242365036
6.723768736616703	4.83410576356815	-3.83410576356815
6.738044254104212	2.280627584945173	-1.2806275849451731
6.752319771591721	3.573663505144452	-2.573663505144452
6.76659528907923	1.7724250533335058	-0.7724250533335058
6.780870806566739	2.092252573132484	-1.092252573132484
6.795146324054247	2.2188311620750283	-1.2188311620750283
6.809421841541757	4.773211326426065	-3.7732113264260647
6.823697359029265	3.3851550984358685	-2.3851550984358685
6.837972876516774	4.869800557322372	-3.869800557322372
6.852248394004283	2.373602291663122	-1.373602291663122
6.866523911491792	4.5523013894308875	-3.5523013894308875
6.8807994289793015	2.869185227311315	-1.869185227311315
6.89507494646681	5.667120201963373	-4.667120201963373
6.909350463954319	4.203230908209257	-3.2032309082092567
6.923625981441828	1.9009537436924595	-0.9009537436924595
6.937901498929337	1.6922945229581028	-0.6922945229581028
6.9521770164168455	1.4612303343032786	-0.46123033430327864
6.966452533904355	1.3555229972170133	-0.3555229972170133
6.980728051391863	2.1559328141835987	-1.1559328141835987
6.995003568879373	5.790286554539575	-4.790286554539575
7.009279086366882	1.6042384889965238	-0.6042384889965238
7.02355460385439	3.155575735499466	-2.155575735499466
7.0378301213419	7.393418772077429	-6.393418772077429
7.052105638829408	6.017007270761552	-5.017007270761552
7.066381156316917	8.233491435180275	-7.233491435180275
7.080656673804426	3.800098511996023	-2.800098511996023
7.094932191291935	2.699380623006989	-1.6993806230069892
7.109207708779444	3.306100283821354	-2.306100283821354
7.123483226266953	1.650626634543371	-0.6506266345433711
7.137758743754461	1.063002602565297	-0.063002602565297
7.152034261241971	2.1905119639464448	-1.1905119639464448
7.16630977872948	3.8270598677452874	-2.8270598677452874
7.1805852962169885	1.674083919128386	-0.674083919128386
7.194860813704498	6.210850185725166	-5.210850185725166
7.209136331192006	1.403915378901817	-0.40391537890181706
7.223411848679516	3.0730640652382823	-2.0730640652382823
7.237687366167024	3.4574221585155347	-2.4574221585155347
7.251962883654533	1.4483376938183516	-0.44833769381835165
7.266238401142042	10.189690440827896	-9.189690440827896
7.280513918629551	5.579351079863733	-4.579351079863733
7.2947894361170595	1.3100327544377977	-0.31003275443779765
7.309064953604569	4.487519656523036	-3.4875196565230357
7.323340471092078	0.8983546789811756	0.1016453210188244
7.337615988579587	13.026626437790961	-12.026626437790961
7.351891506067096	1.7089301258859664	-0.7089301258859664
7.366167023554604	14.598494695534262	-13.598494695534262
7.380442541042114	6.354083891885065	-5.354083891885065
7.394718058529622	50.28020205856293	-49.28020205856293
7.4089935760171315	1.5607219081662358	-0.5607219081662358
7.42326909350464	2.6705199730875355	-1.6705199730875355
7.437544610992149	1.3051234365411388	-0.3051234365411388
7.451820128479658	1.6144028375822392	-0.6144028375822392
7.466095645967167	1.5766844099685853	-0.5766844099685853
7.480371163454676	1.378425251205355	-0.378425251205355
7.494646680942185	3.8196443558363646	-2.8196443558363646
7.508922198429694	2.021574777004238	-1.021574777004238
7.5231977159172025	3.3150344259561813	-2.3150344259561813
7.537473233404712	4.4277801758004	-3.4277801758004003
7.55174875089222	1.6861035542688803	-0.6861035542688803
7.56602426837973	3.8679249883973275	-2.8679249883973275
7.580299785867238	1.8985393957902448	-0.8985393957902448
7.594575303354747	13.884844463048093	-12.884844463048093
7.608850820842256	3.355801448630148	-2.355801448630148
7.623126338329765	1.8555638457945318	-0.8555638457945318
7.6374018558172745	2.194949327650116	-1.1949493276501162
7.651677373304783	1.1402483225756905	-0.14024832257569053
7.665952890792292	12.743532804314542	-11.743532804314542
7.680228408279801	3.6509596481678197	-2.6509596481678197
7.69450392576731	1.8296546599110202	-0.8296546599110202
7.7087794432548185	2.289011623900606	-1.2890116239006062
7.723054960742328	0.9767013411206278	0.023298658879372214
7.737330478229836	2.444304104943452	-1.444304104943452
7.7516059957173455	2.016707405897575	-1.016707405897575
7.765881513204855	2.5606457150591044	-1.5606457150591044
7.780157030692363	2.7462396481773554	-1.7462396481773554
7.794432548179873	1.4247732268866802	-0.4247732268866802
7.808708065667381	2.1572899307727855	-1.1572899307727855
7.82298358315489	3.0114308618649197	-2.0114308618649197
7.837259100642399	2.9116849273092558	-1.9116849273092558
7.851534618129908	2.43498605657414	-1.43498605657414
7.865810135617417	2.779019744708352	-1.7790197447083518
7.880085653104926	1.6462886117595508	-0.6462886117595508
7.894361170592434	1.6805483795977458	-0.6805483795977458
7.908636688079944	1.7964454407836647	-0.7964454407836647
7.922912205567453	3.4727633253258587	-2.4727633253258587
7.9371877230549615	2.1959585636262586	-1.1959585636262586
7.951463240542471	3.1405589827459552	-2.1405589827459552
7.965738758029979	8.853310297599178	-7.853310297599178
7.9800142755174885	3.3161356423527466	-2.3161356423527466
7.994289793004997	1.2697706159680822	-0.26977061596808216
8.008565310492505	1.068927519167021	-0.06892751916702089
8.022840827980016	3.186985619470869	-2.186985619470869
8.037116345467524	5.418879415992439	-4.418879415992439
8.051391862955033	2.2044990840204934	-1.2044990840204934
8.065667380442541	1.6607486537197604	-0.6607486537197604
8.079942897930051	1.4692140090373937	-0.46921400903739374
8.09421841541756	2.308108324879131	-1.308108324879131
8.108493932905068	1.326804024621716	-0.3268040246217161
8.122769450392578	21.402417836450223	-20.402417836450223
8.137044967880087	1.421107118516483	-0.42110711851648297
8.151320485367595	39.210313109305226	-38.210313109305226
8.165596002855104	2.447947168285026	-1.447947168285026
8.179871520342614	2.1470617751745147	-1.1470617751745147
8.194147037830122	70.43938435419741	-69.43938435419741
8.20842255531763	1.1608160934850331	-0.16081609348503312
8.22269807280514	1.8167855895978509	-0.8167855895978509
8.23697359029265	6.381321936386264	-5.381321936386264
8.251249107780158	2.442888023552156	-1.4428880235521562
8.265524625267666	3.0054386142558984	-2.0054386142558984
8.279800142755176	3.536513161214764	-2.536513161214764
8.294075660242685	6.623156102610036	-5.623156102610036
8.308351177730193	1.139666717461618	-0.13966671746161796
8.322626695217702	3.3644062476245686	-2.3644062476245686
8.336902212705212	4.685355671615671	-3.685355671615671
8.35117773019272	1.738675527010276	-0.7386755270102761
8.365453247680229	2.1333423307870167	-1.1333423307870167
8.379728765167739	2.4807804088567424	-1.4807804088567424
8.394004282655247	1.4055859891746751	-0.40558598917467514
8.408279800142756	2.789301838541191	-1.7893018385411912
8.422555317630264	1.2667543924145754	-0.26675439241457544
8.436830835117775	10.076242256226775	-9.076242256226775
8.451106352605283	5.602661974150841	-4.602661974150841
8.465381870092791	4.707213366967278	-3.707213366967278
8.4796573875803	2.2144793791860793	-1.2144793791860793
8.49393290506781	3.0789587849917095	-2.0789587849917095
8.508208422555319	9.381558306909147	-8.381558306909147
8.522483940042827	2.55428351524827	-1.5542835152482701
8.536759457530337	10.235951475694614	-9.235951475694614
8.551034975017846	2.765061989849789	-1.765061989849789
8.565310492505354	15.428386444311494	-14.428386444311494
8.579586009992862	2.3911581930104404	-1.3911581930104404
8.593861527480373	0.798904957547528	0.201095042452472
8.608137044967881	2.391160423752459	-1.391160423752459
8.62241256245539	1.8815530653794164	-0.8815530653794164
8.636688079942898	2.12859396474106	-1.1285939647410599
8.650963597430408	4.557045667626476	-3.5570456676264763
8.665239114917917	2.5016090673713363	-1.5016090673713363
8.679514632405425	2.621141558847198	-1.621141558847198
8.693790149892935	2.004083966905693	-1.004083966905693
8.708065667380444	0.19119013376821234	0.8088098662317876
8.722341184867952	9.293413601555518	-8.293413601555518
8.73661670235546	5.768995415756457	-4.768995415756457
8.75089221984297	4.266986614318319	-3.266986614318319
8.76516773733048	3.1303464832402494	-2.1303464832402494
8.779443254817988	7.149310225752335	-6.149310225752335
8.793718772305496	1.9909922215250997	-0.9909922215250997
8.807994289793006	4.974185937381008	-3.974185937381008
8.822269807280515	1.5302278827777316	-0.5302278827777316
8.836545324768023	1.0423213270345628	-0.04232132703456282
8.850820842255533	2.0226465867422156	-1.0226465867422156
8.865096359743042	3.2657783753129683	-2.2657783753129683
8.87937187723055	2.170422257229639	-1.1704222572296392
8.893647394718059	4.805581577409686	-3.8055815774096864
8.907922912205569	2.739074065208309	-1.739074065208309
8.922198429693077	2.7407974969509787	-1.7407974969509787
8.936473947180586	4.793646553523805	-3.7936465535238053
8.950749464668094	2.269250785612463	-1.269250785612463
8.965024982155605	1.4840593439955154	-0.4840593439955154
8.979300499643113	3.4882231100719516	-2.4882231100719516
8.993576017130621	1.979394995041484	-0.979394995041484
9.007851534618132	4.593262331544853	-3.593262331544853
9.02212705210564	1.7660902874799396	-0.7660902874799396
9.036402569593148	1.54422093821009	-0.54422093821009
9.050678087080657	3.7596569661099837	-2.7596569661099837
9.064953604568167	4.560804382672306	-3.5608043826723064
9.079229122055676	1.5985608115496144	-0.5985608115496144
9.093504639543184	2.6613894207231827	-1.6613894207231827
9.107780157030692	4.184604822498324	-3.184604822498324
9.122055674518203	1.7169374263804724	-0.7169374263804724
9.136331192005711	4.60494603979702	-3.60494603979702
9.15060670949322	2.2971365138233537	-1.2971365138233537
9.16488222698073	4.351323299809611	-3.3513232998096107
9.179157744468238	5.571939289634667	-4.571939289634667
9.193433261955747	0.7377127703994707	0.2622872296005293
9.207708779443255	2.57889203402713	-1.5788920340271302
9.221984296930765	3.243507504227689	-2.243507504227689
9.236259814418274	3.4342205837335675	-2.4342205837335675
9.250535331905782	7.354061194865485	-6.354061194865485
9.26481084939329	1.720017904289407	-0.720017904289407
9.2790863668808	4.382515998512134	-3.382515998512134
9.29336188436831	11.545707384095405	-10.545707384095405
9.307637401855818	3.031999522402702	-2.031999522402702
9.321912919343328	0.897799451280252	0.10220054871974804
9.336188436830836	2.9060187945298903	-1.9060187945298903
9.350463954318345	0.8153680748417416	0.18463192515825844
9.364739471805853	1.6522047008570067	-0.6522047008570067
9.379014989293363	2.4603722449446206	-1.4603722449446206
9.393290506780872	30.58961137301858	-29.58961137301858
9.40756602426838	6.078879764299021	-5.078879764299021
9.421841541755889	6.708501363113406	-5.708501363113406
9.436117059243399	1.5879082461310283	-0.5879082461310283
9.450392576730907	1.342076398182345	-0.3420763981823449
9.464668094218416	3.616480154593758	-2.616480154593758
9.478943611705926	1.7920471340620914	-0.7920471340620914
9.493219129193434	2.2524528784928735	-1.2524528784928735
9.507494646680943	1.8109288776959298	-0.8109288776959298
9.521770164168451	2.8348721500235166	-1.8348721500235166
9.536045681655962	1.2119293059294085	-0.2119293059294085
9.55032119914347	2.498922193779487	-1.498922193779487
9.564596716630978	4.633835650025274	-3.633835650025274
9.578872234118487	0.6003804989189114	0.39961950108108857
9.593147751605997	5.21715917942986	-4.21715917942986
9.607423269093506	1.8666118887385053	-0.8666118887385053
9.621698786581014	4.675448756896033	-3.6754487568960332
9.635974304068524	10.285701240364526	-9.285701240364526
9.650249821556033	4.2787443981506295	-3.2787443981506295
9.664525339043541	3.042838058798056	-2.042838058798056
9.67880085653105	1.1935290390813353	-0.19352903908133534
9.69307637401856	0.7463220154157613	0.25367798458423874
9.707351891506068	1.5412235335462399	-0.5412235335462399
9.721627408993577	3.3175848033449085	-2.3175848033449085
9.735902926481085	2.2453416455534336	-1.2453416455534336
9.750178443968595	1.016276975285641	-0.016276975285641093
9.764453961456104	1.1121398761289407	-0.11213987612894072
9.778729478943612	1.5148128712342004	-0.5148128712342004
9.793004996431122	6.436991818575559	-5.436991818575559
9.80728051391863	0.8841121640523649	0.11588783594763508
9.82155603140614	7.382661463937435	-6.382661463937435
9.835831548893648	1.9400821990168122	-0.9400821990168122
9.850107066381158	6.390115229429067	-5.390115229429067
9.864382583868666	1.7178447527991139	-0.7178447527991139
9.878658101356175	1.6950878005934003	-0.6950878005934003
9.892933618843683	2.0456052304333396	-1.0456052304333396
9.907209136331193	3.1073356815586637	-2.1073356815586637
9.921484653818702	1.966294316377335	-0.966294316377335
9.93576017130621	5.150982529740206	-4.150982529740206
9.95003568879372	2.9903445043393684	-1.9903445043393684
9.964311206281229	1.7471657321481806	-0.7471657321481806
9.978586723768737	3.1885914229780727	-2.1885914229780727
9.992862241256246	2.5933394430118746	-1.5933394430118746
