# Supplementary material for: Terahertz Spectroscopic Analysis of Lactose in Infant Formula: Implications for Detection and Quantification
Source: Molecules. 2022 Aug 8;27(15):5040. doi: 10.3390/molecules27155040 (PMC9370465; doi:10.3390/molecules27155040)
Supplement: Supplementary file 1 [file molecules-27-05040-s001.zip › data/set1_ambient_1/frequency_domain/S002.csv]

0.0	0.7802596706289524	0.2197403293710476
0.014275517487508924	0.5079354664085697	0.4920645335914303
0.028551034975017847	0.9049708142551833	0.09502918574481667
0.04282655246252677	0.6625018452471034	0.3374981547528966
0.057102069950035694	1.2051218968890418	-0.2051218968890418
0.07137758743754462	1.2965091196103102	-0.29650911961031023
0.08565310492505354	4.065638761323883	-3.065638761323883
0.09992862241256247	0.5241760406031464	0.4758239593968536
0.11420413990007139	0.5686835558771007	0.43131644412289927
0.12847965738758033	0.8670106313860457	0.13298936861395427
0.14275517487508924	1.3575418137535031	-0.35754181375350313
0.15703069236259815	1.5286494149984045	-0.5286494149984045
0.17130620985010708	0.8597657634534491	0.14023423654655087
0.18558172733761602	0.6590031205541336	0.34099687944586643
0.19985724482512493	0.7678572403149136	0.23214275968508635
0.21413276231263384	0.86243278449243	0.13756721550757
0.22840827980014278	0.877658144376946	0.122341855623054
0.24268379728765171	0.8083838322319138	0.1916161677680862
0.25695931477516065	0.7810717187977688	0.21892828120223118
0.27123483226266953	0.852503417794548	0.14749658220545203
0.28551034975017847	0.9187214927847611	0.08127850721523888
0.2997858672376874	0.9001565435326987	0.0998434564673013
0.3140613847251963	0.8286119297685621	0.17138807023143787
0.32833690221270523	0.753712820199144	0.24628717980085602
0.34261241970021417	0.7322007009037955	0.2677992990962045
0.3568879371877231	0.7384499529745171	0.2615500470254829
0.37116345467523204	0.7490321248544487	0.2509678751455513
0.3854389721627409	0.7502116043641045	0.2497883956358955
0.39971448965024986	0.7631230537301915	0.23687694626980849
0.4139900071377588	0.7806448385500038	0.21935516144999623
0.4282655246252677	0.7849866492970384	0.21501335070296157
0.4425410421127766	0.7721091895779713	0.22789081042202874
0.45681655960028555	0.7412659693535419	0.25873403064645806
0.4710920770877945	0.7049681428972168	0.29503185710278323
0.48536759457530343	0.6766592501988816	0.3233407498011184
0.4996431120628123	0.6503909914461596	0.34960900855384036
0.5139186295503213	0.6158604109758867	0.38413958902411327
0.5281941470378302	0.5361162468078384	0.4638837531921616
0.5424696645253391	0.6067777086800324	0.39322229131996755
0.5567451820128481	0.6762808589353065	0.32371914106469346
0.5710206995003569	0.6774852332724703	0.32251476672752966
0.5852962169878658	0.6734553699978997	0.3265446300021003
0.5995717344753748	0.6577774167890783	0.3422225832109217
0.6138472519628837	0.634094462756943	0.36590553724305697
0.6281227694503926	0.6140848185793341	0.38591518142066594
0.6423982869379016	0.5978020002277857	0.40219799977221427
0.6566738044254105	0.5912457041440518	0.40875429585594825
0.6709493219129194	0.5892944683332517	0.4107055316667483
0.6852248394004283	0.5911849857734757	0.40881501422652433
0.6995003568879372	0.5929207612931131	0.4070792387068869
0.7137758743754462	0.5878078873243755	0.4121921126756245
0.7280513918629551	0.5772227865228884	0.4227772134771116
0.7423269093504641	0.5611758352121206	0.43882416478787944
0.756602426837973	0.5450120829971016	0.4549879170028984
0.7708779443254818	0.5275799093905447	0.47242009060945533
0.7851534618129908	0.5165616784722133	0.48343832152778665
0.7994289793004997	0.5086368333692785	0.49136316663072155
0.8137044967880086	0.5042363605971476	0.4957636394028524
0.8279800142755176	0.5012339241402358	0.4987660758597642
0.8422555317630265	0.4959784806174612	0.5040215193825388
0.8565310492505354	0.4884382351830173	0.5115617648169827
0.8708065667380444	0.477379793024264	0.522620206975736
0.8850820842255532	0.4643947987372295	0.5356052012627706
0.8993576017130622	0.45235357644795204	0.547646423552048
0.9136331192005711	0.4419678052687864	0.5580321947312137
0.92790863668808	0.4330481117887127	0.5669518882112873
0.942184154175589	0.42615770606084796	0.5738422939391521
0.9564596716630979	0.41734498645676993	0.58265501354323
0.9707351891506069	0.40995682643148523	0.5900431735685148
0.9850107066381157	0.40212560247167406	0.5978743975283259
0.9992862241256246	0.39290647623405606	0.6070935237659439
1.0135617416131335	0.38226393746571957	0.6177360625342805
1.0278372591006426	0.3724100365824371	0.6275899634175629
1.0421127765881515	0.36697100655414727	0.6330289934458527
1.0563882940756604	0.3620683906806358	0.6379316093193642
1.0706638115631693	0.3554963356030162	0.6445036643969838
1.0849393290506781	0.3469542450243063	0.6530457549756937
1.099214846538187	0.37887872312353804	0.621121276876462
1.1134903640256961	0.3511528855123212	0.6488471144876788
1.127765881513205	0.32437561366101786	0.6756243863389821
1.1420413990007139	0.30948343105715154	0.6905165689428485
1.1563169164882228	0.30228743699344146	0.6977125630065586
1.1705924339757316	0.30130316534482193	0.6986968346551781
1.1848679514632408	0.2809559651930878	0.7190440348069123
1.1991434689507496	0.27630638367585664	0.7236936163241434
1.2134189864382585	0.2829594389352373	0.7170405610647628
1.2276945039257674	0.28998238185860964	0.7100176181413904
1.2419700214132763	0.2732117847191299	0.7267882152808701
1.2562455389007852	0.2617595099400643	0.7382404900599358
1.2705210563882943	0.25103542282024643	0.7489645771797535
1.2847965738758031	0.24030410382823592	0.7596958961717641
1.299072091363312	0.23068708401696325	0.7693129159830367
1.313347608850821	0.2179867325992989	0.7820132674007011
1.3276231263383298	0.20336238171411208	0.7966376182858879
1.341898643825839	0.17837804216993347	0.8216219578300665
1.3561741613133478	0.14405415520121737	0.8559458447987827
1.3704496788008567	0.1200048926434034	0.8799951073565966
1.3847251962883655	0.13499590240047904	0.865004097599521
1.3990007137758744	0.15873065736644967	0.8412693426335504
1.4132762312633835	0.20597212629051342	0.7940278737094866
1.4275517487508924	0.18632708240183063	0.8136729175981694
1.4418272662384013	0.19031042651904306	0.8096895734809569
1.4561027837259102	0.19249625986897534	0.8075037401310247
1.470378301213419	0.1930091270725798	0.8069908729274202
1.4846538187009282	0.1922747671577875	0.8077252328422125
1.498929336188437	0.18778224936452964	0.8122177506354704
1.513204853675946	0.1808006397991749	0.8191993602008251
1.5274803711634548	0.17513710329043095	0.824862896709569
1.5417558886509637	0.17198549809427816	0.8280145019057219
1.5560314061384726	0.17134085525042378	0.8286591447495762
1.5703069236259817	0.171429353449899	0.828570646550101
1.5845824411134906	0.1685037057444322	0.8314962942555678
1.5988579586009994	0.15988002292726372	0.8401199770727363
1.6131334760885083	0.1607931899922413	0.8392068100077588
1.6274089935760172	0.1492555223706033	0.8507444776293966
1.6416845110635263	0.14292125870872752	0.8570787412912725
1.6559600285510352	0.15839848092932743	0.8416015190706726
1.670235546038544	0.2559634941660102	0.7440365058339897
1.684511063526053	0.13432298884357496	0.865677011156425
1.6987865810135618	0.14155944483854838	0.8584405551614516
1.7130620985010707	0.10940474624660496	0.890595253753395
1.7273376159885798	0.1041041497531808	0.8958958502468192
1.7416131334760887	0.13553381608198442	0.8644661839180156
1.7558886509635976	0.12968559849264602	0.870314401507354
1.7701641684511065	0.12359306717298317	0.8764069328270169
1.7844396859386153	0.1093921971203009	0.8906078028796991
1.7987152034261245	0.0935577749263544	0.9064422250736456
1.8129907209136333	0.09686880430932113	0.9031311956906789
1.8272662384011422	0.10045879668527073	0.8995412033147293
1.841541755888651	0.1089362366388604	0.8910637633611396
1.85581727337616	0.11515580882085381	0.8848441911791461
1.870092790863669	0.104641890047417	0.895358109952583
1.884368308351178	0.10829049274076226	0.8917095072592377
1.8986438258386868	0.10063254554727907	0.8993674544527209
1.9129193433261957	0.08404816257158067	0.9159518374284193
1.9271948608137046	0.0908068739028591	0.9091931260971409
1.9414703783012137	0.08327150169477777	0.9167284983052222
1.9557458957887226	0.08469085564739923	0.9153091443526008
1.9700214132762315	0.09203550848255872	0.9079644915174413
1.9842969307637404	0.09857992743230991	0.9014200725676901
1.9985724482512492	0.09473360139620106	0.905266398603799
2.012847965738758	0.09120154825458088	0.9087984517454191
2.027123483226267	0.08071209490985533	0.9192879050901447
2.041399000713776	0.05189789320857884	0.9481021067914212
2.055674518201285	0.0679458073579869	0.9320541926420131
2.069950035688794	0.07571859153370629	0.9242814084662937
2.084225553176303	0.0668681667271893	0.9331318332728107
2.098501070663812	0.08128216252274369	0.9187178374772563
2.1127765881513207	0.08512777234363857	0.9148722276563614
2.1270521056388296	0.07834288344361919	0.9216571165563808
2.1413276231263385	0.06565543750815547	0.9343445624918445
2.1556031406138474	0.047747100968103806	0.9522528990318961
2.1698786581013563	0.12641867836152754	0.8735813216384725
2.184154175588865	0.049218899268683336	0.9507811007313167
2.198429693076374	0.12111514287026283	0.8788848571297372
2.2127052105638834	0.07226961041776633	0.9277303895822336
2.2269807280513922	0.01720923482333503	0.982790765176665
2.241256245538901	0.06531959345019168	0.9346804065498083
2.25553176302641	0.06971627937645329	0.9302837206235467
2.269807280513919	0.07692665284201465	0.9230733471579854
2.2840827980014278	0.06598369408925198	0.934016305910748
2.2983583154889367	0.044512423615670746	0.9554875763843292
2.3126338329764455	0.0349669906432977	0.9650330093567023
2.3269093504639544	0.03907396332995005	0.9609260366700499
2.3411848679514633	0.07888368586108337	0.9211163141389166
2.355460385438972	0.0692843634000687	0.9307156365999313
2.3697359029264815	0.08876843856586086	0.9112315614341391
2.3840114204139904	0.07249874868818634	0.9275012513118137
2.3982869379014993	0.11133642779373175	0.8886635722062682
2.412562455389008	0.05733974080449314	0.9426602591955069
2.426837972876517	0.023748581363125368	0.9762514186368746
2.441113490364026	0.015724710444244155	0.9842752895557558
2.455389007851535	0.08104294167247704	0.918957058327523
2.4696645253390437	0.08164867663606816	0.9183513233639319
2.4839400428265526	0.026439312830558503	0.9735606871694416
2.4982155603140614	0.0481408184648239	0.9518591815351761
2.5124910778015703	0.05123512707029955	0.9487648729297005
2.5267665952890797	0.043246972030992044	0.956753027969008
2.5410421127765885	0.026736932677304044	0.973263067322696
2.5553176302640974	0.00749203214622057	0.9925079678537795
2.5695931477516063	0.02863308414699789	0.971366915853002
2.583868665239115	0.03638003980846737	0.9636199601915326
2.598144182726624	0.06031050087616099	0.939689499123839
2.612419700214133	0.04450927162566819	0.9554907283743318
2.626695217701642	0.09201740520771141	0.9079825947922886
2.6409707351891507	0.48615101888282247	0.5138489811171776
2.6552462526766596	0.29735746283891445	0.7026425371610856
2.669521770164169	0.12183131040974544	0.8781686895902545
2.683797287651678	0.10216311090708595	0.897836889092914
2.6980728051391867	0.05581195661409963	0.9441880433859003
2.7123483226266956	0.02525442163674704	0.9747455783632529
2.7266238401142044	0.047515405824440075	0.95248459417556
2.7408993576017133	0.08472965639264297	0.915270343607357
2.755174875089222	0.055944519650021264	0.9440554803499788
2.769450392576731	1.053156800047873	-0.05315680004787304
2.78372591006424	0.2724882833830992	0.7275117166169007
2.798001427551749	0.06861732606761524	0.9313826739323847
2.8122769450392577	0.054435320201578985	0.945564679798421
2.826552462526767	0.04754957395876321	0.9524504260412368
2.840827980014276	0.03394578268028391	0.9660542173197161
2.855103497501785	0.05446415457001201	0.945535845429988
2.8693790149892937	0.06556822882909134	0.9344317711709087
2.8836545324768026	0.7698905802002028	0.23010941979979715
2.8979300499643115	0.09099226955519314	0.9090077304448069
2.9122055674518204	0.05772636221067406	0.9422736377893259
2.9264810849393292	0.07021360700854118	0.9297863929914588
2.940756602426838	0.0645090792541402	0.9354909207458598
2.955032119914347	0.13397507232365197	0.8660249276763481
2.9693076374018563	0.945896066856929	0.05410393314307105
2.983583154889365	0.2788149263917662	0.7211850736082338
2.997858672376874	0.2812958082175279	0.7187041917824721
3.012134189864383	0.5747043846901964	0.42529561530980364
3.026409707351892	0.33214521841381256	0.6678547815861875
3.0406852248394007	0.3084784615380032	0.6915215384619968
3.0549607423269096	0.19006969123764603	0.809930308762354
3.0692362598144185	0.09203550003238549	0.9079644999676145
3.0835117773019274	0.14596198815970354	0.8540380118402965
3.0977872947894363	0.1195766605804999	0.8804233394195001
3.112062812276945	0.10718214914602978	0.8928178508539703
3.1263383297644545	0.270423255574282	0.729576744425718
3.1406138472519634	0.5469393077948504	0.45306069220514955
3.1548893647394722	0.2666049415866219	0.7333950584133782
3.169164882226981	4.3816952695370714	-3.3816952695370714
3.18344039971449	0.267134757531722	0.732865242468278
3.197715917201999	0.1374361548127647	0.8625638451872353
3.2119914346895078	0.27085800176263175	0.7291419982373682
3.2262669521770166	0.25404595116634	0.74595404883366
3.2405424696645255	0.18601653194822193	0.8139834680517781
3.2548179871520344	0.18491304797425923	0.8150869520257408
3.2690935046395433	0.14345776805314325	0.8565422319468567
3.2833690221270526	0.19673944561447915	0.8032605543855209
3.2976445396145615	0.14060303049775164	0.8593969695022483
3.3119200571020704	0.15369887079824804	0.8463011292017519
3.3261955745895793	1.0746745023010205	-0.07467450230102046
3.340471092077088	0.5254289211068769	0.4745710788931231
3.354746609564597	0.21272912703470978	0.7872708729652902
3.369022127052106	0.16076771503757128	0.8392322849624287
3.383297644539615	0.18372604217960176	0.8162739578203982
3.3975731620271237	0.22669431432256842	0.7733056856774316
3.4118486795146326	0.2193468612403385	0.7806531387596615
3.4261241970021414	0.23930433987930716	0.7606956601206929
3.4403997144896508	0.15545596878938112	0.8445440312106189
3.4546752319771596	0.1804243284684006	0.8195756715315994
3.4689507494646685	0.20462514403204324	0.7953748559679568
3.4832262669521774	0.19243534885117045	0.8075646511488296
3.4975017844396863	0.6955617840528008	0.3044382159471992
3.511777301927195	0.34102918922069275	0.6589708107793073
3.526052819414704	0.29098446172816606	0.709015538271834
3.540328336902213	3.176435885081335	-2.176435885081335
3.554603854389722	0.24035735950263984	0.7596426404973602
3.5688793718772307	0.23121272216347616	0.7687872778365239
3.58315488936474	0.3352196766589648	0.6647803233410352
3.597430406852249	2.940275843667621	-1.9402758436676208
3.611705924339758	0.7611682706128126	0.23883172938718744
3.6259814418272667	0.4172425702648687	0.5827574297351312
3.6402569593147756	0.31720351409851977	0.6827964859014802
3.6545324768022844	1.372666028315221	-0.372666028315221
3.6688079942897933	3.14180456210692	-2.14180456210692
3.683083511777302	0.3242259049583425	0.6757740950416575
3.697359029264811	0.5862072198092274	0.4137927801907726
3.71163454675232	0.5348125439435968	0.4651874560564032
3.725910064239829	0.48321823236900163	0.5167817676309984
3.740185581727338	0.43494607737473767	0.5650539226252623
3.754461099214847	0.249641610775756	0.750358389224244
3.768736616702356	0.34830496573431874	0.6516950342656813
3.783012134189865	0.584135039969556	0.41586496003044404
3.7972876516773737	1.9426524462855412	-0.9426524462855412
3.8115631691648826	1.846151224448235	-0.846151224448235
3.8258386866523915	1.5341878299329916	-0.5341878299329916
3.8401142041399003	0.37144389797713845	0.6285561020228616
3.8543897216274092	0.9144155228171861	0.08558447718281392
3.868665239114918	0.47411041137629384	0.5258895886237062
3.8829407566024274	0.294187693985985	0.705812306014015
3.8972162740899363	0.2952846919739376	0.7047153080260624
3.911491791577445	0.38130995827722436	0.6186900417227756
3.925767309064954	0.9435101702362229	0.056489829763777144
3.940042826552463	0.6368691568884689	0.3631308431115311
3.954318344039972	4.0008993615189725	-3.0008993615189725
3.9685938615274807	1.2502882293314592	-0.2502882293314592
3.9828693790149896	9.822287751670512	-8.822287751670512
3.9971448965024985	1.1023591486298656	-0.10235914862986562
4.011420413990008	1.1762282240906952	-0.17622822409069516
4.025695931477516	2.15797296179376	-1.1579729617937602
4.039971448965026	0.6358649610166275	0.3641350389833725
4.054246966452534	0.4195580883349703	0.5804419116650297
4.068522483940043	0.8268078739026431	0.1731921260973569
4.082798001427552	0.5968152922423556	0.40318470775764437
4.097073518915061	0.6084100122198821	0.3915899877801179
4.11134903640257	1.273396160531542	-0.27339616053154203
4.125624553890079	0.7734166002715729	0.22658339972842712
4.139900071377588	0.5981144992124429	0.40188550078755714
4.154175588865097	2.8136964550588313	-1.8136964550588313
4.168451106352606	1.5090873640029099	-0.5090873640029099
4.182726623840114	1.2385471821288971	-0.23854718212889714
4.197002141327624	2.80245547629171	-1.8024554762917102
4.211277658815132	2.3131435162723886	-1.3131435162723886
4.2255531763026415	3.0977215003112524	-2.0977215003112524
4.23982869379015	1.9014665462196392	-0.9014665462196392
4.254104211277659	0.3694340353641147	0.6305659646358853
4.268379728765169	0.524683673653281	0.47531632634671905
4.282655246252677	1.1295906124265773	-0.12959061242657732
4.296930763740186	0.7818380851278617	0.21816191487213832
4.311206281227695	1.3144693092999409	-0.3144693092999409
4.325481798715204	0.7085375611733126	0.29146243882668743
4.3397573162027125	0.5276571700713893	0.47234282992861065
4.354032833690222	1.030312274005515	-0.03031227400551506
4.36830835117773	1.3116500200852461	-0.3116500200852461
4.38258386866524	1.4064018063497414	-0.40640180634974143
4.396859386152748	1.5001897143800738	-0.5001897143800738
4.411134903640257	1.1511361001678286	-0.15113610016782864
4.425410421127767	1.088770622673002	-0.08877062267300206
4.439685938615275	1.085639711983726	-0.085639711983726
4.4539614561027845	2.372538137459225	-1.372538137459225
4.468236973590293	2.1467264072441288	-1.1467264072441288
4.482512491077802	3.941431973565999	-2.941431973565999
4.496788008565311	1.790618799313227	-0.790618799313227
4.51106352605282	1.1372875369403646	-0.13728753694036455
4.5253390435403285	1.7076042556564732	-0.7076042556564732
4.539614561027838	2.867658451910399	-1.867658451910399
4.553890078515346	3.3557952906780995	-2.3557952906780995
4.5681655960028555	1.2133314107056943	-0.21333141070569428
4.582441113490365	4.92299257805456	-3.9229925780545596
4.596716630977873	2.4194785654753153	-1.4194785654753153
4.610992148465383	3.4357238002172683	-2.4357238002172683
4.625267665952891	1.769968631407601	-0.7699686314076011
4.6395431834404	2.503520897316409	-1.5035208973164091
4.653818700927909	0.4890741427274664	0.5109258572725336
4.668094218415418	1.438804790156058	-0.4388047901560581
4.682369735902927	2.9445773981856935	-1.9445773981856935
4.696645253390436	4.2236738860865755	-3.2236738860865755
4.710920770877944	1.0829328640037863	-0.0829328640037863
4.725196288365454	3.4568681747062127	-2.4568681747062127
4.739471805852963	2.186359461885165	-1.1863594618851652
4.7537473233404715	0.9863941656918502	0.013605834308149767
4.768022840827981	11.558454159985473	-10.558454159985473
4.782298358315489	4.276417719442782	-3.276417719442782
4.7965738758029985	1.026941320950921	-0.026941320950921055
4.810849393290507	2.0944112424902266	-1.0944112424902266
4.825124910778016	1.9700157365730129	-0.9700157365730129
4.839400428265525	1.6532114046809556	-0.6532114046809556
4.853675945753034	1.9794469963111117	-0.9794469963111117
4.8679514632405425	1.5673063559723088	-0.5673063559723088
4.882226980728052	8.798083842399866	-7.7980838423998655
4.896502498215561	1.5344203792839957	-0.5344203792839957
4.91077801570307	1.605035093707699	-0.6050350937076989
4.925053533190579	1.0591786340257572	-0.05917863402575718
4.939329050678087	2.611875585193957	-1.6118755851939568
4.953604568165597	3.388233229878619	-2.388233229878619
4.967880085653105	8.749878607945684	-7.749878607945684
4.9821556031406145	5.02629632307966	-4.02629632307966
4.996431120628123	3.7527934543615467	-2.7527934543615467
5.010706638115632	0.4532671128417025	0.5467328871582975
5.024982155603141	0.9246464667397406	0.0753535332602594
5.03925767309065	1.59402351028051	-0.59402351028051
5.053533190578159	0.9500952925252969	0.0499047074747031
5.067808708065668	6.388379274899917	-5.388379274899917
5.082084225553177	1.772483216660899	-0.772483216660899
5.0963597430406855	16.16073134343208	-15.16073134343208
5.110635260528195	6.744806000772482	-5.744806000772482
5.124910778015703	0.6618657113832032	0.33813428861679684
5.139186295503213	1.6232552381268122	-0.6232552381268122
5.153461812990721	1.398909730330721	-0.39890973033072097
5.16773733047823	1.8459415455434842	-0.8459415455434842
5.18201284796574	1.1593471260747	-0.15934712607469992
5.196288365453248	2.6868249908285695	-1.6868249908285695
5.2105638829407575	50.08243003286834	-49.08243003286834
5.224839400428266	3.1935168094948776	-2.1935168094948776
5.239114917915775	5.452226924177886	-4.452226924177886
5.253390435403284	1.1926250477254994	-0.19262504772549938
5.267665952890793	2.5416106922470854	-1.5416106922470854
5.281941470378301	2.4302603798469424	-1.4302603798469424
5.296216987865811	1.695429108800251	-0.6954291088002511
5.310492505353319	2.0744481939576382	-1.0744481939576382
5.3247680228408285	1.5468393324530312	-0.5468393324530312
5.339043540328338	2.5745960011600033	-1.5745960011600033
5.353319057815846	1.02347612582573	-0.02347612582573011
5.367594575303356	20.174835888238515	-19.174835888238515
5.381870092790864	1.6734765956344386	-0.6734765956344386
5.396145610278373	3.5694024648369393	-2.5694024648369393
5.410421127765882	1.0136052905065427	-0.013605290506542689
5.424696645253391	1.0499598920512596	-0.04995989205125961
5.4389721627409	3.413249500441739	-2.413249500441739
5.453247680228409	1.7625609901880186	-0.7625609901880186
5.467523197715917	2.2352299257999295	-1.2352299257999295
5.481798715203427	7.702363657198434	-6.702363657198434
5.496074232690936	1.2944840121482084	-0.2944840121482084
5.510349750178444	3.492081638755714	-2.492081638755714
5.524625267665954	1.1706669834996202	-0.17066698349962017
5.538900785153462	1.8151856572951612	-0.8151856572951612
5.5531763026409715	1.7725133222330083	-0.7725133222330083
5.56745182012848	2.4520856068933665	-1.4520856068933665
5.581727337615989	2.0819322169941805	-1.0819322169941805
5.596002855103498	1.7380691951492577	-0.7380691951492577
5.610278372591007	2.610301220011358	-1.6103012200113578
5.6245538900785155	1.6402346882290482	-0.6402346882290482
5.638829407566025	2.52944750356033	-1.52944750356033
5.653104925053534	3.2201690288019784	-2.2201690288019784
5.667380442541043	2.0062453206155157	-1.0062453206155157
5.681655960028552	2.5119026808541802	-1.5119026808541802
5.69593147751606	3.0913686766545516	-2.0913686766545516
5.71020699500357	6.27571053230715	-5.27571053230715
5.724482512491078	5.228564658767784	-4.228564658767784
5.738758029978587	1.2870173755088339	-0.2870173755088339
5.753033547466096	1.9194966239545999	-0.9194966239545999
5.767309064953605	1.7158979674556738	-0.7158979674556738
5.781584582441114	2.422975424232053	-1.4229754242320531
5.795860099928623	4.534179298625745	-3.5341792986257454
5.810135617416132	2.3622707850080267	-1.3622707850080267
5.824411134903641	2.5768349902449583	-1.5768349902449583
5.83868665239115	3.4656807384792305	-2.4656807384792305
5.8529621698786585	3.8042945701367126	-2.8042945701367126
5.867237687366168	1.9418762884167033	-0.9418762884167033
5.881513204853676	2.410439531096237	-1.410439531096237
5.895788722341186	2.0585196720710615	-1.0585196720710615
5.910064239828694	8.364740445893837	-7.364740445893837
5.924339757316203	2.4348720214320925	-1.4348720214320925
5.938615274803713	3.9673203238087815	-2.9673203238087815
5.952890792291221	2.027112776661562	-1.027112776661562
5.96716630977873	1.1475895875974496	-0.14758958759744956
5.981441827266239	1.5840539755787586	-0.5840539755787586
5.995717344753748	2.0237825832129723	-1.0237825832129723
6.009992862241257	2.7639353407682123	-1.7639353407682123
6.024268379728766	2.7164015847989726	-1.7164015847989726
6.038543897216274	1.6111648927565063	-0.6111648927565063
6.052819414703784	2.1569679943860955	-1.1569679943860955
6.067094932191292	3.739707569605606	-2.739707569605606
6.0813704496788015	1.4324966055449562	-0.43249660554495617
6.095645967166311	1.3919600332986444	-0.3919600332986444
6.109921484653819	0.694860863349086	0.30513913665091397
6.124197002141329	1.1702636174667649	-0.17026361746676488
6.138472519628837	3.702278136600838	-2.702278136600838
6.152748037116346	6.249956457924543	-5.249956457924543
6.167023554603855	4.422780389358829	-3.422780389358829
6.181299072091364	4.444591990290296	-3.444591990290296
6.1955745895788725	1.9349779575374422	-0.9349779575374422
6.209850107066382	9.075182481003024	-8.075182481003024
6.22412562455389	1.7534532247537193	-0.7534532247537193
6.2384011420414	2.6167804830054266	-1.6167804830054266
6.252676659528909	2.345659042174874	-1.3456590421748742
6.266952177016417	1.3673769988762354	-0.3673769988762354
6.281227694503927	2.05411472390182	-1.05411472390182
6.295503211991435	3.1907271978650105	-2.1907271978650105
6.3097787294789445	1.8223332749422003	-0.8223332749422003
6.324054246966453	3.5442165325310944	-2.5442165325310944
6.338329764453962	1.312018612960208	-0.31201861296020805
6.352605281941471	7.4078954034554645	-6.4078954034554645
6.36688079942898	1.8501552036822912	-0.8501552036822912
6.381156316916488	0.7904471983480394	0.20955280165196055
6.395431834403998	2.273892330138017	-1.273892330138017
6.409707351891507	1.9026798283013486	-0.9026798283013486
6.4239828693790155	4.256293298268761	-3.256293298268761
6.438258386866525	2.9306330543520858	-1.9306330543520858
6.452533904354033	3.456981246436786	-2.456981246436786
6.466809421841543	1.4346826486962747	-0.4346826486962747
6.481084939329051	2.6440150026587066	-1.6440150026587066
6.49536045681656	1.6376233321282434	-0.6376233321282434
6.509635974304069	2.0509277619315145	-1.0509277619315145
6.523911491791578	0.6706867107156478	0.3293132892843522
6.538187009279087	2.014343136956167	-1.014343136956167
6.552462526766596	1.3420629788272518	-0.3420629788272518
6.566738044254105	7.7916302079580335	-6.7916302079580335
6.581013561741614	0.8467354172063601	0.15326458279363986
6.595289079229123	2.443395912860103	-1.4433959128601028
6.609564596716631	2.7600009781416444	-1.7600009781416444
6.623840114204141	4.817561785984375	-3.817561785984375
6.638115631691649	2.6835588062274818	-1.6835588062274818
6.6523911491791585	0.9657739111992206	0.034226088800779375
6.666666666666667	3.884889306544286	-2.884889306544286
6.680942184154176	3.0581988989442745	-2.0581988989442745
6.695217701641685	1.3746349101814035	-0.3746349101814035
6.709493219129194	2.110533381869021	-1.110533381869021
6.723768736616703	2.7203034094835594	-1.7203034094835594
6.738044254104212	2.735272752689417	-1.7352727526894172
6.752319771591721	3.357466687503161	-2.357466687503161
6.76659528907923	3.0406643038531183	-2.0406643038531183
6.780870806566739	1.6859732967580143	-0.6859732967580143
6.795146324054247	2.978739705969034	-1.978739705969034
6.809421841541757	4.044407602592859	-3.044407602592859
6.823697359029265	1.632526840709068	-0.6325268407090681
6.837972876516774	3.263642832038478	-2.263642832038478
6.852248394004283	3.495505240011388	-2.495505240011388
6.866523911491792	3.2115698796415697	-2.2115698796415697
6.8807994289793015	1.6233731486751763	-0.6233731486751763
6.89507494646681	4.213292727692936	-3.213292727692936
6.909350463954319	6.031219860838964	-5.031219860838964
6.923625981441828	2.3349190130041664	-1.3349190130041664
6.937901498929337	1.3573431451496714	-0.35734314514967136
6.9521770164168455	1.4677332409907702	-0.4677332409907702
6.966452533904355	1.2416159041619979	-0.24161590416199785
6.980728051391863	2.025239979288632	-1.025239979288632
6.995003568879373	3.7339645194799873	-2.7339645194799873
7.009279086366882	2.117092688491612	-1.1170926884916121
7.02355460385439	3.224596344084179	-2.224596344084179
7.0378301213419	7.059652186318953	-6.059652186318953
7.052105638829408	5.464152011873471	-4.464152011873471
7.066381156316917	4.184587322819526	-3.1845873228195263
7.080656673804426	2.151080597597898	-1.1510805975978982
7.094932191291935	1.734791046908155	-0.7347910469081551
7.109207708779444	1.4947687830619802	-0.49476878306198024
7.123483226266953	1.8278466030567286	-0.8278466030567286
7.137758743754461	2.3826045851944286	-1.3826045851944286
7.152034261241971	2.8318105520226404	-1.8318105520226404
7.16630977872948	5.077313393765936	-4.077313393765936
7.1805852962169885	2.433931774308418	-1.4339317743084181
7.194860813704498	3.523075269193452	-2.523075269193452
7.209136331192006	0.18601048403596576	0.8139895159640342
7.223411848679516	3.675334408635097	-2.675334408635097
7.237687366167024	3.945722275039538	-2.945722275039538
7.251962883654533	1.1842548085869247	-0.18425480858692467
7.266238401142042	6.6973612868413435	-5.6973612868413435
7.280513918629551	3.128195614818222	-2.128195614818222
7.2947894361170595	1.4338759729465123	-0.43387597294651226
7.309064953604569	3.7270463347825973	-2.7270463347825973
7.323340471092078	1.0801668919483072	-0.08016689194830717
7.337615988579587	10.075768910549755	-9.075768910549755
7.351891506067096	1.1651549394416827	-0.1651549394416827
7.366167023554604	19.20171721695023	-18.20171721695023
7.380442541042114	7.027683251101555	-6.027683251101555
7.394718058529622	41.82713272427726	-40.82713272427726
7.4089935760171315	1.8824592508447533	-0.8824592508447533
7.42326909350464	2.7225916431582613	-1.7225916431582613
7.437544610992149	1.2888579486491367	-0.2888579486491367
7.451820128479658	1.5049704129243913	-0.5049704129243913
7.466095645967167	0.7099356341475177	0.2900643658524823
7.480371163454676	1.9815313061327755	-0.9815313061327755
7.494646680942185	1.9520198796087453	-0.9520198796087453
7.508922198429694	1.2997980367643884	-0.29979803676438843
7.5231977159172025	3.5888257036487925	-2.5888257036487925
7.537473233404712	4.599258480633209	-3.5992584806332086
7.55174875089222	2.2529775808888646	-1.2529775808888646
7.56602426837973	2.5228743643889002	-1.5228743643889002
7.580299785867238	2.87137338600704	-1.8713733860070398
7.594575303354747	15.169274858623028	-14.169274858623028
7.608850820842256	2.8437324529207313	-1.8437324529207313
7.623126338329765	2.198161534355488	-1.1981615343554881
7.6374018558172745	1.0188176666830078	-0.018817666683007772
7.651677373304783	1.4130659072737497	-0.4130659072737497
7.665952890792292	11.765933781254006	-10.765933781254006
7.680228408279801	2.5427567592922458	-1.5427567592922458
7.69450392576731	1.8771328869762656	-0.8771328869762656
7.7087794432548185	2.2459807153564233	-1.2459807153564233
7.723054960742328	0.9246080259434075	0.07539197405659248
7.737330478229836	2.611389587054112	-1.611389587054112
7.7516059957173455	1.0459508572982232	-0.045950857298223236
7.765881513204855	2.210750848138773	-1.210750848138773
7.780157030692363	1.8921113956664388	-0.8921113956664388
7.794432548179873	3.668159394453712	-2.668159394453712
7.808708065667381	2.202390928054517	-1.202390928054517
7.82298358315489	1.7182000032203149	-0.7182000032203149
7.837259100642399	1.263234813322654	-0.2632348133226541
7.851534618129908	1.891853097705269	-0.891853097705269
7.865810135617417	5.0567209383291365	-4.0567209383291365
7.880085653104926	1.6284323844687052	-0.6284323844687052
7.894361170592434	1.6214514392103323	-0.6214514392103323
7.908636688079944	3.470666455801163	-2.470666455801163
7.922912205567453	6.4593440243131806	-5.4593440243131806
7.9371877230549615	1.8812851903166603	-0.8812851903166603
7.951463240542471	2.135039487143826	-1.135039487143826
7.965738758029979	16.81417666144021	-15.81417666144021
7.9800142755174885	1.4431062331807079	-0.44310623318070785
7.994289793004997	2.0577806419146136	-1.0577806419146136
8.008565310492505	1.7410614467310408	-0.7410614467310408
8.022840827980016	3.7382962096375794	-2.7382962096375794
8.037116345467524	5.614741194156884	-4.614741194156884
8.051391862955033	3.129179465106794	-2.129179465106794
8.065667380442541	1.3856735413936918	-0.3856735413936918
8.079942897930051	7.6357017359281	-6.6357017359281
8.09421841541756	1.3702487662892893	-0.37024876628928927
8.108493932905068	0.6969493289041364	0.3030506710958636
8.122769450392578	27.539546410450388	-26.539546410450388
8.137044967880087	1.9556421447586225	-0.9556421447586225
8.151320485367595	25.897831787525732	-24.897831787525732
8.165596002855104	2.2516502015525255	-1.2516502015525255
8.179871520342614	4.063399237574164	-3.0633992375741643
8.194147037830122	48.83146507164077	-47.83146507164077
8.20842255531763	0.9969062828150196	0.0030937171849804157
8.22269807280514	1.5000811099691946	-0.5000811099691946
8.23697359029265	3.7327116658097808	-2.7327116658097808
8.251249107780158	2.502348641035857	-1.5023486410358569
8.265524625267666	3.3837886948177585	-2.3837886948177585
8.279800142755176	3.524736863910616	-2.524736863910616
8.294075660242685	5.585205995857561	-4.585205995857561
8.308351177730193	1.481985088170117	-0.4819850881701171
8.322626695217702	1.8193988196890956	-0.8193988196890956
8.336902212705212	4.680267278596809	-3.6802672785968094
8.35117773019272	1.4516606045555462	-0.45166060455554624
8.365453247680229	0.866594233212503	0.13340576678749705
8.379728765167739	2.1203567950082425	-1.1203567950082425
8.394004282655247	1.599525672880189	-0.599525672880189
8.408279800142756	2.7078129572273615	-1.7078129572273615
8.422555317630264	2.307577268528578	-1.3075772685285778
8.436830835117775	6.772355892518418	-5.772355892518418
8.451106352605283	5.092688379744461	-4.092688379744461
8.465381870092791	8.436862012226078	-7.436862012226078
8.4796573875803	2.869871493716041	-1.8698714937160412
8.49393290506781	2.074192183854996	-1.0741921838549962
8.508208422555319	8.708379252559418	-7.708379252559418
8.522483940042827	3.7496688697786347	-2.7496688697786347
8.536759457530337	4.8901822931313275	-3.8901822931313275
8.551034975017846	1.940087804343648	-0.940087804343648
8.565310492505354	14.653935970054675	-13.653935970054675
8.579586009992862	2.657325247240516	-1.6573252472405162
8.593861527480373	0.9941733982426483	0.005826601757351724
8.608137044967881	3.243737257578196	-2.243737257578196
8.62241256245539	0.7485735442397577	0.25142645576024225
8.636688079942898	2.210902332664303	-1.2109023326643031
8.650963597430408	2.903153201445988	-1.903153201445988
8.665239114917917	1.324482137234568	-0.3244821372345681
8.679514632405425	2.2531640264010826	-1.2531640264010826
8.693790149892935	1.4514236644575493	-0.45142366445754933
8.708065667380444	1.3169826083729446	-0.31698260837294456
8.722341184867952	7.1442622908993805	-6.1442622908993805
8.73661670235546	5.802258826265927	-4.802258826265927
8.75089221984297	2.5971162408206774	-1.5971162408206774
8.76516773733048	3.5990330501075825	-2.5990330501075825
8.779443254817988	4.957009119902299	-3.957009119902299
8.793718772305496	0.666883644944638	0.33311635505536197
8.807994289793006	3.7548159010661606	-2.7548159010661606
8.822269807280515	1.2774680401750818	-0.27746804017508175
8.836545324768023	1.5888413187718786	-0.5888413187718786
8.850820842255533	1.415434276022571	-0.4154342760225711
8.865096359743042	1.5141250804925714	-0.5141250804925714
8.87937187723055	3.388517272310488	-2.388517272310488
8.893647394718059	7.02973673882885	-6.02973673882885
8.907922912205569	3.097831371031728	-2.097831371031728
8.922198429693077	2.0543815356414514	-1.0543815356414514
8.936473947180586	5.465770386224262	-4.465770386224262
8.950749464668094	1.9046997739406037	-0.9046997739406037
8.965024982155605	2.011892044533934	-1.0118920445339339
8.979300499643113	2.796840055375768	-1.796840055375768
8.993576017130621	0.0586931496523245	0.9413068503476755
9.007851534618132	2.2487494990641266	-1.2487494990641266
9.02212705210564	1.0678587637412684	-0.06785876374126842
9.036402569593148	1.2775306174039318	-0.2775306174039318
9.050678087080657	2.1661158980073725	-1.1661158980073725
9.064953604568167	2.076481636764877	-1.076481636764877
9.079229122055676	1.9816072509121305	-0.9816072509121305
9.093504639543184	3.3780593151899385	-2.3780593151899385
9.107780157030692	3.2162217290472017	-2.2162217290472017
9.122055674518203	2.9319910359777945	-1.9319910359777945
9.136331192005711	5.128829157325757	-4.128829157325757
9.15060670949322	2.5298253623557265	-1.5298253623557265
9.16488222698073	4.524772334365823	-3.5247723343658226
9.179157744468238	3.934479722046148	-2.934479722046148
9.193433261955747	1.2951936618133046	-0.29519366181330464
9.207708779443255	1.2942551527669002	-0.2942551527669002
9.221984296930765	3.0555577725637995	-2.0555577725637995
9.236259814418274	3.153009497091849	-2.153009497091849
9.250535331905782	2.691371842586413	-1.6913718425864128
9.26481084939329	1.0538993351987005	-0.05389933519870049
9.2790863668808	1.050710534518288	-0.05071053451828811
9.29336188436831	14.530481501147376	-13.530481501147376
9.307637401855818	3.517784683279307	-2.517784683279307
9.321912919343328	2.052484240731967	-1.052484240731967
9.336188436830836	2.9741209692332067	-1.9741209692332067
9.350463954318345	0.9720502595650957	0.02794974043490428
9.364739471805853	1.128508898605288	-0.12850889860528802
9.379014989293363	1.6682627018781588	-0.6682627018781588
9.393290506780872	8.120705373879769	-7.120705373879769
9.40756602426838	7.008478157304872	-6.008478157304872
9.421841541755889	6.892382562767862	-5.892382562767862
9.436117059243399	2.116121427113784	-1.116121427113784
9.450392576730907	2.220911538335344	-1.220911538335344
9.464668094218416	3.801853735446317	-2.801853735446317
9.478943611705926	2.313964184967765	-1.313964184967765
9.493219129193434	1.6202227362199597	-0.6202227362199597
9.507494646680943	1.0760860006797648	-0.07608600067976479
9.521770164168451	2.773157104242504	-1.7731571042425038
9.536045681655962	0.23193210290123362	0.7680678970987664
9.55032119914347	1.5788792127328533	-0.5788792127328533
9.564596716630978	5.824642817655833	-4.824642817655833
9.578872234118487	1.1005866587969868	-0.1005866587969868
9.593147751605997	7.1090274805642855	-6.1090274805642855
9.607423269093506	0.9873527989270451	0.012647201072954917
9.621698786581014	6.2958465898201545	-5.2958465898201545
9.635974304068524	10.617194416505198	-9.617194416505198
9.650249821556033	2.7208534134355653	-1.7208534134355653
9.664525339043541	2.5779329721327273	-1.5779329721327273
9.67880085653105	0.8318985460964379	0.16810145390356213
9.69307637401856	2.4906649735015685	-1.4906649735015685
9.707351891506068	1.480576997843608	-0.4805769978436081
9.721627408993577	2.794972602358773	-1.794972602358773
9.735902926481085	1.1776962580769486	-0.17769625807694855
9.750178443968595	1.55316780485738	-0.55316780485738
9.764453961456104	1.8172040697308052	-0.8172040697308052
9.778729478943612	2.00259216414799	-1.0025921641479898
9.793004996431122	5.790833430016746	-4.790833430016746
9.80728051391863	1.4654634534629156	-0.4654634534629156
9.82155603140614	1.8666087272840204	-0.8666087272840204
9.835831548893648	3.4819671855140584	-2.4819671855140584
9.850107066381158	8.56846700149375	-7.568467001493749
9.864382583868666	1.6064422379875363	-0.6064422379875363
9.878658101356175	1.1516221625979928	-0.15162216259799277
9.892933618843683	2.0483696995043332	-1.0483696995043332
9.907209136331193	1.4784781959072486	-0.4784781959072486
9.921484653818702	2.3328125548927194	-1.3328125548927194
9.93576017130621	3.283789295271453	-2.283789295271453
9.95003568879372	1.240875633873616	-0.240875633873616
9.964311206281229	3.7206650770937633	-2.7206650770937633
9.978586723768737	4.349013384759843	-3.349013384759843
9.992862241256246	1.3662269713596127	-0.3662269713596127
