# Supplementary material for: Terahertz Spectroscopic Analysis of Lactose in Infant Formula: Implications for Detection and Quantification
Source: Molecules. 2022 Aug 8;27(15):5040. doi: 10.3390/molecules27155040 (PMC9370465; doi:10.3390/molecules27155040)
Supplement: Supplementary file 1 [file molecules-27-05040-s001.zip › data/set1_ambient_1/frequency_domain/S003.csv]

0.0	0.7283365116888385	0.2716634883111615
0.014275517487508924	0.46496464713657354	0.5350353528634264
0.028551034975017847	0.8980079953960047	0.10199200460399527
0.04282655246252677	0.6620891707254025	0.3379108292745975
0.057102069950035694	1.196613302091028	-0.1966133020910279
0.07137758743754462	1.245121819851581	-0.245121819851581
0.08565310492505354	4.2048879284496365	-3.2048879284496365
0.09992862241256247	0.5343770774968276	0.4656229225031724
0.11420413990007139	0.5493373585618904	0.45066264143810963
0.12847965738758033	0.8596916726741973	0.14030832732580267
0.14275517487508924	1.3611030907859845	-0.36110309078598446
0.15703069236259815	1.5102606991199945	-0.5102606991199945
0.17130620985010708	0.852966048841198	0.14703395115880202
0.18558172733761602	0.6332233337010016	0.3667766662989984
0.19985724482512493	0.7470234456159581	0.2529765543840419
0.21413276231263384	0.8436826563046117	0.1563173436953883
0.22840827980014278	0.8634218462037512	0.13657815379624882
0.24268379728765171	0.7985622348267922	0.20143776517320777
0.25695931477516065	0.7733914684983992	0.22660853150160076
0.27123483226266953	0.8255844092589288	0.17441559074107116
0.28551034975017847	0.8838959526206149	0.11610404737938507
0.2997858672376874	0.8576775277772992	0.14232247222270078
0.3140613847251963	0.7860034004908283	0.21399659950917171
0.32833690221270523	0.7152780248439548	0.28472197515604525
0.34261241970021417	0.6971695317160239	0.3028304682839761
0.3568879371877231	0.7117633767671527	0.28823662323284727
0.37116345467523204	0.7287949229572127	0.2712050770427873
0.3854389721627409	0.7349333243252283	0.2650666756747717
0.39971448965024986	0.7473538408791642	0.25264615912083577
0.4139900071377588	0.7555919510835503	0.24440804891644974
0.4282655246252677	0.7460538403154665	0.2539461596845335
0.4425410421127766	0.723333277549186	0.27666672245081403
0.45681655960028555	0.6896748842967799	0.3103251157032201
0.4710920770877945	0.6599487416980968	0.3400512583019032
0.48536759457530343	0.6443688699772998	0.3556311300227002
0.4996431120628123	0.6376709387160271	0.3623290612839729
0.5139186295503213	0.6405947058461319	0.3594052941538681
0.5281941470378302	0.6531730418527822	0.34682695814721776
0.5424696645253391	0.6642884421218473	0.33571155787815266
0.5567451820128481	0.6790371918100404	0.3209628081899596
0.5710206995003569	0.64715434341873	0.35284565658127
0.5852962169878658	0.6224787408505448	0.3775212591494552
0.5995717344753748	0.5965980169141272	0.40340198308587283
0.6138472519628837	0.574945305934947	0.42505469406505303
0.6281227694503926	0.5616453822877379	0.43835461771226214
0.6423982869379016	0.55512056128658	0.44487943871341995
0.6566738044254105	0.5565170364263456	0.44348296357365435
0.6709493219129194	0.557760048406851	0.442239951593149
0.6852248394004283	0.557383093388986	0.44261690661101405
0.6995003568879372	0.550971376371891	0.449028623628109
0.7137758743754462	0.5357670844086126	0.46423291559138735
0.7280513918629551	0.515867363221116	0.48413263677888396
0.7423269093504641	0.4961281145467838	0.5038718854532163
0.756602426837973	0.4804578875806263	0.5195421124193738
0.7708779443254818	0.46902715297526054	0.5309728470247395
0.7851534618129908	0.46383326854153883	0.5361667314584612
0.7994289793004997	0.4612433223277193	0.5387566776722807
0.8137044967880086	0.45913258172693616	0.5408674182730638
0.8279800142755176	0.45414218961122105	0.545857810388779
0.8422555317630265	0.4445310938227173	0.5554689061772826
0.8565310492505354	0.4303323553564431	0.5696676446435569
0.8708065667380444	0.4144450221204382	0.5855549778795618
0.8850820842255532	0.3991956502985087	0.6008043497014913
0.8993576017130622	0.38841024914791406	0.611589750852086
0.9136331192005711	0.38140086635412696	0.618599133645873
0.92790863668808	0.3768022169933977	0.6231977830066022
0.942184154175589	0.37351675020252617	0.6264832497974738
0.9564596716630979	0.366939278743524	0.6330607212564761
0.9707351891506069	0.3592858919887052	0.6407141080112948
0.9850107066381157	0.3494686688608394	0.6505313311391606
0.9992862241256246	0.3386688416945119	0.6613311583054882
1.0135617416131335	0.32621356978319876	0.6737864302168013
1.0278372591006426	0.31580217859083726	0.6841978214091627
1.0421127765881515	0.3100325226575221	0.6899674773424779
1.0563882940756604	0.3074627860395932	0.6925372139604068
1.0706638115631693	0.3028498886736763	0.6971501113263237
1.0849393290506781	0.2957102207165117	0.7042897792834883
1.099214846538187	0.335527785014767	0.664472214985233
1.1134903640256961	0.3016298149122868	0.6983701850877132
1.127765881513205	0.2771379791910133	0.7228620208089866
1.1420413990007139	0.2619533595953042	0.7380466404046958
1.1563169164882228	0.25530036374360604	0.744699636256394
1.1705924339757316	0.2574684378832156	0.7425315621167844
1.1848679514632408	0.24607122335135026	0.7539287766486498
1.1991434689507496	0.2441118941200792	0.7558881058799208
1.2134189864382585	0.24458913021125006	0.7554108697887499
1.2276945039257674	0.2493327339305094	0.7506672660694906
1.2419700214132763	0.2324508780950654	0.7675491219049346
1.2562455389007852	0.2231296964480399	0.7768703035519601
1.2705210563882943	0.21472465454016226	0.7852753454598378
1.2847965738758031	0.20721285756253308	0.792787142437467
1.299072091363312	0.20298902313111214	0.7970109768688879
1.313347608850821	0.19993160460642115	0.8000683953935789
1.3276231263383298	0.19740063914314193	0.802599360856858
1.341898643825839	0.19409103648713708	0.8059089635128629
1.3561741613133478	0.19040662346005224	0.8095933765399478
1.3704496788008567	0.18302719520260763	0.8169728047973923
1.3847251962883655	0.1760610414490075	0.8239389585509925
1.3990007137758744	0.16977824010635226	0.8302217598936478
1.4132762312633835	0.18333930053458303	0.816660699465417
1.4275517487508924	0.1643750872522001	0.8356249127477999
1.4418272662384013	0.1634437722961474	0.8365562277038526
1.4561027837259102	0.16121884782230478	0.8387811521776952
1.470378301213419	0.15883488304050175	0.8411651169594982
1.4846538187009282	0.15439688648244895	0.845603113517551
1.498929336188437	0.14803784396365216	0.8519621560363478
1.513204853675946	0.14089830786439256	0.8591016921356074
1.5274803711634548	0.13557760322303955	0.8644223967769604
1.5417558886509637	0.13375514274177022	0.8662448572582298
1.5560314061384726	0.1341370824475791	0.8658629175524208
1.5703069236259817	0.13319859695981504	0.8668014030401849
1.5845824411134906	0.13075628625561625	0.8692437137443838
1.5988579586009994	0.1225171812795713	0.8774828187204287
1.6131334760885083	0.12248942099643005	0.87751057900357
1.6274089935760172	0.11096716480725537	0.8890328351927447
1.6416845110635263	0.10690997048867998	0.89309002951132
1.6559600285510352	0.12222906372727164	0.8777709362727284
1.670235546038544	0.3139683964108061	0.6860316035891939
1.684511063526053	0.09689191921082937	0.9031080807891706
1.6987865810135618	0.11061013703533407	0.8893898629646659
1.7130620985010707	0.08546176316234981	0.9145382368376502
1.7273376159885798	0.0785174388835376	0.9214825611164624
1.7416131334760887	0.10545230216406068	0.8945476978359393
1.7558886509635976	0.10228367744652173	0.8977163225534783
1.7701641684511065	0.09518173199736236	0.9048182680026376
1.7844396859386153	0.08333932919113822	0.9166606708088618
1.7987152034261245	0.07099770441959292	0.929002295580407
1.8129907209136333	0.0792460148481767	0.9207539851518233
1.8272662384011422	0.08218281396486019	0.9178171860351398
1.841541755888651	0.09004098780929386	0.9099590121907062
1.85581727337616	0.08869136445654098	0.911308635543459
1.870092790863669	0.11066748995187882	0.8893325100481212
1.884368308351178	0.083801707969834	0.916198292030166
1.8986438258386868	0.07200846163155737	0.9279915383684426
1.9129193433261957	0.0574651315060804	0.9425348684939197
1.9271948608137046	0.06337495409663779	0.9366250459033623
1.9414703783012137	0.058029177609627544	0.9419708223903724
1.9557458957887226	0.06039848590094609	0.9396015140990539
1.9700214132762315	0.06938617143566171	0.9306138285643383
1.9842969307637404	0.07287990841267195	0.9271200915873281
1.9985724482512492	0.06950318758640847	0.9304968124135915
2.012847965738758	0.06423178020797886	0.9357682197920212
2.027123483226267	0.05281557020421973	0.9471844297957803
2.041399000713776	0.02170783914120977	0.9782921608587902
2.055674518201285	0.04340802022694368	0.9565919797730563
2.069950035688794	0.053122406073007084	0.9468775939269929
2.084225553176303	0.050726970475950324	0.9492730295240497
2.098501070663812	0.060122268573584985	0.9398777314264151
2.1127765881513207	0.06119365765317174	0.9388063423468282
2.1270521056388296	0.05610140599823923	0.9438985940017608
2.1413276231263385	0.039486817606480956	0.960513182393519
2.1556031406138474	0.03043653703705197	0.969563462962948
2.1698786581013563	0.09862224331333015	0.9013777566866699
2.184154175588865	0.03370141917964956	0.9662985808203505
2.198429693076374	0.11394873092546808	0.8860512690745319
2.2127052105638834	0.052548084886824116	0.9474519151131758
2.2269807280513922	0.015360051873078305	0.9846399481269217
2.241256245538901	0.054185620381420045	0.94581437961858
2.25553176302641	0.05716723097525825	0.9428327690247418
2.269807280513919	0.07151071990046022	0.9284892800995398
2.2840827980014278	0.05121720459385614	0.9487827954061439
2.2983583154889367	0.029736222080147347	0.9702637779198526
2.3126338329764455	0.015868647008800005	0.9841313529912
2.3269093504639544	0.030922068610120135	0.9690779313898799
2.3411848679514633	0.06263486218330531	0.9373651378166947
2.355460385438972	0.05378288178082184	0.9462171182191782
2.3697359029264815	0.0889402835428833	0.9110597164571167
2.3840114204139904	0.0639275212615331	0.9360724787384669
2.3982869379014993	0.10832148570824253	0.8916785142917575
2.412562455389008	0.05102417830348494	0.9489758216965151
2.426837972876517	0.015887363295930386	0.9841126367040696
2.441113490364026	0.01214285796561339	0.9878571420343866
2.455389007851535	0.07009568460440786	0.9299043153955922
2.4696645253390437	0.08395581848984991	0.9160441815101501
2.4839400428265526	0.032676066948723624	0.9673239330512764
2.4982155603140614	0.04412632139982297	0.955873678600177
2.5124910778015703	0.0514644085966941	0.9485355914033059
2.5267665952890797	0.0372427379588315	0.9627572620411685
2.5410421127765885	0.021864209165247856	0.9781357908347521
2.5553176302640974	0.00479759380999957	0.9952024061900004
2.5695931477516063	0.025557563863971077	0.9744424361360289
2.583868665239115	0.053256499951050314	0.9467435000489497
2.598144182726624	0.06191527618145806	0.9380847238185419
2.612419700214133	0.03460133402865934	0.9653986659713406
2.626695217701642	0.1358818974702148	0.8641181025297852
2.6409707351891507	0.4056641802385118	0.5943358197614882
2.6552462526766596	0.3394737617276909	0.6605262382723092
2.669521770164169	0.10436057565965214	0.8956394243403478
2.683797287651678	0.08232785335185411	0.9176721466481459
2.6980728051391867	0.04518054574145086	0.9548194542585491
2.7123483226266956	0.019039518713282876	0.9809604812867171
2.7266238401142044	0.05455210424085886	0.9454478957591411
2.7408993576017133	0.08737176415481628	0.9126282358451837
2.755174875089222	0.07940702822312251	0.9205929717768775
2.769450392576731	1.1726326365455648	-0.17263263654556482
2.78372591006424	0.31876994686950444	0.6812300531304956
2.798001427551749	0.08318305450004615	0.9168169454999539
2.8122769450392577	0.054749402707339315	0.9452505972926607
2.826552462526767	0.05591056698901203	0.944089433010988
2.840827980014276	0.035147174258618685	0.9648528257413813
2.855103497501785	0.053236936591333064	0.9467630634086669
2.8693790149892937	0.08639850136010929	0.9136014986398907
2.8836545324768026	0.8602879305302156	0.13971206946978443
2.8979300499643115	0.09374760270714819	0.9062523972928518
2.9122055674518204	0.08656792673550069	0.9134320732644993
2.9264810849393292	0.05911934846751977	0.9408806515324802
2.940756602426838	0.05576639839324613	0.9442336016067538
2.955032119914347	0.1586265111039503	0.8413734888960497
2.9693076374018563	0.6023254237928466	0.3976745762071534
2.983583154889365	0.2805934779001359	0.7194065220998641
2.997858672376874	0.2859981446640889	0.7140018553359111
3.012134189864383	0.5619020999600467	0.4380979000399533
3.026409707351892	0.4259349405787068	0.5740650594212933
3.0406852248394007	0.22205317646454603	0.777946823535454
3.0549607423269096	0.1613702509519409	0.8386297490480591
3.0692362598144185	0.09925156690389496	0.9007484330961051
3.0835117773019274	0.0930052711619922	0.9069947288380078
3.0977872947894363	0.11058472220554322	0.8894152777944568
3.112062812276945	0.08733351368508094	0.9126664863149191
3.1263383297644545	0.3005343694377784	0.6994656305622216
3.1406138472519634	0.5796580426331723	0.42034195736682767
3.1548893647394722	0.24979373998540555	0.7502062600145945
3.169164882226981	3.6158531631973525	-2.6158531631973525
3.18344039971449	0.42485483305889704	0.575145166941103
3.197715917201999	0.1307797582648403	0.8692202417351597
3.2119914346895078	0.25811858636277024	0.7418814136372298
3.2262669521770166	0.28905594751819685	0.7109440524818031
3.2405424696645255	0.15731428062081187	0.8426857193791881
3.2548179871520344	0.1299179474732661	0.8700820525267339
3.2690935046395433	0.16053876899278074	0.8394612310072193
3.2833690221270526	0.16041496512939799	0.839585034870602
3.2976445396145615	0.18386219785931326	0.8161378021406868
3.3119200571020704	0.12670514105270042	0.8732948589472995
3.3261955745895793	0.9698067633688117	0.030193236631188336
3.340471092077088	0.61426732301936	0.38573267698063995
3.354746609564597	0.23664215219026488	0.7633578478097351
3.369022127052106	0.1093521862020483	0.8906478137979517
3.383297644539615	0.18484430671829238	0.8151556932817077
3.3975731620271237	0.25154586858995864	0.7484541314100414
3.4118486795146326	0.20215844087789175	0.7978415591221082
3.4261241970021414	0.1532226643053326	0.8467773356946674
3.4403997144896508	0.22980845130780883	0.7701915486921912
3.4546752319771596	0.14713838642912144	0.8528616135708785
3.4689507494646685	0.19378976541126958	0.8062102345887304
3.4832262669521774	0.25051232768836557	0.7494876723116344
3.4975017844396863	0.5096987081331141	0.49030129186688587
3.511777301927195	0.3142812809145075	0.6857187190854925
3.526052819414704	0.24822368597602118	0.7517763140239788
3.540328336902213	2.6541361664364955	-1.6541361664364955
3.554603854389722	0.19445167134993369	0.8055483286500663
3.5688793718772307	0.21075205650376028	0.7892479434962397
3.58315488936474	0.21256701909436765	0.7874329809056324
3.597430406852249	2.98740461295287	-1.98740461295287
3.611705924339758	1.153631083458873	-0.153631083458873
3.6259814418272667	0.42620823848079326	0.5737917615192067
3.6402569593147756	0.6981159331524366	0.3018840668475634
3.6545324768022844	2.1329338217548997	-1.1329338217548997
3.6688079942897933	4.925379669468188	-3.925379669468188
3.683083511777302	0.4516280568359585	0.5483719431640415
3.697359029264811	0.5876364192336628	0.41236358076633717
3.71163454675232	0.6784571143222917	0.3215428856777083
3.725910064239829	0.510072437454404	0.489927562545596
3.740185581727338	0.3400326168138446	0.6599673831861554
3.754461099214847	0.27622662034698175	0.7237733796530182
3.768736616702356	0.42839949988911835	0.5716005001108817
3.783012134189865	0.40051228334671746	0.5994877166532826
3.7972876516773737	2.1543571967430526	-1.1543571967430526
3.8115631691648826	1.4269853860153694	-0.4269853860153694
3.8258386866523915	0.8738121383894206	0.12618786161057938
3.8401142041399003	0.5228529219917076	0.47714707800829237
3.8543897216274092	1.3184870145222465	-0.3184870145222465
3.868665239114918	0.3538690667054238	0.6461309332945762
3.8829407566024274	0.6441500112021968	0.35584998879780316
3.8972162740899363	0.3646063528892123	0.6353936471107877
3.911491791577445	0.3364517456010072	0.6635482543989928
3.925767309064954	0.8132109869036989	0.18678901309630114
3.940042826552463	0.6861543474095398	0.31384565259046016
3.954318344039972	2.5410886977443914	-1.5410886977443914
3.9685938615274807	2.365604869015769	-1.365604869015769
3.9828693790149896	11.489519020495148	-10.489519020495148
3.9971448965024985	2.091053135420258	-1.0910531354202582
4.011420413990008	1.166415537219385	-0.16641553721938496
4.025695931477516	1.2922712543426675	-0.29227125434266754
4.039971448965026	0.9195092929218216	0.0804907070781784
4.054246966452534	0.9254257254650154	0.07457427453498455
4.068522483940043	1.0897862890145233	-0.08978628901452335
4.082798001427552	0.8241442149009871	0.1758557850990129
4.097073518915061	0.7874719447217059	0.2125280552782941
4.11134903640257	1.0051719422526908	-0.005171942252690798
4.125624553890079	0.8027749043418138	0.19722509565818624
4.139900071377588	0.560277509663279	0.43972249033672095
4.154175588865097	3.244666465905192	-2.244666465905192
4.168451106352606	1.8759738977848412	-0.8759738977848412
4.182726623840114	1.4518877488249087	-0.4518877488249087
4.197002141327624	2.480130666698898	-1.4801306666988978
4.211277658815132	1.4475953600117974	-0.44759536001179745
4.2255531763026415	2.62435159494509	-1.62435159494509
4.23982869379015	1.1491767563716757	-0.1491767563716757
4.254104211277659	0.1569148950040805	0.8430851049959195
4.268379728765169	0.6322676341232335	0.3677323658767665
4.282655246252677	0.9885969003774342	0.011403099622565804
4.296930763740186	0.6464414761694569	0.3535585238305431
4.311206281227695	0.48945378326155886	0.5105462167384411
4.325481798715204	0.6741686887476266	0.3258313112523734
4.3397573162027125	1.010750303853261	-0.010750303853261034
4.354032833690222	1.1256016289427297	-0.12560162894272975
4.36830835117773	0.9180336167856142	0.08196638321438576
4.38258386866524	1.3503858342575528	-0.35038583425755276
4.396859386152748	1.5143068634812704	-0.5143068634812704
4.411134903640257	0.9976427587134182	0.0023572412865817682
4.425410421127767	1.0144021132225078	-0.01440211322250784
4.439685938615275	1.1694703433220892	-0.1694703433220892
4.4539614561027845	3.1545708419254366	-2.1545708419254366
4.468236973590293	2.476247561523822	-1.476247561523822
4.482512491077802	5.691236963983165	-4.691236963983165
4.496788008565311	1.3771740021703351	-0.37717400217033514
4.51106352605282	2.464522279991781	-1.464522279991781
4.5253390435403285	1.583759009533081	-0.5837590095330809
4.539614561027838	1.4530372534349316	-0.4530372534349316
4.553890078515346	3.0406297816831325	-2.0406297816831325
4.5681655960028555	1.1560000914050899	-0.15600009140508986
4.582441113490365	4.663199170544024	-3.663199170544024
4.596716630977873	1.7712331138411894	-0.7712331138411894
4.610992148465383	3.9288051561111574	-2.9288051561111574
4.625267665952891	2.170291131594527	-1.170291131594527
4.6395431834404	1.6266690045199546	-0.6266690045199546
4.653818700927909	0.5034078836213604	0.49659211637863965
4.668094218415418	1.2518253494709413	-0.25182534947094126
4.682369735902927	3.0384623706834115	-2.0384623706834115
4.696645253390436	5.283993788199568	-4.283993788199568
4.710920770877944	1.3423025361871672	-0.3423025361871672
4.725196288365454	3.859997817656024	-2.859997817656024
4.739471805852963	2.557866717494608	-1.557866717494608
4.7537473233404715	1.4323415357470195	-0.4323415357470195
4.768022840827981	11.84933639113449	-10.84933639113449
4.782298358315489	3.106973782756619	-2.106973782756619
4.7965738758029985	1.0099201289849002	-0.009920128984900245
4.810849393290507	1.4557682378379364	-0.4557682378379364
4.825124910778016	2.4276283659180335	-1.4276283659180335
4.839400428265525	1.8693570524005594	-0.8693570524005594
4.853675945753034	3.0489755584148	-2.0489755584148
4.8679514632405425	1.6661169907895277	-0.6661169907895277
4.882226980728052	13.199651650119131	-12.199651650119131
4.896502498215561	0.8851221426951086	0.11487785730489142
4.91077801570307	1.8025278794751964	-0.8025278794751964
4.925053533190579	2.153314795359752	-1.1533147953597518
4.939329050678087	1.934898785434218	-0.9348987854342179
4.953604568165597	3.6015311051876493	-2.6015311051876493
4.967880085653105	5.681518714334621	-4.681518714334621
4.9821556031406145	4.106302886782825	-3.1063028867828253
4.996431120628123	9.283026054488603	-8.283026054488603
5.010706638115632	1.1754681967776326	-0.1754681967776326
5.024982155603141	1.1257195665563964	-0.12571956655639638
5.03925767309065	2.1217825322403914	-1.1217825322403914
5.053533190578159	1.5725481892426618	-0.5725481892426618
5.067808708065668	4.188470191984481	-3.1884701919844813
5.082084225553177	1.7349377965975492	-0.7349377965975492
5.0963597430406855	20.280370197506166	-19.280370197506166
5.110635260528195	8.484604422099576	-7.484604422099576
5.124910778015703	0.774298120678093	0.225701879321907
5.139186295503213	1.8022200365266638	-0.8022200365266638
5.153461812990721	3.600761240908334	-2.600761240908334
5.16773733047823	1.8464127097686271	-0.8464127097686271
5.18201284796574	1.435454249908042	-0.43545424990804205
5.196288365453248	2.5842775588465106	-1.5842775588465106
5.2105638829407575	48.042136831817146	-47.042136831817146
5.224839400428266	5.215271510534103	-4.215271510534103
5.239114917915775	6.314045604873541	-5.314045604873541
5.253390435403284	1.281302539085872	-0.2813025390858721
5.267665952890793	3.9753031991047094	-2.9753031991047094
5.281941470378301	1.4451237172939007	-0.44512371729390066
5.296216987865811	1.6313347549178234	-0.6313347549178234
5.310492505353319	2.1291561805890273	-1.1291561805890273
5.3247680228408285	1.061209535626357	-0.06120953562635689
5.339043540328338	3.1885820087731735	-2.1885820087731735
5.353319057815846	1.2922919073299584	-0.29229190732995836
5.367594575303356	16.766598774541052	-15.766598774541052
5.381870092790864	2.165109994180531	-1.165109994180531
5.396145610278373	5.191389577734271	-4.191389577734271
5.410421127765882	1.396190941373181	-0.396190941373181
5.424696645253391	1.1335077796321995	-0.1335077796321995
5.4389721627409	2.817990220336584	-1.817990220336584
5.453247680228409	1.1059078594363554	-0.10590785943635539
5.467523197715917	2.160604841297534	-1.160604841297534
5.481798715203427	7.633707217548503	-6.633707217548503
5.496074232690936	0.8098444963559914	0.19015550364400857
5.510349750178444	3.2362961353949564	-2.2362961353949564
5.524625267665954	1.6888810477052347	-0.6888810477052347
5.538900785153462	2.8427232036784815	-1.8427232036784815
5.5531763026409715	2.1855025943658193	-1.1855025943658193
5.56745182012848	4.137048558856508	-3.137048558856508
5.581727337615989	4.4323470142968295	-3.4323470142968295
5.596002855103498	2.5090835852990425	-1.5090835852990425
5.610278372591007	3.0937676239760044	-2.0937676239760044
5.6245538900785155	0.6464298254473009	0.3535701745526991
5.638829407566025	1.2072018974421108	-0.20720189744211082
5.653104925053534	1.6548603176006345	-0.6548603176006345
5.667380442541043	3.6310008393517204	-2.6310008393517204
5.681655960028552	3.4566989275872255	-2.4566989275872255
5.69593147751606	2.0182799283270705	-1.0182799283270705
5.71020699500357	3.2748716444119603	-2.2748716444119603
5.724482512491078	6.217800132326471	-5.217800132326471
5.738758029978587	1.6533484601670139	-0.6533484601670139
5.753033547466096	1.9099092325575546	-0.9099092325575546
5.767309064953605	2.12717224400871	-1.12717224400871
5.781584582441114	2.4332947471921043	-1.4332947471921043
5.795860099928623	2.358759034370861	-1.3587590343708609
5.810135617416132	3.756542190199413	-2.756542190199413
5.824411134903641	0.03565847415178015	0.9643415258482199
5.83868665239115	3.3299444768783513	-2.3299444768783513
5.8529621698786585	4.549764470606025	-3.549764470606025
5.867237687366168	1.5028252096785584	-0.5028252096785584
5.881513204853676	2.199008430304374	-1.199008430304374
5.895788722341186	3.2046066420906283	-2.2046066420906283
5.910064239828694	7.699317990163013	-6.699317990163013
5.924339757316203	1.973747570072605	-0.973747570072605
5.938615274803713	5.7494197132172395	-4.7494197132172395
5.952890792291221	2.2207742909648673	-1.2207742909648673
5.96716630977873	1.0147479861261601	-0.014747986126160129
5.981441827266239	3.118318317728323	-2.118318317728323
5.995717344753748	2.4714506001546552	-1.4714506001546552
6.009992862241257	0.7728781139935056	0.2271218860064944
6.024268379728766	2.2228290938613373	-1.2228290938613373
6.038543897216274	1.7620657903441135	-0.7620657903441135
6.052819414703784	1.8817106098682217	-0.8817106098682217
6.067094932191292	3.1425831256856265	-2.1425831256856265
6.0813704496788015	2.13757659190706	-1.13757659190706
6.095645967166311	1.1414490807124948	-0.14144908071249485
6.109921484653819	1.0952316919696334	-0.09523169196963344
6.124197002141329	1.7378918637211098	-0.7378918637211098
6.138472519628837	3.9120783275061846	-2.9120783275061846
6.152748037116346	6.923893730728943	-5.923893730728943
6.167023554603855	6.104905128265378	-5.104905128265378
6.181299072091364	4.80999029847975	-3.8099902984797502
6.1955745895788725	2.929189563043034	-1.929189563043034
6.209850107066382	5.994506280164088	-4.994506280164088
6.22412562455389	1.7284371825668423	-0.7284371825668423
6.2384011420414	2.806377427918679	-1.806377427918679
6.252676659528909	2.6581493913626457	-1.6581493913626457
6.266952177016417	2.0044337709565707	-1.0044337709565707
6.281227694503927	1.9838750763392237	-0.9838750763392237
6.295503211991435	3.0248196098067246	-2.0248196098067246
6.3097787294789445	1.6589543740046837	-0.6589543740046837
6.324054246966453	2.926718471112453	-1.9267184711124532
6.338329764453962	1.1990402373895213	-0.19904023738952126
6.352605281941471	7.475809984353664	-6.475809984353664
6.36688079942898	2.652604987104719	-1.652604987104719
6.381156316916488	1.8914878149665755	-0.8914878149665755
6.395431834403998	3.0928337699285544	-2.0928337699285544
6.409707351891507	1.6938875285943884	-0.6938875285943884
6.4239828693790155	5.15264258287248	-4.15264258287248
6.438258386866525	2.2773660761958117	-1.2773660761958117
6.452533904354033	3.469897991533245	-2.469897991533245
6.466809421841543	1.6393595705718418	-0.6393595705718418
6.481084939329051	4.811246771318955	-3.811246771318955
6.49536045681656	1.58022755523643	-0.58022755523643
6.509635974304069	1.799007818040754	-0.799007818040754
6.523911491791578	0.6100167354196993	0.38998326458030075
6.538187009279087	2.149510380679242	-1.1495103806792422
6.552462526766596	1.8029847746765395	-0.8029847746765395
6.566738044254105	6.698133704899816	-5.698133704899816
6.581013561741614	1.4371696372570064	-0.4371696372570064
6.595289079229123	2.311248812265263	-1.311248812265263
6.609564596716631	3.582724632760437	-2.582724632760437
6.623840114204141	5.453517504434746	-4.453517504434746
6.638115631691649	2.3142688294891114	-1.3142688294891114
6.6523911491791585	2.0372094986263494	-1.0372094986263494
6.666666666666667	3.04294012535522	-2.04294012535522
6.680942184154176	2.7531001795637238	-1.7531001795637238
6.695217701641685	2.6879658159516135	-1.6879658159516135
6.709493219129194	2.408647068829238	-1.408647068829238
6.723768736616703	7.051841727591934	-6.051841727591934
6.738044254104212	1.1639700688916994	-0.1639700688916994
6.752319771591721	3.4995976758549787	-2.4995976758549787
6.76659528907923	2.557718393038881	-1.557718393038881
6.780870806566739	2.0767183372685225	-1.0767183372685225
6.795146324054247	2.2390810651833535	-1.2390810651833535
6.809421841541757	5.5510753224517915	-4.5510753224517915
6.823697359029265	2.7562119141680506	-1.7562119141680506
6.837972876516774	3.207156068155269	-2.207156068155269
6.852248394004283	2.1494966341834845	-1.1494966341834845
6.866523911491792	2.959292052889379	-1.9592920528893791
6.8807994289793015	2.259851300069125	-1.259851300069125
6.89507494646681	3.763072850309215	-2.763072850309215
6.909350463954319	4.438887505561717	-3.438887505561717
6.923625981441828	3.2994883283382785	-2.2994883283382785
6.937901498929337	1.043103861632772	-0.04310386163277191
6.9521770164168455	1.9068715562756828	-0.9068715562756828
6.966452533904355	1.5111234369775126	-0.5111234369775126
6.980728051391863	1.6954684040129824	-0.6954684040129824
6.995003568879373	2.153270173770503	-1.153270173770503
7.009279086366882	0.9623940349305306	0.03760596506946945
7.02355460385439	3.075874134193161	-2.075874134193161
7.0378301213419	8.60669511809779	-7.6066951180977895
7.052105638829408	4.279939656840209	-3.2799396568402086
7.066381156316917	3.439250119184742	-2.439250119184742
7.080656673804426	2.522775310281491	-1.522775310281491
7.094932191291935	1.6690783984773954	-0.6690783984773954
7.109207708779444	3.0969375542790085	-2.0969375542790085
7.123483226266953	1.4446883365379717	-0.4446883365379717
7.137758743754461	2.1635252379868737	-1.1635252379868737
7.152034261241971	2.23910212015519	-1.2391021201551902
7.16630977872948	4.30486224109725	-3.3048622410972497
7.1805852962169885	2.6598577353854416	-1.6598577353854416
7.194860813704498	2.9284919233922384	-1.9284919233922384
7.209136331192006	1.204382091472578	-0.20438209147257802
7.223411848679516	6.1974037987530055	-5.1974037987530055
7.237687366167024	2.5712908313759604	-1.5712908313759604
7.251962883654533	1.1103374419205405	-0.11033744192054051
7.266238401142042	10.202817000088196	-9.202817000088196
7.280513918629551	4.512449501055629	-3.512449501055629
7.2947894361170595	1.5832016363481523	-0.5832016363481523
7.309064953604569	3.2964964592445405	-2.2964964592445405
7.323340471092078	1.2768790730473687	-0.2768790730473687
7.337615988579587	16.48775987042828	-15.487759870428281
7.351891506067096	1.2579139596184277	-0.25791395961842767
7.366167023554604	17.581928221676435	-16.581928221676435
7.380442541042114	4.232857298162913	-3.232857298162913
7.394718058529622	28.114735025795493	-27.114735025795493
7.4089935760171315	2.881157502651093	-1.8811575026510932
7.42326909350464	1.4889110097235148	-0.48891100972351476
7.437544610992149	0.8922581244912443	0.10774187550875569
7.451820128479658	1.492530817350654	-0.49253081735065396
7.466095645967167	1.4014588270286672	-0.4014588270286672
7.480371163454676	2.9365518554812273	-1.9365518554812273
7.494646680942185	3.4280709539269654	-2.4280709539269654
7.508922198429694	1.2039726160174138	-0.2039726160174138
7.5231977159172025	4.482210092102017	-3.482210092102017
7.537473233404712	4.803878342327317	-3.803878342327317
7.55174875089222	1.5855115720811497	-0.5855115720811497
7.56602426837973	1.6846431507045525	-0.6846431507045525
7.580299785867238	2.2095466712412852	-1.2095466712412852
7.594575303354747	16.420458914157408	-15.420458914157408
7.608850820842256	2.4459381936019304	-1.4459381936019304
7.623126338329765	1.655094193272533	-0.6550941932725329
7.6374018558172745	1.7837755631083105	-0.7837755631083105
7.651677373304783	1.3220803519813653	-0.3220803519813653
7.665952890792292	5.209923084070442	-4.209923084070442
7.680228408279801	2.6615383529282957	-1.6615383529282957
7.69450392576731	1.8361516638489914	-0.8361516638489914
7.7087794432548185	1.7236732776221706	-0.7236732776221706
7.723054960742328	1.4395388118078167	-0.43953881180781673
7.737330478229836	0.9131307589801888	0.0868692410198112
7.7516059957173455	1.7643049689368955	-0.7643049689368955
7.765881513204855	2.419944045856001	-1.4199440458560009
7.780157030692363	2.3327375765423115	-1.3327375765423115
7.794432548179873	3.9842167474262804	-2.9842167474262804
7.808708065667381	1.4282124513680163	-0.42821245136801633
7.82298358315489	3.1810197658228736	-2.1810197658228736
7.837259100642399	1.6929225539977366	-0.6929225539977366
7.851534618129908	1.493134781139623	-0.49313478113962295
7.865810135617417	3.1543407143719935	-2.1543407143719935
7.880085653104926	1.847528585122455	-0.847528585122455
7.894361170592434	1.1775318902467724	-0.1775318902467724
7.908636688079944	2.947790870847249	-1.947790870847249
7.922912205567453	4.302814017891332	-3.3028140178913317
7.9371877230549615	1.3442584458451787	-0.34425844584517873
7.951463240542471	2.455236370005218	-1.4552363700052182
7.965738758029979	13.940829751577967	-12.940829751577967
7.9800142755174885	1.8842733925967239	-0.8842733925967239
7.994289793004997	1.1368665152449537	-0.13686651524495375
8.008565310492505	2.065377488364836	-1.065377488364836
8.022840827980016	3.9616027911479	-2.9616027911479
8.037116345467524	4.321779774209027	-3.321779774209027
8.051391862955033	3.494482232398952	-2.494482232398952
8.065667380442541	1.4118910419627195	-0.41189104196271953
8.079942897930051	5.417533294981643	-4.417533294981643
8.09421841541756	1.7434713434628641	-0.7434713434628641
8.108493932905068	1.4907911365850413	-0.49079113658504125
8.122769450392578	23.16477358044895	-22.16477358044895
8.137044967880087	1.7421988740162877	-0.7421988740162877
8.151320485367595	25.720700158046533	-24.720700158046533
8.165596002855104	4.085164894599794	-3.085164894599794
8.179871520342614	2.6000503918962687	-1.6000503918962687
8.194147037830122	40.589540173534594	-39.589540173534594
8.20842255531763	1.6248161100766192	-0.6248161100766192
8.22269807280514	1.526936530285594	-0.526936530285594
8.23697359029265	4.1696036236432885	-3.1696036236432885
8.251249107780158	1.3544434349702064	-0.35444343497020636
8.265524625267666	3.7249936400376127	-2.7249936400376127
8.279800142755176	2.142578468716793	-1.1425784687167928
8.294075660242685	4.146281619415482	-3.1462816194154817
8.308351177730193	1.8377673156951304	-0.8377673156951304
8.322626695217702	2.7041013083286156	-1.7041013083286156
8.336902212705212	5.58453796734074	-4.58453796734074
8.35117773019272	1.2306001150885435	-0.2306001150885435
8.365453247680229	1.3558243111797756	-0.35582431117977564
8.379728765167739	1.4426642600838768	-0.4426642600838768
8.394004282655247	1.8162236656964452	-0.8162236656964452
8.408279800142756	2.499163958705099	-1.499163958705099
8.422555317630264	1.8000232045675546	-0.8000232045675546
8.436830835117775	7.583315436873235	-6.583315436873235
8.451106352605283	4.878387133366048	-3.878387133366048
8.465381870092791	9.158329744864977	-8.158329744864977
8.4796573875803	2.3967407695031397	-1.3967407695031397
8.49393290506781	2.0497264154653942	-1.0497264154653942
8.508208422555319	8.591815838192986	-7.591815838192986
8.522483940042827	3.6763291069571338	-2.6763291069571338
8.536759457530337	3.5788917913438265	-2.5788917913438265
8.551034975017846	2.244752382397094	-1.244752382397094
8.565310492505354	9.372255133229555	-8.372255133229555
8.579586009992862	2.388437244298933	-1.3884372442989328
8.593861527480373	1.6124968865137341	-0.6124968865137341
8.608137044967881	2.043194396981833	-1.043194396981833
8.62241256245539	3.142908820554078	-2.142908820554078
8.636688079942898	2.7135271778524297	-1.7135271778524297
8.650963597430408	4.185497435942144	-3.1854974359421444
8.665239114917917	1.3242826340492693	-0.32428263404926927
8.679514632405425	2.0064634644756674	-1.0064634644756674
8.693790149892935	3.046263713300154	-2.046263713300154
8.708065667380444	1.2844000144768117	-0.28440001447681174
8.722341184867952	4.860044812031904	-3.860044812031904
8.73661670235546	3.1068523094153355	-2.1068523094153355
8.75089221984297	3.154408224177844	-2.154408224177844
8.76516773733048	6.86965160235409	-5.86965160235409
8.779443254817988	1.2262610387606643	-0.22626103876066428
8.793718772305496	1.7868682198021901	-0.7868682198021901
8.807994289793006	3.467472611352049	-2.467472611352049
8.822269807280515	0.9824281851004131	0.017571814899586924
8.836545324768023	0.38312031557792375	0.6168796844220763
8.850820842255533	1.6441842495124468	-0.6441842495124468
8.865096359743042	3.1524365903226355	-2.1524365903226355
8.87937187723055	2.6575307339455914	-1.6575307339455914
8.893647394718059	2.1733847162764626	-1.1733847162764626
8.907922912205569	3.6939360074773346	-2.6939360074773346
8.922198429693077	2.5779739641379185	-1.5779739641379185
8.936473947180586	5.622981481128866	-4.622981481128866
8.950749464668094	3.040593309704291	-2.040593309704291
8.965024982155605	2.0815683944058763	-1.0815683944058763
8.979300499643113	1.5917369550106	-0.5917369550106
8.993576017130621	0.9081402975914215	0.09185970240857855
9.007851534618132	2.8493289651540246	-1.8493289651540246
9.02212705210564	1.216610230033843	-0.21661023003384305
9.036402569593148	1.6259516805694276	-0.6259516805694276
9.050678087080657	2.6263855193452232	-1.6263855193452232
9.064953604568167	5.087427880724548	-4.087427880724548
9.079229122055676	0.4001533461726868	0.5998466538273133
9.093504639543184	1.3212724083021188	-0.3212724083021188
9.107780157030692	2.5477346122139393	-1.5477346122139393
9.122055674518203	0.825242501287593	0.17475749871240698
9.136331192005711	3.313022437648052	-2.313022437648052
9.15060670949322	2.927226826508086	-1.927226826508086
9.16488222698073	4.398133650965697	-3.398133650965697
9.179157744468238	3.864548391482806	-2.864548391482806
9.193433261955747	2.1721051570168366	-1.1721051570168366
9.207708779443255	3.0262240222364998	-2.0262240222364998
9.221984296930765	2.0050389886264566	-1.0050389886264566
9.236259814418274	3.3142912156399227	-2.3142912156399227
9.250535331905782	5.185291281411291	-4.185291281411291
9.26481084939329	1.241529012283818	-0.24152901228381807
9.2790863668808	2.7438933659811178	-1.7438933659811178
9.29336188436831	7.838295409720128	-6.838295409720128
9.307637401855818	4.23084301975036	-3.2308430197503597
9.321912919343328	1.8109786113012702	-0.8109786113012702
9.336188436830836	2.8312173535891123	-1.8312173535891123
9.350463954318345	2.7827165098136217	-1.7827165098136217
9.364739471805853	1.2053302497028824	-0.20533024970288238
9.379014989293363	0.8437813506800204	0.15621864931997964
9.393290506780872	12.983779290401708	-11.983779290401708
9.40756602426838	4.182218834264115	-3.1822188342641153
9.421841541755889	4.2056320816990285	-3.2056320816990285
9.436117059243399	1.9226936380283435	-0.9226936380283435
9.450392576730907	2.067516968481533	-1.067516968481533
9.464668094218416	2.4202810813159843	-1.4202810813159843
9.478943611705926	1.9347566977861794	-0.9347566977861794
9.493219129193434	1.4629555947362718	-0.4629555947362718
9.507494646680943	1.8934649679043505	-0.8934649679043505
9.521770164168451	1.3543740634059769	-0.3543740634059769
9.536045681655962	0.9110527147416814	0.08894728525831863
9.55032119914347	2.6350785174814275	-1.6350785174814275
9.564596716630978	6.475596339273849	-5.475596339273849
9.578872234118487	1.8431626119748188	-0.8431626119748188
9.593147751605997	5.933391124043207	-4.933391124043207
9.607423269093506	1.4091415268060896	-0.4091415268060896
9.621698786581014	3.9985863887577424	-2.9985863887577424
9.635974304068524	3.2499539596273017	-2.2499539596273017
9.650249821556033	3.092111153818904	-2.092111153818904
9.664525339043541	2.124207558632045	-1.1242075586320448
9.67880085653105	1.3642437795460811	-0.3642437795460811
9.69307637401856	1.9512693121703277	-0.9512693121703277
9.707351891506068	1.6607199565453237	-0.6607199565453237
9.721627408993577	2.600701423078086	-1.6007014230780858
9.735902926481085	2.9659236845324655	-1.9659236845324655
9.750178443968595	2.2773560377158812	-1.2773560377158812
9.764453961456104	0.5105780992999857	0.48942190070001435
9.778729478943612	0.3953923865997474	0.6046076134002526
9.793004996431122	4.769624769258147	-3.7696247692581473
9.80728051391863	1.7599905796406767	-0.7599905796406767
9.82155603140614	3.3145928559446127	-2.3145928559446127
9.835831548893648	2.873158662175744	-1.8731586621757441
9.850107066381158	10.490180863150332	-9.490180863150332
9.864382583868666	3.1678925472945174	-2.1678925472945174
9.878658101356175	3.0835464742075045	-2.0835464742075045
9.892933618843683	2.5061889579802306	-1.5061889579802306
9.907209136331193	3.5349091174494953	-2.5349091174494953
9.921484653818702	2.159733350198253	-1.1597333501982532
9.93576017130621	3.9037089781825385	-2.9037089781825385
9.95003568879372	1.9378186931765393	-0.9378186931765393
9.964311206281229	2.69100245439964	-1.6910024543996398
9.978586723768737	4.683871302041	-3.683871302041
9.992862241256246	1.3833703463038531	-0.38337034630385314
