# Supplementary material for: Terahertz Spectroscopic Analysis of Lactose in Infant Formula: Implications for Detection and Quantification
Source: Molecules. 2022 Aug 8;27(15):5040. doi: 10.3390/molecules27155040 (PMC9370465; doi:10.3390/molecules27155040)
Supplement: Supplementary file 1 [file molecules-27-05040-s001.zip › data/set1_ambient_1/peak_area_and_height/absorption_coefficient_spectra/peakvalues-als.csv]

L	0	0.06712657	0.633218144	1.65714091	19.94631312
L	0	0.068066284	0.672370732	2.08155E+40	85731.63767
L	1	0.046057833	0.375877541	1.032780376	31.9747054
L	3	0.080972337	0.60635692	3.12953E+15	3.733023861
L	5	0.106839514	0.535660928	2.597533248	4.05033554
L	10	0.159561949	0.620045942	4.200339649	7.186445875
L	15	0.239988489	0.967111366	7.028228439	11.00771654
L	20	0.313426436	1.309001955	9.943481501	16.89126533
L	49	0.830964952	3.123082268	27.13061381	44.6001093
L	80	1.442169657	5.759852288	44.4559992	83.82231539
L	100	2.116847258	6.751054843	62.94487023	97.87903127
L	100	2.041549024	7.876367248	60.53776866	113.8397911
S	1	0.938669884	5.553836316	26.11103635	81.96613651
S	2	0.256756845	4.023983331	8.15429997	29.11194355
S	3	-0.113060748	3.070290503	-2.52438195	593.4881023
