# Supplementary material for: Terahertz Spectroscopic Analysis of Lactose in Infant Formula: Implications for Detection and Quantification
Source: Molecules. 2022 Aug 8;27(15):5040. doi: 10.3390/molecules27155040 (PMC9370465; doi:10.3390/molecules27155040)
Supplement: Supplementary file 1 [file molecules-27-05040-s001.zip › data/set1_ambient_1/peak_area_and_height/absorption_coefficient_spectra/peakvalues-arpls.csv]

L	0	-0.041760925	-0.064699997	-1.257505446	-0.928621783
L	0	0.033726598	-0.062205567	1.087625212	-16.4455276
L	1	0.024777808	0.035169511	0.72229207	0.965287129
L	3	0.032484686	0.084911297	0.691781352	2.200860675
L	5	0.066189212	0.165077875	2.274102911	2.964000261
L	10	0.104112062	0.294718451	3.898459396	6.496432983
L	15	0.182403297	0.48809943	6.639058494	10.16644015
L	20	0.24738139	0.85871465	9.509633142	16.47204627
L	49	0.716426256	2.425442001	26.32674168	43.22054004
L	80	1.33943306	4.851677682	44.07093217	81.68833174
L	100	1.906646291	5.921824985	62.00584886	95.83527455
L	100	1.922044118	6.886842312	60.11343289	111.4072543
S	1	0.866216389	4.189521567	25.83309386	79.02315422
S	2	0.25369528	0.960235598	8.108803178	19.53106711
S	3	-0.117356479	-6.28971E-28	-2.559851898	-1.15151968
