# Supplementary material for: Terahertz Spectroscopic Analysis of Lactose in Infant Formula: Implications for Detection and Quantification
Source: Molecules. 2022 Aug 8;27(15):5040. doi: 10.3390/molecules27155040 (PMC9370465; doi:10.3390/molecules27155040)
Supplement: Supplementary file 1 [file molecules-27-05040-s001.zip › data/set1_ambient_1/peak_area_and_height/absorption_coefficient_spectra/peakvalues-drpls.csv]

L	0	0.036580238	-0.082481026	1.203688192	-1.119851587
L	0	0.040718507	-0.068948325	1.21712509	-16.1684075
L	1	0.029750491	-0.030859033	0.803934577	-0.372351144
L	3	0.038537532	0.077234265	0.786575173	2.086038903
L	5	0.073432413	0.156278515	2.359747662	2.896416721
L	10	0.111187976	0.28962328	3.974706687	6.449530988
L	15	0.188125425	0.488737828	6.701366285	10.1677405
L	20	0.26139415	0.84007828	9.658775025	16.39901697
L	49	0.713839291	2.373453685	26.2931973	43.03338448
L	80	1.348647179	4.715293479	44.11759805	81.22836485
L	100	1.91628016	5.864223265	62.06695088	95.65810377
L	100	1.896537225	6.81302722	60.00163272	111.1771973
S	1	0.794951385	4.133108332	25.4279121	78.80869944
S	2	0.270803954	0.847753161	8.018034451	18.66703771
S	3	-0.143156904	-0.499052068	-2.902185212	-2.785290886
