# Supplementary material for: Terahertz Spectroscopic Analysis of Lactose in Infant Formula: Implications for Detection and Quantification
Source: Molecules. 2022 Aug 8;27(15):5040. doi: 10.3390/molecules27155040 (PMC9370465; doi:10.3390/molecules27155040)
Supplement: Supplementary file 1 [file molecules-27-05040-s001.zip › data/set1_ambient_1/peak_area_and_height/absorption_coefficient_spectra/peakvalues-poly.csv]

L	0	0.074221211	0.075140487	1.771618743	1.873014526
L	0	0.098010412	0.064422085	9.68184E+35	3.235794914
L	1	0.056400291	0.068784229	1.175341878	0.625426725
L	3	0.086907607	0.106983111	2.1226E+16	2.506712835
L	5	0.077893699	0.165795681	2.416143171	2.989082668
L	10	0.110227532	0.276109728	3.967189068	6.331035909
L	15	0.194422096	0.446491764	6.771165455	9.87632179
L	20	0.258348668	0.753475925	9.64304745	15.95943255
L	49	0.653871346	1.963281123	25.65588823	40.89137967
L	80	1.172351467	3.805465393	42.84816885	76.84897519
L	100	1.651880078	4.52066494	59.92727639	89.4140982
L	100	1.645962488	5.324741103	58.27568886	104.4745147
S	1	0.804302567	3.493812928	25.50621897	75.35409069
S	2	0.320521062	1.075674574	8.460531174	20.28370862
S	3	0.124239136	0.188996397	2.800323537	1.489497244
