# Supplementary material for: Terahertz Spectroscopic Analysis of Lactose in Infant Formula: Implications for Detection and Quantification
Source: Molecules. 2022 Aug 8;27(15):5040. doi: 10.3390/molecules27155040 (PMC9370465; doi:10.3390/molecules27155040)
Supplement: Supplementary file 1 [file molecules-27-05040-s001.zip › data/set1_ambient_1/peak_area_and_height/absorption_spectra/peakvalues-als.csv]

L	0	0.0018056151379539217	0.01750593680349972	0.04500165286428452	145.11309491119175
L	0	0.001505975782270936	0.018991526001888494	2.6839400653677804e+36	10.121910840608718
L	1	0.0018476340364231574	0.01983844334299172	0.043305991915080784	11.71488142226275
L	3	0.003478120958722634	0.029937295776454407	514695353240961.4	0.1799188937404026
L	5	0.004339805356764157	0.023412630116374802	0.10679441005839448	0.16698924286572137
L	10	0.006212724770669875	0.02519510899885433	0.15885875157829996	0.24171692913823606
L	15	0.009182953204663764	0.038228918586623736	0.2523711304255713	0.35347514132743896
L	20	0.011028687979938123	0.04297484068632043	0.3138872718892337	0.4022512701515176
L	49	0.021940051049711834	0.06987679424050613	0.555070154440559	0.6122915246030831
L	80	0.03028787367997182	0.08959627635212397	0.6335284917794595	0.7419777171405362
L	100	0.035620875653294894	0.09525157347535096	0.7068067937750123	0.7537242061828919
L	100	0.03615405679982763	0.11528409310255382	0.6648395865532681	0.8720225631202512
S	1	0.016822000694230614	0.062248050574110717	0.39194559556149067	0.4738257858301111
S	2	0.006842371079139613	0.05122066056742963	0.14501025094907594	0.3052456043247524
S	3	0.0033861596267555417	0.049238964012157035	4.435922218733971e+44	73696.61669718883
