# Supplementary material for: Terahertz Spectroscopic Analysis of Lactose in Infant Formula: Implications for Detection and Quantification
Source: Molecules. 2022 Aug 8;27(15):5040. doi: 10.3390/molecules27155040 (PMC9370465; doi:10.3390/molecules27155040)
Supplement: Supplementary file 1 [file molecules-27-05040-s001.zip › data/set1_ambient_1/peak_area_and_height/absorption_spectra/peakvalues-arpls.csv]

L	0	-0.0013532203633114452	0.0017768323991596495	-0.05203435617260245	0.04599625536764694
L	0	0.000891940460019861	-0.0015950453987682671	0.028723490623830696	-0.37205605973915534
L	1	0.001099897716135182	0.001470555861886041	0.03197582236709331	0.04019251305815105
L	3	0.0014959528721593686	0.003600610456400845	0.031951704693335053	0.09241236528379483
L	5	0.0027691642737147767	0.006260813556691877	0.09357313156781694	0.11064306379887454
L	10	0.004045594289004528	0.010036315821227899	0.1466318369399317	0.21537959173022522
L	15	0.006918660133758501	0.01549750615439476	0.23784566520318348	0.30647134028472367
L	20	0.008242004985779894	0.022051790415088517	0.29994160554571453	0.36841663156253507
L	49	0.01711114392037964	0.040690395865421634	0.5368406632428262	0.5296447918522614
L	80	0.025736186351970138	0.053648616524050785	0.6194548497916975	0.5952594255858212
L	100	0.029292529205592974	0.055193029178874684	0.6852511575538333	0.5835784385332826
L	100	0.0285026758297398	0.062354085577046074	0.6422265115779889	0.6353818461042049
S	1	0.013819778977686178	0.02660996626115972	0.3797660787044448	0.34183488807471074
S	2	0.0035161120279481807	0.006528578000106535	0.1286235540103738	0.09520462195627397
S	3	-0.0028312931396414736	0.0014108871465214068	-0.06016542849704245	0.020122065339806205
