# Supplementary material for: Terahertz Spectroscopic Analysis of Lactose in Infant Formula: Implications for Detection and Quantification
Source: Molecules. 2022 Aug 8;27(15):5040. doi: 10.3390/molecules27155040 (PMC9370465; doi:10.3390/molecules27155040)
Supplement: Supplementary file 1 [file molecules-27-05040-s001.zip › data/set1_ambient_1/peak_area_and_height/absorption_spectra/peakvalues-drpls.csv]

L	0	-0.0012678938272865923	-4.73636060087445e-25	-0.05090912738958424	-0.008171621882637006
L	0	2.3425847094469745e-280	-0.0016976877305134293	0.006713449424499127	-0.4240438415759856
L	1	0.0012627629541233413	-0.0010839097876161618	0.034681755174205506	-0.013785870803794406
L	3	0.001703286340822086	0.0032905320133954272	0.035269986335444176	0.08780484875810271
L	5	0.0029879076892329257	0.006048741290997626	0.09617022931712164	0.10901194275943396
L	10	0.004233692366736858	0.009895219816286669	0.14866748281267342	0.21409191101097413
L	15	0.007052247073403618	0.01535545975750929	0.23919163718090566	0.3054500156026306
L	20	0.008312120958220584	0.0219977555649826	0.3006727994013499	0.3684383903790452
L	49	0.017644338311506764	0.04207827129063183	0.540422928110743	0.53372337843983
L	80	0.025992584164491996	0.05435459657105544	0.6203026303304204	0.5986172893377741
L	100	0.029614129329400097	0.05653156149712973	0.6869227297880376	0.5894045784353679
L	100	0.02893288647290047	0.0643883626770857	0.6441848631631422	0.6444651686168714
S	1	0.013084758024901475	0.0286188291679944	0.375301099914451	0.3492536129289664
S	2	-0.002398346142130376	0.008989155012389826	-0.0674994805996839	0.09914604384260237
S	3	-0.0047235856738335165	0.003712724973659832	-0.07375352829527838	2.1141995858008324
