# Supplementary material for: Terahertz Spectroscopic Analysis of Lactose in Infant Formula: Implications for Detection and Quantification
Source: Molecules. 2022 Aug 8;27(15):5040. doi: 10.3390/molecules27155040 (PMC9370465; doi:10.3390/molecules27155040)
Supplement: Supplementary file 1 [file molecules-27-05040-s001.zip › data/set1_ambient_1/peak_area_and_height/absorption_spectra/peakvalues-poly.csv]

L	0	0.0018349119715679275	0.0021414305798739533	0.0459577264900209	0.051126617076772615
L	0	0.0022658669038039454	0.001461451300442368	1.360724743125256e+35	0.06380621382484379
L	1	0.0023073904219796447	0.0019485468922804648	0.04981628322176589	0.04682098066433681
L	3	0.003466788374296548	0.004438994915449534	1.7058296850043444e+16	0.10417724093880029
L	5	0.0032587974629044764	0.006407525087349022	0.09945130634832956	0.11246060424187806
L	10	0.004296517753455724	0.009558535132898071	0.14933383085368362	0.2112046695295365
L	15	0.007531981091876126	0.014872178582668875	0.24375475060961668	0.3025082504095554
L	20	0.008907917415480247	0.020106556937319445	0.3063573188788546	0.3614994546532196
L	49	0.0162599041873093	0.033064593884900705	0.5306395867159355	0.5016596533756994
L	80	0.022852728862628527	0.04347091826878551	0.6059072356978505	0.5506844300380807
L	100	0.024751105725318304	0.042721379603246096	0.6558891507741442	0.5287549337666456
L	100	0.025399666739553725	0.05096006265570626	0.6260969702413688	0.5851975663593466
S	1	0.013260388272549085	0.023441642931502388	0.37697152578274695	0.3290695648430322
S	2	0.004351287373129062	0.005534797661015142	0.13757797581576048	0.09212422501944678
S	3	0.0015896564357948005	0.000897685843706203	0.040453107063371706	0.7639908721914642
