# Supplementary material for: Terahertz Spectroscopic Analysis of Lactose in Infant Formula: Implications for Detection and Quantification
Source: Molecules. 2022 Aug 8;27(15):5040. doi: 10.3390/molecules27155040 (PMC9370465; doi:10.3390/molecules27155040)
Supplement: Supplementary file 1 [file molecules-27-05040-s001.zip › data/set1_ambient_1/time_domain/S002.csv]

1170	0.12	-0.087
1170.05	0.135	-0.064
1170.1	0.12	-0.089
1170.15	0.122	-0.073
1170.2	0.108	-0.045
1170.25	0.078	-0.039
1170.3	0.071	-0.007
1170.35	0.048	-0.002
1170.4	0.027	0.013
1170.45	0.015	0.018
1170.5	-0.029	0.016
1170.55	-0.024	0.007
1170.6	-0.045	0.034
1170.65	-0.082	0.044
1170.7	-0.083	0.049
1170.75	-0.106	0.034
1170.8	-0.1	0.027
1170.85	-0.126	0.056
1170.9	-0.138	0.051
1170.95	-0.108	0.058
1171	-0.126	0.078
1171.05	-0.133	0.076
1171.1	-0.133	0.092
1171.15	-0.138	0.085
1171.2	-0.143	0.096
1171.25	-0.151	0.125
1171.3	-0.145	0.123
1171.35	-0.167	0.161
1171.4	-0.169	0.165
1171.45	-0.173	0.187
1171.5	-0.174	0.222
1171.55	-0.163	0.22
1171.6	-0.17	0.227
1171.65	-0.163	0.239
1171.7	-0.163	0.257
1171.75	-0.177	0.252
1171.8	-0.15	0.263
1171.85	-0.144	0.256
1171.9	-0.169	0.277
1171.95	-0.158	0.28
1172	-0.169	0.322
1172.05	-0.169	0.354
1172.1	-0.15	0.362
1172.15	-0.161	0.405
1172.2	-0.138	0.419
1172.25	-0.137	0.453
1172.3	-0.145	0.48
1172.35	-0.143	0.498
1172.4	-0.137	0.51
1172.45	-0.149	0.534
1172.5	-0.137	0.561
1172.55	-0.127	0.585
1172.6	-0.163	0.646
1172.65	-0.15	0.706
1172.7	-0.139	0.738
1172.75	-0.142	0.823
1172.8	-0.121	0.889
1172.85	-0.115	0.975
1172.9	-0.114	1.032
1172.95	-0.112	1.105
1173	-0.1	1.143
1173.05	-0.096	1.2
1173.1	-0.07	1.216
1173.15	-0.087	1.27
1173.2	-0.07	1.288
1173.25	-0.058	1.3
1173.3	-0.057	1.293
1173.35	-0.047	1.264
1173.4	-0.062	1.272
1173.45	-0.025	1.136
1173.5	-0.045	1.037
1173.55	-0.016	0.881
1173.6	0.029	0.729
1173.65	0.03	0.54
1173.7	0.036	0.338
1173.75	0.058	0.082
1173.8	0.078	-0.182
1173.85	0.092	-0.46
1173.9	0.126	-0.771
1173.95	0.15	-1.123
1174	0.199	-1.47
1174.05	0.209	-1.894
1174.1	0.259	-2.366
1174.15	0.282	-2.856
1174.2	0.34	-3.428
1174.25	0.396	-4.055
1174.3	0.432	-4.75
1174.35	0.487	-5.537
1174.4	0.538	-6.424
1174.45	0.623	-7.38
1174.5	0.668	-8.44
1174.55	0.695	-9.612
1174.6	0.718	-10.861
1174.65	0.761	-12.229
1174.7	0.78	-13.651
1174.75	0.759	-15.163
1174.8	0.754	-16.749
1174.85	0.716	-18.435
1174.9	0.678	-20.154
1174.95	0.625	-21.999
1175	0.541	-23.931
1175.05	0.435	-25.984
1175.1	0.308	-28.148
1175.15	0.144	-30.498
1175.2	-0.018	-33.028
1175.25	-0.211	-35.757
1175.3	-0.459	-38.766
1175.35	-0.691	-42.067
1175.4	-0.979	-45.722
1175.45	-1.289	-49.703
1175.5	-1.648	-54.064
1175.55	-2.029	-58.755
1175.6	-2.486	-63.788
1175.65	-2.96	-69.093
1175.7	-3.498	-74.571
1175.75	-4.096	-80.006
1175.8	-4.757	-85.092
1175.85	-5.479	-89.383
1175.9	-6.268	-92.045
1175.95	-7.14	-91.847
1176	-8.042	-87.113
1176.05	-9.058	-75.543
1176.1	-10.113	-54.587
1176.15	-11.249	-21.943
1176.2	-12.434	23.629
1176.25	-13.667	81.254
1176.3	-14.964	147.195
1176.35	-16.351	214.953
1176.4	-17.784	276.255
1176.45	-19.299	322.901
1176.5	-20.889	348.996
1176.55	-22.591	352.429
1176.6	-24.371	334.905
1176.65	-26.32	301.04
1176.7	-28.404	256.687
1176.75	-30.661	207.514
1176.8	-33.094	158
1176.85	-35.715	111.123
1176.9	-38.53	68.506
1176.95	-41.551	30.527
1177	-44.772	-2.934
1177.05	-48.1	-31.933
1177.1	-51.495	-56.419
1177.15	-54.77	-76.152
1177.2	-57.671	-91.311
1177.25	-59.884	-102.539
1177.3	-60.855	-110.878
1177.35	-59.909	-117.256
1177.4	-56.261	-122.338
1177.45	-49.047	-126.027
1177.5	-37.495	-127.754
1177.55	-21.027	-126.827
1177.6	0.468	-122.635
1177.65	26.584	-115.032
1177.7	56.169	-104.155
1177.75	87.619	-90.885
1177.8	118.905	-76.676
1177.85	147.796	-63.587
1177.9	172.358	-53.801
1177.95	190.905	-48.975
1178	202.413	-49.7
1178.05	206.499	-55.126
1178.1	203.294	-63.316
1178.15	193.565	-71.643
1178.201	178.251	-77.595
1178.251	158.49	-78.954
1178.301	135.529	-74.449
1178.351	110.541	-64.037
1178.401	84.649	-49.318
1178.451	58.821	-32.979
1178.501	33.887	-17.967
1178.551	10.59	-6.687
1178.601	-10.598	-0.058
1178.651	-29.296	2.398
1178.701	-45.348	2.116
1178.751	-58.697	0.619
1178.801	-69.373	-1.067
1178.851	-77.478	-2.395
1178.901	-83.117	-3.31
1178.951	-86.432	-3.892
1179.001	-87.643	-4.138
1179.051	-86.969	-4.101
1179.101	-84.746	-3.714
1179.151	-81.404	-2.747
1179.201	-77.377	-1.123
1179.251	-73.224	1.12
1179.301	-69.351	3.783
1179.351	-66.152	6.922
1179.401	-63.78	10.735
1179.451	-62.246	15.344
1179.501	-61.287	20.761
1179.551	-60.563	26.499
1179.601	-59.688	31.729
1179.651	-58.278	35.327
1179.701	-56.089	36.45
1179.751	-52.962	34.734
1179.801	-49.052	30.293
1179.851	-44.492	23.563
1179.901	-39.661	15.331
1179.951	-34.779	6.571
1180.001	-30.12	-1.43
1180.051	-25.805	-7.217
1180.101	-21.886	-9.384
1180.151	-18.317	-7.453
1180.201	-15.125	-1.91
1180.251	-12.179	5.766
1180.301	-9.473	13.628
1180.351	-7.003	19.66
1180.401	-4.86	22.27
1180.451	-2.977	20.829
1180.501	-1.372	15.8
1180.551	0.043	8.759
1180.601	1.332	1.711
1180.651	2.607	-3.521
1180.701	4.061	-5.904
1180.751	5.775	-5.225
1180.801	7.876	-2.081
1180.851	10.36	2.393
1180.901	13.188	7.042
1180.951	16.148	11.118
1181.001	19.038	14.261
1181.051	21.509	16.426
1181.101	23.251	17.682
1181.151	24.012	17.92
1181.201	23.6	17.061
1181.251	22.016	15.043
1181.301	19.454	11.896
1181.351	16.116	8.075
1181.401	12.501	4.368
1181.451	9.008	1.723
1181.501	6.119	0.447
1181.551	4.07	0.15
1181.601	2.987	-0.273
1181.651	2.805	-1.747
1181.701	3.276	-4.532
1181.751	4.074	-7.818
1181.801	4.876	-10.632
1181.851	5.318	-12.269
1181.901	5.359	-12.539
1181.951	4.949	-11.841
1182.001	4.195	-10.831
1182.051	3.312	-10.046
1182.101	2.567	-9.581
1182.151	2.127	-8.998
1182.201	2.18	-7.73
1182.251	2.718	-5.408
1182.301	3.782	-2.222
1182.351	5.247	1.28
1182.401	7.003	4.582
1182.451	8.812	7.287
1182.501	10.564	9.194
1182.551	12.03	10.01
1182.601	13.059	9.652
1182.651	13.593	8.193
1182.701	13.518	5.884
1182.751	12.947	3.122
1182.801	11.947	0.406
1182.851	10.564	-1.759
1182.901	8.898	-2.882
1182.951	6.982	-2.619
1183.001	4.938	-1.1
1183.051	2.794	1.137
1183.101	0.629	3.255
1183.151	-1.45	4.202
1183.201	-3.384	3.711
1183.251	-5.088	2.237
1183.301	-6.593	0.569
1183.351	-7.813	-0.721
1183.401	-8.824	-1.633
1183.451	-9.6	-2.635
1183.501	-10.169	-4.093
1183.551	-10.487	-6.079
1183.601	-10.538	-8.356
1183.651	-10.295	-10.372
1183.701	-9.779	-11.582
1183.751	-8.958	-11.633
1183.801	-7.868	-10.564
1183.851	-6.643	-8.637
1183.901	-5.287	-6.176
1183.951	-3.966	-3.558
1184.001	-2.746	-1.015
1184.051	-1.69	1.209
1184.101	-0.819	2.851
1184.151	-0.13	3.58
1184.201	0.454	3.4
1184.251	0.996	2.735
1184.301	1.639	2.139
1184.351	2.397	2.078
1184.401	3.287	2.892
1184.451	4.329	4.511
1184.501	5.453	6.505
1184.551	6.647	8.322
1184.601	7.829	9.355
1184.651	8.917	9.163
1184.701	9.844	7.679
1184.751	10.488	5.347
1184.801	10.842	2.768
1184.851	10.79	0.691
1184.901	10.315	-0.475
1184.951	9.401	-0.46
1185.001	8.135	0.418
1185.051	6.594	1.731
1185.101	4.908	2.976
1185.151	3.208	3.837
1185.201	1.626	4.113
1185.251	0.224	3.752
1185.301	-0.902	2.775
1185.351	-1.772	1.365
1185.401	-2.382	-0.474
1185.451	-2.806	-2.918
1185.501	-3.1	-6.213
1185.551	-3.296	-10.366
1185.601	-3.451	-14.84
1185.651	-3.551	-18.658
1185.701	-3.559	-20.635
1185.751	-3.522	-20.053
1185.801	-3.357	-16.756
1185.851	-3.139	-11.36
1185.901	-2.841	-5.096
1185.951	-2.564	0.817
1186.001	-2.331	5.247
1186.051	-2.225	7.764
1186.101	-2.18	8.62
1186.151	-2.232	8.507
1186.201	-2.316	8.264
1186.251	-2.353	8.36
1186.301	-2.382	8.67
1186.351	-2.301	8.731
1186.401	-2.182	8.068
1186.451	-2.049	6.533
1186.501	-1.934	4.525
1186.551	-1.907	2.674
1186.601	-1.993	1.573
1186.651	-2.284	1.34
1186.701	-2.767	1.69
1186.751	-3.503	1.954
1186.801	-4.479	1.665
1186.851	-5.695	0.743
1186.901	-7.13	-0.486
1186.951	-8.671	-1.771
1187.001	-10.171	-2.933
1187.051	-11.474	-4.174
1187.101	-12.43	-5.607
1187.151	-12.888	-7.296
1187.201	-12.797	-9.105
1187.251	-12.142	-10.714
1187.301	-11.02	-11.865
1187.351	-9.581	-12.516
1187.401	-7.91	-12.783
1187.451	-6.157	-12.965
1187.501	-4.346	-13.01
1187.551	-2.608	-12.746
1187.601	-0.937	-11.875
1187.651	0.595	-10.388
1187.701	1.934	-8.481
1187.751	3.052	-6.383
1187.801	3.909	-4.227
1187.851	4.493	-1.776
1187.901	4.865	1.118
1187.951	4.985	4.426
1188.001	4.965	7.713
1188.051	4.807	10.436
1188.101	4.571	12.127
1188.151	4.314	12.438
1188.201	3.993	11.24
1188.251	3.639	8.599
1188.301	3.25	4.758
1188.351	2.806	0.106
1188.401	2.288	-4.901
1188.451	1.674	-9.619
1188.501	0.963	-13.407
1188.551	0.137	-15.629
1188.601	-0.814	-15.788
1188.651	-1.856	-13.565
1188.701	-2.964	-9.277
1188.751	-4.079	-3.757
1188.801	-5.13	1.741
1188.851	-6.059	6.106
1188.901	-6.781	8.49
1188.951	-7.249	8.535
1189.001	-7.389	6.434
1189.051	-7.231	2.666
1189.101	-6.696	-2.012
1189.151	-5.857	-6.742
1189.201	-4.673	-10.696
1189.251	-3.302	-13.112
1189.301	-1.745	-13.682
1189.351	-0.099	-12.405
1189.401	1.483	-9.622
1189.451	2.916	-5.942
1189.501	4.057	-2.073
1189.551	4.853	1.34
1189.601	5.185	3.87
1189.651	5.049	5.333
1189.701	4.452	5.89
1189.751	3.561	5.839
1189.801	2.399	5.524
1189.851	1.185	5.354
1189.901	0.088	5.742
1189.951	-0.688	6.653
1190.001	-1.024	7.676
1190.051	-0.87	8.128
1190.101	-0.222	7.475
1190.151	0.751	5.676
1190.201	1.989	3.096
1190.251	3.245	0.591
1190.301	4.312	-0.943
1190.351	5.099	-0.968
1190.401	5.487	0.622
1190.451	5.488	3.453
1190.501	5.132	7.018
1190.551	4.569	10.463
1190.601	3.891	13.059
1190.651	3.281	14.262
1190.701	2.843	13.658
1190.751	2.64	11.174
1190.801	2.704	7.068
1190.851	3.038	1.853
1190.901	3.529	-3.523
1190.951	4.186	-7.942
1191.001	4.892	-10.266
1191.051	5.604	-10.003
1191.101	6.336	-7.494
1191.151	7.04	-3.86
1191.201	7.805	-0.301
1191.251	8.52	2.235
1191.301	9.218	3.611
1191.351	9.808	4.366
1191.401	10.21	5.546
1191.451	10.362	7.982
1191.501	10.248	11.811
1191.551	9.859	16.32
1191.601	9.249	20.352
1191.651	8.567	22.796
1191.701	7.945	23.015
1191.751	7.53	21.086
1191.801	7.346	17.589
1191.851	7.474	13.146
1191.901	7.848	8.33
1191.951	8.319	3.696
1192.001	8.737	-0.178
1192.051	8.894	-2.675
1192.101	8.69	-3.29
1192.151	7.973	-1.843
1192.201	6.764	1.209
1192.251	5.131	5.196
1192.301	3.182	9.018
1192.351	1.191	11.826
1192.401	-0.712	12.872
1192.451	-2.373	11.653
1192.501	-3.709	8.056
1192.551	-4.642	2.452
1192.601	-5.217	-4.337
1192.651	-5.462	-11.059
1192.701	-5.336	-16.43
1192.751	-4.894	-19.442
1192.801	-4.135	-19.75
1192.851	-3.121	-17.813
1192.901	-1.913	-14.418
1192.951	-0.666	-10.474
1193.001	0.489	-6.622
1193.051	1.363	-3.011
1193.101	1.832	0.461
1193.151	1.815	3.985
1193.201	1.332	7.411
1193.251	0.37	10.152
1193.301	-0.889	11.498
1193.351	-2.3	10.882
1193.401	-3.644	8.331
1193.451	-4.753	4.362
1193.501	-5.535	-0.202
1193.551	-5.808	-4.534
1193.601	-5.681	-7.884
1193.651	-5.212	-9.849
1193.701	-4.564	-10.328
1193.751	-3.972	-9.623
1193.801	-3.583	-8.324
1193.851	-3.591	-7.058
1193.901	-4.057	-6.269
1193.951	-5.004	-5.954
1194.001	-6.299	-5.843
1194.051	-7.767	-5.555
1194.101	-9.24	-4.771
1194.151	-10.469	-3.53
1194.201	-11.336	-2.14
1194.251	-11.721	-1.145
1194.301	-11.63	-1.02
1194.351	-11.023	-1.937
1194.401	-10.01	-3.953
1194.451	-8.642	-6.708
1194.501	-7.036	-9.857
1194.551	-5.336	-12.768
1194.602	-3.634	-14.83
1194.652	-2.116	-15.655
1194.702	-0.87	-15.086
1194.752	-0.055	-13.304
1194.802	0.33	-10.757
1194.852	0.245	-7.93
1194.902	-0.201	-5.2
1194.952	-0.922	-2.919
1195.002	-1.833	-1.263
1195.052	-2.766	-0.267
1195.102	-3.656	0.195
1195.152	-4.407	0.221
1195.202	-5.038	0.024
1195.252	-5.475	-0.269
1195.302	-5.737	-0.608
1195.352	-5.775	-1.021
1195.402	-5.565	-1.562
1195.452	-5.128	-2.267
1195.502	-4.494	-3.043
1195.552	-3.731	-3.774
1195.602	-2.949	-4.207
1195.652	-2.259	-4.067
1195.702	-1.757	-3.273
1195.752	-1.57	-1.941
1195.802	-1.671	-0.28
1195.852	-2.12	1.25
1195.902	-2.803	2.252
1195.952	-3.609	2.448
1196.002	-4.348	1.658
1196.052	-4.958	-0.119
1196.102	-5.315	-2.694
1196.152	-5.366	-5.764
1196.202	-5.113	-8.858
1196.252	-4.624	-11.426
1196.302	-3.884	-13.037
1196.352	-3.051	-13.529
1196.402	-2.19	-12.963
1196.452	-1.387	-11.546
1196.502	-0.694	-9.507
1196.552	-0.172	-7.314
1196.602	0.189	-5.265
1196.652	0.37	-3.648
1196.702	0.358	-2.457
1196.752	0.233	-1.488
1196.802	-0.019	-0.33
1196.852	-0.339	1.084
1196.902	-0.678	2.583
1196.952	-0.925	3.799
1197.002	-1.086	4.321
1197.052	-1.042	4.144
1197.102	-0.875	3.656
1197.152	-0.507	3.328
1197.202	-0.077	3.523
1197.252	0.379	4.383
1197.302	0.746	5.632
1197.352	0.96	6.901
1197.402	0.914	7.645
1197.452	0.688	7.619
1197.502	0.145	6.655
1197.552	-0.563	4.812
1197.602	-1.385	2.315
1197.652	-2.216	-0.531
1197.702	-2.926	-3.393
1197.752	-3.473	-5.862
1197.802	-3.789	-7.648
1197.852	-3.893	-8.41
1197.902	-3.732	-7.988
1197.952	-3.381	-6.453
1198.002	-2.875	-4.164
1198.052	-2.272	-1.797
1198.102	-1.572	0.128
1198.152	-0.819	1.267
1198.202	-0.028	1.552
1198.252	0.73	1.24
1198.302	1.471	0.703
1198.352	2.102	0.243
1198.402	2.678	0.208
1198.452	3.139	0.616
1198.502	3.49	1.553
1198.552	3.827	2.864
1198.602	4.085	4.378
1198.652	4.319	5.866
1198.702	4.517	6.986
1198.752	4.603	7.458
1198.802	4.577	7.108
1198.852	4.363	5.961
1198.902	3.965	4.261
1198.952	3.377	2.518
1199.002	2.595	1.156
1199.052	1.705	0.543
1199.102	0.768	0.695
1199.152	-0.138	1.464
1199.202	-0.905	2.442
1199.252	-1.469	3.321
1199.302	-1.789	3.857
1199.352	-1.862	4.037
1199.402	-1.712	3.782
1199.452	-1.402	3.098
1199.502	-1.021	2.028
1199.552	-0.56	0.613
1199.602	-0.114	-0.955
1199.652	0.333	-2.453
1199.702	0.746	-3.581
1199.752	1.198	-4.203
1199.802	1.675	-4.189
1199.852	2.19	-3.592
1199.902	2.731	-2.557
1199.952	3.31	-1.263
1200.002	3.842	-0.065
1200.052	4.3	0.823
1200.102	4.58	1.197
1200.152	4.681	1.026
1200.202	4.557	0.448
1200.252	4.265	-0.288
1200.302	3.807	-0.975
1200.352	3.257	-1.497
1200.402	2.695	-1.712
1200.452	2.209	-1.615
1200.502	1.843	-1.213
1200.552	1.543	-0.651
1200.602	1.389	0.056
1200.652	1.26	0.809
1200.702	1.195	1.659
1200.752	1.063	2.523
1200.802	0.897	3.405
1200.852	0.623	4.193
1200.902	0.246	4.884
1200.952	-0.198	5.364
1201.002	-0.699	5.643
1201.052	-1.157	5.741
1201.102	-1.565	5.663
1201.152	-1.854	5.229
1201.202	-1.975	4.175
1201.252	-1.933	2.354
1201.302	-1.732	-0.223
1201.352	-1.441	-3.197
1201.402	-1.071	-5.932
1201.452	-0.698	-7.757
1201.502	-0.379	-8.265
1201.552	-0.139	-7.243
1201.602	0.031	-5.096
1201.652	0.094	-2.577
1201.702	0.067	-0.514
1201.752	0.038	0.287
1201.802	-0.005	-0.467
1201.852	-0.036	-2.568
1201.902	-0.009	-5.354
1201.952	0.069	-7.935
1202.002	0.215	-9.402
1202.052	0.421	-9.246
1202.102	0.656	-7.378
1202.152	0.892	-4.184
1202.202	1.175	-0.472
1202.252	1.466	2.961
1202.302	1.714	5.431
1202.352	1.974	6.7
1202.402	2.156	6.935
1202.452	2.255	6.573
1202.502	2.217	6.109
1202.552	2.001	5.751
1202.602	1.623	5.606
1202.652	1.006	5.418
1202.702	0.269	4.948
1202.752	-0.563	4.024
1202.802	-1.409	2.661
1202.852	-2.114	1.041
1202.902	-2.643	-0.566
1202.952	-2.932	-2.012
1203.002	-3.018	-3.271
1203.052	-2.958	-4.319
1203.102	-2.863	-5.266
1203.152	-2.831	-6.142
1203.202	-2.874	-6.832
1203.252	-3.016	-7.046
1203.302	-3.186	-6.633
1203.352	-3.338	-5.551
1203.402	-3.344	-3.964
1203.452	-3.161	-2.188
1203.502	-2.724	-0.638
1203.552	-2.014	0.432
1203.602	-1.207	0.846
1203.652	-0.32	0.559
1203.702	0.576	-0.35
1203.752	1.402	-1.586
1203.802	2.07	-2.891
1203.852	2.603	-3.794
1203.902	2.999	-4.108
1203.952	3.271	-3.72
1204.002	3.379	-2.793
1204.052	3.364	-1.617
1204.102	3.149	-0.466
1204.152	2.789	0.527
1204.202	2.266	1.43
1204.252	1.581	2.33
1204.302	0.783	3.34
1204.352	-0.091	4.356
1204.402	-1.042	5.189
1204.452	-1.983	5.554
1204.502	-2.849	5.183
1204.552	-3.589	3.954
1204.602	-4.193	1.957
1204.652	-4.563	-0.513
1204.702	-4.676	-2.988
1204.752	-4.514	-5.009
1204.802	-4.134	-6.086
1204.852	-3.606	-6.168
1204.902	-2.989	-5.374
1204.952	-2.37	-4.049
1205.002	-1.843	-2.545
1205.052	-1.448	-1.19
1205.102	-1.186	-0.177
1205.152	-1.073	0.452
1205.202	-1.034	0.7
1205.252	-1.014	0.665
1205.302	-1.033	0.352
1205.352	-0.924	-0.212
1205.402	-0.778	-1.057
1205.452	-0.498	-2.171
1205.502	-0.161	-3.444
1205.552	0.256	-4.662
1205.602	0.711	-5.579
1205.652	1.202	-5.935
1205.702	1.653	-5.677
1205.752	2.036	-4.812
1205.802	2.289	-3.549
1205.852	2.383	-2.081
1205.902	2.246	-0.493
1205.952	1.874	1.063
1206.002	1.275	2.538
1206.052	0.543	3.871
1206.102	-0.266	5.017
1206.152	-1.06	5.926
1206.202	-1.761	6.489
1206.252	-2.292	6.599
1206.302	-2.613	6.222
1206.352	-2.763	5.508
1206.402	-2.715	4.696
1206.452	-2.511	4.046
1206.502	-2.239	3.773
1206.552	-1.908	3.771
1206.602	-1.579	3.827
1206.652	-1.296	3.641
1206.702	-1.109	2.953
1206.752	-0.996	1.746
1206.802	-1	0.092
1206.852	-1.092	-1.672
1206.902	-1.278	-3.184
1206.952	-1.492	-4.08
1207.002	-1.695	-4.227
1207.052	-1.844	-3.694
1207.102	-1.87	-2.695
1207.152	-1.793	-1.55
1207.202	-1.588	-0.51
1207.252	-1.19	0.268
1207.302	-0.723	0.724
1207.352	-0.153	0.897
1207.402	0.509	0.957
1207.452	1.191	1.051
1207.502	1.862	1.306
1207.552	2.485	1.808
1207.602	3.021	2.536
1207.652	3.434	3.406
1207.702	3.695	4.295
1207.752	3.809	5.077
1207.802	3.805	5.566
1207.852	3.688	5.783
1207.902	3.486	5.718
1207.952	3.183	5.309
1208.002	2.793	4.649
1208.052	2.344	3.714
1208.102	1.799	2.608
1208.152	1.177	1.37
1208.202	0.553	0.171
1208.252	-0.087	-0.921
1208.302	-0.624	-1.816
1208.352	-1.055	-2.427
1208.402	-1.344	-2.872
1208.452	-1.46	-3.267
1208.502	-1.454	-3.793
1208.552	-1.322	-4.568
1208.602	-1.08	-5.526
1208.652	-0.824	-6.518
1208.702	-0.53	-7.208
1208.752	-0.204	-7.395
1208.802	0.154	-6.96
1208.852	0.535	-6.078
1208.902	0.934	-4.998
1208.952	1.38	-3.999
1209.002	1.861	-3.3
1209.052	2.356	-2.957
1209.102	2.864	-2.836
1209.152	3.326	-2.718
1209.202	3.702	-2.297
1209.252	3.98	-1.441
1209.302	4.092	-0.11
1209.352	4.055	1.572
1209.402	3.839	3.188
1209.452	3.469	4.363
1209.502	2.969	4.616
1209.552	2.35	3.841
1209.602	1.655	2.163
1209.652	0.914	0.073
1209.702	0.175	-1.749
1209.752	-0.557	-2.65
1209.802	-1.246	-2.242
1209.852	-1.933	-0.598
1209.902	-2.582	1.69
1209.952	-3.218	3.974
1210.002	-3.807	5.556
1210.052	-4.319	6.029
1210.102	-4.725	5.393
1210.152	-4.974	3.939
1210.202	-5.095	2.052
1210.252	-5.094	0.176
1210.302	-4.957	-1.404
1210.352	-4.701	-2.526
1210.402	-4.368	-3.151
1210.452	-3.962	-3.428
1210.502	-3.51	-3.443
1210.552	-2.983	-3.279
1210.602	-2.341	-2.951
1210.652	-1.701	-2.552
1210.702	-0.976	-2.003
1210.752	-0.264	-1.48
1210.802	0.4	-1.151
1210.852	0.894	-1.214
1210.902	1.241	-1.667
1210.952	1.394	-2.436
1211.003	1.382	-3.263
1211.053	1.276	-3.824
1211.103	1.104	-3.891
1211.153	0.995	-3.458
1211.203	1.001	-2.649
1211.253	1.101	-1.689
1211.303	1.32	-0.682
1211.353	1.554	0.277
1211.403	1.756	1.189
1211.453	1.841	2.118
1211.503	1.826	3.021
1211.553	1.595	3.916
1211.603	1.275	4.793
1211.653	0.829	5.61
1211.703	0.32	6.24
1211.753	-0.207	6.532
1211.803	-0.667	6.26
1211.853	-1.089	5.228
1211.903	-1.418	3.442
1211.953	-1.634	1.146
1212.003	-1.81	-1.356
1212.053	-1.879	-3.657
1212.103	-1.895	-5.497
1212.153	-1.866	-6.663
1212.203	-1.842	-7.146
1212.253	-1.847	-7.006
1212.303	-1.88	-6.383
1212.353	-1.91	-5.414
1212.403	-1.934	-4.312
1212.453	-1.902	-3.26
1212.503	-1.813	-2.496
1212.553	-1.64	-2.216
1212.603	-1.389	-2.521
1212.653	-1.025	-3.258
1212.703	-0.603	-4.092
1212.753	-0.164	-4.597
1212.803	0.346	-4.464
1212.853	0.847	-3.577
1212.903	1.396	-2.056
1212.953	1.885	-0.259
1213.003	2.371	1.429
1213.053	2.779	2.614
1213.103	3.104	3.206
1213.153	3.236	3.296
1213.203	3.182	3.137
1213.253	2.914	2.994
1213.303	2.415	3.117
1213.353	1.722	3.562
1213.403	0.864	4.241
1213.453	-0.108	5.014
1213.503	-1.07	5.675
1213.553	-2.018	6.073
1213.603	-2.832	5.927
1213.653	-3.483	5.182
1213.703	-3.944	3.822
1213.753	-4.213	2.008
1213.803	-4.376	-0.077
1213.853	-4.365	-2.122
1213.903	-4.294	-3.806
1213.953	-4.198	-4.797
1214.003	-4.09	-4.949
1214.053	-3.954	-4.277
1214.103	-3.796	-2.887
1214.153	-3.574	-1.186
1214.203	-3.271	0.477
1214.253	-2.864	1.805
1214.303	-2.36	2.662
1214.353	-1.808	2.969
1214.403	-1.21	2.839
1214.453	-0.625	2.357
1214.503	-0.06	1.683
1214.553	0.452	0.965
1214.603	0.911	0.329
1214.653	1.367	-0.018
1214.703	1.777	0.007
1214.753	2.147	0.374
1214.803	2.523	0.897
1214.853	2.82	1.397
1214.903	3.058	1.625
1214.953	3.146	1.575
1215.003	3.096	1.364
1215.053	2.833	1.156
1215.103	2.381	1.159
1215.153	1.744	1.357
1215.203	0.98	1.721
1215.253	0.17	2.186
1215.303	-0.562	2.613
1215.353	-1.184	2.941
1215.403	-1.647	3.088
1215.453	-1.926	3.043
1215.503	-1.953	2.852
1215.553	-1.823	2.581
1215.603	-1.518	2.302
1215.653	-1.169	2.023
1215.703	-0.801	1.603
1215.753	-0.476	1.074
1215.803	-0.197	0.443
1215.853	0.013	-0.283
1215.903	0.155	-1.084
1215.953	0.221	-1.891
1216.003	0.273	-2.64
1216.053	0.315	-3.193
1216.103	0.381	-3.391
1216.153	0.479	-3.211
1216.203	0.524	-2.713
1216.253	0.595	-2.059
1216.303	0.653	-1.494
1216.353	0.698	-1.054
1216.403	0.692	-0.823
1216.453	0.701	-0.667
1216.503	0.683	-0.436
1216.553	0.711	0.008
1216.603	0.753	0.642
1216.653	0.823	1.334
1216.703	0.885	1.881
1216.753	0.983	2.059
1216.803	1.054	1.729
1216.853	1.092	1.025
1216.903	1.095	0.258
1216.953	1.022	-0.389
1217.003	0.925	-0.625
1217.053	0.74	-0.354
1217.103	0.518	0.405
1217.153	0.22	1.458
1217.203	-0.157	2.493
1217.253	-0.543	3.139
1217.303	-0.968	3.143
1217.353	-1.35	2.328
1217.403	-1.749	0.822
1217.453	-2.024	-1.144
1217.503	-2.211	-3.252
1217.553	-2.321	-5.243
1217.603	-2.348	-6.973
1217.653	-2.258	-8.349
1217.703	-2.118	-9.326
1217.753	-1.927	-9.792
1217.803	-1.711	-9.827
1217.853	-1.435	-9.507
1217.903	-1.164	-8.952
1217.953	-0.83	-8.31
1218.003	-0.498	-7.654
1218.053	-0.21	-6.991
1218.103	0.043	-6.301
1218.153	0.246	-5.565
1218.203	0.363	-4.775
1218.253	0.418	-3.95
1218.303	0.418	-3.177
1218.353	0.461	-2.553
1218.403	0.495	-2.208
1218.453	0.582	-2.189
1218.503	0.689	-2.525
1218.553	0.819	-3.082
1218.603	0.911	-3.711
1218.653	0.918	-4.229
1218.703	0.814	-4.559
1218.753	0.538	-4.559
1218.803	0.09	-4.213
1218.853	-0.546	-3.563
1218.903	-1.293	-2.786
1218.953	-2.13	-2.134
1219.003	-2.983	-1.752
1219.053	-3.848	-1.761
1219.103	-4.607	-2.097
1219.153	-5.307	-2.575
1219.203	-5.851	-3.097
1219.253	-6.247	-3.466
1219.303	-6.491	-3.77
1219.353	-6.593	-3.981
1219.403	-6.557	-4.146
1219.453	-6.395	-4.301
1219.503	-6.082	-4.511
1219.553	-5.716	-4.604
1219.603	-5.294	-4.423
1219.653	-4.798	-3.794
1219.703	-4.309	-2.71
1219.753	-3.85	-1.299
1219.803	-3.455	0.199
1219.853	-3.161	1.433
1219.903	-2.97	2.198
1219.953	-2.862	2.436
1220.003	-2.85	2.184
1220.053	-2.87	1.621
1220.103	-2.909	0.763
1220.153	-2.921	-0.27
1220.203	-2.897	-1.327
1220.253	-2.818	-2.231
1220.303	-2.729	-2.745
1220.353	-2.601	-2.719
1220.403	-2.499	-2.1
1220.453	-2.418	-0.894
1220.503	-2.386	0.717
1220.553	-2.387	2.446
1220.603	-2.437	4.056
1220.653	-2.528	5.28
1220.703	-2.662	5.914
1220.753	-2.774	5.868
1220.803	-2.91	5.207
1220.853	-3.026	4.133
1220.903	-3.056	2.834
1220.953	-3.022	1.505
1221.003	-2.858	0.215
1221.053	-2.559	-0.953
1221.103	-2.15	-1.933
1221.153	-1.654	-2.662
1221.203	-1.068	-3.096
1221.253	-0.504	-3.203
1221.303	0.025	-2.93
1221.353	0.43	-2.375
1221.403	0.744	-1.73
1221.453	0.917	-1.03
1221.503	0.961	-0.51
1221.553	0.904	-0.104
1221.603	0.769	0.108
1221.653	0.599	0.191
1221.703	0.497	0.1
1221.753	0.479	-0.16
1221.803	0.593	-0.541
1221.853	0.856	-0.972
1221.903	1.207	-1.389
1221.953	1.671	-1.675
1222.003	2.167	-1.791
1222.053	2.668	-1.634
1222.103	3.045	-1.017
1222.153	3.316	0.235
1222.203	3.431	1.962
1222.253	3.39	3.957
1222.303	3.188	5.776
1222.353	2.833	7.055
1222.403	2.349	7.554
1222.453	1.819	7.336
1222.503	1.276	6.651
1222.553	0.721	5.713
1222.603	0.258	4.753
1222.653	-0.141	3.813
1222.703	-0.449	2.834
1222.753	-0.622	1.848
1222.803	-0.721	0.831
1222.853	-0.713	-0.013
1222.903	-0.647	-0.708
1222.953	-0.577	-1.198
1223.003	-0.462	-1.525
1223.053	-0.357	-1.821
1223.103	-0.308	-2.089
1223.153	-0.282	-2.358
1223.203	-0.32	-2.6
1223.253	-0.364	-2.799
1223.303	-0.429	-2.819
1223.353	-0.473	-2.645
1223.403	-0.451	-2.19
1223.453	-0.323	-1.509
1223.503	-0.067	-0.658
1223.553	0.286	0.141
1223.603	0.773	0.757
1223.653	1.348	1.047
1223.703	1.959	0.99
1223.753	2.55	0.67
1223.803	3.037	0.298
1223.853	3.43	0.05
1223.903	3.626	0.022
1223.953	3.693	0.224
1224.003	3.611	0.53
1224.053	3.382	0.783
1224.103	3.032	0.913
1224.153	2.577	0.825
1224.203	2.036	0.505
1224.253	1.477	0.047
1224.303	0.868	-0.409
1224.353	0.313	-0.858
1224.403	-0.205	-1.222
1224.453	-0.702	-1.525
1224.503	-1.12	-1.743
1224.553	-1.478	-1.84
1224.603	-1.737	-1.817
1224.653	-1.935	-1.63
1224.703	-2.028	-1.315
1224.753	-2.013	-0.959
1224.803	-1.915	-0.618
1224.853	-1.751	-0.463
1224.903	-1.559	-0.527
1224.953	-1.302	-0.903
1225.003	-1.068	-1.505
1225.053	-0.843	-2.109
1225.103	-0.669	-2.559
1225.153	-0.533	-2.633
1225.203	-0.422	-2.276
1225.253	-0.302	-1.596
1225.303	-0.245	-0.82
1225.353	-0.143	-0.154
1225.403	-0.089	0.366
1225.453	-0.045	0.706
1225.503	-0.005	0.986
1225.553	-0.061	1.142
1225.603	-0.115	1.174
1225.653	-0.239	1.023
1225.703	-0.404	0.643
1225.753	-0.592	-0.011
1225.803	-0.792	-0.785
1225.853	-0.989	-1.566
1225.903	-1.181	-2.252
1225.953	-1.329	-2.685
1226.003	-1.405	-2.894
1226.053	-1.447	-2.864
1226.103	-1.446	-2.598
1226.153	-1.405	-2.169
1226.203	-1.349	-1.523
1226.253	-1.336	-0.781
1226.303	-1.32	-0.061
1226.353	-1.374	0.46
1226.403	-1.423	0.713
1226.453	-1.469	0.683
1226.503	-1.497	0.488
1226.553	-1.493	0.089
1226.603	-1.42	-0.449
1226.653	-1.273	-1.208
1226.703	-1.083	-2.116
1226.753	-0.855	-3.174
1226.803	-0.584	-4.168
1226.853	-0.337	-4.977
1226.903	-0.119	-5.396
1226.953	0.086	-5.27
1227.003	0.226	-4.685
1227.053	0.268	-3.748
1227.103	0.233	-2.624
1227.153	0.116	-1.492
1227.203	-0.078	-0.572
1227.253	-0.315	0.078
1227.303	-0.56	0.431
1227.354	-0.773	0.468
1227.404	-0.945	0.235
1227.454	-1.067	-0.152
1227.504	-1.097	-0.54
1227.554	-1.045	-0.848
1227.604	-0.936	-0.939
1227.654	-0.745	-0.803
1227.704	-0.533	-0.498
1227.754	-0.318	-0.115
1227.804	-0.126	0.227
1227.854	0.042	0.519
1227.904	0.133	0.731
1227.954	0.103	0.916
1228.004	0.038	1.107
1228.054	-0.138	1.355
1228.104	-0.391	1.545
1228.154	-0.706	1.585
1228.204	-1.011	1.335
1228.254	-1.301	0.709
1228.304	-1.518	-0.214
1228.354	-1.652	-1.368
1228.404	-1.671	-2.516
1228.454	-1.573	-3.418
1228.504	-1.353	-3.868
1228.554	-1.076	-3.77
1228.604	-0.744	-3.142
1228.654	-0.427	-2.151
1228.704	-0.11	-0.953
1228.754	0.166	0.283
1228.804	0.394	1.404
1228.854	0.573	2.439
1228.904	0.684	3.232
1228.954	0.811	3.856
1229.004	0.86	4.253
1229.054	0.962	4.42
1229.104	1.045	4.296
1229.154	1.112	3.89
1229.204	1.219	3.252
1229.254	1.315	2.395
1229.304	1.424	1.497
1229.354	1.524	0.692
1229.404	1.628	0.026
1229.454	1.716	-0.383
1229.504	1.771	-0.604
1229.554	1.732	-0.628
1229.604	1.612	-0.514
1229.654	1.416	-0.33
1229.704	1.145	-0.079
1229.754	0.816	0.27
1229.804	0.447	0.643
1229.854	0.121	1.002
1229.904	-0.175	1.273
1229.954	-0.345	1.404
1230.004	-0.404	1.303
1230.054	-0.322	1.002
1230.104	-0.144	0.495
1230.154	0.191	-0.054
1230.204	0.586	-0.598
1230.254	1.052	-1.004
1230.304	1.503	-1.173
1230.354	1.99	-1.095
1230.404	2.375	-0.751
1230.454	2.695	-0.24
1230.504	2.922	0.426
1230.554	3.007	1.138
1230.604	2.957	1.691
1230.654	2.803	2.021
1230.704	2.568	1.967
1230.754	2.255	1.543
1230.804	1.886	0.844
1230.854	1.52	0.04
1230.904	1.205	-0.717
1230.954	0.884	-1.335
1231.004	0.671	-1.72
1231.054	0.507	-1.772
1231.104	0.414	-1.549
1231.154	0.393	-1.087
1231.204	0.378	-0.56
1231.254	0.416	-0.083
1231.304	0.47	0.284
1231.354	0.447	0.616
1231.404	0.433	0.965
1231.454	0.375	1.512
1231.504	0.264	2.249
1231.554	0.121	3.021
1231.604	-0.014	3.622
1231.654	-0.156	3.78
1231.704	-0.264	3.425
1231.754	-0.305	2.597
1231.804	-0.309	1.56
1231.854	-0.192	0.427
1231.904	-0.084	-0.528
1231.954	0.043	-1.271
1232.004	0.171	-1.845
1232.054	0.306	-2.21
1232.104	0.343	-2.375
1232.154	0.286	-2.302
1232.204	0.197	-1.991
1232.254	0.026	-1.5
1232.304	-0.154	-0.849
1232.354	-0.377	-0.237
1232.404	-0.58	0.18
1232.454	-0.736	0.377
1232.504	-0.812	0.278
1232.554	-0.863	0.056
1232.604	-0.854	-0.244
1232.654	-0.773	-0.398
1232.704	-0.649	-0.234
1232.754	-0.485	0.262
1232.804	-0.259	1.037
1232.854	0.02	1.907
1232.904	0.299	2.636
1232.954	0.523	3.126
1233.004	0.773	3.274
1233.054	0.89	3.2
1233.104	0.907	2.997
1233.154	0.841	2.762
1233.204	0.66	2.562
1233.254	0.38	2.41
1233.304	0.032	2.235
1233.354	-0.323	2.036
1233.404	-0.705	1.779
1233.454	-1.065	1.41
1233.504	-1.351	0.938
1233.554	-1.568	0.291
1233.604	-1.724	-0.41
1233.654	-1.771	-1.12
1233.704	-1.767	-1.737
1233.754	-1.704	-2.204
1233.804	-1.635	-2.503
1233.854	-1.549	-2.659
1233.904	-1.49	-2.632
1233.954	-1.398	-2.554
1234.004	-1.306	-2.404
1234.054	-1.187	-2.21
1234.104	-1.037	-2.061
1234.154	-0.872	-1.906
1234.204	-0.655	-1.811
1234.254	-0.428	-1.758
1234.304	-0.159	-1.674
1234.354	0.04	-1.556
1234.404	0.207	-1.353
1234.454	0.343	-1.078
1234.504	0.441	-0.735
1234.554	0.482	-0.465
1234.604	0.479	-0.325
1234.654	0.452	-0.388
1234.704	0.405	-0.658
1234.754	0.305	-1.04
1234.804	0.144	-1.426
1234.854	-0.054	-1.637
1234.904	-0.312	-1.69
1234.954	-0.62	-1.671
1235.004	-0.958	-1.673
1235.054	-1.336	-1.752
1235.104	-1.687	-2.047
1235.154	-2	-2.407
1235.204	-2.309	-2.824
1235.254	-2.559	-3.153
1235.304	-2.743	-3.299
1235.354	-2.885	-3.277
1235.404	-2.927	-3.033
1235.454	-2.942	-2.737
1235.504	-2.904	-2.402
1235.554	-2.855	-2.163
1235.604	-2.761	-2.1
1235.654	-2.645	-2.185
1235.704	-2.516	-2.488
1235.754	-2.345	-2.889
1235.804	-2.197	-3.295
1235.854	-2.028	-3.62
1235.904	-1.875	-3.721
1235.954	-1.713	-3.586
1236.004	-1.597	-3.27
1236.054	-1.514	-2.821
1236.104	-1.463	-2.469
1236.154	-1.464	-2.241
1236.204	-1.455	-2.156
1236.254	-1.487	-2.209
1236.304	-1.54	-2.284
1236.354	-1.612	-2.414
1236.404	-1.7	-2.531
1236.454	-1.794	-2.57
1236.504	-1.879	-2.536
1236.554	-2.001	-2.393
1236.604	-2.079	-2.093
1236.654	-2.196	-1.67
1236.704	-2.228	-1.129
1236.754	-2.257	-0.426
1236.804	-2.226	0.22
1236.854	-2.173	0.749
1236.904	-2.107	1.096
1236.954	-2.027	1.135
1237.004	-1.963	0.898
1237.054	-1.932	0.431
1237.104	-1.923	-0.139
1237.154	-1.92	-0.716
1237.204	-1.942	-1.28
1237.254	-1.944	-1.732
1237.304	-1.926	-2.106
1237.354	-1.882	-2.388
1237.404	-1.815	-2.708
1237.454	-1.711	-3.038
1237.504	-1.608	-3.435
1237.554	-1.507	-3.84
1237.604	-1.397	-4.167
1237.654	-1.318	-4.269
1237.704	-1.245	-4.048
1237.754	-1.2	-3.426
1237.804	-1.164	-2.537
1237.854	-1.115	-1.468
1237.904	-1.025	-0.466
1237.954	-0.954	0.253
1238.004	-0.821	0.606
1238.054	-0.653	0.623
1238.104	-0.428	0.405
1238.154	-0.188	0.109
1238.204	0.05	-0.119
1238.254	0.296	-0.222
1238.304	0.514	-0.153
1238.354	0.688	0.109
1238.404	0.76	0.581
1238.454	0.788	1.085
1238.504	0.718	1.613
1238.554	0.602	2.021
1238.604	0.426	2.255
1238.654	0.218	2.29
1238.704	-0.022	2.145
1238.754	-0.298	1.803
1238.804	-0.586	1.333
1238.854	-0.87	0.748
1238.904	-1.168	0.147
1238.954	-1.391	-0.506
1239.004	-1.566	-1.075
1239.054	-1.637	-1.565
1239.104	-1.668	-1.901
1239.154	-1.564	-2.081
1239.204	-1.371	-2.205
1239.254	-1.089	-2.249
1239.304	-0.793	-2.245
1239.354	-0.483	-2.22
1239.404	-0.219	-2.109
1239.454	0.038	-1.859
1239.504	0.238	-1.489
1239.554	0.407	-0.903
1239.604	0.545	-0.221
1239.654	0.659	0.53
1239.704	0.761	1.221
1239.754	0.878	1.687
1239.804	1.005	1.892
1239.854	1.181	1.726
1239.904	1.304	1.283
1239.954	1.456	0.651
1240.004	1.544	-0.018
