# Supplementary material for: Terahertz Spectroscopic Analysis of Lactose in Infant Formula: Implications for Detection and Quantification
Source: Molecules. 2022 Aug 8;27(15):5040. doi: 10.3390/molecules27155040 (PMC9370465; doi:10.3390/molecules27155040)
Supplement: Supplementary file 1 [file molecules-27-05040-s001.zip › data/set1_N2_1/frequency_domain/absorption-coefficient.csv]

Frequency	Ref	L000_2	L001	L003	L005	L010	L015	L020	L049	L080	S001	Ref_2	L000_1	S002	S003	L100_1	L100_2
0.0	nan	nan	nan	nan	nan	nan	nan	nan	nan	nan	nan	nan	nan	nan	nan	nan	nan
0.014275517487508924	0.0	4.1133062738909905	5.524076676165841	5.636531394859995	5.691890691172316	6.847793976667522	4.794744788164293	8.84456810697301	7.605020295580238	11.450277984097704	18.65423748583833	0.0	2.2416579375829864	21.262989901349897	22.856483536751114	5.313640987542933	22.26092493821754
0.028551034975017847	0.0	-11.1588937483341	-5.902168994343784	-6.107864142388769	-6.849541581265994	-6.781441833184487	-5.842841321643201	-4.340701365423423	-5.728400693153677	-6.261903593755452	-2.832285940056509	0.0	-7.863180002013835	7.105816659214155	7.728914880678862	-4.735258652810929	0.6753422513034852
0.04282655246252677	0.0	4.88558555719714	3.915557457659292	3.882218636880745	3.8656889806040398	3.643289293080367	4.190323575485997	6.138097466949444	7.692249015409847	10.579750833972861	14.64102453136295	0.0	6.464729543457255	15.313122633303133	15.387451643874723	11.913988439775679	16.320076103136348
0.057102069950035694	0.0	-10.66800607207135	-5.9551433089689985	-5.872883102216309	-6.270895679644941	-5.91136581377914	-6.329091787733137	-6.562367613093743	-7.880811435330808	-9.554155365881664	-8.59167573748153	0.0	-7.568916097327797	-5.3877760873295095	-5.145165611633544	-7.431627422087492	-7.981882241479817
0.07137758743754462	0.0	-12.184186337988917	-6.757274966621283	-6.398207508964366	-6.240418970250223	-5.785249588798582	-6.443479133815472	-6.538020502386337	-8.320618553398296	-10.335563146753362	-10.397307772848325	0.0	-11.424515764845134	-11.247550198254697	-10.720480087298073	-10.9171327872105	-12.070258389052173
0.08565310492505354	0.0	-39.60449037151447	-22.73764293446722	-20.504920684083153	-20.79342115479817	-21.999250574941062	-22.19417256997605	-24.66024446620269	-30.1311616430522	-36.79759504396528	-45.28582579772581	0.0	-36.46058728876025	-51.73665940344313	-51.88329996893921	-41.995904325485824	-44.83661077178746
0.09992862241256247	0.0	25.475697527995877	13.143443092444732	11.781909607191267	11.897596120247812	12.332488588161123	12.642622426386428	14.553596508685436	17.017998243097008	18.789535739686855	21.637871174165394	0.0	23.169263999766592	21.39098756315983	20.85204210940129	17.23479531752624	18.863654725695117
0.11420413990007139	0.0	12.814473684987611	6.4213395318338575	7.111335648487834	7.558399231654447	8.261568364084857	8.82017237991356	9.21985600465204	10.854592852247274	12.632261361418665	17.61256473623453	0.0	12.017344186817844	18.158507741973757	19.68346540668527	12.176026494249609	13.897288344757404
0.12847965738758033	0.0	2.6616872248613404	1.654192672468695	1.718264151846211	1.608311736339952	1.6779266046000088	1.764644386853333	1.4454770230305123	1.4454256890904076	1.4871100415293534	2.058239562790569	0.0	2.3283797956628476	3.378647428275663	3.682905608825849	2.754649909323162	2.3186000869163323
0.14275517487508924	0.0	-11.035818400382118	-6.350559540156807	-6.101143945236861	-6.480950952405927	-6.74865289613583	-6.4984343277783925	-7.343100620066625	-8.859752693385468	-10.61547672621212	-12.549779368294322	0.0	-11.08474932304952	-13.162339008188352	-13.339045068051085	-12.452609112093493	-12.974074636567957
0.15703069236259815	0.0	-15.70946137610857	-8.411100071804986	-7.737373887945079	-8.099571531420557	-8.426659790956048	-8.320957730530749	-9.253934651386052	-11.991160592175847	-15.315487104090172	-18.502428235230052	0.0	-16.13518285886999	-19.630566054950027	-19.33466806018115	-18.059884826908185	-18.81729118368492
0.17130620985010708	0.0	2.7168663082926523	2.247991546085384	2.163646124304687	2.102836497447037	2.1394533826808493	2.130476065994972	1.8370935791523686	1.0894538188237028	-0.49888063951008293	-1.4191955755393797	0.0	2.899475067701183	-0.2082346991047141	-0.13304540586044017	-3.0755862233536475	-3.1764655567695046
0.18558172733761602	0.0	6.630535472507703	4.868866349719904	4.505439116350077	5.092305276097214	5.362884662490947	5.327930147231323	5.517292882351892	6.336556226310472	6.846463544186865	8.491657924620835	0.0	6.630300289822889	10.319032442684218	11.567289279067024	5.582511559194087	6.319707635108462
0.19985724482512493	0.0	-0.19819001634280478	0.8023409614946777	0.6092602864711049	1.0839341432964837	1.339104332774992	1.3475501213023675	1.460406820801733	2.2703078561367525	2.9050246741355377	3.9289035962851266	0.0	0.052783169362308265	6.138678318691398	6.9705832892940185	1.523521741729123	2.1631288271069042
0.21413276231263384	0.0	-4.095605609466128	-1.829435519128705	-1.792939901027122	-1.658976067996612	-1.579483505894934	-1.658414177939617	-1.2318399971684357	-0.975893001387419	-0.9043729326332482	0.3272747631544801	0.0	-4.179521032173889	2.0460647524548876	2.7651875422157	-1.0888569642100427	-0.7041168982926932
0.22840827980014278	0.0	-5.119275330827373	-2.0789327190806595	-2.084783971583465	-1.8825224527196363	-1.7673367960340685	-1.7451811076453958	-1.7079227321168338	-1.0316676593808805	-0.11972061546140816	0.7624086474867812	0.0	-5.410684921224204	1.1249883627770658	1.683302888383617	-0.7883030188764831	-0.848119362526752
0.24268379728765171	0.0	-0.7427972510664942	0.05300025091512402	0.18765318353374316	-0.15346481013560373	-0.17897123912353133	-0.21318508572901954	-0.19949523534499874	0.21344396392698128	1.5706504252772067	3.5427605643320286	0.0	-1.4679189012417748	3.959915793775716	4.322225080939251	2.98498342051576	2.06298624682625
0.25695931477516065	0.0	1.5671677611368664	1.7070584579951416	1.8612554222318087	1.5861604305383603	1.5309071151008917	1.6313988292757216	0.9669623418440487	1.3472558722446253	3.338511235739626	5.292979527531141	0.0	1.3056358034279407	5.597102653091113	5.85302838815498	4.8894296724597845	4.055418934707309
0.27123483226266953	0.0	0.17650199559502266	0.865382257489694	1.022118909468053	0.6934156299574867	0.5231087995378588	0.5195035284455135	-0.1838501752074775	-1.1595450062522257	-0.46573975583946453	1.4951371494821524	0.0	0.1611400239106095	2.5681367203008447	3.55970567091923	2.5155335964317356	1.4890874654725816
0.28551034975017847	0.0	-2.6210775404921973	-0.4214767106461408	-0.2970107764804792	-0.20675050140694262	-0.28019176252098466	-0.2776888709770682	-0.8430190300084284	-2.1571869050337527	-2.2211079559334777	-1.3436841921791038	0.0	-2.2135031156232428	-0.3436533349026276	0.8438824234268495	-0.8013745979920651	-1.3130461159913425
0.2997858672376874	0.0	-2.6709505316335576	-0.44299236035053713	-0.4189380616456016	0.0003609964830395614	0.15857057254722898	0.06882938197774356	-0.09204406398469601	-1.257888887645748	-2.5082567911660942	-1.5999626273397505	0.0	-2.309911513671814	-0.3362740691196591	1.2067594316658998	-1.7273557087505282	-2.2228423608572605
0.3140613847251963	0.0	-1.605891275758765	0.1449740699041983	0.07236535741018199	0.6967616821563888	1.0987140188748714	0.9162964374441293	1.3676595546699597	0.9206709453333008	-0.40145127041416384	0.6860125622077747	0.0	-1.255191610471975	2.3068896672843904	4.03681914283317	-1.4235035429901786	-0.589951894762962
0.32833690221270523	0.0	-0.8319551550923191	0.533666211351974	0.5934765298272311	1.0220804299832715	1.5917106233110585	1.4142550955556306	2.075246926456439	2.833213806046764	2.2452618456999267	3.6049949045700145	0.0	-0.6961242905333621	5.744323400599431	7.539878677534447	-0.2873010859178995	1.3748258123357682
0.34261241970021417	0.0	-1.3120682781328266	0.012997485466480007	0.40521260256415453	0.23598708807157603	0.6467785395838124	0.44660009530874634	1.0615415784247728	2.4368310154949575	2.6256099704655425	4.739322548780588	0.0	-1.4335599444728666	7.117691313917962	8.827843513623849	-0.33448097237562296	2.051778207838681
0.3568879371877231	0.0	-1.9881689246620187	-0.2713929612679077	0.20806067383343524	-0.3523348160970388	-0.2839964911168517	-0.33223227057097876	-0.26329322893870866	1.3654209927786245	2.618846237316098	4.841600863113637	0.0	-2.330520537720835	7.012386122502515	8.3486845089173	-0.15610509354330654	1.753314032276284
0.37116345467523204	0.0	-1.7285537077721707	-0.028865026173037964	0.4057759818803438	-0.14993442956986353	-0.34754372453856575	-0.28967549724890174	-0.7553155218921848	0.3911161125688328	2.3117910770279324	5.183747169756999	0.0	-2.032432615180781	6.628670376558287	7.659407952504401	1.083808073851526	2.1951794419451014
0.3854389721627409	0.0	-0.8984743060865406	0.6768100238545858	0.8591490733581436	0.6781467817657447	0.37330985001203976	0.47696279825730764	-0.34615461334311404	0.0052055342642137355	2.3174008867740254	5.712210724980226	0.0	-0.9524871278798712	6.63309571386291	7.383314682196606	2.840788343165468	3.2548687414879
0.39971448965024986	0.0	-0.568989497096087	0.9677975203703268	0.9044995958812152	1.232040636045952	1.1010950364619947	1.1461741749737857	0.39075219568398273	-0.18755060614867056	1.7333319782296233	5.444682756249291	0.0	-0.26582142322569585	6.098069509224842	6.805240190204261	3.9341355863694925	3.599180969540005
0.4139900071377588	0.0	-1.10052443386989	0.7059088082089097	0.5245080457999498	1.2845606694961933	1.428402976852386	1.4009050602051678	1.04017194308813	-0.11675772572456672	0.7885538913791857	4.339664048351279	0.0	-0.48854309658124906	5.236865274424061	6.291465077898994	3.805328264911585	3.233571276083335
0.4282655246252677	0.0	-1.8318716682994234	0.23435573773250623	0.07255007658697568	0.9353220979941561	1.4162211718995112	1.2531631172971442	1.5219379238656636	0.5226381089586017	0.19189328853226456	3.256757752435643	0.0	-1.244263158655359	4.787424505271865	6.393189291797182	2.8221661418754542	2.3326494621355867
0.4425410421127766	0.0	-2.27830866504041	-0.20839068226243732	-0.08096528405952977	0.3814346338477876	1.0454489800085558	0.776000540730506	1.5587111706667838	1.5668937207743876	0.5056943728169199	2.6913256775712027	0.0	-2.0870300300880076	5.046635651847523	7.151886468961787	1.3898113930625815	1.7217792938929037
0.45681655960028555	0.0	-2.032594661585069	-0.22128624076570538	0.24805524444185917	0.10893463284440585	0.6315764235265023	0.38115935275997925	1.3496107271136457	2.5790207692159433	1.7856199902880576	3.3906985220849704	0.0	-2.285908002033486	6.269410802283971	8.684932380370622	0.5782465794294717	1.9941158922209765
0.4710920770877945	0.0	-1.3140269982307304	0.13129141998197644	0.7342001404529027	0.16739965925821834	0.3559015972005097	0.280807299863739	0.9155577310328374	3.3380709986145227	3.6975139584101147	5.1133131023003076	0.0	-1.8928034536552076	7.9899058629681035	10.242945792148964	1.0074898107505628	2.9564320330103637
0.48536759457530343	0.0	-0.7346251962149023	0.5223983582323312	1.0266515384207495	0.4268076738339723	0.26949505462171724	0.5186054660576347	0.5492129302817804	3.583726392004925	5.727716866698704	7.164445920268506	0.0	-1.2401527962875978	9.51864216922316	11.222856637013246	2.9772587686779466	5.415566550913142
0.4996431120628123	0.0	-0.4185634569274215	0.9223709969162933	1.1604702808780376	1.0370142637817206	0.8375848091743207	1.4170402762401022	1.125936497759502	4.345671270513527	8.50967634502981	9.898830148015362	0.0	-0.4845831131633115	11.103334066660054	11.84436061756605	8.486205871572949	10.279933748055319
0.5139186295503213	0.0	-0.6509069173149745	0.9742144039441897	1.0990435991115726	1.777278217002909	2.0550906420169146	3.11735612732316	3.549936682073963	9.048421792282207	16.80219984083683	14.775212498793362	0.0	-0.27099452511115446	13.26994476296573	11.898220505727643	22.41409512731846	23.163280446406294
0.5281941470378302	0.0	-1.4631454389339336	0.8103242679211226	1.3487423842390265	3.14456936040192	4.966978772022319	7.819840061218585	10.651494800833566	28.160517089450263	47.62886743716236	32.39057416271439	0.0	-0.7943231685609893	18.597499457669212	11.434645874244527	64.79983465393323	64.17282161490468
0.5424696645253391	0.0	-2.1237398124754128	0.26562255754002095	0.5545531778324485	2.0060815175449918	3.252567381629891	4.815608894500647	6.051338795960757	16.43421571503645	28.7227588873468	25.695140920100833	0.0	-1.5821673972833017	14.352016352454637	10.887458109817416	40.38033325185556	40.48565708523475
0.5567451820128481	0.0	-2.3485227023693023	-0.1794225034268499	0.12263549943058273	0.866148342903458	1.788962065710422	2.1158718616872396	2.7993716255359216	5.3007307542234035	10.905781378366575	13.12968429218903	0.0	-2.1756968709654214	11.129811184875509	10.71953981244177	13.736059846576072	15.170277767833221
0.5710206995003569	0.0	-1.8156695031909573	-0.12383385541486643	0.4356645764698657	0.4236063454389873	1.2251799243185155	1.1820610789230774	2.2573277481843843	2.7536446982683582	5.7510306032248115	9.847918627160022	0.0	-2.1992232480535163	10.110899772020964	11.361149791852503	7.671341218795504	8.921502171294966
0.5852962169878658	0.0	-1.088743221386914	0.2146385667503856	0.8542803092493259	0.18944548690775065	0.6191301276508462	0.5462537423230418	1.617340510080298	2.427675729946822	3.2264441654350318	7.836175966091842	0.0	-1.7603260899320765	9.938358284036058	12.378954510347095	6.365974801929167	6.363601406162101
0.5995717344753748	0.0	-0.49870874492553147	0.6566044282149647	1.167723902973745	0.3996372840640648	0.27876765493006195	0.3563397048774293	0.8997650182365983	2.7510352733910888	2.143255304356703	6.628138837169728	0.0	-1.00500215155985	10.52663227376949	13.714410203821089	5.505045771732092	4.570936836385506
0.6138472519628837	0.0	-0.33019823696378164	0.9884908516879196	1.1678443359370432	0.8755102587503548	0.4029874549077064	0.6725529673343602	0.39482569476315704	3.1762299963424274	2.282642413188628	6.4417494206633235	0.0	-0.33242585715686507	11.72808106155731	15.022564615252989	4.469407218838161	3.199281316626557
0.6281227694503926	0.0	-0.7281401538843816	0.9867034232145186	0.8613183621651257	1.290978107074638	0.8221561951275005	1.1589849276253084	0.24535455102680614	3.129470139224127	2.9562942198342306	7.0661209639279186	0.0	-0.19777132102300302	12.953026563957021	16.021415913956137	3.003952472209381	2.37522010648249
0.6423982869379016	0.0	-1.485384852438906	0.653341493403597	0.39165122176912576	1.4129921803819623	1.2751643399510006	1.5152651734111164	0.47626994090548175	2.630875782102388	3.806929623493087	8.155863805522403	0.0	-0.6859934265200148	14.058547957552294	16.649819603758065	1.5625214308665818	2.0745106861196536
0.6566738044254105	0.0	-2.1382319817994357	0.13450573678060782	0.048742768356811246	1.125079453668408	1.4725567735169414	1.477053160497957	0.9320497450584632	1.7030931052025562	4.135976703320923	9.196778121981385	0.0	-1.4932489652709808	14.704549184479195	16.864138712869767	0.459896098349173	2.1838547649220614
0.6709493219129194	0.0	-2.17292085304904	-0.1744950875083133	0.1147652769276381	0.7163972249708728	1.4720324325251857	1.205328271530948	1.5286519256610747	0.986098899808986	4.074177634344098	10.136493395062704	0.0	-2.0720979318293185	15.010159624448923	16.92958342300899	0.18156733839639022	2.6272061410144323
0.6852248394004283	0.0	-1.5745611710178533	-0.09880481436164582	0.557911490382763	0.32470778462641126	1.1821385286323116	0.7960544128539537	1.8294463972057302	0.6782722282448719	3.5537448281868	10.628691485057644	0.0	-2.1464674705308124	14.977244676791097	16.970201770131037	0.5686891099751034	3.128661478755661
0.6995003568879372	0.0	-0.7578895759824407	0.3017981815638517	1.0631059694345384	0.18484730417953066	0.7003531246686612	0.403270593156919	1.7617139632799625	0.8557087391872062	2.604204606779771	10.49906686059237	0.0	-1.5938722573378037	14.748641873705902	17.185882065978163	1.4441581633473906	3.551400059727944
0.7137758743754462	0.0	-0.27757103917450676	0.7676664588601633	1.313340435807415	0.4187824892513441	0.35923329848308033	0.28622308830997445	1.326328344709211	1.5670049944140403	1.8072929300029985	9.907369073504334	0.0	-0.8235501561795152	14.707738758811645	17.7421464752553	2.487971099822961	3.7007745610370795
0.7280513918629551	0.0	-0.24888129717970098	1.0830279132251561	1.2826383475484555	0.9306552129607033	0.3716586030106833	0.611626216525797	0.8376440977400665	2.4571704177312883	1.402598770912662	9.243459261361936	0.0	-0.18395192783308167	15.050968357391652	18.69067773030935	3.4480155345264674	3.4442866830473586
0.7423269093504641	0.0	-0.7297352736075331	1.0989337978866538	0.9542359379975328	1.4309981548425428	0.797767113544471	1.1774345724777198	0.5814952500301468	3.1850343410940747	1.7159367932802163	8.860591564806915	0.0	-0.060374292451523516	15.933356618695544	19.968447179159483	3.990175279388766	2.8803149705152733
0.756602426837973	0.0	-1.503996999270408	0.7276188532334753	0.48141926303582017	1.5718329607027721	1.2902796876664913	1.545923936233924	0.6319555800622911	3.298694751783378	2.365475655081927	8.788089437662858	0.0	-0.5428559352999572	17.0167641705832	21.187391925490573	3.771231133126857	2.1770959916518353
0.7708779443254818	0.0	-2.04649248270137	0.26443253155616997	0.2577537812251908	1.455968757201537	1.7314833370303104	1.717626759895477	1.1055465686422532	3.109990049056984	3.500765474049303	9.50316373698512	0.0	-1.357807512246003	18.221594693747875	22.22965051863657	3.028794117663757	1.7724560312540463
0.7851534618129908	0.0	-1.9569970788918238	-0.01808183047959926	0.4377843883596448	1.0186720911195737	1.8245862833779252	1.519155460029815	1.74288850549496	2.482962045482452	4.296805244872867	10.551106077748571	0.0	-1.9971206982489904	19.264587261733528	22.97179455662146	1.9690841675192563	1.558922478177041
0.7994289793004997	0.0	-1.3257090572037566	0.03789673160878362	0.8335371766819268	0.5468844094332397	1.5490680139828945	1.0534669342678578	2.261969460053006	1.662622140083754	4.604330241151037	11.698145016862236	0.0	-2.0404646864568545	19.960225031685408	23.403606601874387	0.9468198840635371	1.6307316481474148
0.8137044967880086	0.0	-0.5395252015487212	0.4200674025780648	1.2741223132607886	0.3503045308246073	1.0929410828005293	0.6099598429018596	2.400474205014611	1.143169010694031	4.415323817005419	12.687226731069533	0.0	-1.513643222551919	20.425480808495983	23.677318500473643	0.2708748621407483	2.003014658566122
0.8279800142755176	0.0	-0.08616958201856806	0.8983997686837916	1.5030765937738948	0.5291398186480715	0.6421730176049226	0.48109528092944404	2.168909085454678	1.2082274420117984	3.8080962210345053	13.29735136547528	0.0	-0.6616998727873938	20.645797799028358	24.01597562039255	0.2521425131189107	2.6509819639873022
0.8422555317630265	0.0	-0.11744609158504785	1.1897579193017456	1.398268130491389	1.0791629332206336	0.5616006899870424	0.7666927924478708	1.7419603175466967	1.8215722854669993	2.977692096247837	13.55930993117129	0.0	0.00481359385635079	20.810366957131816	24.53239683672726	0.9504388476184848	3.324880534542185
0.8565310492505354	0.0	-0.7448487016454217	1.1468767315892174	0.9727632998541565	1.6135883643772435	0.8688292490460113	1.2955355090091862	1.2553633361151222	2.761771589680358	2.3160184750626627	13.408823621189974	0.0	0.12882748078204276	21.091659851011496	25.302009891115294	2.0350688562013155	3.803218720993713
0.8708065667380444	0.0	-1.5194458706928728	0.7954567099810393	0.5736666959400686	1.8835247331804759	1.3911046324492058	1.8272581965818036	1.0197285296914622	3.698129888133609	2.2288904365830815	13.029225730561915	0.0	-0.41177398544157556	21.617071636106385	26.259470661594147	3.1886722242013072	3.8043634299399565
0.8850820842255532	0.0	-1.8354129541405784	0.3636516088786974	0.47410218163537987	1.80420146371397	1.9498819609551046	2.13566072489525	1.3097418259976605	4.324064695235937	2.648538287579536	12.736434475495646	0.0	-1.145250144551953	22.407077883965748	27.41896265624991	4.282335070714674	3.2688645688820865
0.8993576017130622	0.0	-1.584166455202911	0.13378458110511168	0.7072666644533013	1.4429182452197902	2.220339178220028	2.03411570088733	1.9165329524919523	4.418290356616774	3.5998434318793238	12.75196537684925	0.0	-1.7520995745110917	23.404693385318396	28.52591463966136	4.77804836685915	2.5277020906472925
0.9136331192005711	0.0	-0.7874043610824618	0.2367064225560256	1.2090570261668516	0.9563753507836609	2.1087207464929536	1.6750929639935337	2.5838692320957706	4.116162332554029	4.608552693243676	13.247733191832328	0.0	-1.7520496512384887	24.549942700784623	29.542779954798736	4.908233563180672	1.656389203798567
0.92790863668808	0.0	0.006295814283866492	0.723694155104728	1.6360186362196367	0.686580661061856	1.6894756270966902	1.2595294326183173	3.1037362085921005	3.6598448065684392	5.499623675558838	14.14947363381989	0.0	-1.037977123835744	25.62006605007024	30.40598085871383	4.640963573931488	1.277551791189213
0.942184154175589	0.0	0.2967757732747459	1.167919463768744	1.729107577106953	0.8422598798701352	1.217502583371763	0.9671914878068493	3.2070123389431355	3.0123202121520354	5.8872967033882375	15.220023910996405	0.0	-0.23512083432466807	26.448711229074995	30.970594691699944	3.7101322968203863	1.472959969244824
0.9564596716630979	0.0	-0.03894755765913745	1.3307899674876182	1.4214991662495942	1.2712791554846257	0.8894633947511811	1.0924705068037308	2.917862846247115	2.798369698227229	5.719551211877399	16.206785193819087	0.0	0.25923964596705285	27.08519340770442	31.51596161155153	2.905394729933961	1.73059523725546
0.9707351891506069	0.0	-0.7814741441100003	1.1785697546000151	0.958077803487023	1.7426487484300648	0.9583410802538245	1.5152975730700027	2.439628923356947	2.9009892148682264	5.099585491919055	16.949321208138457	0.0	0.18266813898862636	27.4732516554222	31.941630568388344	2.2248593813697206	2.5562730234131372
0.9850107066381157	0.0	-1.5135659871073621	0.7802897189881921	0.5711112819468592	2.046717890591012	1.4198057986688488	2.0090463448517784	2.0408322391720333	3.468521689606526	4.328765418027988	17.31523473552068	0.0	-0.37031406958502117	27.8010364379043	32.53165490077457	2.158662058709249	3.2750320873727445
0.9992862241256246	0.0	-1.7306887279386884	0.35525675670443957	0.5936732503094054	2.065561053942932	2.0300171960134383	2.40204324950066	1.9606533247510867	4.349029998662871	3.9317466517842985	17.537198731985495	0.0	-1.1158500957471538	28.365178867064042	33.30122805295175	2.7197009173146665	3.8186540925105747
1.0135617416131335	0.0	-1.0918015558964291	0.2631203650313997	1.0940580804652524	1.7864093394902223	2.518344441876352	2.5156578825753324	2.356599578718186	5.123458389096581	4.114212782208666	17.607175447594134	0.0	-1.5121746106974054	29.105336569241544	34.38825963982045	3.8312187860291664	4.013447474437645
1.0278372591006426	0.0	-0.19999407710176417	0.5434072282820628	1.650705646102412	1.3811825954514234	2.578715534918468	2.262124429557036	3.034414118550318	5.545179867488506	4.779722351951836	17.554147675556518	0.0	-1.3139636812039426	29.974138210646405	35.48951764948699	5.1941255426092905	3.6546251613630365
1.0421127765881515	0.0	0.5156893212283289	1.0055355327778082	2.001636552080732	1.128902358931263	2.2944989427763716	1.8595962409838571	3.6526124140990093	5.531397734231827	5.917318602472337	17.645940069059264	0.0	-0.6620624927198293	30.876856067479462	36.49988526486888	6.4314394660676255	2.995454250133264
1.0563882940756604	0.0	0.6508895711997944	1.4302968848099171	2.0066460654991807	1.1581668926853284	1.770546501979371	1.6084504763888394	4.038501036288768	5.335231531216027	7.109858591196148	18.101156510888952	0.0	0.15688612408731376	31.87460854334365	37.48116297828918	7.506274432752683	2.5852389851431443
1.0706638115631693	0.0	0.1688833646113144	1.5621810622371337	1.6123808062070983	1.5668095511136055	1.3483337259804262	1.5550773968856197	4.004697731176119	4.754964647063313	7.593701219121106	18.630603274757682	0.0	0.5681695898206855	32.690217358949724	38.14481831367916	7.377071948309146	2.191222074431362
1.0849393290506781	0.0	-0.6948644418829241	1.3702462331594565	1.0708257854101033	2.057176205395413	1.243027490450329	1.8660884521736592	3.6709611692343036	4.396377419094288	7.718585373191426	19.442041065075173	0.0	0.4455198517367733	33.43175751761591	38.77989999709981	6.620535525095589	2.3073320293606665
1.099214846538187	0.0	-1.50149002504688	0.7290302270492813	0.5809193866714458	2.1345950282410486	1.2702326627808975	2.042473192499191	2.941094390671053	4.118548873157388	6.945683278157354	19.735797421166847	0.0	-0.25708975736299644	33.97133653283894	39.191533166276855	5.697473730569975	2.8246222033313466
1.1134903640256961	0.0	-1.544127349255256	0.35294536609493116	0.8103803656084845	2.2718070487232027	1.9979928134582428	2.611495761243384	2.9908860989624966	5.174603651980582	6.990250125759689	21.17378474650614	0.0	-1.0760106315140503	34.733146690281444	39.90841311355142	5.207105267230326	4.181756876858003
1.127765881513205	0.0	-0.9194857272889099	0.2807533358633203	1.3175570601167588	2.05694667047149	2.639719113032875	2.8869752895510787	3.389767584507685	6.462591515623983	7.081638903467347	22.37197431067564	0.0	-1.4436593836757479	35.444071991947	40.76922203236149	5.67580841363634	5.491497768135117
1.1420413990007139	0.0	-0.003913293952522309	0.5734326781210926	1.9228698662701114	1.6918931040826053	2.9331254181667803	2.7983996557426862	4.174027529107163	7.734641151483875	7.623143259830272	23.072489631047542	0.0	-1.255211438936133	36.18484081760481	41.709751694842524	7.084757823847253	6.859137860332345
1.1563169164882228	0.0	0.7798560919542556	1.2205462788326804	2.2637834648593613	1.512703554114601	2.8497245320941182	2.594033019162242	5.171860492352835	8.936320855033806	9.365206993578358	23.789519840804942	0.0	-0.41845197840697074	37.298387383807686	42.68478572255446	9.985809981225401	8.414677762192827
1.1705924339757316	0.0	0.790137250586581	1.6564261305666799	2.181961159821541	1.7035161179879996	2.5628859495533054	2.6876970205981543	6.218525985809135	10.514789181189874	12.982603463594248	25.174994047974458	0.0	0.3996283326262239	38.33960380113289	43.51509263630448	14.891391666300157	11.490217256672002
1.1848679514632408	0.0	0.42888865548150884	1.9152970169567518	1.9588735305318712	2.4886699403609587	2.69398403291386	3.6465401700551325	7.590732474015708	13.37296403280796	18.535734415694407	28.436089542726428	0.0	1.0108227348613665	40.271384767257835	44.564219660555324	22.0659725098907	17.639021553098043
1.1991434689507496	0.0	-0.3090402977426848	1.6963812740202222	1.583855728190232	3.0636551179097053	2.709584324337377	4.220692001092129	7.722954483124884	14.252558893310956	20.438546490116558	30.636161271005992	0.0	0.9220081216174834	41.41512985063042	45.416524285283586	24.556148146952186	20.301069882004747
1.2134189864382585	0.0	-1.0267857578376989	1.1126646332397256	1.2117682190949657	3.073268871076071	2.313503966810677	3.668483635349962	6.115886585337478	10.710375711431283	16.18768383118314	28.2578589051888	0.0	0.17366659833375261	41.19690040854095	45.985359189974446	18.55245725922428	14.793841004494178
1.2276945039257674	0.0	-1.220467096480186	0.5471904858089277	1.2674625811294191	2.8277397779726665	2.4102761780515727	3.484206166559868	4.984494317240884	8.573486299816471	13.377197286385135	26.92142222707117	0.0	-0.8301190816851535	41.29865024814115	46.64816217643656	14.319605403136578	10.638412227027079
1.2419700214132763	0.0	-0.7164719977254022	0.3816087584747498	1.7451057961632837	2.5027267536496574	2.867190504823173	3.550567463754914	4.696786272716291	8.389943549352248	12.316778437309146	27.469719772428355	0.0	-1.452648458705979	41.942933899731386	47.2973553131905	12.378440454365084	9.389098723838908
1.2562455389007852	0.0	0.10672578226202045	0.6938625365196683	2.2065540282396334	2.037162799643857	3.121164848463224	3.3453450020002844	5.081450893618185	9.160433131921765	11.939598103326594	28.66060160357475	0.0	-1.2574736574362653	42.858986445222435	48.312753067646625	11.638194335712603	10.011886138548586
1.2705210563882943	0.0	0.7537291806958837	1.2946400144788413	2.40186413045608	1.806286576713879	3.1722663399789535	3.04275302681394	5.988492330954685	10.506767837261958	12.697232443882708	30.375691001498595	0.0	-0.40589943447820115	44.14599051551334	49.386331484539724	12.221104516791062	11.721183912577077
1.2847965738758031	0.0	0.8721517371324522	1.7915116449817314	2.3024012931993534	1.9901981656406162	2.9683217231344408	2.8805528818063983	7.017191836785843	11.97727901436317	14.841176162161382	32.33542384847877	0.0	0.5082650066165073	45.43136261621353	50.25732947607404	14.289097525961957	14.079879712211255
1.299072091363312	0.0	0.3913151383750131	2.0054595422682455	1.9698411938331188	2.6062330882796982	2.8083960486343016	3.1628942085791416	8.022453359637097	13.544012718515663	18.46951250607723	35.05906598322383	0.0	1.14152961671156	47.02721643190633	51.097208250114655	18.299139629860704	17.609728873676207
1.313347608850821	0.0	-0.26118086043935407	1.851183455256097	1.7441286780580088	3.3963300447557185	3.007933592137982	4.0172275072297055	9.02992835623846	15.757940328010426	23.619018314225123	39.396602396480205	0.0	1.1064252696533972	49.2262012349588	52.03322405672048	24.364296092162874	23.73648804085337
1.3276231263383298	0.0	-0.6101497361921148	1.3835627693330788	1.9384952339478128	4.051792502171304	3.7405631671020405	5.316939638023767	10.449024071587017	19.772107091795768	32.000089090463824	47.56147088894615	0.0	0.4787344842530044	52.10215580118215	52.831056678756994	34.30388347149179	35.5826832918908
1.341898643825839	0.0	-0.5054274061305817	1.0228996431571045	2.535641269523649	4.541284392201454	5.115481891917765	7.149380910217096	13.088109667456457	28.037567010225025	48.21948942115677	64.10758780629648	0.0	-0.37559147699324147	56.969903924960924	53.44376165451809	54.0594227305851	58.65555428156697
1.3561741613133478	0.0	0.08039512473526583	0.9735236642617089	3.404559703349449	5.137939906436142	7.1906173662495725	10.041852267930567	18.281910400703765	43.296373586076164	79.72483369615954	98.16549224087908	0.0	-0.9788740926935126	64.67316227315675	54.089424394930006	92.48342316658609	102.2647139944808
1.3704496788008567	0.0	0.7280110883380154	1.389206771843829	4.198764866393177	6.076979844281118	9.546638311193057	13.856283192388691	23.95413896290786	56.816435977866426	104.05050185351101	119.35677715499114	0.0	-0.8727748740460719	70.79624456498591	54.84907253771954	120.34550570051911	133.43385602174007
1.3847251962883655	0.0	0.9741045929701663	1.7828279482968707	3.931096008804832	5.397612558515371	8.77970227301253	12.504437767907184	20.75149024590804	46.527267242158494	78.43619073272819	88.83282955977222	0.0	-0.22950231056122156	66.10282744178485	55.84754122781902	91.61866148211206	96.51061421251306
1.3990007137758744	0.0	0.7646633133233877	1.9640921657882238	2.88899618867668	3.6258367723693583	5.938705759134171	7.685339293475867	12.852041223299567	27.835236684464967	48.68320747167581	60.86815114175474	0.0	0.50912693740819	59.232756462030835	56.590531105255884	57.682654441121564	60.05624962349021
1.4132762312633835	0.0	0.001574172824727055	1.9303922594418603	2.005126036650022	2.849391646520207	3.937325398376495	4.577834229435745	8.546492566993209	17.158812387266348	29.972310757019457	45.78018981425642	0.0	0.9249867500589073	55.611518753422324	57.300709678421626	34.824175627107806	35.30779220870822
1.4275517487508924	0.0	-0.4177904995547994	1.8199215011187457	1.738203801708147	3.263333457420244	3.1755252847065356	3.7192317132456263	7.744644656428341	13.488709274436369	22.473624383696535	40.12685726985258	0.0	0.9289351997957339	54.59968457998907	58.344051988463896	24.754989054666037	23.367857320893872
1.4418272662384013	0.0	-0.4559379350496916	1.4972462701421076	1.8134220984390481	3.7238648141956414	2.76772223268095	3.651696135780366	7.4973306901871215	12.070391276395185	18.401729013113105	37.248985219397966	0.0	0.5230607690415242	54.13997407944884	59.27977981125913	19.579858117149115	16.88575797656274
1.4561027837259102	0.0	0.08592921219219705	1.1690458583443257	2.236179113982778	3.901739892220701	2.89293213127971	4.0019791694330165	7.302378599319519	11.484169553061342	15.742417906562233	36.031724496644394	0.0	-0.008343872018891028	54.10289649648631	60.10890180351036	16.551428256878005	13.268220602693667
1.470378301213419	0.0	0.8986576192149704	1.1562592151129016	2.7086357456186865	3.622757012749114	3.243338831920969	4.344442426599794	6.8873703844565135	10.903045992911414	13.991743476190797	35.25605523171683	0.0	-0.38343985631299043	54.23616949806167	60.826477746799576	14.433587624277006	11.079752183496765
1.4846538187009282	0.0	1.472454692510467	1.431470953146069	2.9049698543529563	3.0592807476796122	3.5955498696181065	4.285389135448377	6.377468137636369	9.991156712871037	12.906310201209187	34.47365668599074	0.0	-0.2032507229509205	54.1244546188731	61.60706082906482	12.653705384881665	9.680634953248898
1.498929336188437	0.0	1.4643572682953283	1.7867364293521077	2.7468003421222416	2.485499240187966	3.6926587852667834	3.8334551105291474	6.012676834566323	8.998395887699973	12.491728188547814	33.64965396562243	0.0	0.2677183227498115	54.43193717792155	62.25602770551611	11.228185499529829	8.765033155972155
1.513204853675946	0.0	0.9678422482769018	2.088478106145665	2.3367066974920325	2.261716255617042	3.549522776296254	3.260227370416903	6.0051768349211985	8.387262699760223	12.60674177645107	33.14539899131214	0.0	0.866461188831986	54.91482263470605	63.35654225506364	10.396288452694629	7.933030732695747
1.5274803711634548	0.0	0.17191138978191556	2.1151400780094916	1.86174140404629	2.521249820650648	3.1468831196702607	2.845576641748549	6.3289951244440275	8.369046345651682	12.75323694466797	33.05752326608003	0.0	1.142096991479909	55.43553969565129	64.31176976673311	10.217015933522218	7.015153652872505
1.5417558886509637	0.0	-0.4883767573867734	1.760416258071975	1.6764369094964322	3.094374463767996	2.7016986867158064	2.7106518434080935	6.874971972272393	8.864489136217141	12.791699347343092	33.20431747630071	0.0	0.9359925407567797	56.45306782258591	65.05282097968694	10.41990600851549	6.289742605084301
1.5560314061384726	0.0	-0.5003995994672595	1.3641691417573176	1.9027315674900138	3.6004954255837083	2.4946731666207818	3.089998289512557	7.394665612761417	9.716455641698746	12.66354347489795	33.80362532483275	0.0	0.3004012742275067	57.32651386536291	66.15627139397542	10.82506033825356	5.797006752517234
1.5703069236259817	0.0	0.23008062924003705	1.1078019975722457	2.4723098065133104	3.89315743457841	2.705600960886341	3.654873664436482	7.622356135361118	10.362123116040332	12.3992254051779	34.54752621827565	0.0	-0.10004222616269565	57.96803605588353	66.99564950937908	11.301473107746924	5.841313631846202
1.5845824411134906	0.0	1.324826846128595	1.2806065104846933	3.040238709477296	3.905912469801295	3.299056084615103	4.255865685038173	7.580665271420041	10.832115511252711	12.33322590692744	35.403513775784404	0.0	-0.15314199341227724	58.58957968341158	67.81714274374956	11.728693674142578	5.947253723013382
1.5988579586009994	0.0	2.0753004163581315	1.8211302859842247	3.349538444840986	3.571458844747027	3.9060140740519276	4.486566257987347	7.359351328320922	10.776153535178572	12.282253729386543	35.886384375512655	0.0	0.3444208094559716	59.365713866678256	68.43105356485331	11.565156935327112	6.602675428038418
1.6131334760885083	0.0	2.0931026469901814	2.326878154020278	3.1632589037271766	3.0701100213635266	4.295926457704682	4.344115198069232	7.199894053167326	10.514090259082352	12.596995951427436	36.34247132468168	0.0	1.0094498682093633	59.85998003843886	69.0130481977294	11.128028899729602	7.022273742186294
1.6274089935760172	0.0	1.3810973612788813	2.5202637246981237	2.66346111661332	2.836837579937734	4.214923874234991	3.845605002510074	7.197219435964983	9.941496462081565	13.09409745797325	36.357288191550516	0.0	1.6478380571673577	60.55598959949482	69.85371297357553	10.496186742215087	7.536471208785355
1.6416845110635263	0.0	0.5016341528084278	2.3716446434097334	2.155783181284985	2.9815963806570585	3.8053658968226545	3.3671206644624467	7.445205467389413	9.715060172968098	13.577636592819909	36.54402836342932	0.0	1.6713071042506928	61.000430107112415	70.90879159913585	10.115395056315519	7.570259503053966
1.6559600285510352	0.0	-0.20692399995286262	1.8988095251230144	1.9255005897123896	3.3739733157755247	3.180584656825943	3.124974768429449	7.7858483285676465	9.801357333844624	14.205886321840891	36.47678953421508	0.0	1.2630497233590938	62.41546954910612	72.25884820659107	10.26093903185505	7.663281926724453
1.670235546038544	0.0	-0.8743185780244978	0.830546101979456	1.6870772231347277	3.116957244905965	1.8877793402417054	2.419976459326101	7.200525832748589	8.92269788947961	12.935003101551104	34.33206237122124	0.0	0.06580949999401112	61.90082098906024	72.10845251861866	10.093927451143418	7.0305252319625104
1.684511063526053	0.0	0.44613922004399925	1.0564276399251955	2.7398235803231388	4.087847182459238	2.9218570507342165	3.962358509711809	8.733058119848318	11.479800710417637	15.508718926115105	38.019242994051815	0.0	-0.2503330673742645	63.99584134802419	73.64798623844743	12.462631643512704	8.135541796195596
1.6987865810135618	0.0	1.4487884040793721	1.3432551782108653	3.306705422556218	4.199224057487636	3.441789656492715	4.648125340721935	9.005830719583097	12.351317162096578	15.618601235105142	39.18656805117126	0.0	-0.2668061145646694	65.14534129568655	74.47821029064771	13.755392125658611	8.596108177782224
1.7130620985010707	0.0	2.3851572614255887	2.0338020727584554	3.627925372678264	3.9980745021441058	4.113741763326666	4.890934380247998	8.97154151291133	12.782653696517679	15.555683961868962	39.61557190813133	0.0	0.639468806915808	65.845375864543	75.2366143321685	14.969630691816818	9.330564744878034
1.7273376159885798	0.0	2.0171507398762643	2.4555001149349343	3.2414543050905413	3.528968361591515	4.573151386714445	4.978160884341905	8.972781724077251	13.200293640400275	16.138623553034872	40.75825667715838	0.0	1.1357591263892102	66.64396246023023	75.81677850668522	15.576102735109822	10.2195640298146
1.7416131334760887	0.0	1.689526811280261	2.892695338709042	2.9934044245651816	3.547422274669287	4.983068435338198	4.845345342680746	9.303460794041174	13.462601709045844	17.38137912017732	42.163676589215925	0.0	1.9779059308197684	67.2474612962993	76.24957537673976	16.363120045082642	11.905503494129382
1.7558886509635976	0.0	1.0417786106818847	2.866020901906843	2.7795667093174647	3.8963707821737628	4.949791358208198	4.629140147574293	9.813143540147811	13.911251885839171	19.28220252641587	43.369960452747385	0.0	2.327526754304059	68.58847389328717	77.4338530186197	17.457438533230786	14.130978298565802
1.7701641684511065	0.0	0.5475926584670393	2.3558174392432716	2.755431350928415	4.36001470406837	4.558722375906327	4.5672062403542535	10.499439886110512	14.662945619459503	21.832754767956487	45.0793947093732	0.0	2.050265226319325	70.26284550061091	78.9978967257884	19.353583756001278	16.80268571399006
1.7844396859386153	0.0	0.5157859784819658	1.7650445708779492	3.085054968654516	4.820535164775941	4.247111477569334	4.909177530185979	11.259749312592271	16.141344004774506	24.95358227148565	47.363123856890155	0.0	1.1080414785903046	71.38393816233696	79.71505782758592	22.204342677521165	20.064084796225163
1.7987152034261245	0.0	1.170677408147742	1.4409665421974296	3.4344653399716654	5.010827546199643	4.174050477952921	5.4226236559983745	11.990521669961977	18.14221736038825	28.153056235083007	50.05289022922533	0.0	0.28988011529506963	73.06265055848031	80.88558667017536	26.04685730055654	24.03382793797993
1.8129907209136333	0.0	1.8946889128241104	1.6161125627248267	3.879431966247087	5.11915241480352	4.639123758666847	6.241248418181394	12.68630939666004	19.75430586605385	30.5926773971195	52.82163942247349	0.0	0.06919591656378832	75.42576270475325	82.21181831259389	29.16765341425843	26.55661645846473
1.8272662384011422	0.0	2.3078687488418708	2.13957957255361	3.8749050750942193	4.7807365466733325	5.021106523596049	6.455954806817524	12.456831063784344	19.59739820854098	29.875560928305653	53.090836669504526	0.0	0.345069746713342	75.09145245133313	82.46239872671522	28.947701496203443	25.647078113417702
1.841541755888651	0.0	2.2711239115002004	2.7351568432991193	3.4750605791019242	4.3231868510682725	5.383000631579281	6.266873581587488	11.631994113492555	18.33201913235852	27.14654628827695	50.93913587600886	0.0	1.233866265991433	74.83356720014008	82.81500641123891	26.248027743042684	22.34852105813116
1.85581727337616	0.0	1.8221900036131258	3.065324542119675	3.084003195228141	4.128377507418287	5.595007675698403	5.816920743258672	11.017859591208367	16.93471963492543	24.02349633124757	48.653360396040426	0.0	2.1843286071951686	75.30118737369914	83.53314929316745	23.208583619591092	18.66890293917627
1.870092790863669	0.0	1.0666288128827208	2.8660511859751203	2.6740792141681795	4.005448805839554	5.16288018410879	4.959050340349994	10.17633713669807	15.348818944368519	20.83624101778894	46.42153802649545	0.0	2.4544512232469047	74.5315726170671	83.37329170398174	20.530128163264845	15.645199828572215
1.884368308351178	0.0	1.0231367539591514	2.6018961668080522	2.946473600413959	4.660318207231294	5.022536706751144	4.837691652975229	10.395351715313263	14.942197646443665	19.787486607858643	46.829589643687584	0.0	2.36551106432758	75.47287231602888	85.09593516687163	19.299827254143906	13.926227725221016
1.8986438258386868	0.0	1.3241292135940916	2.1178498742562204	3.4345526908687742	5.018220606701762	4.546858022507877	4.79493709949248	10.601203506905964	14.280412931223964	19.029259200220757	46.929679927529854	0.0	1.7640784423162845	76.03188461381608	86.21680733279631	18.385258031294658	12.547806977200477
1.9129193433261957	0.0	2.073494090315533	1.9330216689599675	3.879951545803221	5.188284030114087	4.19245434384649	5.01677865035794	10.955742009822597	13.87232391864081	18.80818371590903	46.55588375886849	0.0	1.0577591286114238	77.53872068408545	88.07204866754847	17.130752405321793	12.1964232457302
1.9271948608137046	0.0	2.609911209871596	2.0508529559358455	4.009246481311369	5.061414724150099	4.173802615057127	5.229391674620899	11.062482173915516	13.697348568684689	18.79104575955614	47.0760419670591	0.0	0.7789467533797955	78.42932581473738	88.06291926145616	16.330035595210987	11.843495699628168
1.9414703783012137	0.0	2.9157952869561843	2.5661834097469263	3.961864908454386	4.832104483415054	4.640600042755678	5.65345345470242	11.336248259651478	13.964763249780296	19.161298914373297	47.48147653319148	0.0	0.9610524510454503	78.01761113147225	90.53535193540566	15.56345945664837	11.68130244313451
1.9557458957887226	0.0	2.744397438228198	3.091477204865279	3.5680174325666036	4.4638281302975855	5.25051447217519	5.7954578467575715	11.544250964397854	14.448407945051974	19.238550065807008	47.92613670483067	0.0	1.6704736300393501	80.04000999177865	90.5944766908982	15.37221879717757	11.215755745999273
1.9700214132762315	0.0	2.023788502498037	3.303090244850518	3.2400537751474734	4.374618703214378	5.771515406579616	5.608681377337119	11.605585591245738	14.828078889790678	19.27196121444039	48.05379377115936	0.0	2.461800185635239	79.78250031617708	90.56610569973748	15.380656258174074	10.827135439275471
1.9842969307637404	0.0	1.4247657311694413	3.1069988050018487	3.126562090430414	4.60875147298542	5.791661930056519	5.407305244334951	11.40916483733272	15.041052889445602	19.14284738340871	48.230386418514506	0.0	2.744998856294606	79.93042627794037	90.99954650041202	15.583141929169159	10.373127545405541
1.9985724482512492	0.0	1.5935632377566689	2.658877923278712	3.3838777735766223	5.085350825413791	5.736708196036597	5.252377883267679	11.470230931021883	15.335962785175624	18.96340101345237	48.17699157236571	0.0	2.6820597914352016	79.95491089514505	91.85308598799729	16.240951441087688	10.24671119533491
2.012847965738758	0.0	2.120352972572832	2.321800886259932	3.973336103597079	5.674877650280969	5.461219225212558	5.447250768177814	11.651887799970241	15.321118134477357	19.192331915870607	48.8163092835196	0.0	2.1532735219227335	80.92612538242767	92.82005721346117	16.742131132754484	10.531333133347367
2.027123483226267	0.0	2.7524459637872485	2.2609685731859606	4.469369111849801	5.881178694689872	5.123981058839066	5.79876338280587	11.951719723060364	15.100352659098013	19.520948568865297	49.43530171737714	0.0	1.5429357835250863	81.28399424894212	94.33926613247644	17.23658555083314	10.981363145446718
2.041399000713776	0.0	3.271736286754004	2.5292310210422086	4.574636763244619	5.81834558918937	4.977483532098007	6.115992029005794	12.289152742667234	14.940765976376575	20.181941384144938	50.04743917084051	0.0	1.4542234897847526	83.11462440120435	95.9627795894856	17.324736801115332	11.532554134536635
2.055674518201285	0.0	3.6632863845370243	3.1277391022339383	4.485460252456495	5.6831608715407045	5.477567985625324	6.801744978254231	12.83873066385381	15.658360580033753	21.334687235417295	51.680002719353794	0.0	1.783686539577849	84.41875294063392	98.66985137250309	17.597831769295393	12.07558959119849
2.069950035688794	0.0	3.2671169992778846	3.6655906594865972	4.159721655025777	5.468920995095995	5.919938184482532	6.936015351105617	13.11729473908418	16.34715864945283	22.139261479851132	52.56918659145341	0.0	2.6327031194142583	86.88018178951508	98.59764197805224	18.149123204501574	12.784093568882849
2.084225553176303	0.0	2.7588022898943048	3.8566921579234674	3.8364141337734075	5.322876876091369	6.3981826682040115	6.803143745170818	13.569509772953007	17.037587790182478	22.744655763726442	52.93738867116406	0.0	3.334383284438267	85.85022317818616	101.33258781896198	18.49981198153865	13.13560923827988
2.098501070663812	0.0	2.6805924433595787	3.8496967818664594	4.017275019649243	5.836756267153434	6.852313749176056	6.754963977365777	13.905948188832307	18.002595298596084	23.416993623152027	53.8829709684986	0.0	3.526565869933731	87.31610783143967	98.82387459284826	18.69942459495678	13.720260929731756
2.1127765881513207	0.0	2.733950817784615	3.2750808774184064	4.244032254599098	6.2881054299489225	6.809505508638784	6.51076203995477	13.723172540342432	18.446942675970043	23.47620028602282	53.810084099662916	0.0	3.4143498823683363	86.11788154643301	98.47846887889229	19.230053449822748	13.827382976810469
2.1270521056388296	0.0	3.3438951233488217	3.0160257578998237	4.74915593620349	6.886782246529703	6.57352693754585	6.609203721823184	14.303752163538046	19.009067369197517	23.68922313027655	54.60266678204639	0.0	2.8071666526590433	86.61170553524683	97.12686211387302	19.781220907334063	14.339759573939222
2.1413276231263385	0.0	3.9828887459137463	2.9923609972454623	5.095367996949879	7.102956201118965	6.3199190670197565	6.788201371344673	14.70892596479044	19.060769203173958	24.31344038681764	54.92630033157663	0.0	2.3230105318791643	88.08454640405812	97.94202406948999	20.311764257599066	14.944059703011876
2.1556031406138474	0.0	4.359796779650926	3.328989286363329	5.201707232646791	7.122166815914151	6.27150537555819	7.1825795109199255	15.203649918532435	19.09211094313781	25.048303397522456	56.407598668397256	0.0	2.1364490117681174	89.51823826983544	103.08111472944657	21.306104033275247	15.971556749728338
2.1698786581013563	0.0	4.087741851770861	3.6439691289580924	4.565517810045093	6.514949609805127	6.065164568860327	7.305366302483106	15.177474412418217	19.029010783489078	25.351361187720517	55.52188151400609	0.0	2.7044068764202303	91.05875512870486	101.70831716007758	22.382515887905544	16.465979640822006
2.184154175588865	0.0	4.111233564833516	4.344833825914427	4.610268313923115	6.559409102416525	6.952216685698256	7.827512786380144	15.971652624678338	20.075613800341017	26.435981734761892	57.91806636986244	0.0	3.474330300005297	94.91883236394499	106.05208315482678	23.566838085354654	17.184214811296627
2.198429693076374	0.0	3.5793523109345786	4.3760781457956615	4.3876150234742	5.980180691819676	7.0217416478350305	7.626288736943166	15.756888942812317	19.751992352695535	26.500107856182662	58.06947975914801	0.0	4.205348860975781	97.18651008419435	112.57908519036096	23.968837519083277	17.28287177252408
2.2127052105638834	0.0	3.5231566127636373	4.231055897658018	4.5963980421766655	6.421736095420472	7.778608851003296	7.958323058541692	16.246225912150834	21.006211603079773	27.501047126220588	59.7334585726445	0.0	4.326460739358595	94.72027246503838	109.40530949110114	23.668738625813173	17.371997010278765
2.2269807280513922	0.0	3.3749253353079376	3.6237456220443733	5.0153486302758505	6.679616593341639	7.634742280613527	7.593700840988116	16.051849131694574	21.186260287710905	27.04285747085152	59.187263233244146	0.0	3.875727667405256	95.0538226259896	106.56878374868434	23.613764126984766	17.40168932496415
2.241256245538901	0.0	4.060745612143365	3.5389376370428876	5.563870962214008	7.407026380824939	7.6348444782184215	7.721425024188118	16.513117187412742	22.01865897453529	27.616944570225986	59.8173760771572	0.0	3.6234369473219608	95.56845900702609	106.1386999678956	23.75642725807211	18.06432480176117
2.25553176302641	0.0	4.638339535025519	3.413512105604692	5.7251814930723075	7.6500280896246275	7.460465045566637	7.871212163405279	16.766487726647046	22.040819146419494	27.702245121152547	59.21963992368403	0.0	2.8928858653647773	93.90759513252961	102.93627215194778	23.22327270676562	17.960033420512907
2.269807280513919	0.0	4.499719017051237	3.3833657405625335	5.224548714772879	7.308934235486552	6.741936607903794	7.70753568733573	16.547299068798953	21.70318314959872	27.56641795414108	58.88780789681765	0.0	2.414006280961015	92.4680135122382	102.89360156027973	24.2280812149145	18.222830658308837
2.2840827980014278	0.0	4.325646930317496	3.8927424294752235	4.9278676965887955	7.0543280973871	6.9087066684669445	8.303749282556467	17.343333021780165	22.474703878564718	28.892321562182307	61.077698134534145	0.0	2.8314318047688856	95.3765961557259	106.53722266692883	25.120411725055085	18.90661998123038
2.2983583154889367	0.0	3.645134917773773	4.067490507535427	4.646487261590339	6.655001558058247	7.045341852875098	8.53731729146545	17.920673684596082	22.64427750681629	30.122323536149295	63.04421662172468	0.0	3.179476028968476	102.6722113710714	114.2260934788829	26.500098622904545	19.641564541898877
2.3126338329764455	0.0	2.9454437871188124	4.151273362463268	4.354518178719772	6.3328084794553146	7.530702372260925	8.707898385758536	18.397666532289158	23.281781317522242	31.445041738656045	63.343588868657235	0.0	3.802590087112516	100.54822587516641	119.84698356650733	28.425491371215273	20.902970862111673
2.3269093504639544	0.0	3.0504115521223243	4.041155426269688	4.7940302064124545	6.773784791121941	8.183609410569112	8.878865858217281	18.962427220100444	24.395081485906854	33.10353316476225	65.479821681761	0.0	4.30492344525605	103.6337176780555	121.93630669262936	29.932106578374192	22.781230706539294
2.3411848679514633	0.0	3.5222842244191312	3.74197396717104	5.382233574250245	7.401515764739814	8.495031890133072	8.905909312224074	19.14699783830113	25.876696018153087	34.401784026550516	66.65489698822276	0.0	4.1801955341540005	102.15078359456766	115.21612241567709	31.30645383447206	24.74237597743604
2.355460385438972	0.0	4.469377950983136	3.7694564690125723	6.05877618473605	7.944979527784244	8.799650469228517	9.071592848932898	20.134710040977005	27.63117676928598	35.53222056557697	69.29920080721232	0.0	3.5451416453640303	104.69594661379041	111.71019090972892	33.06771726536132	26.387146586864443
2.3697359029264815	0.0	4.968667974567231	4.056054785191975	6.250473098617696	8.936281836294928	8.819546832483203	9.551837775168313	20.751695659416217	28.698596235397453	37.726922041605626	67.11161813141311	0.0	3.7473311527863746	103.22152973338962	114.85967466841196	34.56997768190014	28.66484934722273
2.3840114204139904	0.0	5.6229266059478835	4.3515239583259175	6.408586267444359	9.15828747262531	8.855557271454193	10.213057254562711	21.477111811630728	30.061950462016274	39.503663996424294	68.38008289128597	0.0	3.8451722321799355	105.98937621592225	108.50575670178576	36.89347260514826	30.628080103148235
2.3982869379014993	0.0	5.492113802874648	4.643513200222795	5.689136457253446	8.784963205356807	8.925377243108922	10.532827548078139	22.14184787695766	31.117306430667764	42.62180396243912	70.40071595816838	0.0	3.8851690879228418	99.24265817001258	109.24243920325524	40.444423275161896	35.307970054657694
2.412562455389008	0.0	4.394958312929807	4.857291810874681	5.286336071302442	8.305766319766665	9.188869877958433	10.996383537954962	22.934853925299013	32.206660134853216	44.58343137977194	72.31479598895744	0.0	4.10805136704333	100.67171288256205	117.54655973398525	43.132563078020056	36.46594732706006
2.426837972876517	0.0	3.5149966035065106	4.635237116757228	5.016738985450733	7.77944349359603	9.330500137452034	11.317493120772298	23.207421495955604	33.7351821513377	48.70044688837089	73.71405978495997	0.0	4.432168917675069	106.22185052329608	120.0617697377453	46.35901126143482	38.35142522364856
2.441113490364026	0.0	3.5178260437881224	4.272806052538154	5.579700320294206	7.867859766528588	9.635108710729776	11.406285957938602	23.642155521700936	36.31958940424719	51.143576908427846	80.46835233296508	0.0	4.041893597116334	116.96648116744028	130.19510581398896	51.01947045808836	42.24639482270068
2.455389007851535	0.0	3.8463231995897167	3.6649096595409962	6.080993486951545	8.16779931476942	9.970131689091971	12.14846835581789	24.64323087449921	39.29555310005344	54.696393612357575	81.7353322179347	0.0	3.7324448506377617	117.95122169778388	127.39942768487543	55.81394108247316	46.510901314995294
2.4696645253390437	0.0	3.9052865338931206	3.1574148534097226	6.515998707414672	8.753915004166497	9.985853785939836	12.639448740058365	25.44616466889562	43.38074776331471	62.67330877459617	87.11475072704702	0.0	2.7902514296352967	119.18864170684732	138.91135827525252	64.52369881754278	57.3415842342849
2.4839400428265526	0.0	4.870582112413028	3.88764631213863	6.960812507178532	9.85915222706595	10.768517167764557	14.218018942681894	28.278429750474018	47.44458388556186	66.14027781637954	88.88483714952496	0.0	2.8573892868987403	118.30660137715421	129.23396368903138	70.46843433599685	63.42376893434226
2.4982155603140614	0.0	6.074270055299827	4.9929273557461045	7.377452124045477	10.999921018426601	11.921931279678367	16.271473466068578	31.50288280317359	52.520864476524686	76.99856928197032	91.77892996005312	0.0	3.8113989647446753	116.48442808691176	111.90703615019352	82.86651549242367	76.09592698269431
2.5124910778015703	0.0	6.194038719076513	5.365517839118514	7.146902907485961	11.325762036958386	12.882073265892021	17.668733497847512	34.09128307093535	57.322422646853035	92.41657137207532	95.42398210847209	0.0	5.153334166573063	110.47008995321072	118.67513766074984	99.14381925922989	93.32521246462645
2.5267665952890797	0.0	5.862994009959939	5.850548143654136	7.133911528401082	11.215240714132412	14.018546258508907	19.07258093028211	35.384530299023886	63.253934749179805	109.27492416215973	108.30908984283913	0.0	5.937944073950961	117.23043317201355	109.52193673096004	114.98562450719834	107.18722958708248
2.5410421127765885	0.0	5.037662148181269	5.552349730048204	7.011015955914798	11.236860715334016	14.111747075273174	19.538123202269492	35.30225881861219	65.19675702901691	121.04825180084083	118.92121853084141	0.0	6.272724426612296	127.53803259463422	110.21341387321249	141.97156033689768	132.0076222362927
2.5553176302640974	0.0	5.216402066154768	5.360701822536072	7.450839599678476	10.974077365528567	14.350652088047651	19.46071707069037	34.94951712214772	63.207327202613214	124.23441670892275	124.16020266720194	0.0	5.820340939063736	136.71557928509534	123.8273662030762	142.5295609435866	159.36862951831478
2.5695931477516063	0.0	5.3453386561427205	4.964502292892283	7.6383240964763095	10.727776383639805	13.86094122683347	18.778580885266685	33.066720651752846	62.76132377877632	112.72145977845084	122.01174934402177	0.0	5.2865946191942275	136.99311002587734	138.84418436307848	135.7426348208845	175.40209538489793
2.583868665239115	0.0	5.6826434772094325	4.5058834366209775	7.6134796332258485	10.49270162507165	12.916918271514591	17.486039524013712	31.170043045280238	58.76409482984192	112.76285260895321	122.30472264295618	0.0	4.433133666757139	139.3495109324423	132.68315826787278	120.56525180468894	132.80412424645365
2.598144182726624	0.0	6.1910612677099275	4.580917445901597	7.224486068625475	10.982243179146554	11.922958799132454	16.245793231688026	28.608249365003413	54.41455942879976	92.42122839365751	107.59191864338189	0.0	3.933672475197335	134.45270776113088	125.3979562317015	113.52892104474383	122.37519424393504
2.612419700214133	0.0	6.455742283136287	5.058054741072929	7.016726141985068	10.637850098278708	11.810802517070696	14.826878542099484	27.54899290443671	49.71678160574167	78.03035362505125	103.35658824884024	0.0	4.594383937929294	130.73080470739848	135.41275505753848	97.35431203005415	100.31281887866699
2.626695217701642	0.0	7.500451607720591	6.2619827919812945	7.2205081116424195	11.461658964748784	12.678226571673843	14.460598768313384	26.34191189586195	46.38460097164898	71.8941166421819	99.18048209445715	0.0	5.879118689831167	124.85977835667548	123.26236481472915	91.5804684296209	85.1343204516708
2.6409707351891507	0.0	13.858387021438183	10.656014923215483	10.604383319022118	16.814471053099787	19.46748537934072	19.21831896497206	28.947813635340665	39.7306392888642	58.466506673082996	82.07573598402435	0.0	14.855763720690796	80.99123489027649	100.63575168005623	77.29049092721655	76.22204565219462
2.6552462526766596	0.0	6.111183515499739	5.741422206413767	6.31369873880889	10.495521931581903	11.824161355700653	13.178328302366243	25.16127279273204	39.255006717547644	65.2742560176465	88.08828363297133	0.0	7.078086651526901	124.68629153905897	121.11329738873314	69.23273112925496	65.348305551969
2.669521770164169	0.0	6.614342532750746	5.189991383279109	6.675277824189294	9.952217635421304	12.218648758212623	12.790311537035146	24.76197397367514	39.867626235464925	63.30679916057238	85.40398806097063	0.0	6.560879234385714	110.74633734613799	114.41797003389749	64.68160887892397	67.95438957155301
2.683797287651678	0.0	6.827844172271255	5.518354262516393	7.338167021353555	10.18269826028307	12.359159170325109	13.176176834133875	24.243403801458893	39.376844860718954	66.33240978200593	89.67459997111973	0.0	6.887238759230608	122.8406191904764	127.828875423888	67.44696203802677	77.6582384112921
2.6980728051391867	0.0	7.1287306628881115	4.934654719137314	7.304234627857994	10.366732008028292	12.03735713238514	13.03066107079026	24.68892184261424	41.07253704488298	68.89914419734016	96.47738950008035	0.0	6.277805748655366	133.7465729865252	128.05274906522632	68.11078788706473	75.85680751561576
2.7123483226266956	0.0	7.861399409706967	5.488471582167653	7.589320266362256	10.894866113552345	12.328324484222371	14.010139691468966	25.442268905989465	42.70857417025317	73.46777046663819	104.39321569561608	0.0	5.220167090734375	148.2144345129583	155.81554571562384	71.96463073169731	73.72092770884161
2.7266238401142044	0.0	7.281708777155462	5.8635973844772415	7.477959670304187	11.052502101241128	12.167462994896868	14.24076484512735	26.419303260084856	47.25461948354367	74.13007297391177	105.32284549494236	0.0	5.891815752430294	132.4163245433584	155.5886701705733	72.772781190386	74.24574588464465
2.7408993576017133	0.0	6.79144488174801	6.267567546226307	7.493181433891106	11.67298810003462	12.07154600661984	15.407993197371521	28.099173776413867	48.07150258501857	75.22998490685376	107.10485817370807	0.0	6.754773752088369	130.13102445859647	131.8859468778067	78.02191717697616	83.1190611315578
2.755174875089222	0.0	6.761104940282139	6.525122109756047	7.6503722100690315	12.328101201020699	13.446873414759716	16.55112092331251	29.708645007677042	52.35895565670849	78.78744699241902	104.88838786149404	0.0	6.2360290121398325	138.38483860802535	117.31526483622223	78.13969095055764	100.20374409248136
2.769450392576731	0.0	7.123283749419253	6.730014455571761	7.713132567682043	12.42654173090444	14.41379463366633	15.785879489984232	31.7149837801067	53.65938789705347	92.94208077989106	104.75220653261158	0.0	8.291864211856742	106.93850175914687	116.44260477650788	83.480694611346	100.66897116716532
2.78372591006424	0.0	7.192548102162952	5.534062595469203	7.877035976911305	12.257978305500215	13.88114516000558	16.835146067507825	30.19284767583694	54.41672811585085	86.85362366405404	95.71347482992253	0.0	6.412926908496214	124.28734174233253	107.61729026202778	94.57545238136443	118.20971226659105
2.798001427551749	0.0	7.800743516249054	5.463426373018253	8.940648314834798	12.674851057647722	15.694263862605698	17.87925540799852	31.463986991847932	56.89806955853754	114.76029149011835	106.7639794332294	0.0	6.807820005832509	124.18950092581757	125.16871204789932	108.94620032332803	156.21837563919627
2.8122769450392577	0.0	8.689449807221287	5.625647119263678	8.711232089585936	12.901817569811751	16.366782982975447	18.263858394216268	31.340324089242348	62.255040621651176	132.10809249110855	119.38165277137422	0.0	7.195175772086919	134.4812750480453	137.29501504823477	122.68523204308265	129.90928092905455
2.826552462526767	0.0	9.545224182481064	6.603598989915104	9.948640775607478	14.244319090464074	16.884218984983747	20.907267268532834	33.85137049378337	70.12671169044387	138.73528273529283	148.55538917741006	0.0	6.8091474613461775	127.45189193372923	122.68404931991401	168.83097903687053	179.04656273978432
2.840827980014276	0.0	9.975475564267356	6.9529503599670415	10.422803760807977	14.273492382967596	16.242586370519188	21.37420164710862	34.67545225691027	76.26460124077893	137.09590765874444	138.02894567042537	0.0	7.602953381848787	151.86031991615977	167.68393225432203	149.09189967139042	148.30221847983066
2.855103497501785	0.0	9.898002275399014	7.979481135281144	10.220984170459417	15.967425891469803	17.56539778721147	22.788219665219888	36.03990990529021	80.62203762354424	173.48477701009833	176.37959352310574	0.0	9.250980493467774	140.10568829364263	146.51397948221708	152.00350788836198	144.70934566448406
2.8693790149892937	0.0	10.283813516813836	8.165945695463902	10.906573697518008	16.083044746820573	18.57820379551795	24.751939359124417	39.29395023508999	84.91351925496542	133.63059496511846	146.52488258841376	0.0	8.672184078480234	136.5716362153615	147.65575043600907	149.82326181591012	140.24840422770916
2.8836545324768026	0.0	10.171712136275154	7.788228825641711	11.342189905303709	15.951037279916857	19.117269777477862	24.864638562191644	38.571646680192586	82.757754099997	105.1817741117213	181.62391390326172	0.0	9.868218829110749	143.302570741832	126.70652511541151	151.35515241511328	121.03649360503574
2.8979300499643115	0.0	10.075275013412957	7.019932650777425	10.199047340665842	15.388203310549981	19.22404577361906	23.542227763100275	38.3690926559007	83.37925986624447	125.13594853838772	157.5378423632937	0.0	9.580094843867792	134.66354454694985	127.24156218170876	159.78625649642822	103.42754205445199
2.9122055674518204	0.0	9.780033559062812	7.05044488306193	10.425813548443841	15.179093197035238	18.003576625305485	22.444782910430852	33.87881680533451	71.33049811005657	102.93119287827489	144.94632913451989	0.0	7.762595132954537	123.4959729003139	120.86689037869209	146.14022724850577	103.19278996156325
2.9264810849393292	0.0	10.21564278111358	6.817399452394759	10.3074196601183	14.470272666681478	18.312573000810826	21.251525679054794	33.10922771996478	67.4991195727176	97.10570265323608	111.45727338045789	0.0	8.408227092858139	123.05237015254853	117.93079945964296	126.93980151288632	88.03145989135436
2.940756602426838	0.0	11.318633926323878	7.283518034406662	9.932184919804609	14.495944099184012	17.219577670335948	18.852107654428337	30.56514594202035	60.640130767131915	102.7101933817773	127.20351159042342	0.0	7.71940303163677	117.6349318226293	111.23871575982609	108.021653685809	103.11108087970827
2.955032119914347	0.0	12.235212438155637	8.531933308433928	10.718426417129002	13.92186608875146	16.521104107126362	20.131459478267562	28.284159976871106	59.04172778217936	103.98627125318572	125.43477028689203	0.0	7.918287008770632	118.80637497237194	130.05616814579525	93.215424082971	92.84616083526959
2.9693076374018563	0.0	15.919881331682056	11.660997636563804	13.377500876330128	17.70438524743361	17.717971182855248	21.151239041520057	25.51009604517955	52.33104864810262	91.01064803982477	97.32502749031912	0.0	11.246428268577262	156.9926316928843	200.33978902993064	120.462409194118	120.261298293292
2.983583154889365	0.0	10.96416220643466	8.857704588862195	10.054168516718457	13.894425250280385	14.31039817065549	18.23904039841451	25.379006081505946	58.70994162650685	101.90978270402447	139.3154790914763	0.0	10.738731517718138	137.5620821496546	113.87064447724804	88.35951182537234	98.1200674017002
2.997858672376874	0.0	14.877847319651503	10.615870281636855	12.126558996098622	16.490951597723345	16.656714410950535	21.33103868229253	30.688006246620557	60.4067359252724	97.94187062700907	154.5229127202796	0.0	13.409592708115408	124.24133116730061	119.29240972190786	108.06603776240325	92.75239057937574
3.012134189864383	0.0	15.924434280937588	11.381156557914194	14.061141292584198	21.364701120387018	27.012531816568533	23.73675975841967	31.829638702588777	52.661662210637196	69.16273587253787	86.5000349168738	0.0	14.180349090710065	77.23368070312077	80.08229088976178	99.90782341219342	82.97010965729814
3.026409707351892	0.0	13.658745405628945	8.917615560118145	11.540020304862674	16.67210100873301	17.683080213658762	20.13451552258195	28.579039095746705	60.154885820020255	80.2876247346433	113.28227159227391	0.0	12.278798126950552	125.50572469408219	110.66025339496498	97.17341971356115	70.13834861005338
3.0406852248394007	0.0	11.65922196422254	8.44263597687931	10.068381392164358	15.658211268651478	16.55684793243229	19.088085122601935	28.431667940920125	51.142497515763495	82.15763992768656	104.46138403259936	0.0	9.480018963297786	121.76904453186272	97.18910095821705	82.4504759292841	91.30490924640057
3.0549607423269096	0.0	10.809987171103835	7.601885443148697	9.760929517183087	15.360862089985305	15.799797329384761	18.984104017605404	28.110238561940204	50.2435295480696	102.11848562069636	95.44228030065045	0.0	9.450392553248308	103.01915203081782	126.84395418530137	84.3795190767172	124.26078879303896
3.0692362598144185	0.0	11.13432145868939	8.592348398993115	9.953994281851353	14.358258893546754	15.807771249642249	19.619032577719384	28.266457913710088	51.0444190727817	98.01225649509425	110.46755887390806	0.0	8.37158062100954	98.29769478781313	103.820861110728	80.58947230126591	128.91837273891284
3.0835117773019274	0.0	11.866538429349985	9.597898338295192	10.710109819678717	15.035777354095945	14.861993253918715	18.361683751529828	24.911132556569	54.79776095490099	127.30693904643414	103.95970406596624	0.0	8.470091373987401	94.24426644299804	138.58866201664426	79.40199911364358	126.69075552286328
3.0977872947894363	0.0	14.968537245480592	9.575679179874442	13.221727492133097	14.73919388938546	16.605034938790258	19.799578019414916	29.102081741497507	62.33399414658702	96.67815953539497	153.65815625128766	0.0	11.960251125378562	100.58468630035793	107.10450400079753	99.06147304436797	87.19480925496151
3.112062812276945	0.0	15.998030500118075	10.421703535269591	14.461420294290528	16.955915058251218	17.851607984916917	22.197072118284545	33.46078893647694	83.16967189561052	93.67764000338646	141.42884938521505	0.0	14.012841144501369	140.9883461502526	125.76340436759278	99.05542662269129	96.78698224207288
3.1263383297644545	0.0	21.093128794585013	12.565727591406	16.18193465264954	19.993348626250427	21.755745173588135	29.404571145738956	34.20742329006699	81.14330846324259	91.1367877379989	119.91892928234662	0.0	17.116671058974244	116.46524363117022	177.07889295849898	99.7650313879788	113.30780115779565
3.1406138472519634	0.0	19.216493205589995	13.018074762656548	16.816519047454033	21.058454186913625	22.65685488654768	28.304183723096077	44.45832635527723	65.67341180901884	95.14245361590409	97.12174974218411	0.0	16.056485116632917	112.15579962657871	114.42280959678155	97.87456033442423	123.07230329447621
3.1548893647394722	0.0	17.96141839816622	12.497117112012766	16.308354133715902	23.665205829808876	24.960986711403923	29.275549822574906	45.010432972464955	67.59716793974299	136.47430886876694	128.39722837298538	0.0	15.976455124668224	91.08875745848091	98.36051019898781	114.23034758983789	134.49376352195688
3.169164882226981	0.0	21.170811226631226	12.276092885531664	13.183386624119938	23.508490935853587	29.58586190378837	28.020592094896	51.07782397075276	63.543054886602995	67.55743525142786	69.01625736461762	0.0	17.32940030324561	82.77551893759394	87.11903218482513	128.48420137486573	58.60980834375942
3.18344039971449	0.0	15.904048179199895	10.303895156786067	14.613663918899906	22.14478276592547	26.97449153390069	27.178246287585306	40.15345469782079	81.60938789634787	86.17845173978584	99.2904201174651	0.0	15.459821712338904	85.87128326415456	99.50994312421834	130.86084828015984	73.55676943794334
3.197715917201999	0.0	15.367978719030809	10.169340861481157	15.226269830913655	17.94567402824944	22.840564522970084	27.263570565245644	44.976762549212	79.04001749678947	93.27989788541709	115.695457259401	0.0	14.145419872869569	123.85391774523767	96.83429719648906	101.28123161221632	103.89467521185975
3.2119914346895078	0.0	18.781504871658296	10.676064794163883	15.064587292636375	22.454090015052873	23.85453617020544	32.1943098840753	48.44501218293614	78.12424890139059	96.02902055241465	104.15116557118229	0.0	14.479808940884038	86.23282369591442	88.49884410277767	123.52196879635183	90.53264626807585
3.2262669521770166	0.0	15.294062272199652	12.06378260600026	17.527145951998452	20.749829642893726	22.561418319786576	35.289223423735685	56.02197163145529	82.0578354287424	84.7397638854528	111.038068219954	0.0	19.06657996596605	105.84508703722597	100.08653602612097	104.8971369162577	101.67662637557525
3.2405424696645255	0.0	18.90071419515189	11.061634557521167	19.59522409657992	22.256209139313118	23.659634334586332	39.644026116126554	60.03473226450611	90.05836320491434	102.78446602231041	113.05448548382876	0.0	20.108117721155445	110.89147164575219	93.72694756936714	110.82925532168537	124.15447030750096
3.2548179871520344	0.0	20.896707006620932	12.745296131327008	23.211080832960864	23.682647873321102	26.599300808590915	50.166440815129	68.25540772878908	78.47041914162965	100.81048623093403	105.40981169655655	0.0	16.50521239992866	103.354738334	91.80282191076644	125.1946383174574	103.29501828813258
3.2690935046395433	0.0	24.83108757968246	15.3576347174782	20.078670407395396	27.579257310039843	32.76118251817505	41.760085308104735	68.74252829146211	91.74924541732192	161.6447426965256	120.29143692413592	0.0	22.504003264253623	84.58038867904119	114.67907069002135	114.68036296291336	119.28030887475279
3.2833690221270526	0.0	23.556984610542983	16.43788790602633	21.04199984557203	31.75764655346134	39.633908664270415	41.35524678283864	78.35183226906146	118.65573910001355	89.54402454236524	104.47603766103366	0.0	22.828881967094915	108.56055054947379	125.44317987802158	103.28323419367705	115.14464136553045
3.2976445396145615	0.0	20.648160759631065	15.994105550906406	18.502438187624694	31.87734348979121	34.60302111105349	46.85064056815558	96.88083358203264	84.21386456183248	108.72175124802747	96.04821672824247	0.0	23.854667236430558	73.45353720305592	70.10778077814462	162.50438524816317	74.43400135307935
3.3119200571020704	0.0	26.084647482559696	14.273290882602486	21.27330738060023	25.984918294058083	32.703177359428544	34.60044415552989	65.81626666655994	77.15545697499213	85.53338211035688	87.27706156613495	0.0	19.55987770862563	87.4840408406529	101.64904417660854	85.314051954056	79.73618568982124
3.3261955745895793	0.0	23.841892203333384	12.832525752711977	20.915524514900532	20.60379253451847	31.05965995738192	35.61859521035011	54.4416242326661	70.19036852323559	83.67123705802781	102.93267931154158	0.0	22.48252968732864	80.10828054721252	100.9239234230928	105.335606547301	100.42267992967133
3.340471092077088	0.0	16.271593086789483	10.612346309647814	17.21945306322059	18.017569089758236	22.347829979495703	30.411482963442634	50.57090142365382	83.75704508155738	84.60780298586663	93.67495547364264	0.0	15.86416522389221	81.76000209012022	87.58935804436955	93.6605461995498	96.45842382580398
3.354746609564597	0.0	20.501180679274235	11.402640382988219	17.700834389533984	19.656408421003896	22.3057204935699	29.503235723587817	42.82510580716493	75.46364389425308	148.5050308423129	105.04289036163901	0.0	19.053424535920197	94.42903748270436	192.21206145300917	119.29620580782604	120.31775265334964
3.369022127052106	0.0	22.43206189262316	11.852464241411484	23.950238979733186	18.2237018236156	19.827479811541348	30.064222752344634	42.598836204862344	70.25998148427597	166.87453772296922	105.30506866819658	0.0	16.17363983825345	84.62891679846491	99.84742736468712	157.11340611962189	116.91987723670633
3.383297644539615	0.0	26.812009626958975	15.060588071374315	24.10906253456388	20.168556699059533	21.119143907886276	27.752680653386292	42.455093187059084	69.4548484801045	71.25258185421784	111.00837853500946	0.0	14.474108574784932	84.25084102633143	80.589893595544	121.03570267448714	132.59518737275965
3.3975731620271237	0.0	20.43612607182505	15.984676391233588	21.155660093383446	24.70907704785226	24.117663100408006	38.71983739748474	45.54250677359579	67.33387994443436	95.76452971834601	92.42121343831239	0.0	26.56383971111787	103.38431060871258	97.09471057960923	113.48472039756493	79.68414074606909
3.4118486795146326	0.0	23.373463986542827	13.712434422118726	21.687511337751953	28.39602151228749	30.88055043754543	30.445109524140396	55.434665069712004	102.39959521156347	104.89544263289322	94.81694924938613	0.0	24.167436909738267	76.10840849947749	83.36184814718357	115.84044181372724	85.43901683514481
3.4261241970021414	0.0	23.26302333526125	14.826074377801	15.492851671116858	23.712779899986277	27.04342524355133	32.3679961389361	55.10960640755061	122.21428775539657	104.07581362241552	88.9170459641123	0.0	17.574627323060646	93.34232381988127	120.36273874796314	96.87064641221866	92.20698693115479
3.4403997144896508	0.0	23.161947451646302	10.934175901762309	16.56910350661638	22.59063379138885	32.64103159226468	29.557484679256813	47.58700655111535	141.1884665875746	76.12706110383759	126.676112736105	0.0	20.79293812530934	82.34902557980611	76.4041681947736	102.04219516276349	98.95169104096502
3.4546752319771596	0.0	18.98068123204699	13.346603342825937	18.476653795638374	21.30114353377928	23.710016422903344	30.422533993382668	38.77141210242869	84.97089372568283	89.72886050627777	104.42694181034749	0.0	28.199776384404434	104.15731496001548	84.03037213591749	126.99928158192749	113.52024812838877
3.4689507494646685	0.0	26.07615409925131	16.784550551837594	24.298995525681132	18.167311596719816	24.65623372156128	20.91409368997615	40.20146810919589	71.30297124992371	89.9018456945704	77.47280416063488	0.0	26.556908516351246	110.71421587570603	173.33476144665104	95.68096642248628	135.55900169701187
3.4832262669521774	0.0	22.50840808404199	11.810142419396996	20.638201396313317	16.407849793777785	21.08467792312757	19.731489488496493	30.024476738084054	71.18333073149735	137.67725861630075	97.66983101618223	0.0	16.79411437344751	76.59146967457714	92.6762028949381	144.01000621790678	107.88853511975942
3.4975017844396863	0.0	20.838472304228556	13.921334668783292	22.671356292000777	19.636292504194373	15.709179091940506	20.015374607024903	23.798075274362425	45.21945431311176	125.3030519678544	107.4766147145839	0.0	16.73956822593163	100.84612205616806	70.31508643513075	92.5800258788483	113.95436385707139
3.511777301927195	0.0	20.725867150246035	17.57063094294299	23.812890262968867	20.105967699020944	16.79073537286141	21.027507204276635	26.324522667712472	50.740238879870894	82.89896073841567	77.37759000174734	0.0	14.679195367884898	85.33029638945183	73.12256759742051	83.90794583022051	68.67465458328256
3.526052819414704	0.0	20.712207032714876	13.710400482451787	16.330628389377697	21.00963492457743	20.089608146889834	23.507351619906895	27.25718199380032	50.13313488256634	53.95563645803706	85.43099874726009	0.0	20.583840996752375	117.38824222695133	124.1100650914418	60.99837060754537	127.52763067594358
3.540328336902213	0.0	22.282992995128033	10.061996871972617	16.37081660849792	25.25009704272826	14.08533914160769	18.881579124726272	29.375819070835796	53.93493256705953	90.62426104813943	107.51426363662688	0.0	26.550976028272522	97.85902442623131	99.37862148782443	126.168115098374	130.57614238235735
3.554603854389722	0.0	21.098536095718742	14.905746859032343	16.226002101604237	21.781102970203634	20.30845297201773	22.328347221653136	33.52771952820549	67.13055962795535	75.45414582353371	91.35208718651334	0.0	20.86959628772113	101.93319119213567	88.14448732151355	113.39446778532553	118.98414588814875
3.5688793718772307	0.0	20.801273236914863	8.793745144827396	15.87645784673324	19.209987739760358	20.067123882559198	19.872376086377734	23.780451289696877	55.9860965019234	83.32118037290645	123.44200705848284	0.0	15.994743925894767	63.63438236669282	83.66786591483208	88.57921770344728	53.735613086873784
3.58315488936474	0.0	24.29686855704129	14.052123175143596	18.084708261952404	15.352618923477873	18.77476812380392	20.491893223229443	20.95086936848017	36.900644847069195	69.20450337249582	87.37312266873977	0.0	18.08711157797497	71.15118519307822	85.62116169503821	64.77423078519813	65.71920192836134
3.597430406852249	0.0	15.27511157396836	14.345721453426808	24.151493674805966	14.380052705770424	11.71922631964936	16.761163561283215	20.342824550255997	37.18488730641896	77.7484182142496	132.83986891959677	0.0	14.877644846245177	78.83987084569868	82.42942313146536	62.62930914343177	57.87721175008353
3.611705924339758	0.0	12.261721131940545	20.485590181837182	20.190603356176215	14.867254668806863	16.418847575983627	13.703771293102134	18.84167684430823	30.578628435031586	85.68494668887773	80.30620620644042	0.0	19.42054364106754	70.75466570193446	112.71040735299263	64.96734682310783	68.87314561763972
3.6259814418272667	0.0	24.084351131933072	16.996795192961038	22.702980854510635	22.859282398436726	19.111277260517344	20.364218074059426	22.604026740597398	47.73151744625866	78.65324133531063	83.8521067785481	0.0	19.215618875959027	161.94656996664136	75.25402597783919	76.7936370482822	82.86002346717277
3.6402569593147756	0.0	18.661847155242818	16.904038364066864	18.06752056539479	19.565888805937114	18.878341815653414	23.90698424922473	27.674561749039242	52.529455090150385	107.2206233300799	128.1025684406022	0.0	28.310250191917405	78.54462959365327	104.34897651499367	82.54987387296852	110.05813392061918
3.6545324768022844	0.0	20.398094538606788	13.461764304405412	12.720565296366212	21.166081949816203	11.095759194223739	14.51187857451765	17.1602459848212	35.07566731874	16.888467626877976	38.00196805247245	0.0	17.041835980856586	52.03437204385164	25.965848414001584	14.967889536922799	9.18431678141659
3.6688079942897933	0.0	21.89561613273885	11.234383918454268	15.37592733788814	18.084492764270003	18.565467824977585	25.763345225208973	26.480931117317958	40.1808011684001	68.109683877599	94.08748946828267	0.0	28.371251367747174	77.89697245105853	98.33803526046447	70.50291985951442	36.89417897295324
3.683083511777302	0.0	15.47763363679037	5.36263685643844	12.995711171577879	14.894939471704674	14.383127497818792	18.39693229871453	19.45847988386859	50.96323516347312	45.66627581427168	69.34023080373805	0.0	18.007684004635077	85.0720655503041	124.0779922173316	103.40218690200162	35.14185672437732
3.697359029264811	0.0	12.799433710193032	14.018469863596575	14.052633070318928	20.74236968679507	28.873505795829864	15.710828738401407	15.443246478854132	66.96160085607347	89.49882820010505	64.9870433861238	0.0	6.5662904776204405	54.32366957276674	57.06607953730603	47.21507289697712	43.87467357932714
3.71163454675232	0.0	14.15554231632533	5.462615345276259	13.902938953915747	14.474238583337447	15.177324806497483	11.560864137588338	22.663289216326294	36.00439650607254	49.070847156478145	68.00111386734635	0.0	8.241163312024522	52.48809586573301	68.810051155096	58.98295201588091	58.02988870359029
3.725910064239829	0.0	17.259653087062606	12.192771682995161	17.41909479566585	15.568333325515738	14.544897877786651	17.408647853435557	23.217930763762546	49.14756829352939	58.85146352587021	54.925957695126904	0.0	12.704584979787338	41.427424638920314	65.78108450602716	55.55917346460377	141.65170657487087
3.740185581727338	0.0	16.725561522382637	18.12145007515536	20.739874899428518	16.973168756021757	19.23950415419296	20.77302518539305	26.06329538248285	42.49800281377847	97.34894098312768	120.66323978902109	0.0	24.30599271828733	186.766455673225	80.7901046668657	72.07344867397414	80.74182458099229
3.754461099214847	0.0	27.250930935467746	18.200259806680595	19.335445520198455	19.70262529197952	17.3604322437079	26.4745201022073	33.48163120670869	63.57546333886206	77.59812301267746	92.25048607093913	0.0	16.439068082831653	74.40993458960497	88.93749130435188	82.9745494325059	102.96126515574682
3.768736616702356	0.0	32.576409158709474	19.79629003627205	28.894183799322438	21.661113371463706	26.26619094504808	29.533288420163963	37.35527187255435	62.063885966839976	53.12728261019677	78.4881096355937	0.0	35.13448451862074	60.25422925199674	71.33185947987039	96.24154289780604	63.5638050106867
3.783012134189865	0.0	29.26812827549669	17.710046140440404	21.451185153655608	32.363616718939305	28.90697652821871	27.76318491830794	34.178367255325696	66.70513048673544	69.62552205249284	75.01351273474087	0.0	31.083262495170533	48.23431765216352	49.389979668123274	70.59435291662531	40.66091260475388
3.7972876516773737	0.0	16.85545851776312	10.84086722471392	23.34753819595058	17.335071964406318	27.78245920110495	21.24500354059501	20.472406030007953	41.31840915101558	82.9238740983861	51.86344645212301	0.0	10.268692567003619	46.14065530845064	77.57524568093191	58.91767238511339	108.80251227505032
3.8115631691648826	0.0	-10.780310626420382	4.681926618729464	5.810685506860637	11.053030650714579	33.02472063091284	15.209233965507066	15.367063726814147	15.843249678039216	7.906319272155865	9.912729741408357	0.0	8.568053506811854	1.7462538213947052	6.828570472768493	48.97535843085442	3.8816644897061616
3.8258386866523915	0.0	3.931902493500089	6.681412668955744	10.413924053283996	14.862963714776757	19.38177243558737	14.427098420434014	31.17641646517565	35.82792721300698	55.207532578307465	48.30622073077942	0.0	8.010523308942002	53.59800578109095	41.53907909052757	37.95400484351535	52.435469892237734
3.8401142041399003	0.0	-0.6370970015221349	-0.5455701727632252	12.40374082195005	4.809274528146489	15.409625549394724	13.147763892131062	17.901166182975352	27.53726685381906	69.20671292934982	87.63995416625049	0.0	4.022143377730171	55.00066306299617	68.33524326657405	45.911835878217026	54.32398387908542
3.8543897216274092	0.0	10.207608175968637	11.714314298121225	23.341199550772675	10.171340727306578	14.256921678244867	21.964046415212955	28.730905341864013	59.75295117387305	81.70744127161997	60.29906202743457	0.0	7.952325884515189	48.297594929486955	65.3508646729362	63.19062333431279	102.58063117435873
3.868665239114918	0.0	23.07663367995586	12.764252513897212	30.23434236872206	14.63170752038033	15.504057137057556	41.86626567361015	28.040689996740422	55.64710042413044	60.58017329111982	74.57738366397777	0.0	19.237569494808646	63.46428375728115	55.67904150094801	73.26062958832328	50.80195815493754
3.8829407566024274	0.0	29.089483611446173	19.98247645795738	38.40869714056304	20.726271746806066	23.92587476593868	43.084853644498594	44.66664265007077	51.02332109240767	103.21096490364677	74.82472296358146	0.0	32.9274521016145	47.553269381531194	61.8824836806608	88.9893782762305	86.6135738351698
3.8972162740899363	0.0	36.56719465177394	23.57458153017456	31.158089921499993	34.91328853696363	38.42342395565554	33.03979186835981	71.17554127362416	59.600599921753705	62.69433971573587	72.90290974299108	0.0	38.2515307016581	75.21789741685183	71.8078275406327	58.15392913074739	131.58606515655717
3.911491791577445	0.0	31.246681538031638	25.122956340389404	22.588998966866342	52.02122359132786	47.040357329251535	39.322766952365185	40.16413900559283	46.94373187654023	51.463814581209284	91.62307147511585	0.0	29.584864992813237	82.65936445442166	56.83647311946798	54.11709802012168	38.763364690377806
3.925767309064954	0.0	14.529706907501	10.428444016539787	21.802294148835916	25.504715849214413	39.67839290226545	31.023347515656944	42.66020472869743	106.85501099131884	41.19727960780054	74.6514970802511	0.0	29.731079535409407	54.54409177019659	59.75164281914843	59.21325325236735	65.96718355326666
3.940042826552463	0.0	18.860798911175376	9.604529852143088	16.23715637671717	17.049230842784443	23.537618697760877	36.43419517566251	32.122937226319536	42.40488465271137	56.0054569369988	78.50663477861617	0.0	9.064177900812172	58.11702287963996	81.07399960259355	72.67811084152108	58.30524068364751
3.954318344039972	0.0	7.4029200397253145	8.593912661362518	17.470474777138	17.4466386921359	15.305530927680854	21.98290529476289	24.272328347206383	58.904020411207334	21.039106444479067	44.25853162253946	0.0	-15.39300605002338	31.915633547068648	17.158545936208537	31.08948464644155	41.695605578680336
3.9685938615274807	0.0	4.798807055581325	17.10157563843892	21.963785394397842	10.347217712148518	10.782150960125117	15.540225583564647	30.078706996985282	48.52127922414342	122.31215071879369	70.18668285805933	0.0	15.254038728691144	70.43150248423541	81.63103534262953	75.93425963426301	65.06223818743284
3.9828693790149896	0.0	-37.09676852144166	-20.641151695940106	-5.488187618178645	-24.84182791242575	-21.418292136342146	0.9788923623112014	-16.31065659201004	-14.380059306230082	-9.302076122570734	-20.271936426941473	0.0	-18.684981331562707	-10.74502201683136	2.7601308088670153	40.0170549901828	59.271083133313475
3.9971448965024985	0.0	13.674848194399415	13.736895531164503	23.45655522600873	12.462885291517853	3.2342534636517244	17.848032400135562	22.548281628754644	57.55453798295232	44.76260766424624	41.62643155456056	0.0	4.190228085695908	43.48424012202201	61.43713286991778	34.721644777305464	23.62271976601835
4.011420413990008	0.0	23.09586367245995	34.22516647463992	34.54786304313758	10.90456696691001	16.859652657931417	52.31096012847504	56.92146280201113	71.84814558663908	41.5421426904649	55.50712055221983	0.0	17.517928203317236	52.43443366194326	28.065970537854916	83.98274747785854	58.8954163485229
4.025695931477516	0.0	27.512762994634127	18.81427074494953	23.05841782576159	24.33302238970779	23.27556173367919	43.55875744763815	53.33542737914807	72.3058869369727	38.528894323472606	76.85040674657638	0.0	24.832067514463667	87.15305156540559	47.21864481845985	83.23740299808478	47.80991373434656
4.039971448965026	0.0	39.187643305431024	34.25895387673524	61.475706022473794	50.698441630938206	69.13710924790787	33.610364674203865	54.4262500774736	58.827581644811595	58.63976489418419	56.66498871114865	0.0	43.51670294596126	52.99199800858418	53.968376796284	102.73589174329906	56.60736650488623
4.054246966452534	0.0	31.369739061313044	17.651423145225756	21.737262279613944	25.95316341809551	36.716809753988954	26.10275955770257	35.660526555574826	28.566418910655262	52.22317370517137	129.7157329284896	0.0	43.9759503155984	77.7206411256767	39.83024803220577	75.23659026346014	80.37857971842061
4.068522483940043	0.0	21.02078839805224	5.198756512084475	13.661693663596528	12.968282221102916	58.5479573611127	33.37372738945704	14.504530764681636	62.73843518934576	37.02722989092459	78.61528095276209	0.0	10.07855556373627	33.06720944703103	52.25302948801182	69.2185577545432	29.16962977769706
4.082798001427552	0.0	11.436326961936752	14.481405535914247	16.721091711513356	27.86541720263834	16.412353798865272	28.64507961073266	21.188614994142053	29.189433345189972	57.86686056828554	55.307396121673115	0.0	11.873190679210929	59.920286334267146	62.95198143538156	28.502226186445395	54.32268898894396
4.097073518915061	0.0	10.882512716753245	5.3528382267757815	23.835214057444382	15.35812665460702	17.175023827741587	17.201553050954068	37.19723919964929	39.28882977273372	66.35729268603201	56.964530604644295	0.0	3.1123010556897315	27.62751928733573	56.32724799261497	36.71366336032084	45.28375509230978
4.11134903640257	0.0	14.727680934289621	3.875355019926219	20.54356441069452	7.514102281963542	30.09952114780858	18.69363870605345	12.713651848452196	15.92512845200618	23.359486485409334	24.2888123620893	0.0	-11.114438179381104	24.493689051036196	21.038554060442113	9.754206644491514	14.184869353223961
4.125624553890079	0.0	17.372150744711313	12.947801232692708	19.1789496815573	6.669441216521939	-0.6441909190654193	19.71998641323635	36.53611366247081	35.69202463721286	26.110507410901175	54.56835618724502	0.0	5.039768910163755	44.484439283249465	93.70693842497998	57.55215505745263	52.60446054147046
4.139900071377588	0.0	7.049434196019984	14.53170806091202	24.840523658177414	18.5982170037995	8.970048846369624	76.11962197127619	23.656234823606052	14.570239570470443	31.640513878374215	45.077016606690194	0.0	29.370468063808712	29.472380273825276	31.21495430299235	54.22805771933763	29.61548471985495
4.154175588865097	0.0	35.632464303476496	20.603187171535378	32.37592899118646	38.40393730899672	45.46955100384683	37.22552218832255	49.12262942134703	50.72491097050013	39.70346896953364	43.96978539571068	0.0	42.64429995139766	57.083924505096746	33.07529078554547	41.41829413364747	34.187125073629026
4.168451106352606	0.0	42.526906188974515	6.643299850244447	21.40159443274244	-0.8971076157247136	22.227417662979565	28.49227122769114	11.75072552844689	32.491889380162526	13.91306845520807	-7.455938833785515	0.0	33.42178847968562	73.50222181172937	38.635245371453124	13.716396090787265	49.32167418024591
4.182726623840114	0.0	13.81711679909502	10.372732478473523	12.160282243565028	21.00313903434358	31.547866135510105	20.079534541742667	35.10034445595969	30.872038879024398	23.3645045550633	45.380266557107014	0.0	36.207223348163474	37.76666346951777	52.39355914638653	45.81239272480351	77.78207737069779
4.197002141327624	0.0	16.5152977901251	16.456980831255716	8.026780598462489	13.934246687201927	27.751765097515857	50.51989459131005	48.35240598314904	27.22787835939591	34.81546522125204	32.66274301350968	0.0	28.601947086919232	36.428160218166525	91.50271592069016	52.65726109503497	35.40598871573141
4.211277658815132	0.0	16.63687457749167	8.03235151132586	18.567854744845402	11.957090000007875	16.50880389193718	14.603165823545812	28.58617798903891	44.60094262038768	41.64777091481674	45.77218974404806	0.0	-5.428454492453281	52.00014035905256	27.774744393437967	25.58064120992764	23.12394562178862
4.2255531763026415	0.0	4.355496803785434	10.14320199393397	20.84101274151649	4.118189689015215	18.533462247661923	22.32480493906186	16.666282457746114	39.86564756786334	29.435139255396198	17.900744500453136	0.0	18.682275343477457	52.59844498198533	41.23321141819395	85.52091722112763	53.289429396087144
4.23982869379015	0.0	31.828825941598556	16.24251485073527	6.503570968977588	5.307697675102315	2.2713225594723814	12.122679651596187	26.69965528935575	44.65026482013501	41.60969264508053	29.736947922522404	0.0	-19.2338273833052	79.82919089750264	20.5909508504512	6.791024261089167	19.03064245799106
4.254104211277659	0.0	94.57009988925604	17.49518822152547	30.836165595605223	13.31786220587854	18.803221398358218	32.748887796262224	37.25054710392494	67.19456571508536	49.97474588583355	70.03920430933786	0.0	14.476847016655979	39.00678618946313	23.492055598217622	61.12520748506143	35.31668270389916
4.268379728765169	0.0	51.499727751870616	13.343746915816933	26.378481092941996	27.018657815026696	23.834993024523023	19.91858116550149	48.86477565459959	23.364671916071735	43.092523976130906	24.19467145834394	0.0	63.90698903848506	46.466222754368545	41.16082996505296	53.43872281288144	19.273299879186325
4.282655246252677	0.0	32.10261065128423	19.169434356737238	29.08270180591736	44.70630405803685	41.05809915018772	33.648228585555664	45.60011666133127	48.32234674074202	79.54204292836911	48.20186966390957	0.0	-4.938223860189326	13.419698047593757	26.717222812875256	34.431659267572165	64.7501307387661
4.296930763740186	0.0	36.24953519931049	14.454532479635267	16.626248657698383	28.223067713743482	34.29755362185366	78.03214906571547	35.73816840324412	45.45265278211589	71.15730159013536	44.00564973495193	0.0	17.728184647569957	52.31044794278485	26.96852857608918	45.498083007850965	67.46206320048634
4.311206281227695	0.0	24.281632289039585	8.031241600978575	18.268485649810746	16.834305650289302	42.28302829023473	19.60661275545795	24.53159557706151	41.07255307692367	67.9657537940571	27.710528888460807	0.0	25.264907954688493	76.55523943480716	18.877235087541845	51.13040422493963	32.159579640558384
4.325481798715204	0.0	28.15087479890159	9.340839954373108	13.360510260317911	15.3334237686097	27.914782819589053	13.995781195306359	44.526009735322496	39.386347916973584	43.32929512213205	67.67706897146765	0.0	25.855162795157643	66.74721703856588	78.26175367834915	52.35931388126853	48.10195900921069
4.3397573162027125	0.0	32.62675360651899	24.203963231953992	42.86751387333687	26.03458762142478	19.870815735826262	35.75525822544695	34.26226956552139	45.92266189954201	60.82590287804132	46.019749923655475	0.0	20.027080324181174	25.374871175710084	36.40127206219636	24.180845478141237	61.87188924044741
4.354032833690222	0.0	43.685078499917324	10.136108576694928	43.47325216568461	9.39945101561777	4.973925985861597	32.594151550570736	27.517645640646375	17.933256320893395	29.759425498708648	46.5994409480383	0.0	17.731421602340436	34.42049165432298	63.66226541603196	68.97971883172241	87.00952936841892
4.36830835117773	0.0	33.87970157798787	12.356101468114364	28.665253622602666	21.72555705719085	7.467067784600652	85.647912971638	35.70759946932136	52.383997658273145	75.37341866736917	67.34291406008012	0.0	48.18600615941905	24.194854734053767	38.01953767254496	17.04266183508727	46.99053989622721
4.38258386866524	0.0	16.61213504263597	58.78757035307279	40.05011155880148	34.38107956037309	29.47187187321983	30.678858342444695	17.655530665089824	25.841123518741195	17.147031608388865	40.14143623992706	0.0	21.901429546981515	60.88371395891062	58.37052777207981	66.79265258806208	32.91918250011107
4.396859386152748	0.0	3.252814925812026	-3.5297470333287366	-1.8962409175124895	31.022764159691054	11.124089488697432	30.749977132505602	8.206454101835332	24.282719647385036	32.07173021253726	27.90013462517721	0.0	38.41633507663253	65.15526483586342	17.967852436238577	21.41005375587958	39.33898835157908
4.411134903640257	0.0	4.270153468752527	21.75027392296776	2.5162136408795797	11.94218580032307	61.19772596236411	20.385039105588206	7.114105407822811	40.163479020454176	14.429341401993673	20.739198543294133	0.0	-8.78825485914994	86.80002003181757	34.706050721257014	-15.001967510777103	7.022321735424703
4.425410421127767	0.0	11.284748153650668	3.7446964237955545	14.95375419621341	7.999518050376951	24.995960896157964	42.71780988617669	13.479861598457866	51.00648376408721	59.55405775795531	48.38468007358525	0.0	-8.618858173860394	22.114224043088765	-4.143520832994495	26.543856336679006	7.921160774221858
4.439685938615275	0.0	30.203651315030186	8.334526619087448	26.19235635507037	12.543029156696843	22.91351570559568	15.537573664883027	59.21698688761724	47.708151790820594	95.38290357039223	53.60337930917777	0.0	17.764764741384642	41.002998193240394	114.08386524994496	63.687738443321166	58.454267024413745
4.4539614561027845	0.0	18.795945076318006	14.826893230825277	11.849092097473928	6.891635996829588	4.159555659033034	21.13190126232087	22.085606027818372	20.983075447396924	41.71165477928235	31.57755759165039	0.0	31.823085291685484	42.534899675144146	30.30457682333992	93.3050559239345	54.6190511572964
4.468236973590293	0.0	2.055703858123052	-0.43752130484441426	14.010264688413006	1.9259904496260554	5.94775792333561	-5.680450097918845	9.412921306960676	5.677531460467842	36.79088816457585	-6.477530286086289	0.0	41.162497432175705	31.29756118461487	66.585580584072	61.30107111578913	41.29316594248444
4.482512491077802	0.0	67.03712152768885	20.231348435875777	39.005362304512374	34.77416058844231	20.052374654534834	63.56409903146401	32.972141184077316	18.811315388369195	44.047096388589644	75.57929712935947	0.0	29.422598750873863	40.42467942436831	16.345000957726437	58.360492284370125	58.205352761506056
4.496788008565311	0.0	30.412964434723648	40.43840855510732	16.341884255768168	21.500750566773018	6.5629076333024114	30.450443866493647	31.524696449890484	32.35115636811981	41.30322949759469	28.75947582297918	0.0	38.367495333280345	52.260451983224954	8.334205526098897	76.14761019501108	30.902935865762693
4.51106352605282	0.0	-53.49948772030714	-18.14514550450871	-20.931282507311703	1.2041935641704131	-10.707989108048027	1.156924335407274	-10.99336397519878	-33.584437484804575	-40.86893623093733	-41.36919616609994	0.0	-4.0539809369692135	-37.408405735653204	-36.651073487873234	-6.447804292194121	1.6738334809808006
4.5253390435403285	0.0	19.714511015398926	49.52759951580515	42.68222024445592	11.577772366250032	21.710609314206593	36.87048984249019	19.778968047528597	42.77072504349559	17.87678824394843	15.176649200275225	0.0	54.954367416326136	10.946568695963165	8.148379989401025	32.22803686805524	16.743948029232378
4.539614561027838	0.0	-8.60496210058628	16.626709387584338	3.0272834391373826	5.213993889648037	10.512579525742144	38.55232889904825	23.751551785767244	12.356435379098205	6.064676065221217	-1.231666844389863	0.0	19.747329142068736	-9.193225458221246	12.835076696182037	50.946549294594604	10.356633997035226
4.553890078515346	0.0	3.4004932461891455	-3.821586181859987	16.671066871838637	16.575221434371706	44.02971739723454	23.13495824923799	26.661783902904663	50.23569436452393	67.46137185859641	2.6975035844502155	0.0	-8.82984574294391	-0.5357711922994941	1.8755251988159727	27.971783881417117	19.53241384752485
4.5681655960028555	0.0	-16.94404397752203	-2.875524269198172	-2.8962939064704347	-10.643790409310576	18.46975842034227	-9.998687881028266	2.4442907668218252	-8.547376143102296	25.822493696978547	13.464908828993988	0.0	8.966732928370028	40.51522701632209	32.36954351236701	22.8788983930234	62.86178500421019
4.582441113490365	0.0	3.3565285387013883	16.296781720132387	34.64477348859672	14.612055264325106	12.399388095415258	2.5118632621386747	-1.3748320296937668	22.476791301517917	22.35588855732226	10.346106217957226	0.0	-9.760211376101271	32.54524443539215	9.895180072296615	50.10785958086594	45.78254705477863
4.596716630977873	0.0	31.926667767426046	5.643118084067037	22.805718421834005	9.397585278130725	-8.317307867271527	17.918044831612356	28.903337756795516	34.337035923675415	13.021932391889875	24.2008275736039	0.0	42.56381734698025	39.94650591502619	18.33916802938237	13.762028306590501	19.780514684684714
4.610992148465383	0.0	3.9702184964163294	10.946049373758502	30.027673226137278	-2.9092132139049793	-2.3957953229769045	4.331837114991208	0.3311787604473939	7.546188880070375	35.57677535870412	-8.189913525349011	0.0	57.811327860711366	30.460158892068627	-0.6521650850593746	62.23527947847093	36.239520751503385
4.625267665952891	0.0	84.43930675440777	55.53265488142808	31.22967262840246	7.827271594875502	13.40635334212292	22.89990686915199	22.212919017858443	50.3900040400747	44.323362983740054	42.24008740577246	0.0	19.121761433232663	1.4877692811799963	-6.890373262530288	19.180941523214113	56.67254208818425
4.6395431834404	0.0	39.95495217308088	35.06488907154298	22.91523384019649	18.70198921586435	32.801220332970736	23.517062045881023	21.557192334332868	27.877710606513507	40.95891195095457	16.85274180189144	0.0	46.53235213602489	39.227350635388525	53.9371767901678	22.29662067254513	52.63635442734724
4.653818700927909	0.0	4.506795321796976	-6.6439380242759025	-0.721650397234958	8.632432839596488	6.601006987708745	14.823628126438457	18.071184875293685	12.746996140296853	-7.034606193095106	7.811705328527277	0.0	5.727090547855977	19.59553784363555	10.043097805402889	57.433057667727326	54.974384024769954
4.668094218415418	0.0	34.00764647892532	3.240866097388351	0.8418441913529269	25.085978289080195	2.845089289329083	13.687332302603277	23.466037134527888	40.96528936312727	-6.66170539168033	3.470570669430001	0.0	-51.33701489793558	-92.23054264982365	-87.11163154136818	-60.62913922750729	-93.05903484246235
4.682369735902927	0.0	-28.4261671582123	-17.34465366434951	5.099687183957054	-24.67637894703783	0.14802006042017668	7.000318072115501	-34.91882568568674	10.20403903836131	-19.98113090650442	-0.28017046703475873	0.0	22.0941120081277	20.962703855890755	-2.5709400275321435	11.27610110830218	14.238312007923572
4.696645253390436	0.0	13.672883536535059	-13.17859837066127	11.485374541279462	-6.967811577636028	-14.531925014713957	-15.481512321351472	14.396501640094383	-7.657818602868591	-13.57440486135228	-25.248763197484212	0.0	-21.584464218079322	-35.762077472221975	-4.855979265296579	-6.968067955612143	-31.727285382197902
4.710920770877944	0.0	45.07038600550491	45.03547411200229	27.41840378263108	9.000290775595861	14.706222065236103	-2.5643489617895856	-1.9322916902792238	20.883077499102658	7.2196648070573435	51.840601921178724	0.0	39.93696137959727	22.400208737580375	-9.967140933947684	-25.095117601497442	-2.8440633992978883
4.725196288365454	0.0	18.333628449997626	16.599619430618997	61.02997488241906	1.5714653879709792	10.1259051788829	6.168105869666947	23.611637344292227	28.108110602653152	40.73180966236419	16.44818243697003	0.0	28.16640241827499	25.69295523206561	47.51494422563951	22.047319145795427	17.51804402769587
4.739471805852963	0.0	-28.560598086711327	-15.971659180271555	-13.494796814050504	-9.454143457052544	-33.10871611839939	-14.729287764496853	-26.471178461284204	-29.794028076226038	-46.16282928594462	-29.142645681652095	0.0	4.844388897523868	4.927824965852679	-19.192922795840886	-3.6430308476457465	-30.83307839793057
4.7537473233404715	0.0	51.4305892611326	46.6463834514357	24.876013492924343	30.44046630396588	22.613279873261032	39.60616211108271	34.57165680228853	85.15006369310677	35.92056348647471	15.230832466783463	0.0	58.09345207805755	29.738820345683482	28.22096622227615	54.93782051110174	32.34924522286348
4.768022840827981	0.0	41.81504779030105	19.700010569384258	16.911697467413756	24.719840223762883	13.063449356151825	54.53116667501066	17.919818402450325	48.2728469291142	11.561329812103867	38.98683905368182	0.0	17.951325768109836	43.264615810953806	6.693369092433643	20.587833531297456	43.53812769882769
4.782298358315489	0.0	37.92961288162371	3.5191240514450817	6.04554933955159	-1.1098711544459394	6.9341499962367585	21.2295288199353	16.854701460409114	15.573854733945481	-8.502666194329642	13.899804514766304	0.0	52.17281894088424	6.10739693383062	44.071958101534875	82.45154820593613	59.34057378111761
4.7965738758029985	0.0	6.238365344350831	0.19612146836238042	21.228144223839568	2.5028933136780074	12.598788070752109	3.184736501223347	3.2782883135945635	8.282980858125184	36.5667794729037	56.601333554603244	0.0	-10.542413980817	-38.855512424877936	-0.5197989663497213	-5.203527895038831	-8.36525764598751
4.810849393290507	0.0	14.85235469008161	-1.1372153904644957	22.752271555535554	0.025343545417531418	-3.519306656726803	12.808360348921974	20.022969949803507	-10.318327290993787	23.18325427762622	34.80205163612809	0.0	23.2424307808492	17.98894306414671	18.010243759135328	1.8901846317322402	38.50767614339994
4.825124910778016	0.0	14.976329596980328	5.685388762678658	-4.450954975074451	0.3261041933230648	-0.46902675055917636	-12.728771342948825	-6.098098844833779	-11.894246925800472	39.487681303444546	-21.35044319036144	0.0	-44.778807495079384	-8.786526183904881	-43.35414398950415	0.24637947568242935	-29.44588487716038
4.839400428265525	0.0	16.829475732448667	-7.1560792772245065	11.480964351159889	-9.215714207966942	-17.770062839506842	6.47010302064527	-1.4263828710221995	2.784025921071383	0.4542986536318821	19.93935425090805	0.0	23.884367998127747	-2.339843738539454	-13.30013601214704	82.22704466368457	55.87630894833105
4.853675945753034	0.0	-9.861882520092923	-6.167113918634027	13.037720735029342	4.339372061766606	19.522491273679883	6.0867455336808165	13.857857843659126	0.5542745961069484	-8.529525479418009	12.821495792436098	0.0	84.79125906927618	1.755105798222963	-5.105060209723432	12.738622625479676	34.527861505489945
4.8679514632405425	0.0	14.582839346809816	4.502069054784988	18.07999133516203	21.34133559195512	0.571797174236945	36.22378564015027	1.186800882256211	-3.0871206800161457	63.744444169882506	30.12295063162987	0.0	25.2084791656049	15.849294463550544	82.0819505724813	43.083471154262405	30.42967268580152
4.882226980728052	0.0	34.221724175316346	25.362507593621793	5.090647469262082	20.036872862936836	23.960060054054992	38.615973367632016	17.878947842135442	33.120577873688305	3.6204894750931937	41.5952752904056	0.0	31.92913423028734	2.963151931746673	36.31911679815043	5.3309765145537	17.792177045911956
4.896502498215561	0.0	-3.3638941922112084	12.516162380840228	13.452042836320151	12.985232344576149	-3.772139650127392	-0.6062415918663657	-5.823050256094387	3.0326016946791876	0.39100277410137196	16.959912455141744	0.0	0.37763097467600276	4.463104533950014	24.16528000586544	15.964030778360465	23.27775152830196
4.91077801570307	0.0	30.215880390576	24.37315617396091	-0.9296658893936853	5.296852542159527	13.397877165675641	31.72026632246801	8.137402097103902	4.88244816336614	6.026518344521882	21.643833534310616	0.0	19.05136691176282	-2.732821730690242	2.04534770709772	18.330660993795394	-8.679019967148863
4.925053533190579	0.0	-4.583627450881971	3.6492137468555086	-7.47046152228787	0.41054928839405236	-6.8889388193227115	-3.5127690567861585	6.199829594792142	-3.0748017148477733	8.912140864722453	6.103524833704799	0.0	-28.792780370988893	-47.38614581248495	-41.083810582804944	-37.814668197978534	-47.18110988691383
4.939329050678087	0.0	10.03983074542545	1.2686618179553444	-4.334092945817695	-0.3808482581821222	4.584383285763573	16.759253990896156	22.570091461567582	-0.14963384433179616	12.898622977653295	6.653748833590882	0.0	-1.4403519312982975	-27.220074904766175	-14.148017984988302	-0.46147753442521483	-40.80504768528573
4.953604568165597	0.0	-7.1825455175600945	4.7478227741492125	9.694128729012562	1.3806484225471045	-11.421063293880437	56.12384083178158	6.290682429749801	-13.969281705893897	28.23185769668545	-7.78440860816237	0.0	-15.8522672532233	-1.6036365940735602	-64.97017572285397	-30.90728195022569	-28.587956099602856
4.967880085653105	0.0	-4.852187149412896	22.161850533977173	7.585891569031107	-10.508859486461082	15.991549048711692	14.278775972239965	-9.269025350266059	-13.06775806181113	9.334666913343002	-1.1415155955464462	0.0	-10.019417458951859	-24.88332081035032	-22.982721603531417	-15.614755290635326	65.19302059273497
4.9821556031406145	0.0	53.992865341479444	-15.756694342182078	0.7432368412269259	-11.919275972105108	-11.192426112791422	0.4970203589535385	7.574621041249629	13.521132785338214	25.332751809433272	-4.367076564127168	0.0	15.82109009978711	23.98035176692001	-14.197275609393225	2.6412133278451972	17.15650534522454
4.996431120628123	0.0	2.2297115427003673	2.143348158751052	21.705481211465603	11.83214719039873	9.937544978580078	44.37396725315995	17.413380770529827	41.49571850673592	17.931978782918023	28.404349842497147	0.0	9.309685701033946	20.04383219990041	12.249973643445886	41.01100766015878	21.846768201828603
5.010706638115632	0.0	-23.129350931150494	20.961244495925182	-3.9812945698433135	-14.485036474799982	-11.161028992958766	-4.473511061044317	10.096519602127373	-5.388024736264974	-10.3233612809862	-22.19289771248715	0.0	17.416572227603	24.244832297346484	21.593646301358554	32.90204114043173	9.032230532304881
5.024982155603141	0.0	73.97867968375947	17.547658690238315	16.836580932183466	7.7861067149414165	4.03635619547218	19.273337789201992	19.467143669713945	52.21337577205464	67.33471126169675	24.753605114245886	0.0	17.683291002318878	64.42455145131129	74.24634482001821	33.34810420194904	35.820566163358464
5.03925767309065	0.0	16.25276044397215	25.709165451837936	11.34953105621053	27.225284458319724	9.759409143536654	30.012765105604817	19.55738727171052	26.04330383859243	14.438713618890528	29.42350393369876	0.0	16.302319310757934	8.324774451604924	30.369154370100702	16.461094815507312	59.424809856591
5.053533190578159	0.0	25.517372683405128	18.982329630522525	46.30450293193237	12.578412375930919	0.2820138310451389	33.94199555529949	18.372611896454135	30.134138951892858	35.54648204450148	4.44272821207832	0.0	11.64121138650833	-2.31956803216583	7.859176338959477	3.838930803301791	27.779480698465598
5.067808708065668	0.0	24.420637739146436	29.418702442993087	16.905642311281937	1.8362963656816733	7.506507516963878	20.45851185224424	18.957760806663572	35.78479084909781	28.587572477324343	46.20785411684915	0.0	37.08738627758299	-20.660379336335385	54.993769759257695	-9.949323312624037	56.24599715451093
5.082084225553177	0.0	-7.2167845411869	-14.442109570821783	-23.202689075622335	-11.707729977402328	-12.624249836994107	-7.776526088978656	-18.219507070606653	-24.29934780166605	-16.30402608615833	-20.900615539335714	0.0	-2.3178331332226536	47.29638137421757	38.435157079563695	11.287920522757215	13.505016412088356
5.0963597430406855	0.0	-9.784403368751848	-12.570022900271649	-13.917615957593839	-5.484947002344096	-1.6935591423032073	-13.609839483336064	-21.76530351370123	-12.676401029181635	-10.482180737547615	-13.708153711474633	0.0	7.687077954097464	-0.38250331546525773	-4.107888605404688	8.946147904022794	-12.520118569952906
5.110635260528195	0.0	3.950227329952323	11.069838464268644	0.49624860189857317	-8.853175564366756	-6.232950983015602	-5.46760565862265	-9.894822787170813	-12.150233310562786	-0.26524931708611993	-1.728346066107202	0.0	38.01449944070702	29.377212231589212	81.88330865744629	32.43900463149169	43.58215926751153
5.124910778015703	0.0	-31.068234188142874	-16.16933142595128	-15.086467320991321	-15.47997974912055	-31.305685143524183	-22.18569765600501	-31.48796616847288	-29.216306889408685	-1.8231923771973193	-19.058217028798516	0.0	-0.23971261830858728	23.254783416231795	15.78901272251792	16.147789237892912	13.963118074317672
5.139186295503213	0.0	3.0739021807032723	-10.609498213544308	22.431948532859828	-3.0202260314459064	-7.963393530882482	0.3403766613561851	20.401404333722347	10.051360104363788	9.900662117918046	-0.1661441950049557	0.0	14.950099283369603	80.0937690950943	46.47329293736763	24.41178692090528	50.549277180865296
5.153461812990721	0.0	23.385427152609523	26.395269635288354	28.799347723985413	11.040995813408685	21.559702766694485	17.648836610393683	12.88667151286454	33.83131277000796	13.065932478584681	25.154339801008046	0.0	7.745539405120896	44.700881078703	33.89500166248577	18.869456031426655	32.41347113667136
5.16773733047823	0.0	39.054517711484024	17.99207389555587	40.12785346812292	40.21430134874023	3.255578665339468	38.74310213910049	-5.961581833961815	38.7052240447089	18.47113744665909	25.099404382143774	0.0	76.62565647294475	11.543674417920426	31.206262626818	61.97797996432411	12.543508541026682
5.18201284796574	0.0	60.40103922763553	45.265738696356266	20.84081229175112	13.045627522775723	33.86885791266069	24.59647067091762	12.238405027288476	32.7195970530556	34.48272507084749	33.84518874097158	0.0	13.922626751167302	37.23278853895503	-12.505072653274338	8.011317402389881	43.00999028163686
5.196288365453248	0.0	6.5171840522917135	8.807395631940757	12.99978044670332	29.05799495788827	6.517191328741257	19.15984768709622	7.57774176797107	21.70494133739072	8.000878885908785	12.42663980107652	0.0	0.619712144136314	31.3551443635749	41.92600078108907	32.58496067244905	11.08682292278848
5.2105638829407575	0.0	39.56959674034859	15.57422998952303	-0.5045463166860084	0.33874889341172415	12.63755532783822	2.012530759962319	8.204209940162464	0.9667233509402521	11.7095129195931	-11.188856753334964	0.0	-22.18156830057553	-34.39131643929304	-21.96509155536401	-5.255062448065799	-49.321592191238196
5.224839400428266	0.0	-47.68165633517289	-24.569178514518132	-17.9787778776384	-32.9034649679581	9.638823128086099	-25.267259577074068	-20.887131791589958	-22.047470507702517	-13.017272261522333	-44.96306381254009	0.0	8.94034583394144	10.01008021229629	-1.9807078199978658	54.37390788093066	43.18980089409368
5.239114917915775	0.0	6.8485568607697855	5.5977943085936	-5.894278404945269	-5.078405724776829	-2.260873076206738	6.361795447171744	-5.882947388362934	28.21217791372814	0.7791628792642581	28.880701350381752	0.0	-18.545368152123658	-14.043908120661865	-25.113520208967213	-18.369522670940253	-4.541129002060226
5.253390435403284	0.0	-4.043123785482541	-6.743821249899206	9.619446909783909	-8.633643875641823	19.976006508402445	-16.76206849120993	-6.37223892694946	18.952033057873173	3.857020013423786	4.407108281398518	0.0	43.784047089984995	2.827185682913043	-2.329747867181326	35.28391283180939	69.00403737040905
5.267665952890793	0.0	18.105281888113435	20.073968692896273	26.455973793122066	13.783531384692742	39.564975463855525	11.572964049996074	48.59402891988662	31.923741414702736	21.345308055542084	25.10364991056169	0.0	68.29595244306168	48.28383536170981	51.63463346860717	53.8369255884673	54.26165269806659
5.281941470378301	0.0	0.5852158836477466	22.132768777941543	16.47888335188548	5.349654927111759	10.963738556197121	-2.5851907375715957	13.237763439981224	9.898839179509952	5.139477839982648	60.311292969231985	0.0	-23.697740162980274	12.059631567675682	-32.10677723115349	-4.106661356944394	-29.11465829927448
5.296216987865811	0.0	30.580037402272996	16.318371384831064	28.18694041887577	35.10555600866366	44.76515753590759	14.753890901047605	19.27700528221608	20.649334909061977	55.21773743301372	31.750231952483155	0.0	72.30307555149723	62.064709892805425	23.094838744073687	32.97760773437947	16.958907665832665
5.310492505353319	0.0	13.687821008751307	24.18486667269243	11.75025501634934	-1.975387428051798	14.752094367581526	15.631331822727798	13.831101454541887	12.003702462607832	29.669819030075157	4.356094021155754	0.0	22.526275821148896	-0.9408855643976368	26.349893155932534	49.247797016204885	24.379497920780363
5.3247680228408285	0.0	43.580708678474785	2.747686781200787	-1.892194653744682	-3.5980520612659337	-6.380476814956184	5.953106216053157	-7.992244388300837	-11.82973061281306	7.182724642273157	-12.938320946908663	0.0	-30.314885074415844	-35.484546292113066	-30.70421902368181	-39.38292129649508	-14.817729345740414
5.339043540328338	0.0	-21.92258039454121	-9.463508078480398	-9.091470166923802	7.708388170825131	1.4855539563859304	-4.978318859406945	23.753903867044972	35.60907032058326	-18.68408005946972	-9.37823381458816	0.0	12.399271277872622	-23.824522976358416	-13.270800453046924	15.563967699667081	-21.013299812952553
5.353319057815846	0.0	-36.11503783927324	-19.95929432532842	-1.4748284112186738	-15.39695358874535	-5.489199008915414	9.813306293992984	-4.686148027242987	-19.32611324091634	-9.31830152817289	-25.402469556924174	0.0	3.932452767346839	-14.284811986728405	-14.895473069689336	2.0457717256993564	30.48743093200523
5.367594575303356	0.0	26.03121863343935	15.562064422083022	37.289762167499056	14.449949222984023	15.98177243292248	21.23208300308565	9.396045445157231	31.21631628305641	2.7932418605516642	8.740463176939471	0.0	74.61226375844213	14.1925882533482	1.1820582006652738	17.78999855436787	35.44046348221687
5.381870092790864	0.0	26.786632914023635	17.792369251501462	27.793162647939848	30.84253901638582	8.656146301645602	16.15597306142235	18.912918083021925	32.486721541699175	11.403296718021426	52.12019801688331	0.0	48.03376574524265	34.9983700793201	45.87187511166012	23.676192104796243	62.49429201044468
5.396145610278373	0.0	62.56962309051588	41.67587413848702	32.14325074512288	21.305973139353604	9.636279052381273	24.408963513403368	14.480608769404364	26.153258164863555	45.57788338782479	45.744799881003786	0.0	49.513902700683126	71.81784992999434	67.01594957716185	35.23575755355437	30.78616984751741
5.410421127765882	0.0	25.156632755491792	22.01945756572571	13.907486866709581	12.955817460803841	28.446562666143983	42.00673415244679	11.41345441268586	12.044186695196743	15.45337554305484	5.957604027673375	0.0	40.65455467003971	15.587620743785957	49.86701240351055	83.70935773165154	85.22888208491902
5.424696645253391	0.0	-9.076838252879352	-17.592573906654906	6.685272642625253	-25.66370508923853	-21.799813114857752	-18.480424031320528	-9.807116792946399	-10.541386383465218	-7.3190511408955805	22.34889860035167	0.0	-48.93991527255013	-55.81374474713055	-15.542514822159244	8.971765285913929	-29.194708262854615
5.4389721627409	0.0	-4.924002168284775	1.423754517515557	-10.659388301464473	-2.7038229243234597	-6.483828674434202	-17.069175051025137	44.489707300587554	-14.20128759244007	-13.504818064210825	-45.19444989670048	0.0	12.864255339830759	27.199477527443616	3.1686954913439997	-3.5921601917200885	-1.5381263121199562
5.453247680228409	0.0	-27.330205044077946	-7.414631329415502	8.214200475655037	-4.734139783739925	-0.30700041744513984	-6.878035259007581	16.227916251784688	-10.303879151534613	-11.559593178900876	-3.2000607205415914	0.0	10.474510981356351	15.724325591177504	25.060509324790882	11.340345807195947	26.673682867822826
5.467523197715917	0.0	2.774516105894739	11.57784719815517	0.7160272663517603	-0.5243304227709226	3.789964872240756	14.9079203594696	32.3531829244224	2.329305472369942	4.398234897551904	3.6533905560333717	0.0	-29.54123340537209	-22.175064232858453	-24.460960286321132	21.654032543266556	94.2224773518646
5.481798715203427	0.0	13.711280201127884	7.525938933333018	13.708107529339149	2.73453898879405	-3.7407110744773737	-3.648651974736493	17.3807911838446	-0.057391081513726204	0.477316858553512	-8.131917763095394	0.0	-11.153537725217687	-12.56755007791763	-2.306693769912982	14.41798605192573	6.079285536198542
5.496074232690936	0.0	43.17319654462278	11.28397392887742	28.664591452017625	28.32422468488797	-2.581752493988516	11.894870976816573	16.0452181497807	13.182740516488767	11.031160113993527	19.599528156699595	0.0	41.91359776368647	-32.52934091012931	-8.847763877666186	3.5256737246184278	21.093039226154282
5.510349750178444	0.0	23.504755778693447	19.031534039175718	6.754545511156516	-8.102321592071165	25.649071922957845	11.10542109878346	23.185414971651976	38.941589326097116	22.340552500511944	6.8691337906158125	0.0	-13.39020241144076	29.043414460266487	-24.384797997796998	-7.154282223879679	-7.9863578513544065
5.524625267665954	0.0	20.273647304726982	19.993436051715317	12.742161075088976	-0.0028986750149711756	15.055806330458514	29.37778804728591	20.74044450243825	18.106367250540888	-0.9285867720376133	4.98277716942593	0.0	17.26444531496861	14.22815919785	-1.9770732195693779	14.396459550445723	5.64903264767905
5.538900785153462	0.0	17.815320835779687	9.083225349825891	-10.58455494100242	-4.5631109683428015	-11.735376909418681	12.345272550962964	-21.13984301399152	1.6991457296490036	-25.0843870035355	-36.10388700334002	0.0	16.208475948258798	45.04877112212169	16.576253137493744	24.73656649583797	6.446158302655624
5.5531763026409715	0.0	22.94874693886376	36.05578560993844	32.45204866978993	-5.595948913502463	4.845052450592822	4.913931993482705	12.745927196492106	29.87341003022562	40.09472654765777	61.88731112746489	0.0	-18.74673474989108	-23.15263859576136	-41.86072599180904	17.2279862246043	-7.870455454221626
5.56745182012848	0.0	-29.47840250713653	-26.806133247156332	5.352753114901014	-17.022132731567613	-40.33810762068136	5.685059567528974	-32.20244539657816	-36.25564698286958	-17.503072894055325	-41.80238376132969	0.0	-43.561303394564916	-42.61782877500147	-49.43045090912085	-33.56330227357746	-44.19150609129589
5.581727337615989	0.0	20.377912934993848	-5.9500908679638105	11.05075044910607	-9.536122831982368	2.27532152178318	3.5721694794185157	2.626633919394022	-3.8234541022613695	-23.14238091876668	-9.931324994889051	0.0	3.63103279004566	-11.533904024876234	20.54035477391696	8.099876820490174	1.3393084954012493
5.596002855103498	0.0	12.62768813198481	5.6607137519214605	-5.577834967506419	8.008738816629897	10.053910162644977	-8.330885744848507	18.967175696467702	1.604657323167386	-19.441670763340955	-15.548460443523817	0.0	21.631965235922127	3.784850934997803	33.42798065590804	21.230176173908283	23.377627914364886
5.610278372591007	0.0	12.944843985471831	-0.16535723887610473	-1.66550575469878	7.8836562373136445	36.02912400062172	9.72758652884435	45.976376894068586	18.497143360503927	14.534536715911582	1.169135586032244	0.0	17.005499161745167	-6.82134563058531	4.08825266319312	18.133378516847095	9.417327249498937
5.6245538900785155	0.0	-7.187487157808452	13.410458407768564	11.943436890981898	-9.027266954147876	-3.597131450441241	0.32329026604749606	-5.575444213687964	20.630871817527723	-5.125912151570947	14.707818217325451	0.0	51.58732441411535	-16.523447048341527	3.7082026848090464	31.50895558783206	-4.375400712307704
5.638829407566025	0.0	17.550187308552527	-0.09730845897168748	8.761176862503463	1.2864562181106458	21.932520069968103	2.027268978686893	18.94913757396221	6.188778959248911	41.25707692483577	11.696663869720862	0.0	19.252289726898322	-6.85550421893951	15.184379400321054	9.709713312016847	78.78301024460208
5.653104925053534	0.0	15.612007234299057	-8.451740342251275	-8.705117912526033	-5.082675985993409	-4.730125221419186	-1.247827900190388	34.103703458196236	3.699790457029052	-12.943564934561277	-0.3487726405041873	0.0	-14.255327609333944	9.3469638606659	12.580002123084508	26.517976800667164	-13.811411545572643
5.667380442541043	0.0	-19.574005746045675	-13.108507277304902	-16.32051585265729	-1.4912676539894731	-5.757838029006168	17.906649126138614	-10.740231641679653	-21.578206435635426	8.772250936781711	-38.90291488272511	0.0	19.701009995236294	28.85589028247783	23.30833810005058	14.744615509646687	32.04251330030158
5.681655960028552	0.0	-11.377512832721663	-7.176523568583026	51.1924691520972	-17.13155136288565	-11.36001563171019	-13.855583674330237	-5.840884728393832	-12.0568256695698	-6.184471066072438	-9.38095907396333	0.0	7.702564579238009	-16.041498240758553	36.16868740755468	-17.44002978488166	-16.739670588595533
5.69593147751606	0.0	26.993779245063724	35.87255191470872	-1.2741684712926327	-1.8315996443545048	11.089028321274958	3.948197003455843	15.691291111057502	21.484276116973835	82.92298740700912	6.272247739646684	0.0	18.925015316828976	-21.233234637303475	-17.634614136701487	-7.010855943516651	-30.88152727957568
5.71020699500357	0.0	56.14390332949255	7.5380293723955605	-16.46709639295853	-12.386729896057066	-5.672647330513375	2.446962613756051	9.640761419179752	-11.126681268882917	2.4291397409386453	20.68236438628146	0.0	9.284828212892036	25.185214337176923	-0.4415834637466876	15.31523256871651	9.636775174472751
5.724482512491078	0.0	14.67705641699499	46.4796589077631	13.083913356266656	32.263944315513186	14.680178785602482	10.19702342457593	30.576977424393956	26.808293916624713	20.922658991136288	80.22733470400327	0.0	46.77659134335767	-12.107646467485695	-13.273427174238375	23.271352015312402	21.98873574486573
5.738758029978587	0.0	19.164361402329977	-2.3507137087479038	2.038607661106323	15.2256513640317	25.83190686426587	45.764059888416284	-3.6957050255907355	1.2193564098791565	3.4083301997321	-20.256884008361784	0.0	6.661229389314575	0.7055657004976407	52.48827520619133	48.151574601394785	-28.045314146246632
5.753033547466096	0.0	7.127600958466916	11.376328930145304	19.6103193131722	0.12112990730826696	2.45614816681914	31.332941491183433	17.28868761026414	12.34169252924788	10.755137488301429	15.13043645600719	0.0	-43.97577442344511	-67.45089644689297	39.599656802013975	5.196344031125173	-16.204664556912515
5.767309064953605	0.0	24.55769166047539	1.5275165063855125	14.745873102884376	7.0879291103899975	5.164753799605027	3.9280165406675516	24.789209165362642	-4.207883541155407	19.03558285626364	40.88570711712946	0.0	-18.150971708823967	-36.32806623408781	-42.29748132788639	-17.36035735285987	-7.2053372057047635
5.781584582441114	0.0	2.848558706499584	13.097560005008402	-8.099602377377796	-1.6875103957380555	-1.5139680586526973	-4.712260945406507	2.4883040560275873	6.1516844157296084	5.389520528989241	1.5318991552819685	0.0	58.055180670556695	25.16893365018918	-2.457990668038912	15.341992368534614	62.84931913403852
5.795860099928623	0.0	-85.7804791276944	-56.392948376976754	-44.712949228805506	-12.818316063587977	-47.593152642040316	-24.79918256324869	-59.93848493481803	-58.47129127607556	-61.36786317352038	-84.3344826129161	0.0	11.90113879327976	5.375083345544534	6.066407150717573	9.90578692424348	17.020377444768716
5.810135617416132	0.0	-114.7312833008964	-86.205610008697	-76.40857701265284	-77.4268625562104	-33.86829766857245	-79.78370558177019	-70.76547405532249	-92.22271207661959	-119.59461638726806	-78.95081597775935	0.0	35.52905545302101	-2.743548039627788	-23.47321609766822	-14.552071297860747	-8.137567702231273
5.824411134903641	0.0	-9.729648572224614	-14.908100817999653	-19.12524030771774	-10.798649283810466	-24.654395879589607	-28.574927131631764	-12.44431208443182	-29.849141541063187	-21.881531262345685	3.6911151579963866	0.0	28.170095504599608	-4.55205111892569	-11.847643213036353	1.1748860890226247	-11.049578682029995
5.83868665239115	0.0	-24.688328740636702	-14.820423490520131	-28.606281510875277	-27.37764587522327	10.035264811951885	-22.94069049629853	-18.1740009733036	25.931104846484953	21.600887642713758	-58.864271093232915	0.0	6.013638015980012	26.025504737890806	10.035027618508263	39.428689212431465	11.092675361073928
5.8529621698786585	0.0	2.247885213489929	-3.8592952529275037	15.223118078545102	17.354408477433083	5.473869039537917	4.2553042306559155	29.990967050040197	32.168902658388646	6.186214597416302	-3.251889037893992	0.0	6.688470993360736	70.8295480484502	16.79502829963584	44.64624416628143	75.78774692003371
5.867237687366168	0.0	-27.03817134947529	-14.332194499554703	-0.36913933571157526	-30.442609969784797	6.189906560677636	-15.088767307562474	-19.026170597278025	-5.194491559138918	-7.160879600965645	-42.52407225849618	0.0	18.178339820761963	16.620748383842415	42.92135767644846	28.57577336583917	44.50472423159456
5.881513204853676	0.0	14.610543807573794	14.064066978968047	9.794840153996871	-8.69519867362377	-0.9274995787477192	9.31843081952977	-2.3875386225937274	13.038482292867693	-1.9770940984968894	-3.40838546685284	0.0	-21.701858692748768	45.008455009602876	-4.040965233874499	48.435669467885646	35.12261690655543
5.895788722341186	0.0	4.589182028900232	-28.864905723005577	-30.092219358551887	-27.089249420421663	-13.579990503581598	-37.63701825672739	-43.487286843804796	-56.02210692356001	-41.98120461441016	6.639267104328427	0.0	-34.85993460942251	-54.013482827223086	-48.322052774285446	-27.945962035641724	-22.85012739719876
5.910064239828694	0.0	-37.80222338500286	-14.786377879223654	19.513648151640286	-15.832668943379245	-21.387343192725222	-23.15300872618912	-6.56987278043483	-22.39424776732134	1.657253871709034	-38.90107438585361	0.0	-10.276836813675247	-26.437865409794888	0.3217911807745347	-29.331405271721362	-4.0010886564531845
5.924339757316203	0.0	-9.008377453050063	0.9666825631563335	8.443512687291978	-3.2857351767294567	-10.640505247658194	-1.4965852699516393	18.07409531928776	33.57420764429027	5.259736877647085	24.891346774389927	0.0	-17.957208221658377	-13.598766552736963	-29.794862814597597	-13.168813170272509	-35.944921109172654
5.938615274803713	0.0	45.34265391361874	6.630469608214133	41.876659498602635	9.02330792356252	19.673466683514054	47.93437933840749	9.759303651612193	40.8899212673037	9.186781199017089	27.537814253853263	0.0	21.929331354443576	27.611295872787544	-13.034497187329434	18.780302815349174	20.654998018479795
5.952890792291221	0.0	-18.869270752274232	19.940655474671754	3.761275982082427	0.5057510420797484	2.0558868195995847	-0.6362604373755644	-9.008308786167474	12.715059183070615	-10.697354129347852	-24.04445467097118	0.0	38.02175876175603	17.476571715360954	5.35221773671553	4.517579490855573	20.25418746623646
5.96716630977873	0.0	52.91181374311675	1.1147735059324728	17.86977814526147	0.9902366552190853	11.443211931185266	38.168292264372525	34.65405840776543	22.923819263325043	2.050592248536764	-3.5450559535817074	0.0	18.77091817056439	2.54358380070795	50.58287755057576	37.169720855413836	16.27449763271609
5.981441827266239	0.0	70.44047103002224	-7.2911159540053205	60.25656373311429	18.079684512427423	5.351357246256651	-1.9042974513912894	30.777535298681148	10.764607481970165	13.887460219884783	42.534900451070556	0.0	50.83904620122636	8.913227566102957	63.61092949692561	8.270141391402145	9.305219382173293
5.995717344753748	0.0	-21.656978317560426	-11.896429259027743	-9.90821087982365	-11.616370170982949	-14.538229579619562	-0.2186559716930688	-10.369146684949166	-34.37442035652422	-17.987840075859687	-47.512188911210664	0.0	6.586380493291106	-3.3361241774537502	-14.165454015737215	-13.038432719806439	13.847513329129395
6.009992862241257	0.0	19.510911324981443	6.117151689463923	21.778049988352397	-13.507527516367148	14.223355736813835	9.296993370656754	43.73567475054811	-2.2008377193470827	-23.562496528871325	-2.6573724955838616	0.0	-5.069358628069038	-31.69131142699605	-34.19045673773499	-10.763116355987059	-23.559125938092773
6.024268379728766	0.0	-32.23434545433301	-15.851783230191007	-19.832595791457006	-31.261875688255763	-21.41265749842445	-1.6032956639531037	25.232659229865046	-19.716630545190622	46.65238258500292	-35.9603810091125	0.0	0.07264940615399709	0.98319017783208	61.339739349013854	38.2233560656904	44.247881943556216
6.038543897216274	0.0	-2.9806899865286756	21.784690474822167	-1.8790602247816106	-3.948504994342001	-1.8628510354880787	10.38826134158597	16.477571049599533	18.16799747508368	7.085951334846913	17.192057925905967	0.0	21.029320482309796	-2.599639519279472	29.997346690950984	99.82749525034522	34.8304646021638
6.052819414703784	0.0	-36.09749738625407	-15.492977033773771	-7.907392499130736	-29.28204396957882	-8.427539929022398	-22.295968295427105	-1.3326237245452957	-41.82777963140133	-32.689775143032705	37.99390347337249	0.0	16.630689710097812	16.077290202022912	-13.56849159617176	9.546571252734877	33.07887629527518
6.067094932191292	0.0	18.098870640712263	14.609625896944213	22.80654898993673	8.50829236294195	-0.8328839225976967	7.759865397178306	3.180512025129612	26.071079485138796	21.23107660005237	61.91628223981965	0.0	-13.021436628384158	-24.59817045076786	-3.6375684124947383	16.665512721661674	44.338443434704864
6.0813704496788015	0.0	28.57583859820033	7.784673975636075	13.189224989672859	-1.6590717409727664	11.365486375944652	6.177993198852513	15.32240098160784	26.55539547170147	1.1543740188344551	9.476999050528336	0.0	6.433264223683629	-2.543930203938693	0.5027506786821111	8.67682950886158	-3.815640624999959
6.095645967166311	0.0	30.804010765548483	19.486325470705797	32.56982133459097	13.27955828110168	26.236140720156065	12.420127543299362	44.455900012131785	9.915053158449348	51.16364470382896	33.109409966055736	0.0	67.30975981155109	13.662318176178802	15.306366428937379	3.4375342748804156	7.858740662781983
6.109921484653819	0.0	-7.635638978536145	9.36662094934522	18.566568858326363	40.3168262285632	10.37801808615399	-13.060926119748347	1.1087686966207502	-6.992913822929507	1.189525205563205	-17.697173174265252	0.0	-15.219836727696233	-16.275594420474775	21.826220697874977	11.605409117777013	-14.684160717398736
6.124197002141329	0.0	-47.80297887935212	-30.139865314950757	-25.541044538539747	-20.832999176644492	-25.026878452798915	-20.79249085689805	-16.949446338599802	-31.641308744131013	-44.94998401998609	-44.87629579090481	0.0	8.753953805035094	41.37141024423864	25.206030211940693	29.303507486247053	45.75153767922204
6.138472519628837	0.0	23.010562910235514	2.2445208022501157	-0.18063080654531546	-11.941307191753827	-11.855178823313546	10.796743632255785	12.03289216866142	9.328193441991521	11.706762949974166	-3.258420773555037	0.0	-65.20141665306342	-71.40711153928433	-76.40445334688575	-44.283802424938905	-63.133888935935815
6.152748037116346	0.0	43.240044210890844	17.894483028491155	7.7263051681677	5.809706362943486	-1.5740467807763663	-1.451695788018823	1.58720752587891	-1.2932489858895744	9.166402651660212	60.07237877292919	0.0	-11.259353647988997	-2.876091047423138	-13.109420159180534	-7.862374306623101	31.461245461546465
6.167023554603855	0.0	-21.628420428376693	-1.6218800320697315	-15.157255609404721	-9.753406628164443	-13.978442422552547	-10.398820337559174	0.1875086406175036	-8.068110524952166	-14.896892630631575	0.6806386174281607	0.0	-2.470242860486304	-19.299382701143877	17.198807724044826	15.649281807773631	30.46160074171477
6.181299072091364	0.0	-43.44598959841458	-18.8950368414023	-14.192316239087226	-24.512307175280256	-20.575556106206253	8.502953102762659	-23.267671228008034	-20.407830149203445	14.788440118007362	25.52749456144438	0.0	11.168512264636725	-2.120253314369991	21.09131139386308	22.97578134795283	-23.485068478573826
6.1955745895788725	0.0	-14.998432360056324	-24.79835031147114	-10.820691587863838	-23.968055019752065	49.913597540770326	-3.8429670432114604	6.245303019119631	-7.687251532822188	9.170178364201096	10.655053171968481	0.0	32.82304616685189	-11.180415873420127	20.629526385742	-9.220730362813836	-10.228778116451931
6.209850107066382	0.0	23.096486100343874	3.4394777849952045	4.775930495519511	-0.17443466053936477	0.4390381052572355	15.452391041519952	43.8856507946744	0.6231240527248973	62.23151408051295	5.989030128253632	0.0	61.28407600136133	15.911341585726364	24.717715656719463	36.10797612394357	49.415084971966174
6.22412562455389	0.0	-9.7888221338449	-6.268674495069055	41.5379457351474	-10.697132874703847	4.273508675020052	-9.879573272229004	-25.855952902275938	-9.202686334336594	-20.488739591466935	-34.123462036818175	0.0	20.053498528945397	18.546730769338392	-11.061820312087143	-23.93236032836236	-20.30269394823356
6.2384011420414	0.0	-17.423358315363103	-12.85780207349048	-2.3225625741652958	-25.36700126564638	-29.17019708557116	-34.90571104503608	-30.855882189322717	-32.19159682401345	-36.325389454035836	-43.65541639075888	0.0	-1.8360274272178296	-11.395439311802718	-0.9280207748536308	16.25699591631678	5.255413977424118
6.252676659528909	0.0	20.446160917815515	-7.4037359813229235	5.100383771032642	8.632088229706913	-2.575025059042672	-3.0883246144416137	-17.49483240605878	11.42221166879407	-5.214864494549432	-13.206073984997625	0.0	26.63045973830981	1.9935322883231852	3.483025582316787	-5.521544099727229	53.865375437117414
6.266952177016417	0.0	-10.87450444295721	-5.39576858767828	-0.8892091317333753	8.508765600566564	14.652929988394666	15.100214905565133	8.342593504002673	11.54400901527239	-6.1980789643570695	5.124367919177984	0.0	-11.132856771249582	20.242442152938157	-14.692158502081	-25.533742734888513	-9.07689809694874
6.281227694503927	0.0	-40.20721532700154	19.675048282933304	4.620575877673811	-16.459506079204697	-19.45355782487488	-19.958941146740408	20.312389037333972	-18.538821535164104	-31.538057397171496	-9.718752360949939	0.0	24.600090067009045	39.68374775211594	39.64493827384663	-4.994712624100109	13.11475042938211
6.295503211991435	0.0	15.71836623171023	9.309896016844537	19.172238591648835	-2.0586996898911263	37.053223549909234	6.068663305618007	23.338835787955837	10.567632766237566	27.309934223095688	-11.26788031568492	0.0	16.13080932025006	14.492918827815755	-12.103618212779367	-42.4281256347217	13.023924813062898
6.3097787294789445	0.0	22.152590072710943	1.6905490366185436	27.668712609132697	33.88043957659403	-1.6241587102738995	12.49116985027884	-7.1056133714743135	10.731993812023173	2.650472338311051	26.476859625784517	0.0	16.540269267127687	48.47289094521278	17.60918778072047	15.819106372679105	65.18184380318321
6.324054246966453	0.0	-5.00746899345512	-9.36979245347945	-27.050476143579186	-12.305155378666848	-20.490475704420735	-17.65817990678451	-12.56476852052547	-29.93212610258322	-27.121462295486733	-30.99477103694764	0.0	16.670404504202214	42.29452723324435	-15.14533022244089	46.21299899903073	-12.065442573443494
6.338329764453962	0.0	-10.780576722314136	15.607259181702988	-3.6092473126392943	-5.756406122856931	-14.259917691655685	-11.846639864050756	32.361342631948496	-28.71510185986647	-21.97475342083514	-43.678682951865554	0.0	1.5829772769418746	-5.132120504723994	9.150378858321073	57.437870243196855	3.5556519445628045
6.352605281941471	0.0	4.337727588532827	8.207329693039313	9.330634763294444	0.38201274560857706	-0.4329472086665666	-11.51001856108681	14.068963272979467	-5.133536078768037	-7.306871188682568	11.866783692573954	0.0	-12.966265684342067	23.756239587681133	8.577450585708899	3.5750018030823805	3.2196684295572986
6.36688079942898	0.0	6.711776116847678	-2.8897724590587544	14.57306802410244	-2.896416495089743	15.67313335404063	9.873679110144131	16.94124233700976	7.472349958694054	25.242030878942426	7.217151382057902	0.0	4.499491771184642	-4.586845643137267	-26.872303767325576	33.50351386836364	46.50488017286715
6.381156316916488	0.0	-1.7490752616777179	15.090782188931414	-10.378447591236407	25.987755213375547	2.0556495599427858	-9.894294504810292	36.08284245687792	12.61199325832241	-17.448735417913838	-24.1378628799377	0.0	-5.504998868849193	-17.036582595257453	-23.080469844569766	1.165355657768231	-23.77708283881041
6.395431834403998	0.0	57.48077898021128	5.864859136580385	-6.451735165826278	-13.70634900944237	-2.993760651531428	-24.15342080481256	23.870199716004684	72.06601747026065	-5.927559843965337	4.309310762186999	0.0	-9.419383294100173	3.57647461994533	-13.577880553933197	-11.177655722922331	-2.034326597451475
6.409707351891507	0.0	-11.329259446639544	-16.17581191984658	12.90206568888982	-5.82139261434783	13.718228809012166	-9.19856472906868	-3.817927995924579	24.9365141783951	-11.721414509347888	-2.497517247112013	0.0	-36.01627690567546	-36.76116417641806	-34.611824021698716	-35.12609235606254	-5.158663685499313
6.4239828693790155	0.0	66.4325925007012	11.450573676946785	26.33527449187218	23.483002754397486	4.788646703462717	22.9050526865352	48.124599164002895	48.042839000513425	14.891661209474032	47.84255123855954	0.0	-9.248364775703925	-26.04004447573929	-45.93271185710338	-34.60671449121727	-32.137218140951155
6.438258386866525	0.0	15.512323931526893	9.866074274410458	-11.035687227116915	-10.736336992779966	-14.276076657116961	29.454049613184566	17.449587444406628	17.446593169769553	-13.37755334909142	19.48306260650026	0.0	26.048231468344458	9.089982699810514	-11.831008469252177	8.180934655981384	-35.42971900396209
6.452533904354033	0.0	13.90317974918745	-4.502604567823723	2.568688047430357	14.934250462745116	6.952530673407801	-1.8535434803557704	-2.875556572397632	15.719664750999902	7.557931798982308	-8.44471764685169	0.0	4.5778685778547565	-19.60035643361471	6.677309464333891	-21.144016755638273	29.966740660800834
6.466809421841543	0.0	23.695621174671597	-6.995948660786721	-2.5370357275045836	11.821276633043562	-11.285109652068645	-1.1731244943311419	-12.263228925051303	-2.3644785325346307	1.804529319018728	0.5820984997681552	0.0	8.800769329093347	-4.429909262664684	8.42198784896429	31.975818401473553	21.417978732112704
6.481084939329051	0.0	35.63135703213846	14.661555245312435	16.870683153163313	14.877961188037975	23.191871844362673	13.59944114723164	58.30618088344346	37.970678219826326	36.63248975955548	69.4806989094623	0.0	33.37317138304008	1.6135324178171588	12.760857774244858	33.27063406300428	-28.413837896788714
6.49536045681656	0.0	-29.799994928143192	-9.126422443198091	-7.774002746886883	-22.337759620936012	-16.76927666727669	-10.667535096340629	-8.941253465669579	9.006168361391305	-31.538789349175808	-8.847750235837413	0.0	-68.84074091228143	-73.0115400618853	-73.86308638855655	-79.63611148689706	-82.3061692579839
6.509635974304069	0.0	4.069862318598119	5.0121372049826665	-8.995973228087676	-0.05339002442765923	-6.527585065137286	12.424922440322437	-4.361883940722172	-8.800097315756979	15.327567742117212	-27.31690959121432	0.0	-0.06686170569928694	-13.404612651797395	75.41200110715691	-40.77156273420014	-3.6620529543504183
6.523911491791578	0.0	-39.554924582302036	-16.53394368351631	18.117554253245682	-0.4286088363337106	-8.002475296786649	17.60160337549798	-5.93760430700373	-27.496425787264613	-40.24981209880811	-31.45173300729169	0.0	1.201151849499108	-5.536634748822732	-11.596478735411896	17.205563066700815	13.901670165874823
6.538187009279087	0.0	31.005141047632772	0.4072547117167291	0.6027083866467644	7.448246429657356	52.0284868580826	38.108181286854446	36.992241652761635	2.1707259527602587	19.96226663692958	3.6179320276633815	0.0	-3.8049409591724688	-34.95382572535155	-43.5735155480535	-28.674054019010814	-35.27211516854556
6.552462526766596	0.0	2.049262173683845	-14.66466430081238	-10.956539893221874	9.629380692119	-12.708616639028318	4.421948835213287	-0.829614551042457	-20.120141908856873	-9.900476931571921	-14.250487507950169	0.0	-11.429265435043813	-16.247209078824895	-48.48851685152142	-47.048678968008986	-41.03548766687692
6.566738044254105	0.0	25.54410184400284	-5.366469792435952	-0.5798011941121209	-13.71187391656512	17.167363484786332	14.943839550820707	24.216425126210172	12.243957836166599	0.9349713811644251	7.315578143821519	0.0	-71.2131111871385	-47.09844003807282	-26.10063296334616	-36.81837548109076	32.974850767624844
6.581013561741614	0.0	-36.769807163269306	-28.97275998319767	-2.3335928598628275	-20.267815824567734	-23.460928304685204	-7.453724490655909	1.9802386139640908	-9.910578277605087	-29.714764204722254	-6.424587086572688	0.0	27.25093984095454	54.84581309503076	23.800826041676004	33.90138412282782	3.855898896866175
6.595289079229123	0.0	-31.174267035587334	-4.828205253287992	29.829213479585746	-16.161184996421827	-18.319589037664223	-4.79782605159895	-18.596029776873582	4.3927564926828415	-26.646100158676525	-12.903476595706971	0.0	-11.159076583904724	-1.7691299461405992	19.90875250315664	33.76516495804326	9.335368735665144
6.609564596716631	0.0	19.101790671529457	-20.92171302673338	-6.371012716929847	-10.291397589734286	-3.390773868063104	6.987266734822344	-10.01782619708074	7.828935474724844	-16.979664399595986	-27.4634779773884	0.0	71.61255833730287	9.758938534289221	27.58638052255445	44.11056910822462	26.258529442440363
6.623840114204141	0.0	44.78642036871376	-6.322056593583255	2.3728504956747445	4.046908613440639	19.22226897979916	37.91936883249399	18.015030865068088	20.545497793320074	-3.2449032899154253	4.282357919637399	0.0	-2.690876357652418	33.392973431156776	9.603817792932794	81.72810539865284	20.360617505010133
6.638115631691649	0.0	26.379067247441522	-4.632078870874867	2.554840737553669	13.533974424089326	8.873881792242111	-15.286080805564866	9.171829825576836	21.87435737387191	7.353503669109016	-11.178725268690203	0.0	-53.89833821314506	1.10489147560679	-38.98931721198254	-48.671286289855196	-11.627651071235109
6.6523911491791585	0.0	23.13113222676394	9.49882521851418	-9.786615529599787	1.8106490980048606	22.673971398097308	58.408915210078526	7.350515688434854	28.2435546759533	34.60382971472205	6.241455379221197	0.0	-23.078354120390433	-19.15664987408706	-10.188912908513544	-6.395014700675796	14.106623334761451
6.666666666666667	0.0	-15.778774543815787	17.402407778015725	7.870783855558986	4.123577715586765	-3.785902515399248	30.105279317074665	20.327656923370473	26.014390378911987	40.06938932006047	59.630903749747084	0.0	4.741715400723552	10.961022153955133	-1.6094428517406245	45.26185223465009	6.563580278804835
6.680942184154176	0.0	6.53318356515325	15.433546695978084	0.09166496726602029	18.16925397267407	-3.724292271925178	14.810010287317924	0.3987229555279549	22.642750434707068	48.25361847171813	15.775697584316022	0.0	-3.822840908208517	31.672795526195	-5.840831992959154	27.93818770560711	-6.24138562905225
6.695217701641685	0.0	-31.53673713198146	-43.773725943419095	-47.59588070161046	-34.36979948061486	-58.44783445316609	-52.524399396788255	-19.560851499734156	-47.2246556066169	4.372326398491249	-66.27971576123745	0.0	6.691119899173855	59.29255694196183	18.30652341199758	-13.346256864314896	0.34472433901299504
6.709493219129194	0.0	-30.503826242183848	-18.137563171085016	-27.252580754911293	1.2160455329416695	-27.551416359089917	-18.076840696173626	10.404527161265305	-31.8663676106997	-41.65707127064846	-33.840618627159614	0.0	17.149193619723228	80.76697879543252	25.46127640091425	-4.09581410676066	-8.240843457360652
6.723768736616703	0.0	-1.574973862868279	6.1514632724158655	-17.577611402750534	-26.475369506695777	-7.202733894671965	3.279140084676119	-11.990523922262424	-9.33616672716333	-7.431280343092708	-27.378643815564992	0.0	-92.11278227359786	-98.79871583419543	-73.25079113482637	-77.07958830183225	-69.45488092448757
6.738044254104212	0.0	-21.294537511018863	-26.409841989402846	-12.3931981860231	-22.80829969705245	-11.981382345816211	-24.97457897940847	-46.895565802625875	-34.16221546967801	-18.90591316465556	-44.63864638589698	0.0	26.090486350542122	57.822083455835184	9.425808200097164	19.184763493114914	13.179415426865868
6.752319771591721	0.0	-1.6454073047738527	-2.5938121393479805	-2.2238483736626002	16.656263013355435	11.631040080042053	-8.40477763919174	-18.389248338600588	1.6105225608278055	-19.664945059081255	2.4359607387029505	0.0	0.09211464982015541	105.58845244096815	34.66148067093683	-0.5510054594445243	65.29364188604409
6.76659528907923	0.0	-16.934393053888158	-5.585502937537731	-2.687294285473468	-3.9493275030635626	-13.84136064886396	-8.768191278465435	7.981294671722924	-26.22044352076719	-6.488626236597922	-4.320851667545552	0.0	32.84873453223683	35.370966888233056	2.7457113433441456	42.14645923314135	31.746789683856026
6.780870806566739	0.0	23.38666317557613	-5.8527172618040755	9.102643566348876	9.68888359649514	-6.263014713329496	-3.2080619863447777	5.236070327822206	-2.327430364664856	-9.12918723809285	2.5709927179122456	0.0	-44.14937149694388	-31.707947089152857	-30.852632510207098	-17.659761073165143	-56.275975079737
6.795146324054247	0.0	-5.223185245462402	-6.072779181261911	-5.086382655988135	9.610677454584913	17.671640830184238	-14.785746852087845	0.2137952519570017	7.841808751392028	49.60995869560759	-18.114143167700576	0.0	-42.41791732908294	-27.26626885593876	-42.40541768855511	95.94262991648331	-42.12512373694272
6.809421841541757	0.0	-8.223159232150719	-1.9157076909847965	-15.136471838793991	-13.858950218618837	15.267585451475119	4.888230239605158	2.878987844569781	-14.264663343002367	7.041360451830369	2.008779059716874	0.0	-25.89175078887775	3.1319212620775874	-40.62759040392132	-27.771989319550123	-24.31412846553976
6.823697359029265	0.0	29.64206280320972	0.5877269182082554	24.04739986187278	5.410456477756134	22.128144147334297	14.386889891524044	-12.543290824576946	-3.4013851882953166	-7.817273436632467	-16.02023691052123	0.0	7.1726170530726066	3.0249430683400074	55.88687875625547	-11.893681749064433	4.44811521312008
6.837972876516774	0.0	-31.65079659049462	-22.53480382209698	-25.96102081817006	-38.27668933143175	2.0631663423504483	-31.29660806670626	-22.577182817095782	-26.06224723056081	-45.873956805440436	-62.90704435093029	0.0	11.548332217818256	16.119963904330124	20.05170973363738	-17.12616519247172	79.97383283831674
6.852248394004283	0.0	-28.164262871258973	27.94268513055511	14.113560422920937	-20.687979106242743	-8.121848468349164	-33.488778452595774	28.33931541570067	-20.30461198074659	-46.956026138874186	-45.76615160452752	0.0	-22.611452632531552	-22.534277050298176	-19.56678090754512	-2.4951217316707353	-12.448620902858352
6.866523911491792	0.0	-4.166702750026801	7.907539745413085	20.989859712662362	5.144989100878412	-2.7125943331466136	1.7940690981032485	0.9863265611965297	3.9047522132977406	-7.492793587887175	36.857382726145374	0.0	50.260997315977235	-21.120557993853044	-19.133172026373078	28.750715021322495	-26.61665616804484
6.8807994289793015	0.0	30.54605749219522	8.90119111718223	0.931995758549169	19.19367707648378	-0.1883668977130463	8.330321052330058	-6.54258436625916	-7.376039117762547	3.8914986327548973	-25.97612540588766	0.0	18.346936836766584	1.7476688939621232	29.06825163756265	-15.9025993184971	-0.8591523570293319
6.89507494646681	0.0	15.026956708310566	-18.375384093144756	6.5554382868678704	2.3598486109211727	-8.095483888720091	-8.403722257854813	-14.782498650149883	-19.0288534016684	57.1569352636276	-9.670346841869037	0.0	-12.761616935278822	-3.8731664517229776	9.267851580891714	-10.18528882862483	-14.274990351785519
6.909350463954319	0.0	41.714975382487474	28.04441319113894	39.860480355997616	15.353214887205286	2.2662628527470576	46.36764779492594	4.756335880625438	16.408333127360365	3.300393903275129	30.68075787627374	0.0	31.831268183214398	-1.4506398118360921	57.919757989608165	24.363458259000247	73.17755107485753
6.923625981441828	0.0	20.253147476636887	-8.871734806127678	0.5219623649911318	-13.875890931272686	-10.024810185530601	-8.758513491173007	-0.42930611674450475	-19.229680141430887	7.918875030418637	-11.8931752722135	0.0	-19.32804543283908	-24.04183208933182	-7.435895858175647	-16.109974168383413	-25.183386217920837
6.937901498929337	0.0	-5.669290301343767	1.9131594498757543	8.06453083982009	19.797669642274492	-1.7845945222666342	-8.074240022253235	2.613628981977811	13.79555973655115	25.75538438954654	23.42279925094907	0.0	20.257302160887814	-10.475416181800153	-1.4833374576289013	7.163673251957379	4.416257192640453
6.9521770164168455	0.0	8.644235284306815	-0.6256049070679424	-5.216160677139198	-0.45619005123708367	11.332227355847191	0.3891485508873601	13.483911650430644	45.451572093261376	5.79881697837276	81.22220634365418	0.0	-20.62252318979458	-57.641795050479075	-26.364508698462796	-90.20425703219097	-32.37764954569497
6.966452533904355	0.0	73.96660116209412	-10.097806916563552	-15.530914128168362	1.2108369616204289	-14.98163237236941	-13.577919341029009	50.44324704894695	1.9231025737835077	-1.4558986462909278	-32.78890451791965	0.0	-31.17979288991613	-28.483010669553945	-54.62783159007167	-35.85000203386988	-51.92478588445507
6.980728051391863	0.0	-13.338337037913028	-5.400567028826314	-5.96474280290183	-3.123901870444736	7.669282976548253	3.9334355100775524	-23.6650914864212	0.052883169458284925	-8.79917191544892	-41.96431395906034	0.0	-56.09147581271861	-53.56397843985881	-41.106740103147644	35.57350325860737	-44.88177966720696
6.995003568879373	0.0	-18.897809966831822	-11.93388502950833	-14.04123484797841	-16.121466234874454	-28.000935297560265	17.746286874961203	-28.56109220355251	-40.97298856219104	-46.27677447745857	-22.533767063276716	0.0	14.005029222404684	15.7912578035645	10.469823436739684	32.446720935497716	-3.705535728163445
7.009279086366882	0.0	-30.816290491794042	-2.1846662985772167	17.667599803489402	-17.98202276257526	-20.791801212878962	-1.9566727752311088	8.1647148147342	7.234909121805403	-25.385177701233356	-30.22810550966277	0.0	15.43666194734305	16.45491778646909	-16.318412254248415	-8.78504398170582	-4.320678777182417
7.02355460385439	0.0	11.528182369609857	12.610225141028723	-8.32735401143074	39.661150738626944	11.256697560563172	17.631129279194806	3.9801922821443734	19.350612564348992	18.84226659074197	5.394609962054696	0.0	67.50637853139507	15.559278876094224	-9.35975224546096	-16.639469585387527	10.105222156296323
7.0378301213419	0.0	-33.28514449800654	-24.72642380415004	3.8378947315696528	-5.6894933781469295	-7.3008840153283305	-14.978261594553016	-1.9789477701811053	-22.676570292201006	-13.835131072923316	-14.95482493955779	0.0	-12.080267170968224	-8.915608598592954	-20.274902310090663	25.531535551424806	-29.137152652263882
7.052105638829408	0.0	35.03515688820375	8.956565184550172	8.076712229887859	-6.448401975218316	4.989406709749791	6.270916900035911	14.482997515633453	30.82595158124699	66.49989600867644	44.93271133017688	0.0	10.339937023696733	33.987532679227556	37.23818324834612	11.91883212454145	81.63644036791796
7.066381156316917	0.0	-29.883754521931596	34.65135656842933	-14.750906977982536	-2.6412579969324192	-12.259390831953379	11.80594377085846	-15.583187416265691	-27.33524584423497	-7.900181645382054	-13.38370881371889	0.0	28.894558731715602	56.96899716317863	32.268679632281064	33.02246543710207	103.1171321382079
7.080656673804426	0.0	-32.60654934012928	-16.41567643083741	-13.836297730929688	-28.503201348909744	-26.454575872155658	-31.140718770567354	-3.934323326218362	-10.517930161273206	-22.50360871398	-26.31211266782151	0.0	2.8204233768747957	54.957082476297785	39.82983140204306	-9.315363458869063	6.414131301974417
7.094932191291935	0.0	43.05357675538378	36.86381161832372	14.636011784722854	1.6451769140761903	27.414369127940535	9.086157034868966	-9.827742498998159	5.2140090539594155	3.9396177073598295	1.351159429507984	0.0	-31.735275378585573	-27.898743106393937	-43.31692743600313	-57.19698539098379	-73.90860849920365
7.109207708779444	0.0	49.11346238916076	29.913026409746802	12.606455681078305	10.122903515270893	-23.022193210540355	-1.7076501890590128	53.68629135549897	-1.6749190168378318	-12.799781070952402	27.645619076812377	0.0	-2.352482697679771	3.911244136372409	8.693569514915398	-10.597221741773001	-27.172057138691226
7.123483226266953	0.0	-20.684883261255788	-15.349534045907781	-4.345718545925404	-0.06668031860529956	-11.885107622639225	-7.61927324037835	-3.936006557822643	3.0694506120135507	-44.15903380156459	-36.472199459777094	0.0	-20.52678547732125	5.204832087764362	14.276626396291219	45.813491889051136	-6.160047802825437
7.137758743754461	0.0	-5.136685384850298	12.590964197388363	2.606722324105335	-9.000366527153997	-8.815035263546479	-22.24240728343397	-12.534188923634108	41.75036459473694	-18.661649842820033	64.16307994533024	0.0	-54.67899320258788	-62.90663487568989	-66.56548390539564	-46.49539725828173	-59.96450974312044
7.152034261241971	0.0	2.360382433397908	-22.02615515963136	-19.113113344559356	-17.190589109385368	-10.387646442823538	-21.220485728251937	-16.06555149679078	-33.397728220965014	-33.51993252361045	-26.334859269056466	0.0	-7.08896881540204	19.80361921986251	-5.092742221739791	-22.389623366151486	-11.992448315184143
7.16630977872948	0.0	-5.932129984080182	7.045240742460087	52.21054635315858	-15.93658038842888	-14.938365855076594	16.18677782860778	11.623844123716582	17.51953479505287	-1.2647883952282142	-39.37024693254641	0.0	-36.952703207932025	-51.69325256935019	-58.71439140800095	-49.12528680290819	-48.51300085206367
7.1805852962169885	0.0	20.050699381114917	-13.391590092724329	-9.412109738758735	-26.88085594487771	-20.031174903804914	-4.6087734755907785	-22.505202045394284	-2.8118656460083806	16.112724709960542	-10.636449487894103	0.0	16.887398094792992	8.000692892234802	-19.866993335057526	-24.746875981172227	15.363263317935743
7.194860813704498	0.0	-16.743400584592578	2.7193600980442016	6.393536801292776	11.510907274185698	38.35587041523823	-4.345526703774177	-11.712585541815619	-20.70938231797246	-21.55061328459388	-23.838413033893623	0.0	-20.601963512584277	33.43360690487604	-4.171362439429969	-4.6062866590408404	41.06945872450064
7.209136331192006	0.0	6.646694999621347	-0.6396098051801272	2.2031476909271777	1.6526734607730462	26.535733657173353	8.589969630881992	-11.548569695633082	-14.454448395258218	6.726126291615051	-25.401066621929935	0.0	22.427989644022574	-14.083639574931231	-22.43955070573535	27.87432828565881	1.1521754434297513
7.223411848679516	0.0	0.9569570984687821	-18.44373249320598	-8.361456936654982	-26.56656611200979	-18.554427527165156	-20.1694765576237	-23.309494607018753	-20.923882780496644	-22.80054082090637	-32.486727400437815	0.0	32.646984946228336	21.952821002387353	5.085288179746895	5.334128373940325	3.6188993360455033
7.237687366167024	0.0	76.83106591994616	24.038867549690398	33.57248949169007	10.893063274929906	22.90977013177235	33.16496677151073	44.369222420028095	20.079404363666	31.35944842674058	8.446986836657716	0.0	-43.11388152053912	-9.986255752699261	1.1763436308187392	-35.82065141925598	-39.7096755100349
7.251962883654533	0.0	-6.346081501289466	-15.87725174893068	6.961183854613161	-14.555677653551967	-7.15174731925984	-7.3351068500370395	-3.4373234860158064	-16.215139442080027	-21.824462852952795	-26.874102375512614	0.0	-14.501880352693735	42.96739704657729	-15.639377113245752	1.8772669927424332	-25.23113256124703
7.266238401142042	0.0	12.850945582335722	12.096969271736453	4.336463016108371	16.49444370735397	11.349288427737822	0.6018820951740961	8.104196935546698	12.959387298695988	5.6186253198962826	1.6628648441664478	0.0	10.709096862369776	36.85585842042181	25.319467606159442	15.945272987961959	4.70846337095863
7.280513918629551	0.0	14.553180555095986	1.4929398472026307	38.92893517547665	-13.066899579019514	-1.7143795167405365	9.85876931934106	12.808218197267939	-7.579474415339963	5.019142519662201	-17.794279840705332	0.0	-74.58144082462582	-63.71491900108434	-75.82720518899825	-70.05129521244169	44.40293601206469
7.2947894361170595	0.0	-23.943941566157154	-16.333099963243964	-8.824540652935092	31.176607722186517	23.6275482634574	-6.308018034299613	-19.430822874622216	-9.661196596662567	-15.834734531924909	60.22385214688211	0.0	-69.64500243841819	-34.23147301064836	47.2591978671747	-22.296377934951867	-17.001333219499426
7.309064953604569	0.0	-72.14764187831285	-39.21524246045149	-41.12853562115394	-32.35841992999834	-57.139779554832785	-51.9552231311433	-40.20874280814746	-61.18661497753496	-25.567986440548452	-67.11888680389514	0.0	61.0699423282875	-7.798344485621642	-30.006984179142233	-21.944003240226557	-2.280088565877817
7.323340471092078	0.0	78.76114741244754	-4.939385394419093	15.771720644575565	-8.683195778241123	2.7167116571600887	-5.2849787074623995	60.869853267456804	-11.85839408094726	23.28528769963058	34.4450273840581	0.0	-26.524341544324553	-31.804608723269823	-32.1386906990766	-29.079343715530833	2.775989860411214
7.337615988579587	0.0	-12.496516890350028	-12.012871155957573	7.6482714847664885	-19.6980122270482	-9.528236965190677	2.586645080137026	1.579669282302913	-1.5255418900930071	-32.37454697316433	-24.011728976935	0.0	18.180634266934007	-26.922617879128754	15.671470869419137	-19.02309470694661	26.57911748913157
7.351891506067096	0.0	17.88769971290888	35.27019516708344	21.51348283344212	55.89750433911985	-11.528169197013568	12.782402667222923	-1.2712526116537908	97.14837990190696	31.89667215793006	20.36561742125708	0.0	-35.32964714599146	-13.098642725793448	-32.701331843298505	-39.9450297749977	-14.096575111723755
7.366167023554604	0.0	111.17514233363683	-14.702979525722514	-3.735121535336799	-3.0661420395236627	-17.241293062321084	-17.099680411337747	14.26134148917515	-13.916696232761804	89.59782106310351	-17.142837580021837	0.0	-9.907215189628335	41.604059299960305	24.19934333552611	39.66180525086092	19.08194034887344
7.380442541042114	0.0	22.068356112557233	16.040336805121225	21.81824779725006	8.949100973145498	19.90899465484469	7.469163565407944	18.83610533141912	4.718063121528268	19.461565800751217	49.57036003265492	0.0	23.74277253703743	-6.3070399995838	23.75101155750011	5.136214391547964	4.732333033187339
7.394718058529622	0.0	11.473724947158315	-1.1418703237171932	39.59319771145674	-8.143549092379002	-0.21904663541171446	6.331115940535356	36.61378147348058	22.904792047977054	-5.837317700929489	-2.8222427674808332	0.0	11.353312978623794	24.00344197745055	-5.910668870707676	16.120179928959757	0.6231808598883735
7.4089935760171315	0.0	27.552690957222204	-8.80811379124477	-9.450087091562416	-19.435329875104507	-17.7993471248096	-15.254400142894484	-3.4635080929661366	0.41143508476539337	-10.643943967601643	-19.539849310416106	0.0	-19.87444207902426	-39.81829398829726	-24.94034950751892	-42.352271005623905	-4.593814157123581
7.42326909350464	0.0	5.162399508952448	10.516887907665216	21.626196696498436	-7.318800612236828	8.731970717188895	-13.06366097194652	5.467556549869451	-6.310372429952495	25.50625652871239	3.118488335776195	0.0	2.6875214378249286	3.7216821625821472	44.348288450424405	0.17460311767546832	9.3525157063032
7.437544610992149	0.0	11.233712777491386	23.3036858958743	19.431808087131685	39.88638718282446	5.469383030126888	50.39654961233542	-2.958423822067147	0.8583454815344158	30.099686148187153	-3.3675918708064456	0.0	13.128287784105213	15.054576505724087	28.219785264194385	31.505441012021468	23.235328322491736
7.451820128479658	0.0	42.91926896000557	3.985925096724898	28.73002225659946	18.61362156592951	27.97559097047263	12.927862862147023	39.13988846420812	34.47788383365367	46.88939744522697	9.37741459574224	0.0	-4.9435091752717835	-6.008210378446313	6.299069001715066	20.87834974594452	-6.081805342157181
7.466095645967167	0.0	0.4395348962318263	-6.399839025797403	19.98479387172657	17.151974380772057	-2.2685203597581025	36.861576896821354	8.908829133005552	0.9091961613765605	-36.32778212373767	9.227721990580257	0.0	-80.24758390121869	-93.78143982543513	-77.42647516934908	-72.94487170779661	-95.18444021577619
7.480371163454676	0.0	-14.156368104113824	-26.307478854577177	5.29707542397216	-25.40007921977652	7.302600715603553	52.37005537074292	-19.580041532257138	-24.087162395566775	-47.964106261085476	-38.03299238550325	0.0	30.28734648557763	5.8584800486074835	30.131358443247972	61.43950504724574	43.11678021745235
7.494646680942185	0.0	-28.25021416386079	-22.262224473111782	-16.773845562347763	-11.82529486474032	-13.746130210711033	-20.997868702961274	-22.845799654524594	-14.341937005415815	-21.942327148662606	-50.53768810768234	0.0	-50.54562509665701	-45.746203553177125	-24.019479258578883	-2.328609163142309	-41.80289344723272
7.508922198429694	0.0	-11.593850002141313	-3.7963215685469	-2.382585794241624	-9.627556732560175	-11.573911632287766	23.15816280962225	14.06397024010308	-4.792640120513291	-17.158188563833686	-4.302956299969325	0.0	5.842933115326827	16.406102161515545	-8.029637761240611	-16.33953017277097	3.8633424368379625
7.5231977159172025	0.0	42.1565949384197	15.914498281904521	2.3318573805570946	11.965767719282908	-4.817711450715229	15.906476552186783	3.8387631068766495	7.646597125859691	10.350625636515689	4.709320573993283	0.0	0.07557680152624348	-2.2644571017409354	-58.77424216415307	-46.105184691051356	-46.56052434094106
7.537473233404712	0.0	4.0666146524433415	1.0049601373491044	11.701308830129525	-1.61161627402081	11.540027137729059	9.493799227593987	34.59416112546216	19.96416482429049	30.04998361902961	42.65924157906719	0.0	-12.872920235428404	-33.5511988700548	-27.976366031674058	-27.802764313116278	-41.10155764567833
7.55174875089222	0.0	32.90106952185177	11.070305314325887	-0.36637499331553314	9.005560348939634	4.47796222799172	-4.49640438925572	0.14832333122278255	2.356606016180257	10.350651754519182	-10.436357633903125	0.0	-33.339377950156354	-4.283651205992851	90.46536869795861	-32.32514140699829	-41.07857780182303
7.56602426837973	0.0	-34.30897296772517	-19.145298268349244	-28.972019112347052	-21.3293564887002	-34.522693562635325	-31.9041883702306	-37.40248304212109	-47.2450493725204	-42.462658522993074	-24.75528055063318	0.0	1.2376958242177565	-11.351672088274292	-3.5522023215740415	6.700406340071887	19.50953219781429
7.580299785867238	0.0	-15.274378914702282	-10.996804247809585	-22.686315983401286	-29.44921526677421	-26.293468739350644	-0.010007624492588766	13.641450133002744	11.477434103477185	-19.676666009371345	-40.73379207424348	0.0	11.91131570483789	-10.555759058818548	0.1342582736714784	-17.81120126570548	-4.134112569218009
7.594575303354747	0.0	44.775653905502416	13.742923993199287	2.064584333368493	21.778551471722967	9.540636266535358	21.732496261583666	9.40098092666621	31.41050309148308	11.362282187669747	20.84136520534523	0.0	-10.446597280741935	4.885267597406339	-16.135586170376577	12.270342237888395	18.574037370940147
7.608850820842256	0.0	-59.88345203031103	-4.6596837763091346	-24.00974722223424	-17.429194594069454	-12.800969342977568	-20.591848585080488	13.06446455829901	-11.705008884217836	-14.010312408997232	2.9796206782181236	0.0	-3.5801754001285135	40.533010207032156	-4.071768450745303	47.72448102580978	32.35222418488217
7.623126338329765	0.0	-84.69083403888219	-52.537221937292394	-17.862241070990073	-50.21974249407279	-8.437886155449608	-40.352689286845596	-38.89418279502548	-60.24596799423923	-59.13252970198058	-25.769560161547012	0.0	57.661410331657905	30.025857306956876	45.85438330392238	21.771922603597922	2.3919295014579394
7.6374018558172745	0.0	-22.566594389904644	-14.127715750006518	-23.501540738031387	-26.26622820297409	-6.675121901079997	-27.79517206672982	3.642901598056645	-3.5542205986181274	30.98332687114045	-23.33564831905496	0.0	-6.324503412281179	8.870582679854419	27.70833460536258	8.96039013313006	37.074566620406124
7.651677373304783	0.0	-18.876131216084563	6.047605506650652	3.4961276371535095	-6.1493939173562495	-24.33111492123262	-8.312966332131937	-24.837344463948284	4.200528161771816	102.37545157977189	-38.07203415632721	0.0	-75.52595356675036	-77.65014080621906	-73.79043164738874	-59.779467577418075	-76.69005821664807
7.665952890792292	0.0	-14.800621285424539	-1.3746691997988603	-6.169515080672372	-19.10308276659686	-27.773487522725393	-5.178958485599048	-13.297943065232227	-27.655786752754988	-13.844808526374026	-4.249676352496079	0.0	65.11366554345598	7.116116621869346	31.585772518900143	34.61155416040815	28.278506279066786
7.680228408279801	0.0	-6.9986651394630135	35.489364553251505	-2.605408189072529	-6.467020909453956	-19.64057796715901	46.57208367458619	-10.54508333850037	-23.314829348907253	5.549284522817834	-9.049349226752044	0.0	-36.4041539471067	-18.212478550549577	-17.707489760562424	4.601604995577321	0.8869043659733705
7.69450392576731	0.0	26.502039642286732	-3.1208220120953887	-21.123831584587432	-13.828980312462344	-9.332618631190638	-0.45671067933749615	-27.41929856452725	-36.61127261337594	-29.921609545431075	-41.431137676308296	0.0	21.068291558765715	39.3810147045956	28.85370028059081	8.856056121976982	0.8394987109955059
7.7087794432548185	0.0	-38.10520933193114	-20.80787377766447	-16.15246756101341	-18.27489995571121	16.92136971487604	-12.141565888653005	4.968781793620432	-22.952587690480506	41.973254412423344	-38.14039567530778	0.0	12.73755194914867	-12.518406353113303	-6.574893904984585	-35.463910563582864	21.27149844925169
7.723054960742328	0.0	-11.504705125769673	7.864172365302681	18.31441355187969	-16.274618049759923	-17.85118454703718	-10.557967787618287	-4.4035773134491505	11.571442633909538	34.744082270374065	-30.381837921040383	0.0	-1.3735542804055139	2.9591008523520195	11.970268549367498	-10.099704160325322	-23.60428827077757
7.737330478229836	0.0	15.105707600143713	-10.542904840353964	-6.4705916389215785	-2.4845953823772913	-8.80899458993785	-11.54272026984727	2.566488060187268	-0.5824893320870154	2.0679416943034377	5.579022491861623	0.0	-12.049280098172822	-22.5377683217885	-7.029828389408645	-19.220460701616787	-8.23053445730021
7.7516059957173455	0.0	-7.877734669679369	9.118032916641546	-7.419308795329825	0.5910153929360733	1.7480500593140325	1.9512944055910868	22.988363134879503	3.0127264247989096	-17.67283593263818	-27.438435094418946	0.0	-15.328742961873546	-36.81795417263614	-48.67720327622109	-4.972893807691908	-48.71789132749331
7.765881513204855	0.0	-10.220050236500958	12.961276737675476	8.398100189678672	15.279268952308412	0.12747197105824554	18.24332236544973	11.425517913614488	2.569602549382686	13.915289789699848	29.405965630846847	0.0	-14.819121990849721	-22.10306931038523	11.424762023756573	4.218925180668783	-22.523751433948192
7.780157030692363	0.0	108.2386046293093	28.4598195318122	9.070530697845864	4.649864637114264	20.583026640314237	20.0744660609944	43.31938981754968	34.64942596605182	56.59177621490716	20.54372120870935	0.0	-9.299119009378034	-18.26618028806128	-46.70153555444395	-7.17697869894205	-36.04460492595381
7.794432548179873	0.0	37.853765249886116	35.938411896162705	-4.464009403445095	22.30296796763075	-3.5114566562991905	5.9334340720772225	9.374783981058695	21.90787148598487	25.838807661119112	31.97642888886379	0.0	25.903417595409934	-10.19315475583589	0.6577607963988623	-5.468957499849501	-19.395130826957505
7.808708065667381	0.0	0.07001575113967282	10.185518034209448	0.8321575798747638	15.745772057957675	2.6536165415960333	8.188765462948702	31.995600178492932	55.30496735006121	26.986057565723275	-0.5895258558439508	0.0	-22.306344426756503	-19.593862783162525	20.157640312560588	80.16198481237093	-4.044871674071776
7.82298358315489	0.0	-19.563070354847923	-11.389617679979775	-18.758864137740787	-13.847142765740662	12.498773116186142	-15.91944859833319	-9.217589851952933	0.39626592086176615	-5.712573142357327	15.89958160992204	0.0	3.0805444045739283	61.74961573488617	10.537134375312261	45.631246526277714	-22.16125131676679
7.837259100642399	0.0	13.911319026558745	-7.045259611044902	4.524854166956006	8.584349150479053	2.94939030077288	-10.478628280332343	29.740074090859814	8.235624384386172	28.504951529539284	-8.017470107523287	0.0	-2.7103484496931376	31.5181224157379	8.188725109592783	0.08315361505325286	52.21948435846257
7.851534618129908	0.0	-49.922516880584396	-7.512664308557164	11.214391081018896	-30.525233561130968	15.682511446310356	11.102543089607682	-9.401553544964932	-34.015992779019626	-34.66117953108725	-5.808478285906027	0.0	23.623159162994824	49.69572095646099	19.110017486792295	-7.142095295999456	70.63859011811756
7.865810135617417	0.0	0.5367371079829457	-6.832976159916113	-1.0938024582524761	10.059622351704823	38.45977500526719	7.24576676655274	-5.674978421631595	-4.847466229073361	4.647996286034201	7.040544774505132	0.0	23.778540010717496	60.9594441042308	17.42229550698035	-1.481370359978845	17.048346661805926
7.880085653104926	0.0	-17.093363326830602	-7.5511895847545025	45.00164328610671	-13.355861916241912	8.469740112884459	-4.955810291954809	-0.6947894429300026	-0.7820200612663886	-6.846802222976426	51.95999499484989	0.0	-12.590985970331944	16.352944976092715	16.083170646632613	49.57030078486267	29.730118571807957
7.894361170592434	0.0	21.550596689234528	-17.927376810680894	-29.17232019974959	-27.72245494056881	-19.835036109798676	37.670707580042674	-9.773995926326373	-25.952565640747093	-38.23304333633155	-6.082881111505246	0.0	10.75733051488717	41.194345219661145	8.322788103205694	21.21418285177514	-4.025650659299892
7.908636688079944	0.0	-24.56265541308251	0.01676545984045325	-19.23320531363527	-22.29837355244007	0.05066095382386842	-13.562013518744578	-18.173921746080946	-25.218456090985043	19.032478864145713	-39.62719527444927	0.0	-21.34824892179027	-20.8702128797401	-43.39376115730344	-26.348951027893666	-21.290781908545483
7.922912205567453	0.0	-24.793863527906232	-21.65854147819396	46.62091467311919	-17.22163359829636	-13.350097563081537	-17.52231999885177	-0.9446684571212651	13.4907930963372	0.7376958106080815	-9.326574011020035	0.0	-86.716933632629	-59.74563631563509	-85.23547826546617	-42.629813357643904	-64.05432245255993
7.9371877230549615	0.0	5.717951241491782	7.115828142888653	2.0842465346799037	-8.958539653011117	2.717600035099778	-7.749150491866903	10.621820199644581	-0.07177116206795733	18.94493375501738	21.895626215612243	0.0	9.48603791506094	-24.468475142717185	-5.296618207774942	0.3091474157885104	16.07664474278564
7.951463240542471	0.0	44.8237168973191	15.016910930168025	19.25187967337106	1.2172791313095888	-1.6079957408505363	-0.1453484139789823	13.865252822221365	30.147168406142672	34.82179276158342	5.040028377930833	0.0	-5.8228209528106785	-7.688761241758025	8.037840290167495	-11.10878216315721	22.94998352897535
7.965738758029979	0.0	-25.95599095193494	-41.86879039194459	-17.38854009391171	-39.39299115250893	-33.494574540543624	-33.91162947363323	-33.922199486215945	-36.576614108836615	-54.04971883270878	-44.027925681959466	0.0	61.053400981664936	-21.586725478795586	5.092502207536814	15.444617650383464	62.25845159696059
7.9800142755174885	0.0	-2.6379415894495084	12.007837024918523	-14.038426615638189	-3.0233893231731206	15.672774997842842	0.17492127969247762	3.713663914358767	-5.059500013744266	6.974382623355402	-11.323897777457555	0.0	62.30799367644542	-7.806054122439753	57.286518401673625	40.20574781974558	18.26404834677759
7.994289793004997	0.0	-19.649213914414823	3.4679660959696528	36.43126806918617	16.866727376445734	-4.797692200629296	8.524012866530144	6.432298562852224	11.337772720766608	46.4035828055659	-2.4630489532930904	0.0	-17.76035778567773	18.741054398454633	-7.086113403222442	2.48677262613494	15.345575683888173
8.008565310492505	0.0	-12.18440704868018	11.004954012996299	-0.9521536097427848	-0.6681523333931733	-8.438544354184918	-8.706263594919603	-7.380515556351693	-20.956680807647825	-17.04636466813095	10.757869624107148	0.0	35.86147654553592	-3.8897973086644204	32.04799875047494	-2.391262528216139	8.908107945665304
8.022840827980016	0.0	1.9861301115062466	-1.4305991066531893	31.2646178220924	2.865005278591805	8.62622489238862	5.708078132604419	2.140776319111443	-21.570187304637393	67.9616293892843	-24.12529005965312	0.0	-29.007507891193672	-8.876151068778288	-31.29344052262468	-22.070148398662845	-26.435450152504856
8.037116345467524	0.0	39.334341397444405	3.713840494447761	7.840301494939453	3.1856370942529053	13.222448683578557	20.649408801794014	1.8305339827526625	9.36068986743605	-16.947221790246754	3.0577303188711906	0.0	-34.839578593971936	-43.94421705544868	-61.12995755110102	-38.76158685676201	-44.60173414649232
8.051391862955033	0.0	14.658417582377531	30.70649291992322	-1.8567827302519044	-3.8666775790520234	-1.0055994004353837	-11.416978586136397	-13.002332547500773	-6.7990988337871165	0.8910200159687296	56.91492706841612	0.0	18.175434796430903	-5.206574872594376	24.043697421088698	12.601821289314113	22.52320389061322
8.065667380442541	0.0	10.038890073409464	24.23977936477286	-0.8660739790323726	57.92037880732301	18.518866461534355	-1.9902684108235769	33.35653210897366	-3.552238887275558	2.413727048801951	47.41639578119987	0.0	-1.0992956402973557	18.649346042065723	6.024331686808762	35.635609927421804	25.69963111955878
8.079942897930051	0.0	-23.266570181534078	-3.8694577671101578	-17.89763824242658	7.6236639520795935	-27.27690319847719	-26.080371800705514	-10.437873770092622	-10.714402017984195	-27.50924242313663	34.369228312218794	0.0	23.212536841681057	21.677918329409955	16.97904945489527	45.17129354765694	41.60001404888115
8.09421841541756	0.0	-27.3128851106307	-20.370928277093032	-20.17464183592513	-29.26690197479359	-10.094425183095543	16.804334387341964	-34.962382416033	-39.13626896756338	-7.736094206249558	-8.358931674098145	0.0	14.106083046284366	45.355205872253066	22.26671774506632	39.79344026608257	56.10738265234882
8.108493932905068	0.0	27.416778772596086	10.264840583012534	19.63572511268343	3.760270864224081	4.57904075539098	0.5551399163043477	48.3653192346994	17.18965663197955	21.385184079241526	17.89427232829809	0.0	35.08590154225415	19.78664737900254	-10.023660038059903	-7.065035076097562	24.615669078547974
8.122769450392578	0.0	31.116207762070086	1.5267550591676462	-2.7498516648040976	-1.3877970783548115	18.171824655025002	21.879840769582994	21.133618707717908	5.702048818723849	-19.400088141972397	0.24890579280920397	0.0	36.32039652266472	26.267352972866583	12.109602312479423	34.6587043753156	55.86268122865369
8.137044967880087	0.0	8.293206754312635	-15.003849128698912	5.5304084347623945	-7.5500447120659	9.114081226797527	34.29661899602661	-15.511647915014626	-22.216313480651518	10.573581602900747	-37.516027953138966	0.0	9.256027092664947	-22.740144276069255	26.135181810480997	15.2798367896212	-20.333166591903527
8.151320485367595	0.0	-25.841236852348967	13.391836400798624	32.9742170934349	14.068537767293968	-4.501586132216571	7.452204138820531	-1.6799358756869418	-21.26394732341408	17.87337760988822	51.00453158375449	0.0	-13.061094124534367	-36.490768448326335	-40.94916495938787	-34.89214926417126	-52.850074453027624
8.165596002855104	0.0	58.442058184836455	-0.2645374046955296	-13.361069062289522	-3.8412099728393354	8.667629588674265	22.893963582394147	7.303750145352782	-1.9882014697887045	11.557159686397107	8.66054924943469	0.0	-19.0892421489878	-38.649055302292744	-2.033578195241828	32.847226693805155	-25.48229896007177
8.179871520342614	0.0	27.065035696439754	9.452018108352098	29.794629204543465	2.3485076845708943	12.0682261630905	13.679953654004331	8.54221084901898	22.636438087558627	2.63536570836742	38.73705016408751	0.0	18.69780810269294	72.08564890808854	3.785414967631838	33.30682701384969	1.594344940627543
8.194147037830122	0.0	72.27461289375337	33.96570376142431	2.6576097158412555	15.280109464688763	21.241559708411707	1.2242173865834354	5.001460623294271	8.775497197515437	2.777582161413192	6.118244706919314	0.0	2.397398475586892	17.165952351351315	-24.18937573838351	-23.7810484895812	-21.00438066005151
8.20842255531763	0.0	36.39041152479718	19.88477934642903	41.52320513863119	10.605590659854347	52.133852491311124	5.655286106855775	23.608749592281136	35.26213311418913	30.288941506089063	6.941349414485766	0.0	30.66220514044177	11.658245289892609	-7.00388368776652	54.32681445971104	22.70264435514346
8.22269807280514	0.0	-8.171264591816644	-25.735454849190198	-22.89876832673714	-40.604651011842016	-21.888051618720404	-16.418270497324983	-46.93097581846807	-25.937563050436232	-29.171915329196622	-45.2549221531478	0.0	-23.54614851194517	-10.146209487518329	2.228784524423433	20.704186061608937	18.23173419016715
8.23697359029265	0.0	-1.2254937441622853	-10.05886040031625	15.219774991344012	19.690614849016196	34.65683963452729	7.9759279204466145	15.583508885087777	-1.8169732925469018	15.767324543882326	-3.785819505675522	0.0	-29.842370952422833	-44.84043338243856	-8.96640763596768	12.560359509426336	-24.120495919614832
8.251249107780158	0.0	33.32395632475864	41.63642717746471	4.42490435231653	2.8391977806517863	17.64018003705411	30.502211788048914	18.524279037756504	3.050019242148122	17.48165371391619	11.247891566638053	0.0	1.3899856756191034	-26.879960051188537	38.12208179478716	39.05416691406978	-13.540096982566054
8.265524625267666	0.0	-18.35202036235527	-17.570090618995838	12.213256783777478	-14.942987195594723	-7.981215594629118	-7.54867664144464	-18.691722254250244	12.20307867878889	-26.660865485980782	-9.243612065656095	0.0	40.08450371527335	24.934190155729116	18.318386446297463	-3.697744894950109	35.058326545997566
8.279800142755176	0.0	65.4174625856257	-19.213006908022738	-9.486791256373532	3.0912493233767315	-16.552896975906638	-15.509424034004162	-21.647759863441983	-30.4494713524403	-3.106053743142526	-17.04731618321786	0.0	31.94881024398769	144.7861917922585	63.72606041508468	4.2750589328170605	55.58259970507085
8.294075660242685	0.0	0.019005549327631852	1.742656331323647	-29.03831745704439	-14.296408332638897	3.7392611946986847	-23.504201670025008	-27.93242090076696	-1.7733722673081436	-13.471156241409766	-17.7382675861838	0.0	33.501336359474166	5.087430008405425	21.33575326651227	-2.7201785981388342	14.515005848477333
8.308351177730193	0.0	-59.60359732832031	-27.114753054859065	-13.847980832378468	-33.93309544830948	-32.48464822530994	-37.99585691201893	-28.4869977470603	10.188613796754291	-21.556283424526413	-43.12615800508675	0.0	3.8755897713800387	25.09755843762586	15.579595411122725	13.865370688045353	24.613193553289705
8.322626695217702	0.0	6.417464207519088	-4.158087235925609	10.914480525960348	2.3739418303818263	11.664661029633749	11.298343323070094	16.44633818440525	-0.30087945097413765	45.055230753351566	38.27535762602608	0.0	23.192945032268025	-8.619951037911402	-5.166406209023027	19.10005273329195	75.3158471746539
8.336902212705212	0.0	63.145805130445346	15.211673365316763	4.01730134462297	35.28308249678867	6.797563971750999	68.14087888540281	6.825025979903026	12.91391085611668	5.57772758147854	12.581750873731368	0.0	-4.479480715257914	6.176214624359047	45.674599321085694	43.48586331699012	2.2701335572332826
8.35117773019272	0.0	13.098733892383915	0.9623588090840257	36.27562626351172	23.759921115263236	-5.523889910862991	7.172986019936574	11.94847414464528	1.6462886840145763	27.323472569132992	-21.23532431055078	0.0	-32.737160857106126	-37.309177875757946	-41.844765281048325	-15.449193755098772	-20.28769805389419
8.365453247680229	0.0	13.142202618929224	30.94888116371572	-2.5812875368131967	23.363000795070022	1.5001103633627757	-1.7566280535283831	2.8067483003181306	4.63320505002374	41.31474059769549	-13.254683107921174	0.0	46.83542320796762	-6.0706921477611075	58.205145384306114	1.3969136762882044	36.52787449793303
8.379728765167739	0.0	-12.851807548760732	-21.863683959322568	1.4067885263558428	-4.097167778214188	-3.4807660033580907	-8.560378649032264	41.69846190376559	-15.026814825297869	19.898963558719093	-10.711398936778616	0.0	-13.229656607028675	-27.965982924651307	-10.763825008545787	-36.957707818589995	-24.460478578449546
8.394004282655247	0.0	20.169983269004643	-12.945657867305211	-1.6634855221917801	48.515438331238585	-12.25361435255729	-4.165412328637137	-15.303258039298772	-18.729402896754152	68.39854785469254	-11.885550211709269	0.0	-22.902887767862197	-6.5345049491958545	-22.704311884137372	-45.312625675275164	-6.46448247999333
8.408279800142756	0.0	-6.628544308627651	15.336435903490703	6.62790589175375	-4.192361958511201	-6.454259496014979	9.39197564140702	-12.491163291483424	13.355402695823388	33.72930173280524	-22.84264770362337	0.0	56.604795763045345	84.90623941930154	22.09921793552254	53.141148628866674	28.318868323881627
8.422555317630264	0.0	22.151732794538013	4.130480214907805	25.576095417411267	14.481283717238725	30.24683387653137	20.02455044376253	8.150170835949972	27.24266467901152	32.95739460039675	-12.31635779211303	0.0	5.55016345570449	6.384778604087025	-3.5421948028518924	40.430840265723624	44.41530108636439
8.436830835117775	0.0	7.138318119292731	9.565646958116089	-5.824151839481451	13.733785863359952	12.673370976722635	10.079604257701002	18.360228120726518	8.60878792443732	34.05903534024541	12.503777787904697	0.0	-22.491737349869865	6.74112097537579	-29.183852174124315	-22.77895491193552	5.929973042251727
8.451106352605283	0.0	9.659054270572314	9.521704733555234	11.259636266955164	16.635960306169142	11.692587744472638	22.4894949336765	6.124037832384918	-1.5258220511976193	17.379070587408112	0.43306045524578024	0.0	-22.451819870997554	23.53628200253204	-39.52465201246922	-39.19291660952955	-20.975585356235264
8.465381870092791	0.0	20.7025022327168	-12.035412028885053	16.553538836776372	-2.0823541598551123	-9.23600978895665	11.694967584117855	-24.931798573398805	-7.4045011784723735	-25.620640481228886	10.34084613382515	0.0	34.41698970094511	12.399084681388985	2.3576805006060866	20.893966254844344	68.33251226325484
8.4796573875803	0.0	137.63815583555092	-1.899392651198787	-2.372191642954863	13.43293358596047	-3.790599609230833	10.06675252644139	13.612227296825356	2.301919885951229	14.9307333737675	30.05605942327499	0.0	-27.319267738550096	-27.17847305023342	-65.6798163624325	-58.93303703334768	-27.07789415831822
8.49393290506781	0.0	23.329054885568294	4.399028918064332	0.819062542155728	6.971326294965079	4.937356971459339	49.5136392666522	-7.696599869178632	27.314630835430656	54.072364626218416	16.784111701037816	0.0	4.60719602113528	11.759975216128542	-6.978473066728862	12.440701390021808	-11.658800681154789
8.508208422555319	0.0	-18.63254594292171	-33.80855943781121	-14.65499632629046	-29.344696163549276	-21.857221343578523	-22.82438158418025	0.759410314038096	-30.807657282891903	-38.63065160111675	-24.624008536070885	0.0	4.266257109745837	30.078450487213416	12.886208572715805	12.861376759076437	83.07107631124963
8.522483940042827	0.0	-19.746619302094288	24.68256239997629	-6.080882061662671	-13.811550470140311	11.515425244262511	16.05662919090226	-5.0900416005515545	-3.1344255871667315	-7.477411202482504	25.103556881467185	0.0	-3.930139262319455	16.80523180461152	-3.2180271842172465	-1.3219356994524267	21.130344191160464
8.536759457530337	0.0	61.093843198855254	15.820022813028476	19.12519010816033	16.414405083013513	-6.2798344110898485	34.996255228302395	13.930756634299527	22.55319642573095	10.22397774804264	39.265779305870865	0.0	-30.06596954312011	-27.11810413703052	-11.396084679167208	-43.30513410791253	-40.63950846611137
8.551034975017846	0.0	6.367818653497139	10.380401723917743	-4.051239239110997	28.539303241055936	16.99476096829851	-0.6940586944362609	1.856376264610242	2.5442841137747654	-2.3091589726143855	-20.94774339964251	0.0	-0.23104964863852168	10.790967030700918	45.997926595665085	16.625919925402435	-26.90404156076859
8.565310492505354	0.0	-46.10829414294665	-22.215055290712066	-34.71554324816254	-15.162329777564743	-31.52731906276317	-38.946470641177015	-19.958271155952037	-50.51296577311566	-21.69700646936546	-70.11245449264601	0.0	-43.460201750160294	-16.004383418434745	-64.9357232764893	-37.161019920550224	-50.88622780423178
8.579586009992862	0.0	-8.498635622545073	11.09529961072544	-9.514803061704422	18.486201061080397	-4.467312981959434	2.5469075915430976	-2.891521736201098	42.823409815994815	32.5956540324239	3.450549652995099	0.0	-0.99849651253193	-7.354779693247906	-11.392686245945328	24.509273087316032	14.73689688023205
8.593861527480373	0.0	2.179610742983006	3.9749317327638214	-13.775920974595813	-4.129672014748541	46.46146463451813	9.104228216699205	-13.79498614588047	19.735486037058536	-14.016128680844966	30.93633388063146	0.0	-11.063131735455197	25.845440338470517	-30.066472495882852	-11.602572761271619	-10.150318104724937
8.608137044967881	0.0	-33.17965384772267	-15.880244244601334	-14.662491091971857	10.773305200025113	-5.442494791917798	13.169943456813865	-21.24696269253741	-35.53017582467087	-5.844795648908397	-45.89726521134823	0.0	-129.78927490321593	-130.62203756288935	-120.55193037484466	-106.35060706949204	-152.71365652823678
8.62241256245539	0.0	-15.06059349266794	-13.912819294976936	2.7359771768207	0.5172846680594493	3.0024058445217094	-15.201324955737084	-12.979990572216915	-10.449931466980276	-29.85296192578477	11.10494021284497	0.0	62.96742504863735	14.485272891620946	25.3372169496626	44.49815971566528	31.948381955900164
8.636688079942898	0.0	-34.679365294365994	1.375526423309202	7.132210670908789	-18.15267705664576	-14.1948404615248	-16.837660031403825	30.534053989561535	6.873364192483048	-16.407569161685245	-8.780902237446977	0.0	-38.79317887305647	-37.22739937019634	-31.611151708582145	-8.429682340469013	26.61165110367149
8.650963597430408	0.0	1.648860996350462	4.069960131610496	1.304132577841464	11.831615645536687	9.735732967107843	1.6949354562921708	37.57295363769667	-2.56792704771831	-8.269240495999481	-14.523968617650185	0.0	18.81517595991806	-12.04727265632809	4.898391827889066	-13.8354989488404	10.70237071935909
8.665239114917917	0.0	30.281443668790022	3.709194350640098	30.565579993763254	14.020252348159618	8.483427032792187	34.84094733925761	22.914431048785513	20.55249280625031	6.130331862526614	4.056990094001286	0.0	-8.603173739885339	37.506833917013715	16.90559820551171	24.500242836833053	8.28229732434788
8.679514632405425	0.0	38.60783191048308	31.989062934651365	22.761692076805385	11.598752836843408	-4.194403307373586	6.311762256257216	21.49861153527769	49.15763723674766	-9.689981352719903	10.765400916045273	0.0	3.7945980237025876	-1.2264332371285886	-6.262797165416625	15.693745978773743	-42.450943356476614
8.693790149892935	0.0	30.704072167211194	7.9434648479252665	23.006196726848657	44.02204516054815	4.833716392899792	21.95557205928853	43.49755630981845	46.17942196189398	52.057033447825035	19.967576166276324	0.0	-2.749914813881689	14.818859837683561	26.024470290947466	9.056986708672088	12.84250577239906
8.708065667380444	0.0	-6.79963202843127	33.8040114250097	2.774777448183212	-3.28268043982411	-15.041084218982766	0.43861689363057016	-7.414834481115233	37.92182064075724	-19.139493494544794	-22.838275512653976	0.0	-28.891349673819732	-57.0374913526919	-44.56622588027018	-64.42998304529078	-38.2814366857004
8.722341184867952	0.0	15.687779382355146	5.290292691277381	1.0171286581983685	-11.704490701150924	-15.286309331346596	8.922790689552071	14.499680099896208	-1.929904380751683	-4.479406448076943	16.59585900938009	0.0	-50.55635559569696	-68.91331553982137	19.488830985095575	-40.94039194343305	-56.21715625463586
8.73661670235546	0.0	28.25064581601262	-0.1053537330841057	-9.203260465981836	11.538671204416065	2.934980953593049	-8.827935706839224	7.926344799292675	13.446355041369605	4.328141757059286	-22.838463432582223	0.0	-72.64052423595248	-74.34628630350412	-91.06011928968061	-57.07623305704764	8.528062513246311
8.75089221984297	0.0	-45.89848429093648	0.7945401668656314	-8.599328664582998	12.557877398575664	20.657208379429182	-15.655935482247184	-0.8419327639851206	-8.979366785726604	-26.875774863133415	27.261542759941417	0.0	18.162729901802766	12.588338694435711	33.47379561204883	3.356665372958203	15.164510005683354
8.76516773733048	0.0	18.89415710267386	2.057316958076762	-4.011101091541891	14.44567055445453	9.547396009670953	45.650337049483504	22.97511041535312	40.26744459655461	1.4173705282669822	21.307711031411575	0.0	-63.867711868085614	-6.678154152479596	-55.10942664038791	-41.636353233170645	-14.92292991758784
8.779443254817988	0.0	-0.6663155309587806	6.142653351482845	1.9399624320319062	8.40820447826	-3.7625743591583922	-3.453374110173302	23.24705209511014	19.893339071336072	19.31391853785023	-14.538105051756245	0.0	29.538746627660007	6.691512838955924	-15.480369123531496	24.59393803410956	8.152630765313058
8.793718772305496	0.0	22.501409445120697	6.7155001794781874	4.913958149013549	-4.192248511929622	-11.450868551220283	27.413042932570434	39.889052937517725	8.865480316904403	36.71733586240666	0.317467849822498	0.0	12.748703945794176	66.01106100745388	27.624601559290177	14.835747265616515	22.5222145161098
8.807994289793006	0.0	23.87698197837702	11.163105437123196	4.938463510203038	35.211316028093876	21.741389461451462	-7.710444459301529	-3.1908735484363286	-3.482576074393086	-1.359821548782964	-29.7502046502215	0.0	27.794724461469023	-8.271618759363081	-32.02115821766991	-7.470943034198065	20.627325802516072
8.822269807280515	0.0	15.518189480202281	-32.08684905894704	-18.546811258341783	-7.097345275597784	-17.803709297881905	-3.8401476398837073	-3.143524293148047	48.43751942680528	-2.8555171375252875	-53.32186904180652	0.0	-1.2120949879867102	3.664629904639241	-21.083151892502816	-20.657898734880128	3.0991081548679453
8.836545324768023	0.0	23.407150284207525	-0.275079149233377	-13.191132063760909	8.190450382510724	2.1621496465449725	-1.9131741127997397	-18.197920939974605	0.015110560199699353	13.705565564174885	18.05737568927869	0.0	-28.735997282159726	20.91321304166102	0.5210572742218909	15.117041899220881	47.60837693929312
8.850820842255533	0.0	0.8497992646903193	-16.12781843547811	-18.990148093972373	-11.699352865750507	-7.8562272072408055	-25.270095556151812	6.982400267179562	-8.53671240432856	-33.65582664416834	-19.87251759908509	0.0	-7.712398262702921	-14.109430800815568	0.1970148025246234	-8.829121474098159	-19.268399237541555
8.865096359743042	0.0	11.599419278726653	9.03393885082827	-22.668901645241842	-15.987558442697413	-18.880272175532937	-11.705792983699018	-21.490228819887577	-14.558126282238689	-6.198868100711418	-4.601740017811335	0.0	54.37712788636021	124.61021166809022	37.53724828147489	21.302659204730865	32.51606130704645
8.87937187723055	0.0	27.74416779177208	-5.859163516966709	-9.744893200465041	6.473109498859478	12.096559013835389	-0.9205153642990821	2.7189772638742116	1.6724231601604103	-6.273131057588546	-0.6578427136832572	0.0	26.32716135550456	29.479464015253683	33.99087506483755	20.20539434390562	41.18415902946168
8.893647394718059	0.0	-9.008725485410016	-10.535620640865828	12.585368380962112	-1.5204702424583896	12.129546660209247	-5.767863177491561	17.978042053156166	-10.76006458706181	4.39820620671224	-2.816202709319155	0.0	-5.063598620255108	32.62133331424631	14.191862716000603	20.477139177072672	-3.823741162539345
8.907922912205569	0.0	6.928614524273422	10.76213529853779	-8.543745083233182	-11.712523573050444	2.5559939417112316	-1.3566446000594543	-5.680784488901475	6.399734076573754	-2.74291839801364	38.09402785061032	0.0	-31.697598697164814	11.171999079808417	12.405250372197951	-3.832391475357577	-28.215363969385923
8.922198429693077	0.0	16.43991022306383	3.025113488719903	-9.151247214167155	-1.7543409939000096	-13.633722346999152	-17.856392941004614	-5.317410635056765	7.666511936425964	-26.010809042232005	-14.312320027380052	0.0	3.253206902060228	27.13738512350339	-29.808797225604195	-16.580673843501035	17.42790122217155
8.936473947180586	0.0	43.523912831689636	2.1949839026778593	72.34016163103317	8.76194143160008	-8.057474487828701	23.232648734311976	13.262558898829747	18.965940622318044	54.82790753855515	31.76530322624503	0.0	10.627384172577646	10.472523754722875	4.618529217730595	68.56209849981458	28.107023582754337
8.950749464668094	0.0	-27.159532503991713	-13.52278588702885	-14.182837599799749	-31.27994199507391	-8.6367253626944	-19.355494426095365	0.6600780623739072	-32.952593728648374	-47.398508928620416	-21.377556776323352	0.0	35.07866291342464	30.4258483656385	0.8633248890681965	18.188738159404416	57.92913259872031
8.965024982155605	0.0	9.568404732570885	21.206150599187712	-0.0073580227873807115	11.835223535765188	-6.870566174472138	16.740650084434037	12.290550133359334	0.1864422909789991	19.15637354933268	27.68877275740954	0.0	10.37353929762958	14.314478715157103	-7.52125456833275	-7.988798522774851	-25.07568686116653
8.979300499643113	0.0	-6.1160998207620745	17.997206371959983	-4.657210129375146	-3.1329338306868992	7.025091833207789	15.387577151166738	1.6207482415387733	20.69747231363885	3.869486433925631	21.09179993791935	0.0	17.356455409680972	45.70082993967819	1.9004355473735866	0.38275855869061653	26.107314951992937
8.993576017130621	0.0	-9.14479403211188	11.037750852879817	1.480063627888621	-2.3554822167901652	9.956706932449451	7.181342699483834	22.717034998893375	-17.824711294917144	37.28242060438939	-26.56205765271987	0.0	18.02628380436384	15.506447848752673	35.74713773741129	21.567348522488196	12.020324506485991
9.007851534618132	0.0	76.63819323703629	-10.775312085408222	-15.55568305970305	-6.267739716662263	-24.10372402919777	-11.23320436359531	9.731172334847205	-28.204778768439013	-0.11724510993744902	-35.162459248605956	0.0	-22.78457689410876	-17.117515220762034	35.84564923211555	69.12037777341102	4.628945561259537
9.02212705210564	0.0	-4.324992795597776	38.931558798535164	-3.331133560692005	1.026600197138463	7.200047033437883	3.3703467947312364	11.162638201446496	11.865544285211094	31.484554649453976	0.7844033041790756	0.0	-4.552595160312793	-14.370726817958689	-9.450947865150074	109.43683453227784	-22.620163740994666
9.036402569593148	0.0	16.815682931528258	33.26432155512182	10.028518503979582	3.2866518015386883	-8.525197346720917	6.486549291042447	8.976080470625154	-3.8288620076923836	13.917040955179141	0.582633391693722	0.0	-9.620753895342103	-13.157926396351138	6.50516364997479	-10.133347161611594	0.6614362807253211
9.050678087080657	0.0	23.940610675413335	-11.316999514667327	-0.6083711426482897	2.390571467167304	11.229194017942115	-3.923394815041309	23.373118158317684	7.888766165086641	56.81195729842225	0.7853194765431905	0.0	25.786574607865955	61.34222660269937	3.58594270076436	66.59900548041583	25.582521157609428
9.064953604568167	0.0	10.094301928472365	27.8278451472742	-0.16302869557399083	-0.3536486157841999	-12.742439746943925	-8.460370428550087	-0.6548176619123278	-7.171166064725771	48.843316737574256	30.568887946868298	0.0	-8.78576186085755	-19.364041663947972	-3.999658044663411	-10.970628760524216	-7.810429529632572
9.079229122055676	0.0	-79.07318352577498	-52.34986393397234	-48.950714445888835	-52.1024477747814	-53.091997190835464	-18.36532286629376	-40.09504376412366	-44.72948790500105	-46.31558027398852	-78.22345347014627	0.0	10.677364261046518	-14.722237465393412	-28.943968586638363	-13.635449904467354	-17.505046919165526
9.093504639543184	0.0	-17.00938438345178	3.824938324011239	7.7859049796554185	-28.13817611586772	-36.07768142330903	-37.72361056138689	-39.809688171623755	-11.907238702135695	-42.677676425811626	-70.52819462057165	0.0	-2.0107699664253817	-4.257056364461246	-7.57009152508608	-29.322464951416695	-34.99803017886594
9.107780157030692	0.0	38.63932356019461	19.319176568249084	23.542959384438145	19.59950874685819	20.253036266756673	5.356447843022977	25.47974530775744	31.382141350444996	34.99529396919241	-1.9447376046516702	0.0	60.63591431658842	39.48688535501064	1.4641451583460603	7.913358976169733	60.56362518865427
9.122055674518203	0.0	6.318110295164206	7.272561492412558	-1.7209415531019938	20.87933265188124	57.45324171346345	-2.042700790402148	11.939912747143351	47.57074645839052	14.49818798052883	-4.6241020579251035	0.0	-22.444119472747524	-22.34782435606576	-2.8107189429839363	-9.112068818774944	-6.3201817307940225
9.136331192005711	0.0	13.259991518118413	8.82094200530915	-0.384602150578449	-1.8692579992605078	17.340514458609206	21.287146763654167	23.798059959299845	21.953383643726337	45.22707702277801	84.5522701743461	0.0	-6.900889777845152	-33.66783967346827	-9.25819930225058	8.290044943397865	-28.642832316704155
9.15060670949322	0.0	-61.05650934181947	-41.986560526581655	-39.321463796617365	-45.57309572671684	-42.66558492695316	-31.420043389269146	-25.662158864882375	-58.48082514744833	-50.17872503280751	-79.70047290147973	0.0	-7.4215613388078605	22.724519652870626	-13.688094296582152	-23.470315498978056	22.657333028159833
9.16488222698073	0.0	14.941961680047784	0.3448321389603992	6.275594114500041	34.81438269564711	24.49376681434819	27.446082982059515	-0.015181464997719475	-3.464044009717439	18.357641749088394	51.225080191745825	0.0	-20.461191736150386	-33.97438058246127	2.685386106509733	-8.895793031140048	-4.1131572434271
9.179157744468238	0.0	-18.72643137067018	-15.9601823151873	3.168645421623399	-8.809965810412466	-27.0777717625617	-11.91963945392918	-12.337281761707784	-9.40555681865853	-21.805026261774348	-4.327257849768592	0.0	-32.65125334535728	30.842559022329258	-32.686611912712934	19.94940823073426	-24.558120509759704
9.193433261955747	0.0	51.04181083949782	-1.209661028984345	35.479012357771886	-1.592768365740311	36.91380308121119	40.18775671183317	14.300988866267424	-9.912244081234064	37.832498217738355	84.6191992846798	0.0	12.948227752443445	-55.69243040578638	-68.29883844617508	-53.75474578490805	-64.50040955468526
9.207708779443255	0.0	40.84949919819529	19.06910464976062	9.383742344327509	-13.295392805089541	10.490399830898932	-3.1736955066764327	2.0523918741785425	13.763218550854148	25.850417897387985	39.59262872577879	0.0	36.48455421128589	3.392429244042591	6.425478235613413	0.5275192908337648	41.369841266489914
9.221984296930765	0.0	-40.02232378290007	-36.163924997214586	-29.507721037586784	-14.195825931616458	-26.513271658370478	-28.910679620575046	-16.646215800569237	-42.27243362615152	-6.121479791969893	-51.3371615559934	0.0	-31.19123078659357	-53.40779038581574	-38.72330495681675	-13.645361463353467	3.5242812964478176
9.236259814418274	0.0	12.381844206034355	0.8098673725637479	-3.888746760727153	2.316873451037788	12.818779546196277	3.5127333639514373	2.5966414423339654	6.671582060149258	-13.721603734386331	25.694712015701366	0.0	-13.521783911354454	-21.767140227379816	13.770473151206579	40.32970064583039	12.709126829587513
9.250535331905782	0.0	-75.46710989007309	-31.5241863881049	-31.900627495899972	-32.549818273849574	-11.453013229080163	-26.297901222734858	-38.462551888975185	-7.99847578423914	-54.2800720811312	-15.253678202910304	0.0	21.124676076639318	-0.5712406204826188	38.89194938466827	-2.6131475479768698	17.214964472717508
9.26481084939329	0.0	5.723540855169728	-11.83276501679697	3.4970109732927996	12.626108700368695	-12.839930175900417	4.983130434247784	-19.774831937746068	-4.605842711240131	-9.902644947691503	-2.9419456414893586	0.0	16.670323206553064	6.932012831217103	8.42887194523507	51.04747838685773	28.081557958049803
9.2790863668808	0.0	88.75839722464129	18.555677869907587	2.0910330962533124	6.222035659221662	21.95390795827608	-1.9460568348207394	30.82528591092988	8.804054827991681	15.83738884705685	21.120281266233306	0.0	-36.4205004638411	3.0842432251254874	5.955606409732121	-3.322458214771581	-38.27375287763264
9.29336188436831	0.0	-9.473675642366441	-2.3806316819458395	-12.364765313033141	-15.660127936417634	-14.57200709516401	-12.73674363174101	3.4387356118135437	-10.315292020046487	30.26986811180387	8.870909252538704	0.0	2.240792886903214	29.2932850875575	30.127633673073102	17.967144413386194	18.862616759683387
9.307637401855818	0.0	-0.3972649394857735	12.572143514629921	10.981471748687728	17.78491849157583	3.237991662907675	58.96113717288473	12.818876692615092	10.570956780014868	0.8750497181009833	8.921054982106863	0.0	37.28377385477285	15.20715977687204	31.60260691750532	33.180103053875236	4.274892130346197
9.321912919343328	0.0	-26.419621566182048	6.186858060577972	-17.407246864971643	-5.295014865939653	-24.084799729920764	-3.5288242414012227	-33.19305725515893	-26.093624660120202	-23.76839431190794	23.685174365152868	0.0	20.907103705353784	36.34429153034032	44.170373634820656	34.4398009969243	78.26214562451963
9.336188436830836	0.0	8.300543030893563	48.16885337201658	14.37216491543676	15.134923709847708	30.619973887996135	17.82941822723577	9.318018350567103	27.474173104468303	10.450540744789476	14.749492843177057	0.0	22.778511472897073	47.03008452160775	-7.2268308036696345	29.044558987155142	27.99803958714926
9.350463954318345	0.0	9.868405976994543	13.888799396185144	-12.833391015206821	-1.657616816806005	-23.492956270661097	7.435186461146216	3.403965024659563	-9.822558456196594	0.33966743067461763	7.180616594243861	0.0	8.904393160696138	12.739103838372158	5.523317561157197	41.035117282436204	-9.133934176592502
9.364739471805853	0.0	-14.132843394408848	-10.338630008917683	1.080795407202305	5.4898750505858365	4.4491894230554045	-10.768827787588902	2.191813756375064	12.565784867827112	-1.8424962076475615	15.740206880655599	0.0	10.732810732403093	7.107632813806973	99.66394690439571	29.72796521678043	15.786388593264924
9.379014989293363	0.0	47.80741931679409	56.284399286806426	4.938243511148002	13.599172779903046	14.556038647230094	6.231539809756192	-12.302545810682656	106.89208391695774	32.331008172170435	16.459386856013044	0.0	-22.263502603382094	0.390574855603491	-15.133224091190101	0.2627192993438204	11.077354831335485
9.393290506780872	0.0	2.6912871299665344	-0.5958255497128294	-6.508685058724603	6.833086123169981	-14.174959603612576	1.035241864659087	7.408413775429644	16.320564545677517	14.983581602912176	2.355183912386125	0.0	12.31125309574109	15.609621194220482	2.3153903199680017	36.378096198309606	10.945019764603476
9.40756602426838	0.0	57.35570988776544	-3.340142437386975	4.310144091553136	12.89985689067877	5.742450701333943	9.426439950819168	14.600834957517058	50.98653708685271	9.65841040953497	-2.0485288637949086	0.0	12.335218271309005	78.49584010998238	13.057593453217486	12.973976520026785	7.502455417972634
9.421841541755889	0.0	54.78151729175308	15.717939431492034	9.819012599509144	8.519336688695493	-6.1809712982842795	38.87902507297763	38.32609881455111	10.3245163444705	37.44167568038512	45.52630947302131	0.0	-19.678796744156397	17.887129659755264	9.806180654883738	-23.027207380407752	-4.32073636210419
9.436117059243399	0.0	-6.033372175338889	-15.076528883891855	-18.592112343264684	-1.8184215345825565	20.772363669241784	-21.771041639716472	-11.246142734943595	-16.436794132653098	6.588009930050382	-18.054196670521637	0.0	-16.47302549182335	43.38111743257532	-11.85048736603101	-33.16129310649329	25.03137312445061
9.450392576730907	0.0	1.6752112962409764	0.06466339570145437	0.7080728520144148	12.332661729262165	19.95300850674343	-3.969635849573278	12.29695765790441	6.807059312948776	18.254222156491398	14.807579279106852	0.0	5.079879054947685	-2.6835559108294538	-18.42968112817026	-19.316664375400396	42.78471886174598
9.464668094218416	0.0	35.03320902050773	11.012147215674945	16.944601271078675	12.421164523568963	7.491346818610574	0.6672697708760515	16.893064913196152	-1.0120984857818138	30.592957165239216	24.11932008057877	0.0	8.49023137188741	13.167570990905007	-27.94523337345818	22.487390777826228	-17.961110984868572
9.478943611705926	0.0	27.188495005303622	12.211923673476717	23.127862401499165	11.02460531200919	7.590231963265774	27.9193284739758	24.79132404554539	33.333713891395256	32.959745760010414	-2.9830229264881494	0.0	31.429837176628418	25.709159489154803	64.18275798032838	51.99822898218434	27.013804829382487
9.493219129193434	0.0	-20.37581929474449	-10.378528855267822	-10.500360274318263	-5.661550352960774	-8.44814086001086	-12.425058437633659	-24.503369585263016	-18.658941549975587	-30.01564483612026	13.194402885443518	0.0	25.30703595290456	3.982444219170841	61.20943003842691	30.120670731383505	40.352207901387914
9.507494646680943	0.0	26.153584411342884	22.072822903244006	9.882065302739525	1.3076854747173583	0.11133249365007485	-0.3207808131676468	3.5569274648303937	1.057943804011677	39.319005747706264	81.16575253393631	0.0	-7.047367687481315	30.945582867145873	37.107508775114916	-12.941589251465018	64.57618702197661
9.521770164168451	0.0	13.588234711868383	40.84275556691519	7.300426797585362	-0.6253407449493946	21.755669180790964	14.013831992135996	52.36725112502315	13.172760448194788	0.5521612766314128	8.374382312916241	0.0	4.809868491681948	41.224391629183415	10.72007147559065	-25.891284331775104	-5.454782249765523
9.536045681655962	0.0	-26.901206788236014	-9.22483516117359	-14.088165548570572	-5.528770690917633	-15.020735391222662	0.581332845074977	-15.615751514618296	-15.172330338426518	1.7762244173293777	3.652251526769013	0.0	22.57075014709496	8.566384406786812	25.533004428566667	-9.777812310569914	-4.030629072339024
9.55032119914347	0.0	-18.083203739219865	-6.604880952932587	44.507402613910585	-5.6884304036587	-14.16996114873254	-15.673995655525252	9.740342720954194	17.116582456274394	-24.594465989866293	-21.952596239820025	0.0	18.034780583805514	15.597240952815229	19.657309475081878	-28.543271242216136	-26.477246328525418
9.564596716630978	0.0	8.346435896532554	9.754468574957757	26.56384605372822	4.367934664052889	14.962632993113756	55.58456822004824	14.073080287755593	31.344891318005452	39.01827583214965	29.184681944774955	0.0	35.89848821145942	10.08884457658776	52.99821484120748	71.47591128147793	-13.706244010587435
9.578872234118487	0.0	40.3929705912634	42.53442804170396	20.887258190207064	-3.304755208782739	1.3630549790659738	21.656393696088255	44.21049953074822	-12.408764598853399	18.206462860340864	20.04079057031007	0.0	-0.7612018893860003	52.059177592841735	-0.048267827899453365	1.8189166542559077	54.602577678642774
9.593147751605997	0.0	-64.49656875778025	-47.38200470387304	-45.333241025392766	-47.96311500026001	-64.36132428421261	-52.47082624565137	-56.281407978752505	-75.48676378872972	-79.3189151883343	-49.077115541208556	0.0	61.20307219898682	14.518961361943465	28.801611625490516	13.616354386982296	13.555888407931816
9.607423269093506	0.0	71.9127345398535	-3.8078322763599526	-3.712282770548169	7.759737871306838	8.412438150234552	15.972619569315272	4.15978817124572	0.33937554715122503	-8.849105674462928	-17.541129319525922	0.0	72.63136493911395	-22.623376809047514	-4.513090520074953	1.6790757674231858	11.526108886560168
9.621698786581014	0.0	6.1380426654019775	15.470568172451035	12.374805905777459	16.784054267828164	7.987057151935318	5.234013327026385	-12.389879340463084	-3.50283169103324	17.21173943359998	51.00675280100245	0.0	1.2547996035342985	89.45391669484553	17.5011139818242	-21.59122819782491	28.9084761951836
9.635974304068524	0.0	30.899916570290394	-7.249850595067564	10.56201281988718	5.356119304211536	7.260512375067228	10.79519818519712	-5.74426710408803	9.460949690728722	-1.9212087676032745	2.9794818945721513	0.0	-18.45144733894509	5.40089085936856	3.781188441754291	-2.048938978994855	-18.823280931706133
9.650249821556033	0.0	-27.982357465290125	-55.76924774689808	-50.93443104853764	-47.07920670654186	-63.41039375961656	-55.26113828569169	-59.84136484767771	-64.65899901015776	-80.75824105028386	-53.60901310269752	0.0	-26.435824312559372	6.3751990230307625	13.806070444804448	-11.634457129661971	-12.202993510996702
9.664525339043541	0.0	-3.2857327956268705	-46.268139795680476	-33.013255617999384	-42.04643165459685	-38.622366507865586	-40.86516344340768	-52.952688138483374	-65.66636553419828	-61.63766735852646	-69.6265475777426	0.0	-39.880507434811705	-30.521276070308073	-2.596005106025083	-28.816411688536668	-32.402993448470234
9.67880085653105	0.0	-12.265724476624808	-4.208692432535155	-13.766414273853206	-16.645847642027793	-13.696254535914397	7.028118349291494	4.0378734449921465	8.30276367817484	12.009507419605127	-40.677086902992926	0.0	-4.589951732878508	-3.0342323330351353	-30.557305722845506	-12.865449782436162	4.46932021059429
9.69307637401856	0.0	-11.757755470494704	38.579168234080285	21.292485531133337	-13.176928333487641	-4.472990348267332	3.066150842606951	-2.904518020652254	13.727138240768669	-26.8111493691618	-5.145948962206369	0.0	-13.660971931354268	51.91128735659874	3.458689873464218	41.8443210253775	18.911426878295316
9.707351891506068	0.0	8.533682373390578	9.23506215454832	13.99316358434255	7.213715127629602	0.034600823932067835	4.296589963544853	5.044705554926113	2.0192657338744735	1.398999731028169	51.95525376297556	0.0	-28.04801583765972	6.129447584941077	-26.041772753935472	-16.308951750442805	0.8275044921110332
9.721627408993577	0.0	7.123497400298828	-3.1087621565424444	10.489082058485643	5.443694663435838	10.111802444516604	11.65819382348184	3.6318611803263168	-8.310816290973492	-8.351229590421834	13.719850567548153	0.0	-1.41643361497039	-10.004973235587487	17.033701605674523	-4.015758194064934	6.57536796608653
9.735902926481085	0.0	-10.648034547500936	-19.577196717046707	18.690331142481025	-6.6154315005032	7.440846491650617	3.5635889571708264	-12.049002669133428	-25.547477419858552	-18.02025096319669	34.67859812483753	0.0	18.978853627753956	42.7712717844487	31.103321695909784	36.64017240797951	47.88530203438102
9.750178443968595	0.0	79.69338179760935	8.061612287651057	7.365822149576911	26.304234600081543	-0.21073145366256094	1.6253931726451638	-0.7359184157147363	8.163974276533914	31.96062457920931	8.67637751867592	0.0	77.57275789868662	11.003782634239357	2.2206324184910424	24.003813348405163	149.06205477695977
9.764453961456104	0.0	-13.286972617935907	-7.538138278468382	22.557577215093044	8.999346610097744	-8.408844413411819	8.217719271765073	0.4073549878462908	7.852212124594718	27.816596985702827	47.84798924459932	0.0	32.30274751060981	2.759465848375326	57.87745932219567	11.114374200963033	41.31391264658862
9.778729478943612	0.0	52.47482384680353	-9.673658955591838	24.056733642735292	6.985694665881572	6.968167060518584	-9.288254700774543	-0.22683953168215823	8.556352359489294	69.57325740741935	51.064389888883106	0.0	0.1808810755884911	2.719744541652791	2.646951299002242	10.493324412630253	31.204282522127773
9.793004996431122	0.0	12.118570078009054	-4.586920845354758	-3.969980394406393	15.190626689367841	5.787058439135936	-8.029362172881664	-5.768088906260677	2.28968250942216	14.264121681440912	16.265417431970658	0.0	-12.70362085566788	34.26840931310869	-4.494521430757823	34.13254441669023	5.613943385057297
9.80728051391863	0.0	0.22495033982386936	2.2994936534502073	-5.705587371369366	22.040312443207277	-3.3876320007509646	8.931526568605097	-0.6828119349039085	-3.6401231856800895	2.4200438634038988	48.3442284808295	0.0	-2.140897817228529	14.671852819082263	10.88878374577141	0.5583297366641229	42.57690010830132
9.82155603140614	0.0	36.424223453070816	25.518563838603825	-1.8029094986272234	-1.405514766258827	15.04029915319796	23.832103112332398	8.043670617160847	8.306007969622856	38.24851561111305	7.305985109503462	0.0	-7.531998132024495	2.3406104904218674	26.616282663813532	6.66413487809422	83.92846640054621
9.835831548893648	0.0	32.005041765000364	-13.604907627240262	-12.153367690392255	-8.872638946965708	-13.040388939291107	-17.160340758885614	-31.766248545407237	-29.556782994474936	-10.123328145974101	-46.00623256776431	0.0	1.668830425852587	-20.8710057655654	30.110987128805444	11.707365265200552	22.89683071733972
9.850107066381158	0.0	-7.545989205714892	33.74430471271097	10.812971728457084	5.751740580838162	25.587196303720297	27.5457965717904	-5.013158068691688	7.8682192745717305	59.91177672209027	15.419284523506672	0.0	11.949376781714477	97.77467555952042	-21.72341096952849	14.428078742310232	26.73791645781576
9.864382583868666	0.0	50.073981734113424	21.704121980981846	4.195005506691914	-0.04440536794085103	6.896172740560998	4.637350250741544	12.336365072428016	17.85155533661517	3.8831338998029366	10.260736872547719	0.0	-27.636571307320096	-13.814582944199536	13.419886372341175	8.137809648541992	40.74035308466114
9.878658101356175	0.0	-5.021946806640135	14.26930689496203	-4.693803196669053	23.380719973567942	21.90687655968759	6.896989208349864	27.597990823285368	1.847166578178403	23.436524487800362	-14.35318965621797	0.0	42.92729610747893	-2.326465148589765	64.62569577981162	31.891107772114484	11.665463525490905
9.892933618843683	0.0	-22.517257454347465	13.437019690437747	-2.958067528442539	-1.801557986673626	-2.691642577308147	-1.0395560484522448	2.368003688571667	-17.140699647365206	13.909025704654827	-29.768247836256556	0.0	13.898272404700473	-3.9554578561203697	20.746039403677717	20.27614418609175	38.80564691650534
9.907209136331193	0.0	10.996736112398002	8.066681859296475	11.554543990944266	25.22975797897992	13.522636772094462	25.048245075271108	25.20958008719955	20.53760650243761	-0.03841303160578926	66.81928480407434	0.0	19.352919031814658	1.7590440772753733	-21.02488934498027	4.588622361365269	56.566675079359335
9.921484653818702	0.0	18.56681286695742	15.43771607811808	15.930132173480096	8.773568062555485	57.35576503102943	13.765487984676785	18.699923542150362	26.618267171611425	39.948555798353176	20.14786509455082	0.0	-8.037510546532804	-13.284391789732611	-6.903984383616935	-14.330270705015364	-10.133683590952156
9.93576017130621	0.0	-34.14302112749976	-20.209279901875973	16.358353398292167	10.001570466384791	-28.326065489097804	-5.032196293715137	-7.846923514790476	10.288708198200755	-6.798929184057324	-13.748556169160187	0.0	55.06208331038616	11.137222244158732	12.775889074722084	0.6455999460731362	3.9137118346562656
9.95003568879372	0.0	22.66417056721389	-12.121666480909685	-15.196340479815275	-8.90109466737066	16.309670249530853	2.906278407521095	-14.879733066969797	-7.83802932166101	12.062840920891459	-25.089731563628668	0.0	55.584881731525954	13.540038565817103	11.458432156408305	23.584720478110334	36.68761929944146
9.964311206281229	0.0	62.75005450587939	31.05299195763626	2.3215195528428993	17.19800212271227	34.16845693426383	24.66413780025498	29.64136634194437	11.902559544343799	21.841019142605944	73.2603709807107	0.0	7.417304995774576	21.511679027367833	-16.585648147141605	20.01752181175892	14.040345765266238
9.978586723768737	0.0	6.542023904923386	-4.58517685465598	26.488674463651073	9.654925016147596	23.641458737117677	1.216998184962882	-5.037879944979536	3.1032205202681244	53.71813439071351	-3.686066476284341	0.0	-1.2431498875888976	-19.547922670181464	-29.39562105671495	-3.6396060015536658	52.70550220696816
9.992862241256246	0.0	50.30288190925399	7.868970343894195	-0.5524219898614484	14.694664062574857	4.091071699945889	22.176703203126856	46.868834090333	69.4390779921249	18.81395723966405	10.637949954436829	0.0	35.48076833569771	9.176604323758196	0.7086336230458538	8.224273636766258	13.410029383166494
