# Supplementary material for: Terahertz Spectroscopic Analysis of Lactose in Infant Formula: Implications for Detection and Quantification
Source: Molecules. 2022 Aug 8;27(15):5040. doi: 10.3390/molecules27155040 (PMC9370465; doi:10.3390/molecules27155040)
Supplement: Supplementary file 1 [file molecules-27-05040-s001.zip › data/set1_N2_1/frequency_domain/L000_1.csv]

0.0	0.9701007087770412	0.029899291222958757
0.014275517487508924	0.8236935657553528	0.1763064342446472
0.028551034975017847	1.4159461753329248	-0.4159461753329248
0.04282655246252677	0.8328755215700754	0.16712447842992462
0.057102069950035694	1.3568062931210705	-0.3568062931210705
0.07137758743754462	1.367149715328217	-0.36714971532821705
0.08565310492505354	2.539818098752442	-1.5398180987524421
0.09992862241256247	0.511786542470578	0.488213457529422
0.11420413990007139	0.696510160849313	0.30348983915068695
0.12847965738758033	0.9048066387078618	0.09519336129213818
0.14275517487508924	1.302047606809175	-0.3020476068091751
0.15703069236259815	1.4307887588188906	-0.43078875881889056
0.17130620985010708	0.8313800853962829	0.16861991460371706
0.18558172733761602	0.76706032308408	0.23293967691592
0.19985724482512493	0.9360707722669495	0.06392922773305054
0.21413276231263384	1.0449858076194172	-0.04498580761941717
0.22840827980014278	1.0693604068411091	-0.06936040684110911
0.24268379728765171	0.9521486325334944	0.047851367466505645
0.25695931477516065	0.8867240552638549	0.1132759447361451
0.27123483226266953	0.9209142982833102	0.07908570171668983
0.28551034975017847	0.9829374784969571	0.017062521503042882
0.2997858672376874	0.9770867359271717	0.022913264072828343
0.3140613847251963	0.9454115572543224	0.054588442745677646
0.32833690221270523	0.9320130725259596	0.06798692747404045
0.34261241970021417	0.9539893586849029	0.046010641315097134
0.3568879371877231	0.9776299949454	0.022370005054599962
0.37116345467523204	0.9681374546181893	0.03186254538181066
0.3854389721627409	0.9371704506088508	0.06282954939114915
0.39971448965024986	0.9182016353752465	0.08179836462475354
0.4139900071377588	0.9256848463373348	0.07431515366266517
0.4282655246252677	0.9454875841976057	0.0545124158023943
0.4425410421127766	0.9669202226506735	0.033079777349326545
0.45681655960028555	0.9706728343547019	0.029327165645298137
0.4710920770877945	0.9571798874474571	0.04282011255254292
0.48536759457530343	0.939557162318055	0.06044283768194503
0.4996431120628123	0.9209715785268723	0.07902842147312772
0.5139186295503213	0.9150053346213056	0.08499466537869438
0.5281941470378302	0.9281096392733115	0.07189036072668853
0.5424696645253391	0.9478062579074962	0.052193742092503825
0.5567451820128481	0.9694244028429717	0.03057559715702829
0.5710206995003569	0.962690844072658	0.037309155927341964
0.5852962169878658	0.949906085247551	0.050093914752448954
0.5995717344753748	0.9304097726541031	0.06959022734589693
0.6138472519628837	0.9131563000205996	0.08684369997940045
0.6281227694503926	0.9095957980221726	0.09040420197782739
0.6423982869379016	0.9221696553419733	0.07783034465802674
0.6566738044254105	0.9429644059591	0.05703559404089997
0.6709493219129194	0.9571420291653406	0.042857970834659365
0.6852248394004283	0.9581036973046312	0.041896302695368814
0.6995003568879372	0.9427484971465103	0.05725150285348968
0.7137758743754462	0.9219375436301377	0.07806245636986231
0.7280513918629551	0.904948098020584	0.09505190197941604
0.7423269093504641	0.9012967971623073	0.09870320283769274
0.756602426837973	0.9161298312906827	0.0838701687093173
0.7708779443254818	0.9334418019842672	0.06655819801573282
0.7851534618129908	0.9493254338465373	0.05067456615346266
0.7994289793004997	0.9492728290186996	0.05072717098130042
0.8137044967880086	0.9343329606464601	0.0656670393535399
0.8279800142755176	0.9117015619322968	0.08829843806770321
0.8422555317630265	0.8944129339094548	0.10558706609054525
0.8565310492505354	0.8905534929010412	0.10944650709895876
0.8708065667380444	0.9038575650038937	0.09614243499610631
0.8850820842255532	0.9215703706453718	0.07842962935462816
0.8993576017130622	0.9353253436085666	0.06467465639143344
0.9136331192005711	0.9336000193206266	0.06639998067937336
0.92790863668808	0.9141877356910929	0.0858122643089071
0.942184154175589	0.89344602048776	0.10655397951224
0.9564596716630979	0.8810643325866766	0.1189356674133234
0.9707351891506069	0.8829966500710451	0.11700334992895489
0.9850107066381157	0.8972597626443026	0.10274023735569737
0.9992862241256246	0.912562272844099	0.08743772715590103
1.0135617416131335	0.9209290467908869	0.07907095320911306
1.0278372591006426	0.9151899159549565	0.08481008404504353
1.0421127765881515	0.8976875428446927	0.10231245715530735
1.0563882940756604	0.8772609400132236	0.12273905998677637
1.0706638115631693	0.8658671058622313	0.13413289413776874
1.0849393290506781	0.8682377447984089	0.13176225520159113
1.099214846538187	0.906327192991756	0.09367280700824399
1.1134903640256961	0.9118287464741744	0.08817125352582555
1.127765881513205	0.9132419628272582	0.08675803717274178
1.1420413990007139	0.907683742260395	0.09231625773960495
1.1563169164882228	0.8929061839411351	0.10709381605886492
1.1705924339757316	0.8707798867182035	0.1292201132817965
1.1848679514632408	0.8492513013166977	0.15074869868330232
1.1991434689507496	0.8511393497879718	0.1488606502120282
1.2134189864382585	0.8711363223328604	0.12886367766713958
1.2276945039257674	0.897235052863086	0.10276494713691398
1.2419700214132763	0.9050540154263651	0.0949459845736349
1.2562455389007852	0.8986617011400585	0.1013382988599415
1.2705210563882943	0.8765445759435307	0.12345542405646925
1.2847965738758031	0.8531025659013046	0.14689743409869538
1.299072091363312	0.8379858940407945	0.1620141059592055
1.313347608850821	0.8385401422511571	0.16145985774884286
1.3276231263383298	0.8527742461059958	0.14722575389400416
1.341898643825839	0.8708490015759338	0.1291509984240662
1.3561741613133478	0.8853347769047035	0.11466522309529648
1.3704496788008567	0.8814340331164573	0.1185659668835427
1.3847251962883655	0.866124601480313	0.133875398519687
1.3990007137758744	0.8483596482663396	0.15164035173366042
1.4132762312633835	0.8548549509558837	0.1451450490441163
1.4275517487508924	0.8380229802677577	0.16197701973224232
1.4418272662384013	0.8451149538965567	0.15488504610344334
1.4561027837259102	0.8566552943459124	0.14334470565408763
1.470378301213419	0.8643623468061957	0.13563765319380428
1.4846538187009282	0.8593139039279499	0.14068609607205007
1.498929336188437	0.8478445795256273	0.1521554204743727
1.513204853675946	0.8322000681003686	0.16779993189963138
1.5274803711634548	0.8260611800610164	0.17393881993898364
1.5417558886509637	0.83096812386047	0.16903187613952997
1.5560314061384726	0.8431401960287428	0.1568598039712572
1.5703069236259817	0.8536663536856585	0.14633364631434154
1.5845824411134906	0.8536685506544909	0.14633144934550912
1.5988579586009994	0.8449116907344203	0.1550883092655797
1.6131334760885083	0.8238698589915536	0.17613014100844637
1.6274089935760172	0.811336683738203	0.188663316261797
1.6416845110635263	0.8101620447908987	0.1898379552091013
1.6559600285510352	0.8303863045617309	0.1696136954382691
1.670235546038544	0.9084282617811695	0.09157173821883047
1.684511063526053	0.8550770205603907	0.1449229794396093
1.6987865810135618	0.853140183803267	0.14685981619673305
1.7130620985010707	0.856655675054104	0.143344324945896
1.7273376159885798	0.8230687395240559	0.1769312604759441
1.7416131334760887	0.7991573884676155	0.20084261153238447
1.7558886509635976	0.7899383450624343	0.21006165493756568
1.7701641684511065	0.7970061848038611	0.2029938151961389
1.7844396859386153	0.8153967352442683	0.18460326475573174
1.7987152034261245	0.8430732890450757	0.15692671095492428
1.8129907209136333	0.8390317674310553	0.16096823256894466
1.8272662384011422	0.8293557445713956	0.1706442554286044
1.841541755888651	0.8072351597375685	0.19276484026243146
1.85581727337616	0.7859851188608806	0.21401488113911937
1.870092790863669	0.8007420699280366	0.19925793007196335
1.884368308351178	0.7827660086607158	0.21723399133928423
1.8986438258386868	0.7955626066651946	0.20443739333480537
1.9129193433261957	0.8129691707577061	0.18703082924229386
1.9271948608137046	0.8202176134985473	0.17978238650145273
1.9414703783012137	0.8102322341337459	0.1897677658662541
1.9557458957887226	0.793232911344215	0.20676708865578497
1.9700214132762315	0.7759061685909736	0.2240938314090264
1.9842969307637404	0.76850371173439	0.23149628826560997
1.9985724482512492	0.7697539251052381	0.2302460748947619
2.012847965738758	0.7814713412965676	0.2185286587034324
2.027123483226267	0.7932549828325336	0.2067450171674664
2.041399000713776	0.8035215910564973	0.19647840894350266
2.055674518201285	0.7849398761322425	0.21506012386775752
2.069950035688794	0.7713108349082014	0.2286891650917986
2.084225553176303	0.7545631310443881	0.2454368689556119
2.098501070663812	0.745806217589802	0.25419378241019797
2.1127765881513207	0.7507379311602616	0.24926206883973845
2.1270521056388296	0.7595574828490018	0.24044251715099818
2.1413276231263385	0.770200647438777	0.22979935256122297
2.1556031406138474	0.7745636146038867	0.22543638539611333
2.1698786581013563	0.7819867761391198	0.21801322386088018
2.184154175588865	0.7454005932538963	0.2545994067461037
2.198429693076374	0.7557369152064347	0.2442630847935653
2.2127052105638834	0.7283020134787904	0.2716979865212096
2.2269807280513922	0.7502321646655696	0.24976783533443037
2.241256245538901	0.7429233690106022	0.2570766309893978
2.25553176302641	0.7558207319104164	0.24417926808958357
2.269807280513919	0.7839095221518574	0.21609047784814261
2.2840827980014278	0.754827435527083	0.24517256447291702
2.2983583154889367	0.7459028866595488	0.25409711334045115
2.3126338329764455	0.7389140164649914	0.26108598353500856
2.3269093504639544	0.7271906106188784	0.27280938938112165
2.3411848679514633	0.7368091018029771	0.2631908981970229
2.355460385438972	0.7398065394890034	0.26019346051099657
2.3697359029264815	0.7448523653881971	0.2551476346118029
2.3840114204139904	0.7379541725945692	0.2620458274054308
2.3982869379014993	0.7444274230686254	0.2555725769313746
2.412562455389008	0.7256882427721832	0.27431175722781675
2.426837972876517	0.7194629971316828	0.2805370028683172
2.441113490364026	0.7253293609284649	0.2746706390715351
2.455389007851535	0.7366834747554023	0.2633165252445977
2.4696645253390437	0.7613318028442008	0.23866819715579923
2.4839400428265526	0.7523719326014641	0.24762806739853593
2.4982155603140614	0.7245454893366937	0.2754545106633063
2.5124910778015703	0.7043846670403626	0.2956153329596374
2.5267665952890797	0.6864312317954021	0.3135687682045979
2.5410421127765885	0.6838181679387074	0.3161818320612926
2.5553176302640974	0.6886526530509418	0.3113473469490582
2.5695931477516063	0.7020561996168855	0.2979438003831145
2.583868665239115	0.7172804450187822	0.2827195549812178
2.598144182726624	0.7254585228112531	0.2745414771887469
2.612419700214133	0.7169613574007132	0.2830386425992868
2.626695217701642	0.6865843146635948	0.3134156853364052
2.6409707351891507	0.6069660905467488	0.39303390945325123
2.6552462526766596	0.6687141652786367	0.3312858347213633
2.669521770164169	0.6813711747789747	0.3186288252210253
2.683797287651678	0.6776687081141366	0.3223312918858634
2.6980728051391867	0.6797190870806337	0.32028091291936633
2.7123483226266956	0.6876902332672841	0.31230976673271593
2.7266238401142044	0.6758867395046066	0.32411326049539335
2.7408993576017133	0.6601736278178156	0.33982637218218437
2.755174875089222	0.6665765632354014	0.3334234367645986
2.769450392576731	0.6762907073999876	0.32370929260001235
2.78372591006424	0.6718726315311458	0.32812736846885415
2.798001427551749	0.663865180584189	0.336134819415811
2.8122769450392577	0.6608687308181284	0.33913126918187164
2.826552462526767	0.6415496981066114	0.35845030189338856
2.840827980014276	0.6377230349080225	0.3622769650919775
2.855103497501785	0.6121678552531572	0.3878321447468428
2.8693790149892937	0.595613073590389	0.40438692640961105
2.8836545324768026	0.6197683410183549	0.3802316589816451
2.8979300499643115	0.6185291332167286	0.38147086678327136
2.9122055674518204	0.6364277954429947	0.36357220455700534
2.9264810849393292	0.6138983534132134	0.3861016465867866
2.940756602426838	0.6379537573687342	0.36204624263126584
2.955032119914347	0.6234776824702118	0.37652231752978815
2.9693076374018563	0.6106102036370068	0.3893897963629932
2.983583154889365	0.5992008030818264	0.40079919691817356
2.997858672376874	0.529564613222866	0.47043538677713403
3.012134189864383	0.5400586787266584	0.45994132127334164
3.026409707351892	0.553389098329517	0.446610901670483
3.0406852248394007	0.609901205225531	0.39009879477446896
3.0549607423269096	0.6159112593863181	0.3840887406136819
3.0692362598144185	0.6008066698246628	0.3991933301753372
3.0835117773019274	0.5972396560848007	0.4027603439151993
3.0977872947894363	0.5605536046696965	0.4394463953303035
3.112062812276945	0.5360578505409366	0.4639421494590634
3.1263383297644545	0.4925369469130191	0.5074630530869809
3.1406138472519634	0.5247242458576458	0.47527575414235423
3.1548893647394722	0.5025464500712565	0.49745354992874347
3.169164882226981	0.5224640546243667	0.47753594537563326
3.18344039971449	0.5139944027825749	0.4860055972174251
3.197715917201999	0.5012142435027392	0.49878575649726076
3.2119914346895078	0.5103647511042971	0.48963524889570287
3.2262669521770166	0.4773423435305957	0.5226576564694043
3.2405424696645255	0.4768830754192693	0.5231169245807308
3.2548179871520344	0.5122271632542521	0.4877728367457479
3.2690935046395433	0.4514734103025101	0.5485265896974899
3.2833690221270526	0.4312522763885896	0.5687477236114105
3.2976445396145615	0.40612521560513243	0.5938747843948675
3.3119200571020704	0.43549163008265596	0.5645083699173441
3.3261955745895793	0.41966328653110485	0.5803367134688951
3.340471092077088	0.52666765135084	0.47333234864915996
3.354746609564597	0.4535514868032733	0.5464485131967267
3.369022127052106	0.48657888584719944	0.5134211141528006
3.383297644539615	0.4652548939591709	0.534745106040829
3.3975731620271237	0.38758523183853716	0.6124147681614629
3.4118486795146326	0.40760079440860847	0.5923992055913916
3.4261241970021414	0.4747615541579172	0.5252384458420828
3.4403997144896508	0.4557382520769476	0.5442617479230524
3.4546752319771596	0.3350038493145065	0.6649961506854936
3.4689507494646685	0.34224244275933235	0.6577575572406676
3.4832262669521774	0.48664296858626055	0.5133570314137395
3.4975017844396863	0.4829304504875751	0.5170695495124249
3.511777301927195	0.44519225920057526	0.5548077407994247
3.526052819414704	0.439759565726292	0.560240434273708
3.540328336902213	0.411337971266151	0.588662028733849
3.554603854389722	0.3831781298954805	0.6168218701045195
3.5688793718772307	0.45818479201284495	0.541815207987155
3.58315488936474	0.427245292141287	0.572754707858713
3.597430406852249	0.507378672375632	0.49262132762436805
3.611705924339758	0.5125549880888867	0.48744501191111334
3.6259814418272667	0.43221919594086616	0.5677808040591339
3.6402569593147756	0.3723002779091837	0.6276997220908163
3.6545324768022844	0.45661116352547965	0.5433888364745203
3.6688079942897933	0.3849164628684084	0.6150835371315916
3.683083511777302	0.54699177506524	0.45300822493476
3.697359029264811	0.511831474472066	0.488168525527934
3.71163454675232	0.5218311502275242	0.47816884977247576
3.725910064239829	0.4818383059253737	0.5181616940746263
3.740185581727338	0.42496128889042784	0.5750387111095722
3.754461099214847	0.48127959198227915	0.5187204080177208
3.768736616702356	0.302893392585288	0.697106607414712
3.783012134189865	0.2603853366405433	0.7396146633594567
3.7972876516773737	0.5469492913958416	0.4530507086041584
3.8115631691648826	0.6909070953170356	0.30909290468296435
3.8258386866523915	0.6550360185807511	0.3449639814192489
3.8401142041399003	0.6934915926318975	0.3065084073681025
3.8543897216274092	0.4968086942241109	0.5031913057758891
3.868665239114918	0.3927112644444691	0.607288735555531
3.8829407566024274	0.32290383930009764	0.6770961606999024
3.8972162740899363	0.25836014096390003	0.7416398590361
3.911491791577445	0.27734106400265107	0.722658935997349
3.925767309064954	0.3864703350948945	0.6135296649051055
3.940042826552463	0.5397463018582326	0.4602536981417674
3.954318344039972	0.6167861035457989	0.3832138964542011
3.9685938615274807	0.6784101593376489	0.3215898406623511
3.9828693790149896	2.0133589181290072	-1.0133589181290072
3.9971448965024985	0.6500584873370159	0.3499415126629841
4.011420413990008	0.3594920779438774	0.6405079220561226
4.025695931477516	0.4348931913189433	0.5651068086810567
4.039971448965026	0.2207133652845265	0.7792866347154734
4.054246966452534	0.2225133876803507	0.7774866123196493
4.068522483940043	0.6158763769196807	0.38412362308031933
4.082798001427552	0.37340465549720286	0.6265953445027972
4.097073518915061	0.5257140709651508	0.47428592903484923
4.11134903640257	0.6842036055994651	0.31579639440053486
4.125624553890079	0.9742091608236877	0.025790839176312308
4.139900071377588	0.3151761296603245	0.6848238703396755
4.154175588865097	0.17576028878542946	0.8242397112145705
4.168451106352606	0.38609217083955394	0.6139078291604461
4.182726623840114	0.2976490207110516	0.7023509792889484
4.197002141327624	0.39878058111078823	0.6012194188892117
4.211277658815132	0.6888334021312522	0.3111665978687478
4.2255531763026415	0.5541275736797936	0.4458724263202064
4.23982869379015	0.9600729420073134	0.03992705799268659
4.254104211277659	0.39804133930520247	0.6019586606947975
4.268379728765169	0.17335313162861177	0.8266468683713882
4.282655246252677	0.46308137602234756	0.5369186239776524
4.296930763740186	0.44842694323627164	0.5515730567637284
4.311206281227695	0.36219667164249764	0.6378033283575024
4.325481798715204	0.43490954692237344	0.5650904530776266
4.3397573162027125	0.3342632601676969	0.6657367398323031
4.354032833690222	0.6881850220211199	0.31181497797888014
4.36830835117773	0.15973160978663706	0.840268390213363
4.38258386866524	0.528907619717958	0.47109238028204203
4.396859386152748	0.279075638571658	0.720924361428342
4.411134903640257	0.8389676570759983	0.1610323429240017
4.425410421127767	0.7766853533547458	0.22331464664525424
4.439685938615275	0.4893380789720863	0.5106619210279137
4.4539614561027845	0.4509449484092694	0.5490550515907306
4.468236973590293	0.6572459434297429	0.34275405657025715
4.482512491077802	0.2890177241730644	0.7109822758269355
4.496788008565311	0.2265888617030577	0.7734111382969423
4.51106352605282	1.8049662879585422	-0.8049662879585422
4.5253390435403285	0.13148357452439433	0.8685164254756057
4.539614561027838	0.5160117360146795	0.48398826398532047
4.553890078515346	0.8413580197166696	0.15864198028333043
4.5681655960028555	1.5416123780773452	-0.5416123780773452
4.582441113490365	0.874392783136897	0.12560721686310306
4.596716630977873	0.24895717139629728	0.7510428286037028
4.610992148465383	0.1854273875476423	0.8145726124523577
4.625267665952891	0.2877241548226538	0.7122758451773462
4.6395431834404	0.22802310843777943	0.7719768915622206
4.653818700927909	1.1233271753069431	-0.12332717530694315
4.668094218415418	0.3275569328944476	0.6724430671055524
4.682369735902927	1.451587291478473	-0.4515872914784731
4.696645253390436	1.2717618920941363	-0.27176189209413626
4.710920770877944	0.14258337393575193	0.8574166260642481
4.725196288365454	0.5110923045391446	0.48890769546085544
4.739471805852963	1.3403537713956017	-0.34035377139560175
4.7537473233404715	0.14221890529197936	0.8577810947080207
4.768022840827981	0.5406782623097409	0.4593217376902591
4.782298358315489	0.25287960257559694	0.7471203974244031
4.7965738758029985	0.455563866514738	0.544436133485262
4.810849393290507	0.4941121341004207	0.5058878658995793
4.825124910778016	1.2783801441607932	-0.27838014416079315
4.839400428265525	0.4449205330975839	0.5550794669024162
4.853675945753034	0.10130054746609493	0.898699452533905
4.8679514632405425	0.7649463766597403	0.2350536233402597
4.882226980728052	0.24773934133008646	0.7522606586699135
4.896502498215561	1.0494410497602344	-0.049441049760234446
4.91077801570307	0.4849143770332759	0.5150856229667241
4.925053533190579	0.9441193146616128	0.05588068533838719
4.939329050678087	0.3969096412289745	0.6030903587710255
4.953604568165597	0.47899337906448947	0.5210066209355105
4.967880085653105	1.1049738551329709	-0.10497385513297086
4.9821556031406145	0.7700279007302769	0.22997209926972306
4.996431120628123	0.6018420360687063	0.39815796393129366
5.010706638115632	2.2566411151292067	-1.2566411151292067
5.024982155603141	0.8633021538004254	0.1366978461995746
5.03925767309065	0.4563381573932079	0.5436618426067921
5.053533190578159	0.48287472894330635	0.5171252710566936
5.067808708065668	0.10290882766989351	0.8970911723301065
5.082084225553177	1.6834122752677425	-0.6834122752677425
5.0963597430406855	0.9514789554015479	0.04852104459845208
5.110635260528195	0.551754661181204	0.448245338818796
5.124910778015703	2.5883410710958024	-1.5883410710958024
5.139186295503213	1.2636546696947886	-0.26365466969478857
5.153461812990721	0.6877971184884071	0.3122028815115929
5.16773733047823	0.11156873941147784	0.8884312605885222
5.18201284796574	0.43680997141806116	0.5631900285819389
5.196288365453248	0.9912837104729638	0.00871628952703618
5.2105638829407575	0.543045702679306	0.45695429732069404
5.224839400428266	3.439515438657034	-2.439515438657034
5.239114917915775	0.9964304209778828	0.0035695790221171864
5.253390435403284	0.4917666709568091	0.5082333290431909
5.267665952890793	0.1759893617608051	0.824010638239195
5.281941470378301	0.8574394241551415	0.14256057584485848
5.296216987865811	0.12409921081242394	0.8759007891875761
5.310492505353319	0.49134844857783566	0.5086515514221643
5.3247680228408285	0.9554152807663385	0.044584719233661474
5.339043540328338	0.5064668618064854	0.49353313819351463
5.353319057815846	0.9897954318792557	0.010204568120744328
5.367594575303356	0.09482880073402015	0.9051711992659799
5.381870092790864	0.1983534543381389	0.8016465456618611
5.396145610278373	0.22364493180506065	0.7763550681949394
5.410421127765882	0.46007044360368826	0.5399295563963118
5.424696645253391	3.305002698871968	-2.305002698871968
5.4389721627409	1.0228137562600548	-0.022813756260054774
5.453247680228409	1.2735978902796543	-0.2735978902796543
5.467523197715917	0.6322274690457769	0.36777253095422313
5.481798715203427	0.9494126330051583	0.050587366994841676
5.496074232690936	0.13372865763258754	0.8662713423674124
5.510349750178444	0.664389372521129	0.33561062747887105
5.524625267665954	0.6638125885530582	0.33618741144694175
5.538900785153462	0.8899229219677214	0.11007707803227862
5.5531763026409715	0.6623747247859177	0.33762527521408225
5.56745182012848	3.247281963381655	-2.247281963381655
5.581727337615989	0.736099598895682	0.263900401104318
5.596002855103498	0.9308219371329438	0.06917806286705619
5.610278372591007	0.6247791785362006	0.3752208214637994
5.6245538900785155	0.2765004665612494	0.7234995334387506
5.638829407566025	0.6046217816557661	0.3953782183442339
5.653104925053534	1.5061419629574095	-0.5061419629574095
5.667380442541043	1.0234086070678632	-0.023408607067863185
5.681655960028552	1.073380005044887	-0.07338000504488695
5.69593147751606	0.292875189493806	0.707124810506194
5.71020699500357	1.4648938496716635	-0.4648938496716635
5.724482512491078	0.14307861718422782	0.8569213828157722
5.738758029978587	0.5734678528104544	0.4265321471895456
5.753033547466096	0.7180060611637763	0.2819939388362237
5.767309064953605	0.42979901748443844	0.5702009825155616
5.781584582441114	0.3235369521757548	0.6764630478242453
5.795860099928623	9.152122824667924	-8.152122824667924
5.810135617416132	6.341176427842667	-5.341176427842667
5.824411134903641	1.3885271644828796	-0.3885271644828796
5.83868665239115	2.217758316883963	-1.217758316883963
5.8529621698786585	0.7861054193783663	0.2138945806216337
5.867237687366168	1.8936775588684491	-0.8936775588684491
5.881513204853676	1.4486965302331172	-0.4486965302331172
5.895788722341186	4.767834944226877	-3.767834944226877
5.910064239828694	1.8301657691290396	-0.8301657691290396
5.924339757316203	0.657542990920646	0.34245700907935395
5.938615274803713	0.34526494030937793	0.6547350596906221
5.952890792291221	0.7381484087484915	0.2618515912515085
5.96716630977873	0.7193274758899353	0.2806725241100647
5.981441827266239	0.34475142707662626	0.6552485729233737
5.995717344753748	1.193352544288431	-0.19335254428843096
6.009992862241257	0.42901039503031435	0.5709896049696856
6.024268379728766	3.0309194745363897	-2.0309194745363897
6.038543897216274	0.5527870911628098	0.4472129088371902
6.052819414703784	2.0874037531399017	-1.0874037531399017
6.067094932191292	0.5338844442025837	0.46611555579741626
6.0813704496788015	0.7353705334437761	0.2646294665562239
6.095645967166311	0.09204959518204121	0.9079504048179587
6.109921484653819	1.4587356446174766	-0.4587356446174766
6.124197002141329	3.6456297509205817	-2.6456297509205817
6.138472519628837	1.0943971737061997	-0.09439717370619971
6.152748037116346	0.8119291220685854	0.18807087793141464
6.167023554603855	1.4275005585424538	-0.42750055854245383
6.181299072091364	1.4564151721008225	-0.4564151721008225
6.1955745895788725	0.49562593461490345	0.5043740653850965
6.209850107066382	0.3025557119788568	0.6974442880211432
6.22412562455389	0.5369175898810277	0.46308241011897233
6.2384011420414	3.146555812125512	-2.146555812125512
6.252676659528909	0.7109900734742837	0.28900992652571633
6.266952177016417	0.8468973990304638	0.1531026009695362
6.281227694503927	1.0680410724350637	-0.06804107243506374
6.295503211991435	0.28962352613248843	0.7103764738675116
6.3097787294789445	0.7687676183192221	0.23123238168077787
6.324054246966453	1.7255206129193423	-0.7255206129193423
6.338329764453962	1.33533300574805	-0.3353330057480499
6.352605281941471	1.5517534148814027	-0.5517534148814027
6.36688079942898	0.35372846977817873	0.6462715302218213
6.381156316916488	0.8805799513699553	0.11942004863004474
6.395431834403998	1.722312943258898	-0.7223129432588979
6.409707351891507	0.9753016626186991	0.024698337381300894
6.4239828693790155	0.3022822440390726	0.6977177559609273
6.438258386866525	0.4167174135047414	0.5832825864952587
6.452533904354033	0.4429540709205683	0.5570459290794316
6.466809421841543	0.9687325961990165	0.03126740380098347
6.481084939329051	0.05156109993269432	0.9484389000673057
6.49536045681656	1.507121832612128	-0.5071218326121281
6.509635974304069	0.43833391654641146	0.5616660834535885
6.523911491791578	1.6107949197004425	-0.6107949197004425
6.538187009279087	0.24775387467082927	0.7522461253291708
6.552462526766596	0.46524507353878153	0.5347549264612185
6.566738044254105	1.8707802157364244	-0.8707802157364244
6.581013561741614	1.2571062246896147	-0.25710622468961475
6.595289079229123	1.933231175668672	-0.933231175668672
6.609564596716631	0.25363879464694056	0.7463612053530595
6.623840114204141	1.452004273096242	-0.4520042730962419
6.638115631691649	2.0614574090100457	-1.0614574090100457
6.6523911491791585	1.0085559095913743	-0.008555909591374311
6.666666666666667	0.7601267217954999	0.2398732782045001
6.680942184154176	0.9877285064272289	0.01227149357277113
6.695217701641685	4.4642675610731954	-3.4642675610731954
6.709493219129194	1.7455405337960692	-0.7455405337960692
6.723768736616703	1.8044870964177044	-0.8044870964177044
6.738044254104212	3.020251331696509	-2.020251331696509
6.752319771591721	1.7228404232991912	-0.7228404232991912
6.76659528907923	0.8244436014676098	0.17555639853239025
6.780870806566739	1.020668893159049	-0.020668893159049073
6.795146324054247	1.4767413764693809	-0.47674137646938086
6.809421841541757	1.1508437576698132	-0.15084375766981317
6.823697359029265	0.5738826840036008	0.42611731599639924
6.837972876516774	3.132172547255744	-2.132172547255744
6.852248394004283	4.362315615787397	-3.362315615787397
6.866523911491792	0.12795832569154297	0.872041674308457
6.8807994289793015	0.3971396969706494	0.6028603030293507
6.89507494646681	2.081037629559938	-1.0810376295599382
6.909350463954319	0.43739168295088343	0.5626083170491165
6.923625981441828	2.088461060389218	-1.0884610603892182
6.937901498929337	0.5747660483926774	0.4252339516073226
6.9521770164168455	0.2557074356935873	0.7442925643064127
6.966452533904355	1.2054621045534293	-0.20546210455342928
6.980728051391863	2.2757643127981204	-1.2757643127981204
6.995003568879373	2.2224973850516805	-1.2224973850516805
7.009279086366882	0.8695141042618004	0.13048589573819958
7.02355460385439	0.13273003755135737	0.8672699624486426
7.0378301213419	1.1569078883477593	-0.15690788834775926
7.052105638829408	0.5394646082249717	0.46053539177502834
7.066381156316917	2.1551611682144074	-1.1551611682144074
7.080656673804426	2.66754763985894	-1.66754763985894
7.094932191291935	0.6631947331980663	0.3368052668019337
7.109207708779444	0.6922769296039947	0.3077230703960053
7.123483226266953	2.9365656902522272	-1.9365656902522272
7.137758743754461	1.131058583693538	-0.13105858369353807
7.152034261241971	1.4290860499983598	-0.42908604999835975
7.16630977872948	0.9406779334539349	0.05932206654606509
7.1805852962169885	0.8765527719495146	0.12344722805048536
7.194860813704498	1.4610588214188995	-0.46105882141889953
7.209136331192006	0.591692787421848	0.40830721257815195
7.223411848679516	1.0064188461108436	-0.006418846110843646
7.237687366167024	0.7463956725829618	0.2536043274170382
7.251962883654533	2.191278867506171	-1.191278867506171
7.266238401142042	0.7005602685593687	0.2994397314406313
7.280513918629551	0.8047280458545993	0.19527195414540066
7.2947894361170595	1.8058500424995125	-0.8058500424995125
7.309064953604569	1.0555041443232471	-0.05550414432324713
7.323340471092078	0.7781085585220507	0.22189144147794926
7.337615988579587	0.5131530749025555	0.48684692509744454
7.351891506067096	0.9749336657439666	0.02506633425603344
7.366167023554604	1.4297116703685888	-0.4297116703685888
7.380442541042114	0.256018225566265	0.7439817744337349
7.394718058529622	0.6379801420958658	0.36201985790413416
7.4089935760171315	1.11895302282641	-0.11895302282640996
7.42326909350464	1.0770027831618776	-0.07700278316187759
7.437544610992149	0.681723234066516	0.318276765933484
7.451820128479658	0.6654064156757942	0.33459358432420583
7.466095645967167	0.8628224205094375	0.13717757949056253
7.480371163454676	2.071853506035111	-1.071853506035111
7.494646680942185	3.816194757687532	-2.816194757687532
7.508922198429694	1.245699819405516	-0.245699819405516
7.5231977159172025	0.1694964004679942	0.8305035995320058
7.537473233404712	0.4347387753666792	0.5652612246333208
7.55174875089222	1.1034542653983095	-0.10345426539830949
7.56602426837973	3.69632297351811	-2.69632297351811
7.580299785867238	0.7426381469581763	0.2573618530418237
7.594575303354747	1.1952665903523578	-0.19526659035235783
7.608850820842256	3.069913804065322	-2.069913804065322
7.623126338329765	2.238388832841111	-1.2383888328411108
7.6374018558172745	3.0259071538024624	-2.0259071538024624
7.651677373304783	2.324491196974391	-1.324491196974391
7.665952890792292	0.31712287031818515	0.6828771296818148
7.680228408279801	2.035872004387428	-1.035872004387428
7.69450392576731	1.9454766505377514	-0.9454766505377514
7.7087794432548185	1.0788883192462404	-0.0788883192462404
7.723054960742328	1.0326861678638264	-0.03268616786382639
7.737330478229836	1.0874980401352277	-0.08749804013522766
7.7516059957173455	0.7637433377527526	0.2362566622472474
7.765881513204855	0.7419070170533945	0.25809298294660554
7.780157030692363	0.27777631459412855	0.7222236854058715
7.794432548179873	0.2768747195010811	0.7231252804989189
7.808708065667381	0.9058651551692855	0.09413484483071455
7.82298358315489	1.090164576033589	-0.09016457603358896
7.837259100642399	1.7047803215781414	-0.7047803215781414
7.851534618129908	1.7421355238526404	-0.7421355238526404
7.865810135617417	1.0933662966968236	-0.09336629669682361
7.880085653104926	1.4992784705352389	-0.4992784705352389
7.894361170592434	2.72086679504551	-1.7208667950455099
7.908636688079944	1.9814449887227816	-0.9814449887227816
7.922912205567453	1.6082102535576812	-0.6082102535576812
7.9371877230549615	0.3859131701684696	0.6140868298315304
7.951463240542471	0.4785983351880109	0.521401664811989
7.965738758029979	0.9426010696614101	0.05739893033858989
7.9800142755174885	0.42447890429698154	0.5755210957030185
7.994289793004997	1.1775839009668294	-0.1775839009668294
8.008565310492505	0.4929671859026807	0.5070328140973193
8.022840827980016	1.0046843522513307	-0.004684352251330681
8.037116345467524	0.710048715600787	0.289951284399213
8.051391862955033	0.9431976248081594	0.056802375191840615
8.065667380442541	0.9896034867984969	0.010396513201503144
8.079942897930051	1.436769528384059	-0.4367695283840589
8.09421841541756	3.606208792122293	-2.606208792122293
8.108493932905068	0.3418042602334206	0.6581957397665794
8.122769450392578	0.7747495799836349	0.22525042001636508
8.137044967880087	0.9106736281900975	0.08932637180990255
8.151320485367595	0.4631898828542983	0.5368101171457017
8.165596002855104	0.7291204589697152	0.2708795410302848
8.179871520342614	0.47806333028178094	0.5219366697182191
8.194147037830122	0.4160595370684848	0.5839404629315152
8.20842255531763	0.2044320395585643	0.7955679604414357
8.22269807280514	5.65379002164707	-4.65379002164707
8.23697359029265	1.1978910321606735	-0.1978910321606735
8.251249107780158	0.49621238574498894	0.5037876142550111
8.265524625267666	0.5421898105622033	0.4578101894377967
8.279800142755176	1.1011519550013784	-0.10115195500137841
8.294075660242685	0.9486787029941564	0.05132129700584365
8.308351177730193	4.852894224804397	-3.8528942248043974
8.322626695217702	0.5051624998783615	0.4948375001216385
8.336902212705212	1.1108316211291618	-0.11083162112916178
8.35117773019272	0.6632533038354068	0.3367466961645932
8.365453247680229	0.3096823339064382	0.6903176660935618
8.379728765167739	1.1892804373076438	-0.18928043730764377
8.394004282655247	0.7279933376344868	0.2720066623655132
8.408279800142756	0.4268093270138557	0.5731906729861442
8.422555317630264	0.6938031397481634	0.30619686025183657
8.436830835117775	0.9741791325056638	0.025820867494336208
8.451106352605283	0.975817488428651	0.024182511571348986
8.465381870092791	1.1180374458789955	-0.11803744587899545
8.4796573875803	0.3896712376265482	0.6103287623734518
8.49393290506781	0.8150538575710156	0.18494614242898444
8.508208422555319	4.186165515802803	-3.186165515802803
8.522483940042827	2.2891636571709255	-1.2891636571709255
8.536759457530337	0.6508456081294212	0.34915439187057884
8.551034975017846	0.8168432507952926	0.18315674920470737
8.565310492505354	2.7157205276202787	-1.7157205276202787
8.579586009992862	1.0475611982126922	-0.047561198212692224
8.593861527480373	1.281502308696421	-0.281502308696421
8.608137044967881	1.6136311909655294	-0.6136311909655294
8.62241256245539	0.4444329174240212	0.5555670825759789
8.636688079942898	1.79460722887898	-0.79460722887898
8.650963597430408	0.40942877961042506	0.590571220389575
8.665239114917917	0.6155342179868759	0.3844657820131241
8.679514632405425	0.5007312051797802	0.4992687948202198
8.693790149892935	0.5938306931297209	0.4061693068702791
8.708065667380444	1.1113595919654193	-0.11135959196541934
8.722341184867952	1.0947422791311427	-0.09474227913114275
8.73661670235546	0.9913308856756626	0.008669114324337368
8.75089221984297	1.0549137669642314	-0.05491376696423145
8.76516773733048	1.1616887671525968	-0.16168876715259684
8.779443254817988	0.3397077144959051	0.6602922855040949
8.793718772305496	0.6782817476362806	0.3217182523637194
8.807994289793006	0.35513366577357086	0.6448663342264291
8.822269807280515	2.329951988723469	-1.3299519887234692
8.836545324768023	1.7976499619990258	-0.7976499619990258
8.850820842255533	2.262144453567355	-1.262144453567355
8.865096359743042	0.6410276307295517	0.3589723692704483
8.87937187723055	0.6399645507093734	0.3600354492906266
8.893647394718059	1.7887064269995858	-0.7887064269995858
8.907922912205569	1.6779907360726651	-0.6779907360726651
8.922198429693077	0.6899621533837543	0.31003784661624567
8.936473947180586	0.6080962981214468	0.39190370187855317
8.950749464668094	1.2205509861752113	-0.2205509861752113
8.965024982155605	0.4343452816180226	0.5656547183819773
8.979300499643113	0.6627356586924131	0.33726434130758687
8.993576017130621	0.7624078832431974	0.23759211675680258
9.007851534618132	2.8626835332350806	-1.8626835332350806
9.02212705210564	0.9334407669253024	0.06655923307469758
9.036402569593148	1.3867172373282073	-0.3867172373282073
9.050678087080657	0.5652139597975377	0.43478604020246225
9.064953604568167	0.7245287062086987	0.2754712937913013
9.079229122055676	4.550904947338931	-3.550904947338931
9.093504639543184	2.051676619032292	-1.0516766190322921
9.107780157030692	0.07920467208464874	0.9207953279153512
9.122055674518203	1.0414762366519263	-0.041476236651926346
9.136331192005711	0.3032859318398206	0.6967140681601793
9.15060670949322	7.149274106256152	-6.149274106256152
9.16488222698073	0.7135388643258144	0.28646113567418563
9.179157744468238	2.6097916489731436	-1.6097916489731436
9.193433261955747	0.08646606134079231	0.9135339386592077
9.207708779443255	0.4335465905085293	0.5664534094914707
9.221984296930765	2.7358957332570055	-1.7358957332570055
9.236259814418274	1.2166260629517753	-0.21662606295177533
9.250535331905782	2.6323352592752034	-1.6323352592752034
9.26481084939329	1.3860128939427576	-0.3860128939427576
9.2790863668808	0.7318022856339457	0.26819771436605433
9.29336188436831	1.9947861672015188	-0.9947861672015188
9.307637401855818	0.39243230765416437	0.6075676923458356
9.321912919343328	1.8169372010827538	-0.8169372010827538
9.336188436830836	0.3194333010694005	0.6805666989305995
9.350463954318345	1.3121071725381122	-0.31210717253811215
9.364739471805853	1.335419702449598	-0.33541970244959796
9.379014989293363	1.3779318962844638	-0.3779318962844638
9.393290506780872	0.6172497999014364	0.38275020009856364
9.40756602426838	0.5749773776465098	0.4250226223534902
9.421841541755889	0.7475796994817601	0.25242030051823994
9.436117059243399	1.7710661283553113	-0.7710661283553113
9.450392576730907	0.5881766798531153	0.4118233201468847
9.464668094218416	0.5071974638066703	0.4928025361933297
9.478943611705926	0.33102535671055605	0.6689746432894439
9.493219129193434	1.3575409236381493	-0.35754092363814927
9.507494646680943	1.6012683023859564	-0.6012683023859564
9.521770164168451	0.6738176851138806	0.3261823148861194
9.536045681655962	0.8110564469401067	0.1889435530598933
9.55032119914347	0.7610420358503196	0.2389579641496804
9.564596716630978	0.28360464606558694	0.716395353934413
9.578872234118487	0.9781733124316466	0.021826687568353376
9.593147751605997	2.902125050338692	-1.9021250503386922
9.607423269093506	0.17800889638992567	0.8219911036100743
9.621698786581014	1.0279956079113617	-0.027995607911361686
9.635974304068524	0.9000256577162908	0.09997434228370916
9.650249821556033	15.221278318030212	-14.221278318030212
9.664525339043541	12.755531938483168	-11.755531938483168
9.67880085653105	1.4697694306421916	-0.46976943064219157
9.69307637401856	1.9935842652986284	-0.9935842652986284
9.707351891506068	1.3255544568042177	-0.3255544568042177
9.721627408993577	0.8763073800629156	0.12369261993708436
9.735902926481085	1.344321860011689	-0.3443218600116891
9.750178443968595	0.09570254886099215	0.9042974511390078
9.764453961456104	0.41818006758675186	0.5818199324132481
9.778729478943612	0.8660549591446791	0.13394504085532088
9.793004996431122	1.579601608410512	-0.579601608410512
9.80728051391863	1.1271066268110632	-0.12710662681106322
9.82155603140614	1.206285492702822	-0.20628549270282193
9.835831548893648	1.7586003457882873	-0.7586003457882873
9.850107066381158	0.7892129565462935	0.21078704345370647
9.864382583868666	0.7702282819385293	0.22977171806147068
9.878658101356175	0.4336184704050752	0.5663815295949248
9.892933618843683	0.9909993392474484	0.00900066075255157
9.907209136331193	0.2405490990943659	0.759450900905634
9.921484653818702	0.7499024887330172	0.25009751126698276
9.93576017130621	0.4155975845566003	0.5844024154433998
9.95003568879372	0.4451636849675589	0.5548363150324411
9.964311206281229	0.3649496807615468	0.6350503192384531
9.978586723768737	0.725263637889096	0.274736362110904
9.992862241256246	0.25906792381386273	0.7409320761861373
