# Supplementary material for: Terahertz Spectroscopic Analysis of Lactose in Infant Formula: Implications for Detection and Quantification
Source: Molecules. 2022 Aug 8;27(15):5040. doi: 10.3390/molecules27155040 (PMC9370465; doi:10.3390/molecules27155040)
Supplement: Supplementary file 1 [file molecules-27-05040-s001.zip › data/set1_N2_1/frequency_domain/L000_2.csv]

0.0	0.90594655844231	0.09405344155769002
0.014275517487508924	0.8093586470816335	0.19064135291836648
0.028551034975017847	1.299046402883562	-0.299046402883562
0.04282655246252677	0.8538926173306699	0.1461073826693301
0.057102069950035694	1.332071982004764	-0.33207198200476395
0.07137758743754462	1.375438599609614	-0.3754385996096139
0.08565310492505354	2.8692599485054657	-1.8692599485054657
0.09992862241256247	0.4891858598145901	0.5108141401854098
0.11420413990007139	0.6974240891750748	0.3025759108249252
0.12847965738758033	0.8991153112859794	0.10088468871402057
0.14275517487508924	1.3131600259272802	-0.3131600259272802
0.15703069236259815	1.4305003555666898	-0.43050035556668975
0.17130620985010708	0.844954983188073	0.15504501681192695
0.18558172733761602	0.7747371723774984	0.2252628276225016
0.19985724482512493	0.9461334506619373	0.053866549338062675
0.21413276231263384	1.0507569812216757	-0.05075698122167571
0.22840827980014278	1.073098957149789	-0.07309895714978909
0.24268379728765171	0.9474127096415977	0.05258729035840226
0.25695931477516065	0.892535165678432	0.10746483432156795
0.27123483226266953	0.9318767123974501	0.06812328760254993
0.28551034975017847	1.00584912752504	-0.0058491275250400765
0.2997858672376874	1.0047922816662715	-0.004792281666271547
0.3140613847251963	0.9746908808285781	0.025309119171421868
0.32833690221270523	0.9550659740665935	0.04493402593340645
0.34261241970021417	0.9688010576471269	0.031198942352873127
0.3568879371877231	0.9865387686280003	0.013461231371999727
0.37116345467523204	0.9787420524401756	0.021257947559824353
0.3854389721627409	0.9566734365557794	0.04332656344422059
0.39971448965024986	0.9485244153049909	0.051475584695009124
0.4139900071377588	0.9630658240589479	0.03693417594105208
0.4282655246252677	0.9827274894754149	0.017272510524585116
0.4425410421127766	0.9943375300231642	0.005662469976835838
0.45681655960028555	0.9870571978917385	0.012942802108261486
0.4710920770877945	0.9674145448046243	0.0325854551953757
0.48536759457530343	0.9522563631152147	0.047743636884785334
0.4996431120628123	0.9444328093843041	0.05556719061569593
0.5139186295503213	0.9509589358381281	0.04904106416187193
0.5281941470378302	0.9726711749845571	0.02732882501544287
0.5424696645253391	0.9902557194091139	0.009744280590886056
0.5567451820128481	0.9959249627503953	0.004075037249604674
0.5710206995003569	0.9809924685788202	0.019007531421179835
0.5852962169878658	0.9614232739946947	0.03857672600530526
0.5995717344753748	0.9461218153696066	0.0538781846303934
0.6138472519628837	0.9421191678038104	0.05788083219618956
0.6281227694503926	0.9528301007911444	0.047169899208855615
0.6423982869379016	0.9730224091985509	0.026977590801449125
0.6566738044254105	0.9904303770754492	0.009569622924550769
0.6709493219129194	0.9909305158458896	0.009069484154110352
0.6852248394004283	0.974398705991149	0.025601294008851028
0.6995003568879372	0.9527013786352646	0.047298621364735394
0.7137758743754462	0.9404303519963582	0.05956964800364184
0.7280513918629551	0.9400476400319367	0.05995235996806325
0.7423269093504641	0.9528602793950876	0.04713972060491245
0.756602426837973	0.9734281872585457	0.02657181274145426
0.7708779443254818	0.9878131934228638	0.012186806577136222
0.7851534618129908	0.9849837285104652	0.015016271489534772
0.7994289793004997	0.9676992341867146	0.03230076581328545
0.8137044967880086	0.9469619931855636	0.05303800681443638
0.8279800142755176	0.9354584426928924	0.06454155730710764
0.8422555317630265	0.9366362984538836	0.06336370154611637
0.8565310492505354	0.9532340381867024	0.04676596181329762
0.8708065667380444	0.9737903081937056	0.0262096918062944
0.8850820842255532	0.9820366432525629	0.017963356747437098
0.8993576017130622	0.9748657217941905	0.02513427820580949
0.9136331192005711	0.9534575900419099	0.046542409958090114
0.92790863668808	0.9328528881862354	0.06714711181376465
0.942184154175589	0.9256621129436656	0.07433788705633437
0.9564596716630979	0.9345995216779975	0.06540047832200246
0.9707351891506069	0.9541051409793593	0.04589485902064072
0.9850107066381157	0.97353751959486	0.026462480405139988
0.9992862241256246	0.9791139572584148	0.02088604274158523
1.0135617416131335	0.9617211905719346	0.038278809428065386
1.0278372591006426	0.9382361049448633	0.061763895055136686
1.0421127765881515	0.9199560655577776	0.08004393444222235
1.0563882940756604	0.9167487205484693	0.08325127945153066
1.0706638115631693	0.9292126517056867	0.07078734829431332
1.0849393290506781	0.9517168450575979	0.048283154942402096
1.099214846538187	0.973075483611152	0.026924516388847963
1.1134903640256961	0.973987318242684	0.02601268175731597
1.127765881513205	0.957166050455951	0.042833949544048955
1.1420413990007139	0.9332518650544498	0.06674813494555021
1.1563169164882228	0.9133993630920664	0.08660063690793363
1.1705924339757316	0.9132777102145077	0.08672228978549235
1.1848679514632408	0.9225547759818958	0.07744522401810416
1.1991434689507496	0.9415458322848431	0.05845416771515688
1.2134189864382585	0.9602288533547544	0.039771146645245614
1.2276945039257674	0.9651679942319429	0.03483200576805712
1.2419700214132763	0.9516881065682592	0.048311893431740804
1.2562455389007852	0.9303152912733398	0.06968470872666022
1.2705210563882943	0.9140308251993803	0.08596917480061972
1.2847965738758031	0.9112476304553419	0.08875236954465815
1.299072091363312	0.9235820485394612	0.07641795146053876
1.313347608850821	0.9403225293687554	0.05967747063124462
1.3276231263383298	0.9491853987230129	0.050814601276987115
1.341898643825839	0.9462097938453042	0.05379020615469576
1.3561741613133478	0.9308770691006693	0.06912293089933075
1.3704496788008567	0.9144420632513179	0.08555793674868206
1.3847251962883655	0.9084456336767454	0.09155436632325464
1.3990007137758744	0.9139454217691273	0.0860545782308727
1.4132762312633835	0.9335588827623517	0.06644111723764834
1.4275517487508924	0.94434054620416	0.05565945379584003
1.4418272662384013	0.9451496937800964	0.05485030621990361
1.4561027837259102	0.9308857455856325	0.06911425441436747
1.470378301213419	0.9101094264053707	0.08989057359462926
1.4846538187009282	0.8958231279407625	0.10417687205923754
1.498929336188437	0.8961592021496063	0.10384079785039368
1.513204853675946	0.9087181152840557	0.09128188471594434
1.5274803711634548	0.9290103612946764	0.0709896387053236
1.5417558886509637	0.9460754960287756	0.05392450397122439
1.5560314061384726	0.9462348911251405	0.053765108874859524
1.5703069236259817	0.9271810358796196	0.07281896412038036
1.5845824411134906	0.8994872345046254	0.10051276549537458
1.5988579586009994	0.8810719032878198	0.11892809671218019
1.6131334760885083	0.8807572961008884	0.11924270389911162
1.6274089935760172	0.8983479532938711	0.10165204670612893
1.6416845110635263	0.9204519945188843	0.07954800548111574
1.6559600285510352	0.9385943669152151	0.06140563308478486
1.670235546038544	0.9559674808003366	0.044032519199663445
1.684511063526053	0.9215450131306888	0.07845498686931118
1.6987865810135618	0.89642048739299	0.10357951260701004
1.7130620985010707	0.8736439837641586	0.12635601623584136
1.7273376159885798	0.8826404077244341	0.11735959227556592
1.7416131334760887	0.8907119559117099	0.10928804408829007
1.7558886509635976	0.9067462670857497	0.09325373291425032
1.7701641684511065	0.9190567275197273	0.08094327248027267
1.7844396859386153	0.9197297032541282	0.08027029674587183
1.7987152034261245	0.903177643712726	0.09682235628727398
1.8129907209136333	0.8853483418241828	0.11465165817581724
1.8272662384011422	0.8754058642897119	0.1245941357102881
1.841541755888651	0.8764250848565859	0.12357491514341412
1.85581727337616	0.8874426048106626	0.11255739518933738
1.870092790863669	0.9061362209375848	0.09386377906241516
1.884368308351178	0.9070223984312632	0.0929776015687368
1.8986438258386868	0.899366892869218	0.100633107130782
1.9129193433261957	0.8808763055936036	0.11912369440639636
1.9271948608137046	0.8679394103412081	0.13206058965879186
1.9414703783012137	0.8607421819300212	0.13925781806997883
1.9557458957887226	0.8649090321688744	0.13509096783112562
1.9700214132762315	0.882347586806282	0.117652413193718
1.9842969307637404	0.8970455903867088	0.10295440961329116
1.9985724482512492	0.8927277762246125	0.10727222377538748
2.012847965738758	0.8797351546734078	0.1202648453265922
2.027123483226267	0.864465267300493	0.135534732699507
2.041399000713776	0.8522022218509431	0.14779777814905692
2.055674518201285	0.8430863476003746	0.1569136523996254
2.069950035688794	0.852460256297576	0.14753974370242395
2.084225553176303	0.8644845380531789	0.13551546194682107
2.098501070663812	0.8662868733600743	0.13371312663992574
2.1127765881513207	0.8648877668755771	0.1351122331244229
2.1270521056388296	0.8503777711694056	0.1496222288305944
2.1413276231263385	0.835511886926095	0.16448811307390498
2.1556031406138474	0.8269095378017708	0.1730904621982292
2.1698786581013563	0.8332624946860335	0.16673750531396647
2.184154175588865	0.8327890699270177	0.16721093007298227
2.198429693076374	0.8452000061970716	0.15479999380292842
2.2127052105638834	0.8464075961958969	0.1535924038041031
2.2269807280513922	0.8498017164831456	0.15019828351685438
2.241256245538901	0.8337271134161536	0.16627288658384642
2.25553176302641	0.820500148540492	0.17949985145950798
2.269807280513919	0.8236424640595628	0.17635753594043724
2.2840827980014278	0.8277167349208027	0.17228326507919733
2.2983583154889367	0.8435144717244135	0.15648552827558648
2.3126338329764455	0.8600201032694199	0.1399798967305801
2.3269093504639544	0.8574844594387545	0.1425155405612455
2.3411848679514633	0.8462713868838466	0.15372861311615338
2.355460385438972	0.8243164938305257	0.17568350616947426
2.3697359029264815	0.8130310443937685	0.1869689556062315
2.3840114204139904	0.7984331380420001	0.2015668619579999
2.3982869379014993	0.8013538421843875	0.19864615781561246
2.412562455389008	0.8260206402858574	0.17397935971414258
2.426837972876517	0.8463784090763717	0.15362159092362826
2.441113490364026	0.8462313282572304	0.15376867174276965
2.455389007851535	0.8385931182197718	0.16140688178022822
2.4696645253390437	0.837265830188135	0.16273416981186495
2.4839400428265526	0.8151950574192379	0.18480494258076208
2.4982155603140614	0.7885440775836507	0.21145592241634925
2.5124910778015703	0.7858720305927812	0.2141279694072188
2.5267665952890797	0.7930749287579587	0.2069250712420413
2.5410421127765885	0.811259103246196	0.188740896753804
2.5553176302640974	0.8071852682326727	0.19281473176732733
2.5695931477516063	0.8043413243997661	0.19565867560023387
2.583868665239115	0.7969556327238155	0.20304436727618447
2.598144182726624	0.7858709980272048	0.21412900197279516
2.612419700214133	0.7801616622819394	0.2198383377180606
2.626695217701642	0.7579962800573194	0.24200371994268055
2.6409707351891507	0.6359131286034275	0.3640868713965725
2.6552462526766596	0.7874908168597954	0.21250918314020462
2.669521770164169	0.776585470554186	0.22341452944581397
2.683797287651678	0.7719841967269068	0.22801580327309323
2.6980728051391867	0.7656030981181143	0.23439690188188567
2.7123483226266956	0.7501889497459955	0.24981105025400452
2.7266238401142044	0.7624179191449312	0.23758208085506882
2.7408993576017133	0.7728231359748934	0.22717686402510662
2.755174875089222	0.7733876293920406	0.22661237060795936
2.769450392576731	0.7657025784325928	0.23429742156740718
2.78372591006424	0.7641183494193209	0.23588165058067911
2.798001427551749	0.7513585454339913	0.24864145456600872
2.8122769450392577	0.733213009076634	0.266786990923366
2.826552462526767	0.7160445309552482	0.2839554690447518
2.840827980014276	0.7075400611218194	0.29245993887818056
2.855103497501785	0.7090377540021098	0.2909622459978902
2.8693790149892937	0.7014186763503647	0.2985813236496353
2.8836545324768026	0.7034217328391041	0.29657826716089586
2.8979300499643115	0.7053354845442092	0.29466451545579075
2.9122055674518204	0.7111827485690267	0.28881725143097325
2.9264810849393292	0.7028034589022755	0.29719654109772453
2.940756602426838	0.6817290478300835	0.3182709521699165
2.955032119914347	0.6648165756905174	0.33518342430948256
2.9693076374018563	0.6004930210923006	0.3995069789076994
2.983583154889365	0.6885583839908027	0.3114416160091973
2.997858672376874	0.6177624168382597	0.3822375831617403
3.012134189864383	0.5996446323500625	0.4003553676499375
3.026409707351892	0.6387598708986197	0.36124012910138026
3.0406852248394007	0.6749790889483708	0.3250209110516292
3.0549607423269096	0.6911486978424464	0.30885130215755363
3.0692362598144185	0.6848687035318924	0.31513129646810756
3.0835117773019274	0.6712863119854355	0.32871368801456446
3.0977872947894363	0.6162387751258311	0.38376122487416886
3.112062812276945	0.5990948996590255	0.4009051003409745
3.1263383297644545	0.5201142760902896	0.4798857239097104
3.1406138472519634	0.54798504818155	0.45201495181845
3.1548893647394722	0.567129107933284	0.43287089206671603
3.169164882226981	0.5188204237024024	0.48117957629759756
3.18344039971449	0.6001096420298134	0.39989035797018657
3.197715917201999	0.6092544661096309	0.39074553389036915
3.2119914346895078	0.5543702812530373	0.44562971874696267
3.2262669521770166	0.6106380971333593	0.38936190286664074
3.2405424696645255	0.5529693132744632	0.4470306867255368
3.2548179871520344	0.5231922611752001	0.4768077388247999
3.2690935046395433	0.4692148441748814	0.5307851558251186
3.2833690221270526	0.48586014091664365	0.5141398590833564
3.2976445396145615	0.5264970631495396	0.4735029368504604
3.3119200571020704	0.45302039449224907	0.5469796055077509
3.3261955745895793	0.4820671076236883	0.5179328923763117
3.340471092077088	0.5943797473591975	0.4056202526408025
3.354746609564597	0.5288729214134958	0.47112707858650416
3.369022127052106	0.5017132041431824	0.49828679585681757
3.383297644539615	0.44446238831419055	0.5555376116858095
3.3975731620271237	0.5300646951469742	0.4699353048530258
3.4118486795146326	0.48852091093785427	0.5114790890621457
3.4261241970021414	0.4900765813678261	0.5099234186321739
3.4403997144896508	0.49168027256827485	0.5083197274317252
3.4546752319771596	0.5516587338286246	0.4483412661713754
3.4689507494646685	0.4535778682241646	0.5464221317758353
3.4832262669521774	0.5009013271354232	0.49909867286457676
3.4975017844396863	0.5243860204745291	0.4756139795254709
3.511777301927195	0.5256226053241058	0.47437739467589424
3.526052819414704	0.5263411597573981	0.47365884024260185
3.540328336902213	0.503607361372563	0.496392638627437
3.554603854389722	0.5204593143721336	0.47954068562786645
3.5688793718772307	0.5249166371528583	0.4750833628471417
3.58315488936474	0.4766450995560467	0.5233549004439533
3.597430406852249	0.6115506206024425	0.3884493793975575
3.611705924339758	0.6648811407534402	0.3351188592465598
3.6259814418272667	0.479140174331968	0.520859825668032
3.6402569593147756	0.5563244845007422	0.44367551549925777
3.6545324768022844	0.5302590669361453	0.46974093306385467
3.6688079942897933	0.5084594472027383	0.4915405527972617
3.683083511777302	0.6077749630665091	0.39222503693349087
3.697359029264811	0.654773071762326	0.345226928237674
3.71163454675232	0.6310172317544747	0.36898276824552534
3.725910064239829	0.5792332670634325	0.4207667329365675
3.740185581727338	0.5879128875397948	0.41208711246020524
3.754461099214847	0.4394938210249789	0.5605061789750211
3.768736616702356	0.3791629717071334	0.6208370282928666
3.783012134189865	0.4153061666976036	0.5846938333023963
3.7972876516773737	0.5847459980110721	0.4152540019889279
3.8115631691648826	1.2485152251381035	-0.24851522513810353
3.8258386866523915	0.8360001790089285	0.16399982099107147
3.8401142041399003	0.9497305326424341	0.05026946735756588
3.8543897216274092	0.7043942489928167	0.29560575100718334
3.868665239114918	0.4930860987848458	0.5069139012151542
3.8829407566024274	0.41761333324821615	0.5823866667517839
3.8972162740899363	0.3394284443963659	0.6605715556036341
3.911491791577445	0.39304146515914157	0.6069585348408584
3.925767309064954	0.6234456963649836	0.3765543036350164
3.940042826552463	0.5527559596265437	0.44724404037345633
3.954318344039972	0.7593501122363211	0.2406498877636789
3.9685938615274807	0.8173871539687	0.1826128460313
3.9828693790149896	2.5986769770196614	-1.5986769770196614
3.9971448965024985	0.6385414630533881	0.3614585369466119
4.011420413990008	0.49279053206379764	0.5072094679362024
4.025695931477516	0.4362698852856291	0.563730114714371
4.039971448965026	0.31530009980655027	0.6846999001934497
4.054246966452534	0.39114984764666355	0.6088501523533365
4.068522483940043	0.520652307798512	0.479347692201488
4.082798001427552	0.6787161656250907	0.32128383437490926
4.097073518915061	0.6894147417042451	0.3105852582957549
4.11134903640257	0.6201595932411614	0.37984040675883857
4.125624553890079	0.578394794705605	0.42160520529439505
4.139900071377588	0.7675454815501725	0.23245451844982745
4.154175588865097	0.3482652224647134	0.6517347775352866
4.168451106352606	0.28758076361831136	0.7124192363816886
4.182726623840114	0.6355203782256856	0.36447962177431437
4.197002141327624	0.5902905723192248	0.40970942768077523
4.211277658815132	0.5882277635157435	0.41177223648425654
4.2255531763026415	0.8260993723706823	0.17390062762931768
4.23982869379015	0.3863550542256697	0.6136449457743303
4.254104211277659	0.06806189616561151	0.9319381038343885
4.268379728765169	0.22412826795975604	0.775871732040244
4.282655246252677	0.3838994598751594	0.6161005401248406
4.296930763740186	0.341778794934077	0.6582212050659231
4.311206281227695	0.47653736366016053	0.5234626363398395
4.325481798715204	0.4279602243825045	0.5720397756174955
4.3397573162027125	0.37859158937799	0.62140841062201
4.354032833690222	0.27899282794008046	0.7210071720599196
4.36830835117773	0.3659856451408922	0.6340143548591077
4.38258386866524	0.5875067613623229	0.41249323863767706
4.396859386152748	0.8517511788916741	0.14824882110832593
4.411134903640257	0.8280331972568595	0.17196680274314047
4.425410421127767	0.6822910712616522	0.3177089287383478
4.439685938615275	0.4046032294432911	0.5953967705567089
4.4539614561027845	0.5553103481750259	0.4446896518249741
4.468236973590293	0.8855472911917556	0.11445270880824443
4.482512491077802	0.14585457319779657	0.8541454268022034
4.496788008565311	0.4010327049848527	0.5989672950151472
4.51106352605282	4.119859418963999	-3.1198594189639994
4.5253390435403285	0.5458891946703406	0.4541108053296594
4.539614561027838	1.1947901550603257	-0.1947901550603257
4.553890078515346	0.8628548629569461	0.13714513704305387
4.5681655960028555	1.5162061219876695	-0.5162061219876695
4.582441113490365	0.8689269931961059	0.1310730068038941
4.596716630977873	0.3937945793855681	0.6062054206144318
4.610992148465383	0.8532948723802484	0.14670512761975163
4.625267665952891	0.0926611278717781	0.9073388721282218
4.6395431834404	0.3189666179906145	0.6810333820093855
4.653818700927909	0.8490399195710306	0.15096008042896936
4.668094218415418	0.37536724005276206	0.6246327599472379
4.682369735902927	2.112082111908925	-1.1120821119089248
4.696645253390436	0.6627932772040426	0.3372067227959574
4.710920770877944	0.2781479063598481	0.7218520936401519
4.725196288365454	0.5835301420361968	0.4164698579638032
4.739471805852963	2.1439018939556105	-1.1439018939556105
4.7537473233404715	0.23433365533498343	0.7656663446650166
4.768022840827981	0.307249149635387	0.6927508503646129
4.782298358315489	0.34128532788910815	0.6587146721108919
4.7965738758029985	0.8208210201951919	0.17917897980480813
4.810849393290507	0.6463507385356387	0.35364926146436126
4.825124910778016	0.641364808934711	0.35863519106528896
4.839400428265525	0.6077684847846652	0.39223151521533484
4.853675945753034	1.2701350216413425	-0.2701350216413425
4.8679514632405425	0.6501822833651497	0.3498177166348503
4.882226980728052	0.3773724794666579	0.622627520533342
4.896502498215561	1.0719652578350012	-0.07196525783500118
4.91077801570307	0.42184992074076844	0.5781500792592316
4.925053533190579	1.1066565762305107	-0.10665657623051072
4.939329050678087	0.7403868925085447	0.2596131074914553
4.953604568165597	1.1889303630316046	-0.1889303630316046
4.967880085653105	1.1094619302302449	-0.10946193023024486
4.9821556031406145	0.21940323836769055	0.7805967616323095
4.996431120628123	0.9148058684697452	0.08519413153025479
5.010706638115632	1.848336029004486	-0.8483360290044859
5.024982155603141	0.12606669927856842	0.8739333007214316
5.03925767309065	0.6200053856228626	0.37999461437713744
5.053533190578159	0.48207408551101594	0.5179259144889841
5.067808708065668	0.4963960771617002	0.5036039228382998
5.082084225553177	1.196996504815616	-0.19699650481561592
5.0963597430406855	1.290221931986587	-0.2902219319865871
5.110635260528195	0.8843945304441821	0.11560546955581785
5.124910778015703	2.336664276787972	-1.336664276787972
5.139186295503213	0.9074301182423478	0.09256988175765224
5.153461812990721	0.5168618301581809	0.4831381698418191
5.16773733047823	0.3346899056147636	0.6653100943852364
5.18201284796574	0.18634826344387082	0.8136517365561292
5.196288365453248	0.8249798182739544	0.1750201817260456
5.2105638829407575	0.3310860924055084	0.6689139075944917
5.224839400428266	3.7083278801381305	-2.7083278801381305
5.239114917915775	0.8224375944683961	0.17756240553160385
5.253390435403284	1.1110136372441604	-0.11101363724416036
5.267665952890793	0.60286625206559	0.39713374793441003
5.281941470378301	0.9794035404714911	0.02059645952850886
5.296216987865811	0.42805273890901147	0.5719472610909886
5.310492505353319	0.6822268771647105	0.31777312283528947
5.3247680228408285	0.2982434803605602	0.7017565196394397
5.339043540328338	1.8276149291057315	-0.8276149291057315
5.353319057815846	2.7089480332380824	-1.7089480332380824
5.367594575303356	0.4859800578214353	0.5140199421785647
5.381870092790864	0.4762437261724834	0.5237562738275165
5.396145610278373	0.17722844624124198	0.822771553758758
5.410421127765882	0.49857078479313277	0.5014292152068672
5.424696645253391	1.2847499609234467	-0.28474996092344673
5.4389721627409	1.1453405786657886	-0.14534057866578864
5.453247680228409	2.1290590836562715	-1.1290590836562715
5.467523197715917	0.9261056655985127	0.0738943344014873
5.481798715203427	0.6844524311086385	0.3155475688913615
5.496074232690936	0.3030563155425123	0.6969436844574877
5.510349750178444	0.5217590792165613	0.4782409207834387
5.524625267665954	0.5704142103966868	0.4295857896033132
5.538900785153462	0.610258907781364	0.38974109221863595
5.5531763026409715	0.529816512037304	0.47018348796269605
5.56745182012848	2.2566878837641404	-1.2566878837641404
5.581727337615989	0.5689725121702888	0.43102748782971123
5.596002855103498	0.7052766020286824	0.29472339797131764
5.610278372591007	0.6989349453536545	0.3010650546463455
5.6245538900785155	1.2185807322117657	-0.21858073221176566
5.638829407566025	0.6151800170297681	0.3848199829702319
5.653104925053534	0.6489226286907307	0.3510773713092693
5.667380442541043	1.717559001220356	-0.7175590012203561
5.681655960028552	1.368211269817458	-0.368211269817458
5.69593147751606	0.4739168520957433	0.5260831479042567
5.71020699500357	0.21155760785492617	0.7884423921450738
5.724482512491078	0.6661614473544374	0.3338385526455626
5.738758029978587	0.5880677929413973	0.4119322070586027
5.753033547466096	0.8208488000959804	0.17915119990401962
5.767309064953605	0.5069268445037693	0.49307315549623065
5.781584582441114	0.9240709982415185	0.0759290017584815
5.795860099928623	10.704386414488447	-9.704386414488447
5.810135617416132	23.827049899466118	-22.827049899466118
5.824411134903641	1.3041935589154772	-0.30419355891547717
5.83868665239115	1.9747441870017353	-0.9747441870017353
5.8529621698786585	0.9368406439239906	0.06315935607600942
5.867237687366168	2.1040778085576037	-1.1040778085576037
5.881513204853676	0.6637391104857627	0.33626088951423727
5.895788722341186	0.8777098063909718	0.12229019360902815
5.910064239828694	2.8273478644684245	-1.8273478644684245
5.924339757316203	1.2781476186761407	-0.2781476186761407
5.938615274803713	0.28417653855020675	0.7158234614497933
5.952890792291221	1.6784865579092576	-0.6784865579092576
5.96716630977873	0.23092080538974114	0.7690791946102589
5.981441827266239	0.14230677239236036	0.8576932276076397
5.995717344753748	1.8138509490441639	-0.8138509490441639
6.009992862241257	0.5808226735493731	0.4191773264506269
6.024268379728766	2.428367988222903	-1.4283679882229028
6.038543897216274	1.0825830326709587	-0.08258303267095868
6.052819414703784	2.7012418986148456	-1.7012418986148456
6.067094932191292	0.6031913666554516	0.3968086333445484
6.0813704496788015	0.45225024271202713	0.5477497572879728
6.095645967166311	0.4250127498709222	0.5749872501290778
6.109921484653819	1.2300510296331255	-0.23005102963312551
6.124197002141329	3.7414718652553467	-2.7414718652553467
6.138472519628837	0.5279640627591164	0.47203593724088355
6.152748037116346	0.30137204329972145	0.6986279567002786
6.167023554603855	1.8115878160139525	-0.8115878160139525
6.181299072091364	3.3101386011753133	-2.3101386011753133
6.1955745895788725	1.506992455594577	-0.5069924555945771
6.209850107066382	0.5263571182994854	0.4736428817005146
6.22412562455389	1.3080133833603222	-0.30801338336032225
6.2384011420414	1.6138060370324856	-0.6138060370324856
6.252676659528909	0.5669877454611965	0.43301225453880354
6.266952177016417	1.3459906055061261	-0.34599060550612615
6.281227694503927	3.025546754733939	-2.025546754733939
6.295503211991435	0.6449625716196564	0.3550374283803436
6.3097787294789445	0.540199210278805	0.459800789721195
6.324054246966453	1.145437392540467	-0.14543739254046706
6.338329764453962	1.34210258161507	-0.34210258161507
6.352605281941471	0.8834576729559549	0.1165423270440451
6.36688079942898	0.8267472010728716	0.17325279892712842
6.381156316916488	1.045821635921605	-0.04582163592160504
6.395431834403998	0.203506956334816	0.796493043665184
6.409707351891507	1.3627141498221067	-0.3627141498221067
6.4239828693790155	0.158749241371854	0.841250758628146
6.438258386866525	0.6484903291024244	0.35150967089757557
6.452533904354033	0.6783560419837993	0.3216439580162007
6.466809421841543	0.5173469872832577	0.4826530127167423
6.481084939329051	0.37216897692063705	0.6278310230793629
6.49536045681656	2.272721848226928	-1.272721848226928
6.509635974304069	0.8914219856724388	0.1085780143275612
6.523911491791578	2.975269647789419	-1.975269647789419
6.538187009279087	0.4227779439983846	0.5772220560016155
6.552462526766596	0.9406551844062084	0.05934481559379157
6.566738044254105	0.4914368034446667	0.5085631965553332
6.581013561741614	2.753675528296016	-1.7536755282960161
6.595289079229123	2.3612678306016686	-1.3612678306016686
6.609564596716631	0.5883102105896376	0.4116897894103624
6.623840114204141	0.28913767318282746	0.7108623268171725
6.638115631691649	0.48090010104744696	0.519099898952553
6.6523911491791585	0.5265349820303882	0.4734650179696118
6.666666666666667	1.5424810629620822	-0.5424810629620822
6.680942184154176	0.8322176525981928	0.1677823474018072
6.695217701641685	2.383829365606797	-1.3838293656067968
6.709493219129194	2.320123497086902	-1.320123497086902
6.723768736616703	1.0412719934311794	-0.04127199343117938
6.738044254104212	1.797460526539313	-0.7974605265393131
6.752319771591721	1.0421958387048795	-0.04219583870487953
6.76659528907923	1.5928775458546631	-0.5928775458546631
6.780870806566739	0.5222293367238356	0.47777066327616435
6.795146324054247	1.1513188213669274	-0.15131882136692743
6.809421841541757	1.2511836876955522	-0.2511836876955522
6.823697359029265	0.43951570471585005	0.56048429528415
6.837972876516774	2.3959907975801134	-1.3959907975801134
6.852248394004283	2.177505091327367	-1.177505091327367
6.866523911491792	1.1213640403454235	-0.12136404034542347
6.8807994289793015	0.429362983623379	0.570637016376621
6.89507494646681	0.6595097185625739	0.3404902814374261
6.909350463954319	0.3153068386866762	0.6846931613133238
6.923625981441828	0.5702625873227363	0.42973741267726373
6.937901498929337	1.1658693876091002	-0.1658693876091002
6.9521770164168455	0.78430372514003	0.21569627485997
6.966452533904355	0.12900290030579747	0.8709970996942025
6.980728051391863	1.4420818169296399	-0.4420818169296399
6.995003568879373	1.6833400232233042	-0.6833400232233042
7.009279086366882	2.3379026729592747	-1.3379026729592747
7.02355460385439	0.7249720600466552	0.27502793995334485
7.0378301213419	2.499356336924309	-1.499356336924309
7.052105638829408	0.3785145110053156	0.6214854889946844
7.066381156316917	2.277292043889372	-1.2772920438893718
7.080656673804426	2.4578448405097855	-1.4578448405097855
7.094932191291935	0.3028336868556095	0.6971663131443905
7.109207708779444	0.25558974220687525	0.7444102577931248
7.123483226266953	1.7615199141140643	-0.7615199141140643
7.137758743754461	1.145092571034191	-0.14509257103419104
7.152034261241971	0.9315628385862852	0.06843716141371481
7.16630977872948	1.1733670684394566	-0.1733670684394566
7.1805852962169885	0.5725627850199085	0.42743721498009146
7.194860813704498	1.584348739398353	-0.5843487393983531
7.209136331192006	0.83040666399868	0.16959333600131998
7.223411848679516	0.9708226389015789	0.029177361098421062
7.237687366167024	0.11927023384870551	0.8807297661512945
7.251962883654533	1.190416355468103	-0.1904163554681031
7.266238401142042	0.6993380344382717	0.3006619655617283
7.280513918629551	0.6675889712398095	0.33241102876019046
7.2947894361170595	1.9332459042083014	-0.9332459042083014
7.309064953604569	7.325825100786639	-6.325825100786639
7.323340471092078	0.11274655954090373	0.8872534404590963
7.337615988579587	1.4024739144744771	-0.4024739144744771
7.351891506067096	0.6039917783592322	0.39600822164076777
7.366167023554604	0.0458390803255331	0.9541609196744669
7.380442541042114	0.5384187876477812	0.46158121235221883
7.394718058529622	0.7225911084388374	0.27740889156116255
7.4089935760171315	0.46221916652729683	0.5377808334727032
7.42326909350464	0.8606269901734965	0.13937300982650347
7.437544610992149	0.727469213876093	0.272530786123907
7.451820128479658	0.302581991222757	0.697418008777243
7.466095645967167	0.9799811497059283	0.02001885029407169
7.480371163454676	1.469803007133103	-0.46980300713310297
7.494646680942185	2.1695753250513397	-1.1695753250513397
7.508922198429694	1.3675333920898207	-0.3675333920898207
7.5231977159172025	0.30852836241576737	0.6914716375842327
7.537473233404712	0.8827652093175998	0.11723479068240017
7.55174875089222	0.39824938619473954	0.6017506138052604
7.56602426837973	2.5514174535027756	-1.5514174535027756
7.580299785867238	1.5116860286984377	-0.5116860286984377
7.594575303354747	0.28691847285940164	0.7130815271405984
7.608850820842256	5.1930152241451095	-4.1930152241451095
7.623126338329765	10.300510471083845	-9.300510471083845
7.6374018558172745	1.8505887303329285	-0.8505887303329285
7.651677373304783	1.6694144537731148	-0.6694144537731148
7.665952890792292	1.4879961062590956	-0.4879961062590956
7.680228408279801	1.1989012377092405	-0.1989012377092405
7.69450392576731	0.47597272998804624	0.5240272700119537
7.7087794432548185	2.834815084070156	-1.834815084070156
7.723054960742328	1.359183546791945	-0.3591835467919451
7.737330478229836	0.6526872745909401	0.3473127254090599
7.7516059957173455	1.2297414308493237	-0.22974143084932375
7.765881513204855	1.3107800204471483	-0.31078002044714825
7.780157030692363	0.04952559955665417	0.9504744004433459
7.794432548179873	0.34700849680279716	0.6529915031972029
7.808708065667381	0.9870381277508499	0.01296187224915013
7.82298358315489	1.6985352761522436	-0.6985352761522436
7.837259100642399	0.6738068083642196	0.3261931916357804
7.851534618129908	3.9402750995886437	-2.9402750995886437
7.865810135617417	0.974094013250671	0.02590598674932898
7.880085653104926	1.5847929097415594	-0.5847929097415594
7.894361170592434	0.5441585134274097	0.45584148657259027
7.908636688079944	1.9521723754805544	-0.9521723754805544
7.922912205567453	1.9638144597704161	-0.9638144597704161
7.9371877230549615	0.8447557868779562	0.15524421312204384
7.951463240542471	0.2863350197718598	0.7136649802281402
7.965738758029979	2.0208239333293476	-1.0208239333293476
7.9800142755174885	1.0594123089829541	-0.05941230898295413
7.994289793004997	1.6913236103902094	-0.6913236103902094
8.008565310492505	1.3786530648825996	-0.37865306488259964
8.022840827980016	0.9289417608929571	0.0710582391070429
8.037116345467524	0.33108924188030764	0.6689107581196924
8.051391862955033	0.6540289635274283	0.34597103647257166
8.065667380442541	0.7415517755359061	0.2584482244640939
8.079942897930051	1.864505051348906	-0.8645050513489061
8.09421841541756	2.0851095730420597	-1.0851095730420597
8.108493932905068	0.45992081431547	0.54007918568453
8.122769450392578	0.41384678297621474	0.5861532170237853
8.137044967880087	0.77550793788626	0.22449206211373995
8.151320485367595	1.9889856285744998	-0.9889856285744998
8.165596002855104	0.19361443068131332	0.8063855693186867
8.179871520342614	0.46064347091750635	0.5393565290824937
8.194147037830122	0.13241858164842088	0.8675814183515791
8.20842255531763	0.356644766618224	0.643355233381776
8.22269807280514	1.2189216500702191	-0.21892165007021913
8.23697359029265	1.0054498740187947	-0.005449874018794709
8.251249107780158	0.38774915041555574	0.6122508495844443
8.265524625267666	1.6161508152714184	-0.6161508152714184
8.279800142755176	0.1590512918942533	0.8409487081057467
8.294075660242685	0.96927136609009	0.030728633909909986
8.308351177730193	5.0277583490117	-4.0277583490117
8.322626695217702	0.809060545037744	0.19093945496225595
8.336902212705212	0.16907206819142728	0.8309279318085727
8.35117773019272	0.6758211620593915	0.32417883794060853
8.365453247680229	0.6740232248118778	0.3259767751881222
8.379728765167739	1.3844529851815588	-0.3844529851815588
8.394004282655247	0.5571301282576587	0.44286987174234127
8.408279800142756	1.1693050805114398	-0.16930508051143978
8.422555317630264	0.5291399348737345	0.47086006512626555
8.436830835117775	0.8010014572261399	0.1989985427738601
8.451106352605283	0.7486718761688179	0.2513281238311821
8.465381870092791	0.551138377756674	0.44886162224332604
8.4796573875803	0.02169605386832883	0.9783039461316712
8.49393290506781	0.5122717497088942	0.4877282502911058
8.508208422555319	1.6313884468667836	-0.6313884468667836
8.522483940042827	1.6885425803322403	-0.6885425803322403
8.536759457530337	0.1807733699310558	0.8192266300689441
8.551034975017846	0.8191303035465167	0.18086969645348328
8.565310492505354	3.498460926734794	-2.498460926734794
8.579586009992862	1.236844113621799	-0.2368441136217989
8.593861527480373	0.9215445837578152	0.07845541624218477
8.608137044967881	2.45078406396087	-1.45078406396087
8.62241256245539	1.4855864393383529	-0.4855864393383529
8.636688079942898	2.5502674361727298	-1.5502674361727298
8.650963597430408	0.9355125010101366	0.06448749898986339
8.665239114917917	0.42497304577594114	0.5750269542240589
8.679514632405425	0.337987789749374	0.6620122102506261
8.693790149892935	0.421050534593987	0.578949465406013
8.708065667380444	1.1893784022196128	-0.18937840221961277
8.722341184867952	0.6377893644107943	0.36221063558920574
8.73661670235546	0.450308976316798	0.549691023683202
8.75089221984297	3.5029075828315426	-2.5029075828315426
8.76516773733048	0.5837039994165518	0.4162960005834482
8.779443254817988	1.0028741072317402	-0.0028741072317401972
8.793718772305496	0.5284871223001391	0.47151287769986094
8.807994289793006	0.5094731947114511	0.49052680528854886
8.822269807280515	0.6436815356046461	0.35631846439535386
8.836545324768023	0.518088809515189	0.481911190484811
8.850820842255533	0.9688015016205744	0.031198498379425565
8.865096359743042	0.7194992140940267	0.28050078590597327
8.87937187723055	0.4603493534170705	0.5396506465829295
8.893647394718059	1.2716685472532228	-0.27166854725322276
8.907922912205569	0.8186608524991175	0.18133914750088254
8.922198429693077	0.6298104948573686	0.3701895051426314
8.936473947180586	0.29755434235190065	0.7024456576480993
8.950749464668094	2.0995883249966587	-1.0995883249966587
8.965024982155605	0.7603184373381779	0.23968156266182206
8.979300499643113	1.1734478088902256	-0.1734478088902256
8.993576017130621	1.2768174102026035	-0.27681741020260353
9.007851534618132	0.1193853971969361	0.8806146028030639
9.02212705210564	1.1175702324675807	-0.1175702324675807
9.036402569593148	0.622777042867477	0.37722295713252296
9.050678087080657	0.5111872148214323	0.48881278517856774
9.064953604568167	0.7492560478438078	0.25074395215619216
9.079229122055676	8.82199827173303	-7.82199827173303
9.093504639543184	1.585728198780131	-0.585728198780131
9.107780157030692	0.3405199640725428	0.6594800359274572
9.122055674518203	0.8325449152190649	0.16745508478093507
9.136331192005711	0.6867185719720346	0.31328142802796544
9.15060670949322	5.349924137774965	-4.349924137774965
9.16488222698073	0.652647798267026	0.347352201732974
9.179157744468238	1.6533472838301686	-0.6533472838301686
9.193433261955747	0.24036123064015183	0.7596387693598482
9.207708779443255	0.31886334986525017	0.6811366501347498
9.221984296930765	2.988765334911874	-1.9887653349118741
9.236259814418274	0.700710359624656	0.299289640375344
9.250535331905782	7.955220399121685	-6.955220399121685
9.26481084939329	0.8424440261290232	0.15755597387097675
9.2790863668808	0.08491309448081583	0.9150869055191841
9.29336188436831	1.281674196339651	-0.28167419633965096
9.307637401855818	0.9968004860644238	0.0031995139355761593
9.321912919343328	2.047370259413409	-1.0473702594134089
9.336188436830836	0.7842895265464314	0.21571047345356864
9.350463954318345	0.7516190501092976	0.24838094989070236
9.364739471805853	1.4596731024836844	-0.4596731024836844
9.379014989293363	0.2628716501409738	0.7371283498590262
9.393290506780872	0.913068308634807	0.08693169136519296
9.40756602426838	0.20108557862211496	0.798914421377885
9.421841541755889	0.21616359567113516	0.7838364043288648
9.436117059243399	1.161303233892804	-0.161303233892804
9.450392576730907	0.938676622270205	0.061323377729795014
9.464668094218416	0.37274749983373057	0.6272525001662694
9.478943611705926	0.46231498144026223	0.5376850185597377
9.493219129193434	1.725201787751662	-0.7252017877516621
9.507494646680943	0.4757429726178578	0.5242570273821422
9.521770164168451	0.6740726867376324	0.32592731326236757
9.536045681655962	2.065686217225034	-1.0656862172250339
9.55032119914347	1.623162135998911	-0.623162135998911
9.564596716630978	0.7832222194761416	0.21677778052385843
9.578872234118487	0.32313899695747766	0.6768610030425224
9.593147751605997	5.885914590294959	-4.885914590294959
9.607423269093506	0.13560978333834253	0.8643902166616575
9.621698786581014	0.8349661035390251	0.16503389646097488
9.635974304068524	0.4213548634028204	0.5786451365971796
9.650249821556033	2.1464979674920825	-1.1464979674920825
9.664525339043541	1.0818053789769002	-0.08180537897690021
9.67880085653105	1.3878464208952193	-0.38784642089521926
9.69307637401856	1.3663004347171628	-0.3663004347171628
9.707351891506068	0.7812915435028153	0.21870845649718473
9.721627408993577	0.8114510576488028	0.18854894235119724
9.735902926481085	1.325491547406777	-0.325491547406777
9.750178443968595	0.10900463307270092	0.8909953669272991
9.764453961456104	1.4251830700881005	-0.4251830700881005
9.778729478943612	0.23161633752560065	0.7683836624743994
9.793004996431122	0.7064681870670141	0.2935318129329859
9.80728051391863	0.9827175937031691	0.017282406296830866
9.82155603140614	0.36124145380913647	0.6387585461908636
9.835831548893648	0.40822584802378237	0.5917741519762176
9.850107066381158	1.216184357714465	-0.2161843577144651
9.864382583868666	0.247205017677256	0.752794982322744
9.878658101356175	1.134279930984546	-0.13427993098454594
9.892933618843683	1.8426223152786756	-0.8426223152786756
9.907209136331193	0.7279161157391381	0.27208388426086194
9.921484653818702	0.5911021713103513	0.40889782868964875
9.93576017130621	2.5355257258701167	-1.5355257258701167
9.95003568879372	0.5259418556063622	0.4740581443936378
9.964311206281229	0.17322130605164812	0.8267786939483519
9.978586723768737	0.8208445291633217	0.17915547083667827
9.992862241256246	0.24469768172011755	0.7553023182798825
