# Supplementary material for: Terahertz Spectroscopic Analysis of Lactose in Infant Formula: Implications for Detection and Quantification
Source: Molecules. 2022 Aug 8;27(15):5040. doi: 10.3390/molecules27155040 (PMC9370465; doi:10.3390/molecules27155040)
Supplement: Supplementary file 1 [file molecules-27-05040-s001.zip › data/set1_N2_1/frequency_domain/L001.csv]

0.0	0.9472764692959634	0.05272353070403657
0.014275517487508924	0.7064703681823329	0.2935296318176671
0.028551034975017847	1.289908677828123	-0.289908677828123
0.04282655246252677	0.8246192472247659	0.17538075277523413
0.057102069950035694	1.3154266701407473	-0.3154266701407473
0.07137758743754462	1.3623628459184627	-0.3623628459184627
0.08565310492505354	2.851713354463574	-1.8517133544635742
0.09992862241256247	0.5390373456546014	0.4609626543453986
0.11420413990007139	0.7380273859587436	0.2619726140412564
0.12847965738758033	0.9140453319927795	0.08595466800722051
0.14275517487508924	1.3272981270806927	-0.3272981270806927
0.15703069236259815	1.4332779281255803	-0.4332779281255803
0.17130620985010708	0.8639400352046448	0.1360599647953552
0.18558172733761602	0.7725861506860787	0.22741384931392128
0.19985724482512493	0.9383736046992425	0.06162639530075753
0.21413276231263384	1.0605906955385211	-0.060590695538521144
0.22840827980014278	1.0690563589675235	-0.06905635896752349
0.24268379728765171	0.96604033753918	0.03395966246082005
0.25695931477516065	0.8957549872053356	0.10424501279466436
0.27123483226266953	0.933507275232706	0.06649272476729395
0.28551034975017847	0.9911241386705698	0.00887586132943019
0.2997858672376874	0.9910357207524331	0.00896427924756693
0.3140613847251963	0.9640167169624436	0.03598328303755638
0.32833690221270523	0.947044085413148	0.052955914586852004
0.34261241970021417	0.9707413568141459	0.02925864318585414
0.3568879371877231	0.9833813472435755	0.01661865275642449
0.37116345467523204	0.9718359153333168	0.028164084666683187
0.3854389721627409	0.940404794926955	0.059595205073045054
0.39971448965024986	0.9280485752208567	0.07195142477914329
0.4139900071377588	0.9397893226172874	0.060210677382712574
0.4282655246252677	0.9608183538967298	0.03918164610327024
0.4425410421127766	0.980685369667732	0.01931463033226799
0.45681655960028555	0.9809363097795335	0.0190636902204665
0.4710920770877945	0.9647562433943978	0.035243756605602194
0.48536759457530343	0.9472865072907339	0.05271349270926606
0.4996431120628123	0.9299090224475229	0.07009097755247706
0.5139186295503213	0.9278980882900372	0.07210191170996283
0.5281941470378302	0.935184584766322	0.06481541523367795
0.5424696645253391	0.9593528856471455	0.04064711435285451
0.5567451820128481	0.9793169666344721	0.020683033365527903
0.5710206995003569	0.9765537644558292	0.0234462355441708
0.5852962169878658	0.9610952763515261	0.03890472364847386
0.5995717344753748	0.9414658259523806	0.0585341740476194
0.6138472519628837	0.9271358224638447	0.07286417753615526
0.6281227694503926	0.9274009291165989	0.07259907088340112
0.6423982869379016	0.9420759255601121	0.057924074439887896
0.6566738044254105	0.9651442772860854	0.03485572271391457
0.6709493219129194	0.979009525910889	0.020990474089111033
0.6852248394004283	0.9753569072043354	0.024643092795664567
0.6995003568879372	0.9571793283237319	0.04282067167626813
0.7137758743754462	0.9366168549921167	0.06338314500788333
0.7280513918629551	0.9230582178607522	0.07694178213924785
0.7423269093504641	0.9225359343976509	0.07746406560234909
0.756602426837973	0.9387693942316373	0.0612306057683627
0.7708779443254818	0.959269069323173	0.04073093067682698
0.7851534618129908	0.9718469417386056	0.02815305826139436
0.7994289793004997	0.9691357118137947	0.030864288186205346
0.8137044967880086	0.9519028542118332	0.04809714578816682
0.8279800142755176	0.9309181557546272	0.06908184424537278
0.8422555317630265	0.918475545203416	0.08152445479658399
0.8565310492505354	0.9204634085767676	0.07953659142323244
0.8708065667380444	0.9357855780232948	0.06421442197670524
0.8850820842255532	0.9548075517480009	0.045192448251999084
0.8993576017130622	0.9649648521248902	0.03503514787510975
0.9136331192005711	0.9601610652446101	0.03983893475538991
0.92790863668808	0.9384908858597004	0.06150911414029958
0.942184154175589	0.9192725292192249	0.08072747078077513
0.9564596716630979	0.9124376614680684	0.08756233853193163
0.9707351891506069	0.919076875002397	0.08092312499760301
0.9850107066381157	0.9364072400452657	0.06359275995473435
0.9992862241256246	0.9551421769226105	0.0448578230773895
1.0135617416131335	0.9591252848465971	0.04087471515340291
1.0278372591006426	0.946526295127026	0.05347370487297398
1.0421127765881515	0.9262580526769011	0.07374194732309891
1.0563882940756604	0.9080976431079781	0.09190235689202186
1.0706638115631693	0.9026129833774968	0.09738701662250315
1.0849393290506781	0.9108436324439945	0.08915636755600553
1.099214846538187	0.9385890087457226	0.0614109912542774
1.1134903640256961	0.955173582700234	0.044826417299766
1.127765881513205	0.9583004489255406	0.04169955107445944
1.1420413990007139	0.9451894426437988	0.05481055735620122
1.1563169164882228	0.9170211807748146	0.08297881922518535
1.1705924339757316	0.8985503542672524	0.10144964573274762
1.1848679514632408	0.8878384420474396	0.11216155795256044
1.1991434689507496	0.8970488725112616	0.10295112748873836
1.2134189864382585	0.9218542547373924	0.07814574526260765
1.2276945039257674	0.9464724483478917	0.05352755165210832
1.2419700214132763	0.9537036871456552	0.04629631285434477
1.2562455389007852	0.9398211999618218	0.060178800038178215
1.2705210563882943	0.9138183685385084	0.0861816314614916
1.2847965738758031	0.8929315284393492	0.1070684715606508
1.299072091363312	0.8841353842472255	0.11586461575277451
1.313347608850821	0.8905889473081461	0.10941105269185392
1.3276231263383298	0.9102328073356728	0.0897671926643272
1.341898643825839	0.9255994846176789	0.07440051538232106
1.3561741613133478	0.9276323016385016	0.07236769836149837
1.3704496788008567	0.9097480898051908	0.09025191019480916
1.3847251962883655	0.8932334310945573	0.10676656890544267
1.3990007137758744	0.8857934058169791	0.11420659418302093
1.4132762312633835	0.887286883583348	0.11271311641665205
1.4275517487508924	0.8919269497895718	0.10807305021042823
1.4418272662384013	0.9054664963543828	0.09453350364561719
1.4561027837259102	0.919372014686819	0.08062798531318105
1.470378301213419	0.9198006959231334	0.0801993040768666
1.4846538187009282	0.9079669238180615	0.09203307618193846
1.498929336188437	0.8930134741511908	0.10698652584880919
1.513204853675946	0.8805807472760492	0.11941925272395082
1.5274803711634548	0.8795831505179208	0.1204168494820792
1.5417558886509637	0.8943588423010967	0.10564115769890325
1.5560314061384726	0.9110754981117927	0.08892450188820733
1.5703069236259817	0.9219838876224814	0.0780161123775186
1.5845824411134906	0.9144675571257846	0.08553244287421535
1.5988579586009994	0.8915932094543537	0.10840679054564628
1.6131334760885083	0.8707777625562283	0.1292222374437717
1.6274089935760172	0.8629900243547051	0.13700997564529493
1.6416845110635263	0.8690695289995936	0.13093047100040645
1.6559600285510352	0.8885591216818722	0.11144087831812777
1.670235546038544	0.9340080880113365	0.0659919119886635
1.684511063526053	0.9241083911135807	0.07589160888641933
1.6987865810135618	0.9117628209481827	0.08823717905181727
1.7130620985010707	0.8828204647843687	0.11717953521563129
1.7273376159885798	0.865565191278221	0.13443480872177904
1.7416131334760887	0.8481149366101686	0.15188506338983143
1.7558886509635976	0.8492258227167141	0.1507741772832859
1.7701641684511065	0.8697319349002884	0.13026806509971156
1.7844396859386153	0.8940412847270491	0.10595871527295087
1.7987152034261245	0.9076163281135775	0.09238367188642249
1.8129907209136333	0.9001649997094477	0.09983500029055226
1.8272662384011422	0.8783993996644444	0.12160060033555564
1.841541755888651	0.8543347317274543	0.14566526827254567
1.85581727337616	0.8413225911075305	0.1586774088924695
1.870092790863669	0.849251522577438	0.15074847742256203
1.884368308351178	0.8597867028168008	0.1402132971831992
1.8986438258386868	0.8794094215643111	0.12059057843568888
1.9129193433261957	0.886964297399336	0.11303570260066398
1.9271948608137046	0.8820196074834024	0.11798039251659764
1.9414703783012137	0.8610216419231937	0.13897835807680625
1.9557458957887226	0.8401769123187581	0.15982308768124187
1.9700214132762315	0.8319786978018221	0.1680213021981779
1.9842969307637404	0.8396890049832064	0.16031099501679358
1.9985724482512492	0.8574596588693364	0.1425403411306636
2.012847965738758	0.8710280830954348	0.12897191690456522
2.027123483226267	0.8734306181884316	0.1265693818115684
2.041399000713776	0.8625078660546168	0.13749213394538318
2.055674518201285	0.8387136536401142	0.1612863463598858
2.069950035688794	0.817931352942424	0.18206864705757597
2.084225553176303	0.810707481855851	0.18929251814414905
2.098501070663812	0.8110218109100698	0.18897818908993025
2.1127765881513207	0.8330701427133914	0.16692985728660859
2.1270521056388296	0.8431801983445637	0.1568198016554363
2.1413276231263385	0.8440659490323004	0.15593405096769963
2.1556031406138474	0.830863925453257	0.16913607454674295
2.1698786581013563	0.8187388923354134	0.18126110766458658
2.184154175588865	0.7924281422502735	0.20757185774972653
2.198429693076374	0.7913417601374741	0.20865823986252585
2.2127052105638834	0.7967293971044351	0.20327060289556487
2.2269807280513922	0.8196502260359934	0.18034977396400664
2.241256245538901	0.8228410364835478	0.17715896351645222
2.25553176302641	0.8276280786310696	0.17237192136893043
2.269807280513919	0.8287069457207811	0.17129305427921893
2.2840827980014278	0.809242968607504	0.190757031392496
2.2983583154889367	0.8027073261259785	0.1972926738740215
2.3126338329764455	0.7996398385595657	0.20036016144043434
2.3269093504639544	0.8038159356581194	0.19618406434188063
2.3411848679514633	0.8151195015917191	0.1848804984082809
2.355460385438972	0.8140166108514036	0.18598338914859636
2.3697359029264815	0.8031263901973854	0.1968736098026146
2.3840114204139904	0.7920735332308589	0.20792646676914106
2.3982869379014993	0.781331997831378	0.21866800216862203
2.412562455389008	0.7735939662059376	0.22640603379406243
2.426837972876517	0.7817062662355396	0.21829373376446037
2.441113490364026	0.7950628425705423	0.20493715742945773
2.455389007851535	0.8179919340829164	0.18200806591708363
2.4696645253390437	0.8375710280782207	0.1624289719217793
2.4839400428265526	0.8094613455652709	0.19053865443472906
2.4982155603140614	0.7686981507842368	0.23130184921576324
2.5124910778015703	0.7554120483366497	0.24458795166335034
2.5267665952890797	0.7385043221007787	0.26149567789922135
2.5410421127765885	0.7488636823299082	0.2511363176700918
2.5553176302640974	0.7556067312943879	0.24439326870561207
2.5695931477516063	0.769717073097452	0.23028292690254804
2.583868665239115	0.786397237350711	0.213602762649289
2.598144182726624	0.7835995895304925	0.21640041046950753
2.612419700214133	0.7663393748641258	0.23366062513587416
2.626695217701642	0.7244583151579231	0.27554168484207686
2.6409707351891507	0.5902023441901355	0.4097976558098645
2.6552462526766596	0.7422972894102446	0.25770271058975536
2.669521770164169	0.7616696995587391	0.2383303004412609
2.683797287651678	0.7500548929267085	0.24994510707329154
2.6980728051391867	0.770747198051976	0.229252801948024
2.7123483226266956	0.7510061223953638	0.2489938776046362
2.7266238401142044	0.737955437403583	0.26204456259641695
2.7408993576017133	0.7241927227850881	0.27580727721491194
2.755174875089222	0.7155552647305501	0.2844447352694499
2.769450392576731	0.7087428048679267	0.29125719513207327
2.78372591006424	0.7495014078631094	0.25049859213689063
2.798001427551749	0.7519022034027969	0.2480977965972031
2.8122769450392577	0.7462209329953936	0.2537790670046064
2.826552462526767	0.7128776129477916	0.2871223870522084
2.840827980014276	0.7013613246502658	0.2986386753497342
2.855103497501785	0.6684850163585733	0.33151498364142673
2.8693790149892937	0.6627292449170135	0.33727075508298654
2.8836545324768026	0.6744438549352095	0.32555614506479047
2.8979300499643115	0.6991315897855397	0.3008684102144603
2.9122055674518204	0.6981421862654703	0.3018578137345297
2.9264810849393292	0.705760904249869	0.29423909575013096
2.940756602426838	0.6905916394076418	0.3094083605923582
2.955032119914347	0.651541511262928	0.34845848873707197
2.9693076374018563	0.5630872237136286	0.4369127762863714
2.983583154889365	0.6416673105653428	0.35833268943465724
2.997858672376874	0.5910743523263888	0.40892564767361117
3.012134189864383	0.569951329608514	0.430048670391486
3.026409707351892	0.6397166664440506	0.36028333355594944
3.0406852248394007	0.6540454928589392	0.3459545071410608
3.0549607423269096	0.6802921016216075	0.31970789837839253
3.0692362598144185	0.6494717364438796	0.35052826355612043
3.0835117773019274	0.619830452687443	0.38016954731255703
3.0977872947894363	0.6205800493522555	0.3794199506477445
3.112062812276945	0.5965606503628665	0.40343934963713346
3.1263383297644545	0.5396602258012146	0.46033977419878536
3.1406138472519634	0.5283239696093865	0.47167603039061345
3.1548893647394722	0.5412638422357535	0.4587361577642465
3.169164882226981	0.5466975405596268	0.4533024594403732
3.18344039971449	0.5995046808725761	0.40049531912742387
3.197715917201999	0.6033696626401176	0.3966303373598824
3.2119914346895078	0.5893718681149372	0.41062813188506275
3.2262669521770166	0.5524928329778539	0.4475071670221461
3.2405424696645255	0.5790155234403128	0.4209844765596872
3.2548179871520344	0.5352675529850852	0.4647324470149148
3.2690935046395433	0.4737691538745345	0.5262308461254654
3.2833690221270526	0.4503631006439814	0.5496368993560186
3.2976445396145615	0.459718796679206	0.540281203320794
3.3119200571020704	0.498195982173619	0.501804017826381
3.3261955745895793	0.5330057626255194	0.46699423737448065
3.340471092077088	0.5912597524277203	0.40874024757227967
3.354746609564597	0.5698881129127399	0.4301118870872601
3.369022127052106	0.5580790862274029	0.4419209137725971
3.383297644539615	0.4804186077121411	0.5195813922878589
3.3975731620271237	0.46018827099142473	0.5398117290085753
3.4118486795146326	0.511610786984511	0.488389213015489
3.4261241970021414	0.4856144119814966	0.5143855880185034
3.4403997144896508	0.5824876310966793	0.41751236890332066
3.4546752319771596	0.5204359844458232	0.4795640155541768
3.4689507494646685	0.4432300333696725	0.5567699666303275
3.4832262669521774	0.5592997934756263	0.4407002065243737
3.4975017844396863	0.5067158428305791	0.49328415716942087
3.511777301927195	0.42724831949448955	0.5727516805055104
3.526052819414704	0.5116798176152356	0.4883201823847644
3.540328336902213	0.6067646652984865	0.3932353347015135
3.554603854389722	0.4837465432876656	0.5162534567123345
3.5688793718772307	0.6438069995408893	0.35619300045911073
3.58315488936474	0.5036375977748101	0.4963624022251899
3.597430406852249	0.49681781164843597	0.503182188351564
3.611705924339758	0.3730307036177629	0.6269692963822371
3.6259814418272667	0.4388885373562413	0.5611114626437588
3.6402569593147756	0.44064146754522304	0.559358532454777
3.6545324768022844	0.5171042833865794	0.48289571661342057
3.6688079942897933	0.5738870187193648	0.42611298128063524
3.683083511777302	0.7552859758906577	0.2447140241093423
3.697359029264811	0.5043443485106516	0.4956556514893484
3.71163454675232	0.7521678341053072	0.2478321658946928
3.725910064239829	0.5494128540051051	0.4505871459948949
3.740185581727338	0.41649923408837536	0.5835007659116247
3.754461099214847	0.41487118380319954	0.5851288161968005
3.768736616702356	0.38511893041478457	0.6148810695852154
3.783012134189865	0.4241305318256262	0.5758694681743738
3.7972876516773737	0.5843259974571429	0.41567400254285714
3.8115631691648826	0.7774782056133431	0.22252179438665687
3.8258386866523915	0.7097885990472623	0.2902114009527377
3.8401142041399003	0.9953705972138073	0.004629402786192727
3.8543897216274092	0.5618639702922178	0.4381360297077822
3.868665239114918	0.5350671077628245	0.4649328922371755
3.8829407566024274	0.38178549584628585	0.6182145041537142
3.8972162740899363	0.3227754163831929	0.6772245836168072
3.911491791577445	0.2999891002919405	0.7000108997080595
3.925767309064954	0.5960326876319659	0.40396731236803407
3.940042826552463	0.6193246662258697	0.3806753337741303
3.954318344039972	0.649421626474844	0.350578373525156
3.9685938615274807	0.4367564485719361	0.5632435514280639
3.9828693790149896	2.5448638299045285	-1.5448638299045285
3.9971448965024985	0.5116173405228959	0.48838265947710413
4.011420413990008	0.1961986962197005	0.8038013037802995
4.025695931477516	0.4027439335368183	0.5972560664631816
4.039971448965026	0.19574357573548076	0.8042564242645193
4.054246966452534	0.42516276071174286	0.5748372392882571
4.068522483940043	0.7606027316663714	0.23939726833362862
4.082798001427552	0.49305671264816353	0.5069432873518365
4.097073518915061	0.755778990817788	0.244221009182212
4.11134903640257	0.8100665107152344	0.1899334892847656
4.125624553890079	0.5307245505573496	0.4692754494426504
4.139900071377588	0.49261929550520506	0.5073807044947949
4.154175588865097	0.3708099935199049	0.629190006480095
4.168451106352606	0.7119686537251644	0.2880313462748356
4.182726623840114	0.5974466896326796	0.40255331036732045
4.197002141327624	0.4498182566489143	0.5501817433510857
4.211277658815132	0.6669618441865568	0.3330381558134432
4.2255531763026415	0.6045615364882846	0.3954384635117154
4.23982869379015	0.45470417071046865	0.5452958292895314
4.254104211277659	0.42856351656309505	0.571436483436905
4.268379728765169	0.520299395330325	0.479700604669675
4.282655246252677	0.3964380664766849	0.6035619335233151
4.296930763740186	0.4938697019462621	0.5061302980537379
4.311206281227695	0.666567047150203	0.333432952849797
4.325481798715204	0.6272537985164777	0.37274620148352233
4.3397573162027125	0.31377399281721535	0.6862260071827846
4.354032833690222	0.6048806008520339	0.3951193991479661
4.36830835117773	0.5451117647212227	0.4548882352787773
4.38258386866524	0.0626093179996749	0.937390682000325
4.396859386152748	1.1538106397762689	-0.15381063977626885
4.411134903640257	0.3540951963987088	0.6459048036012912
4.425410421127767	0.8218399744392263	0.1781600255607737
4.439685938615275	0.663078005821697	0.33692199417830304
4.4539614561027845	0.48997107613267826	0.5100289238673217
4.468236973590293	1.0004838674649026	-0.0004838674649025876
4.482512491077802	0.3807458016760385	0.6192541983239614
4.496788008565311	0.1486197012960441	0.8513802987039559
4.51106352605282	2.286218668866571	-1.2862186688665709
4.5253390435403285	0.09689216229380113	0.9031078377061988
4.539614561027838	0.45198113635511383	0.5480188636448862
4.553890078515346	1.1776768419597756	-0.17767684195977562
4.5681655960028555	1.126466313484965	-0.12646631348496506
4.582441113490365	0.4611007765200135	0.5388992234799865
4.596716630977873	0.7585303507560504	0.24146964924394965
4.610992148465383	0.5914685882732107	0.4085314117267893
4.625267665952891	0.07390802490783968	0.9260919750921603
4.6395431834404	0.19218521468626923	0.8078147853137307
4.653818700927909	1.350523554776876	-0.3505235547768759
4.668094218415418	0.8506704085266326	0.14932959147336744
4.682369735902927	2.2297453211713187	-1.2297453211713187
4.696645253390436	1.8369655203916284	-0.8369655203916284
4.710920770877944	0.121168350845277	0.878831649154723
4.725196288365454	0.4576839715793235	0.5423160284206765
4.739471805852963	2.0971413943865564	-1.0971413943865564
4.7537473233404715	0.11267718159578308	0.8873228184042169
4.768022840827981	0.39657957285060935	0.6034204271493906
4.782298358315489	0.8433927396056659	0.15660726039433415
4.7965738758029985	0.9857210898312259	0.01427891016877414
4.810849393290507	1.0489763718348768	-0.0489763718348768
4.825124910778016	0.761095196598655	0.238904803401345
4.839400428265525	1.3867094921018261	-0.38670949210182615
4.853675945753034	1.3251103151541652	-0.3251103151541652
4.8679514632405425	0.8051033867221356	0.19489661327786445
4.882226980728052	0.3042487264128189	0.6957512735871811
4.896502498215561	0.5543273778635016	0.4456726221364984
4.91077801570307	0.3184203885751162	0.6815796114248838
4.925053533190579	0.838639011483552	0.16136098851644798
4.939329050678087	0.9372559052861162	0.06274409471388376
4.953604568165597	0.7974680778670452	0.2025319221329548
4.967880085653105	0.3528930777244409	0.6471069222755591
4.9821556031406145	2.069584980873771	-1.069584980873771
4.996431120628123	0.8954882510852844	0.1045117489147156
5.010706638115632	0.3717011193052417	0.6282988806947583
5.024982155603141	0.4365653761859457	0.5634346238140543
5.03925767309065	0.2979701129468255	0.7020298870531745
5.053533190578159	0.4084219699332875	0.5915780300667125
5.067808708065668	0.25060076423730415	0.7493992357626958
5.082084225553177	1.9393357823461017	-0.9393357823461017
5.0963597430406855	1.778131496512783	-0.778131496512783
5.110635260528195	0.5904006784476363	0.40959932155236367
5.124910778015703	2.1107127938955053	-1.1107127938955053
5.139186295503213	1.6257756311616565	-0.6257756311616565
5.153461812990721	0.2885483656176126	0.7114516343823873
5.16773733047823	0.42695978990867406	0.5730402100913259
5.18201284796574	0.11970946515565731	0.8802905348443427
5.196288365453248	0.6580505563927517	0.3419494436072483
5.2105638829407575	0.47911795994733647	0.5208820400526635
5.224839400428266	3.1279829397106362	-2.1279829397106362
5.239114917915775	0.7657821602007657	0.23421783979923427
5.253390435403284	1.3618948748205963	-0.36189487482059635
5.267665952890793	0.3895716292713149	0.610428370728685
5.281941470378301	0.3538188772862053	0.6461811227137947
5.296216987865811	0.46428037364524805	0.5357196263547519
5.310492505353319	0.3219136657920139	0.6780863342079861
5.3247680228408285	0.8757313662688007	0.12426863373119934
5.339043540328338	1.549982668952426	-0.5499826689524261
5.353319057815846	2.532168412779996	-1.532168412779996
5.367594575303356	0.4822649120947717	0.5177350879052283
5.381870092790864	0.4345183569462293	0.5654816430537707
5.396145610278373	0.14225414453782434	0.8577458554621756
5.410421127765882	0.3561509308425816	0.6438490691574184
5.424696645253391	2.2656871931157947	-1.2656871931157947
5.4389721627409	0.9319468418779902	0.06805315812200985
5.453247680228409	1.4093414479554895	-0.40934144795548955
5.467523197715917	0.5805817014655383	0.41941829853446166
5.481798715203427	0.701599471843085	0.298400528156915
5.496074232690936	0.5891199541349458	0.4108800458650542
5.510349750178444	0.4104243121655967	0.5895756878344033
5.524625267665954	0.3923382030735081	0.6076617969264919
5.538900785153462	0.6531355444776479	0.3468644555223521
5.5531763026409715	0.18545710577224783	0.8145428942277522
5.56745182012848	3.4921554700904336	-2.4921554700904336
5.581727337615989	1.318112755682756	-0.3181127556827561
5.596002855103498	0.7660092919491869	0.23399070805081312
5.610278372591007	1.0056629362091485	-0.005662936209148484
5.6245538900785155	0.5330610038739527	0.4669389961260473
5.638829407566025	1.0002545272288863	-0.0002545272288863032
5.653104925053534	1.4772451956290338	-0.4772451956290338
5.667380442541043	1.8348722622106268	-0.8348722622106268
5.681655960028552	1.3911997861921732	-0.3911997861921732
5.69593147751606	0.186366008469857	0.813633991530143
5.71020699500357	0.6992965975861761	0.3007034024138239
5.724482512491078	0.11360129473782876	0.8863987052621712
5.738758029978587	1.1113950691428591	-0.11139506914285913
5.753033547466096	0.5851084945988791	0.41489150540112085
5.767309064953605	0.9267906114871438	0.07320938851285619
5.781584582441114	0.5391691040650655	0.46083089593493454
5.795860099928623	13.83055490540867	-12.83055490540867
5.810135617416132	55.66115750677572	-54.66115750677572
5.824411134903641	1.9897213941845502	-0.9897213941845502
5.83868665239115	1.981449338469579	-0.981449338469579
5.8529621698786585	1.1874309576467208	-0.1874309576467208
5.867237687366168	1.9373310310149174	-0.9373310310149174
5.881513204853676	0.514567972717788	0.485432027282212
5.895788722341186	3.817164942387027	-2.817164942387027
5.910064239828694	1.9739442652950567	-0.9739442652950567
5.924339757316203	0.9453097406684818	0.054690259331518165
5.938615274803713	0.7254275552841248	0.27457244471587516
5.952890792291221	0.3896515938059939	0.6103484061940061
5.96716630977873	0.9381098937785408	0.061890106221459185
5.981441827266239	1.3898114556005872	-0.38981145560058716
5.995717344753748	1.7232449982169284	-0.7232449982169284
6.009992862241257	0.7427905694071254	0.2572094305928746
6.024268379728766	2.0703383309876733	-1.0703383309876733
6.038543897216274	0.35693057716555704	0.6430694228344429
6.052819414703784	2.035904996034227	-1.035904996034227
6.067094932191292	0.49982450609817153	0.5001754939018285
6.0813704496788015	0.687739070086751	0.31226092991324905
6.095645967166311	0.3976182205891196	0.6023817794108803
6.109921484653819	0.6384231096447505	0.36157689035524954
6.124197002141329	4.037189709784377	-3.0371897097843767
6.138472519628837	0.8894704345764416	0.1105295654235584
6.152748037116346	0.4284059189491753	0.5715940810508247
6.167023554603855	1.0672236581127916	-0.06722365811279163
6.181299072091364	2.3903433037115227	-1.3903433037115227
6.1955745895788725	3.1473820051191077	-2.1473820051191077
6.209850107066382	0.8423292426095937	0.15767075739040626
6.22412562455389	1.3262819552503835	-0.3262819552503835
6.2384011420414	1.8017793412365521	-0.8017793412365521
6.252676659528909	1.3977541281282688	-0.3977541281282688
6.266952177016417	1.2723151454030175	-0.2723151454030175
6.281227694503927	0.3950236393608172	0.6049763606391828
6.295503211991435	0.6406296310640535	0.35937036893594654
6.3097787294789445	0.9139664292240867	0.08603357077591334
6.324054246966453	1.530473679749585	-0.530473679749585
6.338329764453962	0.47738224114986233	0.5226177588501377
6.352605281941471	0.6747116532393731	0.3252883467606269
6.36688079942898	1.1331407445649537	-0.13314074456495373
6.381156316916488	0.48890495910906917	0.5110950408909308
6.395431834403998	0.7515913077661313	0.24840869223386874
6.409707351891507	2.107721821703099	-1.107721821703099
6.4239828693790155	0.5799934378765821	0.4200065621234179
6.438258386866525	0.6255365208260311	0.37446347917396894
6.452533904354033	1.2253981628321697	-0.22539816283216974
6.466809421841543	1.376566152174487	-0.37656615217448697
6.481084939329051	0.5010041878030189	0.4989958121969811
6.49536045681656	1.5215902419582328	-0.5215902419582328
6.509635974304069	0.7863568372423875	0.21364316275761253
6.523911491791578	2.1517943286719015	-1.1517943286719015
6.538187009279087	0.9759684073796646	0.024031592620335385
6.552462526766596	1.9712950345188	-0.9712950345188001
6.566738044254105	1.2776510412245428	-0.27765104122454276
6.581013561741614	3.84626122320441	-2.84626122320441
6.595289079229123	1.2454334979409356	-0.2454334979409356
6.609564596716631	2.639524886105215	-1.6395248861052152
6.623840114204141	1.3353496541005305	-0.3353496541005305
6.638115631691649	1.2346368702990627	-0.23463687029906266
6.6523911491791585	0.6379502660676877	0.3620497339323123
6.666666666666667	0.44123881157647404	0.558761188423526
6.680942184154176	0.4842635610758895	0.5157364389241105
6.695217701641685	7.682149950180031	-6.682149950180031
6.709493219129194	2.317666531807264	-1.317666531807264
6.723768736616703	0.7451978127123468	0.25480218728765325
6.738044254104212	3.407631583199525	-2.407631583199525
6.752319771591721	1.122378403501105	-0.12237840350110507
6.76659528907923	1.2897868110846291	-0.2897868110846291
6.780870806566739	1.3057213524063538	-0.3057213524063538
6.795146324054247	1.320284381584025	-0.32028438158402506
6.809421841541757	1.0872534656949142	-0.08725346569491421
6.823697359029265	0.9673705917089072	0.03262940829109284
6.837972876516774	2.8493568893035497	-1.8493568893035497
6.852248394004283	0.2694837169547336	0.7305162830452664
6.866523911491792	0.6873970701131872	0.3126029298868128
6.8807994289793015	0.6562514750496121	0.3437485249503879
6.89507494646681	2.3446694105244674	-1.3446694105244674
6.909350463954319	0.2686792568902364	0.7313207431097636
6.923625981441828	1.5063661639730184	-0.5063661639730184
6.937901498929337	0.9100969322171715	0.08990306778282853
6.9521770164168455	1.0236090228403143	-0.023609022840314298
6.966452533904355	1.5949617884983611	-0.5949617884983611
6.980728051391863	1.2798986597023145	-0.27989865970231453
6.995003568879373	1.7354616059360126	-0.7354616059360126
7.009279086366882	1.0999993724709043	-0.09999937247090429
7.02355460385439	0.5503568134001195	0.44964318659988045
7.0378301213419	3.148006528097701	-2.148006528097701
7.052105638829408	0.6522714038439289	0.3477285961560711
7.066381156316917	0.19655502019911525	0.8034449798008847
7.080656673804426	2.1335492966553167	-1.1335492966553167
7.094932191291935	0.17703037505709376	0.8229696249429063
7.109207708779444	0.24467816092617883	0.7553218390738212
7.123483226266953	2.02776997226878	-1.0277699722687799
7.137758743754461	0.5502764899621176	0.44972351003788236
7.152034261241971	2.7750630143184356	-1.7750630143184356
7.16630977872948	0.7145784730553141	0.2854215269446859
7.1805852962169885	1.8539333962425302	-0.8539333962425302
7.194860813704498	0.8731788203603538	0.12682117963964623
7.209136331192006	1.0217019133994765	-0.02170191339947647
7.223411848679516	2.3454659956427015	-1.3454659956427015
7.237687366167024	0.32255853429311876	0.6774414657068812
7.251962883654533	2.0826469088752146	-1.0826469088752146
7.266238401142042	0.5641061837104938	0.4358938162895062
7.280513918629551	0.9257699960292977	0.07423000397070234
7.2947894361170595	2.12668050949535	-1.1266805094953498
7.309064953604569	6.194287367410613	-5.194287367410613
7.323340471092078	1.2494350069321953	-0.24943500693219534
7.337615988579587	1.7376485448625323	-0.7376485448625323
7.351891506067096	0.19119435608112328	0.8088056439188767
7.366167023554604	1.9705544999124371	-0.9705544999124371
7.380442541042114	0.46858366772862825	0.5314163322713717
7.394718058529622	1.0464535462515872	-0.04645354625158715
7.4089935760171315	1.4967931117642346	-0.4967931117642346
7.42326909350464	0.6062678692737717	0.39373213072622826
7.437544610992149	0.33394633063072254	0.6660536693692775
7.451820128479658	0.823514885798094	0.17648511420190605
7.466095645967167	1.3383044805800348	-0.3383044805800348
7.480371163454676	3.391480870651476	-2.391480870651476
7.494646680942185	2.8076761103164505	-1.8076761103164505
7.508922198429694	1.1853660129450951	-0.18536601294509514
7.5231977159172025	0.4719861231492316	0.5280138768507684
7.537473233404712	0.9465448424230953	0.053455157576904666
7.55174875089222	0.5914233245169593	0.40857667548304066
7.56602426837973	2.4223671679966965	-1.4223671679966965
7.580299785867238	1.6564557159041806	-0.6564557159041806
7.594575303354747	0.5209432756227089	0.4790567243772911
7.608850820842256	1.229171562054805	-0.22917156205480493
7.623126338329765	11.490246556964163	-10.490246556964163
7.6374018558172745	1.9134668171432963	-0.9134668171432963
7.651677373304783	0.7449385109350248	0.25506148906497517
7.665952890792292	1.0525115655683759	-0.052511565568375884
7.680228408279801	0.1882725701821722	0.8117274298178279
7.69450392576731	1.1405249122125654	-0.14052491221256536
7.7087794432548185	2.603532970023804	-1.603532970023804
7.723054960742328	0.6824830226278391	0.3175169773721609
7.737330478229836	1.613467069313946	-0.6134670693139459
7.7516059957173455	0.6435965922190254	0.35640340778097457
7.765881513204855	0.5385688374911889	0.4614311625088111
7.780157030692363	0.2610900156140323	0.7389099843859677
7.794432548179873	0.18409910797115003	0.81590089202885
7.808708065667381	0.6122638673761577	0.3877361326238423
7.82298358315489	1.676039827530567	-0.676039827530567
7.837259100642399	1.3659160187083201	-0.36591601870832013
7.851534618129908	1.3978381608460206	-0.39783816084602064
7.865810135617417	1.3521054440927953	-0.3521054440927953
7.880085653104926	1.397479232603946	-0.397479232603946
7.894361170592434	2.2729847031087185	-1.2729847031087185
7.908636688079944	0.9814622443520407	0.018537755647959342
7.922912205567453	2.7023155184648124	-1.7023155184648124
7.9371877230549615	0.7050262129730909	0.29497378702690913
7.951463240542471	0.4877151730585429	0.512284826941457
7.965738758029979	6.956828889581083	-5.956828889581083
7.9800142755174885	0.5612066596854338	0.4387933403145662
7.994289793004997	0.8362034986746449	0.16379650132535506
8.008565310492505	0.5891484988156027	0.4108515011843973
8.022840827980016	1.0513928060614541	-0.05139280606145413
8.037116345467524	0.8263734488321478	0.1736265511678522
8.051391862955033	0.23439527561348308	0.7656047243865169
8.065667380442541	0.31700362162986495	0.682996378370135
8.079942897930051	1.1796993436757623	-0.17969934367576235
8.09421841541756	2.548422993480559	-1.5484229934805591
8.108493932905068	0.6086320626710201	0.3913679373289799
8.122769450392578	0.9142123595384247	0.08578764046157528
8.137044967880087	1.9787538253176442	-0.9787538253176442
8.151320485367595	0.5260971984778468	0.47390280152215325
8.165596002855104	0.9953301622658683	0.004669837734131654
8.179871520342614	0.632653015136137	0.36734698486386297
8.194147037830122	0.20168437898636285	0.7983156210136372
8.20842255531763	0.3899773716183549	0.6100226283816451
8.22269807280514	3.2822983751832684	-2.2822983751832684
8.23697359029265	1.577994933037151	-0.577994933037151
8.251249107780158	0.14126823434865915	0.8587317656513409
8.265524625267666	2.239356094984935	-1.239356094984935
8.279800142755176	2.421285382857456	-1.421285382857456
8.294075660242685	0.9091396819282374	0.09086031807176265
8.308351177730193	3.4938554368773294	-2.4938554368773294
8.322626695217702	1.1963135440578907	-0.1963135440578907
8.336902212705212	0.48392964583059017	0.5160703541694098
8.35117773019272	0.9406516686615349	0.059348331338465066
8.365453247680229	0.2314431641537099	0.7685568358462901
8.379728765167739	2.7223229330028147	-1.7223229330028147
8.394004282655247	1.7946402760543245	-0.7946402760543245
8.408279800142756	0.4791929701943614	0.5208070298056386
8.422555317630264	0.8099382455756565	0.19006175442434348
8.436830835117775	0.628353014612864	0.37164698538713603
8.451106352605283	0.6304419137098937	0.36955808629010634
8.465381870092791	1.7238120839461237	-0.7238120839461237
8.4796573875803	1.0756944275603784	-0.07569442756037836
8.49393290506781	0.8013052567291509	0.19869474327084913
8.508208422555319	4.771610957450494	-3.771610957450494
8.522483940042827	0.310180521702753	0.689819478297247
8.536759457530337	0.4687160474906797	0.5312839525093203
8.551034975017846	0.6042035269049929	0.3957964730950071
8.565310492505354	2.7688686986279047	-1.7688686986279047
8.579586009992862	0.5844744882853773	0.4155255117146227
8.593861527480373	0.8147787559825023	0.18522124401749773
8.608137044967881	2.0562090697316147	-1.0562090697316147
8.62241256245539	1.8773803289855147	-0.8773803289855147
8.636688079942898	0.920708517574689	0.07929148242531103
8.650963597430408	0.8120845754415598	0.18791542455844024
8.665239114917917	0.8252378892997412	0.17476211070025882
8.679514632405425	0.2206464093317438	0.7793535906682563
8.693790149892935	0.6777710116766119	0.3222289883233881
8.708065667380444	0.20251984929819544	0.7974801507018046
8.722341184867952	0.7663753118425181	0.23362468815748194
8.73661670235546	0.98650793682334	0.013492063176659963
8.75089221984297	0.9463788248422058	0.05362117515779419
8.76516773733048	0.8930018078490001	0.10699819215099993
8.779443254817988	0.7373388552941147	0.2626611447058853
8.793718772305496	0.7179068085031779	0.2820931914968221
8.807994289793006	0.5827839730627595	0.41721602693724047
8.822269807280515	4.3992630568179205	-3.3992630568179205
8.836545324768023	0.9947065583078458	0.005293441692154177
8.850820842255533	2.085820184555177	-1.085820184555177
8.865096359743042	0.6441443182248897	0.3558556817751103
8.87937187723055	1.2910714649357158	-0.2910714649357158
8.893647394718059	1.6052466222087345	-0.6052466222087345
8.907922912205569	0.5934379544966552	0.40656204550334485
8.922198429693077	0.8529403164660554	0.1470596835339446
8.936473947180586	0.8868288841163999	0.11317111588360007
8.950749464668094	1.849513621063058	-0.849513621063058
8.965024982155605	0.3648227039316531	0.6351772960683468
8.979300499643113	0.42428736622257246	0.5757126337774275
8.993576017130621	0.586313807057253	0.413686192942747
9.007851534618132	1.6244008864355417	-0.6244008864355417
9.02212705210564	0.15959036255770326	0.8404096374422967
9.036402569593148	0.20808094116965822	0.7919190588303417
9.050678087080657	1.6677549204652338	-0.6677549204652338
9.064953604568167	0.26846837439177723	0.7315316256082227
9.079229122055676	11.339584533661727	-10.339584533661727
9.093504639543184	0.8241053046365016	0.17589469536349844
9.107780157030692	0.4000150453356399	0.5999849546643601
9.122055674518203	0.7015757953790815	0.29842420462091845
9.136331192005711	0.6516336936613473	0.34836630633865273
9.15060670949322	6.98366688350873	-5.98366688350873
9.16488222698073	0.9677912298909523	0.03220877010904766
9.179157744468238	2.0738855201819892	-1.0738855201819892
9.193433261955747	1.0399166780047708	-0.039916678004770834
9.207708779443255	0.40373835003786385	0.5962616499621362
9.221984296930765	5.333739321528494	-4.333739321528494
9.236259814418274	0.9477566636237013	0.052243336376298743
9.250535331905782	4.28471496884568	-3.2847149688456803
9.26481084939329	1.706804306615179	-0.706804306615179
9.2790863668808	0.41234984605489927	0.5876501539451007
9.29336188436831	1.0959652250608898	-0.09596522506088978
9.307637401855818	0.545067630603127	0.454932369396873
9.321912919343328	0.7353484123887132	0.2646515876112868
9.336188436830836	0.10340264966008955	0.8965973503399105
9.350463954318345	0.513001329074346	0.48699867092565396
9.364739471805853	1.5889690924403324	-0.5889690924403324
9.379014989293363	0.07070029511352867	0.9292997048864713
9.393290506780872	1.008467643878507	-0.008467643878506959
9.40756602426838	1.1464858515312641	-0.14648585153126414
9.421841541755889	0.4702629566973628	0.5297370433026372
9.436117059243399	1.9815878354747858	-0.9815878354747858
9.450392576730907	0.9780271570868629	0.02197284291313706
9.464668094218416	0.5864981386817266	0.4135018613182734
9.478943611705926	0.5536681726060273	0.4463318273939727
9.493219129193434	1.5925337351051005	-0.5925337351051005
9.507494646680943	0.35025948905129295	0.6497405109487071
9.521770164168451	0.1460058027305456	0.8539941972694545
9.536045681655962	1.5143223401394137	-0.5143223401394137
9.55032119914347	1.3413887096324804	-0.34138870963248036
9.564596716630978	0.6239907540233315	0.3760092459766685
9.578872234118487	0.13482887794062792	0.8651711220593721
9.593147751605997	8.984296112730318	-7.984296112730318
9.607423269093506	1.1746472091363982	-0.1746472091363982
9.621698786581014	0.4778105099485198	0.5221894900514802
9.635974304068524	1.3811991705589253	-0.38119917055892527
9.650249821556033	13.326591940977298	-12.326591940977298
9.664525339043541	8.540341598768823	-7.540341598768823
9.67880085653105	1.19787394522395	-0.19787394522394997
9.69307637401856	0.16217421928406162	0.8378257807159384
9.707351891506068	0.637542003185108	0.362457996814892
9.721627408993577	1.1347346169934516	-0.13473461699345157
9.735902926481085	2.4480890369859427	-1.4480890369859427
9.750178443968595	0.674296759418324	0.325703240581676
9.764453961456104	1.3964319739925561	-0.39643197399255614
9.778729478943612	1.5431198919693436	-0.5431198919693436
9.793004996431122	1.215887504597672	-0.21588750459767203
9.80728051391863	0.8817579435382973	0.11824205646170272
9.82155603140614	0.2986535488874429	0.7013464511125571
9.835831548893648	1.8588806134495592	-0.8588806134495592
9.850107066381158	0.20360057203388274	0.7963994279661173
9.864382583868666	0.35729359182187614	0.6427064081781239
9.878658101356175	0.5063571533451139	0.4936428466548861
9.892933618843683	0.5262826434699682	0.4737173565300318
9.907209136331193	0.6760482583116217	0.32395174168837826
9.921484653818702	0.47914013940086303	0.520859860599137
9.93576017130621	2.5289268678662733	-1.5289268678662733
9.95003568879372	1.735577201135676	-0.735577201135676
9.964311206281229	0.23140537207512094	0.7685946279248791
9.978586723768737	1.2209823094890486	-0.22098230948904862
9.992862241256246	0.6827624129691229	0.3172375870308771
