# Supplementary material for: Terahertz Spectroscopic Analysis of Lactose in Infant Formula: Implications for Detection and Quantification
Source: Molecules. 2022 Aug 8;27(15):5040. doi: 10.3390/molecules27155040 (PMC9370465; doi:10.3390/molecules27155040)
Supplement: Supplementary file 1 [file molecules-27-05040-s001.zip › data/set1_N2_1/frequency_domain/L003.csv]

0.0	0.9357637564026965	0.06423624359730351
0.014275517487508924	0.7282391709426321	0.27176082905736787
0.028551034975017847	1.3168593738141499	-0.31685937381414986
0.04282655246252677	0.818620742449215	0.181379257550785
0.057102069950035694	1.3273089459371346	-0.32730894593713455
0.07137758743754462	1.3593870749706025	-0.3593870749706025
0.08565310492505354	2.708462585783816	-1.708462585783816
0.09992862241256247	0.5587735166788531	0.4412264833211469
0.11420413990007139	0.7016718149766714	0.2983281850233286
0.12847965738758033	0.9078490210773574	0.09215097892264257
0.14275517487508924	1.3315363099711213	-0.33153630997112127
0.15703069236259815	1.41681640909975	-0.41681640909974993
0.17130620985010708	0.8645013734400027	0.13549862655999734
0.18558172733761602	0.7783703615257145	0.22162963847428552
0.19985724482512493	0.9462354956092863	0.053764504390713674
0.21413276231263384	1.0641278165780625	-0.06412781657806255
0.22840827980014278	1.0754786415338589	-0.07547864153385886
0.24268379728765171	0.9605994108883041	0.03940058911169586
0.25695931477516065	0.8861225983078502	0.11387740169214977
0.27123483226266953	0.9253683327143929	0.0746316672856071
0.28551034975017847	0.9871060113629877	0.0128939886370123
0.2997858672376874	0.9920265164005477	0.007973483599452269
0.3140613847251963	0.9679773587532732	0.032022641246726824
0.32833690221270523	0.9438481695842801	0.05615183041571992
0.34261241970021417	0.9529726182528054	0.04702738174719456
0.3568879371877231	0.9621413796348773	0.037858620365122664
0.37116345467523204	0.9525941247208627	0.04740587527913731
0.3854389721627409	0.9317474280547097	0.06825257194529033
0.39971448965024986	0.9299821593312345	0.07001784066876549
0.4139900071377588	0.9476854216662158	0.05231457833378417
0.4282655246252677	0.9688595767702504	0.031140423229749636
0.4425410421127766	0.9758601116746275	0.024139888325372505
0.45681655960028555	0.959991561648652	0.04000843835134804
0.4710920770877945	0.9373504308279341	0.06264956917206588
0.48536759457530343	0.9241473980674422	0.07585260193255783
0.4996431120628123	0.9182592680512958	0.08174073194870424
0.5139186295503213	0.9211528044358	0.07884719556419995
0.5281941470378302	0.9100062675699485	0.08999373243005149
0.5424696645253391	0.9464662815781377	0.053533718421862275
0.5567451820128481	0.9664416397696174	0.03355836023038261
0.5710206995003569	0.9515005747423299	0.04849942525767015
0.5852962169878658	0.9321410553053329	0.06785894469466713
0.5995717344753748	0.9180178826769831	0.08198211732301686
0.6138472519628837	0.9182028692730905	0.08179713072690953
0.6281227694503926	0.9322452353944355	0.06775476460556451
0.6423982869379016	0.9539667782924688	0.04603322170753121
0.6566738044254105	0.9699906270153296	0.030009372984670435
0.6709493219129194	0.9666321899177126	0.0333678100822874
0.6852248394004283	0.9457206383486159	0.05427936165138414
0.6995003568879372	0.922601746691149	0.07739825330885097
0.7137758743754462	0.9114920390182608	0.08850796098173919
0.7280513918629551	0.9130283442884208	0.08697165571157917
0.7423269093504641	0.927958623671809	0.07204137632819096
0.756602426837973	0.9496988428754853	0.05030115712451466
0.7708779443254818	0.9600202115930322	0.03997978840696781
0.7851534618129908	0.9514038331647984	0.048596166835201626
0.7994289793004997	0.9330244135499498	0.0669755864500502
0.8137044967880086	0.9131027837383114	0.08689721626168856
0.8279800142755176	0.9030398852301147	0.09696011476988531
0.8422555317630265	0.9078493097771705	0.09215069022282951
0.8565310492505354	0.9270808372977526	0.07291916270224741
0.8708065667380444	0.945357247682573	0.05464275231742699
0.8850820842255532	0.9498514763951076	0.050148523604892414
0.8993576017130622	0.9388920981298843	0.06110790187011572
0.9136331192005711	0.9159745097927537	0.08402549020724626
0.92790863668808	0.897040141533336	0.102959858466664
0.942184154175589	0.8930716645058375	0.10692833549416247
0.9564596716630979	0.9067743785668496	0.09322562143315039
0.9707351891506069	0.9276652147633883	0.07233478523661174
0.9850107066381157	0.9453882438616785	0.05461175613832148
0.9992862241256246	0.9441973002651911	0.05580269973480889
1.0135617416131335	0.9211800221208302	0.07881997787916983
1.0278372591006426	0.8963440826584662	0.10365591734153379
1.0421127765881515	0.881103332734092	0.11889666726590797
1.0563882940756604	0.8809760283906246	0.11902397160937539
1.0706638115631693	0.8982661018393077	0.10173389816069234
1.0849393290506781	0.9224446810986698	0.07755531890133016
1.099214846538187	0.9448058130097094	0.05519418699029055
1.1134903640256961	0.9341080678880705	0.06589193211192945
1.127765881513205	0.9110864527800687	0.08891354721993128
1.1420413990007139	0.8844243993750702	0.11557560062492978
1.1563169164882228	0.8698349401932859	0.1301650598067141
1.1705924339757316	0.8733810037661109	0.12661899623388906
1.1848679514632408	0.8830281073467529	0.11697189265324714
1.1991434689507496	0.8994211877339094	0.10057881226609056
1.2134189864382585	0.9158971634718899	0.08410283652811013
1.2276945039257674	0.9132902812556709	0.08670971874432909
1.2419700214132763	0.8920854197861546	0.10791458021384537
1.2562455389007852	0.8721644944595879	0.12783550554041212
1.2705210563882943	0.8639282735226333	0.13607172647736665
1.2847965738758031	0.8682398074382562	0.13176019256174376
1.299072091363312	0.8825241120756715	0.1174758879243285
1.313347608850821	0.8922639065754161	0.1077360934245839
1.3276231263383298	0.8836455778169431	0.11635442218305692
1.341898643825839	0.8580223656276625	0.14197763437233746
1.3561741613133478	0.8221879559580958	0.1778120440419042
1.3704496788008567	0.7908984047211006	0.20910159527889938
1.3847251962883655	0.8016063955439807	0.19839360445601928
1.3990007137758744	0.843798571955862	0.15620142804413795
1.4132762312633835	0.8812104067098196	0.11878959329018035
1.4275517487508924	0.8927305076836928	0.10726949231630722
1.4418272662384013	0.889326284703478	0.11067371529652203
1.4561027837259102	0.8709585414893815	0.12904145851061855
1.470378301213419	0.8509709134110046	0.14902908658899539
1.4846538187009282	0.8428394305724541	0.15716056942754586
1.498929336188437	0.8494611679544044	0.1505388320455956
1.513204853675946	0.8667812638365409	0.13321873616345914
1.5274803711634548	0.8872275111758472	0.1127724888241528
1.5417558886509637	0.8952784140997455	0.10472158590025449
1.5560314061384726	0.8853201959649047	0.11467980403509526
1.5703069236259817	0.8608640407677942	0.13913595923220579
1.5845824411134906	0.8371978213140918	0.16280217868590818
1.5988579586009994	0.8246237773977396	0.17537622260226038
1.6131334760885083	0.8322425646269431	0.16775743537305687
1.6274089935760172	0.8529251905725834	0.14707480942741658
1.6416845110635263	0.8744203602875911	0.12557963971240893
1.6559600285510352	0.8843176725453952	0.11568232745460483
1.670235546038544	0.894662158797824	0.10533784120217604
1.684511063526053	0.8495536919511225	0.1504463080488775
1.6987865810135618	0.8262901617930563	0.17370983820694375
1.7130620985010707	0.8134485830609843	0.18655141693901567
1.7273376159885798	0.8290148415539393	0.17098515844606066
1.7416131334760887	0.8391696315859604	0.16083036841403964
1.7558886509635976	0.847972883918897	0.15202711608110298
1.7701641684511065	0.8489002173396746	0.15109978266032542
1.7844396859386153	0.8352307805357598	0.16476921946424017
1.7987152034261245	0.8210400770237952	0.17895992297620478
1.8129907209136333	0.8033577937506616	0.19664220624933837
1.8272662384011422	0.8036093108064999	0.1963906891935001
1.841541755888651	0.8195747327507954	0.1804252672492046
1.85581727337616	0.8354522801688226	0.16454771983117744
1.870092790863669	0.8523756882607436	0.1476243117392564
1.884368308351178	0.840963121489533	0.159036878510467
1.8986438258386868	0.8210062389667864	0.17899376103321363
1.9129193433261957	0.8032602736713753	0.1967397263286247
1.9271948608137046	0.7982094512514185	0.2017905487485815
1.9414703783012137	0.8001149787460635	0.19988502125393648
1.9557458957887226	0.8157529785341527	0.18424702146584726
1.9700214132762315	0.8289723550112421	0.1710276449887579
1.9842969307637404	0.8335542729539046	0.1664457270460954
1.9985724482512492	0.8230200474920633	0.17697995250793674
2.012847965738758	0.799526191101528	0.200473808898472
2.027123483226267	0.7803098152945083	0.21969018470549173
2.041399000713776	0.7763320785810804	0.22366792141891956
2.055674518201285	0.7797809432309314	0.2202190567690686
2.069950035688794	0.79234636596	0.20765363404000003
2.084225553176303	0.8049867566584455	0.19501324334155445
2.098501070663812	0.797811802483555	0.202188197516445
2.1127765881513207	0.7889363402120154	0.21106365978798458
2.1270521056388296	0.7695926681195321	0.2304073318804679
2.1413276231263385	0.7566605627646625	0.24333943723533746
2.1556031406138474	0.7527728209066378	0.24722717909336223
2.1698786581013563	0.7766977346152875	0.22330226538471254
2.184154175588865	0.7749951102089443	0.2250048897910557
2.198429693076374	0.7834855945546068	0.21651440544539324
2.2127052105638834	0.7754417566988173	0.22455824330118268
2.2269807280513922	0.7596027491915934	0.24039725080840657
2.241256245538901	0.7394108420608002	0.2605891579391998
2.25553176302641	0.7336046318254307	0.2663953681745693
2.269807280513919	0.7518631752368569	0.24813682476314314
2.2840827980014278	0.7629418729385492	0.2370581270614508
2.2983583154889367	0.7735495157258975	0.22645048427410253
2.3126338329764455	0.7846886714635188	0.21531132853648116
2.3269093504639544	0.7679059769437231	0.2320940230562769
2.3411848679514633	0.7460284131140279	0.2539715868859721
2.355460385438972	0.7216379347571703	0.2783620652428297
2.3697359029264815	0.7149075833542781	0.28509241664572194
2.3840114204139904	0.7093846875606649	0.29061531243933514
2.3982869379014993	0.7348731416064814	0.26512685839351857
2.412562455389008	0.7495229256463906	0.25047707435360944
2.426837972876517	0.7594835716280262	0.24051642837197384
2.441113490364026	0.7387516857319163	0.2612483142680837
2.455389007851535	0.7208020279408907	0.27919797205910935
2.4696645253390437	0.7055947941350151	0.29440520586498486
2.4839400428265526	0.6903639692296996	0.30963603077030044
2.4982155603140614	0.6764028760279188	0.3235971239720812
2.5124910778015703	0.6840791102711659	0.31592088972883414
2.5267665952890797	0.6844983140709107	0.31550168592908934
2.5410421127765885	0.6885962391494287	0.3114037608505713
2.5553176302640974	0.6739016483366427	0.3260983516633573
2.5695931477516063	0.6677376954856951	0.33226230451430494
2.583868665239115	0.6686316603536113	0.3313683396463887
2.598144182726624	0.6815371468111584	0.3184628531888416
2.612419700214133	0.6885256975610536	0.31147430243894636
2.626695217701642	0.6816974190352381	0.31830258096476194
2.6409707351891507	0.5775447888810942	0.4224552111189058
2.6552462526766596	0.712570807124014	0.287429192875986
2.669521770164169	0.7000107320862059	0.2999892679137941
2.683797287651678	0.6776198591301147	0.3223801408698853
2.6980728051391867	0.6787303058383014	0.3212696941616986
2.7123483226266956	0.669291762673802	0.33070823732619803
2.7266238401142044	0.6729461251067808	0.32705387489321924
2.7408993576017133	0.6724652263710372	0.32753477362896277
2.755174875089222	0.6672323543393796	0.33276764566062045
2.769450392576731	0.6651667708721023	0.3348332291278977
2.78372591006424	0.6598188234821545	0.3401811765178455
2.798001427551749	0.6262829685779466	0.37371703142205337
2.8122769450392577	0.633408743430099	0.366591256569901
2.826552462526767	0.5960765603499454	0.4039234396500546
2.840827980014276	0.5823566452072195	0.4176433547927805
2.855103497501785	0.5880860026424829	0.4119139973575171
2.8693790149892937	0.5686306894042638	0.43136931059573624
2.8836545324768026	0.5565507221869637	0.44344927781303634
2.8979300499643115	0.5887075644616848	0.4112924355383152
2.9122055674518204	0.5822288534580652	0.4177711465419348
2.9264810849393292	0.5856787542042957	0.4143212457957043
2.940756602426838	0.5966115408466737	0.40338845915332633
2.955032119914347	0.5740567226267115	0.4259432773732885
2.9693076374018563	0.5037618742222287	0.49623812577777127
2.983583154889365	0.5930086962829513	0.4069913037170487
2.997858672376874	0.5355122761424648	0.46448772385753523
3.012134189864383	0.4869612856062403	0.5130387143937597
3.026409707351892	0.5511200280582058	0.4488799719417942
3.0406852248394007	0.5924021785105544	0.40759782148944557
3.0549607423269096	0.6014572265748437	0.3985427734251563
3.0692362598144185	0.595793209889377	0.404206790110623
3.0835117773019274	0.5741098518735139	0.42589014812648607
3.0977872947894363	0.5074576924058869	0.4925423075941131
3.112062812276945	0.4775666288621177	0.5224333711378824
3.1263383297644545	0.4387892163444831	0.5612107836555169
3.1406138472519634	0.4253295159199945	0.5746704840800054
3.1548893647394722	0.4360369254667521	0.5639630745332479
3.169164882226981	0.5081302297837226	0.4918697702162774
3.18344039971449	0.47389269865485006	0.5261073013451499
3.197715917201999	0.4597895226798639	0.5402104773201362
3.2119914346895078	0.4636554609965097	0.5363445390034902
3.2262669521770166	0.4108167390882114	0.5891832609117886
3.2405424696645255	0.3711586363693084	0.6288413636306915
3.2548179871520344	0.3107733922051123	0.6892266077948876
3.2690935046395433	0.36244943645071864	0.6375505635492813
3.2833690221270526	0.34572402288685555	0.6542759771131444
3.2976445396145615	0.3916499186658322	0.6083500813341678
3.3119200571020704	0.3418136177079457	0.6581863822920543
3.3261955745895793	0.34797406154854493	0.6520259384514551
3.340471092077088	0.41715419336213017	0.5828458066378699
3.354746609564597	0.4075702496250642	0.5924297503749358
3.369022127052106	0.2998497347121642	0.7001502652878357
3.383297644539615	0.29747465144311713	0.7025253485568829
3.3975731620271237	0.3438443221870578	0.6561556778129423
3.4118486795146326	0.3350360961183256	0.6649639038816744
3.4261241970021414	0.45416722789828384	0.5458327721017162
3.4403997144896508	0.4307756286981621	0.5692243713018379
3.4546752319771596	0.3923255248399644	0.6076744751600356
3.4689507494646685	0.2948296686323372	0.7051703313676627
3.4832262669521774	0.3529156099363913	0.6470843900636087
3.4975017844396863	0.3192131315436788	0.6807868684563212
3.511777301927195	0.30171759913000995	0.69828240086999
3.526052819414704	0.4359416322169677	0.5640583677830323
3.540328336902213	0.4349823928655691	0.5650176071344308
3.554603854389722	0.4381402449191241	0.5618597550808759
3.5688793718772307	0.4457854831367068	0.5542145168632933
3.58315488936474	0.3999376222210539	0.6000623777789461
3.597430406852249	0.29708948383845313	0.7029105161615469
3.611705924339758	0.3607299198214779	0.639270080178522
3.6259814418272667	0.31877929326117627	0.6812207067388237
3.6402569593147756	0.4001979557740675	0.5998020442259324
3.6545324768022844	0.5199469588960114	0.4800530411039886
3.6688079942897933	0.4563635744495873	0.5436364255504127
3.683083511777302	0.5132080004891724	0.48679199951082763
3.697359029264811	0.4875281345861972	0.5124718654138027
3.71163454675232	0.4911241621334603	0.5088758378665397
3.725910064239829	0.41329619814173063	0.5867038018582693
3.740185581727338	0.35110016317299897	0.648899836827001
3.754461099214847	0.37611156728671946	0.6238884327132805
3.768736616702356	0.23511397961886002	0.76488602038114
3.783012134189865	0.3387700662052151	0.6612299337947849
3.7972876516773737	0.3086660074742636	0.6913339925257365
3.8115631691648826	0.7292331618688684	0.27076683813113156
3.8258386866523915	0.5825956141452802	0.41740438585471984
3.8401142041399003	0.5285058172562546	0.47149418274374544
3.8543897216274092	0.3090163930578105	0.6909836069421895
3.868665239114918	0.22020231038753987	0.7797976896124601
3.8829407566024274	0.14733562269448292	0.8526643773055171
3.8972162740899363	0.2104079440076339	0.7895920559923661
3.911491791577445	0.3202995825437414	0.6797004174562586
3.925767309064954	0.3330652699362249	0.6669347300637751
3.940042826552463	0.43782686718217223	0.5621731328178278
3.954318344039972	0.4120583214231896	0.5879416785768103
3.9685938615274807	0.3308697581411028	0.6691302418588971
3.9828693790149896	1.271554546917865	-0.27155454691786507
3.9971448965024985	0.3077192110279293	0.6922807889720707
4.011420413990008	0.1782610632603522	0.8217389367396478
4.025695931477516	0.3130113399072186	0.6869886600927815
4.039971448965026	0.047496222676451115	0.9525037773235489
4.054246966452534	0.3339671017244308	0.6660328982755692
4.068522483940043	0.4965676559996139	0.5034323440003861
4.082798001427552	0.42769053427704745	0.5723094657229526
4.097073518915061	0.3014824881633302	0.6985175118366698
4.11134903640257	0.35472643064824705	0.645273569351753
4.125624553890079	0.37897575896058255	0.6210242410394174
4.139900071377588	0.28713396008059006	0.71286603991941
4.154175588865097	0.1981000200233238	0.8018999799766762
4.168451106352606	0.3399218881038549	0.6600781118961452
4.182726623840114	0.5348130838712264	0.4651869161287736
4.197002141327624	0.6550328004300354	0.3449671995699646
4.211277658815132	0.39051876548368325	0.6094812345163167
4.2255531763026415	0.349423134881202	0.650576865118798
4.23982869379015	0.7054151776958665	0.2945848223041335
4.254104211277659	0.21365737407734964	0.7863426259226504
4.268379728765169	0.2660266347209217	0.7339733652790783
4.282655246252677	0.2329057243557005	0.7670942756442996
4.296930763740186	0.42924460665495967	0.5707553933450403
4.311206281227695	0.3962298795270708	0.6037701204729292
4.325481798715204	0.5045481438327096	0.49545185616729037
4.3397573162027125	0.1186452227238076	0.8813547772761924
4.354032833690222	0.11502117200187732	0.8849788279981227
4.36830835117773	0.23824090091114059	0.7617590990888594
4.38258386866524	0.13594075378120732	0.8640592462187927
4.396859386152748	1.0656614087494733	-0.06566140874947335
4.411134903640257	0.8580547856872669	0.1419452143127331
4.425410421127767	0.4668992361293252	0.5331007638706748
4.439685938615275	0.2687129305624426	0.7312870694375574
4.4539614561027845	0.5442301792326779	0.4557698207673221
4.468236973590293	0.4904556122128161	0.5095443877871839
4.482512491077802	0.14344063607625251	0.8565593639237474
4.496788008565311	0.43479986942917387	0.5652001305708261
4.51106352605282	2.7006722194958446	-1.7006722194958446
4.5253390435403285	0.1187963681089496	0.8812036318910504
4.539614561027838	0.8349818854096388	0.1650181145903612
4.553890078515346	0.4286710453663629	0.5713289546336371
4.5681655960028555	1.1208637453031656	-0.12086374530316557
4.582441113490365	0.17768240409325758	0.8223175959067424
4.596716630977873	0.3173027928652395	0.6826972071347606
4.610992148465383	0.22325456025812043	0.7767454397418796
4.625267665952891	0.21092340278662836	0.7890765972133716
4.6395431834404	0.3174789272529939	0.6825210727470061
4.653818700927909	1.0131110778057086	-0.013111077805708637
4.668094218415418	0.9380588880667243	0.06194111193327567
4.682369735902927	0.7619776799114674	0.23802232008853264
4.696645253390436	0.5549597464765901	0.4450402535234099
4.710920770877944	0.25445747086666115	0.7455425291333388
4.725196288365454	0.04877320367994962	0.9512267963200504
4.739471805852963	1.896620861433226	-0.8966208614332261
4.7537473233404715	0.2884365262841249	0.7115634737158751
4.768022840827981	0.4264202953154814	0.5735797046845186
4.782298358315489	0.7267213979016254	0.2732786020983746
4.7965738758029985	0.3449208403975134	0.6550791596024865
4.810849393290507	0.32054688611138255	0.6794531138886175
4.825124910778016	1.2159695686575724	-0.21596956865757244
4.839400428265525	0.5568752591452835	0.44312474085471654
4.853675945753034	0.5144129304794205	0.4855870695205795
4.8679514632405425	0.40026967818194403	0.599730321818056
4.882226980728052	0.7557014272932315	0.24429857270676847
4.896502498215561	0.5025626286412569	0.4974373713587431
4.91077801570307	1.0169658743946546	-0.01696587439465458
4.925053533190579	1.4032408931893017	-0.4032408931893017
4.939329050678087	1.2026237893578042	-0.20262378935780423
4.953604568165597	0.6041919470478125	0.39580805295218746
4.967880085653105	0.6701035840986614	0.32989641590133856
4.9821556031406145	0.9381023444124862	0.06189765558751381
4.996431120628123	0.33486506047797343	0.6651349395220265
5.010706638115632	1.1804739224396974	-0.1804739224396974
5.024982155603141	0.42563604954977685	0.5743639504502231
5.03925767309065	0.556917839875155	0.443082160124845
5.053533190578159	0.0999266659917101	0.9000733340082899
5.067808708065668	0.4240455100249937	0.5759544899750063
5.082084225553177	3.028148978884984	-2.028148978884984
5.0963597430406855	1.9260606603814114	-0.9260606603814114
5.110635260528195	0.9495593549592879	0.050440645040712107
5.124910778015703	2.0465706295542487	-1.0465706295542487
5.139186295503213	0.32455595983187274	0.6754440401681272
5.153461812990721	0.2379745867909137	0.7620254132090862
5.16773733047823	0.13619640999454943	0.8638035900054506
5.18201284796574	0.3508248281999834	0.6491751718000166
5.196288365453248	0.5156203428904405	0.48437965710955955
5.2105638829407575	1.0001451623218305	-0.00014516232183048317
5.224839400428266	2.3636968579439848	-1.3636968579439848
5.239114917915775	1.3094234069692545	-0.3094234069692545
5.253390435403284	0.6114842716665128	0.38851572833348724
5.267665952890793	0.26749769724663025	0.7325023027533697
5.281941470378301	0.43610452431603275	0.5638954756839673
5.296216987865811	0.24523124750161704	0.7547687524983829
5.310492505353319	0.5485287372172776	0.4514712627827224
5.3247680228408285	1.0719222396821602	-0.07192223968216016
5.339043540328338	1.5274631972655472	-0.5274631972655472
5.353319057815846	1.0519701043867098	-0.05197010438670979
5.367594575303356	0.15691082834407832	0.8430891716559217
5.381870092790864	0.25046156287390303	0.7495384371260969
5.396145610278373	0.20238690093791012	0.7976130990620899
5.410421127765882	0.4958113382822325	0.5041886617177676
5.424696645253391	0.70592119971891	0.29407880028109
5.4389721627409	1.6500587353207843	-0.6500587353207843
5.453247680228409	0.653771469801072	0.34622853019892796
5.467523197715917	0.9468800817316014	0.05311991826839857
5.481798715203427	0.5007557716272701	0.49924422837272986
5.496074232690936	0.240625746451238	0.759374253548762
5.510349750178444	0.7046944263405828	0.29530557365941723
5.524625267665954	0.5260228522517445	0.4739771477482555
5.538900785153462	1.6527104774794519	-0.6527104774794519
5.5531763026409715	0.2002542864423743	0.7997457135576257
5.56745182012848	0.7568734452663527	0.2431265547336473
5.581727337615989	0.5735755991450636	0.4264244008549364
5.596002855103498	1.2965896739980571	-0.29658967399805714
5.610278372591007	1.0715819573575296	-0.07158195735752959
5.6245538900785155	0.5499680050849601	0.45003199491503987
5.638829407566025	0.6429209379216718	0.3570790620783282
5.653104925053534	1.5161873677054947	-0.5161873677054947
5.667380442541043	2.2023612624655544	-1.2023612624655544
5.681655960028552	0.08005911888829723	0.9199408811117028
5.69593147751606	1.0526072378754143	-0.052607237875414326
5.71020699500357	2.217343647877637	-1.217343647877637
5.724482512491078	0.5196986093245591	0.48030139067544086
5.738758029978587	0.8942768877529396	0.10572311224706044
5.753033547466096	0.37680805692900804	0.623191943070992
5.767309064953605	0.479161864966166	0.520838135033834
5.781584582441114	1.4706665911465349	-0.47066659114653486
5.795860099928623	8.886373084435037	-7.8863730844350375
5.810135617416132	42.193823469221066	-41.193823469221066
5.824411134903641	2.528380737064797	-1.528380737064797
5.83868665239115	4.022022791864619	-3.022022791864619
5.8529621698786585	0.4680706403132156	0.5319293596867845
5.867237687366168	1.0064862149612244	-0.006486214961224368
5.881513204853676	0.6118792075790994	0.3881207924209006
5.895788722341186	4.334973719384803	-3.334973719384803
5.910064239828694	0.37955421911510695	0.6204457808848931
5.924339757316203	0.6533232364987048	0.34667676350129517
5.938615274803713	0.12649877685854716	0.8735012231414528
5.952890792291221	0.8211311906782331	0.17886880932176685
5.96716630977873	0.41152002853556363	0.5884799714644364
5.981441827266239	0.05126921170954293	0.9487307882904571
5.995717344753748	1.609039497343726	-0.6090394973437261
6.009992862241257	0.3402081258831271	0.6597918741168729
6.024268379728766	2.627172100069185	-1.6271721000691848
6.038543897216274	1.08855177590099	-0.08855177590098995
6.052819414703784	1.4641883138233804	-0.46418831382338044
6.067094932191292	0.32374603069056074	0.6762539693094393
6.0813704496788015	0.5182562785670406	0.4817437214329594
6.095645967166311	0.19992421427289614	0.8000757857271039
6.109921484653819	0.39804341595837334	0.6019565840416267
6.124197002141329	3.4706969084492463	-2.4706969084492463
6.138472519628837	0.9988412594105038	0.0011587405894961655
6.152748037116346	0.6775510791470554	0.32244892085294463
6.167023554603855	2.082357159459684	-1.0823571594596841
6.181299072091364	1.986969130492384	-0.986969130492384
6.1955745895788725	1.6841245218327539	-0.6841245218327539
6.209850107066382	0.7832847531334989	0.21671524686650112
6.22412562455389	0.12879742505041739	0.8712025749495826
6.2384011420414	1.1093983281366013	-0.10939832813660133
6.252676659528909	0.770621587237219	0.22937841276278104
6.266952177016417	1.0341561384359121	-0.03415613843591214
6.281227694503927	0.7883093952139933	0.21169060478600665
6.295503211991435	0.38621496759907875	0.6137850324009213
6.3097787294789445	0.25440577412652426	0.7455942258734758
6.324054246966453	3.7337582361489936	-2.7337582361489936
6.338329764453962	1.1826052009500878	-0.1826052009500878
6.352605281941471	0.6269253214895212	0.3730746785104788
6.36688079942898	0.4842828522030612	0.5157171477969388
6.381156316916488	1.6479932486911855	-0.6479932486911855
6.395431834403998	1.3594714930977148	-0.35947149309771476
6.409707351891507	0.5254842673213787	0.47451573267862135
6.4239828693790155	0.2721987828026341	0.7278012171973659
6.438258386866525	1.703912788439668	-0.7039127884396681
6.452533904354033	0.8729661064834141	0.1270338935165859
6.466809421841543	1.1223499571984357	-0.12234995719843567
6.481084939329051	0.43299912496847476	0.5670008750315252
6.49536045681656	1.451258352471648	-0.451258352471648
6.509635974304069	1.54110268065213	-0.54110268065213
6.523911491791578	0.4073827960578277	0.5926172039421723
6.538187009279087	0.9622692267254909	0.03773077327450913
6.552462526766596	1.6975070858970212	-0.6975070858970212
6.566738044254105	1.0204527593092907	-0.02045275930929069
6.581013561741614	1.1115172200512435	-0.11151722005124354
6.595289079229123	0.2292524813635164	0.7707475186364836
6.609564596716631	1.355276625672603	-0.355276625672603
6.623840114204141	0.8817580588009672	0.11824194119903275
6.638115631691649	0.8745507343729173	0.1254492656270827
6.6523911491791585	1.602454956315773	-0.6024549563157731
6.666666666666667	0.6733872052425882	0.3266127947574118
6.680942184154176	0.9873122819017123	0.012687718098287726
6.695217701641685	10.27113442039016	-9.27113442039016
6.709493219129194	3.7769159177148435	-2.7769159177148435
6.723768736616703	2.3518341914036927	-1.3518341914036927
6.738044254104212	1.8259364828807298	-0.8259364828807298
6.752319771591721	1.108172400979376	-0.10817240097937608
6.76659528907923	1.135033298957575	-0.1350332989575751
6.780870806566739	0.635335055005038	0.36466494499496205
6.795146324054247	1.276755110041089	-0.276755110041089
6.809421841541757	2.0905465235270224	-1.0905465235270224
6.823697359029265	0.30527912740075314	0.6947208725992469
6.837972876516774	3.560435574601354	-2.560435574601354
6.852248394004283	0.4977732075797968	0.5022267924202032
6.866523911491792	0.35514462918099465	0.6448553708190053
6.8807994289793015	0.9512160347749969	0.048783965225003056
6.89507494646681	0.7221125952558195	0.2778874047441805
6.909350463954319	0.1408382006085079	0.8591617993914921
6.923625981441828	0.9724627798656139	0.027537220134386087
6.937901498929337	0.6713168827702436	0.3286831172297564
6.9521770164168455	1.2881406570276501	-0.2881406570276501
6.966452533904355	2.138087575192673	-1.1380875751926731
6.980728051391863	1.3371367907070275	-0.3371367907070275
6.995003568879373	1.9895689148335585	-0.9895689148335585
7.009279086366882	0.41950165192759253	0.5804983480724075
7.02355460385439	1.5039411671976466	-0.5039411671976466
7.0378301213419	0.8274407825343866	0.17255921746561342
7.052105638829408	0.6716904874909658	0.3283095125090342
7.066381156316917	2.060962785694137	-1.0609627856941368
7.080656673804426	1.9707839604090458	-0.9707839604090458
7.094932191291935	0.4869542390242971	0.5130457609757029
7.109207708779444	0.5380929093360161	0.46190709066398394
7.123483226266953	1.2364169860335064	-0.23641698603350636
7.137758743754461	0.8788698940981591	0.12113010590184092
7.152034261241971	2.553132326785996	-1.5531323267859962
7.16630977872948	0.07695628150585097	0.923043718494149
7.1805852962169885	1.5854848748761188	-0.5854848748761188
7.194860813704498	0.7297208696524011	0.2702791303475989
7.209136331192006	0.8966550338664439	0.10334496613355615
7.223411848679516	1.5057175363812112	-0.5057175363812112
7.237687366167024	0.1921547199166542	0.8078452800833458
7.251962883654533	0.7099068885562225	0.2900931114437775
7.266238401142042	0.8073520082988082	0.19264799170119185
7.280513918629551	0.14774744853387642	0.8522525514661236
7.2947894361170595	1.541286452700067	-0.5412864527000669
7.309064953604569	7.529059209815786	-6.529059209815786
7.323340471092078	0.46052610229963853	0.5394738977003615
7.337615988579587	0.6864207588645996	0.31357924113540037
7.351891506067096	0.347629381759982	0.652370618240018
7.366167023554604	1.2005431193179898	-0.20054311931798985
7.380442541042114	0.34217325689854866	0.6578267431014513
7.394718058529622	0.14302059699408665	0.8569794030059134
7.4089935760171315	1.5888512160812442	-0.5888512160812442
7.42326909350464	0.3453391669279207	0.6546608330720793
7.437544610992149	0.38466449150887444	0.6153355084911256
7.451820128479658	0.24372387014085334	0.7562761298591467
7.466095645967167	0.37454891129565504	0.625451088704345
7.480371163454676	0.7705515386980626	0.2294484613019374
7.494646680942185	2.276252970665684	-1.2762529706656842
7.508922198429694	1.123384050251458	-0.12338405025145804
7.5231977159172025	0.8908672346806739	0.10913276531932614
7.537473233404712	0.5623205831638906	0.43767941683610945
7.55174875089222	1.0169335826672705	-0.01693358266727052
7.56602426837973	4.142061611702369	-3.1420616117023688
7.580299785867238	3.04181808006076	-2.04181808006076
7.594575303354747	0.9021564518916941	0.09784354810830587
7.608850820842256	3.243478093210637	-2.243478093210637
7.623126338329765	2.3989267730622608	-1.3989267730622608
7.6374018558172745	3.1636230262563694	-2.1636230262563694
7.651677373304783	0.8404801562331766	0.15951984376682338
7.665952890792292	1.350265311400682	-0.35026531140068196
7.680228408279801	1.133635823238537	-0.13363582323853707
7.69450392576731	2.8154783889002886	-1.8154783889002886
7.7087794432548185	2.2058927728606323	-1.2058927728606323
7.723054960742328	0.40623050647859843	0.5937694935214015
7.737330478229836	1.371273978757983	-0.37127397875798307
7.7516059957173455	1.4356314779959847	-0.4356314779959847
7.765881513204855	0.6606109823064936	0.3393890176935064
7.780157030692363	0.6393249351557659	0.36067506484423406
7.794432548179873	1.2425756479015957	-0.2425756479015957
7.808708065667381	0.9580430940889287	0.04195690591107126
7.82298358315489	2.5066950844165192	-1.5066950844165192
7.837259100642399	0.799202489727333	0.200797510272667
7.851534618129908	0.5754835529505448	0.42451644704945524
7.865810135617417	1.052799098306932	-0.05279909830693197
7.880085653104926	0.10958151858670086	0.8904184814132992
7.894361170592434	4.181234916925216	-3.1812349169252156
7.908636688079944	2.5680659556663086	-1.5680659556663086
7.922912205567453	0.1012780500833984	0.8987219499166016
7.9371877230549615	0.9018604089077189	0.0981395910922811
7.951463240542471	0.3882038748997674	0.6117961251002326
7.965738758029979	2.346558269658181	-1.346558269658181
7.9800142755174885	1.9902708907681605	-0.9902708907681605
7.994289793004997	0.16704077037968237	0.8329592296203177
8.008565310492505	1.0468362849450086	-0.04683628494500858
8.022840827980016	0.21530609567725958	0.7846939043227404
8.037116345467524	0.67978452117632	0.32021547882367996
8.051391862955033	1.094607371866909	-0.09460737186690893
8.065667380442541	1.0426367566257393	-0.04263675662573929
8.079942897930051	2.404831853441236	-1.404831853441236
8.09421841541756	2.688465084436438	-1.6884650844364382
8.108493932905068	0.3805380992074041	0.6194619007925959
8.122769450392578	1.1416769494678378	-0.14167694946783782
8.137044967880087	0.7604029602675529	0.23959703973244706
8.151320485367595	0.19747751172331807	0.8025224882766819
8.165596002855104	1.9195399045133839	-0.9195399045133839
8.179871520342614	0.23060806025426409	0.7693919397457359
8.194147037830122	0.8735596233220125	0.12644037667798746
8.20842255531763	0.1294823953522083	0.8705176046477917
8.22269807280514	3.0608500900545668	-2.0608500900545668
8.23697359029265	0.4712100449626829	0.5287899550373172
8.251249107780158	0.800708667561542	0.19929133243845798
8.265524625267666	0.5467829258314306	0.4532170741685694
8.279800142755176	1.5878061532186223	-0.5878061532186223
8.294075660242685	4.144766255068753	-3.1447662550687534
8.308351177730193	1.9675584302812423	-0.9675584302812423
8.322626695217702	0.5830504763910113	0.41694952360898874
8.336902212705212	0.817861850387834	0.182138149612166
8.35117773019272	0.16775107754546076	0.8322489224545393
8.365453247680229	1.1308829591910103	-0.13088295919101034
8.379728765167739	0.9295664284701998	0.07043357152980023
8.394004282655247	1.0811578918399596	-0.08115789183995958
8.408279800142756	0.7199517133864451	0.28004828661355485
8.422555317630264	0.2838252603996821	0.716174739600318
8.436830835117775	1.3271168752033515	-0.32711687520335153
8.451106352605283	0.5739231815308002	0.42607681846919976
8.465381870092791	0.4425327898937971	0.5574672101062029
8.4796573875803	1.1214811699561216	-0.12148116995612157
8.49393290506781	0.9588904793194187	0.04110952068058127
8.508208422555319	2.051072155549218	-1.051072155549218
8.522483940042827	1.345952840757409	-0.34595284075740906
8.536759457530337	0.3902142458800506	0.6097857541199494
8.551034975017846	1.2181223651063369	-0.21812236510633687
8.565310492505354	5.488367875708047	-4.488367875708047
8.579586009992862	1.5920755488944676	-0.5920755488944676
8.593861527480373	1.9626993958039114	-0.9626993958039114
8.608137044967881	2.0499596359495476	-1.0499596359495476
8.62241256245539	0.872005387111492	0.127994612888508
8.636688079942898	0.7025276221681626	0.29747237783183744
8.650963597430408	0.9347886827602566	0.06521131723974338
8.665239114917917	0.22215976815719762	0.7778402318428024
8.679514632405425	0.32589348075936614	0.6741065192406339
8.693790149892935	0.3220197213395769	0.6779802786604231
8.708065667380444	0.8692858365184452	0.13071416348155485
8.722341184867952	0.9469353051212167	0.05306469487878329
8.73661670235546	1.5631535709799043	-0.5631535709799043
8.75089221984297	1.5187130591461577	-0.5187130591461577
8.76516773733048	1.2112910587006027	-0.21129105870060272
8.779443254817988	0.9044372232717272	0.09556277672827285
8.793718772305496	0.7818265266369782	0.21817347336302184
8.807994289793006	0.7800811656844968	0.2199188343155032
8.822269807280515	2.471161659118092	-1.471161659118092
8.836545324768023	1.899606236578652	-0.8996062365786519
8.850820842255533	2.5280032055052115	-1.5280032055052115
8.865096359743042	3.027917180566291	-2.027917180566291
8.87937187723055	1.605019478658078	-0.605019478658078
8.893647394718059	0.5357481211265325	0.4642518788734675
8.907922912205569	1.5106805509375354	-0.5106805509375354
8.922198429693077	1.5559009797175827	-0.5559009797175827
8.936473947180586	0.028446800393366292	0.9715531996066337
8.950749464668094	1.9886363080358764	-0.9886363080358764
8.965024982155605	0.9927642055046142	0.0072357944953858055
8.979300499643113	1.2469530892229144	-0.24695308922291437
8.993576017130621	0.9226993009671509	0.07730069903284909
9.007851534618132	2.130367548051625	-1.130367548051625
9.02212705210564	1.1701107781338038	-0.17011077813380382
9.036402569593148	0.6072654918619622	0.3927345081380378
9.050678087080657	1.0230718699551746	-0.02307186995517463
9.064953604568167	1.0012278928486391	-0.0012278928486391116
9.079229122055676	10.987391303585555	-9.987391303585555
9.093504639543184	0.6773640065306746	0.32263599346932537
9.107780157030692	0.31210086369472306	0.6878991363052769
9.122055674518203	1.0777179173618703	-0.07771791736187028
9.136331192005711	1.0091086646785323	-0.00910866467853233
9.15060670949322	6.8263870432613185	-5.8263870432613185
9.16488222698073	0.7270785183694441	0.27292148163055585
9.179157744468238	0.8459673670286301	0.15403263297136993
9.193433261955747	0.17337772331996149	0.8266222766800385
9.207708779443255	0.6251512334949337	0.37484876650506627
9.221984296930765	4.215907258673551	-3.2159072586735507
9.236259814418274	1.1991772170140733	-0.19917721701407332
9.250535331905782	4.740990152793017	-3.7409901527930174
9.26481084939329	0.8328406679965397	0.16715933200346034
9.2790863668808	0.891992477506226	0.10800752249377399
9.29336188436831	1.8131264106694573	-0.8131264106694573
9.307637401855818	0.5767915932114309	0.4232084067885691
9.321912919343328	2.3248603538897687	-1.3248603538897687
9.336188436830836	0.4878556701594837	0.5121443298405163
9.350463954318345	1.8561460692694665	-0.8561460692694665
9.364739471805853	0.9373427929213615	0.06265720707863853
9.379014989293363	0.7763268960955223	0.2236731039044777
9.393290506780872	1.3606380104811229	-0.3606380104811229
9.40756602426838	0.7995314192499745	0.2004685807500255
9.421841541755889	0.6095822733265186	0.3904177266734814
9.436117059243399	2.4610486901697186	-1.4610486901697186
9.450392576730907	0.9544366976860803	0.045563302313919696
9.464668094218416	0.4303140128347752	0.5696859871652248
9.478943611705926	0.31767096696787567	0.6823290330321243
9.493219129193434	1.6564671883205098	-0.6564671883205098
9.507494646680943	0.6081011220051983	0.3918988779948017
9.521770164168451	0.6909068539699286	0.30909314603007143
9.536045681655962	1.9735130045099887	-0.9735130045099887
9.55032119914347	0.11097738139340683	0.8890226186065932
9.564596716630978	0.2675509190769218	0.7324490809230781
9.578872234118487	0.35364307900952036	0.6463569209904796
9.593147751605997	9.14342715938016	-8.14342715938016
9.607423269093506	1.185050330255401	-0.18505033025540096
9.621698786581014	0.5380959689664612	0.46190403103353883
9.635974304068524	0.5875909579436814	0.41240904205631856
9.650249821556033	12.030064411749137	-11.030064411749137
9.664525339043541	4.987608896938125	-3.9876088969381254
9.67880085653105	1.9375334986981223	-0.9375334986981223
9.69307637401856	0.3466770484161843	0.6533229515838157
9.707351891506068	0.4957043170402093	0.5042956829597907
9.721627408993577	0.5881900340195471	0.41180996598045294
9.735902926481085	0.3936043856075721	0.6063956143924278
9.750178443968595	0.6873339445152375	0.31266605548476245
9.764453961456104	0.32638977761387006	0.67361022238613
9.778729478943612	0.30295188363159037	0.6970481163684097
9.793004996431122	1.1983490342540146	-0.19834903425401462
9.80728051391863	1.3054620806694825	-0.30546208066948255
9.82155603140614	1.0766956492628068	-0.07669564926280681
9.835831548893648	1.7920553834843367	-0.7920553834843367
9.850107066381158	0.5805503105543325	0.4194496894456675
9.864382583868666	0.8029427267985457	0.19705727320145427
9.878658101356175	1.2425050094740728	-0.24250500947407283
9.892933618843683	1.141117536393023	-0.14111753639302305
9.907209136331193	0.5597787168482965	0.4402212831517035
9.921484653818702	0.45171773449561303	0.548282265504387
9.93576017130621	0.44265952392135544	0.5573404760786446
9.95003568879372	2.085643150864008	-1.085643150864008
9.964311206281229	0.8822134972669271	0.1177865027330729
9.978586723768737	0.2696459355730582	0.7303540644269417
9.992862241256246	1.017084167813538	-0.017084167813538054
