# Supplementary material for: Terahertz Spectroscopic Analysis of Lactose in Infant Formula: Implications for Detection and Quantification
Source: Molecules. 2022 Aug 8;27(15):5040. doi: 10.3390/molecules27155040 (PMC9370465; doi:10.3390/molecules27155040)
Supplement: Supplementary file 1 [file molecules-27-05040-s001.zip › data/set1_N2_1/frequency_domain/L005.csv]

0.0	0.9215708719229485	0.07842912807705149
0.014275517487508924	0.7415558579331609	0.2584441420668391
0.028551034975017847	1.3272954271038595	-0.3272954271038595
0.04282655246252677	0.8299442244651526	0.1700557755348474
0.057102069950035694	1.3209092269901848	-0.32090922699018476
0.07137758743754462	1.3174109457100995	-0.31741094571009953
0.08565310492505354	2.534963807942613	-1.5349638079426131
0.09992862241256247	0.5815362778201253	0.4184637221798747
0.11420413990007139	0.7046138771118569	0.29538612288814314
0.12847965738758033	0.9176899623467157	0.08231003765328426
0.14275517487508924	1.3226335894835857	-0.32263358948358567
0.15703069236259815	1.3970178543151397	-0.3970178543151397
0.17130620985010708	0.8716177568923137	0.1283822431076863
0.18558172733761602	0.7696919380000015	0.23030806199999854
0.19985724482512493	0.9265791689708578	0.07342083102914221
0.21413276231263384	1.0498939464172643	-0.0498939464172643
0.22840827980014278	1.0562922215151123	-0.05629222151511226
0.24268379728765171	0.9751692401708907	0.024830759829109317
0.25695931477516065	0.9022005982927307	0.0977994017072693
0.27123483226266953	0.9412104899833625	0.05878951001663746
0.28551034975017847	0.9801772996109683	0.019822700389031667
0.2997858672376874	0.9700406738007319	0.02995932619926811
0.3140613847251963	0.9399153847566019	0.06008461524339814
0.32833690221270523	0.9267683651215306	0.0732316348784694
0.34261241970021417	0.9608592753711694	0.03914072462883056
0.3568879371877231	0.9864624939415728	0.013537506058427184
0.37116345467523204	0.9767031593672865	0.023296840632713534
0.3854389721627409	0.9405997127397558	0.059400287260244156
0.39971448965024986	0.9174780316297557	0.08252196837024428
0.4139900071377588	0.9157154760906924	0.08428452390930763
0.4282655246252677	0.9306155041784309	0.06938449582156914
0.4425410421127766	0.954248627700522	0.04575137229947801
0.45681655960028555	0.9658637472011019	0.03413625279889809
0.4710920770877945	0.9630467431684738	0.03695325683152617
0.48536759457530343	0.9515177414608629	0.048482258539137124
0.4996431120628123	0.9254089964765082	0.0745910035234918
0.5139186295503213	0.894867921188208	0.10513207881179198
0.5281941470378302	0.8413551625326962	0.15864483746730385
0.5424696645253391	0.8869075735519883	0.11309242644801165
0.5567451820128481	0.9338863050522372	0.06611369494776276
0.5710206995003569	0.952630921991338	0.04736907800866197
0.5852962169878658	0.962536529459974	0.03746347054002597
0.5995717344753748	0.9531403633145018	0.046859636685498196
0.6138472519628837	0.9327003706358812	0.06729962936411882
0.6281227694503926	0.9153448439647638	0.08465515603523621
0.6423982869379016	0.9104664166389784	0.08953358336102157
0.6566738044254105	0.922572486301591	0.07742751369840895
0.6709493219129194	0.9398774429229674	0.06012255707703262
0.6852248394004283	0.9566513126959474	0.04334868730405261
0.6995003568879372	0.9625542981408662	0.03744570185913376
0.7137758743754462	0.9522258178368727	0.04777418216312734
0.7280513918629551	0.9302868639942692	0.06971313600573081
0.7423269093504641	0.9094706060189806	0.09052939398101945
0.756602426837973	0.9038055832441015	0.09619441675589846
0.7708779443254818	0.908713594816839	0.091286405183161
0.7851534618129908	0.9269852675085328	0.07301473249146717
0.7994289793004997	0.9469713555867137	0.05302864441328625
0.8137044967880086	0.955297822761112	0.04470217723888803
0.8279800142755176	0.9474108616668361	0.05258913833316392
0.8422555317630265	0.9239837506159592	0.07601624938404083
0.8565310492505354	0.9019019544140686	0.09809804558593138
0.8708065667380444	0.8910608172194837	0.10893918278051629
0.8850820842255532	0.8944045234515644	0.1055954765484356
0.8993576017130622	0.9092472082111924	0.09075279178880757
0.9136331192005711	0.9295008751687395	0.07049912483126053
0.92790863668808	0.9407988957038975	0.05920110429610248
0.942184154175589	0.9340217638500264	0.06597823614997356
0.9564596716630979	0.9159500815174743	0.08404991848252574
0.9707351891506069	0.8965951619970087	0.10340483800299127
0.9850107066381157	0.8844205193552427	0.11557948064475732
0.9992862241256246	0.8837926337819001	0.1162073662180999
1.0135617416131335	0.8951321831724772	0.10486781682752278
1.0278372591006426	0.911716591384456	0.08828340861554396
1.0421127765881515	0.9221003586258282	0.07789964137417182
1.0563882940756604	0.9207222682567341	0.07927773174326591
1.0706638115631693	0.9036917837713819	0.09630821622861807
1.0849393290506781	0.8838070226124833	0.11619297738751666
1.099214846538187	0.8807949901697889	0.1192050098302111
1.1134903640256961	0.8754370429079509	0.12456295709204912
1.127765881513205	0.8840990581989374	0.11590094180106258
1.1420413990007139	0.8988673346787923	0.10113266532120768
1.1563169164882228	0.9061157531157464	0.09388424688425356
1.1705924339757316	0.8981010768014092	0.10189892319859084
1.1848679514632408	0.8665839195610062	0.13341608043899378
1.1991434689507496	0.8443138522913738	0.1556861477086262
1.2134189864382585	0.8440218118571992	0.15597818814280084
1.2276945039257674	0.8535624521621876	0.14643754783781238
1.2419700214132763	0.8662985998496119	0.13370140015038812
1.2562455389007852	0.8848078227648889	0.1151921772351111
1.2705210563882943	0.894046731040068	0.10595326895993196
1.2847965738758031	0.8864952908715373	0.11350470912846267
1.299072091363312	0.8619376871557972	0.13806231284420278
1.313347608850821	0.8315250855650046	0.1684749144349954
1.3276231263383298	0.8071435960038802	0.1928564039961198
1.341898643825839	0.7894250303878826	0.2105749696121174
1.3561741613133478	0.768360763782571	0.231639236217429
1.3704496788008567	0.7364708397533603	0.26352916024663975
1.3847251962883655	0.7598787890661921	0.2401212109338079
1.3990007137758744	0.8235804622616522	0.17641953773834784
1.4132762312633835	0.8530008514060952	0.14699914859390484
1.4275517487508924	0.8370205927419341	0.16297940725806592
1.4418272662384013	0.8196888398497169	0.18031116015028315
1.4561027837259102	0.8131188215082873	0.1868811784917127
1.470378301213419	0.8235109259364811	0.17648907406351888
1.4846538187009282	0.8448276247891171	0.1551723752108829
1.498929336188437	0.8670532341415578	0.13294676585844223
1.513204853675946	0.8758184868855465	0.12418151311445347
1.5274803711634548	0.8654849431253163	0.13451505687468368
1.5417558886509637	0.8432581612709977	0.15674183872900227
1.5560314061384726	0.824152654657831	0.17584734534216895
1.5703069236259817	0.8133262169870097	0.1866737830129903
1.5845824411134906	0.8128987649838685	0.18710123501613152
1.5988579586009994	0.8253299800930443	0.17467001990695574
1.6131334760885083	0.844264881646826	0.155735118353174
1.6274089935760172	0.8531572793783274	0.14684272062167258
1.6416845110635263	0.8474952762375397	0.15250472376246027
1.6559600285510352	0.8325398745444886	0.16746012545551137
1.670235546038544	0.8423394312069835	0.1576605687930165
1.684511063526053	0.8060417116438233	0.19395828835617668
1.6987865810135618	0.8020635928256304	0.19793640717436956
1.7130620985010707	0.8094812479957209	0.19051875200427915
1.7273376159885798	0.8268006795008915	0.17319932049910847
1.7416131334760887	0.8260305986993957	0.17396940130060434
1.7558886509635976	0.8129585591780877	0.18704144082191232
1.7701641684511065	0.7959876563949495	0.2040123436050505
1.7844396859386153	0.7795439322192649	0.22045606778073512
1.7987152034261245	0.7729111767609546	0.22708882323904545
1.8129907209136333	0.7692048421704938	0.23079515782950621
1.8272662384011422	0.7811653157626828	0.21883468423731722
1.841541755888651	0.7975634282763306	0.20243657172366936
1.85581727337616	0.8046023660250509	0.19539763397494914
1.870092790863669	0.8090235001638353	0.19097649983616471
1.884368308351178	0.7852654168941582	0.21473458310584181
1.8986438258386868	0.772613335324439	0.227386664675561
1.9129193433261957	0.7667030900519869	0.2332969099480131
1.9271948608137046	0.7711605572807776	0.2288394427192224
1.9414703783012137	0.7792595097705838	0.22074049022941622
1.9557458957887226	0.7923813843279088	0.20761861567209117
1.9700214132762315	0.7955546236754663	0.20444537632453375
1.9842969307637404	0.7870789801464477	0.21292101985355227
1.9985724482512492	0.770182845183364	0.229817154816636
2.012847965738758	0.7498538366893372	0.25014616331066275
2.027123483226267	0.742891311851292	0.257108688148708
2.041399000713776	0.7450610874988645	0.25493891250113554
2.055674518201285	0.7496578228972496	0.2503421771027504
2.069950035688794	0.7569798099089076	0.24302019009109244
2.084225553176303	0.7619624931275536	0.2380375068724464
2.098501070663812	0.7443320585995918	0.25566794140040816
2.1127765881513207	0.7292062181915817	0.2707937818084183
2.1270521056388296	0.7096611435207508	0.2903388564792492
2.1413276231263385	0.7027824829653222	0.2972175170346778
2.1556031406138474	0.7022095664493108	0.29779043355068924
2.1698786581013563	0.7218557876954493	0.27814421230455066
2.184154175588865	0.7204244198784471	0.2795755801215529
2.198429693076374	0.7396221658100725	0.26037783418992755
2.2127052105638834	0.7248820524424371	0.2751179475575629
2.2269807280513922	0.7164017216270246	0.28359827837297535
2.241256245538901	0.6931037277588463	0.3068962722411537
2.25553176302641	0.6855247621250155	0.31447523787498455
2.269807280513919	0.696208092767966	0.303791907232034
2.2840827980014278	0.7043243573209125	0.2956756426790875
2.2983583154889367	0.7172189896829401	0.28278101031705993
2.3126338329764455	0.7277927655369769	0.2722072344630231
2.3269093504639544	0.7133748491002139	0.28662515089978613
2.3411848679514633	0.6932906875077938	0.30670931249220623
2.355460385438972	0.6763586987424144	0.3236413012575856
2.3697359029264815	0.6466261548409651	0.3533738451590349
2.3840114204139904	0.6401192243421934	0.35988077565780663
2.3982869379014993	0.6510095761653759	0.3489904238346241
2.412562455389008	0.6653218182667687	0.3346781817332313
2.426837972876517	0.6814248070361051	0.3185751929638949
2.441113490364026	0.6786646148368162	0.32133538516318383
2.455389007851535	0.6695045888824189	0.3304954111175811
2.4696645253390437	0.6519424024804731	0.3480575975195269
2.4839400428265526	0.6200266258855798	0.3799733741144202
2.4982155603140614	0.5887446648129284	0.4112553351870716
2.5124910778015703	0.5801266432060747	0.41987335679392535
2.5267665952890797	0.5830225505514287	0.4169774494485713
2.5410421127765885	0.5824270407734189	0.4175729592265811
2.5553176302640974	0.5894233845894188	0.4105766154105812
2.5695931477516063	0.5960954067109466	0.40390459328905337
2.583868665239115	0.6025723063540215	0.3974276936459785
2.598144182726624	0.5893475386544662	0.4106524613455338
2.612419700214133	0.5986614156765011	0.4013385843234989
2.626695217701642	0.5766988506257184	0.42330114937428165
2.6409707351891507	0.45236475909763657	0.5476352409023635
2.6552462526766596	0.6024427235167462	0.3975572764832538
2.669521770164169	0.6174219905971703	0.3825780094028297
2.683797287651678	0.6109753801804004	0.38902461981959957
2.6980728051391867	0.6058549152021205	0.39414508479787946
2.7123483226266956	0.5915271715343473	0.4084728284656527
2.7266238401142044	0.5873072097759118	0.4126927902240882
2.7408993576017133	0.5710467633989306	0.42895323660106943
2.755174875089222	0.5542822043893609	0.44571779561063907
2.769450392576731	0.5517652607000745	0.4482347392999255
2.78372591006424	0.5559851314342629	0.44401486856573713
2.798001427551749	0.545531031182248	0.454468968817752
2.8122769450392577	0.539989699944079	0.46001030005592103
2.826552462526767	0.5080477820143019	0.4919522179856981
2.840827980014276	0.5074154657041497	0.49258453429585025
2.855103497501785	0.4698590225783091	0.530140977421691
2.8693790149892937	0.4674638392087688	0.5325361607912311
2.8836545324768026	0.4703065220090301	0.5296934779909699
2.8979300499643115	0.48243222067248287	0.5175677793275171
2.9122055674518204	0.48703312169448787	0.5129668783055121
2.9264810849393292	0.5029128737828572	0.4970871262171428
2.940756602426838	0.5023485685091721	0.4976514314908279
2.955032119914347	0.5156788568261085	0.4843211431738915
2.9693076374018563	0.43445293816739405	0.565547061832606
2.983583154889365	0.5163209726495623	0.48367902735043766
2.997858672376874	0.45884013726481765	0.5411598627351824
3.012134189864383	0.36771876099201717	0.6322812390079828
3.026409707351892	0.45504765675742415	0.5449523432425758
3.0406852248394007	0.4763727380703479	0.523627261929652
3.0549607423269096	0.4827942213537784	0.5172057786462216
3.0692362598144185	0.5053081021156378	0.4946918978843622
3.0835117773019274	0.49010561429848815	0.5098943857015119
3.0977872947894363	0.49681130643323673	0.5031886935667633
3.112062812276945	0.4492701198744144	0.5507298801255855
3.1263383297644545	0.3913809683087398	0.6086190316912602
3.1406138472519634	0.3729037075773937	0.6270962924226062
3.1548893647394722	0.33110800004084656	0.6688919999591534
3.169164882226981	0.3334777079232328	0.6665222920767673
3.18344039971449	0.3547167238360148	0.6452832761639852
3.197715917201999	0.4293453176734583	0.5706546823265417
3.2119914346895078	0.3499231207639877	0.6500768792360123
3.2262669521770166	0.37819127624413856	0.6218087237558614
3.2405424696645255	0.35328711144553376	0.6467128885544662
3.2548179871520344	0.33119617230802234	0.6688038276919777
3.2690935046395433	0.2774893498000116	0.7225106501999884
3.2833690221270526	0.22953688114354537	0.7704631188564546
3.2976445396145615	0.22822033353558546	0.7717796664644145
3.3119200571020704	0.2981885160555736	0.7018114839444264
3.3261955745895793	0.3807941055039042	0.6192058944960959
3.340471092077088	0.4281771260097078	0.5718228739902922
3.354746609564597	0.397601528195195	0.602398471804805
3.369022127052106	0.4245586623374396	0.5754413376625604
3.383297644539615	0.38861062334931373	0.6113893766506863
3.3975731620271237	0.3162790243535025	0.6837209756464975
3.4118486795146326	0.2674238531956935	0.7325761468043065
3.4261241970021414	0.33064551585993673	0.6693544841400633
3.4403997144896508	0.3479916073659508	0.6520083926340492
3.4546752319771596	0.369035292733062	0.630964707266938
3.4689507494646685	0.4254209288688921	0.5745790711311078
3.4832262669521774	0.461029835081839	0.5389701649181611
3.4975017844396863	0.39808945630919296	0.601910543690807
3.511777301927195	0.38966264006805323	0.6103373599319468
3.526052819414704	0.3741259201604263	0.6258740798395737
3.540328336902213	0.3085063932345258	0.6914936067654742
3.554603854389722	0.36095637269942676	0.6390436273005733
3.5688793718772307	0.40591370377768415	0.5940862962223159
3.58315488936474	0.48337002997824285	0.5166299700217571
3.597430406852249	0.5054297158657461	0.49457028413425386
3.611705924339758	0.4942327817571796	0.5057672182428203
3.6259814418272667	0.34380976111602474	0.6561902388839753
3.6402569593147756	0.3993216935232804	0.6006783064767196
3.6545324768022844	0.3702029402476669	0.629797059752333
3.6688079942897933	0.4268423745671449	0.5731576254328551
3.683083511777302	0.4933393435414361	0.5066606564585638
3.697359029264811	0.3783959929299436	0.6216040070700564
3.71163454675232	0.5028329332583062	0.49716706674169375
3.725910064239829	0.47892523559779154	0.5210747644022085
3.740185581727338	0.4491599711163533	0.5508400288836467
3.754461099214847	0.3968901354096411	0.603109864590359
3.768736616702356	0.36318064677083056	0.6368193532291695
3.783012134189865	0.22329228740310905	0.776707712596891
3.7972876516773737	0.4415074062996374	0.5584925937003626
3.8115631691648826	0.5845734146946804	0.4154265853053196
3.8258386866523915	0.49356749740008893	0.506432502599911
3.8401142041399003	0.7798133307032232	0.22018666929677677
3.8543897216274092	0.6116561988902814	0.38834380110971856
3.868665239114918	0.49959894760616114	0.5004010523938389
3.8829407566024274	0.37896122349120226	0.6210387765087977
3.8972162740899363	0.1988716292353062	0.8011283707646938
3.911491791577445	0.09126571612727759	0.9087342838727224
3.925767309064954	0.30454118674876374	0.6954588132512363
3.940042826552463	0.44703812978344887	0.5529618702165511
3.954318344039972	0.43899699083408883	0.5610030091659112
3.9685938615274807	0.6064842121392522	0.3935157878607478
3.9828693790149896	2.997142842409311	-1.997142842409311
3.9971448965024985	0.5511562723577714	0.4488437276422286
4.011420413990008	0.5919327891972151	0.40806721080278485
4.025695931477516	0.3221553875490181	0.6778446124509818
4.039971448965026	0.09739805209703327	0.9026019479029668
4.054246966452534	0.29829496733524424	0.7017050326647558
4.068522483940043	0.5379369236889835	0.4620630763110165
4.082798001427552	0.2736453575401373	0.7263546424598627
4.097073518915061	0.48260099535092393	0.5173990046490761
4.11134903640257	0.689962474242538	0.310037525757462
4.125624553890079	0.7176485083371072	0.28235149166289275
4.139900071377588	0.4177124365409871	0.5822875634590129
4.154175588865097	0.16975780708202703	0.830242192917973
4.168451106352606	1.0087072449237438	-0.008707244923743751
4.182726623840114	0.3732716989344516	0.6267283010655484
4.197002141327624	0.5152500887652354	0.48474991123476463
4.211277658815132	0.563324797042656	0.43667520295734397
4.2255531763026415	0.8044628327143928	0.19553716728560722
4.23982869379015	0.7624811883721888	0.2375188116278112
4.254104211277659	0.5300947106992127	0.46990528930078734
4.268379728765169	0.2851231640665953	0.7148768359334047
4.282655246252677	0.12746655304299925	0.8725334469570007
4.296930763740186	0.2690465796317005	0.7309534203682995
4.311206281227695	0.45138494644447197	0.5486150535555281
4.325481798715204	0.4833166367981396	0.5166833632018604
4.3397573162027125	0.29767674681067624	0.7023232531893238
4.354032833690222	0.6332422100385273	0.3667577899614727
4.36830835117773	0.3624124408163378	0.6375875591836622
4.38258386866524	0.20411589981691985	0.7958841001830801
4.396859386152748	0.2385013358915641	0.7614986641084359
4.411134903640257	0.5680011226159798	0.4319988773840202
4.425410421127767	0.680434581122775	0.319565418877225
4.439685938615275	0.5535811775079398	0.4464188224920602
4.4539614561027845	0.7154079918203898	0.28459200817961017
4.468236973590293	0.8974816139751532	0.10251838602484675
4.482512491077802	0.20206086543374205	0.797939134566258
4.496788008565311	0.3690803472125162	0.6309196527874839
4.51106352605282	0.9262323488086397	0.0737676511913603
4.5253390435403285	0.5788362419465862	0.4211637580534138
4.539614561027838	0.7748843482158818	0.2251156517841182
4.553890078515346	0.4639389806338211	0.5360610193661789
4.5681655960028555	1.5973710248035677	-0.5973710248035677
4.582441113490365	0.5080151705984545	0.49198482940154553
4.596716630977873	0.6439019206242351	0.3560980793757649
4.610992148465383	1.1263549149444076	-0.12635491494440765
4.625267665952891	0.6914145523104807	0.30858544768951934
4.6395431834404	0.4230456798538015	0.5769543201461985
4.653818700927909	0.6687189298396367	0.33128107016036334
4.668094218415418	0.3165822038724532	0.6834177961275467
4.682369735902927	3.0398305196242017	-2.0398305196242017
4.696645253390436	1.3603949427991162	-0.3603949427991162
4.710920770877944	0.6591537733463715	0.3408462266536285
4.725196288365454	0.9245825427800826	0.07541745721991744
4.739471805852963	1.526901282147091	-0.5269012821470911
4.7537473233404715	0.24934252742000199	0.750657472579998
4.768022840827981	0.32377991224366093	0.6762200877563391
4.782298358315489	1.0458869719746269	-0.04588697197462688
4.7965738758029985	0.8876869047195278	0.11231309528047217
4.810849393290507	0.9936336545540941	0.006366345445905863
4.825124910778016	0.9782520837851855	0.021747916214814533
4.839400428265525	1.5090080361916545	-0.5090080361916545
4.853675945753034	0.8157421577628243	0.18425784223717567
4.8679514632405425	0.37694299517828006	0.6230570048217199
4.882226980728052	0.4000417154187192	0.5999582845812808
4.896502498215561	0.5517931169771089	0.44820688302289113
4.91077801570307	0.78192448291753	0.21807551708246997
4.925053533190579	0.9769447801059596	0.023055219894040357
4.939329050678087	1.0122140114423224	-0.01221401144232237
4.953604568165597	0.9344386222526334	0.06556137774736659
4.967880085653105	1.6006724960557615	-0.6006724960557615
4.9821556031406145	1.7096500896764462	-0.7096500896764462
4.996431120628123	0.5809515400603386	0.41904845993966144
5.010706638115632	1.9190805585644184	-0.9190805585644184
5.024982155603141	0.6982282871430407	0.30177171285695925
5.03925767309065	0.2887116616698878	0.7112883383301122
5.053533190578159	0.5616176432892827	0.43838235671071735
5.067808708065668	0.915144323688308	0.084855676311692
5.082084225553177	1.6925214689406505	-0.6925214689406505
5.0963597430406855	1.2744359919581576	-0.2744359919581576
5.110635260528195	1.4869977512654635	-0.4869977512654635
5.124910778015703	2.011219699547874	-1.011219699547874
5.139186295503213	1.1406430253753082	-0.14064302537530815
5.153461812990721	0.6021597668608037	0.39784023313919625
5.16773733047823	0.16011971897864563	0.8398802810213544
5.18201284796574	0.5503962555943053	0.4496037444056947
5.196288365453248	0.26558993122451163	0.7344100687754884
5.2105638829407575	0.9799369317244967	0.020063068275503304
5.224839400428266	4.439867761308483	-3.4398677613084834
5.239114917915775	1.256670494747571	-0.2566704947475711
5.253390435403284	1.4764419693573658	-0.4764419693573658
5.267665952890793	0.5337610848556077	0.4662389151443923
5.281941470378301	0.7824866903155435	0.21751330968445648
5.296216987865811	0.20270974892593793	0.797290251074062
5.310492505353319	1.09184078635508	-0.09184078635508008
5.3247680228408285	1.1752481509512187	-0.1752481509512187
5.339043540328338	0.7040665942530906	0.2959334057469094
5.353319057815846	2.010350808536453	-1.0103508085364532
5.367594575303356	0.5186086270256064	0.4813913729743936
5.381870092790864	0.24617374322239452	0.7538262567776055
5.396145610278373	0.37950419361542215	0.6204958063845778
5.410421127765882	0.5540819403666871	0.4459180596333129
5.424696645253391	3.2008683351224216	-2.2008683351224216
5.4389721627409	1.129233405191498	-0.12923340519149806
5.453247680228409	1.2387030179393066	-0.2387030179393066
5.467523197715917	1.0236926674725917	-0.02369266747259169
5.481798715203427	0.8827897329554341	0.11721026704456594
5.496074232690936	0.2763045117051632	0.7236954882948368
5.510349750178444	1.4441677876216257	-0.4441677876216257
5.524625267665954	0.9999023230345594	9.767696544060733e-05
5.538900785153462	1.230133993979685	-0.23013399397968493
5.5531763026409715	1.288952291021652	-0.288952291021652
5.56745182012848	2.1657982049743514	-1.1657982049743514
5.581727337615989	1.541319485856321	-0.5413194858563211
5.596002855103498	0.6947636004665674	0.3052363995334326
5.610278372591007	0.6988406073176303	0.3011593926823697
5.6245538900785155	1.506439420999649	-0.506439420999649
5.638829407566025	0.9431253609546366	0.056874639045363384
5.653104925053534	1.2592855941852785	-0.2592855941852785
5.667380442541043	1.0699589356935824	-0.06995893569358236
5.681655960028552	2.1764400409888007	-1.1764400409888007
5.69593147751606	1.086410404445972	-0.08641040444597192
5.71020699500357	1.754357050459491	-0.754357050459491
5.724482512491078	0.23108846870859398	0.768911531291406
5.738758029978587	0.5008198433538263	0.49918015664617366
5.753033547466096	0.9942906036264252	0.0057093963735748154
5.767309064953605	0.7246445083416221	0.2753554916583779
5.781584582441114	1.0792997731653933	-0.07929977316539327
5.795860099928623	1.7892514551995782	-0.7892514551995782
5.810135617416132	33.61946325154268	-32.61946325154268
5.824411134903641	1.632668386326557	-0.632668386326557
5.83868665239115	3.4654886555377664	-2.4654886555377664
5.8529621698786585	0.45473024939497136	0.5452697506050286
5.867237687366168	3.9828614168068475	-2.9828614168068475
5.881513204853676	1.4833351985181433	-0.4833351985181433
5.895788722341186	3.420404194368954	-2.420404194368954
5.910064239828694	2.051973445152771	-1.051973445152771
5.924339757316203	1.1606282475768814	-0.16062824757688143
5.938615274803713	0.6637877979297553	0.3362122020702447
5.952890792291221	0.9771864763022211	0.022813523697778892
5.96716630977873	0.9559997348476459	0.04400026515235411
5.981441827266239	0.4400468541889493	0.5599531458110507
5.995717344753748	1.6940850752995393	-0.6940850752995393
6.009992862241257	1.8460143445033759	-0.8460143445033759
6.024268379728766	4.132821333627229	-3.132821333627229
6.038543897216274	1.1959574300195852	-0.1959574300195852
6.052819414703784	3.7767536438149825	-2.7767536438149825
6.067094932191292	0.6794651125829377	0.32053488741706226
6.0813704496788015	1.0781945838629223	-0.07819458386292233
6.095645967166311	0.5471184684522636	0.45288153154773636
6.109921484653819	0.1603444337030818	0.8396555662969182
6.124197002141329	2.5745552161823824	-1.5745552161823824
6.138472519628837	1.7193014653574092	-0.7193014653574092
6.152748037116346	0.768049022865694	0.231950977134306
6.167023554603855	1.5568213534724327	-0.5568213534724327
6.181299072091364	3.0427876568149554	-2.0427876568149554
6.1955745895788725	2.968082211780187	-1.968082211780187
6.209850107066382	1.0078445966587308	-0.007844596658730829
6.22412562455389	1.6250769299501782	-0.6250769299501782
6.2384011420414	3.1624769046877974	-2.1624769046877974
6.252676659528909	0.6757540653998746	0.3242459346001254
6.266952177016417	0.679426058650615	0.320573941349385
6.281227694503927	2.1110462357876587	-1.1110462357876587
6.295503211991435	1.097731312189839	-0.0977313121898391
6.3097787294789445	0.214765998643034	0.785234001356966
6.324054246966453	1.7482463847247558	-0.7482463847247558
6.338329764453962	1.2983969488616092	-0.29839694886160917
6.352605281941471	0.9825671073554392	0.017432892644560827
6.36688079942898	1.1402804905642159	-0.14028049056421588
6.381156316916488	0.30722181297088064	0.6927781870291194
6.395431834403998	1.8627014125099601	-0.8627014125099601
6.409707351891507	1.3022841994327852	-0.30228419943278517
6.4239828693790155	0.34427084680262143	0.6557291531973786
6.438258386866525	1.627684042871924	-0.6276840428719239
6.452533904354033	0.5075866141576243	0.4924133858423757
6.466809421841543	0.5846208585430392	0.41537914145696075
6.481084939329051	0.5088212349246032	0.4911787650753968
6.49536045681656	2.7566411007275526	-1.7566411007275526
6.509635974304069	1.0022490237604291	-0.0022490237604291252
6.523911491791578	1.0195444506568878	-0.019544450656887813
6.538187009279087	0.7130320376037741	0.2869679623962259
6.552462526766596	0.6457093780491375	0.35429062195086247
6.566738044254105	1.8629724593394146	-0.8629724593394146
6.581013561741614	2.5089745736350593	-1.5089745736350593
6.595289079229123	2.082407719935729	-1.0824077199357292
6.609564596716631	1.5952909153923092	-0.5952909153923092
6.623840114204141	0.8320661922837016	0.1679338077162984
6.638115631691649	0.5408684510350132	0.45913154896498676
6.6523911491791585	0.9209336622502677	0.07906633774973226
6.666666666666667	0.8291711025778009	0.1708288974221991
6.680942184154176	0.4382277501654698	0.5617722498345302
6.695217701641685	4.759210304183654	-3.7592103041836538
6.709493219129194	0.9460195012955089	0.053980498704491064
6.723768736616703	3.326121655639332	-2.326121655639332
6.738044254104212	2.8164157290959433	-1.8164157290959433
6.752319771591721	0.46931177455376727	0.5306882254462327
6.76659528907923	1.1962547629145406	-0.19625476291454058
6.780870806566739	0.6440621353297878	0.35593786467021216
6.795146324054247	0.6463607991886618	0.35363920081133815
6.809421841541757	1.875956194594001	-0.8759561945940011
6.823697359029265	0.7820371230807446	0.21796287691925542
6.837972876516774	5.682626570079121	-4.682626570079121
6.852248394004283	2.5576477438473035	-1.5576477438473035
6.866523911491792	0.7914112381758239	0.20858876182417607
6.8807994289793015	0.418164114087133	0.581835885912867
6.89507494646681	0.8982670916661434	0.10173290833385662
6.909350463954319	0.49798168183762925	0.5020183181623707
6.923625981441828	1.8769105261049295	-0.8769105261049295
6.937901498929337	0.4068689789480318	0.5931310210519682
6.9521770164168455	1.020745724569803	-0.02074572456980306
6.966452533904355	0.9464103837857702	0.05358961621422975
6.980728051391863	1.1519948570600165	-0.15199485706001648
6.995003568879373	2.0775148322358183	-1.0775148322358183
7.009279086366882	2.259960123632915	-1.259960123632915
7.02355460385439	0.16489415133294755	0.8351058486670524
7.0378301213419	1.2933112417282184	-0.29331124172821843
7.052105638829408	1.3384268562690804	-0.3384268562690804
7.066381156316917	1.1259705884202926	-0.12597058842029263
7.080656673804426	3.642704438403193	-2.642704438403193
7.094932191291935	0.9269537882931216	0.07304621170687842
7.109207708779444	0.6308937333324643	0.36910626666753565
7.123483226266953	1.0023506215597437	-0.0023506215597437485
7.137758743754461	1.5029115712416725	-0.5029115712416725
7.152034261241971	2.179881356574681	-1.1798813565746809
7.16630977872948	2.059028789870972	-1.0590287898709718
7.1805852962169885	3.3837081985940354	-2.3837081985940354
7.194860813704498	0.5923830040244399	0.4076169959755601
7.209136331192006	0.9267256705706243	0.07327432942937573
7.223411848679516	3.336930739286286	-2.336930739286286
7.237687366167024	0.609166083474053	0.390833916525947
7.251962883654533	1.933789497511156	-0.933789497511156
7.266238401142042	0.4723917670959288	0.5276082329040712
7.280513918629551	1.8073405614891052	-0.8073405614891052
7.2947894361170595	0.24255969778744935	0.7574403022125507
7.309064953604569	4.341373613744422	-3.3413736137444223
7.323340471092078	1.4817606809519115	-0.4817606809519115
7.337615988579587	2.443492973219324	-1.4434929732193238
7.351891506067096	0.07893912765857822	0.9210608723414218
7.366167023554604	1.1480545640743367	-0.1480545640743367
7.380442541042114	0.6654803588065276	0.33451964119347244
7.394718058529622	1.4459549490048498	-0.4459549490048498
7.4089935760171315	2.4143506334563174	-1.4143506334563174
7.42326909350464	1.3920064790288897	-0.39200647902888974
7.437544610992149	0.16323385419963096	0.836766145800369
7.451820128479658	0.4284326779242753	0.5715673220757247
7.466095645967167	0.45769129764988664	0.5423087023501134
7.480371163454676	3.1594169387516944	-2.1594169387516944
7.494646680942185	1.7056744858079163	-0.7056744858079163
7.508922198429694	1.5435996561595007	-0.5435996561595007
7.5231977159172025	0.579391694269082	0.420608305730918
7.537473233404712	1.0730050535985844	-0.07300505359858445
7.55174875089222	0.6625231174805815	0.33747688251941854
7.56602426837973	2.6271680654649807	-1.6271680654649807
7.580299785867238	3.8008940191726586	-2.8008940191726586
7.594575303354747	0.371090174407419	0.628909825592581
7.608850820842256	2.1992749655046864	-1.1992749655046864
7.623126338329765	9.754958741737369	-8.754958741737369
7.6374018558172745	3.284919237744834	-2.284919237744834
7.651677373304783	1.3190266832064546	-0.31902668320645455
7.665952890792292	2.3753727255059776	-1.3753727255059776
7.680228408279801	1.3379255946108057	-0.33792559461080574
7.69450392576731	1.867786651269605	-0.8677866512696051
7.7087794432548185	2.287068756377693	-1.287068756377693
7.723054960742328	2.0881738791333793	-1.0881738791333793
7.737330478229836	1.116788298428272	-0.11678829842827199
7.7516059957173455	0.9713128648998066	0.028687135100193384
7.765881513204855	0.49822724633343085	0.5017727536665691
7.780157030692363	0.8074484680698453	0.19255153193015473
7.794432548179873	0.362178656905866	0.637821343094134
7.808708065667381	0.48806029131859574	0.5119397086814043
7.82298358315489	1.8699273359019413	-0.8699273359019413
7.837259100642399	0.6758414147380376	0.3241585852619624
7.851534618129908	3.9907625673370446	-2.9907625673370446
7.865810135617417	0.6321386384153939	0.36786136158460614
7.880085653104926	1.8293444928138607	-0.8293444928138607
7.894361170592434	3.510920595295106	-2.510920595295106
7.908636688079944	2.742120581708149	-1.742120581708149
7.922912205567453	2.1756376941335063	-1.1756376941335063
7.9371877230549615	1.4950859963266176	-0.49508599632661765
7.951463240542471	0.9419458895364332	0.05805411046356679
7.965738758029979	5.959421374604271	-4.959421374604271
7.9800142755174885	1.1427288859200115	-0.14272888592001154
7.994289793004997	0.4629846397390922	0.5370153602609078
8.008565310492505	1.0263647329348198	-0.02636473293481978
8.022840827980016	0.8742718913056855	0.1257281086943145
8.037116345467524	0.861145492724475	0.13885450727552495
8.051391862955033	1.1856571665324274	-0.18565716653242736
8.065667380442541	0.07171783235056912	0.9282821676494308
8.079942897930051	0.7026614957996352	0.2973385042003648
8.09421841541756	3.7554919234238917	-2.7554919234238917
8.108493932905068	0.8377929499034548	0.16220705009654524
8.122769450392578	1.058732262417892	-0.05873226241789209
8.137044967880087	1.3986302263368513	-0.3986302263368513
8.151320485367595	0.5236938253953052	0.4763061746046948
8.165596002855104	1.1824024488318037	-0.18240244883180368
8.179871520342614	0.8927099496247044	0.1072900503752956
8.194147037830122	0.4962172927931718	0.5037827072068282
8.20842255531763	0.6135227324325081	0.3864772675674919
8.22269807280514	6.267793390007274	-5.267793390007274
8.23697359029265	0.4055008933757495	0.5944991066242504
8.251249107780158	0.8701803420780241	0.12981965792197592
8.265524625267666	1.947853029642642	-0.947853029642642
8.279800142755176	0.8601948103081336	0.1398051896918664
8.294075660242685	1.896967613911747	-0.8969676139117471
8.308351177730193	4.620636889393976	-3.6206368893939764
8.322626695217702	0.8883548468121177	0.11164515318788226
8.336902212705212	0.19906570709860827	0.8009342929013917
8.35117773019272	0.3357105141056023	0.6642894858943977
8.365453247680229	0.3416490459955911	0.6583509540044089
8.379728765167739	1.1869579150105511	-0.18695791501055115
8.394004282655247	0.10881750533815022	0.8911824946618497
8.408279800142756	1.193272735645184	-0.193272735645184
8.422555317630264	0.511638308536613	0.48836169146338704
8.436830835117775	0.5291743882299514	0.47082561177004856
8.451106352605283	0.463741076396633	0.536258923603367
8.465381870092791	1.0845999600879463	-0.08459996008794635
8.4796573875803	0.5365518460280703	0.46344815397192973
8.49393290506781	0.7198250375783244	0.2801749624216756
8.508208422555319	3.7378372483490057	-2.7378372483490057
8.522483940042827	1.8491347791648227	-0.8491347791648227
8.536759457530337	0.46866757493555145	0.5313324250644486
8.551034975017846	0.2702393736600266	0.7297606263399734
8.565310492505354	1.965849411448449	-0.965849411448449
8.579586009992862	0.42718446889101663	0.5728155311089833
8.593861527480373	1.1918727593317804	-0.19187275933178038
8.608137044967881	0.6054102559739616	0.3945897440260384
8.62241256245539	0.9628114619743101	0.03718853802568989
8.636688079942898	2.2511726666107115	-1.2511726666107115
8.650963597430408	0.5776842978065712	0.42231570219342884
8.665239114917917	0.5225635523787455	0.4774364476212545
8.679514632405425	0.583584196312574	0.41641580368742603
8.693790149892935	0.13383544664897243	0.8661645533510276
8.708065667380444	1.1477158271424712	-0.14771582714247122
8.722341184867952	1.6806292847503193	-0.6806292847503193
8.73661670235546	0.5856412677679085	0.4143587322320915
8.75089221984297	0.5586365553764665	0.4413634446235335
8.76516773733048	0.5123721801824873	0.4876278198175127
8.779443254817988	0.6734408513485421	0.32655914865145785
8.793718772305496	1.194799468328017	-0.19479946832801698
8.807994289793006	0.19992053363829831	0.8000794663617017
8.822269807280515	1.365273786333877	-0.3652737863338771
8.836545324768023	0.6821677179591413	0.31783228204085867
8.850820842255533	1.6818100312994062	-0.6818100312994062
8.865096359743042	2.041296009054742	-1.0412960090547418
8.87937187723055	0.7351099602171205	0.2648900397828795
8.893647394718059	1.0567920553169177	-0.05679205531691767
8.907922912205569	1.676372913924145	-0.676372913924145
8.922198429693077	1.0672561412006234	-0.0672561412006234
8.936473947180586	0.6621449044777364	0.33785509552226356
8.950749464668094	4.084203865937486	-3.0842038659374857
8.965024982155605	0.5758158321001285	0.42418416789987146
8.979300499643113	1.136358497331283	-0.13635849733128302
8.993576017130621	1.0971354479364475	-0.09713544793644746
9.007851534618132	1.3107728852305673	-0.31077288523056734
9.02212705210564	0.9408459288163035	0.05915407118369653
9.036402569593148	0.8488551661082608	0.15114483389173916
9.050678087080657	0.8842810869817223	0.11571891301827775
9.064953604568167	1.000850238856695	-0.0008502388566951069
9.079229122055676	10.494153218279425	-9.494153218279425
9.093504639543184	3.538809663603293	-2.538809663603293
9.107780157030692	0.4049439045573326	0.5950560954426674
9.122055674518203	0.3821201218129854	0.6178798781870146
9.136331192005711	1.072224944953057	-0.07222494495305698
9.15060670949322	7.802573813625508	-6.802573813625508
9.16488222698073	0.202634432484612	0.797365567515388
9.179157744468238	1.4689742402382013	-0.46897424023820133
9.193433261955747	1.0597609100381549	-0.05976091003815487
9.207708779443255	1.8021055642069033	-0.8021055642069033
9.221984296930765	1.8790575203638316	-0.8790575203638316
9.236259814418274	0.8874003899196402	0.11259961008035979
9.250535331905782	4.321447981652633	-3.321447981652633
9.26481084939329	0.5557111849557228	0.4442888150442772
9.2790863668808	0.7433781463249944	0.25662185367500556
9.29336188436831	2.007428211605059	-1.0074282116050588
9.307637401855818	0.44034265504174586	0.5596573449582541
9.321912919343328	1.2540408429850918	-0.2540408429850918
9.336188436830836	0.49604867336265085	0.5039513266373492
9.350463954318345	1.0628804642182108	-0.06288046421821081
9.364739471805853	0.7689098254234898	0.23109017457651015
9.379014989293363	0.532652194400203	0.46734780559979705
9.393290506780872	0.7236110801939157	0.27638891980608427
9.40756602426838	0.5494096191139659	0.4505903808860341
9.421841541755889	0.670624745420445	0.32937525457955497
9.436117059243399	1.0719152675311652	-0.07191526753116517
9.450392576730907	0.5633466243584637	0.4366533756415363
9.464668094218416	0.5612051051515479	0.43879489484845213
9.478943611705926	0.5979580801671561	0.4020419198328439
9.493219129193434	1.2747519683377337	-0.27475196833773374
9.507494646680943	0.929355139350482	0.07064486064951803
9.521770164168451	1.0150104030996043	-0.01501040309960433
9.536045681655962	1.2695055959969275	-0.26950559599692747
9.55032119914347	1.276950867452906	-0.276950867452906
9.564596716630978	0.8092501172058224	0.1907498827941776
9.578872234118487	1.1470453228215678	-0.1470453228215678
9.593147751605997	8.718071795148415	-7.718071795148415
9.607423269093506	0.6950681835763618	0.3049318164236382
9.621698786581014	0.4610411203594513	0.5389588796405487
9.635974304068524	0.7743733760236093	0.22562662397639066
9.650249821556033	8.383431774736449	-7.383431774736449
9.664525339043541	6.672756617434329	-5.672756617434329
9.67880085653105	2.1085280678169775	-1.1085280678169775
9.69307637401856	1.800105486018197	-0.8001054860181971
9.707351891506068	0.7134565724321578	0.28654342756784223
9.721627408993577	0.7736722903729185	0.22632770962708149
9.735902926481085	1.338387507981898	-0.3383875079818981
9.750178443968595	0.3004021557367938	0.6995978442632063
9.764453961456104	0.6593918000349969	0.34060819996500313
9.778729478943612	0.7224146858443613	0.2775853141556387
9.793004996431122	0.49795253239243203	0.5020474676075679
9.80728051391863	0.3649393773833508	0.6350606226166492
9.82155603140614	1.0587040810397028	-0.058704081039702816
9.835831548893648	1.4857275200860705	-0.48572752008607045
9.850107066381158	0.7645455318898334	0.23545446811016657
9.864382583868666	0.9952587968616261	0.004741203138373895
9.878658101356175	0.3433230598352899	0.6566769401647101
9.892933618843683	1.0772064692832468	-0.07720646928324681
9.907209136331193	0.3160763708397952	0.6839236291602049
9.921484653818702	0.6670260833360934	0.33297391666390663
9.93576017130621	0.6313623802605798	0.3686376197394202
9.95003568879372	1.4881542289184382	-0.4881542289184382
9.964311206281229	0.4548150289174286	0.5451849710825714
9.978586723768737	0.6407118991929275	0.3592881008070725
9.992862241256246	0.5097833205885455	0.4902166794114545
