# Supplementary material for: Terahertz Spectroscopic Analysis of Lactose in Infant Formula: Implications for Detection and Quantification
Source: Molecules. 2022 Aug 8;27(15):5040. doi: 10.3390/molecules27155040 (PMC9370465; doi:10.3390/molecules27155040)
Supplement: Supplementary file 1 [file molecules-27-05040-s001.zip › data/set1_N2_1/frequency_domain/L010.csv]

0.0	0.8505590435556808	0.1494409564443192
0.014275517487508924	0.7239867926063999	0.27601320739360014
0.028551034975017847	1.3129654069968006	-0.31296540699680064
0.04282655246252677	0.8446068630878341	0.15539313691216594
0.057102069950035694	1.282369598310332	-0.28236959831033204
0.07137758743754462	1.2754370144883336	-0.2754370144883336
0.08565310492505354	2.5633067754555707	-1.5633067754555707
0.09992862241256247	0.5851369987610481	0.4148630012389519
0.11420413990007139	0.692698487335475	0.307301512664525
0.12847965738758033	0.9167583509447739	0.08324164905522613
0.14275517487508924	1.3172765671987767	-0.3172765671987767
0.15703069236259815	1.3884952632809326	-0.38849526328093265
0.17130620985010708	0.870625758815578	0.12937424118442198
0.18558172733761602	0.766746258141324	0.23325374185867598
0.19985724482512493	0.9159384675701311	0.08406153242986891
0.21413276231263384	1.0401945612615984	-0.04019456126159837
0.22840827980014278	1.0442126388565036	-0.04421263885650362
0.24268379728765171	0.9735468479925878	0.026453152007412162
0.25695931477516065	0.9051228081761479	0.09487719182385213
0.27123483226266953	0.9470911612196682	0.05290883878033181
0.28551034975017847	0.980201220114243	0.019798779885756956
0.2997858672376874	0.9606792433122631	0.039320756687736935
0.3140613847251963	0.922535348887823	0.07746465111217704
0.32833690221270523	0.9040265457414034	0.0959734542585966
0.34261241970021417	0.942429629268907	0.057570370731092946
0.3568879371877231	0.9808808441488709	0.01911915585112911
0.37116345467523204	0.9826728138664941	0.017327186133505923
0.3854389721627409	0.9521900401777895	0.04780995982221048
0.39971448965024986	0.922729450382084	0.07727054961791602
0.4139900071377588	0.9101177734870306	0.0898822265129694
0.4282655246252677	0.9109205682167112	0.08907943178328881
0.4425410421127766	0.9258159502707759	0.0741840497292241
0.45681655960028555	0.9425251721346528	0.05747482786534719
0.4710920770877945	0.9536424598838759	0.04635754011612414
0.48536759457530343	0.9568278699224738	0.04317213007752618
0.4996431120628123	0.9331762297670801	0.06682377023291985
0.5139186295503213	0.8850086686902127	0.11499133130978734
0.5281941470378302	0.7806051730579958	0.21939482694200418
0.5424696645253391	0.8423603079917018	0.1576396920082982
0.5567451820128481	0.8973213798813886	0.1026786201186114
0.5710206995003569	0.9194013491839155	0.08059865081608453
0.5852962169878658	0.9436756030056671	0.05632439699433289
0.5995717344753748	0.957382307389757	0.04261769261024295
0.6138472519628837	0.9519731124079505	0.04802688759204954
0.6281227694503926	0.9346975397221873	0.06530246027781272
0.6423982869379016	0.9165766931045655	0.08342330689543453
0.6566738044254105	0.90889003710207	0.09110996289793005
0.6709493219129194	0.9090672797344871	0.09093272026551291
0.6852248394004283	0.9206803313070089	0.07931966869299112
0.6995003568879372	0.9400764998285663	0.059923500171433663
0.7137758743754462	0.9539285174798985	0.046071482520101514
0.7280513918629551	0.9532078154323573	0.04679218456764267
0.7423269093504641	0.9356318069273467	0.06436819307265329
0.756602426837973	0.915860959036931	0.08413904096306901
0.7708779443254818	0.8986392532245004	0.10136074677549956
0.7851534618129908	0.8951739769221801	0.10482602307781985
0.7994289793004997	0.9060379480939705	0.09396205190602946
0.8137044967880086	0.9241460808931273	0.07585391910687267
0.8279800142755176	0.9422780977781715	0.05772190222182849
0.8422555317630265	0.9454065043562275	0.05459349564377247
0.8565310492505354	0.9327748234618799	0.0672251765381201
0.8708065667380444	0.9118760518347564	0.0881239481652436
0.8850820842255532	0.8901317796048734	0.10986822039512656
0.8993576017130622	0.8798944242552861	0.12010557574471392
0.9136331192005711	0.8842769316438992	0.1157230683561008
0.92790863668808	0.900529313783947	0.09947068621605304
0.942184154175589	0.9190945000830611	0.08090549991693885
0.9564596716630979	0.9321326207929224	0.06786737920707764
0.9707351891506069	0.929212391221841	0.07078760877815904
0.9850107066381157	0.9107603846938029	0.08923961530619706
0.9992862241256246	0.8870258917904192	0.11297410820958076
1.0135617416131335	0.8685701895109064	0.13142981048909363
1.0278372591006426	0.8664169696610555	0.13358303033894448
1.0421127765881515	0.8772214525932214	0.12277854740677863
1.0563882940756604	0.8973466048920796	0.10265339510792038
1.0706638115631693	0.9137839319457487	0.0862160680542513
1.0849393290506781	0.9178234713536464	0.08217652864635361
1.099214846538187	0.9166203674934967	0.08337963250650327
1.1134903640256961	0.8881685538118532	0.11183144618814678
1.127765881513205	0.8639034774015371	0.13609652259846294
1.1420413990007139	0.8531108727936215	0.14688912720637848
1.1563169164882228	0.8562906014472219	0.1437093985527781
1.1705924339757316	0.8669263250578649	0.13307367494213507
1.1848679514632408	0.861978116306548	0.13802188369345203
1.1991434689507496	0.8614166415387021	0.13858335846129788
1.2134189864382585	0.8762208663892439	0.1237791336107561
1.2276945039257674	0.8724872997394244	0.1275127002605756
1.2419700214132763	0.8553907309886672	0.14460926901133275
1.2562455389007852	0.8461002244999092	0.15389977550009082
1.2705210563882943	0.8442999013823088	0.15570009861769118
1.2847965738758031	0.8518067424379606	0.14819325756203938
1.299072091363312	0.8576391056799518	0.14236089432004817
1.313347608850821	0.8501025179859786	0.14989748201402142
1.3276231263383298	0.8233691124797365	0.17663088752026346
1.341898643825839	0.7756666315499031	0.22433336845009688
1.3561741613133478	0.7090397319022075	0.2909602680977925
1.3704496788008567	0.6405970109109165	0.3594029890890835
1.3847251962883655	0.6628166485175976	0.3371833514824024
1.3990007137758744	0.7497836542875052	0.25021634571249485
1.4132762312633835	0.8176019624724504	0.18239803752754957
1.4275517487508924	0.8448841598584177	0.1551158401415823
1.4418272662384013	0.8597641185304378	0.14023588146956223
1.4561027837259102	0.8549516106075497	0.14504838939245035
1.470378301213419	0.8419693543551515	0.15803064564484848
1.4846538187009282	0.8291823074989296	0.17081769250107037
1.498929336188437	0.8257229737863947	0.1742770262136053
1.513204853675946	0.8309146352403043	0.1690853647596957
1.5274803711634548	0.8455739579471564	0.1544260420528436
1.5417558886509637	0.8620263995853831	0.13797360041461693
1.5560314061384726	0.8697308122153453	0.13026918778465468
1.5703069236259817	0.8617239894868914	0.13827601051310856
1.5845824411134906	0.8397871000154087	0.16021289998459132
1.5988579586009994	0.817976625434402	0.18202337456559803
1.6131334760885083	0.8043020156099906	0.1956979843900094
1.6274089935760172	0.8071801331677484	0.1928198668322516
1.6416845110635263	0.8216642257256902	0.1783357742743098
1.6559600285510352	0.8442401336935502	0.15575986630644978
1.670235546038544	0.8927469263801294	0.10725307361987058
1.684511063526053	0.8535505700555913	0.14644942994440868
1.6987865810135618	0.8345327617384646	0.16546723826153542
1.7130620985010707	0.810636273812141	0.18936372618785902
1.7273376159885798	0.794600921821259	0.20539907817874103
1.7416131334760887	0.7806632594329939	0.21933674056700614
1.7558886509635976	0.781821502617672	0.21817849738232797
1.7701641684511065	0.7951733236883365	0.2048266763116635
1.7844396859386153	0.8059440868585633	0.19405591314143666
1.7987152034261245	0.8084668364779033	0.1915331635220967
1.8129907209136333	0.7923538325406733	0.20764616745932674
1.8272662384011422	0.7793844860567254	0.2206155139432746
1.841541755888651	0.7673019861913238	0.23269801380867616
1.85581727337616	0.7603419990373632	0.23965800096263679
1.870092790863669	0.7747314250616313	0.22526857493836872
1.884368308351178	0.7794479209441867	0.2205520790558133
1.8986438258386868	0.7956334399273428	0.2043665600726572
1.9129193433261957	0.8078784051309389	0.1921215948690611
1.9271948608137046	0.8084337938024885	0.19156620619751152
1.9414703783012137	0.7922179659527844	0.20778203404721562
1.9557458957887226	0.7715730992907605	0.22842690070923954
1.9700214132762315	0.7544038724493556	0.24559612755064442
1.9842969307637404	0.7537873662486023	0.24621263375139768
1.9985724482512492	0.7556115106984574	0.24438848930154256
2.012847965738758	0.764672919625744	0.23532708037425598
2.027123483226267	0.7758694315430938	0.22413056845690615
2.041399000713776	0.7807634992896262	0.21923650071037382
2.055674518201285	0.7640007493083332	0.23599925069166683
2.069950035688794	0.7494890535787782	0.25051094642122185
2.084225553176303	0.7341308524921407	0.2658691475078593
2.098501070663812	0.7198704644071546	0.28012953559284537
2.1127765881513207	0.7212213953865021	0.2787786046134979
2.1270521056388296	0.7286350228926245	0.2713649771073755
2.1413276231263385	0.7366605307239199	0.2633394692760801
2.1556031406138474	0.7381809964216103	0.2618190035783897
2.1698786581013563	0.744755443983641	0.255244556016359
2.184154175588865	0.7167047563786118	0.28329524362138825
2.198429693076374	0.7145747910963965	0.28542520890360346
2.2127052105638834	0.6915648187206369	0.3084351812793631
2.2269807280513922	0.695893864956569	0.304106135043431
2.241256245538901	0.6958868685349119	0.3041131314650881
2.25553176302641	0.7011552575081853	0.2988447424918147
2.269807280513919	0.7232284425697605	0.2767715574302395
2.2840827980014278	0.717974708774507	0.282025291225493
2.2983583154889367	0.7137254963589459	0.2862745036410541
2.3126338329764455	0.6989059576115226	0.30109404238847737
2.3269093504639544	0.6794687634927074	0.32053123650729265
2.3411848679514633	0.6704087366108997	0.3295912633891003
2.355460385438972	0.6615964119636139	0.33840358803638615
2.3697359029264815	0.6610308696993116	0.3389691303006884
2.3840114204139904	0.6599402117767422	0.3400597882232578
2.3982869379014993	0.6578686306870336	0.3421313693129664
2.412562455389008	0.6503711212108163	0.3496288787891837
2.426837972876517	0.6464044400348333	0.3535955599651667
2.441113490364026	0.6379452306619083	0.36205476933809166
2.455389007851535	0.6288164648114726	0.3711835351885274
2.4696645253390437	0.6283681720630009	0.3716318279369991
2.4839400428265526	0.6074528918248667	0.3925471081751333
2.4982155603140614	0.5778380210033237	0.4221619789966763
2.5124910778015703	0.5542674800274114	0.44573251997258856
2.5267665952890797	0.5276722619272378	0.4723277380727622
2.5410421127765885	0.5255549984865505	0.4744450015134495
2.5553176302640974	0.5202077294621907	0.47979227053780926
2.5695931477516063	0.5314093487706207	0.46859065122937926
2.583868665239115	0.5536900664778496	0.4463099335221504
2.598144182726624	0.5780959998519082	0.4219040001480918
2.612419700214133	0.580899767685233	0.419100232314767
2.626695217701642	0.5595054719656282	0.44049452803437184
2.6409707351891507	0.4170673720390337	0.5829326279609663
2.6552462526766596	0.5803937894426711	0.41960621055732894
2.669521770164169	0.5705222388751648	0.42947776112483516
2.683797287651678	0.5670696866189302	0.4329303133810698
2.6980728051391867	0.5750012110788311	0.42499878892116894
2.7123483226266956	0.5677979996620462	0.43220200033795375
2.7266238401142044	0.5717897454270189	0.4282102545729811
2.7408993576017133	0.574186065585125	0.42581393441487503
2.755174875089222	0.5409301867053535	0.45906981329464647
2.769450392576731	0.5187145224230444	0.4812854775769556
2.78372591006424	0.5308285693284268	0.4691714306715732
2.798001427551749	0.4907148548966661	0.5092851451033339
2.8122769450392577	0.4766550579385908	0.5233449420614091
2.826552462526767	0.46612122330955463	0.5338787766904454
2.840827980014276	0.47928332142535446	0.5207166785746455
2.855103497501785	0.4526039600735349	0.547396039926465
2.8693790149892937	0.4332437328948421	0.5667562671051579
2.8836545324768026	0.4232853477010701	0.5767146522989299
2.8979300499643115	0.421299062971942	0.578700937028058
2.9122055674518204	0.44421592234013246	0.5557840776598675
2.9264810849393292	0.4383033192706813	0.5616966807293187
2.940756602426838	0.4595351338246945	0.5404648661753055
2.955032119914347	0.47372943270013795	0.526270567299862
2.9693076374018563	0.44985878288913184	0.5501412171108682
2.983583154889365	0.521232960486195	0.47876703951380495
2.997858672376874	0.47086623468243727	0.5291337653175627
3.012134189864383	0.30061881595573964	0.6993811840442603
3.026409707351892	0.45029324998654396	0.549706750013456
3.0406852248394007	0.47269437785122265	0.5273056221487773
3.0549607423269096	0.4884703656565716	0.5115296343434284
3.0692362598144185	0.4882558079314275	0.5117441920685726
3.0835117773019274	0.5087491476613606	0.4912508523386394
3.0977872947894363	0.4717980784506663	0.5282019215493337
3.112062812276945	0.447086807419898	0.5529131925801021
3.1263383297644545	0.3775379292029664	0.6224620707970336
3.1406138472519634	0.3630425428563747	0.6369574571436253
3.1548893647394722	0.3284394631081237	0.6715605368918762
3.169164882226981	0.2687912937473329	0.7312087062526671
3.18344039971449	0.3009500194699169	0.6990499805300832
3.197715917201999	0.3600218013823542	0.6399781986176458
3.2119914346895078	0.3446194946880465	0.6553805053119535
3.2262669521770166	0.36463253435717397	0.6353674656428261
3.2405424696645255	0.3478011508252949	0.652198849174705
3.2548179871520344	0.30627908542081755	0.6937209145791825
3.2690935046395433	0.2346582399603185	0.7653417600396815
3.2833690221270526	0.17426231913493087	0.8257376808650692
3.2976445396145615	0.21657206265771614	0.7834279373422839
3.3119200571020704	0.23510443996108457	0.7648955600389155
3.3261955745895793	0.2524547422471776	0.7475452577528223
3.340471092077088	0.3680778559003003	0.6319221440996997
3.354746609564597	0.3689067755668266	0.6310932244331734
3.369022127052106	0.41077888271466617	0.5892211172853339
3.383297644539615	0.3884945574539311	0.6115054425460689
3.3975731620271237	0.3412683935578615	0.6587316064421385
3.4118486795146326	0.2545960266980412	0.7454039733019588
3.4261241970021414	0.30048917640616946	0.6995108235938305
3.4403997144896508	0.2357590670814999	0.7642409329185
3.4546752319771596	0.34716360843712224	0.6528363915628778
3.4689507494646685	0.33312126874096926	0.6668787312590307
3.4832262669521774	0.3891219553450076	0.6108780446549924
3.4975017844396863	0.4911403709032127	0.5088596290967873
3.511777301927195	0.4686166914181925	0.5313833085818075
3.526052819414704	0.4062515692414513	0.5937484307585488
3.540328336902213	0.5269169085503566	0.47308309144964344
3.554603854389722	0.40214369952053625	0.5978563004794637
3.5688793718772307	0.40646985851250494	0.593530141487495
3.58315488936474	0.42985106629849185	0.5701489337015082
3.597430406852249	0.5835258734232781	0.4164741265767219
3.611705924339758	0.47588811017560617	0.5241118898243938
3.6259814418272667	0.4235884237137917	0.5764115762862083
3.6402569593147756	0.4281853319674151	0.5718146680325848
3.6545324768022844	0.5988317189733271	0.4011682810266729
3.6688079942897933	0.43361638219136783	0.5663836178086321
3.683083511777302	0.5194838553344148	0.48051614466558523
3.697359029264811	0.2774317605197845	0.7225682394802155
3.71163454675232	0.501857019583995	0.498142980416005
3.725910064239829	0.5160636316578128	0.48393636834218723
3.740185581727338	0.42137891203561545	0.5786210879643845
3.754461099214847	0.45676493716217614	0.5432350628378239
3.768736616702356	0.31064007537232036	0.6893599246276796
3.783012134189865	0.2771078464116189	0.7228921535883811
3.7972876516773737	0.2907514751174331	0.7092485248825668
3.8115631691648826	0.23140117830561238	0.7685988216943876
3.8258386866523915	0.41809149708876775	0.5819085029112323
3.8401142041399003	0.4967472350290942	0.5032527649709058
3.8543897216274092	0.5225362855219813	0.4774637144780187
3.868665239114918	0.4951723546868961	0.504827645313104
3.8829407566024274	0.3439847297197366	0.6560152702802634
3.8972162740899363	0.18371254141264706	0.816287458587353
3.911491791577445	0.12638384579831885	0.8736161542016811
3.925767309064954	0.17368637838302162	0.8263136216169784
3.940042826552463	0.3491050078273158	0.6508949921726842
3.954318344039972	0.4988717034114613	0.5011282965885386
3.9685938615274807	0.607166268409738	0.392833731590262
3.9828693790149896	2.445733408249698	-1.4457334082496982
3.9971448965024985	0.8417470790185128	0.15825292098148724
4.011420413990008	0.46745829973551517	0.5325417002644848
4.025695931477516	0.3540089807067731	0.6459910192932269
4.039971448965026	0.04867692225556832	0.9513230777444317
4.054246966452534	0.19845859732028454	0.8015414026797154
4.068522483940043	0.07744453140053417	0.9225554685994658
4.082798001427552	0.47972350906681943	0.5202764909331805
4.097073518915061	0.46451868431663174	0.5354813156833682
4.11134903640257	0.26590509747032776	0.7340949025296722
4.125624553890079	1.0063731597440204	-0.006373159744020418
4.139900071377588	0.6640768136048775	0.33592318639512253
4.154175588865097	0.13679012656231657	0.8632098734376834
4.168451106352606	0.37272718181667813	0.6272728181833218
4.182726623840114	0.2486736679573931	0.7513263320426069
4.197002141327624	0.2930375425718058	0.7069624574281942
4.211277658815132	0.4782304306402256	0.5217695693597744
4.2255531763026415	0.43823856187538396	0.5617614381246161
4.23982869379015	0.8863573169559338	0.11364268304406622
4.254104211277659	0.4334112885028479	0.5665887114971522
4.268379728765169	0.348744817373861	0.651255182626139
4.282655246252677	0.1652421592643518	0.8347578407356482
4.296930763740186	0.22116898915617222	0.7788310108438278
4.311206281227695	0.15668296815809646	0.8433170318419035
4.325481798715204	0.29190397796999346	0.7080960220300065
4.3397573162027125	0.41348614237755205	0.586513857622448
4.354032833690222	0.7886755146352147	0.21132448536478532
4.36830835117773	0.7079299679053189	0.2920700320946811
4.38258386866524	0.2731335840586826	0.7268664159413174
4.396859386152748	0.60448599879786	0.39551400120214
4.411134903640257	0.069376978213035	0.930623021786965
4.425410421127767	0.33350078617444007	0.6664992138255599
4.439685938615275	0.3650740191394444	0.6349259808605556
4.4539614561027845	0.8223902472919442	0.1776097527080558
4.468236973590293	0.7616312743825036	0.23836872561749645
4.482512491077802	0.4137241747466208	0.5862758252533792
4.496788008565311	0.7417836326222448	0.2582163673777552
4.51106352605282	1.5673702187439114	-0.5673702187439114
4.5253390435403285	0.3853008152861874	0.6146991847138126
4.539614561027838	0.6255456412982048	0.3744543587017952
4.553890078515346	0.14620427222983282	0.8537957277701672
4.5681655960028555	0.44169835651619455	0.5583016434838055
4.582441113490365	0.5724514469080996	0.42754855309190043
4.596716630977873	1.4026951118415976	-0.40269511184159756
4.610992148465383	1.0848014668640018	-0.0848014668640018
4.625267665952891	0.5478753249542097	0.45212467504579035
4.6395431834404	0.2372651763779872	0.7627348236220128
4.653818700927909	0.737056411449623	0.262943588550377
4.668094218415418	0.8671270631755303	0.13287293682446966
4.682369735902927	0.9777101414878029	0.022289858512197114
4.696645253390436	1.84890317351516	-0.84890317351516
4.710920770877944	0.5214066077922391	0.47859339220776087
4.725196288365454	0.6369130283089603	0.36308697169103965
4.739471805852963	4.141763529142264	-3.1417635291422643
4.7537473233404715	0.3703014597064259	0.6296985402935741
4.768022840827981	0.559864323428986	0.44013567657101405
4.782298358315489	0.7322927205000145	0.2677072794999855
4.7965738758029985	0.5728565400578165	0.4271434599421835
4.810849393290507	1.151400764512071	-0.15140076451207096
4.825124910778016	1.0067356452946505	-0.0067356452946505385
4.839400428265525	2.1275933517919685	-1.1275933517919685
4.853675945753034	0.42302840861955365	0.5769715913804463
4.8679514632405425	0.9628752662827648	0.037124733717235237
4.882226980728052	0.35009705368208177	0.6499029463179182
4.896502498215561	1.1643805784958967	-0.1643805784958967
4.91077801570307	0.5529605801284144	0.4470394198715856
4.925053533190579	1.3331433579342093	-0.33314335793420935
4.939329050678087	0.81073302061048	0.18926697938951997
4.953604568165597	1.622934691678752	-0.6229346916787519
4.967880085653105	0.49440702575951173	0.5055929742404883
4.9821556031406145	1.606048921422772	-0.606048921422772
4.996431120628123	0.6421070706252006	0.35789292937479944
5.010706638115632	1.6033626702010606	-0.6033626702010606
5.024982155603141	0.8304480509243688	0.1695519490756312
5.03925767309065	0.6477479753393216	0.3522520246606784
5.053533190578159	0.9767545152476984	0.023245484752301593
5.067808708065668	0.7150808226159822	0.28491917738401784
5.082084225553177	1.7126005998214582	-0.7126005998214582
5.0963597430406855	1.0688917313564288	-0.06889173135642879
5.110635260528195	1.3019611271590557	-0.30196112715905565
5.124910778015703	3.860855930786007	-2.860855930786007
5.139186295503213	1.40430433019208	-0.4043043301920799
5.153461812990721	0.391062921054356	0.608937078945644
5.16773733047823	0.8637579046987202	0.13624209530127984
5.18201284796574	0.22943730444863059	0.7705626955513694
5.196288365453248	0.7500207618855634	0.24997923811443656
5.2105638829407575	0.5753476076234386	0.4246523923765614
5.224839400428266	0.6539349745761113	0.34606502542388873
5.239114917915775	1.0962246564007545	-0.0962246564007545
5.253390435403284	0.41825600314586175	0.5817439968541382
5.267665952890793	0.17918009882325758	0.8208199011767424
5.281941470378301	0.618227484956339	0.38177251504366105
5.296216987865811	0.14283269216430625	0.8571673078356937
5.310492505353319	0.5249533243595081	0.47504667564049186
5.3247680228408285	1.311466492033287	-0.311466492033287
5.339043540328338	0.933141260517815	0.06685873948218501
5.353319057815846	1.2596508472263386	-0.2596508472263386
5.367594575303356	0.49718365301394307	0.5028163469860569
5.381870092790864	0.6834551936074805	0.3165448063925195
5.396145610278373	0.6549999203010316	0.3450000796989684
5.410421127765882	0.2902885755352606	0.7097114244647393
5.424696645253391	2.557178336886187	-1.557178336886187
5.4389721627409	1.3157104996959812	-0.3157104996959812
5.453247680228409	1.0051375736757338	-0.005137573675733753
5.467523197715917	0.8433074198949756	0.1566925801050244
5.481798715203427	1.1682772265173227	-0.1682772265173227
5.496074232690936	1.1125274319066867	-0.11252743190668668
5.510349750178444	0.3275235802184472	0.6724764197815528
5.524625267665954	0.5186940500735665	0.4813059499264335
5.538900785153462	1.654718624063678	-0.654718624063678
5.5531763026409715	0.8064683405654898	0.19353165943451023
5.56745182012848	5.710248443035838	-4.710248443035838
5.581727337615989	0.9034113402108312	0.09658865978916875
5.596002855103498	0.6456535996494103	0.35434640035058973
5.610278372591007	0.20958237285034845	0.7904176271496516
5.6245538900785155	1.1665257375410223	-0.1665257375410223
5.638829407566025	0.3861292897595517	0.6138707102404484
5.653104925053534	1.2251117251875443	-0.2251117251875443
5.667380442541043	1.2805312351229505	-0.28053123512295053
5.681655960028552	1.6324938826590818	-0.6324938826590818
5.69593147751606	0.6174013102088932	0.3825986897911068
5.71020699500357	1.2758235747484892	-0.2758235747484892
5.724482512491078	0.5286972626259387	0.47130273737406125
5.738758029978587	0.3263751956153025	0.6736248043846975
5.753033547466096	0.8973527733538	0.10264722664619996
5.767309064953605	0.7978159857987197	0.2021840142012803
5.781584582441114	1.0651801689441358	-0.06518016894413581
5.795860099928623	7.836822987507482	-6.836822987507482
5.810135617416132	4.320165126372093	-3.3201651263720926
5.824411134903641	2.90095343293208	-1.9009534329320799
5.83868665239115	0.6457927958475753	0.3542072041524247
5.8529621698786585	0.7874941994958927	0.21250580050410728
5.867237687366168	0.7633388490650148	0.2366611509349852
5.881513204853676	1.0397075997150778	-0.03970759971507776
5.895788722341186	1.79646740661455	-0.7964674066145501
5.910064239828694	2.5217241724517887	-1.5217241724517887
5.924339757316203	1.5820534393367538	-0.5820534393367538
5.938615274803713	0.42603158300071314	0.5739684169992869
5.952890792291221	0.9137409143236335	0.08625908567636653
5.96716630977873	0.6084193960089841	0.3915806039910159
5.981441827266239	0.7920925861637222	0.20790741383627775
5.995717344753748	1.8736608041814218	-0.8736608041814218
6.009992862241257	0.5393416796992261	0.4606583203007739
6.024268379728766	2.5213927151490942	-1.5213927151490942
6.038543897216274	1.0817608288917413	-0.0817608288917413
6.052819414703784	1.4364069300444937	-0.4364069300444937
6.067094932191292	1.0350329890901053	-0.035032989090105326
6.0813704496788015	0.6106608299533062	0.3893391700466938
6.095645967166311	0.3207728835077105	0.6792271164922895
6.109921484653819	0.6370983534470451	0.36290164655295487
6.124197002141329	2.948985713232716	-1.948985713232716
6.138472519628837	1.6675748827432009	-0.6675748827432009
6.152748037116346	1.0690428260892666	-0.0690428260892666
6.167023554603855	1.829253820643072	-0.829253820643072
6.181299072091364	2.4348338095722215	-1.4348338095722215
6.1955745895788725	0.11508317886126954	0.8849168211387305
6.209850107066382	0.9807749536338418	0.019225046366158183
6.22412562455389	0.8308478153797116	0.16915218462028836
6.2384011420414	3.53512521261175	-2.53512521261175
6.252676659528909	1.1178550815277448	-0.11785508152774482
6.266952177016417	0.5300673723126408	0.4699326276873592
6.281227694503927	2.321428973736951	-1.3214289737369511
6.295503211991435	0.20098467838518896	0.799015321614811
6.3097787294789445	1.0723985996027985	-0.07239859960279849
6.324054246966453	2.427069785014374	-1.4270697850143739
6.338329764453962	1.8538786783510999	-0.8538786783510999
6.352605281941471	1.0186811745192885	-0.018681174519288524
6.36688079942898	0.5072151512360158	0.4927848487639842
6.381156316916488	0.9145900483758822	0.0854099516241178
6.395431834403998	1.1382415979737495	-0.13824159797374946
6.409707351891507	0.5519693026135986	0.44803069738640144
6.4239828693790155	0.8126485526730107	0.18735144732698927
6.438258386866525	1.855078117261219	-0.855078117261219
6.452533904354033	0.7399195449217346	0.2600804550782654
6.466809421841543	1.6298267247176752	-0.6298267247176752
6.481084939329051	0.36623669517560703	0.6337633048243929
6.49536045681656	2.0665557090246502	-1.0665557090246502
6.509635974304069	1.3264187862953118	-0.32641878629531185
6.523911491791578	1.4138557902152267	-0.41385579021522667
6.538187009279087	0.10509731026161392	0.894902689738386
6.552462526766596	1.7335142423016197	-0.7335142423016197
6.566738044254105	0.4755095734914986	0.5244904265085014
6.581013561741614	2.7613890829575554	-1.7613890829575554
6.595289079229123	2.210172267590278	-1.210172267590278
6.609564596716631	1.1580498433445336	-0.15804984334453365
6.623840114204141	0.43494997946858915	0.5650500205314108
6.638115631691649	0.6809105274823756	0.31908947251762443
6.6523911491791585	0.37450062369049403	0.625499376309506
6.666666666666667	1.1778937712679374	-0.17789377126793737
6.680942184154176	1.1747297148465004	-0.17472971484650035
6.695217701641685	12.563054221395987	-11.563054221395987
6.709493219129194	3.2963422207279844	-2.2963422207279844
6.723768736616703	1.3658053829520251	-0.36580538295202514
6.738044254104212	1.6790463282274943	-0.6790463282274943
6.752319771591721	0.6035840890238411	0.3964159109761589
6.76659528907923	1.8186001258463125	-0.8186001258463125
6.780870806566739	1.3096685297633248	-0.3096685297633248
6.795146324054247	0.4645576390628206	0.5354423609371795
6.809421841541757	0.5154834199876375	0.48451658001236253
6.823697359029265	0.38328995371107166	0.6167100462889283
6.837972876516774	0.9132485392223368	0.08675146077766316
6.852248394004283	1.4195860053038778	-0.4195860053038778
6.866523911491792	1.1236132270154366	-0.12361322701543664
6.8807994289793015	1.007258638024648	-0.00725863802464799
6.89507494646681	1.418075856565308	-0.418075856565308
6.909350463954319	0.9051590650769404	0.09484093492305956
6.923625981441828	1.541925601779815	-0.5419256017798151
6.937901498929337	1.0792676084326047	-0.07926760843260472
6.9521770164168455	0.6114969872397842	0.3885030127602158
6.966452533904355	1.9111704922150115	-0.9111704922150115
6.980728051391863	0.7165676538066307	0.2834323461933693
6.995003568879373	3.3560031074339975	-2.3560031074339975
7.009279086366882	2.4563169262229088	-1.4563169262229088
7.02355460385439	0.6134539968386059	0.3865460031613941
7.0378301213419	1.3702229146391665	-0.37022291463916646
7.052105638829408	0.8047028799293664	0.1952971200706336
7.066381156316917	1.6976613201922375	-0.6976613201922375
7.080656673804426	3.1396134912596168	-2.1396134912596168
7.094932191291935	0.3049028960947847	0.6950971039052153
7.109207708779444	2.7091362997505546	-1.7091362997505546
7.123483226266953	1.6720203297854337	-0.6720203297854337
7.137758743754461	1.464365579394271	-0.4643655793942709
7.152034261241971	1.5677220262569271	-0.5677220262569271
7.16630977872948	1.9093169809823092	-0.9093169809823092
7.1805852962169885	2.3803628767268017	-1.3803628767268017
7.194860813704498	0.18998370935229195	0.8100162906477081
7.209136331192006	0.31690063648974004	0.68309936351026
7.223411848679516	2.2328697079196025	-1.2328697079196025
7.237687366167024	0.3707553394138977	0.6292446605861023
7.251962883654533	1.3628959084955619	-0.36289590849556186
7.266238401142042	0.6116962547970691	0.3883037452029309
7.280513918629551	1.0769342569876095	-0.07693425698760947
7.2947894361170595	0.35947263508730004	0.6405273649126999
7.309064953604569	11.86996239638953	-10.86996239638953
7.323340471092078	0.8887028059014499	0.1112971940985501
7.337615988579587	1.5103231568901754	-0.5103231568901754
7.351891506067096	1.647138230506356	-0.647138230506356
7.366167023554604	2.1094342137077535	-1.1094342137077535
7.380442541042114	0.422238163251061	0.577761836748939
7.394718058529622	1.0093649239175935	-0.00936492391759347
7.4089935760171315	2.1610992569145453	-1.1610992569145453
7.42326909350464	0.685165878025473	0.314834121974527
7.437544610992149	0.7890402662320167	0.21095973376798327
7.451820128479658	0.2977557525187202	0.7022442474812798
7.466095645967167	1.1030250681584874	-0.10302506815848744
7.480371163454676	0.7286176111911912	0.2713823888088088
7.494646680942185	1.812901272224336	-0.8129012722243361
7.508922198429694	1.650276046262628	-0.650276046262628
7.5231977159172025	1.231873188070552	-0.23187318807055202
7.537473233404712	0.6066469505140417	0.3933530494859583
7.55174875089222	0.8237079398400261	0.1762920601599739
7.56602426837973	4.458515605440566	-3.4585156054405664
7.580299785867238	3.122102561893062	-2.122102561893062
7.594575303354747	0.6615759632067887	0.3384240367932113
7.608850820842256	1.7406136188859291	-0.7406136188859291
7.623126338329765	1.4410275185853674	-0.4410275185853674
7.6374018558172745	1.3350616060637286	-0.3350616060637286
7.651677373304783	2.8673950151572667	-1.8673950151572667
7.665952890792292	3.3279755862362914	-2.3279755862362914
7.680228408279801	2.340375983178909	-1.3403759831789088
7.69450392576731	1.4978336983638911	-0.49783369836389113
7.7087794432548185	0.48052955475933024	0.5194704452406698
7.723054960742328	2.1660619162583084	-1.1660619162583084
7.737330478229836	1.4640609147378223	-0.4640609147378223
7.7516059957173455	0.9269376974087356	0.07306230259126445
7.765881513204855	0.9942939174271924	0.00570608257280758
7.780157030692363	0.4100714072279737	0.5899285927720264
7.794432548179873	1.1641007712472375	-0.16410077124723754
7.808708065667381	0.8913312595353269	0.10866874046467312
7.82298358315489	0.5820128129915946	0.4179871870084054
7.837259100642399	0.8799929123729017	0.12000708762709833
7.851534618129908	0.5070923852494686	0.49290761475053135
7.865810135617417	0.18911753024770692	0.8108824697522931
7.880085653104926	0.6928793659472613	0.3071206340527387
7.894361170592434	2.360306993373532	-1.360306993373532
7.908636688079944	0.9978070668021088	0.002192933197891156
7.922912205567453	1.7824403363467112	-0.7824403363467112
7.9371877230549615	0.8889244629416856	0.11107553705831441
7.951463240542471	1.0719932691569303	-0.07199326915693027
7.965738758029979	4.2644552452736875	-3.2644552452736875
7.9800142755174885	0.507258946838876	0.49274105316112404
7.994289793004997	1.23074257860345	-0.23074257860345004
8.008565310492505	1.441027419527088	-0.441027419527088
8.022840827980016	0.6882038680705295	0.31179613192947053
8.037116345467524	0.564056484993779	0.43594351500622097
8.051391862955033	1.044325960265248	-0.04432596026524793
8.065667380442541	0.44840774853345167	0.5515922514665483
8.079942897930051	3.2563067915753323	-2.2563067915753323
8.09421841541756	1.5474604620431691	-0.5474604620431691
8.108493932905068	0.819634696932785	0.180365303067215
8.122769450392578	0.45500332683335953	0.5449966731666405
8.137044967880087	0.6737717599540715	0.32622824004592854
8.151320485367595	1.214932166176104	-0.2149321661761039
8.165596002855104	0.6870450064177923	0.3129549935822077
8.179871520342614	0.5929104994595648	0.40708950054043525
8.194147037830122	0.3985339115799297	0.6014660884200703
8.20842255531763	0.10460852318319332	0.8953914768168066
8.22269807280514	2.579051679103686	-1.579051679103686
8.23697359029265	0.2228856414289491	0.7771143585710509
8.251249107780158	0.4658141622944229	0.534185837705577
8.265524625267666	1.4122865550410253	-0.4122865550410253
8.279800142755176	2.047462973473778	-1.047462973473778
8.294075660242685	0.8504028074527381	0.1495971925472619
8.308351177730193	4.0811089080697975	-3.0811089080697975
8.322626695217702	0.6032050375549456	0.3967949624450544
8.336902212705212	0.7443948854882967	0.2556051145117033
8.35117773019272	1.2692880592947864	-0.2692880592947864
8.365453247680229	0.9360707134745115	0.06392928652548846
8.379728765167739	1.1612145996738754	-0.16121459967387541
8.394004282655247	1.6986424712485586	-0.6986424712485586
8.408279800142756	1.320701744524902	-0.3207017445249021
8.422555317630264	0.26944247864359383	0.7305575213564062
8.436830835117775	0.5764427930324825	0.42355720696751753
8.451106352605283	0.6012854902625868	0.3987145097374132
8.465381870092791	1.48833076817793	-0.4883307681779301
8.4796573875803	1.1754355060275956	-0.1754355060275956
8.49393290506781	0.8056629279113859	0.19433707208861406
8.508208422555319	2.5692286508867217	-1.5692286508867217
8.522483940042827	0.6054864736541904	0.3945135263458096
8.536759457530337	1.3091959671080087	-0.3091959671080087
8.551034975017846	0.4778931271870765	0.5221068728129235
8.565310492505354	3.9073273864698996	-2.9073273864698996
8.579586009992862	1.2107663428087414	-0.2107663428087414
8.593861527480373	0.133484101383068	0.866515898616932
8.608137044967881	1.2634882327712949	-0.26348823277129485
8.62241256245539	0.8766736721599513	0.12332632784004871
8.636688079942898	1.8445428625959346	-0.8445428625959346
8.650963597430408	0.6544619474074926	0.34553805259250736
8.665239114917917	0.6911417472690312	0.3088582527309688
8.679514632405425	1.1964671037849661	-0.19646710378496612
8.693790149892935	0.8091873253922234	0.19081267460777662
8.708065667380444	1.9140080742427976	-0.9140080742427976
8.722341184867952	1.9337781678965327	-0.9337781678965327
8.73661670235546	0.8789121945506604	0.12108780544933961
8.75089221984297	0.4080784757806644	0.5919215242193356
8.76516773733048	0.6599813360530943	0.3400186639469057
8.779443254817988	1.1742536453295325	-0.17425364532953247
8.793718772305496	1.638235478955051	-0.6382354789550511
8.807994289793006	0.3894143696013572	0.6105856303986428
8.822269807280515	2.1574416048431853	-1.1574416048431853
8.836545324768023	0.9089888450613532	0.09101115493864675
8.850820842255533	1.403004352984358	-0.4030043529843581
8.865096359743042	2.2627799037977643	-1.2627799037977643
8.87937187723055	0.5919406222145912	0.4080593777854088
8.893647394718059	0.5909398558509508	0.40906014414904923
8.907922912205569	0.8943328369043747	0.1056671630956253
8.922198429693077	1.8034512040045303	-0.8034512040045303
8.936473947180586	1.416489362030961	-0.4164893620309611
8.950749464668094	1.452372884229839	-0.4523728842298389
8.965024982155605	1.3456731755238713	-0.34567317552387133
8.979300499643113	0.7372159288158672	0.26278407118413283
8.993576017130621	0.649431752889705	0.350568247110295
9.007851534618132	2.837650799865517	-1.837650799865517
9.02212705210564	0.7316504145986055	0.26834958540139453
9.036402569593148	1.4453343500123035	-0.4453343500123035
9.050678087080657	0.6144582823936147	0.38554171760638534
9.064953604568167	1.734559390545794	-0.7345593905457941
9.079229122055676	9.95399840427738	-8.95399840427738
9.093504639543184	4.766132062728558	-3.766132062728558
9.107780157030692	0.41581016638369134	0.5841898336163087
9.122055674518203	0.08305614174252635	0.9169438582574736
9.136331192005711	0.47152290515292494	0.5284770948470751
9.15060670949322	6.338998521378162	-5.338998521378162
9.16488222698073	0.3459383716326373	0.6540616283673627
9.179157744468238	3.2265423587608555	-2.2265423587608555
9.193433261955747	0.20208816675409377	0.7979118332459062
9.207708779443255	0.6344459827537655	0.3655540172462345
9.221984296930765	3.1504432461509264	-2.1504432461509264
9.236259814418274	0.5739179874242276	0.4260820125757724
9.250535331905782	1.64190673825992	-0.64190673825992
9.26481084939329	1.7433866283779926	-0.7433866283779926
9.2790863668808	0.3864583681319841	0.6135416318680159
9.29336188436831	1.879285881791162	-0.879285881791162
9.307637401855818	0.8689068605370508	0.1310931394629492
9.321912919343328	2.8356997137673954	-1.8356997137673954
9.336188436830836	0.2653085808874471	0.7346914191125529
9.350463954318345	2.763454053757366	-1.763454053757366
9.364739471805853	0.8240454802228417	0.17595451977715826
9.379014989293363	0.5320729750750773	0.46792702492492266
9.393290506780872	1.8458292335871886	-0.8458292335871886
9.40756602426838	0.7793781112620602	0.22062188873793975
9.421841541755889	1.3063304363865686	-0.30633043638656865
9.436117059243399	0.4067346594467145	0.5932653405532855
9.450392576730907	0.4214180099498059	0.5785819900501941
9.464668094218416	0.7228557387272248	0.27714426127277525
9.478943611705926	0.7198044684313499	0.28019553156865007
9.493219129193434	1.4414023325196175	-0.44140233251961747
9.507494646680943	0.995133313487047	0.004866686512952967
9.521770164168451	0.38981576286141445	0.6101842371385855
9.536045681655962	1.9162364636126972	-0.9162364636126972
9.55032119914347	1.8466950977507242	-0.8466950977507242
9.564596716630978	0.5231233223624742	0.47687667763752584
9.578872234118487	0.9426478354589312	0.05735216454106884
9.593147751605997	16.22968628842135	-15.229686288421352
9.607423269093506	0.6946922172963479	0.3053077827036521
9.621698786581014	0.7075943304631004	0.2924056695368996
9.635974304068524	0.730200117970918	0.269799882029082
9.650249821556033	15.572744722598637	-14.572744722598637
9.664525339043541	5.3244971450657665	-4.3244971450657665
9.67880085653105	1.8094398564885579	-0.8094398564885579
9.69307637401856	1.2135162584661259	-0.21351625846612587
9.707351891506068	0.9984365853836911	0.0015634146163089335
9.721627408993577	0.6454273524235844	0.3545726475764156
9.735902926481085	0.7245598615177724	0.2754401384822276
9.750178443968595	1.0091198375751658	-0.009119837575165768
9.764453961456104	1.43901521336283	-0.43901521336283
9.778729478943612	0.7394436113696045	0.26055638863039554
9.793004996431122	0.7783074320044485	0.22169256799555148
9.80728051391863	1.1578366454228	-0.15783664542279996
9.82155603140614	0.5213656813396715	0.47863431866032846
9.835831548893648	1.7587437515880902	-0.7587437515880902
9.850107066381158	0.3302187798816112	0.6697812201183888
9.864382583868666	0.7418402971861934	0.2581597028138066
9.878658101356175	0.3872931541157891	0.6127068458842109
9.892933618843683	1.1235857848300264	-0.12358578483002636
9.907209136331193	0.5567728726037992	0.44322712739620085
9.921484653818702	0.08344713172942553	0.9165528682705745
9.93576017130621	3.4093394812444555	-2.4093394812444555
9.95003568879372	0.493511367292677	0.506488632707323
9.964311206281229	0.22773806635138907	0.772261933648611
9.978586723768737	0.3592685941280863	0.6407314058719137
9.992862241256246	0.8376172003526513	0.1623827996473487
