# Supplementary material for: Terahertz Spectroscopic Analysis of Lactose in Infant Formula: Implications for Detection and Quantification
Source: Molecules. 2022 Aug 8;27(15):5040. doi: 10.3390/molecules27155040 (PMC9370465; doi:10.3390/molecules27155040)
Supplement: Supplementary file 1 [file molecules-27-05040-s001.zip › data/set1_N2_1/frequency_domain/L015.csv]

0.0	0.8865274549932368	0.11347254500676318
0.014275517487508924	0.7760364579917951	0.2239635420082049
0.028551034975017847	1.257900724247501	-0.2579007242475011
0.04282655246252677	0.8241453748618539	0.1758546251381461
0.057102069950035694	1.311632956640992	-0.3116329566409921
0.07137758743754462	1.3174726021213794	-0.3174726021213794
0.08565310492505354	2.6423780429311003	-1.6423780429311003
0.09992862241256247	0.5703906003514185	0.42960939964858147
0.11420413990007139	0.669862764622467	0.33013723537753303
0.12847965738758033	0.9113669625518496	0.08863303744815043
0.14275517487508924	1.3100953555257506	-0.3100953555257506
0.15703069236259815	1.3924551678759665	-0.39245516787596646
0.17130620985010708	0.86846018334272	0.13153981665727998
0.18558172733761602	0.7636825331842769	0.23631746681572308
0.19985724482512493	0.9137784242679113	0.08622157573208866
0.21413276231263384	1.0447269491606526	-0.04472694916065256
0.22840827980014278	1.0440810291521287	-0.04408102915212875
0.24268379728765171	0.9744069306671798	0.02559306933282024
0.25695931477516065	0.899096702707083	0.10090329729291703
0.27123483226266953	0.9460416346534452	0.05395836534655485
0.28551034975017847	0.9796738819310149	0.0203261180689851
0.2997858672376874	0.96361227904211	0.03638772095789
0.3140613847251963	0.928303444650336	0.07169655534966402
0.32833690221270523	0.9089545418247593	0.09104545817524068
0.34261241970021417	0.9492929925579696	0.05070700744203038
0.3568879371877231	0.9821873187639762	0.017812681236023753
0.37116345467523204	0.9794349656772688	0.020565034322731157
0.3854389721627409	0.9464921338564836	0.053507866143516436
0.39971448965024986	0.9190505160792131	0.08094948392078694
0.4139900071377588	0.9091048727962996	0.09089512720370041
0.4282655246252677	0.9153834000453303	0.08461659995466975
0.4425410421127766	0.9349327890629748	0.06506721093702517
0.45681655960028555	0.9512199932062022	0.04878000679379779
0.4710920770877945	0.9550869786982156	0.04491302130178443
0.48536759457530343	0.9446082437933112	0.05539175620668879
0.4996431120628123	0.9073651314171498	0.0926348685828502
0.5139186295503213	0.8412694802057477	0.15873051979425234
0.5281941470378302	0.6837742813093368	0.3162257186906632
0.5424696645253391	0.7836222584753789	0.21637774152462108
0.5567451820128481	0.8826503983491348	0.11734960165086517
0.5710206995003569	0.9195392830544439	0.08046071694555612
0.5852962169878658	0.9453790673822658	0.05462093261773415
0.5995717344753748	0.9529550422817549	0.04704495771824513
0.6138472519628837	0.9394357832772519	0.06056421672274814
0.6281227694503926	0.9193321688626689	0.08066783113733111
0.6423982869379016	0.9050539002980172	0.09494609970198276
0.6566738044254105	0.9067099468276446	0.09329005317235539
0.6709493219129194	0.9177914391897486	0.08220856081025141
0.6852248394004283	0.9345621406067248	0.06543785939327518
0.6995003568879372	0.9508304904767599	0.04916950952324006
0.7137758743754462	0.9555605749492527	0.04443942505074727
0.7280513918629551	0.9417130311891714	0.05828696881082862
0.7423269093504641	0.9183766624464157	0.08162333755358431
0.756602426837973	0.903591935749576	0.09640806425042403
0.7708779443254818	0.8968969716742469	0.10310302832575313
0.7851534618129908	0.9049257678619202	0.09507423213807975
0.7994289793004997	0.9237953386641635	0.07620466133583648
0.8137044967880086	0.9420047199532975	0.05799528004670251
0.8279800142755176	0.9472184151495832	0.05278158485041684
0.8422555317630265	0.9351779117009298	0.06482208829907021
0.8565310492505354	0.9134943062026731	0.08650569379732687
0.8708065667380444	0.8923117988400106	0.10768820115998945
0.8850820842255532	0.8803396417190706	0.11966035828092936
0.8993576017130622	0.8844188237694639	0.1155811762305361
0.9136331192005711	0.8986193928685285	0.10138060713147146
0.92790863668808	0.915243058859735	0.084756941140265
0.942184154175589	0.9270391557378134	0.07296084426218663
0.9564596716630979	0.9217760988952058	0.07822390110479416
0.9707351891506069	0.9046179724000916	0.09538202759990844
0.9850107066381157	0.8851160182782917	0.11488398172170833
0.9992862241256246	0.869945759847214	0.130054240152786
1.0135617416131335	0.8656957511046107	0.13430424889538928
1.0278372591006426	0.8755249309330608	0.12447506906693917
1.0421127765881515	0.8912227451309732	0.10877725486902678
1.0563882940756604	0.901074062057427	0.09892593794257298
1.0706638115631693	0.9030639780060108	0.09693602199398921
1.0849393290506781	0.8906233397434916	0.10937666025650838
1.099214846538187	0.8836761171413686	0.11632388285863138
1.1134903640256961	0.8617657128134533	0.13823428718654673
1.127765881513205	0.8514181502762658	0.14858184972373423
1.1420413990007139	0.8548264656192601	0.14517353438073988
1.1563169164882228	0.8625576556241128	0.1374423443758872
1.1705924339757316	0.8587861926299811	0.14121380737001887
1.1848679514632408	0.823050283951648	0.17694971604835197
1.1991434689507496	0.8025666229999615	0.1974333770000385
1.2134189864382585	0.8224604732605266	0.17753952673947337
1.2276945039257674	0.8291947018257269	0.17080529817427315
1.2419700214132763	0.8267860270775703	0.17321397292242968
1.2562455389007852	0.8343720155467405	0.16562798445325955
1.2705210563882943	0.8455990433819301	0.15440095661806985
1.2847965738758031	0.8515743362770887	0.14842566372291133
1.299072091363312	0.840817186498195	0.15918281350180497
1.313347608850821	0.8094264375024925	0.19057356249750745
1.3276231263383298	0.7640275215056311	0.23597247849436886
1.341898643825839	0.7044379625814358	0.29556203741856424
1.3561741613133478	0.6198381899947175	0.3801618100052825
1.3704496788008567	0.5239795807360291	0.4760204192639709
1.3847251962883655	0.5570757420754472	0.4429242579245528
1.3990007137758744	0.6897444427261465	0.31025555727385346
1.4132762312633835	0.7912307114177156	0.20876928858228438
1.4275517487508924	0.821600415075104	0.17839958492489605
1.4418272662384013	0.8238421809253488	0.17615781907465122
1.4561027837259102	0.811035306122968	0.18896469387703196
1.470378301213419	0.7987913023625475	0.20120869763745253
1.4846538187009282	0.8008853586756418	0.1991146413243582
1.498929336188437	0.8170711046414459	0.18292889535855406
1.513204853675946	0.8380484599871378	0.16195154001286216
1.5274803711634548	0.8535122140675518	0.14648778593244816
1.5417558886509637	0.8585452167660078	0.1414547832339922
1.5560314061384726	0.8441750811773165	0.15582491882268346
1.5703069236259817	0.823296439931744	0.17670356006825605
1.5845824411134906	0.8016879521712186	0.19831204782878142
1.5988579586009994	0.7935756781546414	0.20642432184535864
1.6131334760885083	0.7986018828143413	0.2013981171856587
1.6274089935760172	0.8164166214917469	0.18358337850825313
1.6416845110635263	0.8338386381000187	0.16616136189998132
1.6559600285510352	0.8427977460944776	0.15720225390552245
1.670235546038544	0.869398167603253	0.13060183239674705
1.684511063526053	0.8119652860552665	0.18803471394473348
1.6987865810135618	0.7877549385903401	0.21224506140965993
1.7130620985010707	0.7794395911769202	0.2205604088230798
1.7273376159885798	0.776364134658377	0.22363586534162305
1.7416131334760887	0.7809527378838372	0.21904726211616277
1.7558886509635976	0.7884233965181918	0.21157660348180818
1.7701641684511065	0.7905102508759704	0.20948974912402962
1.7844396859386153	0.7785879527200593	0.22141204727994068
1.7987152034261245	0.7610969149919652	0.2389030850080348
1.8129907209136333	0.7340796700681155	0.2659203299318845
1.8272662384011422	0.7272498387299186	0.27275016127008145
1.841541755888651	0.7334361884032866	0.2665638115967134
1.85581727337616	0.7482304517048785	0.25176954829512155
1.870092790863669	0.7771551690561914	0.22284483094380858
1.884368308351178	0.7812560171843774	0.21874398281562257
1.8986438258386868	0.7826766359470141	0.2173233640529859
1.9129193433261957	0.7749840384261485	0.2250159615738515
1.9271948608137046	0.767679021539919	0.23232097846008104
1.9414703783012137	0.7534183140424497	0.24658168595755026
1.9557458957887226	0.7487303440290061	0.25126965597099393
1.9700214132762315	0.7549626731966876	0.24503732680331236
1.9842969307637404	0.7617093270686361	0.23829067293136386
1.9985724482512492	0.7668967856948128	0.2331032143051872
2.012847965738758	0.7602664013519761	0.2397335986480239
2.027123483226267	0.7484968808060152	0.2515031191939848
2.041399000713776	0.7380573699036345	0.26194263009636554
2.055674518201285	0.716001516209749	0.28399848379025106
2.069950035688794	0.71179371183068	0.28820628816932004
2.084225553176303	0.7159969539542548	0.2840030460457452
2.098501070663812	0.7175279885537609	0.2824720114462391
2.1127765881513207	0.7252803864978962	0.27471961350210383
2.1270521056388296	0.7220854203063419	0.27791457969365807
2.1413276231263385	0.7163727967372343	0.2836272032627657
2.1556031406138474	0.7039773224253433	0.2960226775746567
2.1698786581013563	0.7001502581288026	0.2998497418711974
2.184154175588865	0.6842071021615754	0.31579289783842457
2.198429693076374	0.6903758979869041	0.30962410201309587
2.2127052105638834	0.680288775263119	0.31971122473688096
2.2269807280513922	0.6913065260392035	0.3086934739607965
2.241256245538901	0.6873576005659714	0.3126423994340286
2.25553176302641	0.6827941342989523	0.3172058657010477
2.269807280513919	0.6876746399739314	0.3123253600260686
2.2840827980014278	0.6697912643817042	0.3302087356182958
2.2983583154889367	0.6629245276960085	0.3370754723039915
2.3126338329764455	0.6579709911046892	0.34202900889531085
2.3269093504639544	0.6530411785328103	0.3469588214671897
2.3411848679514633	0.6522442067448836	0.3477557932551164
2.355460385438972	0.6474014534150752	0.35259854658492484
2.3697359029264815	0.6337355009722944	0.36626449902770564
2.3840114204139904	0.6154217715379522	0.3845782284620478
2.3982869379014993	0.6067112434711439	0.3932887565288561
2.412562455389008	0.5943984915186964	0.4056015084813036
2.426837972876517	0.5860339360193544	0.4139660639806456
2.441113490364026	0.5837351894208593	0.41626481057914066
2.455389007851535	0.564898615449054	0.43510138455094605
2.4696645253390437	0.5527100018057587	0.4472899981942413
2.4839400428265526	0.5154016615078391	0.48459833849216094
2.4982155603140614	0.47063183094825833	0.5293681690517417
2.5124910778015703	0.44242247212116464	0.5575775278788353
2.5267665952890797	0.4158216289860358	0.5841783710139642
2.5410421127765885	0.4074169222140501	0.5925830777859499
2.5553176302640974	0.408925631862249	0.591074368137751
2.5695931477516063	0.42156065817555793	0.578439341824442
2.583868665239115	0.446462563281704	0.553537436718296
2.598144182726624	0.471670217569159	0.528329782430841
2.612419700214133	0.5022216485041785	0.4977783514958215
2.626695217701642	0.5104198848307655	0.4895801151692345
2.6409707351891507	0.41362047720295525	0.5863795227970447
2.6552462526766596	0.5399983377881747	0.46000166221182526
2.669521770164169	0.5493491711242929	0.45065082887570707
2.683797287651678	0.5400419157842663	0.4599580842157337
2.6980728051391867	0.5434739757663338	0.45652602423366617
2.7123483226266956	0.5203624699030284	0.47963753009697163
2.7266238401142044	0.5150346118067981	0.4849653881932019
2.7408993576017133	0.4891348528870716	0.5108651471129284
2.755174875089222	0.4649573378723706	0.5350426621276294
2.769450392576731	0.4809634246304725	0.5190365753695275
2.78372591006424	0.45908659311261135	0.5409134068873886
2.798001427551749	0.43836937665829656	0.5616306233417034
2.8122769450392577	0.4310617387848521	0.5689382612151479
2.826552462526767	0.3834569211122419	0.6165430788877582
2.840827980014276	0.37564417441839476	0.6243558255816053
2.855103497501785	0.35285561593167525	0.6471443840683248
2.8693790149892937	0.323545051691274	0.676454948308726
2.8836545324768026	0.3219671081183266	0.6780328918816734
2.8979300499643115	0.3413927212113605	0.6586072787886394
2.9122055674518204	0.3584086363072336	0.6415913636927664
2.9264810849393292	0.3779015152569532	0.6220984847430469
2.940756602426838	0.4202964828009597	0.5797035171990403
2.955032119914347	0.39722976182039355	0.6027702381796065
2.9693076374018563	0.37975449047220516	0.6202455095277948
2.983583154889365	0.43181436895631686	0.5681856310436831
2.997858672376874	0.3765260243515189	0.6234739756484811
3.012134189864383	0.3382569058220007	0.6617430941779994
3.026409707351892	0.39685064216113064	0.6031493578388694
3.0406852248394007	0.4156276551037189	0.5843723448962811
3.0549607423269096	0.41749517292575666	0.5825048270742433
3.0692362598144185	0.40596050597767125	0.5940394940223288
3.0835117773019274	0.42921923562030767	0.5707807643796923
3.0977872947894363	0.40278916030603	0.5972108396939699
3.112062812276945	0.3621844030941146	0.6378155969058854
3.1263383297644545	0.26325574511491806	0.736744254885082
3.1406138472519634	0.2763372748803644	0.7236627251196356
3.1548893647394722	0.2646621195395047	0.7353378804604953
3.169164882226981	0.2797435178028411	0.7202564821971589
3.18344039971449	0.290395614500097	0.709604385499903
3.197715917201999	0.2893610182932345	0.7106389817067655
3.2119914346895078	0.23265048613029543	0.7673495138697046
3.2262669521770166	0.20301121542552125	0.7969887845744787
3.2405424696645255	0.16746629309280586	0.8325337069071941
3.2548179871520344	0.10522823803460647	0.8947717619653935
3.2690935046395433	0.1526330280819823	0.8473669719180177
3.2833690221270526	0.15537317447767524	0.8446268255223248
3.2976445396145615	0.12183647137126963	0.8781635286287304
3.3119200571020704	0.20944352660279456	0.7905564733972055
3.3261955745895793	0.2002472629623564	0.7997527370376436
3.340471092077088	0.25217015801532966	0.7478298419846703
3.354746609564597	0.26259868781769524	0.7374013121823048
3.369022127052106	0.25625393392679235	0.7437460660732076
3.383297644539615	0.2838575693719229	0.716142430628077
3.3975731620271237	0.17469629761969074	0.8253037023803093
3.4118486795146326	0.2519887220490613	0.7480112779509387
3.4261241970021414	0.23131380172426186	0.7686861982757381
3.4403997144896508	0.26202492607875344	0.7379750739212465
3.4546752319771596	0.2520100521716946	0.7479899478283054
3.4689507494646685	0.38407081858026937	0.6159291814197306
3.4832262669521774	0.40480355237752397	0.595196447622476
3.4975017844396863	0.3998024169783628	0.6001975830216373
3.511777301927195	0.382337715694863	0.6176622843051369
3.526052819414704	0.3423711741783294	0.6576288258216706
3.540328336902213	0.4201134066256793	0.5798865933743207
3.554603854389722	0.36063247859610015	0.6393675214038999
3.5688793718772307	0.40208107927770687	0.5979189207222931
3.58315488936474	0.39105967541252346	0.6089403245874765
3.597430406852249	0.4612959435155683	0.5387040564844316
3.611705924339758	0.5280528143485852	0.4719471856514148
3.6259814418272667	0.39336558811173383	0.6066344118882662
3.6402569593147756	0.33622818728423887	0.6637718127157611
3.6545324768022844	0.5086428643668269	0.49135713563317307
3.6688079942897933	0.3095236456646802	0.6904763543353198
3.683083511777302	0.4288222281050871	0.5711777718949129
3.697359029264811	0.4829884292675474	0.5170115707324525
3.71163454675232	0.5804934471777184	0.41950655282228155
3.725910064239829	0.44819267341775215	0.5518073265822478
3.740185581727338	0.38619611858779557	0.6138038814122044
3.754461099214847	0.3000149311006158	0.6999850688993843
3.768736616702356	0.2619047763137752	0.7380952236862248
3.783012134189865	0.2831178606504104	0.7168821393495897
3.7972876516773737	0.37758313372873675	0.6224168662712632
3.8115631691648826	0.4925771697705005	0.5074228302294995
3.8258386866523915	0.5103317612228561	0.48966823877714394
3.8401142041399003	0.540913159492297	0.459086840507703
3.8543897216274092	0.3663041200587597	0.6336958799412403
3.868665239114918	0.15182262474780228	0.8481773752521977
3.8829407566024274	0.14405269968903037	0.8559473003109697
3.8972162740899363	0.2241939053722021	0.7758060946277979
3.911491791577445	0.16939355895447542	0.8306064410455246
3.925767309064954	0.2449095772858155	0.7550904227141845
3.940042826552463	0.19286336369686502	0.8071366363031349
3.954318344039972	0.36550090764596527	0.6344990923540348
3.9685938615274807	0.4868431896155245	0.5131568103844755
3.9828693790149896	0.9273179142683566	0.07268208573164336
3.9971448965024985	0.4390866672171209	0.560913332782879
4.011420413990008	0.09566217085694173	0.9043378291430583
4.025695931477516	0.14094350695506253	0.8590564930449375
4.039971448965026	0.21878102719521747	0.7812189728047825
4.054246966452534	0.30458071496185946	0.6954192850381405
4.068522483940043	0.22080541044754734	0.7791945895524527
4.082798001427552	0.27206815738553436	0.7279318426144656
4.097073518915061	0.452320152831283	0.547679847168717
4.11134903640257	0.42374435794523135	0.5762556420547686
4.125624553890079	0.4051346763144887	0.5948653236855113
4.139900071377588	0.03338578095137982	0.9666142190486202
4.154175588865097	0.18624648726489798	0.813753512735102
4.168451106352606	0.2741353531608532	0.7258646468391468
4.182726623840114	0.39775878474153903	0.602241215258461
4.197002141327624	0.10332723181740829	0.8966727681825917
4.211277658815132	0.5071794096132967	0.49282059038670334
4.2255531763026415	0.3604807093491542	0.6395192906508458
4.23982869379015	0.566999326250915	0.433000673749085
4.254104211277659	0.22736027857722482	0.7726397214227751
4.268379728765169	0.39993127618785834	0.6000687238121416
4.282655246252677	0.2177655652071304	0.7822344347928696
4.296930763740186	0.030610118198814377	0.9693898818011856
4.311206281227695	0.4065360909855067	0.5934639090144933
4.325481798715204	0.521003523368983	0.47899647663101697
4.3397573162027125	0.19920400016789078	0.8007959998321093
4.354032833690222	0.2290437353928422	0.7709562646071578
4.36830835117773	0.021918579408777488	0.9780814205912225
4.38258386866524	0.25064514893635575	0.7493548510636443
4.396859386152748	0.2503015501658535	0.7496984498341466
4.411134903640257	0.3956886294404824	0.6043113705595176
4.425410421127767	0.14746297102289643	0.8525370289771036
4.439685938615275	0.4915332093078447	0.5084667906921553
4.4539614561027845	0.3833856093393754	0.6166143906606246
4.468236973590293	1.259728773788522	-0.2597287737885221
4.482512491077802	0.058652381086653375	0.9413476189133466
4.496788008565311	0.25492554884207436	0.7450744511579257
4.51106352605282	0.92922838101541	0.07077161898458995
4.5253390435403285	0.1913565929955555	0.8086434070044445
4.539614561027838	0.1773589530494061	0.8226410469505939
4.553890078515346	0.35080072903663306	0.6491992709633669
4.5681655960028555	1.5186399915352857	-0.5186399915352857
4.582441113490365	0.8751476169516343	0.12485238304836566
4.596716630977873	0.44306066259465177	0.5569393374053482
4.610992148465383	0.8084575082760671	0.1915424917239329
4.625267665952891	0.3554468084796903	0.6445531915203098
4.6395431834404	0.34667014798792267	0.6533298520120774
4.653818700927909	0.510086137039321	0.48991386296067896
4.668094218415418	0.5362015260385454	0.46379847396145457
4.682369735902927	0.7230858119301676	0.27691418806983237
4.696645253390436	1.9569396153120797	-0.9569396153120797
4.710920770877944	1.1052499291935431	-0.10524992919354315
4.725196288365454	0.7513844078015444	0.24861559219845564
4.739471805852963	1.8980866713915974	-0.8980866713915974
4.7537473233404715	0.1712419105066603	0.8287580894933397
4.768022840827981	0.08856294276962991	0.91143705723037
4.782298358315489	0.3860508586220399	0.6139491413779601
4.7965738758029985	0.8589253025193955	0.14107469748060453
4.810849393290507	0.5612963999581937	0.4387036000418063
4.825124910778016	1.7336706089139062	-0.7336706089139062
4.839400428265525	0.742475988406353	0.257524011593647
4.853675945753034	0.7544126288057902	0.2455873711942098
4.8679514632405425	0.19936282552447654	0.8006371744755234
4.882226980728052	0.17970987260648108	0.8202901273935189
4.896502498215561	1.0213176753448856	-0.0213176753448856
4.91077801570307	0.24411225893002267	0.7558877410699774
4.925053533190579	1.161833116363022	-0.161833116363022
4.939329050678087	0.47380476728895415	0.5261952327110458
4.953604568165597	0.08309682081958883	0.9169031791804112
4.967880085653105	0.5297650472318067	0.47023495276819327
4.9821556031406145	0.9763886563375203	0.023611343662479745
4.996431120628123	0.14012366985396899	0.859876330146031
5.010706638115632	1.216103971429139	-0.21610397142913906
5.024982155603141	0.42501899768680346	0.5749810023131965
5.03925767309065	0.2643933803279678	0.7356066196720322
5.053533190578159	0.22199807855126086	0.7780019214487391
5.067808708065668	0.4035809654976797	0.5964190345023204
5.082084225553177	1.4087129173853954	-0.4087129173853954
5.0963597430406855	1.8249629900579218	-0.8249629900579218
5.110635260528195	1.2733942330924823	-0.27339423309248234
5.124910778015703	2.66883744289949	-1.6688374428994899
5.139186295503213	0.9845367729576487	0.015463227042351257
5.153461812990721	0.45778933901953917	0.5422106609804609
5.16773733047823	0.18001894488188985	0.8199810551181101
5.18201284796574	0.3367297499861207	0.6632702500138793
5.196288365453248	0.42832618375192244	0.5716738162480776
5.2105638829407575	0.9147798736254682	0.0852201263745318
5.224839400428266	3.0588368399163834	-2.0588368399163834
5.239114917915775	0.7546205544835313	0.24537944551646873
5.253390435403284	2.0993607315820877	-1.0993607315820877
5.267665952890793	0.5991276668109915	0.4008723331890085
5.281941470378301	1.1211189324599853	-0.12111893245998528
5.296216987865811	0.5204158634410879	0.4795841365589121
5.310492505353319	0.5004590019104423	0.49954099808955765
5.3247680228408285	0.7680924047974057	0.2319075952025943
5.339043540328338	1.2453922649916658	-0.24539226499166578
5.353319057815846	0.6467883540245558	0.3532116459754442
5.367594575303356	0.39017635559456276	0.6098236444054372
5.381870092790864	0.4885675444729014	0.5114324555270986
5.396145610278373	0.3388749975047536	0.6611250024952464
5.410421127765882	0.15563670149853245	0.8443632985014675
5.424696645253391	2.2607541870317602	-1.2607541870317602
5.4389721627409	2.122981169795253	-1.1229811697952532
5.453247680228409	1.3509452952400673	-0.35094529524006735
5.467523197715917	0.5145574884323006	0.48544251156769935
5.481798715203427	1.170644201517854	-0.17064420151785398
5.496074232690936	0.5876438220276597	0.41235617797234025
5.510349750178444	0.608930199542221	0.39106980045777895
5.524625267665954	0.2713986102342312	0.7286013897657688
5.538900785153462	0.5774583085418256	0.42254169145817444
5.5531763026409715	0.802838644600213	0.19716135539978696
5.56745182012848	0.7755129631188475	0.22448703688115246
5.581727337615989	0.8507296529261263	0.14927034707387365
5.596002855103498	1.440311975637179	-0.44031197563717894
5.610278372591007	0.6477169629020563	0.35228303709794373
5.6245538900785155	0.9804297165038304	0.019570283496169627
5.638829407566025	0.9095243289850925	0.0904756710149075
5.653104925053534	1.0527604950068348	-0.05276049500683477
5.667380442541043	0.45061932663258686	0.5493806733674131
5.681655960028552	1.8343476001755166	-0.8343476001755166
5.69593147751606	0.8356631836076115	0.1643368163923885
5.71020699500357	0.8929629060280508	0.10703709397194916
5.724482512491078	0.6340963094705999	0.3659036905294001
5.738758029978587	0.13132160441167973	0.8686783955883203
5.753033547466096	0.24887536861767987	0.7511246313823201
5.767309064953605	0.8366464619840562	0.16335353801594377
5.781584582441114	1.2263474204030465	-0.22634742040304645
5.795860099928623	2.981251482124974	-1.981251482124974
5.810135617416132	33.938389877691876	-32.938389877691876
5.824411134903641	3.5148009599950454	-2.5148009599950454
5.83868665239115	2.7403149473694217	-1.7403149473694217
5.8529621698786585	0.8220740006720866	0.17792599932791342
5.867237687366168	1.9347808510542166	-0.9347808510542166
5.881513204853676	0.6562603704982705	0.34373962950172954
5.895788722341186	5.243630614861992	-4.243630614861992
5.910064239828694	2.7578965610843276	-1.7578965610843276
5.924339757316203	1.0598861838125255	-0.05988618381252553
5.938615274803713	0.11895262575828447	0.8810473742417155
5.952890792291221	1.0195515701968423	-0.019551570196842283
5.96716630977873	0.18294661739735774	0.8170533826026423
5.981441827266239	1.0787547366966788	-0.07875473669667876
5.995717344753748	1.0022696767414896	-0.00226967674148959
6.009992862241257	0.6576779556600104	0.3423220443399896
6.024268379728766	1.06613552122208	-0.06613552122208
6.038543897216274	0.6267118021075917	0.3732881978924083
6.052819414703784	2.663884420528156	-1.6638844205281562
6.067094932191292	0.7033107668542752	0.2966892331457248
6.0813704496788015	0.7545890441019455	0.2454109558980545
6.095645967166311	0.5725802896619415	0.4274197103380585
6.109921484653819	1.7676179889495718	-0.7676179889495718
6.124197002141329	2.4912283179763044	-1.4912283179763044
6.138472519628837	0.6156430273605414	0.38435697263945856
6.152748037116346	1.0586525219179628	-0.058652521917962774
6.167023554603855	1.5708552035770003	-0.5708552035770003
6.181299072091364	0.681313206238356	0.318686793761644
6.1955745895788725	1.1774805352080526	-0.17748053520805263
6.209850107066382	0.5005942298851513	0.49940577011484866
6.22412562455389	1.5384765963013667	-0.5384765963013667
6.2384011420414	4.651961712880633	-3.6519617128806328
6.252676659528909	1.137114421128102	-0.1371144211281019
6.266952177016417	0.508921167214985	0.49107883278501496
6.281227694503927	2.398120594084397	-1.3981205940843968
6.295503211991435	0.7588810837481953	0.2411189162518047
6.3097787294789445	0.5701668067771997	0.42983319322280034
6.324054246966453	2.1634330920287845	-1.1634330920287845
6.338329764453962	1.6695407877491744	-0.6695407877491744
6.352605281941471	1.644439002327297	-0.644439002327297
6.36688079942898	0.6377298054540304	0.36227019454596965
6.381156316916488	1.5326043456971779	-0.5326043456971779
6.395431834403998	2.8784291114618314	-1.8784291114618314
6.409707351891507	1.4848510393554009	-0.48485103935540086
6.4239828693790155	0.35870335576527385	0.6412966442347261
6.438258386866525	0.2680051762545949	0.731994823745405
6.452533904354033	1.0686466212025536	-0.0686466212025536
6.466809421841543	1.0361082598166511	-0.03610825981665111
6.481084939329051	0.5393039104273014	0.4606960895726986
6.49536045681656	1.5767896346637544	-0.5767896346637544
6.509635974304069	0.5670892042329567	0.4329107957670433
6.523911491791578	0.45008618617143836	0.5499138138285616
6.538187009279087	0.18141365003271007	0.81858634996729
6.552462526766596	0.8042644299813725	0.1957355700186275
6.566738044254105	0.5047914905937086	0.49520850940629135
6.581013561741614	1.360632940913263	-0.3606329409132629
6.595289079229123	1.2105302450636324	-0.21053024506363238
6.609564596716631	0.7190410462311101	0.2809589537688899
6.623840114204141	0.18301117467925965	0.8169888253207404
6.638115631691649	1.926218654818222	-0.9262186548182221
6.6523911491791585	0.0739307826513921	0.9260692173486079
6.666666666666667	0.2592121443595965	0.7407878556404035
6.680942184154176	0.50956839907373	0.49043160092627003
6.695217701641685	10.00210889599744	-9.00210889599744
6.709493219129194	2.1840249931742752	-1.1840249931742752
6.723768736616703	0.8477807954518749	0.1522192045481251
6.738044254104212	2.9645037501607825	-1.9645037501607825
6.752319771591721	1.4217392493879621	-0.42173924938796215
6.76659528907923	1.4450415982143474	-0.4450415982143474
6.780870806566739	1.1291517487231604	-0.12915174872316038
6.795146324054247	1.8875264141085908	-0.8875264141085908
6.809421841541757	0.7901714762749517	0.20982852372504834
6.823697359029265	0.518812370379377	0.481187629620623
6.837972876516774	3.911524824286784	-2.911524824286784
6.852248394004283	4.31474268698881	-3.3147426869888097
6.866523911491792	0.9051126326673459	0.09488736733265413
6.8807994289793015	0.6772181739272561	0.32278182607274386
6.89507494646681	1.4236102664021313	-0.4236102664021313
6.909350463954319	0.1262621892849738	0.8737378107150262
6.923625981441828	1.450247307543114	-0.45024730754311393
6.937901498929337	1.4078118386951293	-0.40781183869512927
6.9521770164168455	0.9686648860529522	0.0313351139470478
6.966452533904355	1.7993394123356419	-0.7993394123356419
6.980728051391863	0.8285586932396919	0.1714413067603081
6.995003568879373	0.4502114670145452	0.5497885329854548
7.009279086366882	1.0779563861059822	-0.07795638610598221
7.02355460385439	0.45392893756436975	0.5460710624356302
7.0378301213419	1.9202680026036296	-0.9202680026036296
7.052105638829408	0.7504852984534678	0.2495147015465322
7.066381156316917	0.5876808194079209	0.41231918059207906
7.080656673804426	3.932444934629459	-2.932444934629459
7.094932191291935	0.6626168058062846	0.33738319419371543
7.109207708779444	1.0682415847014828	-0.06824158470148278
7.123483226266953	1.388157784144209	-0.388157784144209
7.137758743754461	2.652705817848083	-1.6527058178480831
7.152034261241971	2.53463211154157	-1.53463211154157
7.16630977872948	0.4841048097676226	0.5158951902323774
7.1805852962169885	1.2145481010834924	-0.21454810108349243
7.194860813704498	1.2007405464676635	-0.20074054646766348
7.209136331192006	0.67752612313246	0.32247387686754003
7.223411848679516	2.4202310449683933	-1.4202310449683933
7.237687366167024	0.22834130454869025	0.7716586954513097
7.251962883654533	1.370511430007583	-0.3705114300075829
7.266238401142042	0.9645192331470372	0.03548076685296275
7.280513918629551	0.6407861652623504	0.35921383473764956
7.2947894361170595	1.3098149311896028	-0.3098149311896028
7.309064953604569	9.868232246350585	-8.868232246350585
7.323340471092078	1.2527553556709436	-0.25275535567094365
7.337615988579587	0.8839728431057051	0.11602715689429488
7.351891506067096	0.5634347741787729	0.43656522582122714
7.366167023554604	2.112206896623756	-1.1122068966237562
7.380442541042114	0.7119095855310882	0.2880904144689118
7.394718058529622	0.7488549028634162	0.25114509713658384
7.4089935760171315	1.9471989322101357	-0.9471989322101357
7.42326909350464	1.7649624656939433	-0.7649624656939433
7.437544610992149	0.10626569955922198	0.8937343004407781
7.451820128479658	0.5572853829685415	0.44271461703145853
7.466095645967167	0.19321029619047664	0.8067897038095233
7.480371163454676	0.09741768861966855	0.9025823113803314
7.494646680942185	2.499857345865801	-1.4998573458658009
7.508922198429694	0.3549276224798092	0.6450723775201908
7.5231977159172025	0.48861495337828154	0.5113850466217185
7.537473233404712	0.6490852845667259	0.3509147154332741
7.55174875089222	1.2055591571701965	-0.20555915717019646
7.56602426837973	4.058731218282231	-3.0587312182822313
7.580299785867238	0.9897799366888138	0.01022006331118619
7.594575303354747	0.3783872446572976	0.6216127553427024
7.608850820842256	2.4638527638896446	-1.4638527638896446
7.623126338329765	5.897659676376592	-4.897659676376592
7.6374018558172745	3.377614322474035	-2.377614322474035
7.651677373304783	1.4286225455226262	-0.42862254552262624
7.665952890792292	1.2429722175383053	-0.24297221753830534
7.680228408279801	0.1259864885462214	0.8740135114537786
7.69450392576731	1.0093316571058013	-0.009331657105801305
7.7087794432548185	1.693462021313695	-0.693462021313695
7.723054960742328	1.5805265507375597	-0.5805265507375597
7.737330478229836	1.652808996104192	-0.6528089961041921
7.7516059957173455	0.9106270619757619	0.08937293802423807
7.765881513204855	0.44347548177469215	0.5565245182253078
7.780157030692363	0.4093718778436524	0.5906281221563476
7.794432548179873	0.7649051578896681	0.23509484211033194
7.808708065667381	0.6916704507014874	0.30832954929851264
7.82298358315489	2.0125516550218467	-1.0125516550218467
7.837259100642399	1.5823522383429116	-0.5823522383429116
7.851534618129908	0.6081631595987821	0.3918368404012179
7.865810135617417	0.7204046711857133	0.2795953288142867
7.880085653104926	1.234468848838372	-0.23446884883837193
7.894361170592434	0.18691654080662082	0.8130834591933792
7.908636688079944	1.804870561389503	-0.8048705613895031
7.922912205567453	2.1490676961433453	-1.1490676961433453
7.9371877230549615	1.3948084968747099	-0.39480849687470987
7.951463240542471	0.9954804832584833	0.004519516741516738
7.965738758029979	4.440419742890256	-3.4404197428902563
7.9800142755174885	0.9816707426081934	0.018329257391806575
7.994289793004997	0.6791144590672662	0.3208855409327338
8.008565310492505	1.4556669621864697	-0.45566696218646974
8.022840827980016	0.7695260694726318	0.2304739305273682
8.037116345467524	0.3977570063406952	0.6022429936593048
8.051391862955033	1.6449000670535239	-0.6449000670535239
8.065667380442541	1.0842888794326122	-0.08428887943261221
8.079942897930051	3.143730373695564	-2.143730373695564
8.09421841541756	0.4709037341957546	0.5290962658042454
8.108493932905068	0.9655707077150356	0.034429292284964386
8.122769450392578	0.3764438940161046	0.6235561059838954
8.137044967880087	0.2175488210078287	0.7824511789921713
8.151320485367595	0.7134368761100639	0.2865631238899361
8.165596002855104	0.3607407656791938	0.6392592343208062
8.179871520342614	0.5429972807695198	0.4570027192304802
8.194147037830122	0.9429332755781812	0.057066724421818815
8.20842255531763	0.7751361616617998	0.22486383833820023
8.22269807280514	2.0574179892471207	-1.0574179892471207
8.23697359029265	0.6996155099403807	0.3003844900596193
8.251249107780158	0.2583089513565146	0.7416910486434853
8.265524625267666	1.3918440561937373	-0.3918440561937373
8.279800142755176	1.9780163275359992	-0.9780163275359992
8.294075660242685	2.8183556122961013	-1.8183556122961013
8.308351177730193	5.348007250956435	-4.348007250956435
8.322626695217702	0.6035527784908659	0.39644722150913414
8.336902212705212	0.0488381340708257	0.9511618659291743
8.35117773019272	0.7247213257267398	0.27527867427326025
8.365453247680229	1.075512669615894	-0.07551266961589409
8.379728765167739	1.4533395980957255	-0.45333959809572555
8.394004282655247	1.1971642075191504	-0.19716420751915043
8.408279800142756	0.6564768071807037	0.34352319281929633
8.422555317630264	0.4103142537524575	0.5896857462475424
8.436830835117775	0.6364135251018838	0.36358647489811624
8.451106352605283	0.3677464218491725	0.6322535781508275
8.465381870092791	0.5931370810633284	0.4068629189366716
8.4796573875803	0.6377098530295676	0.3622901469704324
8.49393290506781	0.11130638392827173	0.8886936160717283
8.508208422555319	2.7309360398935802	-1.7309360398935802
8.522483940042827	0.4883239290241744	0.5116760709758257
8.536759457530337	0.21101028100004773	0.7889897189999523
8.551034975017846	1.0240330036972178	-0.024033003697217836
8.565310492505354	5.568806389426404	-4.568806389426404
8.579586009992862	0.8881686957826573	0.11183130421734266
8.593861527480373	0.6638711062041	0.33612889379590005
8.608137044967881	0.5544202978543329	0.4455797021456671
8.62241256245539	1.948173805969084	-0.9481738059690841
8.636688079942898	2.09663637312273	-1.0966363731227302
8.650963597430408	0.9239083309928464	0.07609166900715358
8.665239114917917	0.21314140441423515	0.7868585955857649
8.679514632405425	0.7531271561068112	0.24687284389318875
8.693790149892935	0.37702261513684165	0.6229773848631583
8.708065667380444	0.97750276363787	0.02249723636212997
8.722341184867952	0.6710993603095982	0.32890063969040184
8.73661670235546	1.4722179399383657	-0.4722179399383657
8.75089221984297	1.9911926759123866	-0.9911926759123866
8.76516773733048	0.13211023022248883	0.8678897697775112
8.779443254817988	1.1598634782332968	-0.15986347823329683
8.793718772305496	0.29599975501479414	0.7040002449852059
8.807994289793006	1.401475497727702	-0.40147549772770197
8.822269807280515	1.1800341432633583	-0.18003414326335831
8.836545324768023	1.0825053040618522	-0.08250530406185219
8.850820842255533	3.041356774468033	-2.041356774468033
8.865096359743042	1.6669995094847891	-0.6669995094847891
8.87937187723055	1.0353565094517674	-0.03535650945176738
8.893647394718059	1.2833522742033736	-0.2833522742033736
8.907922912205569	1.0553597778157866	-0.055359777815786604
8.922198429693077	2.19012577592853	-1.19012577592853
8.936473947180586	0.3556387982626691	0.6443612017373309
8.950749464668094	2.3399126771291776	-1.3399126771291776
8.965024982155605	0.4737542360103722	0.5262457639896279
8.979300499643113	0.503575951199328	0.49642404880067204
8.993576017130621	0.7236144102555538	0.27638558974444616
9.007851534618132	1.6341491027218775	-0.6341491027218775
9.02212705210564	0.8567598664764543	0.1432401335235457
9.036402569593148	0.7459907124825849	0.25400928751741514
9.050678087080657	1.182407978823142	-0.18240797882314208
9.064953604568167	1.4446474601239843	-0.44464746012398426
9.079229122055676	2.2412530390242162	-1.2412530390242162
9.093504639543184	5.277345597117756	-4.277345597117756
9.107780157030692	0.7845310495851221	0.2154689504148779
9.122055674518203	1.088395756779129	-0.08839575677912892
9.136331192005711	0.3875001920963017	0.6124998079036983
9.15060670949322	3.9922357446961247	-2.9922357446961247
9.16488222698073	0.29500434142205856	0.7049956585779414
9.179157744468238	1.6835850267186394	-0.6835850267186394
9.193433261955747	0.16776861160544757	0.8322313883945525
9.207708779443255	1.143579462394866	-0.14357946239486608
9.221984296930765	3.5743854229878727	-2.5743854229878727
9.236259814418274	0.8507154720196928	0.14928452798030722
9.250535331905782	3.178148426719949	-2.178148426719949
9.26481084939329	0.7953263078239574	0.2046736921760426
9.2790863668808	1.0805357441905785	-0.08053574419057852
9.29336188436831	1.7425056098703566	-0.7425056098703566
9.307637401855818	0.07298307261037247	0.9270169273896275
9.321912919343328	1.159862435424424	-0.15986243542442402
9.336188436830836	0.4501529850262766	0.5498470149737233
9.350463954318345	0.712440280500407	0.287559719499593
9.364739471805853	1.5964422492071102	-0.5964422492071102
9.379014989293363	0.7524475432971354	0.24755245670286463
9.393290506780872	0.9472445788050934	0.052755421194906615
9.40756602426838	0.6539866360636867	0.3460133639363133
9.421841541755889	0.1778340032627731	0.8221659967372269
9.436117059243399	2.600780639717328	-1.6007806397173279
9.450392576730907	1.1819645076665586	-0.18196450766655858
9.464668094218416	0.9626651410087996	0.03733485899120037
9.478943611705926	0.28850218850636344	0.7114978114936366
9.493219129193434	1.7189554767662103	-0.7189554767662103
9.507494646680943	1.006586687987275	-0.0065866879872749085
9.521770164168451	0.534038429979981	0.46596157002001903
9.536045681655962	0.9670508167374676	0.03294918326253238
9.55032119914347	1.9839833189860474	-0.9839833189860474
9.564596716630978	0.08483912057915663	0.9151608794208433
9.578872234118487	0.38095894915469675	0.6190410508453033
9.593147751605997	10.130329525957812	-9.130329525957812
9.607423269093506	0.4895441590442056	0.5104558409557944
9.621698786581014	0.7878357434751081	0.2121642565248919
9.635974304068524	0.6156545010676111	0.3843454989323889
9.650249821556033	11.438719697433646	-10.438719697433646
9.664525339043541	6.047835338704756	-5.047835338704756
9.67880085653105	0.7259947192485319	0.2740052807514681
9.69307637401856	0.865364524705362	0.13463547529463804
9.707351891506068	0.8202224238694272	0.17977757613057277
9.721627408993577	0.5926138875280579	0.4073861124719421
9.735902926481085	0.8482712855754948	0.1517287144245052
9.750178443968595	0.9252665735179311	0.07473342648206893
9.764453961456104	0.6910531164969196	0.3089468835030804
9.778729478943612	1.5006834719176538	-0.5006834719176538
9.793004996431122	1.4193590296024317	-0.41935902960243165
9.80728051391863	0.6696252913057508	0.33037470869424923
9.82155603140614	0.34651169099690515	0.6534883090030948
9.835831548893648	2.125591051785179	-1.1255910517851788
9.850107066381158	0.2939232692610225	0.7060767307389775
9.864382583868666	0.8106656023381325	0.18933439766186755
9.878658101356175	0.7329767611908026	0.2670232388091974
9.892933618843683	1.041525611180903	-0.04152561118090303
9.907209136331193	0.3284821105650412	0.6715178894349588
9.921484653818702	0.5410398765192632	0.4589601234807368
9.93576017130621	1.2437737708759515	-0.24377377087595153
9.95003568879372	0.8748230464610044	0.1251769535389956
9.964311206281229	0.334020018830089	0.665979981169911
9.978586723768737	0.9426474147690039	0.05735258523099607
9.992862241256246	0.37306994723662473	0.6269300527633752
