# Supplementary material for: Terahertz Spectroscopic Analysis of Lactose in Infant Formula: Implications for Detection and Quantification
Source: Molecules. 2022 Aug 8;27(15):5040. doi: 10.3390/molecules27155040 (PMC9370465; doi:10.3390/molecules27155040)
Supplement: Supplementary file 1 [file molecules-27-05040-s001.zip › data/set1_N2_1/frequency_domain/L020.csv]

0.0	0.85417461583822	0.14582538416178004
0.014275517487508924	0.673267108906017	0.32673289109398296
0.028551034975017847	1.1559351303944092	-0.1559351303944092
0.04282655246252677	0.7685593592021122	0.23144064079788784
0.057102069950035694	1.2954787504536867	-0.29547875045368666
0.07137758743754462	1.2959846518701428	-0.2959846518701428
0.08565310492505354	2.73994236050273	-1.73994236050273
0.09992862241256247	0.5459723999457377	0.45402760005426235
0.11420413990007139	0.673025764983913	0.326974235016087
0.12847965738758033	0.9268034279710492	0.0731965720289508
0.14275517487508924	1.3296321262458903	-0.32963212624589033
0.15703069236259815	1.4085139049086135	-0.4085139049086135
0.17130620985010708	0.8804213371575695	0.11957866284243046
0.18558172733761602	0.7664847498291439	0.23351525017085606
0.19985724482512493	0.9104273511521502	0.08957264884784977
0.21413276231263384	1.0190432546619426	-0.019043254661942566
0.22840827980014278	1.0348725555138178	-0.03487255551381785
0.24268379728765171	0.971327411993464	0.02867258800653605
0.25695931477516065	0.926269146753539	0.073730853246461
0.27123483226266953	0.9728583639747715	0.027141636025228455
0.28551034975017847	0.9986732874327732	0.0013267125672268287
0.2997858672376874	0.9669108807722786	0.0330891192277214
0.3140613847251963	0.9103833447596036	0.08961665524039641
0.32833690221270523	0.8854935519745694	0.11450644802543064
0.34261241970021417	0.9244452436420477	0.07555475635795228
0.3568879371877231	0.9763915628913501	0.023608437108649905
0.37116345467523204	0.9954324383538948	0.004567561646105167
0.3854389721627409	0.9780733882037784	0.021926611796221573
0.39971448965024986	0.9483731311585908	0.05162686884140921
0.4139900071377588	0.9232829960941389	0.07671700390586111
0.4282655246252677	0.9053460254285811	0.09465397457141889
0.4425410421127766	0.9042446436118107	0.09575535638818933
0.45681655960028555	0.9122451737750265	0.08775482622497355
0.4710920770877945	0.9287229148297425	0.07127708517025755
0.48536759457530343	0.9423883596889256	0.05761164031107435
0.4996431120628123	0.9193089579979971	0.08069104200200294
0.5139186295503213	0.8306659507708428	0.16933404922915718
0.5281941470378302	0.6198669724824559	0.3801330275175441
0.5424696645253391	0.7534196120308262	0.2465803879691738
0.5567451820128481	0.8612003392517057	0.1387996607482943
0.5710206995003569	0.8803920593806741	0.11960794061932589
0.5852962169878658	0.9038847071956745	0.09611529280432551
0.5995717344753748	0.9309538805011348	0.06904611949886519
0.6138472519628837	0.9503043668334442	0.049695633166555786
0.6281227694503926	0.9558309865202675	0.044169013479732455
0.6423982869379016	0.9464201084368037	0.053579891563196314
0.6566738044254105	0.9285656722501131	0.0714343277498869
0.6709493219129194	0.9059271834534768	0.09407281654652322
0.6852248394004283	0.8948824647005249	0.1051175352994751
0.6995003568879372	0.8975590057337098	0.10244099426629016
0.7137758743754462	0.9139759220924825	0.08602407790751754
0.7280513918629551	0.9326023832749917	0.06739761672500832
0.7423269093504641	0.9423300363685316	0.05766996363146837
0.756602426837973	0.94007886873981	0.05992113126019005
0.7708779443254818	0.921651941382123	0.07834805861787697
0.7851534618129908	0.8976121172370994	0.10238788276290056
0.7994289793004997	0.8786186556656117	0.1213813443343883
0.8137044967880086	0.8737601777232712	0.1262398222767288
0.8279800142755176	0.8823301413016693	0.11766985869833069
0.8422555317630265	0.8981215178747589	0.10187848212524109
0.8565310492505354	0.9163177211484689	0.08368227885153112
0.8708065667380444	0.9251041725155921	0.07489582748440793
0.8850820842255532	0.9138312544265047	0.0861687455734953
0.8993576017130622	0.8910180827906062	0.10898191720939376
0.9136331192005711	0.8667068208189027	0.1332931791810973
0.92790863668808	0.84834977935467	0.15165022064532996
0.942184154175589	0.8448653179431791	0.1551346820568209
0.9564596716630979	0.8551561653972997	0.14484383460270034
0.9707351891506069	0.8722772178398117	0.1277227821601883
0.9850107066381157	0.886719521220313	0.11328047877968705
0.9992862241256246	0.8895107541264053	0.11048924587359465
1.0135617416131335	0.8748775273926439	0.1251224726073561
1.0278372591006426	0.8505826889539939	0.14941731104600608
1.0421127765881515	0.8290756527481831	0.17092434725181693
1.0563882940756604	0.8159956633085068	0.1840043366914932
1.0706638115631693	0.8172162377552786	0.18278376224472137
1.0849393290506781	0.8286226271804306	0.17137737281956944
1.099214846538187	0.8539745213442493	0.14602547865575066
1.1134903640256961	0.8520871515362186	0.1479128484637814
1.127765881513205	0.8379844291374946	0.1620155708625054
1.1420413990007139	0.8111056268272646	0.18889437317273539
1.1563169164882228	0.7782510496092019	0.22174895039079812
1.1705924339757316	0.7451637211889475	0.25483627881105253
1.1848679514632408	0.7041484984380508	0.29585150156194917
1.1991434689507496	0.7006287664731926	0.2993712335268074
1.2134189864382585	0.7489195091380881	0.25108049086191186
1.2276945039257674	0.7847167537088261	0.2152832462911739
1.2419700214132763	0.7939027697950584	0.20609723020494164
1.2562455389007852	0.7811806347897033	0.21881936521029666
1.2705210563882943	0.7522624918619228	0.24773750813807716
1.2847965738758031	0.7208285101337913	0.27917148986620866
1.299072091363312	0.6913854202104867	0.30861457978951334
1.313347608850821	0.6630512440305587	0.3369487559694413
1.3276231263383298	0.6250692800584354	0.37493071994156457
1.341898643825839	0.5602207021210693	0.43977929787893066
1.3561741613133478	0.4518733904532763	0.5481266095467237
1.3704496788008567	0.35783414034169797	0.642165859658302
1.3847251962883655	0.40949187617130095	0.5905081238286991
1.3990007137758744	0.5681295198062913	0.43187048019370866
1.4132762312633835	0.6786372813173812	0.3213627186826188
1.4275517487508924	0.7012279866555811	0.29877201334441894
1.4418272662384013	0.7082626195111859	0.29173738048881415
1.4561027837259102	0.7138755149995538	0.2861244850004462
1.470378301213419	0.7261425239181212	0.2738574760818788
1.4846538187009282	0.7414993267279116	0.25850067327208837
1.498929336188437	0.7526404261368832	0.2473595738631168
1.513204853675946	0.7527554890868388	0.24724451091316124
1.5274803711634548	0.742657141814206	0.25734285818579405
1.5417558886509637	0.7260418340821886	0.2739581659178114
1.5560314061384726	0.7106097350221939	0.28939026497780607
1.5703069236259817	0.7039633890917422	0.29603661090825784
1.5845824411134906	0.7051725411576025	0.29482745884239747
1.5988579586009994	0.7116107581653864	0.28838924183461356
1.6131334760885083	0.7162185441865008	0.28378145581349923
1.6274089935760172	0.7162138000761269	0.2837861999238731
1.6416845110635263	0.708827262867352	0.291172737132648
1.6559600285510352	0.6989261385666088	0.3010738614333912
1.670235546038544	0.7160340240699198	0.2839659759300802
1.684511063526053	0.6720043076103631	0.3279956923896369
1.6987865810135618	0.6645339287088742	0.3354660712911258
1.7130620985010707	0.6655361730840083	0.33446382691599175
1.7273376159885798	0.6653407971108958	0.3346592028891042
1.7416131334760887	0.6562522197708124	0.3437477802291876
1.7558886509635976	0.6424840601476044	0.3575159398523956
1.7701641684511065	0.624437375260731	0.37556262473926905
1.7844396859386153	0.6050984550781683	0.3949015449218317
1.7987152034261245	0.5871280566275221	0.4128719433724779
1.8129907209136333	0.5705805958059745	0.42941940419402547
1.8272662384011422	0.5761381996935236	0.42386180030647636
1.841541755888651	0.5962194255144322	0.4037805744855678
1.85581727337616	0.6115629017446205	0.38843709825537953
1.870092790863669	0.6331811372685814	0.3668188627314186
1.884368308351178	0.6273772072328238	0.37262279276717625
1.8986438258386868	0.6220012446416627	0.37799875535833727
1.9129193433261957	0.6129157471054532	0.38708425289454684
1.9271948608137046	0.6101773545841819	0.3898226454158181
1.9414703783012137	0.6033157449333276	0.3966842550666724
1.9557458957887226	0.5981509804425647	0.40184901955743535
1.9700214132762315	0.5966418859891747	0.40335811401082533
1.9842969307637404	0.6014924904442175	0.3985075095557825
1.9985724482512492	0.5999286195750696	0.4000713804249304
2.012847965738758	0.5953884432604769	0.4046115567395231
2.027123483226267	0.5880053370235099	0.4119946629764901
2.041399000713776	0.5798381724220766	0.4201618275779234
2.055674518201285	0.5667743965873818	0.4332256034126182
2.069950035688794	0.5602833358219829	0.43971666417801714
2.084225553176303	0.5498903224025445	0.45010967759745546
2.098501070663812	0.5422790547937759	0.4577209452062241
2.1127765881513207	0.5463572149650955	0.4536427850349045
2.1270521056388296	0.5333536510712965	0.4666463489287035
2.1413276231263385	0.5244759200710427	0.4755240799289573
2.1556031406138474	0.5138537815187626	0.4861462184812374
2.1698786581013563	0.514406463744648	0.48559353625535195
2.184154175588865	0.4978025187671518	0.5021974812328482
2.198429693076374	0.502278091344471	0.497721908655529
2.2127052105638834	0.49220055167479365	0.5077994483252064
2.2269807280513922	0.49613704937328046	0.5038629506267196
2.241256245538901	0.4867034875050555	0.5132965124949445
2.25553176302641	0.48159995581624254	0.5184000441837575
2.269807280513919	0.48591606705746604	0.514083932942534
2.2840827980014278	0.4701761828039186	0.5298238171960814
2.2983583154889367	0.459087179311422	0.540912820688578
2.3126338329764455	0.4501423555757857	0.5498576444242143
2.3269093504639544	0.43975753625562425	0.5602424637443757
2.3411848679514633	0.4364015347863354	0.5635984652136645
2.355460385438972	0.4188572913108548	0.5811427086891452
2.3697359029264815	0.4082726014453359	0.591727398554664
2.3840114204139904	0.3961532771476438	0.6038467228523562
2.3982869379014993	0.385373110836427	0.614626889163573
2.412562455389008	0.3729407813422578	0.6270592186577422
2.426837972876517	0.3687637444614241	0.6312362555385759
2.441113490364026	0.3621845727391183	0.6378154272608817
2.455389007851535	0.347515584482635	0.652484415517365
2.4696645253390437	0.33613352398456964	0.6638664760154304
2.4839400428265526	0.2989375735358736	0.7010624264641264
2.4982155603140614	0.26159146091995544	0.7384085390800446
2.5124910778015703	0.2350200413884527	0.7649799586115473
2.5267665952890797	0.22280933665801153	0.7771906633419885
2.5410421127765885	0.22366563279601423	0.7763343672039857
2.5553176302640974	0.22703141758105558	0.7729685824189444
2.5695931477516063	0.24552443815445088	0.7544755618455491
2.583868665239115	0.26565781725036786	0.7343421827496321
2.598144182726624	0.29541442150644526	0.7045855784935547
2.612419700214133	0.3086297736405571	0.6913702263594429
2.626695217701642	0.3244271794445343	0.6755728205554656
2.6409707351891507	0.2913377573871604	0.7086622426128396
2.6552462526766596	0.34053187147067954	0.6594681285293205
2.669521770164169	0.3461458825618419	0.653854117438158
2.683797287651678	0.3536421434000805	0.6463578565999195
2.6980728051391867	0.3471166959872738	0.6528833040127262
2.7123483226266956	0.3364458956069482	0.6635541043930517
2.7266238401142044	0.32312864056926166	0.6768713594307383
2.7408993576017133	0.3013684890954914	0.6986315109045086
2.755174875089222	0.28188843881155917	0.7181115611884408
2.769450392576731	0.25949772481553	0.74050227518447
2.78372591006424	0.2763076699572141	0.7236923300427859
2.798001427551749	0.26215473034318576	0.7378452696568143
2.8122769450392577	0.26355812390276995	0.73644187609723
2.826552462526767	0.23752679041160335	0.7624732095883966
2.840827980014276	0.22955679721759756	0.7704432027824024
2.855103497501785	0.21701558786849065	0.7829844121315094
2.8693790149892937	0.18969016122186472	0.8103098387781353
2.8836545324768026	0.19544453169756265	0.8045554683024374
2.8979300499643115	0.1971313640911312	0.8028686359088688
2.9122055674518204	0.2374733984157919	0.762526601584208
2.9264810849393292	0.24514361955955763	0.7548563804404423
2.940756602426838	0.2724201475438375	0.7275798524561625
2.955032119914347	0.29945734049350026	0.7005426595064997
2.9693076374018563	0.3360132454886161	0.6639867545113839
2.983583154889365	0.3375973378803209	0.662402662119679
2.997858672376874	0.2709685996826463	0.7290314003173537
3.012134189864383	0.25832815168978834	0.7416718483102116
3.026409707351892	0.2954629283407806	0.7045370716592194
3.0406852248394007	0.29726929816141795	0.702730701838582
3.0549607423269096	0.30122151131473285	0.6987784886852672
3.0692362598144185	0.29927148825462896	0.700728511745371
3.0835117773019274	0.34391354414077574	0.6560864558592243
3.0977872947894363	0.2890927406030572	0.7109072593969428
3.112062812276945	0.24139084810850134	0.7586091518914987
3.1263383297644545	0.23395521805118183	0.7660447819488182
3.1406138472519634	0.15302388788915894	0.846976112110841
3.1548893647394722	0.149470716773434	0.8505292832265661
3.169164882226981	0.11627529513236759	0.8837247048676324
3.18344039971449	0.18267248022755322	0.8173275197724468
3.197715917201999	0.1497676296906477	0.8502323703093523
3.2119914346895078	0.12977627881455803	0.870223721185442
3.2262669521770166	0.0949029448839792	0.9050970551160208
3.2405424696645255	0.0803227927614425	0.9196772072385575
3.2548179871520344	0.057311046065606996	0.942688953934393
3.2690935046395433	0.05617029853840851	0.9438297014615915
3.2833690221270526	0.03762840494216979	0.9623715950578302
3.2976445396145615	0.01748313305950567	0.9825168669404943
3.3119200571020704	0.06331595214504265	0.9366840478549574
3.3261955745895793	0.10141987558312515	0.8985801244168748
3.340471092077088	0.11905491640134522	0.8809450835986548
3.354746609564597	0.1641187901452079	0.8358812098547921
3.369022127052106	0.16587392405928045	0.8341260759407195
3.383297644539615	0.1669601838956507	0.8330398161043493
3.3975731620271237	0.14691028152579858	0.8530897184742015
3.4118486795146326	0.0974336037843879	0.9025663962156121
3.4261241970021414	0.09870200049231624	0.9012979995076837
3.4403997144896508	0.13485441088382882	0.8651455891161712
3.4546752319771596	0.19426856479277413	0.8057314352072259
3.4689507494646685	0.18299043551974492	0.8170095644802551
3.4832262669521774	0.2790171897356946	0.7209828102643054
3.4975017844396863	0.36117283881308826	0.6388271611869117
3.511777301927195	0.3251903019864122	0.6748096980135878
3.526052819414704	0.31286354483308515	0.6871364551669148
3.540328336902213	0.28660950638258	0.71339049361742
3.554603854389722	0.24125522048057377	0.7587447795194262
3.5688793718772307	0.360998135801686	0.639001864198314
3.58315488936474	0.4057148843327187	0.5942851156672813
3.597430406852249	0.4162136193364565	0.5837863806635435
3.611705924339758	0.44249173701212713	0.5575082629878729
3.6259814418272667	0.3788389424978024	0.6211610575021975
3.6402569593147756	0.30724302555170563	0.6927569744482944
3.6545324768022844	0.473527077435004	0.526472922564996
3.6688079942897933	0.3222590454775866	0.6777409545224133
3.683083511777302	0.43095296677986067	0.5690470332201394
3.697359029264811	0.508989099708233	0.49101090029176697
3.71163454675232	0.37768355515114527	0.6223164448488547
3.725910064239829	0.3688647140449247	0.6311352859550753
3.740185581727338	0.3282039888644555	0.6717960111355445
3.754461099214847	0.2412245848326685	0.7587754151673315
3.768736616702356	0.20535850049351118	0.7946414995064888
3.783012134189865	0.23421521549961394	0.765784784500386
3.7972876516773737	0.412640779788132	0.587359220211868
3.8115631691648826	0.5076942582129089	0.4923057417870911
3.8258386866523915	0.26483963699004226	0.7351603630099577
3.8401142041399003	0.45930245200733716	0.5406975479926628
3.8543897216274092	0.293649002825231	0.706350997174769
3.868665239114918	0.30260099126805234	0.6973990087319477
3.8829407566024274	0.15185868711112074	0.8481413128888793
3.8972162740899363	0.05074461732713498	0.949255382672865
3.911491791577445	0.18247670976241667	0.8175232902375833
3.925767309064954	0.16439632484769162	0.8356036751523084
3.940042826552463	0.2546579313906728	0.7453420686093273
3.954318344039972	0.3530326654084445	0.6469673345915554
3.9685938615274807	0.2777836090888139	0.7222163909111861
3.9828693790149896	1.8950901037208383	-0.8950901037208383
3.9971448965024985	0.37970685465386533	0.6202931453461347
4.011420413990008	0.09168790138851908	0.9083120986114809
4.025695931477516	0.10692911286305125	0.8930708871369487
4.039971448965026	0.10173970382576067	0.8982602961742393
4.054246966452534	0.22222561900712604	0.777774380992874
4.068522483940043	0.5339312265624717	0.4660687734375283
4.082798001427552	0.405486973290921	0.594513026709079
4.097073518915061	0.20889450069676654	0.7911054993032335
4.11134903640257	0.5764569846995873	0.4235430153004127
4.125624553890079	0.21585219371074535	0.7841478062892546
4.139900071377588	0.36651206717302187	0.6334879328269781
4.154175588865097	0.12825681822315224	0.8717431817768477
4.168451106352606	0.6047866918421917	0.3952133081578083
4.182726623840114	0.22988766806771035	0.7701123319322897
4.197002141327624	0.1327764617948663	0.8672235382051336
4.211277658815132	0.3010549175137217	0.6989450824862783
4.2255531763026415	0.49332034566820937	0.5066796543317906
4.23982869379015	0.32610360078167416	0.6738963992183258
4.254104211277659	0.21046507390043648	0.7895349260995635
4.268379728765169	0.1298176579648053	0.8701823420351947
4.282655246252677	0.14831654075683073	0.8516834592431692
4.296930763740186	0.22383352514799118	0.7761664748520088
4.311206281227695	0.3562007340175815	0.6437992659824185
4.325481798715204	0.15573857873465796	0.8442614212653421
4.3397573162027125	0.23856086079502725	0.7614391392049727
4.354032833690222	0.3151198266398352	0.6848801733601648
4.36830835117773	0.22452518130213686	0.7754748186978632
4.38258386866524	0.4747131509578156	0.5252868490421845
4.396859386152748	0.7030173867644013	0.2969826132355987
4.411134903640257	0.7370173044537183	0.26298269554628173
4.425410421127767	0.5667580136845477	0.4332419863154523
4.439685938615275	0.08518200121459314	0.9148179987854068
4.4539614561027845	0.39696248087464503	0.603037519125355
4.468236973590293	0.6716960792019454	0.3283039207980546
4.482512491077802	0.2531754094404867	0.7468245905595132
4.496788008565311	0.2689481272116445	0.7310518727883555
4.51106352605282	1.5637675829006101	-0.5637675829006101
4.5253390435403285	0.4373510256694497	0.5626489743305503
4.539614561027838	0.37077539489152533	0.6292246051084747
4.553890078515346	0.32792220579178527	0.6720777942082148
4.5681655960028555	0.8939176904477645	0.10608230955223552
4.582441113490365	1.0487983508908192	-0.04879835089081919
4.596716630977873	0.2997586344564899	0.70024136554351
4.610992148465383	0.9774845793657608	0.02251542063423917
4.625267665952891	0.39580171082689014	0.6041982891731099
4.6395431834404	0.4062443068283183	0.5937556931716816
4.653818700927909	0.46940865656626884	0.5305913434337312
4.668094218415418	0.37608944993066457	0.6239105500693354
4.682369735902927	4.2247429309922335	-3.2247429309922335
4.696645253390436	0.5494983769549096	0.45050162304509045
4.710920770877944	1.079464649003486	-0.07946464900348604
4.725196288365454	0.3749703507993803	0.6250296492006198
4.739471805852963	2.9842757814463994	-1.9842757814463994
4.7537473233404715	0.23827733221355643	0.7617226677864436
4.768022840827981	0.474837848475837	0.525162151524163
4.782298358315489	0.4964768778448153	0.5035231221551847
4.7965738758029985	0.8713435769388896	0.12865642306111036
4.810849393290507	0.4353724755680867	0.5646275244319132
4.825124910778016	1.283135815851824	-0.283135815851824
4.839400428265525	1.0571642763594096	-0.05716427635940957
4.853675945753034	0.5603054445501243	0.4396945554498757
4.8679514632405425	0.944581113608127	0.05541888639187298
4.882226980728052	0.4720507121102151	0.5279492878897849
4.896502498215561	1.2569798894896151	-0.25697988948961514
4.91077801570307	0.7047183955634558	0.29528160443654417
4.925053533190579	0.7642618405314195	0.23573815946858045
4.939329050678087	0.3877161943017194	0.6122838056982807
4.953604568165597	0.7626554243596517	0.23734457564034828
4.967880085653105	1.4484558254222852	-0.44845582542228524
4.9821556031406145	0.7217724861999201	0.27822751380007993
4.996431120628123	0.4798023093389481	0.5201976906610519
5.010706638115632	0.6506919467621236	0.3493080532378764
5.024982155603141	0.4406130147914709	0.5593869852085291
5.03925767309065	0.439719300275521	0.560280699724479
5.053533190578159	0.46171558882600094	0.5382844111739991
5.067808708065668	0.45081832414518697	0.549181675854813
5.082084225553177	2.1053862677110997	-1.1053862677110997
5.0963597430406855	2.444118754392367	-1.4441187543923668
5.110635260528195	1.4955700088711823	-0.4955700088711823
5.124910778015703	3.662156863478227	-2.662156863478227
5.139186295503213	0.42658411973194255	0.5734158802680575
5.153461812990721	0.5828279928818021	0.4171720071181979
5.16773733047823	1.272356737868759	-0.272356737868759
5.18201284796574	0.5988831952693671	0.40111680473063294
5.196288365453248	0.7261089854799802	0.27389101452001985
5.2105638829407575	0.7083776424234071	0.29162235757659294
5.224839400428266	2.3647637479917085	-1.3647637479917085
5.239114917915775	1.2723597718170703	-0.2723597718170703
5.253390435403284	1.2982056411097436	-0.29820564110974357
5.267665952890793	0.1334189651213242	0.8665810348786758
5.281941470378301	0.5764512352018788	0.4235487647981212
5.296216987865811	0.44902323452429793	0.5509767654757021
5.310492505353319	0.5630688700043877	0.43693112999561234
5.3247680228408285	1.3898376813376971	-0.38983768133769714
5.339043540328338	0.3736701805426853	0.6263298194573147
5.353319057815846	1.2123178246212305	-0.2123178246212305
5.367594575303356	0.6773683228274843	0.32263167717251573
5.381870092790864	0.4567316832467059	0.5432683167532941
5.396145610278373	0.5488913081874285	0.4511086918125715
5.410421127765882	0.6231850055652223	0.37681499443477773
5.424696645253391	1.5008039221774512	-0.5008039221774512
5.4389721627409	0.15851916509503078	0.8414808349049692
5.453247680228409	0.5107690903632719	0.4892309096367281
5.467523197715917	0.261964325656436	0.738035674343564
5.481798715203427	0.48695231099418107	0.5130476890058189
5.496074232690936	0.5144632905485976	0.48553670945140237
5.510349750178444	0.38292041607471955	0.6170795839252805
5.524625267665954	0.42370467115852833	0.5762953288414716
5.538900785153462	2.3985187592999915	-1.3985187592999915
5.5531763026409715	0.5898685651498997	0.4101314348501003
5.56745182012848	3.7913544325575677	-2.7913544325575677
5.581727337615989	0.8968444875519049	0.10315551244809507
5.596002855103498	0.45600352419165313	0.5439964758083469
5.610278372591007	0.1490574628269254	0.8509425371730746
5.6245538900785155	1.2593790413272725	-0.2593790413272725
5.638829407566025	0.45628534680963073	0.5437146531903693
5.653104925053534	0.24352789311741285	0.7564721068825871
5.667380442541043	1.5593844909032326	-0.5593844909032326
5.681655960028552	1.2733965084284544	-0.2733965084284544
5.69593147751606	0.5221633744032089	0.4778366255967911
5.71020699500357	0.6704402095273371	0.32955979047266293
5.724482512491078	0.2818659423924955	0.7181340576075045
5.738758029978587	1.1651025619763544	-0.16510256197635442
5.753033547466096	0.4887344699341783	0.5112655300658218
5.767309064953605	0.3582215061181203	0.6417784938818797
5.781584582441114	0.9015335257405914	0.09846647425940858
5.795860099928623	11.956201582530566	-10.956201582530566
5.810135617416132	18.7212873124923	-17.7212873124923
5.824411134903641	1.6739246725920849	-0.6739246725920849
5.83868665239115	2.1219259910558277	-1.1219259910558277
5.8529621698786585	0.2888562663665914	0.7111437336334085
5.867237687366168	2.197768218349449	-1.1977682183494491
5.881513204853676	1.1034580325765537	-0.10345803257655373
5.895788722341186	6.050386920205698	-5.050386920205698
5.910064239828694	1.3117025476251545	-0.3117025476251545
5.924339757316203	0.4724594538515727	0.5275405461484273
5.938615274803713	0.6658079138890709	0.3341920861109291
5.952890792291221	1.4480786587257763	-0.44807865872577635
5.96716630977873	0.2375866882904833	0.7624133117095167
5.981441827266239	0.27872531027407577	0.7212746897259242
5.995717344753748	1.5287787537938466	-0.5287787537938466
6.009992862241257	0.1625340217004804	0.8374659782995196
6.024268379728766	0.3502916116950114	0.6497083883049886
6.038543897216274	0.5030125858267644	0.49698741417323555
6.052819414703784	1.0529985132947042	-0.052998513294704175
6.067094932191292	0.8744069829552926	0.12559301704470738
6.0813704496788015	0.5291886407139106	0.4708113592860894
6.095645967166311	0.15847356470981352	0.8415264352901864
6.109921484653819	0.9538056958979532	0.046194304102046835
6.124197002141329	2.01460718933127	-1.01460718933127
6.138472519628837	0.606566157674676	0.39343384232532397
6.152748037116346	0.9351917416457326	0.0648082583542674
6.167023554603855	0.9916883723061743	0.008311627693825652
6.181299072091364	2.6193146112963768	-1.6193146112963768
6.1955745895788725	0.7721113424632178	0.22788865753678222
6.209850107066382	0.1625218196397155	0.8374781803602845
6.22412562455389	2.915906038746655	-1.9159060387466549
6.2384011420414	3.5871394115064748	-2.5871394115064748
6.252676659528909	2.0625001333558464	-1.0625001333558464
6.266952177016417	0.7078702125176471	0.29212978748235285
6.281227694503927	0.43105122916190103	0.5689487708380989
6.295503211991435	0.38042612666309145	0.6195738733369085
6.3097787294789445	1.3418429702873906	-0.34184297028739064
6.324054246966453	1.6823296047599425	-0.6823296047599425
6.338329764453962	0.26189068009271455	0.7381093199072855
6.352605281941471	0.5585137400075793	0.44148625999242075
6.36688079942898	0.4958487106035681	0.504151289396432
6.381156316916488	0.2245038465519024	0.7754961534480976
6.395431834403998	0.3721592393343981	0.6278407606656019
6.409707351891507	1.1708983423833836	-0.17089834238338364
6.4239828693790155	0.13635175767374852	0.8636482423262515
6.438258386866525	0.4854874679379577	0.5145125320620423
6.452533904354033	1.1262776602029703	-0.12627766020297027
6.466809421841543	1.660992692287676	-0.6609926922876761
6.481084939329051	0.08943297671754293	0.9105670232824571
6.49536045681656	1.4475098256787342	-0.4475098256787342
6.509635974304069	1.1977661078994826	-0.19776610789948257
6.523911491791578	1.2786107475931334	-0.2786107475931334
6.538187009279087	0.21616496053614917	0.7838350394638508
6.552462526766596	1.034844321097128	-0.034844321097128095
6.566738044254105	0.36684067082713917	0.6331593291728608
6.581013561741614	0.9209505143475806	0.07904948565241943
6.595289079229123	2.158967811212415	-1.158967811212415
6.609564596716631	1.5137230736801486	-0.5137230736801486
6.623840114204141	0.4742275202060104	0.5257724797939896
6.638115631691649	0.6836029960267628	0.3163970039732372
6.6523911491791585	0.7374966782686249	0.26250332173137514
6.666666666666667	0.4309647316032307	0.5690352683967693
6.680942184154176	0.9835215225920821	0.016478477407917858
6.695217701641685	2.247466798445685	-1.2474667984456849
6.709493219129194	0.6499836249756716	0.35001637502432836
6.723768736616703	1.642656391864531	-0.6426563918645309
6.738044254104212	6.966404475982744	-5.966404475982744
6.752319771591721	2.1408110494308676	-1.1408110494308676
6.76659528907923	0.7184070703509507	0.28159292964904925
6.780870806566739	0.8049793889615346	0.19502061103846535
6.795146324054247	0.990828658247284	0.009171341752715945
6.809421841541757	0.8874177880649587	0.11258221193504125
6.823697359029265	1.6806947460185597	-0.6806947460185597
6.837972876516774	2.5461802302811405	-1.5461802302811405
6.852248394004283	0.3093159168274492	0.6906840831725508
6.866523911491792	0.9599049452440909	0.04009505475590913
6.8807994289793015	1.3110074217698666	-0.3110074217698666
6.89507494646681	1.8438653524602489	-0.8438653524602489
6.909350463954319	0.8210523513812349	0.1789476486187651
6.923625981441828	1.017866258415603	-0.017866258415603076
6.937901498929337	0.8973842432540927	0.10261575674590728
6.9521770164168455	0.5721684959236958	0.4278315040763042
6.966452533904355	0.12388821042577641	0.8761117895742236
6.980728051391863	2.663606045417594	-1.6636060454175938
6.995003568879373	3.2613916821678215	-2.2613916821678215
7.009279086366882	0.712880072262126	0.287119927737874
7.02355460385439	0.8477641426922546	0.15223585730774536
7.0378301213419	1.0850400399081621	-0.08504003990816211
7.052105638829408	0.5489405280221702	0.4510594719778298
7.066381156316917	1.906011691827595	-0.9060116918275949
7.080656673804426	1.1766459643178204	-0.17664596431782043
7.094932191291935	1.501937093266031	-0.501937093266031
7.109207708779444	0.10832597934945609	0.8916740206505439
7.123483226266953	1.1769113749041162	-0.17691137490411624
7.137758743754461	1.6800336750756415	-0.6800336750756415
7.152034261241971	1.944680191811024	-0.9446801918110239
7.16630977872948	0.6178650560753582	0.38213494392464176
7.1805852962169885	2.5383757390580883	-1.5383757390580883
7.194860813704498	1.623830840751997	-0.623830840751997
7.209136331192006	1.612730017362592	-0.612730017362592
7.223411848679516	2.6245450115237157	-1.6245450115237157
7.237687366167024	0.15930536924369332	0.8406946307563067
7.251962883654533	1.1526408610184586	-0.15264086101845864
7.266238401142042	0.7148144171761716	0.28518558282382844
7.280513918629551	0.5883503688893948	0.41164963111060515
7.2947894361170595	2.23490131681824	-1.23490131681824
7.309064953604569	5.282711234314601	-4.282711234314601
7.323340471092078	0.08042946293445027	0.9195705370655497
7.337615988579587	0.9359470677953515	0.06405293220464847
7.351891506067096	1.0528608910961705	-0.05286089109617054
7.366167023554604	0.5535211251014371	0.44647887489856286
7.380442541042114	0.45825558119729726	0.5417444188027027
7.394718058529622	0.21943637850934386	0.7805636214906562
7.4089935760171315	1.1529662541217183	-0.15296625412171827
7.42326909350464	0.7962983669549341	0.20370163304506594
7.437544610992149	1.1290631876621495	-0.12906318766214953
7.451820128479658	0.19760178892080807	0.802398211079192
7.466095645967167	0.6905109018046212	0.30948909819537884
7.480371163454676	2.2463326290057153	-1.2463326290057153
7.494646680942185	2.5719465171570466	-1.5719465171570466
7.508922198429694	0.5581899144705196	0.4418100855294804
7.5231977159172025	0.8518848620294076	0.1481151379705924
7.537473233404712	0.23842671342142852	0.7615732865785715
7.55174875089222	0.993037190004301	0.006962809995698982
7.56602426837973	4.701202078227497	-3.701202078227497
7.580299785867238	0.5681015267200906	0.4318984732799094
7.594575303354747	0.6772938742529638	0.32270612574703617
7.608850820842256	0.5818882372813826	0.4181117627186174
7.623126338329765	5.000428051569724	-4.000428051569724
7.6374018558172745	0.8592603129118481	0.14073968708815188
7.651677373304783	2.7925337328123083	-1.7925337328123083
7.665952890792292	1.7328601510095518	-0.7328601510095518
7.680228408279801	1.5452482222936956	-0.5452482222936956
7.69450392576731	3.1075757153258676	-2.1075757153258676
7.7087794432548185	0.8134647557211921	0.18653524427880785
7.723054960742328	1.1995254290277988	-0.1995254290277988
7.737330478229836	0.8990891360743246	0.10091086392567539
7.7516059957173455	0.38603005678111596	0.6139699432188841
7.765881513204855	0.6228367770527838	0.37716322294721616
7.780157030692363	0.1663618758503729	0.8336381241496271
7.794432548179873	0.6782429926986087	0.32175700730139134
7.808708065667381	0.2659021855358507	0.7340978144641492
7.82298358315489	1.464438194058152	-0.4644381940581519
7.837259100642399	0.2919286263314464	0.7080713736685535
7.851534618129908	1.4758350656127788	-0.4758350656127788
7.865810135617417	1.264707424031491	-0.26470742403149106
7.880085653104926	1.029059742602387	-0.029059742602387084
7.894361170592434	1.4982217415635741	-0.4982217415635741
7.908636688079944	2.1204823049622576	-1.1204823049622576
7.922912205567453	1.039008348339703	-0.039008348339703014
7.9371877230549615	0.6437246453671611	0.3562753546328389
7.951463240542471	0.5626716697536498	0.4373283302463502
7.965738758029979	4.070880226580309	-3.070880226580309
7.9800142755174885	0.8568658189412994	0.14313418105870057
7.994289793004997	0.7653815094515612	0.23461849054843875
8.008565310492505	1.3566755058042865	-0.35667550580428653
8.022840827980016	0.9149706719496035	0.08502932805039654
8.037116345467524	0.926759164239397	0.07324083576060303
8.051391862955033	1.7129649298244258	-0.7129649298244258
8.065667380442541	0.25131382962724247	0.7486861703727575
8.079942897930051	1.5405320147019717	-0.5405320147019717
8.09421841541756	4.252131018696003	-3.2521310186960033
8.108493932905068	0.1350193951238928	0.8649806048761072
8.122769450392578	0.4168766558201749	0.5831233441798251
8.137044967880087	1.9001047045459296	-0.9001047045459296
8.151320485367595	1.0717166866199428	-0.0717166866199428
8.165596002855104	0.7390290359760079	0.2609709640239921
8.179871520342614	0.7020115808309046	0.29798841916909535
8.194147037830122	0.8128391641835254	0.18716083581647458
8.20842255531763	0.3762262278540579	0.6237737721459421
8.22269807280514	6.978386618940159	-5.978386618940159
8.23697359029265	0.5243543453002616	0.4756456546997384
8.251249107780158	0.4643964566483499	0.5356035433516502
8.265524625267666	2.1672388597467185	-1.1672388597467185
8.279800142755176	2.4500436038041573	-1.4500436038041573
8.294075660242685	3.178288598947577	-2.178288598947577
8.308351177730193	3.252295702375801	-2.252295702375801
8.322626695217702	0.5061536518087435	0.4938463481912565
8.336902212705212	0.7537425676341358	0.24625743236586417
8.35117773019272	0.6097513883985132	0.39024861160148683
8.365453247680229	0.8902325726936158	0.10976742730638422
8.379728765167739	0.1779357035508303	0.8220642964491697
8.394004282655247	1.8839678934337554	-0.8839678934337554
8.408279800142756	1.6771027393452387	-0.6771027393452387
8.422555317630264	0.7134845246161711	0.28651547538382893
8.436830835117775	0.4675514888360156	0.5324485111639844
8.451106352605283	0.7760264499169632	0.22397355008303677
8.465381870092791	2.8065794835296853	-1.8065794835296853
8.4796573875803	0.5691229697262865	0.4308770302737135
8.49393290506781	1.3750373463039738	-0.3750373463039738
8.508208422555319	0.9688279978501714	0.031172002149828626
8.522483940042827	1.2343769095919668	-0.23437690959196678
8.536759457530337	0.5616910024571712	0.4383089975428288
8.551034975017846	0.9259361081601193	0.07406389183988071
8.565310492505354	2.2843033668046058	-1.2843033668046058
8.579586009992862	1.1270307733012008	-0.12703077330120083
8.593861527480373	1.7699999221040317	-0.7699999221040317
8.608137044967881	2.40945973213204	-1.40945973213204
8.62241256245539	1.7111077200417038	-0.7111077200417038
8.636688079942898	0.28245376634540476	0.7175462336545952
8.650963597430408	0.21098586635247338	0.7890141336475266
8.665239114917917	0.3872043542959012	0.6127956457040988
8.679514632405425	0.4106289073104438	0.5893710926895561
8.693790149892935	0.16516536869636153	0.8348346313036384
8.708065667380444	1.3593027184845388	-0.35930271848453876
8.722341184867952	0.548633209060282	0.451366790939718
8.73661670235546	0.7201715577077054	0.27982844229229464
8.75089221984297	1.035318931867907	-0.03531893186790702
8.76516773733048	0.38624788416385797	0.6137521158361421
8.779443254817988	0.3818745355314912	0.6181254644685088
8.793718772305496	0.19166138305244176	0.8083386169475583
8.807994289793006	1.139925736285124	-0.13992573628512406
8.822269807280515	1.1379227312122826	-0.1379227312122826
8.836545324768023	2.1215881443333724	-1.1215881443333724
8.850820842255533	0.747996782548261	0.25200321745173904
8.865096359743042	2.4324167031158868	-1.4324167031158868
8.87937187723055	0.8925760262300944	0.10742397376990565
8.893647394718059	0.4745083443580896	0.5254916556419105
8.907922912205569	1.2639863625563812	-0.2639863625563812
8.922198429693077	1.2449359534170399	-0.2449359534170399
8.936473947180586	0.5771516769613761	0.42284832303862385
8.950749464668094	0.9726336280819676	0.027366371918032373
8.965024982155605	0.6010485061789401	0.3989514938210599
8.979300499643113	0.934942842080289	0.065057157919711
8.993576017130621	0.3903874815059655	0.6096125184940345
9.007851534618132	0.6682768906351136	0.33172310936488636
9.02212705210564	0.6298591203263503	0.3701408796736497
9.036402569593148	0.6895496009959022	0.31045039900409777
9.050678087080657	0.3799279617338126	0.6200720382661874
9.064953604568167	1.0273826511731028	-0.02738265117310279
9.079229122055676	5.258584021502278	-4.258584021502278
9.093504639543184	5.196540716365629	-4.196540716365629
9.107780157030692	0.34815706771011995	0.65184293228988
9.122055674518203	0.6098417505667416	0.3901582494332584
9.136331192005711	0.3731980064785072	0.6268019935214928
9.15060670949322	2.8927680509778524	-1.8927680509778524
9.16488222698073	1.0005537515974432	-0.0005537515974431972
9.179157744468238	1.6665390266727453	-0.6665390266727453
9.193433261955747	0.5531815661633963	0.4468184338366037
9.207708779443255	0.9185253190921354	0.08147468090786458
9.221984296930765	1.9917061655982269	-0.9917061655982269
9.236259814418274	0.8979823318031301	0.10201766819686986
9.250535331905782	4.914776369690823	-3.9147763696908227
9.26481084939329	2.267192366807645	-1.2671923668076448
9.2790863668808	0.27910022815679236	0.7208997718432076
9.29336188436831	0.8672045279002779	0.1327954720997221
9.307637401855818	0.5881492620825063	0.4118507379174937
9.321912919343328	3.9514920475940403	-2.9514920475940403
9.336188436830836	0.6798714435082337	0.3201285564917663
9.350463954318345	0.868523810134668	0.13147618986533205
9.364739471805853	0.9132277836533748	0.08677221634662524
9.379014989293363	1.664147654795246	-0.6641476547952461
9.393290506780872	0.7357747881910568	0.2642252118089432
9.40756602426838	0.5462926667343678	0.4537073332656322
9.421841541755889	0.20459752054543742	0.7954024794545625
9.436117059243399	1.592947471840385	-0.5929474718403851
9.450392576730907	0.6010336504835142	0.3989663495164858
9.464668094218416	0.49687016966853204	0.503129830331468
9.478943611705926	0.3582853740779658	0.6417146259220342
9.493219129193434	2.7577842999924145	-1.7577842999924145
9.507494646680943	0.862991180478947	0.13700881952105304
9.521770164168451	0.11440575725235488	0.8855942427476451
9.536045681655962	1.9087937035017084	-0.9087937035017084
9.55032119914347	0.6681438902029018	0.33185610979709823
9.564596716630978	0.5583933571765697	0.4416066428234303
9.578872234118487	0.16036131047551774	0.8396386895244823
9.593147751605997	10.278417010548978	-9.278417010548978
9.607423269093506	0.8417969178287724	0.15820308217122758
9.621698786581014	1.6701527279086867	-0.6701527279086867
9.635974304068524	1.2683943497096446	-0.2683943497096446
9.650249821556033	11.909211053633022	-10.909211053633022
9.664525339043541	8.954919432195066	-7.954919432195066
9.67880085653105	0.8460094415261381	0.1539905584738619
9.69307637401856	1.1276400077637492	-0.12764000776374917
9.707351891506068	0.8114251591404913	0.1885748408595087
9.721627408993577	0.8602648778001875	0.13973512219981254
9.735902926481085	1.6467482093401973	-0.6467482093401973
9.750178443968595	1.0308525794526622	-0.030852579452662177
9.764453961456104	0.9831702464757305	0.01682975352426952
9.778729478943612	1.009285247300874	-0.009285247300873989
9.793004996431122	1.2696743061096147	-0.26967430610961474
9.80728051391863	1.0285468049473863	-0.02854680494738626
9.82155603140614	0.7167350002362581	0.28326499976374186
9.835831548893648	3.7249454394926116	-2.7249454394926116
9.850107066381158	1.23050190341027	-0.23050190341027
9.864382583868666	0.6000307153789346	0.3999692846210654
9.878658101356175	0.3189720178375793	0.6810279821624208
9.892933618843683	0.9065993957916313	0.09340060420836871
9.907209136331193	0.35214995162081936	0.6478500483791807
9.921484653818702	0.4610421085962997	0.5389578914037003
9.93576017130621	1.3837454995923342	-0.38374549959233417
9.95003568879372	1.8515281680843043	-0.8515281680843043
9.964311206281229	0.29312158370410857	0.7068784162958914
9.978586723768737	1.231771426282266	-0.2317714262822661
9.992862241256246	0.14363121922645058	0.8563687807735494
