# Supplementary material for: Terahertz Spectroscopic Analysis of Lactose in Infant Formula: Implications for Detection and Quantification
Source: Molecules. 2022 Aug 8;27(15):5040. doi: 10.3390/molecules27155040 (PMC9370465; doi:10.3390/molecules27155040)
Supplement: Supplementary file 1 [file molecules-27-05040-s001.zip › data/set1_N2_1/frequency_domain/L049.csv]

0.0	0.8519338166429653	0.1480661833570347
0.014275517487508924	0.7198909000270229	0.28010909997297706
0.028551034975017847	1.1487358628795608	-0.14873586287956075
0.04282655246252677	0.7543879129765199	0.24561208702348014
0.057102069950035694	1.2985834081352816	-0.2985834081352816
0.07137758743754462	1.3191632530971562	-0.3191632530971562
0.08565310492505354	2.8813469222698913	-1.8813469222698913
0.09992862241256247	0.5424014548876253	0.45759854511237474
0.11420413990007139	0.665914905035729	0.33408509496427097
0.12847965738758033	0.9302015581732437	0.06979844182675632
0.14275517487508924	1.336415236576373	-0.33641523657637307
0.15703069236259815	1.452649633059803	-0.4526496330598031
0.17130620985010708	0.897403382746202	0.10259661725379798
0.18558172733761602	0.7576501801302202	0.24234981986977977
0.19985724482512493	0.8808687660196494	0.11913123398035064
0.21413276231263384	0.9909940506148027	0.009005949385197276
0.22840827980014278	0.9879562612973584	0.012043738702641638
0.24268379728765171	0.944906473937989	0.05509352606201101
0.25695931477516065	0.9088000884716169	0.09119991152838314
0.27123483226266953	0.9945560596262202	0.005443940373779821
0.28551034975017847	1.028584282355236	-0.028584282355236024
0.2997858672376874	0.993312356882162	0.0066876431178379825
0.3140613847251963	0.9188643272817955	0.08113567271820454
0.32833690221270523	0.8598783102912917	0.1401216897087083
0.34261241970021417	0.8737538429775137	0.12624615702248632
0.3568879371877231	0.9082297377469125	0.09177026225308749
0.37116345467523204	0.9396812729012375	0.060318727098762515
0.3854389721627409	0.9521468620670267	0.0478531379329733
0.39971448965024986	0.9580108234391351	0.04198917656086487
0.4139900071377588	0.9548163441520487	0.045183655847951254
0.4282655246252677	0.9326258687011271	0.06737413129887293
0.4425410421127766	0.8981514626065767	0.10184853739342326
0.45681655960028555	0.8662569702806098	0.13374302971939023
0.4710920770877945	0.8432134003975136	0.15678659960248642
0.48536759457530343	0.8355106793789274	0.16448932062107258
0.4996431120628123	0.8119521186801072	0.1880478813198928
0.5139186295503213	0.6846168011508057	0.3153831988491943
0.5281941470378302	0.34785137715543285	0.6521486228445672
0.5424696645253391	0.5357108739361858	0.46428912606381423
0.5567451820128481	0.794085218645576	0.20591478135442398
0.5710206995003569	0.86729996289096	0.13270003710904
0.5852962169878658	0.8761111773221615	0.12388882267783852
0.5995717344753748	0.8654657607020816	0.1345342392979184
0.6138472519628837	0.8522965027524961	0.14770349724750387
0.6281227694503926	0.8537377091685459	0.14626229083145414
0.6423982869379016	0.8690663904311052	0.13093360956889477
0.6566738044254105	0.8980635258337711	0.10193647416622886
0.6709493219129194	0.9209196117370785	0.07908038826292152
0.6852248394004283	0.9305679157605922	0.06943208423940783
0.6995003568879372	0.9242332855230438	0.07576671447695615
0.7137758743754462	0.9008214708398368	0.09917852916016323
0.7280513918629551	0.8726551251997828	0.12734487480021717
0.7423269093504641	0.8504791714230113	0.14952082857698867
0.756602426837973	0.847230124194273	0.15276987580572698
0.7708779443254818	0.8531207831831054	0.14687921681689464
0.7851534618129908	0.8724235715752068	0.12757642842479322
0.7994289793004997	0.8981266725891212	0.10187332741087884
0.8137044967880086	0.9145560446286634	0.08544395537133664
0.8279800142755176	0.9120731049700792	0.08792689502992079
0.8422555317630265	0.8920941506822998	0.1079058493177002
0.8565310492505354	0.8626173353115854	0.13738266468841465
0.8708065667380444	0.834404705302087	0.165595294697913
0.8850820842255532	0.8161767482278369	0.18382325177216308
0.8993576017130622	0.8135992898105588	0.18640071018944115
0.9136331192005711	0.8224851397967688	0.17751486020323115
0.92790863668808	0.8359557743429972	0.16404422565700283
0.942184154175589	0.8553394846894596	0.14466051531054036
0.9564596716630979	0.8616624005573665	0.13833759944263346
0.9707351891506069	0.8583088854773328	0.14169111452266725
0.9850107066381157	0.8410000819237133	0.15899991807628666
0.9992862241256246	0.8149736886455484	0.18502631135445158
1.0135617416131335	0.7928551456783842	0.20714485432161578
1.0278372591006426	0.7811200625128233	0.2188799374871767
1.0421127765881515	0.7815346107157701	0.21846538928422987
1.0563882940756604	0.7870132443171721	0.21298675568282788
1.0706638115631693	0.8033484795315775	0.1966515204684225
1.0849393290506781	0.8134596621302607	0.18654033786973934
1.099214846538187	0.821263381149836	0.178736618850164
1.1134903640256961	0.7907309964940669	0.20926900350593314
1.127765881513205	0.7551802731897233	0.24481972681027675
1.1420413990007139	0.721700725415193	0.27829927458480697
1.1563169164882228	0.6914651370033926	0.3085348629966074
1.1705924339757316	0.6535134940636483	0.34648650593635166
1.1848679514632408	0.5904241414538116	0.4095758585461884
1.1991434689507496	0.5728664193259064	0.42713358067409357
1.2134189864382585	0.6500942510830539	0.34990574891694615
1.2276945039257674	0.7011767306183826	0.2988232693816174
1.2419700214132763	0.705362817253527	0.294637182746473
1.2562455389007852	0.6859621065813026	0.31403789341869737
1.2705210563882943	0.6536457963827047	0.3463542036172953
1.2847965738758031	0.6201192334757508	0.3798807665242492
1.299072091363312	0.5862255991773285	0.4137744008226715
1.313347608850821	0.5414330212895914	0.45856697871040863
1.3276231263383298	0.46890763459810103	0.531092365401899
1.341898643825839	0.3490847802245623	0.6509152197754378
1.3561741613133478	0.2028998590503857	0.7971001409496143
1.3704496788008567	0.1260157277371004	0.8739842722628997
1.3847251962883655	0.18280785088132723	0.8171921491186728
1.3990007137758744	0.3559835818438196	0.6440164181561804
1.4132762312633835	0.5200032187064924	0.47999678129350765
1.4275517487508924	0.5918888092795337	0.4081111907204663
1.4418272662384013	0.6220265657042803	0.3779734342957197
1.4561027837259102	0.634785117656086	0.36521488234391397
1.470378301213419	0.6478025785864446	0.35219742141355537
1.4846538187009282	0.668954342681203	0.331045657318797
1.498929336188437	0.6927948999600388	0.30720510003996115
1.513204853675946	0.7077856545417365	0.2922143454582635
1.5274803711634548	0.7080363614302406	0.2919636385697594
1.5417558886509637	0.6954925906130189	0.30450740938698106
1.5560314061384726	0.6746286829073113	0.32537131709268874
1.5703069236259817	0.6592632052687971	0.3407367947312029
1.5845824411134906	0.6482965335148841	0.35170346648511586
1.5988579586009994	0.649560606722735	0.35043939327726503
1.6131334760885083	0.6555692348880782	0.34443076511192183
1.6274089935760172	0.668958552212906	0.331041447787094
1.6416845110635263	0.6742450972520646	0.3257549027479354
1.6559600285510352	0.6721261356704228	0.3278738643295772
1.670235546038544	0.6933221262897686	0.30667787371023136
1.684511063526053	0.6328898437041615	0.36711015629583854
1.6987865810135618	0.6136054743647243	0.38639452563527565
1.7130620985010707	0.6043403123696016	0.3956596876303984
1.7273376159885798	0.595261264677435	0.404738735322565
1.7416131334760887	0.5896992813011499	0.4103007186988501
1.7558886509635976	0.5802796866178035	0.4197203133821965
1.7701641684511065	0.5648511831249061	0.4351488168750939
1.7844396859386153	0.5358536418554519	0.4641463581445481
1.7987152034261245	0.49908138971950305	0.500918610280497
1.8129907209136333	0.4714372037719319	0.5285627962280681
1.8272662384011422	0.47430245904005475	0.5256975409599453
1.841541755888651	0.49628697475399275	0.5037130252460073
1.85581727337616	0.5216378648399463	0.47836213516005366
1.870092790863669	0.551876226162375	0.44812377383762503
1.884368308351178	0.5598577854751827	0.4401422145248173
1.8986438258386868	0.5731485634381824	0.42685143656181757
1.9129193433261957	0.5814490985716864	0.41855090142831364
1.9271948608137046	0.5849552662502205	0.41504473374977946
1.9414703783012137	0.5793526110830833	0.42064738891691666
1.9557458957887226	0.5694081275854493	0.43059187241455066
1.9700214132762315	0.5617276297401029	0.43827237025989707
1.9842969307637404	0.5574637184425121	0.4425362815574879
1.9985724482512492	0.5516262509952663	0.4483737490047337
2.012847965738758	0.5518962151625388	0.44810378483746116
2.027123483226267	0.5562086018824353	0.44379139811756474
2.041399000713776	0.5593283983261206	0.4406716016738794
2.055674518201285	0.5451468283213025	0.45485317167869754
2.069950035688794	0.5318523666330021	0.46814763336699794
2.084225553176303	0.5188899496093347	0.48111005039066534
2.098501070663812	0.5013447923606281	0.4986552076393719
2.1127765881513207	0.49346433625807695	0.506535663741923
2.1270521056388296	0.4836776089686286	0.5163223910313715
2.1413276231263385	0.4828114011338775	0.5171885988661225
2.1556031406138474	0.4822689439540389	0.5177310560459611
2.1698786581013563	0.4833205306786954	0.5166794693213046
2.184154175588865	0.4656450657799093	0.5343549342200907
2.198429693076374	0.4710130415615571	0.5289869584384429
2.2127052105638834	0.4503869379978715	0.5496130620021284
2.2269807280513922	0.44744107585405923	0.5525589241459408
2.241256245538901	0.4343509659124225	0.5656490340875775
2.25553176302641	0.4339938218106164	0.5660061781893836
2.269807280513919	0.4391499506666437	0.5608500493333564
2.2840827980014278	0.4272624984731665	0.5727375015268334
2.2983583154889367	0.42466149378625095	0.575338506213749
2.3126338329764455	0.4150916162122317	0.5849083837877683
2.3269093504639544	0.39892269907719646	0.6010773009228035
2.3411848679514633	0.37835618404392285	0.6216438159560771
2.355460385438972	0.3553686027238633	0.6446313972761367
2.3697359029264815	0.34207278857014556	0.6579272114298544
2.3840114204139904	0.32582865025947044	0.6741713497405295
2.3982869379014993	0.31374662219407196	0.6862533778059281
2.412562455389008	0.3018175653571499	0.6981824346428501
2.426837972876517	0.2857964875622146	0.7142035124377855
2.441113490364026	0.2606656919690596	0.7393343080309405
2.455389007851535	0.23438480617909568	0.7656151938209044
2.4696645253390437	0.20267599529316332	0.7973240047068366
2.4839400428265526	0.17536496013299097	0.824635039867009
2.4982155603140614	0.14633813221645037	0.8536618677835497
2.5124910778015703	0.12338193345056304	0.876618066549437
2.5267665952890797	0.09996497901523492	0.9000350209847651
2.5410421127765885	0.09337489938052622	0.9066251006194738
2.5553176302640974	0.10035136191968386	0.8996486380803161
2.5695931477516063	0.10207038832673154	0.8979296116732685
2.583868665239115	0.11772237182563808	0.882277628174362
2.598144182726624	0.1375041248856989	0.862495875114301
2.612419700214133	0.1625181076298692	0.8374818923701308
2.626695217701642	0.18290788844567946	0.8170921115543206
2.6409707351891507	0.23174915913560626	0.7682508408643938
2.6552462526766596	0.2355643925846473	0.7644356074153527
2.669521770164169	0.2303590447766796	0.7696409552233204
2.683797287651678	0.23439751609631299	0.765602483903687
2.6980728051391867	0.22059212961326277	0.7794078703867372
2.7123483226266956	0.20807061716427253	0.7919293828357274
2.7266238401142044	0.17692500128530977	0.8230749987146903
2.7408993576017133	0.17176041469966227	0.8282395853003377
2.755174875089222	0.14743886961899513	0.8525611303810049
2.769450392576731	0.14078700808403166	0.8592129919159683
2.78372591006424	0.13698289783514678	0.8630171021648532
2.798001427551749	0.12547237442969628	0.8745276255703037
2.8122769450392577	0.10370409592681287	0.8962959040731872
2.826552462526767	0.07839487092915573	0.9216051290708442
2.840827980014276	0.06303872569391762	0.9369612743060823
2.855103497501785	0.05399583454231921	0.9460041654576807
2.8693790149892937	0.04631164099303854	0.9536883590069615
2.8836545324768026	0.05010110315742781	0.9498988968425722
2.8979300499643115	0.048963671507197846	0.9510363284928022
2.9122055674518204	0.07525679166345454	0.9247432083365454
2.9264810849393292	0.08631218737035823	0.9136878126296417
2.940756602426838	0.11022698125468547	0.8897730187453146
2.955032119914347	0.11674710251458513	0.8832528974854149
2.9693076374018563	0.14829349098994338	0.8517065090100566
2.983583154889365	0.11803341782565019	0.8819665821743499
2.997858672376874	0.1110143922076046	0.8889856077923954
3.012134189864383	0.14630073173489172	0.8536992682651083
3.026409707351892	0.11194741962054278	0.8880525803794572
3.0406852248394007	0.15409221389164637	0.8459077861083536
3.0549607423269096	0.15915577014493154	0.8408442298550685
3.0692362598144185	0.15479671104261986	0.8452032889573802
3.0835117773019274	0.13541210194167247	0.8645878980583275
3.0977872947894363	0.10354169030163954	0.8964583096983605
3.112062812276945	0.04931076571631041	0.9506892342836896
3.1263383297644545	0.05291431546140266	0.9470856845385973
3.1406138472519634	0.09138720184551063	0.9086127981544894
3.1548893647394722	0.08552052661251372	0.9144794733874863
3.169164882226981	0.09911237199608244	0.9008876280039175
3.18344039971449	0.05199755684831077	0.9480024431516892
3.197715917201999	0.05704893027895796	0.942951069721042
3.2119914346895078	0.059148600331809256	0.9408513996681908
3.2262669521770166	0.05157598721996279	0.9484240127800372
3.2405424696645255	0.03877970429554267	0.9612202957044573
3.2548179871520344	0.05895433435673413	0.9410456656432659
3.2690935046395433	0.036684665519495056	0.963315334480505
3.2833690221270526	0.014175768249586293	0.9858242317504137
3.2976445396145615	0.04817419037765801	0.951825809622342
3.3119200571020704	0.06215650660174593	0.937843493398254
3.3261955745895793	0.0797495683424721	0.920250431657528
3.340471092077088	0.04926194111638676	0.9507380588836133
3.354746609564597	0.06617551117206528	0.9338244888279347
3.369022127052106	0.07979108374218936	0.9202089162578106
3.383297644539615	0.08230561846364826	0.9176943815363517
3.3975731620271237	0.08882874735570845	0.9111712526442916
3.4118486795146326	0.02555530599347965	0.9744446940065203
3.4261241970021414	0.012647543486858625	0.9873524565131414
3.4403997144896508	0.00643949491757134	0.9935605050824287
3.4546752319771596	0.047851924790193026	0.9521480752098069
3.4689507494646685	0.07779429409862038	0.9222057059013796
3.4832262669521774	0.07830153410468918	0.9216984658953108
3.4975017844396863	0.19736114035478405	0.802638859645216
3.511777301927195	0.16197476519542023	0.8380252348045798
3.526052819414704	0.16568262072723866	0.8343173792727614
3.540328336902213	0.14485416472343782	0.8551458352765622
3.554603854389722	0.09039816969241606	0.9096018303075839
3.5688793718772307	0.13425859462350778	0.8657414053764922
3.58315488936474	0.2645998667096062	0.7354001332903938
3.597430406852249	0.26200745323950814	0.7379925467604919
3.611705924339758	0.331286398098954	0.668713601901046
3.6259814418272667	0.1799032374263398	0.8200967625736602
3.6402569593147756	0.15172685921582374	0.8482731407841763
3.6545324768022844	0.28164308011613964	0.7183569198838604
3.6688079942897933	0.23521067562414108	0.7647893243758589
3.683083511777302	0.15987014896126256	0.8401298510387374
3.697359029264811	0.09051356036572988	0.9094864396342701
3.71163454675232	0.2725793029603465	0.7274206970396535
3.725910064239829	0.17071542550067298	0.829284574499327
3.740185581727338	0.21678470166037941	0.7832152983396206
3.754461099214847	0.10224852075057242	0.8977514792494276
3.768736616702356	0.10779018801744841	0.8922098119825516
3.783012134189865	0.09107585934066094	0.908924140659339
3.7972876516773737	0.2249297635764731	0.7750702364235269
3.8115631691648826	0.5549584612806653	0.4450415387193347
3.8258386866523915	0.2733529771021199	0.7266470228978801
3.8401142041399003	0.3676636976095086	0.6323363023904913
3.8543897216274092	0.11685440783235732	0.8831455921676427
3.868665239114918	0.13542505107003402	0.864574948929966
3.8829407566024274	0.15991387765313037	0.8400861223468696
3.8972162740899363	0.11835697549156254	0.8816430245084375
3.911491791577445	0.18536686460299057	0.8146331353970094
3.925767309064954	0.021852390010260507	0.9781476099897395
3.940042826552463	0.21605265737213702	0.7839473426278629
3.954318344039972	0.12042032540262307	0.879579674597377
3.9685938615274807	0.1744766783653993	0.8255233216346007
3.9828693790149896	1.6357824178698872	-0.6357824178698872
3.9971448965024985	0.12671317372334157	0.8732868262766584
4.011420413990008	0.07602278089341534	0.9239772191065847
4.025695931477516	0.07497035718816034	0.9250296428118396
4.039971448965026	0.12150027343352833	0.8784997265664717
4.054246966452534	0.3570085209469133	0.6429914790530866
4.068522483940043	0.1057568266055008	0.8942431733944992
4.082798001427552	0.34923688835108235	0.6507631116489176
4.097073518915061	0.24397697546639913	0.7560230245336008
4.11134903640257	0.5615451252030123	0.43845487479698775
4.125624553890079	0.2783686064107327	0.7216313935892673
4.139900071377588	0.5913998642368451	0.4086001357631549
4.154175588865097	0.16312218892653652	0.8368778110734635
4.168451106352606	0.3130578778940464	0.6869421221059536
4.182726623840114	0.33142154749368574	0.6685784525063143
4.197002141327624	0.37759317794163055	0.6224068220583694
4.211277658815132	0.2033752562187896	0.7966247437812104
4.2255531763026415	0.24101361020881998	0.75898638979118
4.23982869379015	0.20343988482446904	0.7965601151755309
4.254104211277659	0.09116521366836372	0.9088347863316363
4.268379728765169	0.4342940689705838	0.5657059310294161
4.282655246252677	0.17862223064978675	0.8213777693502132
4.296930763740186	0.1980201028293318	0.8019798971706682
4.311206281227695	0.23155015039308238	0.7684498496069176
4.325481798715204	0.24585931550348486	0.7541406844965152
4.3397573162027125	0.19493522867619958	0.8050647713238004
4.354032833690222	0.5277896829728516	0.47221031702714844
4.36830835117773	0.15491206172183883	0.8450879382781612
4.38258386866524	0.3985077803526715	0.6014922196473285
4.396859386152748	0.4212752514530638	0.5787247485469362
4.411134903640257	0.23935125475762306	0.7606487452423769
4.425410421127767	0.16265132295590365	0.8373486770440963
4.439685938615275	0.18293704992363705	0.817062950076363
4.4539614561027845	0.47359912536009663	0.5264008746399034
4.468236973590293	0.816768281901163	0.18323171809883698
4.482512491077802	0.5115857800395753	0.48841421996042467
4.496788008565311	0.3156087834491387	0.6843912165508613
4.51106352605282	3.2955386169588143	-2.2955386169588143
4.5253390435403285	0.21718784871372138	0.7828121512862787
4.539614561027838	0.6408945314435568	0.3591054685564432
4.553890078515346	0.16663237273549233	0.8333676272645076
4.5681655960028555	1.353202083506979	-0.3532020835069789
4.582441113490365	0.44764655584038915	0.5523534441596109
4.596716630977873	0.29317120957812565	0.7068287904218744
4.610992148465383	0.7608314038062348	0.23916859619376518
4.625267665952891	0.16556085639077073	0.8344391436092293
4.6395431834404	0.36904510994924106	0.6309548900507589
4.653818700927909	0.6325622512334415	0.36743774876655855
4.668094218415418	0.23181668558864602	0.768183314411354
4.682369735902927	0.6939773918761095	0.3060226081238905
4.696645253390436	1.3093213385415068	-0.3093213385415068
4.710920770877944	0.4739087076008048	0.5260912923991952
4.725196288365454	0.3662086446749599	0.63379135532504
4.739471805852963	2.8751375767882106	-1.8751375767882106
4.7537473233404715	0.048129387404608925	0.9518706125953911
4.768022840827981	0.1790209168594653	0.8209790831405347
4.782298358315489	0.5740038447878327	0.42599615521216727
4.7965738758029985	0.7441024383177197	0.2558975616822803
4.810849393290507	1.4423851512242754	-0.44238515122427535
4.825124910778016	1.526814874174762	-0.526814874174762
4.839400428265525	0.9055345275572387	0.09446547244276127
4.853675945753034	0.980209823946216	0.01979017605378397
4.8679514632405425	1.1157726407042319	-0.11577264070423188
4.882226980728052	0.3074221134424051	0.6925778865575949
4.896502498215561	0.8968418451574018	0.10315815484259816
4.91077801570307	0.839914343023214	0.160085656976786
4.925053533190579	1.114487995324646	-0.11448799532464604
4.939329050678087	1.00487958690689	-0.004879586906890054
4.953604568165597	1.643109641078042	-0.6431096410780419
4.967880085653105	1.5921046417589193	-0.5921046417589193
4.9821556031406145	0.6175830047209605	0.3824169952790395
4.996431120628123	0.22825796022597408	0.7717420397740259
5.010706638115632	1.2113854707819067	-0.21138547078190673
5.024982155603141	0.1558039392647658	0.8441960607352342
5.03925767309065	0.39550310858055854	0.6044968914194415
5.053533190578159	0.3417674833758897	0.6582325166241103
5.067808708065668	0.2795871760209359	0.7204128239790641
5.082084225553177	2.372173399062706	-1.372173399062706
5.0963597430406855	1.5669416385874488	-0.5669416385874488
5.110635260528195	1.535360062783767	-0.5353600627837669
5.124910778015703	2.8161141996813583	-1.8161141996813583
5.139186295503213	0.6969147251077269	0.3030852748922731
5.153461812990721	0.29868587312266653	0.7013141268773335
5.16773733047823	0.25116812915458153	0.7488318708454185
5.18201284796574	0.3105461381370452	0.6894538618629549
5.196288365453248	0.45982143709694734	0.5401785629030527
5.2105638829407575	0.9624429649622294	0.037557035037770636
5.224839400428266	2.187067361853196	-1.1870673618531962
5.239114917915775	0.36511761237580537	0.6348823876241947
5.253390435403284	0.5082057041686064	0.49179429583139356
5.267665952890793	0.3198554882455938	0.6801445117544063
5.281941470378301	0.7011962753465575	0.2988037246534425
5.296216987865811	0.47757968928481714	0.5224203107151828
5.310492505353319	0.6504090293754166	0.34959097062458344
5.3247680228408285	1.518647503923867	-0.5186475039238669
5.339043540328338	0.2802955531405303	0.7197044468594698
5.353319057815846	1.9850159391182116	-0.9850159391182116
5.367594575303356	0.3281773911526748	0.6718226088473251
5.381870092790864	0.3135120703653559	0.6864879296346441
5.396145610278373	0.39298082167647963	0.6070191783235204
5.410421127765882	0.6495845163094963	0.3504154836905037
5.424696645253391	1.450925066796046	-0.45092506679604605
5.4389721627409	1.6518208286274014	-0.6518208286274014
5.453247680228409	1.4351435246790938	-0.4351435246790938
5.467523197715917	0.9147538946059989	0.08524610539400113
5.481798715203427	0.9961340710674743	0.0038659289325256863
5.496074232690936	0.6200896280413993	0.37991037195860067
5.510349750178444	0.24792905002460214	0.7520709499753979
5.524625267665954	0.5207422766240538	0.4792577233759462
5.538900785153462	0.9325891185458931	0.0674108814541069
5.5531763026409715	0.3428319698792724	0.6571680301207277
5.56745182012848	3.6026132806635225	-2.6026132806635225
5.581727337615989	1.1384844629874262	-0.13848446298742623
5.596002855103498	0.9396835691552243	0.06031643084477567
5.610278372591007	0.5141535591750581	0.4858464408249419
5.6245538900785155	0.4759933309022184	0.5240066690977816
5.638829407566025	0.7964383294709927	0.2035616705290073
5.653104925053534	0.8695864092124148	0.1304135907875852
5.667380442541043	2.141740282192913	-1.141740282192913
5.681655960028552	1.5232661701541752	-0.5232661701541752
5.69593147751606	0.46184774524509753	0.5381522547549025
5.71020699500357	1.4769231657023998	-0.4769231657023998
5.724482512491078	0.38250309713085817	0.6174969028691418
5.738758029978587	0.9500102729961156	0.04998972700388438
5.753033547466096	0.6401404468501716	0.3598595531498284
5.767309064953605	1.1540777463873813	-0.15407774638738125
5.781584582441114	0.7979780263374779	0.20202197366252206
5.795860099928623	7.95852472648707	-6.95852472648707
5.810135617416132	26.405946258381142	-25.405946258381142
5.824411134903641	2.862144644023668	-1.862144644023668
5.83868665239115	0.3937900631057541	0.606209936894246
5.8529621698786585	0.31461391217362605	0.685386087826374
5.867237687366168	1.1929790429053635	-0.1929790429053635
5.881513204853676	0.6238979277876395	0.37610207221236047
5.895788722341186	7.298328428266024	-6.298328428266024
5.910064239828694	2.199598446945709	-1.1995984469457088
5.924339757316203	0.3005475946362152	0.6994524053637847
5.938615274803713	0.23149025090224798	0.768509749097752
5.952890792291221	0.6298529277426317	0.3701470722573683
5.96716630977873	0.43686538148059145	0.5631346185194086
5.981441827266239	0.6732940364147332	0.3267059635852668
5.995717344753748	3.35682063007048	-2.35682063007048
6.009992862241257	1.069489842079254	-0.06948984207925402
6.024268379728766	1.9932171998513255	-0.9932171998513255
6.038543897216274	0.5173516067721636	0.48264839322783637
6.052819414703784	4.387110806928955	-3.3871108069289546
6.067094932191292	0.390574184270721	0.609425815729279
6.0813704496788015	0.3834450861899078	0.6165549138100922
6.095645967166311	0.6942593958323324	0.3057406041676676
6.109921484653819	1.2681172664431084	-0.2681172664431084
6.124197002141329	3.0525907664431338	-2.0525907664431338
6.138472519628837	0.7091254474439417	0.2908745525560583
6.152748037116346	1.0356238369932036	-0.035623836993203595
6.167023554603855	1.31642219120864	-0.31642219120864
6.181299072091364	2.044091685097553	-1.0440916850975528
6.1955745895788725	1.3016467075071891	-0.30164670750718914
6.209850107066382	0.9681468441916644	0.03185315580833559
6.22412562455389	1.372757453417145	-0.37275745341714495
6.2384011420414	3.1128136889857347	-2.1128136889857347
6.252676659528909	0.6579892361739336	0.34201076382606643
6.266952177016417	0.6557641005565928	0.34423589944340716
6.281227694503927	1.9119958207990415	-0.9119958207990415
6.295503211991435	0.6790800914904389	0.3209199085095611
6.3097787294789445	0.6750108714277646	0.3249891285722354
6.324054246966453	2.8774616118760052	-1.8774616118760052
6.338329764453962	2.761849785968569	-1.7618497859685691
6.352605281941471	1.192793918174637	-0.19279391817463698
6.36688079942898	0.7612160731226827	0.2387839268773173
6.381156316916488	0.6342187169074406	0.3657812830925594
6.395431834403998	0.07642501733408515	0.9235749826659149
6.409707351891507	0.40874506767520086	0.5912549323247991
6.4239828693790155	0.17980185077536612	0.8201981492246339
6.438258386866525	0.5344375263218276	0.4655624736781724
6.452533904354033	0.5689982486566675	0.4310017513433325
6.466809421841543	1.0822474685077668	-0.08224746850776676
6.481084939329051	0.25731763213663733	0.7426823678633627
6.49536045681656	0.7207802775925355	0.2792197224074645
6.509635974304069	1.3595686884212945	-0.3595686884212945
6.523911491791578	2.6458566565398396	-1.6458566565398396
6.538187009279087	0.920354346255796	0.07964565374420396
6.552462526766596	2.034306413849299	-1.0343064138492988
6.566738044254105	0.6418972135624135	0.35810278643758653
6.581013561741614	1.415170749851614	-0.41517074985161395
6.595289079229123	0.8497585623496107	0.15024143765038933
6.609564596716631	0.7530539771042991	0.2469460228957009
6.623840114204141	0.4786798706779248	0.5213201293220753
6.638115631691649	0.45620745228239873	0.5437925477176013
6.6523911491791585	0.3638980700688994	0.6361019299311006
6.666666666666667	0.3938198033554489	0.606180196644551
6.680942184154176	0.4436280466484596	0.5563719533515403
6.695217701641685	5.3366017797554255	-4.3366017797554255
6.709493219129194	3.093575026630106	-2.093575026630106
6.723768736616703	1.3857274829341968	-0.3857274829341968
6.738044254104212	3.3463048931549366	-2.3463048931549366
6.752319771591721	0.9352417001326456	0.06475829986735437
6.76659528907923	2.5162044244426625	-1.5162044244426625
6.780870806566739	1.0753355372977977	-0.07533553729779774
6.795146324054247	0.748743469546734	0.251256530453266
6.809421841541757	1.647156824195116	-0.647156824195116
6.823697359029265	1.1180741768910254	-0.1180741768910254
6.837972876516774	2.505361766007715	-1.5053617660077152
6.852248394004283	2.0416957769214608	-1.0416957769214608
6.866523911491792	0.8616218542914883	0.1383781457085117
6.8807994289793015	1.2868220163313775	-0.2868220163313775
6.89507494646681	1.9498715099352488	-0.9498715099352488
6.909350463954319	0.5516665027177122	0.4483334972822878
6.923625981441828	1.96122899765936	-0.96122899765936
6.937901498929337	0.6055700840955716	0.39442991590442844
6.9521770164168455	0.19657500479214376	0.8034249952078563
6.966452533904355	0.9245755855908364	0.07542441440916359
6.980728051391863	0.9885280173720131	0.011471982627986876
6.995003568879373	4.25985921652797	-3.2598592165279703
7.009279086366882	0.7660093648778118	0.2339906351221882
7.02355460385439	0.49711162761992933	0.5028883723800707
7.0378301213419	2.2212209148562043	-1.2212209148562043
7.052105638829408	0.3308441504969381	0.6691558495030618
7.066381156316917	2.6221263598864684	-1.6221263598864684
7.080656673804426	1.4407181004196883	-0.4407181004196883
7.094932191291935	0.823189237312542	0.176810762687458
7.109207708779444	1.0525219876166154	-0.05252198761661542
7.123483226266953	0.8878371826476416	0.11216281735235845
7.137758743754461	0.22426742425742494	0.775732575742575
7.152034261241971	3.2568668421303437	-2.2568668421303437
7.16630977872948	0.5316150878440032	0.46838491215599676
7.1805852962169885	1.0953033744577017	-0.09530337445770165
7.194860813704498	2.0739355841051585	-1.0739355841051585
7.209136331192006	1.65801674961298	-0.6580167496129801
7.223411848679516	2.089692777239598	-1.089692777239598
7.237687366167024	0.48518846950725564	0.5148115304927443
7.251962883654533	1.7638325912237987	-0.7638325912237987
7.266238401142042	0.6252098425406201	0.37479015745937994
7.280513918629551	1.297146638971396	-0.2971466389713959
7.2947894361170595	1.3965872849821659	-0.3965872849821659
7.309064953604569	8.741776855686002	-7.741776855686002
7.323340471092078	1.5123342728555285	-0.5123342728555285
7.337615988579587	1.0473902084446158	-0.04739020844461583
7.351891506067096	0.031252079852743836	0.9687479201472562
7.366167023554604	1.6285819192208957	-0.6285819192208957
7.380442541042114	0.8389162171347575	0.1610837828652425
7.394718058529622	0.4393469204944203	0.5606530795055797
7.4089935760171315	0.9768277791954368	0.02317222080456316
7.42326909350464	1.2434361843947954	-0.24343618439479542
7.437544610992149	0.9628195363854454	0.037180463614554626
7.451820128479658	0.29065967598890324	0.7093403240110967
7.466095645967167	0.9597611206666254	0.040238879333374555
7.480371163454676	2.3368449275336487	-1.3368449275336487
7.494646680942185	1.6546288072438746	-0.6546288072438746
7.508922198429694	1.1757798044119283	-0.1757798044119283
7.5231977159172025	0.755525387640545	0.244474612359455
7.537473233404712	0.48737364426122765	0.5126263557387724
7.55174875089222	0.912936669863237	0.08706333013676304
7.56602426837973	5.341740852892067	-4.341740852892067
7.580299785867238	0.6605926227923904	0.3394073772076096
7.594575303354747	0.32512999840254453	0.6748700015974555
7.608850820842256	1.508610873392499	-0.508610873392499
7.623126338329765	8.490736957090142	-7.490736957090142
7.6374018558172745	1.128657866418799	-0.12865786641879895
7.651677373304783	0.8548910096031808	0.14510899039681924
7.665952890792292	2.658321004459653	-1.658321004459653
7.680228408279801	2.2755916432618895	-1.2755916432618895
7.69450392576731	3.6517379425178507	-2.6517379425178507
7.7087794432548185	2.249260063221473	-1.249260063221473
7.723054960742328	0.6569627783359757	0.3430372216640243
7.737330478229836	1.013307174370895	-0.013307174370895014
7.7516059957173455	0.8917408452880976	0.1082591547119024
7.765881513204855	0.905998844479778	0.09400115552022204
7.780157030692363	0.28891909375175573	0.7110809062482443
7.794432548179873	0.45495981222765297	0.545040187772347
7.808708065667381	0.13862385661593193	0.8613761433840681
7.82298358315489	0.9776036843452416	0.022396315654758414
7.837259100642399	0.7403754833219167	0.2596245166780833
7.851534618129908	3.327015483336716	-2.327015483336716
7.865810135617417	1.1797218317415443	-0.17972183174154432
7.880085653104926	1.0201278375906526	-0.02012783759065262
7.894361170592434	2.499056792116974	-1.4990567921169742
7.908636688079944	2.4296267433760588	-1.4296267433760588
7.922912205567453	0.6113627861076961	0.3886372138923039
7.9371877230549615	0.9914062173733647	0.008593782626635349
7.951463240542471	0.3383073497155355	0.6616926502844644
7.965738758029979	3.6402519294388838	-2.6402519294388838
7.9800142755174885	1.185258429986221	-0.185258429986221
7.994289793004997	0.6606457837833078	0.33935421621669215
8.008565310492505	2.088204516050125	-1.088204516050125
8.022840827980016	2.1307380039310946	-1.1307380039310946
8.037116345467524	0.7094892653721249	0.29051073462787513
8.051391862955033	1.2635018971223941	-0.26350189712239414
8.065667380442541	1.1271932155808266	-0.12719321558082664
8.079942897930051	1.456746779334779	-0.45674677933477903
8.09421841541756	4.0054252302876625	-3.0054252302876625
8.108493932905068	0.5386625113412156	0.46133748865878443
8.122769450392578	0.8113229420973881	0.1886770579026119
8.137044967880087	2.1882994864686207	-1.1882994864686207
8.151320485367595	2.1137964961337588	-1.1137964961337588
8.165596002855104	1.0661259527657956	-0.06612595276579558
8.179871520342614	0.44417151439371544	0.5558284856062845
8.194147037830122	0.7272136222093534	0.27278637779064663
8.20842255531763	0.28319792501955343	0.7168020749804466
8.22269807280514	2.5057121642095295	-1.5057121642095295
8.23697359029265	1.0601233475905576	-0.060123347590557596
8.251249107780158	0.8913202293995734	0.10867977060042655
8.265524625267666	0.6423549311585511	0.35764506884144887
8.279800142755176	2.93637002608213	-1.93637002608213
8.294075660242685	1.05824727146368	-0.05824727146367992
8.308351177730193	0.6904218855287227	0.30957811447127725
8.322626695217702	1.0037010399859754	-0.003701039985975374
8.336902212705212	0.6272808886766261	0.3727191113233739
8.35117773019272	0.9357884700832074	0.06421152991679258
8.365453247680229	0.8425808525922489	0.1574191474077511
8.379728765167739	1.6957297117987846	-0.6957297117987846
8.394004282655247	1.9362770949206278	-0.9362770949206278
8.408279800142756	0.6174449784996554	0.3825550215003446
8.422555317630264	0.37625168312555357	0.6237483168744464
8.436830835117775	0.7312560055916056	0.26874399440839436
8.451106352605283	1.0485001146316617	-0.048500114631661706
8.465381870092791	1.293822795265887	-0.29382279526588695
8.4796573875803	0.9155274043707831	0.08447259562921694
8.49393290506781	0.3759600573217653	0.6240399426782347
8.508208422555319	2.9756700495050112	-1.9756700495050112
8.522483940042827	1.1108871615063678	-0.11088716150636779
8.536759457530337	0.44481150436395694	0.5551884956360431
8.551034975017846	0.9075453951039519	0.09245460489604806
8.565310492505354	6.001353125817374	-5.001353125817374
8.579586009992862	0.21662001899483901	0.7833799810051609
8.593861527480373	0.49238825312516044	0.5076117468748396
8.608137044967881	3.5206275526843562	-2.5206275526843562
8.62241256245539	1.443664542669549	-0.4436645426695489
8.636688079942898	0.7780507390841424	0.22194926091585765
8.650963597430408	1.089082596754755	-0.08908259675475505
8.665239114917917	0.47831274609338187	0.5216872539066182
8.679514632405425	0.17258067226669194	0.8274193277333081
8.693790149892935	0.19214937348854583	0.8078506265114542
8.708065667380444	0.257841226234191	0.7421587737658091
8.722341184867952	1.0639747705293858	-0.06397477052938583
8.73661670235546	0.6152807361109484	0.38471926388905164
8.75089221984297	1.367111654642591	-0.367111654642591
8.76516773733048	0.23692183221074933	0.7630781677892506
8.779443254817988	0.4891578022569101	0.5108421977430899
8.793718772305496	0.7248760144681373	0.2751239855318627
8.807994289793006	1.1256930937346363	-0.12569309373463633
8.822269807280515	0.17745614171889953	0.8225438582811004
8.836545324768023	0.9945332615382488	0.005466738461751164
8.850820842255533	1.3483088754163857	-0.34830887541638567
8.865096359743042	1.6726884450921127	-0.6726884450921127
8.87937187723055	0.939280564050476	0.060719435949524
8.893647394718059	1.4627539933201388	-0.4627539933201388
8.907922912205569	0.7935447759311234	0.20645522406887662
8.922198429693077	0.7585531306660466	0.24144686933395343
8.936473947180586	0.5074787756919482	0.4925212243080518
8.950749464668094	3.2194307161641964	-2.2194307161641964
8.965024982155605	0.9902083400399003	0.009791659960099675
8.979300499643113	0.4773477561983126	0.5226522438016874
8.993576017130621	1.8818182847219644	-0.8818182847219644
9.007851534618132	2.721274308235162	-1.721274308235162
9.02212705210564	0.6531323128674938	0.34686768713250615
9.036402569593148	1.1420873517781407	-0.1420873517781407
9.050678087080657	0.7531834685303173	0.24681653146968274
9.064953604568167	1.286640849747018	-0.2866408497470181
9.079229122055676	4.896903863691218	-3.896903863691218
9.093504639543184	1.5235091345764984	-0.5235091345764984
9.107780157030692	0.3264201921020388	0.6735798078979611
9.122055674518203	0.18329717284793967	0.8167028271520603
9.136331192005711	0.4563351189861442	0.5436648810138558
9.15060670949322	7.995900978629179	-6.995900978629179
9.16488222698073	1.127487333097373	-0.12748733309737292
9.179157744468238	1.3928429421496769	-0.39284294214967685
9.193433261955747	1.4193347716177362	-0.41933477161773625
9.207708779443255	0.6109018743174361	0.38909812568256386
9.221984296930765	4.4932702903772155	-3.4932702903772155
9.236259814418274	0.7864830771884117	0.2135169228115883
9.250535331905782	1.3247361131067883	-0.3247361131067883
9.26481084939329	1.174869825433825	-0.174869825433825
9.2790863668808	0.7285315457564768	0.27146845424352317
9.29336188436831	1.439711375582504	-0.43971137558250395
9.307637401855818	0.684103256406041	0.31589674359395903
9.321912919343328	2.523516544793105	-1.5235165447931052
9.336188436830836	0.3749529512824098	0.6250470487175902
9.350463954318345	1.4148330679278882	-0.4148330679278882
9.364739471805853	0.6373752054662398	0.3626247945337602
9.379014989293363	0.022164169709803942	0.977835830290196
9.393290506780872	0.5572351976259875	0.4427648023740125
9.40756602426838	0.16208120337649898	0.837918796623501
9.421841541755889	0.6892975386272044	0.31070246137279556
9.436117059243399	1.786777175918502	-0.786777175918502
9.450392576730907	0.780703918904089	0.21929608109591103
9.464668094218416	1.0310547019480054	-0.031054701948005414
9.478943611705926	0.3035694631916943	0.6964305368083057
9.493219129193434	1.9311127685683607	-0.9311127685683607
9.507494646680943	0.955813495275602	0.044186504724398
9.521770164168451	0.6208617621199028	0.37913823788009715
9.536045681655962	1.702085541861958	-0.702085541861958
9.55032119914347	0.5391859046849636	0.46081409531503637
9.564596716630978	0.3254200123060869	0.6745799876939131
9.578872234118487	1.543270523294682	-0.543270523294682
9.593147751605997	14.584176319718622	-13.584176319718622
9.607423269093506	0.9805654490765099	0.019434550923490113
9.621698786581014	1.1240024290971489	-0.12400242909714887
9.635974304068524	0.7078520757539019	0.29214792424609815
9.650249821556033	9.898711226662233	-8.898711226662233
9.664525339043541	10.277362002086424	-9.277362002086424
9.67880085653105	0.7393596762609422	0.26064032373905777
9.69307637401856	0.6102649431222653	0.3897350568777347
9.707351891506068	0.9264105514106749	0.07358944858932515
9.721627408993577	1.33871958524875	-0.3387195852487499
9.735902926481085	2.471774882733489	-1.4717748827334889
9.750178443968595	0.7439376113751248	0.2560623886248752
9.764453961456104	0.7516631505610111	0.24833684943898893
9.778729478943612	0.7335778145381833	0.26642218546181673
9.793004996431122	0.9176033610820868	0.08239663891791316
9.80728051391863	1.1331570706002547	-0.13315707060025472
9.82155603140614	0.7405359113907602	0.25946408860923975
9.835831548893648	2.8501085754598163	-1.8501085754598163
9.850107066381158	0.7520173936694613	0.2479826063305387
9.864382583868666	0.5275076715193862	0.47249232848061384
9.878658101356175	0.933590129692894	0.06640987030710599
9.892933618843683	1.8363749129233666	-0.8363749129233666
9.907209136331193	0.48010135136804966	0.5198986486319503
9.921484653818702	0.3867240200638687	0.6132759799361314
9.93576017130621	0.6910231921455559	0.30897680785444415
9.95003568879372	1.3175173486844725	-0.31751734868447246
9.964311206281229	0.6527148796457019	0.34728512035429815
9.978586723768737	0.8934260400634207	0.10657395993657925
9.992862241256246	0.08421699731287957	0.9157830026871204
