# Supplementary material for: Terahertz Spectroscopic Analysis of Lactose in Infant Formula: Implications for Detection and Quantification
Source: Molecules. 2022 Aug 8;27(15):5040. doi: 10.3390/molecules27155040 (PMC9370465; doi:10.3390/molecules27155040)
Supplement: Supplementary file 1 [file molecules-27-05040-s001.zip › data/set1_N2_1/frequency_domain/L080.csv]

0.0	0.8396903580885005	0.16030964191149955
0.014275517487508924	0.6465158226659512	0.3534841773340488
0.028551034975017847	1.1131306231411937	-0.11313062314119371
0.04282655246252677	0.7118694933018931	0.2881305066981069
0.057102069950035694	1.3050336334219363	-0.30503363342193635
0.07137758743754462	1.3377378771270447	-0.3377378771270447
0.08565310492505354	3.107694038994607	-2.107694038994607
0.09992862241256247	0.5485355687247601	0.45146443127523994
0.11420413990007139	0.6564542758440103	0.3435457241559897
0.12847965738758033	0.9302570827072955	0.06974291729270454
0.14275517487508924	1.3490267298163163	-0.34902672981631633
0.15703069236259815	1.5081192439648288	-0.5081192439648288
0.17130620985010708	0.9273175956180594	0.07268240438194062
0.18558172733761602	0.7521025921333422	0.24789740786665782
0.19985724482512493	0.8574157282686706	0.14258427173132937
0.21413276231263384	0.9695124067221688	0.030487593277831238
0.22840827980014278	0.9399270010831733	0.060072998916826714
0.24268379728765171	0.8918968373514083	0.10810316264859166
0.25695931477516065	0.8463267824149525	0.15367321758504748
0.27123483226266953	0.9550139517553897	0.04498604824461028
0.28551034975017847	1.0069295960993379	-0.006929596099337854
0.2997858672376874	1.0112301374923174	-0.011230137492317382
0.3140613847251963	0.9455765766767078	0.0544234233232922
0.32833690221270523	0.8708476723831792	0.12915232761682083
0.34261241970021417	0.8620931217139223	0.13790687828607773
0.3568879371877231	0.86286213432216	0.13713786567784003
0.37116345467523204	0.8710399532409023	0.12896004675909767
0.3854389721627409	0.8710856720145004	0.12891432798549962
0.39971448965024986	0.8871952084564257	0.11280479154357426
0.4139900071377588	0.9132414470762881	0.08675855292371193
0.4282655246252677	0.9292052062811074	0.07079479371889263
0.4425410421127766	0.9185652730503546	0.08143472694964538
0.45681655960028555	0.8811292480460302	0.11887075195396979
0.4710920770877945	0.8291991049134677	0.1708008950865323
0.48536759457530343	0.7773389953906417	0.22266100460935834
0.4996431120628123	0.7110663579127303	0.2889336420872697
0.5139186295503213	0.5462438334854269	0.45375616651457307
0.5281941470378302	0.20996708231395372	0.7900329176860463
0.5424696645253391	0.38848788168854353	0.6115121183114565
0.5567451820128481	0.6751687921409818	0.3248312078590182
0.5710206995003569	0.790475753049174	0.20952424695082605
0.5852962169878658	0.8533227602145695	0.14667723978543046
0.5995717344753748	0.8809757262704561	0.11902427372954394
0.6138472519628837	0.875881722632168	0.12411827736783199
0.6281227694503926	0.8568465295228681	0.1431534704771319
0.6423982869379016	0.8341047330128892	0.16589526698711077
0.6566738044254105	0.8255063889127202	0.1744936110872798
0.6709493219129194	0.8272150067878605	0.17278499321213947
0.6852248394004283	0.8408338063046387	0.15916619369536134
0.6995003568879372	0.866042754511344	0.13395724548865595
0.7137758743754462	0.8875000569684406	0.11249994303155941
0.7280513918629551	0.8982249335802808	0.10177506641971923
0.7423269093504641	0.8889120951001545	0.11108790489984555
0.756602426837973	0.870635566234774	0.129364433765226
0.7708779443254818	0.840150717123252	0.15984928287674804
0.7851534618129908	0.8195360328630196	0.18046396713698043
0.7994289793004997	0.8118874675455053	0.18811253245449466
0.8137044967880086	0.8168880926748846	0.1831119073251154
0.8279800142755176	0.8326342454477801	0.16736575455221991
0.8422555317630265	0.8544400738099487	0.14555992619005131
0.8565310492505354	0.8720261286505863	0.12797387134941374
0.8708065667380444	0.8739775721814318	0.1260224278185682
0.8850820842255532	0.8621728628999884	0.1378271371000116
0.8993576017130622	0.8366074001263678	0.1633925998736322
0.9136331192005711	0.8105080845614792	0.18949191543852084
0.92790863668808	0.7882995554628006	0.21170044453719938
0.942184154175589	0.778961989282297	0.22103801071770302
0.9564596716630979	0.7832265812213474	0.21677341877865264
0.9707351891506069	0.798631199073036	0.20136880092696396
0.9850107066381157	0.8180282005840747	0.18197179941592534
0.9992862241256246	0.8279479224755304	0.1720520775244696
1.0135617416131335	0.8228559770582701	0.17714402294172993
1.0278372591006426	0.8055449952016576	0.19445500479834243
1.0421127765881515	0.7771463875753091	0.22285361242469093
1.0563882940756604	0.7486253125416289	0.2513746874583711
1.0706638115631693	0.7374388111887109	0.2625611888112891
1.0849393290506781	0.734608422542675	0.265391577457325
1.099214846538187	0.7525299718456594	0.2474700281543406
1.1134903640256961	0.7513481669833075	0.24865183301669247
1.127765881513205	0.7489236100965914	0.25107638990340864
1.1420413990007139	0.7359232639539142	0.26407673604608584
1.1563169164882228	0.6964355449526063	0.3035644550473937
1.1705924339757316	0.6214941368392565	0.3785058631607435
1.1848679514632408	0.5226642965268846	0.4773357034731154
1.1991434689507496	0.4934105597208036	0.5065894402791964
1.2134189864382585	0.5639106951766427	0.4360893048233573
1.2276945039257674	0.6154357545441018	0.3845642454558982
1.2419700214132763	0.6357567526356394	0.36424324736436064
1.2562455389007852	0.6427987346132622	0.3572012653867378
1.2705210563882943	0.6271301404198383	0.3728698595801617
1.2847965738758031	0.585784775060281	0.41421522493971896
1.299072091363312	0.5223043603665912	0.4776956396334088
1.313347608850821	0.44400437795495956	0.5559956220450404
1.3276231263383298	0.3410804269790296	0.6589195730209704
1.341898643825839	0.20510715208147196	0.794892847918528
1.3561741613133478	0.07672893918437879	0.9232710608156212
1.3704496788008567	0.036340530318017525	0.9636594696819825
1.3847251962883655	0.08164670480556208	0.918353295194438
1.3990007137758744	0.2072824645782311	0.7927175354217689
1.4132762312633835	0.37129218249173795	0.6287078175082621
1.4275517487508924	0.4684530120009469	0.5315469879990531
1.4418272662384013	0.5312459492071693	0.4687540507928307
1.4561027837259102	0.576594303882943	0.42340569611705703
1.470378301213419	0.6083745265846586	0.3916254734153414
1.4846538187009282	0.6287797793270928	0.37122022067290716
1.498929336188437	0.6365073375337124	0.36349266246628764
1.513204853675946	0.6339142044525594	0.3660857955474406
1.5274803711634548	0.6308433821609313	0.3691566178390687
1.5417558886509637	0.6299676883623823	0.37003231163761774
1.5560314061384726	0.6323786527470628	0.36762134725293716
1.5703069236259817	0.6374500972560971	0.36254990274390286
1.5845824411134906	0.6385509618078659	0.36144903819213414
1.5988579586009994	0.6393193723102008	0.36068062768979925
1.6131334760885083	0.6327893077246484	0.36721069227535164
1.6274089935760172	0.6228429127499268	0.37715708725007324
1.6416845110635263	0.6133694515455747	0.38663054845442535
1.6559600285510352	0.6014452371362251	0.3985547628637749
1.670235546038544	0.62567376091842	0.37432623908158
1.684511063526053	0.5772235181795619	0.42277648182043814
1.6987865810135618	0.5752492508153659	0.42475074918463407
1.7130620985010707	0.5763673386853386	0.4236326613146614
1.7273376159885798	0.5656041007786601	0.4343958992213399
1.7416131334760887	0.5438837256229208	0.45611627437707924
1.7558886509635976	0.5123654676968982	0.48763453230310183
1.7701641684511065	0.472998149693586	0.527001850306414
1.7844396859386153	0.429058426236042	0.570941573763958
1.7987152034261245	0.388379101343614	0.611620898656386
1.8129907209136333	0.36014667750022766	0.6398533224997723
1.8272662384011422	0.3686398655494276	0.6313601344505724
1.841541755888651	0.40168569022185113	0.5983143097781489
1.85581727337616	0.4429266446717742	0.5570733553282259
1.870092790863669	0.4892108612064473	0.5107891387935527
1.884368308351178	0.505340474316655	0.49465952568334504
1.8986438258386868	0.5173008919530501	0.48269910804694993
1.9129193433261957	0.5207590505237977	0.4792409494762023
1.9271948608137046	0.520857319509568	0.47914268049043196
1.9414703783012137	0.5147900217546151	0.4852099782453849
1.9557458957887226	0.513469887152668	0.48653011284733205
1.9700214132762315	0.5128625494408382	0.4871374505591618
1.9842969307637404	0.5148760313815505	0.48512396861844953
1.9985724482512492	0.5176694850409829	0.48233051495901713
2.012847965738758	0.5138844233669364	0.4861155766330636
2.027123483226267	0.5085121814004456	0.49148781859955437
2.041399000713776	0.49802407279398625	0.5019759272060138
2.055674518201285	0.48031123404216447	0.5196887659578355
2.069950035688794	0.468313114020422	0.531686885979578
2.084225553176303	0.4594739495822479	0.540526050417752
2.098501070663812	0.4498792113141299	0.5501207886858701
2.1127765881513207	0.44900235211063405	0.5509976478893659
2.1270521056388296	0.4459798874214488	0.5540201125785512
2.1413276231263385	0.43732010576543967	0.5626798942345603
2.1556031406138474	0.42735433677359796	0.5726456632264021
2.1698786581013563	0.423244526797986	0.5767554732020139
2.184154175588865	0.40913619355340264	0.5908638064465974
2.198429693076374	0.40824379978731196	0.591756200212688
2.2127052105638834	0.3956187744454329	0.6043812255545671
2.2269807280513922	0.40120699305255614	0.5987930069474439
2.241256245538901	0.3940212217942191	0.6059787782057808
2.25553176302641	0.39290732952884777	0.6070926704711522
2.269807280513919	0.39439712477329153	0.6056028752267084
2.2840827980014278	0.37832126271749356	0.6216787372825064
2.2983583154889367	0.3639747629737563	0.6360252370262437
2.3126338329764455	0.3491367756046551	0.6508632243953449
2.3269093504639544	0.33145649226504215	0.6685435077349579
2.3411848679514633	0.31816411460640287	0.6818358853935971
2.355460385438972	0.30701982629643576	0.6929801737035642
2.3697359029264815	0.28656735240880404	0.713432647591196
2.3840114204139904	0.2710332431123119	0.7289667568876881
2.3982869379014993	0.24576338837195877	0.7542366116280412
2.412562455389008	0.23106146018289309	0.7689385398171069
2.426837972876517	0.20307413312248518	0.7969258668775148
2.441113490364026	0.1880613022410751	0.8119386977589249
2.455389007851535	0.16824059026654833	0.8317594097334516
2.4696645253390437	0.13108044253048734	0.8689195574695127
2.4839400428265526	0.1175711192451754	0.8824288807548246
2.4982155603140614	0.08376965686093064	0.9162303431390694
2.5124910778015703	0.05174979327062196	0.9482502067293781
2.5267665952890797	0.030582333100878368	0.9694176668991217
2.5410421127765885	0.021221861735756617	0.9787781382642434
2.5553176302640974	0.019251495770646	0.980748504229354
2.5695931477516063	0.0276344282836025	0.9723655717163975
2.583868665239115	0.027665568523003982	0.972334431476996
2.598144182726624	0.05219531550727162	0.9478046844927284
2.612419700214133	0.08181523337050267	0.9181847666294973
2.626695217701642	0.0990588123875744	0.9009411876124256
2.6409707351891507	0.15108421424426918	0.8489157857557308
2.6552462526766596	0.12168658999695696	0.8783134100030431
2.669521770164169	0.1293526512100551	0.8706473487899449
2.683797287651678	0.11759526882742809	0.8824047311725719
2.6980728051391867	0.10836697592163767	0.8916330240783623
2.7123483226266956	0.09391922631317663	0.9060807736868234
2.7266238401142044	0.09186153534947204	0.9081384646505279
2.7408993576017133	0.08872419601184446	0.9112758039881556
2.755174875089222	0.07939542480057066	0.9206045751994294
2.769450392576731	0.05099083429269046	0.9490091657073095
2.78372591006424	0.06181526100750744	0.9381847389924926
2.798001427551749	0.02584028334561178	0.9741597166543883
2.8122769450392577	0.014991566761545854	0.9850084332384541
2.826552462526767	0.012141616296964945	0.987858383703035
2.840827980014276	0.012760521695919791	0.9872394783040802
2.855103497501785	0.004118080823492627	0.9958819191765074
2.8693790149892937	0.01438047945064998	0.98561952054935
2.8836545324768026	0.03494491473962714	0.9650550852603729
2.8979300499643115	0.01878918902525638	0.9812108109747436
2.9122055674518204	0.03764133626017399	0.962358663739826
2.9264810849393292	0.04519975100331504	0.9548002489966849
2.940756602426838	0.037933833300380686	0.9620661666996193
2.955032119914347	0.03644933141177408	0.9635506685882259
2.9693076374018563	0.0542106514042517	0.9457893485957483
2.983583154889365	0.03879767683976508	0.9612023231602349
2.997858672376874	0.043802618126031014	0.956197381873969
3.012134189864383	0.10800327677177315	0.8919967232282269
3.026409707351892	0.07614502883645258	0.9238549711635474
3.0406852248394007	0.07188476291208212	0.9281152370879179
3.0549607423269096	0.03849003364039332	0.9615099663596067
3.0692362598144185	0.043642587750650184	0.9563574122493498
3.0835117773019274	0.01747306471512619	0.9825269352848738
3.0977872947894363	0.04531359258470756	0.9546864074152924
3.112062812276945	0.04980752852238607	0.950192471477614
3.1263383297644545	0.05405562295573226	0.9459443770442677
3.1406138472519634	0.04763211876231615	0.9523678812376839
3.1548893647394722	0.013224876175628801	0.9867751238243712
3.169164882226981	0.11365408105374791	0.8863459189462521
3.18344039971449	0.06347614510814327	0.9365238548918567
3.197715917201999	0.05116391721763518	0.9488360827823649
3.2119914346895078	0.046966631576913914	0.9530333684230861
3.2262669521770166	0.0669682250984657	0.9330317749015343
3.2405424696645255	0.03836625698447811	0.9616337430155218
3.2548179871520344	0.04083915342874238	0.9591608465712577
3.2690935046395433	0.006113388642750552	0.9938866113572494
3.2833690221270526	0.05830029009166626	0.9416997099083337
3.2976445396145615	0.0321684082496654	0.9678315917503346
3.3119200571020704	0.06630544302399748	0.9336945569760026
3.3261955745895793	0.07051662046719051	0.9294833795328095
3.340471092077088	0.06812551050291991	0.9318744894970801
3.354746609564597	0.009321060562065732	0.9906789394379343
3.369022127052106	0.0052038823507851925	0.9947961176492148
3.383297644539615	0.10273738769835372	0.8972626123016463
3.3975731620271237	0.04782919811377527	0.9521708018862247
3.4118486795146326	0.0360255087537523	0.9639744912462477
3.4261241970021414	0.03707786127306002	0.96292213872694
3.4403997144896508	0.08874532042880559	0.9112546795711944
3.4546752319771596	0.05832139076006592	0.9416786092399341
3.4689507494646685	0.058108237629661906	0.9418917623703381
3.4832262669521774	0.0130510704503791	0.9869489295496209
3.4975017844396863	0.01931932524600824	0.9806806747539918
3.511777301927195	0.0725740604784687	0.9274259395215313
3.526052819414704	0.1796088419825743	0.8203911580174257
3.540328336902213	0.05708858040304849	0.9429114195969515
3.554603854389722	0.0923360024022187	0.9076639975977813
3.5688793718772307	0.0724762426563458	0.9275237573436542
3.58315488936474	0.11264199819418658	0.8873580018058134
3.597430406852249	0.08634940442189205	0.9136505955781079
3.611705924339758	0.0672437639988332	0.9327562360011667
3.6259814418272667	0.08380321576184263	0.9161967842381573
3.6402569593147756	0.03453909296594744	0.9654609070340525
3.6545324768022844	0.5823734858919324	0.4176265141080676
3.6688079942897933	0.11717977211737601	0.882820227882624
3.683083511777302	0.23687709769382376	0.7631229023061763
3.697359029264811	0.0601601698923147	0.9398398301076853
3.71163454675232	0.213170649711215	0.786829350288785
3.725910064239829	0.15707883750888157	0.8429211624911184
3.740185581727338	0.0472873422721007	0.9527126577278993
3.754461099214847	0.08772980203879988	0.9122701979612001
3.768736616702356	0.18903710577762448	0.8109628942223756
3.783012134189865	0.11292907181965767	0.8870709281803424
3.7972876516773737	0.07451843825216008	0.9254815617478399
3.8115631691648826	0.7768444327089867	0.22315556729101327
3.8258386866523915	0.17728086728332393	0.8227191327166761
3.8401142041399003	0.11447318945501943	0.8855268105449806
3.8543897216274092	0.0771903432323554	0.9228096567676446
3.868665239114918	0.1492019345592588	0.8507980654407412
3.8829407566024274	0.039387190318768445	0.9606128096812315
3.8972162740899363	0.13983633987344415	0.8601636601265559
3.911491791577445	0.19882176968080692	0.8011782303191931
3.925767309064954	0.2746165194789552	0.7253834805210448
3.940042826552463	0.1727648600490202	0.8272351399509799
3.954318344039972	0.5158933348341144	0.48410666516588563
3.9685938615274807	0.02179638582326791	0.9782036141767321
3.9828693790149896	1.3344059078366592	-0.33440590783665924
3.9971448965024985	0.2461173366500291	0.7538826633499709
4.011420413990008	0.2725838312119216	0.7274161687880785
4.025695931477516	0.2995738812349347	0.7004261187650653
4.039971448965026	0.15979721783363135	0.8402027821663687
4.054246966452534	0.19541881006469253	0.8045811899353075
4.068522483940043	0.31419516890543026	0.6858048310945697
4.082798001427552	0.16374458544941495	0.836255414550585
4.097073518915061	0.12563343897726867	0.8743665610227314
4.11134903640257	0.4819128466936745	0.5180871533063255
4.125624553890079	0.4422147654429948	0.5577852345570051
4.139900071377588	0.3720270899458706	0.6279729100541294
4.154175588865097	0.2889329546718557	0.7110670453281442
4.168451106352606	0.6468851785343706	0.35311482146562945
4.182726623840114	0.48163807805904807	0.5183619219409519
4.197002141327624	0.3366346618798387	0.6633653381201613
4.211277658815132	0.27183899986039983	0.7281610001396002
4.2255531763026415	0.3982489943506716	0.6017510056493284
4.23982869379015	0.27202344992706007	0.7279765500729399
4.254104211277659	0.20938018096678832	0.7906198190332117
4.268379728765169	0.25935125746679294	0.7406487425332071
4.282655246252677	0.08290982704665928	0.9170901729533407
4.296930763740186	0.10787076890272676	0.8921292310972733
4.311206281227695	0.11908612000582701	0.880913879994173
4.325481798715204	0.2567585562789907	0.7432414437210093
4.3397573162027125	0.14854776222823002	0.8514522377717699
4.354032833690222	0.39178296477413066	0.6082170352258693
4.36830835117773	0.09388737814972507	0.906112621850275
4.38258386866524	0.5805227482372793	0.41947725176272066
4.396859386152748	0.36366834614497145	0.6363316538550285
4.411134903640257	0.6306360415870469	0.3693639584129531
4.425410421127767	0.15427441337978876	0.8457255866202112
4.439685938615275	0.050233793834043104	0.9497662061659569
4.4539614561027845	0.26797839048515404	0.732021609514846
4.468236973590293	0.31291719296910414	0.6870828070308959
4.482512491077802	0.2489996884336054	0.7510003115663946
4.496788008565311	0.2708833972026455	0.7291166027973546
4.51106352605282	3.540529273100082	-2.540529273100082
4.5253390435403285	0.5630686623824559	0.4369313376175441
4.539614561027838	0.8145844690032813	0.1854155309967187
4.553890078515346	0.11920503263512154	0.8807949673648785
4.5681655960028555	0.4385722906923351	0.561427709307665
4.582441113490365	0.49116467039036343	0.5088353296096366
4.596716630977873	0.6567380946411724	0.3432619053588276
4.610992148465383	0.32509023972958906	0.6749097602704109
4.625267665952891	0.24746988411239462	0.7525301158876054
4.6395431834404	0.2744662226055679	0.7255337773944321
4.653818700927909	1.2252345765550503	-0.2252345765550503
4.668094218415418	1.2116637433345852	-0.21166374333458515
4.682369735902927	1.833002564774176	-0.8330025647741759
4.696645253390436	1.495833791862366	-0.4958337918623661
4.710920770877944	0.7813925659664565	0.21860743403354355
4.725196288365454	0.2732805043685244	0.7267194956314755
4.739471805852963	4.125898189952323	-3.1258981899523226
4.7537473233404715	0.31779666575763793	0.6822033342423621
4.768022840827981	0.6801730285865987	0.31982697141340133
4.782298358315489	1.2707710857048304	-0.27077108570483044
4.7965738758029985	0.311291519479934	0.6887084805200661
4.810849393290507	0.47262638809758967	0.5273736119024104
4.825124910778016	0.28513409772171994	0.7148659022782801
4.839400428265525	0.9654095701898866	0.0345904298101134
4.853675945753034	1.279099064505108	-0.2790990645051079
4.8679514632405425	0.1337268826788066	0.8662731173211934
4.882226980728052	0.8738253486516713	0.12617465134832873
4.896502498215561	0.9651728261013234	0.03482717389867662
4.91077801570307	0.8115298381101066	0.1884701618898934
4.925053533190579	0.7412196971358744	0.25878030286412557
4.939329050678087	0.6558701309573073	0.3441298690426927
4.953604568165597	0.40478106862007185	0.5952189313799281
4.967880085653105	0.7338505620734509	0.2661494379265491
4.9821556031406145	0.44314932665364887	0.5568506733463512
4.996431120628123	0.55963119838637	0.44036880161363
5.010706638115632	1.3523500367734962	-0.3523500367734962
5.024982155603141	0.11929052541097475	0.8807094745890253
5.03925767309065	0.6232874630151489	0.3767125369848511
5.053533190578159	0.3218151538957148	0.6781848461042852
5.067808708065668	0.3997927807032962	0.6002072192967038
5.082084225553177	1.620738511556756	-0.6207385115567561
5.0963597430406855	1.3470058843457546	-0.34700588434575463
5.110635260528195	0.976271658361922	0.02372834163807802
5.124910778015703	1.0235778616049909	-0.02357786160499087
5.139186295503213	0.7109197982391672	0.2890802017608328
5.153461812990721	0.646424292531141	0.353575707468859
5.16773733047823	0.5450166536365458	0.45498334636345417
5.18201284796574	0.3294545123097644	0.6705454876902356
5.196288365453248	0.7552978031520858	0.24470219684791417
5.2105638829407575	0.6713785246362174	0.3286214753637826
5.224839400428266	1.4544395273396074	-0.45443952733960735
5.239114917915775	0.9409322280129107	0.059067771987089346
5.253390435403284	0.8520080060173973	0.14799199398260265
5.267665952890793	0.4920331507797245	0.5079668492202756
5.281941470378301	0.8168540275761225	0.18314597242387753
5.296216987865811	0.17070562104561235	0.8292943789543876
5.310492505353319	0.3805805003921257	0.6194194996078743
5.3247680228408285	0.7658579505652738	0.23414204943472616
5.339043540328338	1.7163554304703097	-0.7163554304703097
5.353319057815846	1.2792692409916369	-0.27926924099163686
5.367594575303356	0.8724337568045704	0.12756624319542964
5.381870092790864	0.6669526621472528	0.3330473378527472
5.396145610278373	0.22908979718634692	0.7709102028136531
5.410421127765882	0.5861976410379495	0.41380235896205053
5.424696645253391	1.1906684422440628	-0.19066844224406276
5.4389721627409	1.444315792721833	-0.4443157927218331
5.453247680228409	1.3557148438695656	-0.35571484386956564
5.467523197715917	0.8195052445448022	0.18049475545519778
5.481798715203427	0.9294683113065343	0.07053168869346571
5.496074232690936	0.6720902329039382	0.3279097670960618
5.510349750178444	0.46918732982391154	0.5308126701760885
5.524625267665954	0.9667198518301713	0.033280148169828716
5.538900785153462	2.053070689206605	-1.053070689206605
5.5531763026409715	0.2677972882588763	0.7322027117411237
5.56745182012848	1.6181310283285466	-0.6181310283285466
5.581727337615989	1.9405580026673164	-0.9405580026673164
5.596002855103498	1.736989416397994	-0.736989416397994
5.610278372591007	0.6042216035958202	0.3957783964041798
5.6245538900785155	1.1185464802686376	-0.11854648026863757
5.638829407566025	0.2621891408862247	0.7378108591137753
5.653104925053534	1.4279086978258242	-0.4279086978258242
5.667380442541043	0.7252872184052104	0.2747127815947896
5.681655960028552	1.1511815986120821	-0.15118159861208214
5.69593147751606	0.07075360627783096	0.929246393722169
5.71020699500357	0.8705055501360845	0.12949444986391545
5.724482512491078	0.49001628088313276	0.5099837191168672
5.738758029978587	0.8457649463082155	0.15423505369178447
5.753033547466096	0.6758661373298666	0.32413386267013344
5.767309064953605	0.5209573637880693	0.47904263621193066
5.781584582441114	0.798458646503954	0.20154135349604596
5.795860099928623	6.410338742660111	-5.410338742660111
5.810135617416132	39.5540431939764	-38.5540431939764
5.824411134903641	1.8714160039090275	-0.8714160039090275
5.83868665239115	0.48040869235259714	0.5195913076474028
5.8529621698786585	0.7780702428858831	0.2219297571141169
5.867237687366168	1.1837168014472774	-0.18371680144727742
5.881513204853676	1.0036731236077767	-0.003673123607776718
5.895788722341186	3.505538225445808	-2.505538225445808
5.910064239828694	0.8931924476586199	0.10680755234138006
5.924339757316203	0.8015302420625957	0.1984697579374043
5.938615274803713	0.7099908531477899	0.29000914685221013
5.952890792291221	1.3194074556970659	-0.31940745569706586
5.96716630977873	0.885792743567773	0.11420725643222696
5.981441827266239	0.6123551607600806	0.38764483923991944
5.995717344753748	1.6614873085519304	-0.6614873085519304
6.009992862241257	1.9800883227540165	-0.9800883227540165
6.024268379728766	0.22041755717662162	0.7795824428233784
6.038543897216274	0.76001655410628	0.23998344589372
6.052819414703784	2.6347068880608253	-1.6347068880608253
6.067094932191292	0.48832503140327327	0.5116749685967268
6.0813704496788015	0.9151479539541296	0.08485204604587038
6.095645967166311	0.19114103204223568	0.8088589679577644
6.109921484653819	0.9124047237033099	0.08759527629669006
6.124197002141329	3.871788792735439	-2.871788792735439
6.138472519628837	0.6576658170572471	0.34233418294275286
6.152748037116346	0.7124179081380213	0.2875820918619787
6.167023554603855	1.5086105201302014	-0.5086105201302014
6.181299072091364	0.5973388166637096	0.4026611833362904
6.1955745895788725	0.713509622871417	0.28649037712858305
6.209850107066382	0.13630807491028843	0.8636919250897116
6.22412562455389	1.8013146599076333	-0.8013146599076333
6.2384011420414	2.9634316984432454	-1.9634316984432454
6.252676659528909	1.1267250686572705	-0.1267250686572705
6.266952177016417	1.1663208313355264	-0.16632083133552644
6.281227694503927	2.5698256230881213	-1.5698256230881213
6.295503211991435	0.40874422124656257	0.5912557787534374
6.3097787294789445	0.8791781545118462	0.12082184548815378
6.324054246966453	2.22035571515105	-1.22035571515105
6.338329764453962	1.888057760872718	-0.888057760872718
6.352605281941471	1.1950138103170496	-0.19501381031704956
6.36688079942898	0.431148523541087	0.568851476458913
6.381156316916488	1.6448088308579432	-0.6448088308579432
6.395431834403998	1.1448215870881793	-0.14482158708817927
6.409707351891507	1.3746224726687826	-0.37462247266878257
6.4239828693790155	0.596934418155374	0.40306558184462604
6.438258386866525	1.4456371363385703	-0.44563713633857027
6.452533904354033	0.7533942929318289	0.2466057070681711
6.466809421841543	0.9018200300470619	0.0981799699529381
6.481084939329051	0.3036452899240916	0.6963547100759084
6.49536045681656	2.5549108022031772	-1.5549108022031772
6.509635974304069	0.5924523650993925	0.4075476349006075
6.523911491791578	3.3526623743137387	-2.3526623743137387
6.538187009279087	0.5110400320067834	0.4889599679932166
6.552462526766596	1.3046433614987787	-0.3046433614987787
6.566738044254105	0.933131616369123	0.06686838363087699
6.581013561741614	2.421729544074828	-1.4217295440748279
6.595289079229123	2.1942337935339853	-1.1942337935339853
6.609564596716631	1.6227548679837054	-0.6227548679837054
6.623840114204141	1.053642634851802	-0.053642634851801985
6.638115631691649	0.7553988715249581	0.2446011284750419
6.6523911491791585	0.3210672397163615	0.6789327602836386
6.666666666666667	0.2701164098675526	0.7298835901324474
6.680942184154176	0.20944582382263452	0.7905541761773655
6.695217701641685	0.8275262296993589	0.17247377030064115
6.709493219129194	3.479130418434313	-2.479130418434313
6.723768736616703	1.1919142009744796	-0.19191420097447964
6.738044254104212	1.7117304188879243	-0.7117304188879243
6.752319771591721	1.746819458125544	-0.7468194581255441
6.76659528907923	1.158009585549552	-0.15800958554955202
6.780870806566739	1.2599129076167876	-0.25991290761678765
6.795146324054247	0.2009159531414142	0.7990840468585858
6.809421841541757	0.7618220014965287	0.23817799850347132
6.823697359029265	1.2062663051730278	-0.2062663051730278
6.837972876516774	3.9602605040034784	-2.9602605040034784
6.852248394004283	4.107593037413595	-3.1075930374135954
6.866523911491792	1.1959713643616725	-0.1959713643616725
6.8807994289793015	0.8361228658742017	0.1638771341257983
6.89507494646681	0.15877596841741978	0.8412240315825802
6.909350463954319	0.8554058451782688	0.1445941548217312
6.923625981441828	0.7384097145970673	0.2615902854029327
6.937901498929337	0.42375493507095974	0.5762450649290403
6.9521770164168455	0.7884841715989176	0.2115158284010824
6.966452533904355	0.9915730641732194	0.008426935826780557
6.980728051391863	1.247676026212352	-0.24767602621235207
6.995003568879373	4.040990435940732	-3.0409904359407323
7.009279086366882	2.1052562144168485	-1.1052562144168485
7.02355460385439	0.530909695525143	0.469090304474857
7.0378301213419	1.4723824514970367	-0.4723824514970367
7.052105638829408	0.11940314208403952	0.8805968579159604
7.066381156316917	1.2268243551738125	-0.2268243551738125
7.080656673804426	1.9374618561476347	-0.9374618561476347
7.094932191291935	0.8482024339770823	0.15179756602291772
7.109207708779444	1.4316951242334945	-0.43169512423349454
7.123483226266953	3.8215109914496743	-2.8215109914496743
7.137758743754461	1.7194423187664487	-0.7194423187664487
7.152034261241971	2.736634304008354	-1.736634304008354
7.16630977872948	0.9982534571999906	0.0017465428000094096
7.1805852962169885	0.5801781372991526	0.4198218627008474
7.194860813704498	1.8855499257446435	-0.8855499257446435
7.209136331192006	0.7780485773496956	0.22195142265030443
7.223411848679516	1.9580360298146502	-0.9580360298146502
7.237687366167024	0.3611767788375925	0.6388232211624074
7.251962883654533	1.897465501522642	-0.897465501522642
7.266238401142042	0.804691564917737	0.19530843508226303
7.280513918629551	0.8188986305043858	0.18110136949561417
7.2947894361170595	1.574114340426329	-0.5741143404263289
7.309064953604569	2.1249213434988983	-1.1249213434988983
7.323340471092078	0.46145178590228014	0.5385482140977198
7.337615988579587	2.624377248277612	-1.6243772482776122
7.351891506067096	0.35101008086847524	0.6489899191315247
7.366167023554604	0.058085913734715056	0.9419140862652849
7.380442541042114	0.5195905177961451	0.48040948220385493
7.394718058529622	1.1433395053487077	-0.14333950534870765
7.4089935760171315	1.3294214670008708	-0.3294214670008708
7.42326909350464	0.4284964569656087	0.5715035430343913
7.437544610992149	0.3720937574562757	0.6279062425437243
7.451820128479658	0.22063508330659082	0.7793649166934091
7.466095645967167	2.9705523313348046	-1.9705523313348046
7.480371163454676	4.275391895206554	-3.275391895206554
7.494646680942185	1.89408424314592	-0.8940842431459199
7.508922198429694	1.6300096133432065	-0.6300096133432065
7.5231977159172025	0.6914413151437532	0.3085586848562468
7.537473233404712	0.37291355899471984	0.6270864410052801
7.55174875089222	0.692162627612936	0.307837372387064
7.56602426837973	3.60885296692644	-2.60885296692644
7.580299785867238	1.7738256379575366	-0.7738256379575366
7.594575303354747	0.6742378995949272	0.3257621004050728
7.608850820842256	1.4944336374680554	-0.49443363746805535
7.623126338329765	6.129242704790341	-5.129242704790341
7.6374018558172745	0.36547443588687734	0.6345255641131227
7.651677373304783	0.039323214443365215	0.9606767855566348
7.665952890792292	1.4872733307712618	-0.4872733307712618
7.680228408279801	0.8108761440380756	0.18912385596192438
7.69450392576731	2.4552407597609194	-1.4552407597609194
7.7087794432548185	0.2602777108801985	0.7397222891198014
7.723054960742328	0.3251156489978024	0.6748843510021976
7.737330478229836	0.9041891805106265	0.09581081948937353
7.7516059957173455	1.6790377810143173	-0.6790377810143173
7.765881513204855	0.6242952205401077	0.37570477945989234
7.780157030692363	0.16436669561743728	0.8356333043825628
7.794432548179873	0.429252978149661	0.570747021850339
7.808708065667381	0.4152851593694647	0.5847148406305354
7.82298358315489	1.1542248035518894	-0.1542248035518894
7.837259100642399	0.39634834466294255	0.6036516553370574
7.851534618129908	2.8562060362535138	-1.8562060362535138
7.865810135617417	0.8384836324171688	0.16151636758283117
7.880085653104926	1.2037912716255292	-0.20379127162552924
7.894361170592434	3.205759473230405	-2.205759473230405
7.908636688079944	0.5338951934008241	0.46610480659917586
7.922912205567453	0.9442714614105208	0.05572853858947924
7.9371877230549615	0.5335489916878362	0.4664510083121638
7.951463240542471	0.32552086261010854	0.6744791373898915
7.965738758029979	5.247778862205262	-4.247778862205262
7.9800142755174885	0.7814080370210194	0.21859196297898065
7.994289793004997	0.22837956194156772	0.7716204380584323
8.008565310492505	1.6630037931642434	-0.6630037931642434
8.022840827980016	0.11692283923348765	0.8830771607665123
8.037116345467524	1.665544552892943	-0.6655445528929429
8.051391862955033	0.9532278099039633	0.046772190096036725
8.065667380442541	0.9081799281563412	0.09182007184365881
8.079942897930051	2.3116265696220077	-1.3116265696220077
8.09421841541756	1.2431938661792168	-0.2431938661792168
8.108493932905068	0.4992432188632763	0.5007567811367237
8.122769450392578	1.789966762819935	-0.7899667628199349
8.137044967880087	0.7034934318083897	0.29650656819161025
8.151320485367595	0.5605935282988301	0.43940647170116987
8.165596002855104	0.6839784332580111	0.3160215667419889
8.179871520342614	0.9024802655173447	0.09751973448265527
8.194147037830122	0.89903875333836	0.10096124666163997
8.20842255531763	0.3801682693892599	0.6198317306107402
8.22269807280514	2.438176835114781	-1.4381768351147808
8.23697359029265	0.6000738341503977	0.3999261658496023
8.251249107780158	0.5677075662201856	0.4322924337798144
8.265524625267666	2.2491742603494256	-1.2491742603494256
8.279800142755176	1.0752870703355186	-0.07528707033551862
8.294075660242685	1.4879725645528306	-0.48797256455283056
8.308351177730193	1.9114623991079094	-0.9114623991079094
8.322626695217702	0.23883877082232127	0.7611612291776787
8.336902212705212	0.8191962693285365	0.1808037306714635
8.35117773019272	0.41541572778123	0.58458427221877
8.365453247680229	0.26817207639436536	0.7318279236056346
8.379728765167739	0.5239133147103652	0.4760866852896348
8.394004282655247	0.11497619644357059	0.8850238035564294
8.408279800142756	0.33886878315192975	0.6611312168480703
8.422555317630264	0.3460212485245139	0.6539787514754861
8.436830835117775	0.3337377742101539	0.6662622257898461
8.451106352605283	0.5623529698679472	0.43764703013205275
8.465381870092791	2.1629866013697936	-1.1629866013697936
8.4796573875803	0.6082090852879577	0.3917909147120423
8.49393290506781	0.1793038300977823	0.8206961699022177
8.508208422555319	3.2540483361463983	-2.2540483361463983
8.522483940042827	1.2272318751916094	-0.22723187519160937
8.536759457530337	0.7075705705532485	0.29242942944675154
8.551034975017846	1.0500919866759248	-0.05009198667592485
8.565310492505354	1.9226918314241825	-0.9226918314241825
8.579586009992862	0.35290805641549167	0.6470919435845084
8.593861527480373	1.5111667310867294	-0.5111667310867294
8.608137044967881	1.1719711735677822	-0.17197117356778224
8.62241256245539	2.487784632288011	-1.4877846322880108
8.636688079942898	1.6302644985328214	-0.6302644985328214
8.650963597430408	1.2650804407532579	-0.2650804407532579
8.665239114917917	0.8060628141079805	0.19393718589201947
8.679514632405425	1.3233359734829477	-0.32333597348294774
8.693790149892935	0.1920676771397609	0.8079323228602391
8.708065667380444	1.7782662144488004	-0.7782662144488004
8.722341184867952	1.1229119762733777	-0.12291197627337769
8.73661670235546	0.8524494718373943	0.14755052816260572
8.75089221984297	2.261155652133317	-1.2611556521333172
8.76516773733048	0.9337325436597235	0.06626745634027653
8.779443254817988	0.5342139656541579	0.4657860343458421
8.793718772305496	0.3107430415916379	0.6892569584083621
8.807994289793006	1.0212038660842848	-0.021203866084284817
8.822269807280515	1.0707308687225014	-0.07073086872250145
8.836545324768023	0.6383817434230875	0.3616182565769125
8.850820842255533	2.8012784220874085	-1.8012784220874085
8.865096359743042	1.1865154112598721	-0.18651541125987214
8.87937187723055	1.1913310774251562	-0.1913310774251562
8.893647394718059	0.8527424054421825	0.1472575945578175
8.907922912205569	1.0646959144636472	-0.0646959144636472
8.922198429693077	2.2078314436137054	-1.2078314436137054
8.936473947180586	0.17624580001797735	0.8237541999820226
8.950749464668094	4.294598849494385	-3.2945988494943848
8.965024982155605	0.53742295143917	0.46257704856083004
8.979300499643113	0.8673755554755882	0.1326244445244118
8.993576017130621	0.3053693575790269	0.6946306424209732
9.007851534618132	0.9810551273050204	0.018944872694979575
9.02212705210564	0.3658912755331455	0.6341087244668545
9.036402569593148	0.6331605786865342	0.3668394213134658
9.050678087080657	0.1657078325307308	0.8342921674692692
9.064953604568167	0.21258915384352625	0.7874108461564737
9.079229122055676	4.159999529683977	-3.1599995296839767
9.093504639543184	3.7178783950891967	-2.7178783950891967
9.107780157030692	0.3286811361336888	0.6713188638663112
9.122055674518203	0.6227928387035099	0.3772071612964901
9.136331192005711	0.2389908342779088	0.7610091657220912
9.15060670949322	4.7216301551813356	-3.7216301551813356
9.16488222698073	0.5544231921365026	0.4455768078634974
9.179157744468238	1.9411328013996603	-0.9411328013996603
9.193433261955747	0.30167832961194113	0.6983216703880588
9.207708779443255	0.43891892826999274	0.5610810717300072
9.221984296930765	1.193166978304624	-0.19316697830462393
9.236259814418274	1.5115825165617796	-0.5115825165617796
9.250535331905782	5.373688572657429	-4.373688572657429
9.26481084939329	1.341186347848843	-0.34118634784884305
9.2790863668808	0.5996585940966392	0.40034140590336076
9.29336188436831	0.382029637776807	0.617970362223193
9.307637401855818	0.959441591227786	0.04055840877221395
9.321912919343328	2.0712784698082625	-1.0712784698082625
9.336188436830836	0.7096380379978506	0.29036196200214937
9.350463954318345	0.9736893620201719	0.026310637979828133
9.364739471805853	1.0448183076900064	-0.04481830769000639
9.379014989293363	0.35941404951571004	0.6405859504842899
9.393290506780872	0.6192285078165749	0.3807714921834251
9.40756602426838	0.731545080912102	0.268454919087898
9.421841541755889	0.30766235136398107	0.6923376486360189
9.436117059243399	0.8082959475021042	0.1917040524978958
9.450392576730907	0.5616762013315382	0.43832379866846183
9.464668094218416	0.3817198338638048	0.6182801661361952
9.478943611705926	0.3543228498351615	0.6456771501648385
9.493219129193434	2.5383824714100705	-1.5383824714100705
9.507494646680943	0.290884335814981	0.7091156641850189
9.521770164168451	0.9768366335720503	0.023163366427949694
9.536045681655962	0.9397321224329682	0.06026787756703178
9.55032119914347	2.1421545301549947	-1.1421545301549947
9.564596716630978	0.29344859269643575	0.7065514073035642
9.578872234118487	0.5629056652666434	0.43709433473335657
9.593147751605997	11.867782841704022	-10.867782841704022
9.607423269093506	1.311046328420414	-0.3110463284204139
9.621698786581014	0.5801782439829881	0.4198217560170119
9.635974304068524	1.054446194848191	-0.05444619484819091
9.650249821556033	12.38299398469096	-11.38299398469096
9.664525339043541	6.816857472554159	-5.816857472554159
9.67880085653105	0.6831345544436029	0.31686544555639706
9.69307637401856	2.2958605954630977	-1.2958605954630977
9.707351891506068	0.9512927611566967	0.0487072388433033
9.721627408993577	1.2909826974400505	-0.29098269744005045
9.735902926481085	1.7460646204788455	-0.7460646204788455
9.750178443968595	0.3656347249491524	0.6343652750508476
9.764453961456104	0.416286978298135	0.583713021701865
9.778729478943612	0.11292928998583752	0.8870707100141625
9.793004996431122	0.6366470062800854	0.3633529937199146
9.80728051391863	0.9214795858016929	0.07852041419830713
9.82155603140614	0.30047470389613035	0.6995252961038696
9.835831548893648	1.363899248659172	-0.3638992486591719
9.850107066381158	0.1528662749184961	0.8471337250815039
9.864382583868666	0.8808384212189694	0.11916157878103062
9.878658101356175	0.4774928774851848	0.5225071225148152
9.892933618843683	0.6438129266409643	0.35618707335903566
9.907209136331193	0.9953369108330783	0.004663089166921708
9.921484653818702	0.2851971946401075	0.7148028053598925
9.93576017130621	1.2305807041633117	-0.23058070416331167
9.95003568879372	0.6828604838156319	0.3171395161843681
9.964311206281229	0.503515827252481	0.496484172747519
9.978586723768737	0.18590156655924875	0.8140984334407513
9.992862241256246	0.5539376273504724	0.44606237264952764
