# Supplementary material for: Terahertz Spectroscopic Analysis of Lactose in Infant Formula: Implications for Detection and Quantification
Source: Molecules. 2022 Aug 8;27(15):5040. doi: 10.3390/molecules27155040 (PMC9370465; doi:10.3390/molecules27155040)
Supplement: Supplementary file 1 [file molecules-27-05040-s001.zip › data/set1_N2_1/frequency_domain/L100_1.csv]

0.0	0.8058864337993017	0.1941135662006983
0.014275517487508924	0.7565627544018572	0.24343724559814284
0.028551034975017847	1.2616679997636264	-0.2616679997636264
0.04282655246252677	0.7191450935038868	0.2808549064961132
0.057102069950035694	1.3130798217831878	-0.31307982178318783
0.07137758743754462	1.3192228259562448	-0.31922282595624485
0.08565310492505354	3.0310368439057873	-2.0310368439057873
0.09992862241256247	0.5994445508846588	0.40055544911534124
0.11420413990007139	0.6848179193979458	0.3151820806020542
0.12847965738758033	0.8971335471963864	0.10286645280361362
0.14275517487508924	1.3534687086171144	-0.35346870861711444
0.15703069236259815	1.5079902162652625	-0.5079902162652625
0.17130620985010708	0.9701595798204533	0.02984042017954669
0.18558172733761602	0.7774748146239087	0.22252518537609134
0.19985724482512493	0.8847329687562608	0.11526703124373916
0.21413276231263384	0.949363017669379	0.05063698233062097
0.22840827980014278	0.9324346648912566	0.06756533510874341
0.24268379728765171	0.836662989437733	0.16333701056226702
0.25695931477516065	0.799176088906592	0.20082391109340803
0.27123483226266953	0.8587262432570253	0.1412737567429747
0.28551034975017847	0.9403852884037073	0.059614711596292724
0.2997858672376874	0.9552475727603786	0.04475242723962136
0.3140613847251963	0.9420942464717192	0.05790575352828076
0.32833690221270523	0.9128677706749714	0.08713222932502862
0.34261241970021417	0.9155776967095133	0.08442230329048672
0.3568879371877231	0.910617889572112	0.08938211042788802
0.37116345467523204	0.8783927386848221	0.12160726131517785
0.3854389721627409	0.834629498907599	0.16537050109240103
0.39971448965024986	0.808830458501461	0.19116954149853904
0.4139900071377588	0.8133965012029752	0.18660349879702476
0.4282655246252677	0.8359102625375401	0.16408973746245992
0.4425410421127766	0.8683269205604639	0.1316730794395361
0.45681655960028555	0.885451450745118	0.114548549254882
0.4710920770877945	0.8700887652390987	0.12991123476090127
0.48536759457530343	0.8205777199048057	0.17942228009519434
0.4996431120628123	0.7017536479764511	0.2982463520235489
0.5139186295503213	0.47398640765384603	0.526013592346154
0.5281941470378302	0.14835501851518954	0.8516449814848105
0.5424696645253391	0.3017013216851941	0.698298678314806
0.5567451820128481	0.6306736295809704	0.3693263704190296
0.5710206995003569	0.7362490770601082	0.2637509229398918
0.5852962169878658	0.7604363158623688	0.23956368413763118
0.5995717344753748	0.7779630117598171	0.22203698824018292
0.6138472519628837	0.7996500757824422	0.20034992421755782
0.6281227694503926	0.83163153227924	0.16836846772075997
0.6423982869379016	0.8645841124362704	0.13541588756372958
0.6566738044254105	0.8903395178484913	0.1096604821515087
0.6709493219129194	0.8954758341923197	0.10452416580768031
0.6852248394004283	0.8845459031248704	0.11545409687512964
0.6995003568879372	0.8623262159155334	0.13767378408446662
0.7137758743754462	0.8367285938148697	0.16327140618513025
0.7280513918629551	0.8139112451620313	0.18608875483796872
0.7423269093504641	0.8012432655188891	0.19875673448111086
0.756602426837973	0.8085645886027866	0.19143541139721343
0.7708779443254818	0.8222895693414919	0.1777104306585081
0.7851534618129908	0.8462373036459655	0.1537626963540345
0.7994289793004997	0.869391551352176	0.13060844864782395
0.8137044967880086	0.8843429764650573	0.11565702353494267
0.8279800142755176	0.8833915484320927	0.11660845156790733
0.8422555317630265	0.8651850865384086	0.13481491346159136
0.8565310492505354	0.8382557215484283	0.1617442784515717
0.8708065667380444	0.8115689251310652	0.18843107486893484
0.8850820842255532	0.7868106934702026	0.2131893065297974
0.8993576017130622	0.77490991619591	0.22509008380409
0.9136331192005711	0.7711788283758225	0.22882117162417748
0.92790863668808	0.7762102654960609	0.22378973450393913
0.942184154175589	0.7958658032657342	0.2041341967342658
0.9564596716630979	0.8131559476140824	0.18684405238591761
0.9707351891506069	0.8280877916544231	0.17191220834557686
0.9850107066381157	0.8296303114675284	0.17036968853247159
0.9992862241256246	0.8134202851808414	0.18657971481915858
1.0135617416131335	0.7872488541405734	0.21275114585942656
1.0278372591006426	0.7576125949251206	0.24238740507487944
1.0421127765881515	0.7312593233193873	0.26874067668061274
1.0563882940756604	0.7097011448871531	0.2902988551128469
1.0706638115631693	0.7110639144932054	0.2889360855067946
1.0849393290506781	0.7254554962979037	0.27454450370209627
1.099214846538187	0.7615534232721698	0.2384465767278302
1.1134903640256961	0.758868928327815	0.24113107167218495
1.127765881513205	0.7422837671424402	0.25771623285755985
1.1420413990007139	0.7128716470266439	0.28712835297335615
1.1563169164882228	0.6619126701848359	0.3380873298151641
1.1705924339757316	0.5761563807372452	0.4238436192627548
1.1848679514632408	0.46887456683155254	0.5311254331684474
1.1991434689507496	0.43867249052321644	0.5613275094767836
1.2134189864382585	0.5197471749248141	0.48025282507518585
1.2276945039257674	0.5850332503768653	0.41496674962313473
1.2419700214132763	0.6116648848141408	0.38833511518585917
1.2562455389007852	0.6227438564555989	0.37725614354440107
1.2705210563882943	0.6112368320527112	0.3887631679472888
1.2847965738758031	0.5752869818413301	0.4247130181586699
1.299072091363312	0.5137777050329289	0.48622229496707114
1.313347608850821	0.43340661354066573	0.5665933864593342
1.3276231263383298	0.328316950850383	0.6716830491496171
1.341898643825839	0.1892230482635439	0.810776951736456
1.3561741613133478	0.06549996982482861	0.9345000301751714
1.3704496788008567	0.030754311286971044	0.969245688713029
1.3847251962883655	0.0688070892937402	0.9311929107062598
1.3990007137758744	0.17626669704448458	0.8237333029555154
1.4132762312633835	0.33735029167393005	0.66264970832607
1.4275517487508924	0.4358517421077248	0.5641482578922752
1.4418272662384013	0.500571478572665	0.49942852142733496
1.4561027837259102	0.5429798967504968	0.45702010324950315
1.470378301213419	0.574377816527389	0.42562218347261105
1.4846538187009282	0.602357879669675	0.397642120330325
1.498929336188437	0.6258323807914637	0.37416761920853625
1.513204853675946	0.6385844017107923	0.36141559828920766
1.5274803711634548	0.6414104411287515	0.35858955887124855
1.5417558886509637	0.6375461790635875	0.36245382093641254
1.5560314061384726	0.6282605417066627	0.3717394582933373
1.5703069236259817	0.6207588293544534	0.37924117064554663
1.5845824411134906	0.6125303578280441	0.3874696421719559
1.5988579586009994	0.6173813841650135	0.38261861583498646
1.6131334760885083	0.6205006151117534	0.37949938488824664
1.6274089935760172	0.6326588034081216	0.36734119659187836
1.6416845110635263	0.638492309975325	0.361507690024675
1.6559600285510352	0.6441381368232291	0.35586186317677093
1.670235546038544	0.6845584884624047	0.31544151153759525
1.684511063526053	0.5981371476199805	0.4018628523800195
1.6987865810135618	0.5756059501639342	0.42439404983606577
1.7130620985010707	0.5731252814474237	0.4268747185525763
1.7273376159885798	0.5488929076770176	0.4511070923229824
1.7416131334760887	0.5336089731257226	0.46639102687427736
1.7558886509635976	0.5164847498892104	0.48351525011078955
1.7701641684511065	0.4904863186358068	0.5095136813641932
1.7844396859386153	0.4517703806444548	0.5482296193555452
1.7987152034261245	0.4107675618689806	0.5892324381310194
1.8129907209136333	0.37306992990783056	0.6269300700921694
1.8272662384011422	0.3742720368215553	0.6257279631784447
1.841541755888651	0.4025472711373739	0.5974527288626261
1.85581727337616	0.43769605698730446	0.5623039430126955
1.870092790863669	0.48365924409413996	0.51634075590586
1.884368308351178	0.4878065344867748	0.5121934655132252
1.8986438258386868	0.49995221589641603	0.500047784103584
1.9129193433261957	0.5186504651764456	0.48134953482355436
1.9271948608137046	0.5308121994724097	0.46918780052759035
1.9414703783012137	0.53818883077648	0.46181116922351995
1.9557458957887226	0.540055442246513	0.45994455775348697
1.9700214132762315	0.5396394155297621	0.46036058447023787
1.9842969307637404	0.5354712695419026	0.4645287304580974
1.9985724482512492	0.5255786214517897	0.4744213785482103
2.012847965738758	0.5185068887304217	0.4814931112695783
2.027123483226267	0.5104488617501497	0.4895511382498503
2.041399000713776	0.514510970840417	0.48548902915958303
2.055674518201285	0.5033677626887444	0.4966322373112556
2.069950035688794	0.49863470315793834	0.5013652968420617
2.084225553176303	0.49245742009514504	0.507542579904855
2.098501070663812	0.48647227182613884	0.5135277281738612
2.1127765881513207	0.4808735056372886	0.5191264943627114
2.1270521056388296	0.47111383114443806	0.5288861688555619
2.1413276231263385	0.46441729801400006	0.535582701986
2.1556031406138474	0.4520499500381364	0.5479500499618636
2.1698786581013563	0.4499704553898231	0.5500295446101768
2.184154175588865	0.4240174676717955	0.5759825323282045
2.198429693076374	0.43376198085544465	0.5662380191445553
2.2127052105638834	0.4227761794242763	0.5772238205757236
2.2269807280513922	0.4306181019382085	0.5693818980617915
2.241256245538901	0.4216830064433542	0.5783169935566458
2.25553176302641	0.4265425943381524	0.5734574056618476
2.269807280513919	0.4244527352496803	0.5755472647503197
2.2840827980014278	0.4033144534897359	0.5966855465102641
2.2983583154889367	0.387228273806257	0.612771726193743
2.3126338329764455	0.3699027532142579	0.6300972467857421
2.3269093504639544	0.35396184656272156	0.6460381534372784
2.3411848679514633	0.34385609426667874	0.6561439057333213
2.355460385438972	0.32300362226651685	0.6769963777334831
2.3697359029264815	0.31359373700839516	0.6864062629916048
2.3840114204139904	0.2919998894050159	0.708000110594984
2.3982869379014993	0.26724318720663964	0.7327568127933604
2.412562455389008	0.24325796897332494	0.756742031026675
2.426837972876517	0.22246677368423032	0.7775332263157697
2.441113490364026	0.19490184039743594	0.805098159602564
2.455389007851535	0.17175941430648606	0.828240585693514
2.4696645253390437	0.1358233523823211	0.8641766476176789
2.4839400428265526	0.1140573024889715	0.8859426975110285
2.4982155603140614	0.08002568886947448	0.9199743111305255
2.5124910778015703	0.05144551484710032	0.9485544851528996
2.5267665952890797	0.03315245032486614	0.9668475496751339
2.5410421127765885	0.0158563585572044	0.9841436414427956
2.5553176302640974	0.015575536989805386	0.9844244630101946
2.5695931477516063	0.0189719579000152	0.9810280420999848
2.583868665239115	0.028829174532730935	0.9711708254672691
2.598144182726624	0.03495367774083607	0.965046322259164
2.612419700214133	0.0549896997461242	0.9450103002538758
2.626695217701642	0.06396441867873506	0.936035581321265
2.6409707351891507	0.10749948363981421	0.8925005163601858
2.6552462526766596	0.11926214958222571	0.8807378504177743
2.669521770164169	0.13574324901538903	0.864256750984611
2.683797287651678	0.1261765604735843	0.8738234395264157
2.6980728051391867	0.12198208644271315	0.8780179135572869
2.7123483226266956	0.10771116276419127	0.8922888372358088
2.7266238401142044	0.1052965295553083	0.8947034704446917
2.7408993576017133	0.09096456477896661	0.9090354352210334
2.755174875089222	0.09024624069008388	0.9097537593099161
2.769450392576731	0.08360364941022926	0.9163963505897708
2.78372591006424	0.05794707866745691	0.942052921332543
2.798001427551749	0.03895034118756167	0.9610496588124383
2.8122769450392577	0.02684391774426926	0.9731560822557307
2.826552462526767	0.007210662583746571	0.9927893374162534
2.840827980014276	0.012622730397600118	0.9873772696023999
2.855103497501785	0.01161174678559327	0.9883882532144067
2.8693790149892937	0.011897663290655884	0.9881023367093441
2.8836545324768026	0.012281225427453269	0.9877187745725468
2.8979300499643115	0.009715533066740447	0.9902844669332596
2.9122055674518204	0.013888287713249133	0.9861117122867509
2.9264810849393292	0.023101230699267512	0.9768987693007325
2.940756602426838	0.03974813933593851	0.9602518606640615
2.955032119914347	0.05900418283196404	0.9409958171680359
2.9693076374018563	0.029798660402600537	0.9702013395973995
2.983583154889365	0.06995089037521691	0.930049109624783
2.997858672376874	0.03854873187752015	0.9614512681224798
3.012134189864383	0.05034284831801071	0.9496571516819893
3.026409707351892	0.05259725339359475	0.9474027466064052
3.0406852248394007	0.08059166116946195	0.9194083388305381
3.0549607423269096	0.0771051834481034	0.9228948165518966
3.0692362598144185	0.08099570072232352	0.9190042992776765
3.0835117773019274	0.0832157145057153	0.9167842854942847
3.0977872947894363	0.0499374704188356	0.9500625295811644
3.112062812276945	0.050426636278174376	0.9495733637218257
3.1263383297644545	0.049354904456978314	0.9506450955430217
3.1406138472519634	0.054000597324884256	0.9459994026751157
3.1548893647394722	0.0328089041178122	0.9671910958821878
3.169164882226981	0.024026567322741766	0.9759734326772582
3.18344039971449	0.02101230472895114	0.9789876952710489
3.197715917201999	0.04499520131217152	0.9550047986878285
3.2119914346895078	0.02510364490825236	0.9748963550917477
3.2262669521770166	0.04453691339902225	0.9554630866009778
3.2405424696645255	0.03919493053618782	0.9608050694638122
3.2548179871520344	0.025502817574302897	0.974497182425697
3.2690935046395433	0.03580612317046597	0.9641938768295341
3.2833690221270526	0.04729932390411252	0.9527006760958875
3.2976445396145615	0.00895481761131574	0.9910451823886842
3.3119200571020704	0.07233480095721873	0.9276651990427813
3.3261955745895793	0.04314266471139221	0.9568573352886078
3.340471092077088	0.06255185565404778	0.9374481443459523
3.354746609564597	0.0290183898122247	0.9709816101877753
3.369022127052106	0.010152318821484369	0.9898476811785156
3.383297644539615	0.025228698550146374	0.9747713014498536
3.3975731620271237	0.0361516828480439	0.9638483171519561
3.4118486795146326	0.0335944504123778	0.9664055495876221
3.4261241970021414	0.05501994719753734	0.9449800528024627
3.4403997144896508	0.04996183128802786	0.9500381687119721
3.4546752319771596	0.02273245675423586	0.9772675432457641
3.4689507494646685	0.052633876522158375	0.9473661234778417
3.4832262669521774	0.014963440746915085	0.9850365592530849
3.4975017844396863	0.06148878273379198	0.938511217266208
3.511777301927195	0.06794909390956307	0.932050906090437
3.526052819414704	0.14862793422241574	0.8513720657775843
3.540328336902213	0.027208954243482464	0.9727910457565175
3.554603854389722	0.03062570067982495	0.969374299320175
3.5688793718772307	0.06374633865301776	0.9362536613469823
3.58315488936474	0.12057612775393743	0.8794238722460626
3.597430406852249	0.1386827036981972	0.8613172963018028
3.611705924339758	0.14930001915792374	0.8506999808420763
3.6259814418272667	0.090316859253064	0.909683140746936
3.6402569593147756	0.08509564709268232	0.9149043529073176
3.6545324768022844	0.49306632175521714	0.5069336782447829
3.6688079942897933	0.12336122545063345	0.8766387745493666
3.683083511777302	0.05262561381871043	0.9473743861812896
3.697359029264811	0.16929677523743167	0.8307032247625683
3.71163454675232	0.13116260422287737	0.8688373957771226
3.725910064239829	0.15027205300970398	0.8497279469902961
3.740185581727338	0.1156423224964002	0.8843576775035998
3.754461099214847	0.0780287849616353	0.9219712150383647
3.768736616702356	0.056757192769698823	0.9432428072303012
3.783012134189865	0.08873128528370147	0.9112687147162986
3.7972876516773737	0.14494362192570173	0.8550563780742982
3.8115631691648826	0.23273011333922472	0.7672698866607752
3.8258386866523915	0.2909864997761658	0.7090135002238342
3.8401142041399003	0.22189698775625885	0.7781030122437411
3.8543897216274092	0.11002998279720554	0.8899700172027945
3.868665239114918	0.09014155278457314	0.9098584472154269
3.8829407566024274	0.07049606025106943	0.9295039397489305
3.8972162740899363	0.15363490535197935	0.8463650946480207
3.911491791577445	0.14551126173111334	0.8544887382688866
3.925767309064954	0.17716070910525714	0.8228392908947428
3.940042826552463	0.09625106112857063	0.9037489388714294
3.954318344039972	0.17659244764696413	0.8234075523530359
3.9685938615274807	0.13168812023713938	0.8683118797628606
3.9828693790149896	0.41645149550702765	0.5835485044929724
3.9971448965024985	0.2916928064684547	0.7083071935315453
4.011420413990008	0.0599001985721692	0.9400998014278308
4.025695931477516	0.08990111515615692	0.910098884843843
4.039971448965026	0.04467382746300033	0.9553261725369997
4.054246966452534	0.09687573072686217	0.9031242692731378
4.068522483940043	0.12390867946974415	0.8760913205302558
4.082798001427552	0.24468145306765482	0.7553185469323451
4.097073518915061	0.21551851838594763	0.7844814816140524
4.11134903640257	0.39898361322677667	0.6010163867732233
4.125624553890079	0.23752566852135598	0.762474331478644
4.139900071377588	0.16589409001314115	0.8341059099868589
4.154175588865097	0.18980603551796724	0.8101939644820327
4.168451106352606	0.7004226800177785	0.2995773199822215
4.182726623840114	0.23873774532826947	0.7612622546717305
4.197002141327624	0.2137292367700599	0.7862707632299402
4.211277658815132	0.30318507306261905	0.6968149269373809
4.2255531763026415	0.08978120611395801	0.910218793886042
4.23982869379015	0.47879760891199824	0.5212023910880017
4.254104211277659	0.1123499657749297	0.8876500342250703
4.268379728765169	0.23736804721726015	0.7626319527827399
4.282655246252677	0.16018239683197597	0.839817603168024
4.296930763740186	0.21372465092282494	0.786275349077175
4.311206281227695	0.18320083580795857	0.8167991641920415
4.325481798715204	0.21660065577376791	0.7833993442262321
4.3397573162027125	0.3093149881623337	0.6906850118376663
4.354032833690222	0.17438099247687774	0.8256190075231222
4.36830835117773	0.39316007579964535	0.6068399242003546
4.38258386866524	0.15850322757478844	0.8414967724252116
4.396859386152748	0.46638572401400663	0.5336142759859934
4.411134903640257	1.0440305794580018	-0.04403057945800182
4.425410421127767	0.3071876042015423	0.6928123957984578
4.439685938615275	0.1444699410049001	0.8555300589950999
4.4539614561027845	0.0860984269553772	0.9139015730446228
4.468236973590293	0.39522560960220615	0.6047743903977938
4.482512491077802	0.13612766347259975	0.8638723365274003
4.496788008565311	0.08368776138759207	0.916312238612408
4.51106352605282	2.0020629463554838	-1.0020629463554838
4.5253390435403285	0.25793842042275833	0.7420615795772416
4.539614561027838	0.22730399637814308	0.7726960036218569
4.553890078515346	0.3185906903320643	0.6814093096679357
4.5681655960028555	1.1011938488408501	-0.10119384884085014
4.582441113490365	0.17544002854004837	0.8245599714599516
4.596716630977873	0.5768038533814923	0.4231961466185077
4.610992148465383	0.17019967079679368	0.8298003292032063
4.625267665952891	0.2985765911502706	0.7014234088497294
4.6395431834404	0.4653293389481334	0.5346706610518666
4.653818700927909	0.2810171492621692	0.7189828507378309
4.668094218415418	0.44344849958484095	0.5565515004151591
4.682369735902927	2.067769592526026	-1.0677695925260262
4.696645253390436	0.8994192925288453	0.10058070747115466
4.710920770877944	0.9086109462370782	0.09138905376292183
4.725196288365454	0.6386674496567205	0.3613325503432795
4.739471805852963	1.7901412849740754	-0.7901412849740754
4.7537473233404715	0.16214068104401416	0.8378593189559859
4.768022840827981	0.5266113365519982	0.4733886634480018
4.782298358315489	0.11483635310758142	0.8851636468924186
4.7965738758029985	0.4104781581846028	0.5895218418153971
4.810849393290507	0.9237666375368682	0.07623336246313184
4.825124910778016	0.38267018551992665	0.6173298144800734
4.839400428265525	0.09219442939449926	0.9078055706055007
4.853675945753034	0.7682791037361439	0.23172089626385606
4.8679514632405425	0.48055269362934566	0.5194473063706544
4.882226980728052	0.5362107480515124	0.46378925194848764
4.896502498215561	0.7046635882716208	0.2953364117283792
4.91077801570307	0.5125575402163955	0.48744245978360445
4.925053533190579	1.2543534958260798	-0.2543534958260798
4.939329050678087	0.39836705677409184	0.6016329432259082
4.953604568165597	0.7537332572711753	0.24626674272882465
4.967880085653105	1.3448834788728883	-0.3448834788728883
4.9821556031406145	1.1639558850346334	-0.16395588503463343
4.996431120628123	0.2628645849379267	0.7371354150620733
5.010706638115632	1.5441384251003119	-0.5441384251003119
5.024982155603141	0.5856179755778544	0.41438202442214556
5.03925767309065	0.4753223291285816	0.5246776708714185
5.053533190578159	0.6278186938227127	0.3721813061772873
5.067808708065668	0.39743761072595457	0.6025623892740455
5.082084225553177	1.2221366453206959	-0.22213664532069588
5.0963597430406855	0.9720372073929863	0.02796279260701373
5.110635260528195	0.6785751511100746	0.3214248488899254
5.124910778015703	1.735124991021854	-0.735124991021854
5.139186295503213	1.0215466255815657	-0.021546625581565726
5.153461812990721	0.5322578777099464	0.46774212229005363
5.16773733047823	0.17692622059180338	0.8230737794081966
5.18201284796574	0.54124500605861	0.45875499394138997
5.196288365453248	0.43098823198461883	0.5690117680153812
5.2105638829407575	0.35654746216796374	0.6434525378320363
5.224839400428266	1.0313559843769478	-0.031355984376947754
5.239114917915775	1.0410939971032742	-0.041093997103274216
5.253390435403284	0.6532142668683423	0.3467857331316577
5.267665952890793	0.2762680791030909	0.7237319208969091
5.281941470378301	0.5248529577211314	0.4751470422788686
5.296216987865811	0.38655296138618594	0.613447038613814
5.310492505353319	0.24568093987853995	0.75431906012146
5.3247680228408285	1.2772378093805477	-0.27723780938054765
5.339043540328338	0.4856976788879746	0.5143023211120255
5.353319057815846	1.0973028308616604	-0.09730283086166036
5.367594575303356	0.47802763443601237	0.5219723655639876
5.381870092790864	0.4089849986253323	0.5910150013746678
5.396145610278373	0.34905532595682476	0.6509446740431752
5.410421127765882	0.1471901429711363	0.8528098570288637
5.424696645253391	0.7057711944019808	0.2942288055980192
5.4389721627409	1.7037848211349984	-0.7037848211349984
5.453247680228409	1.3110635464361158	-0.3110635464361158
5.467523197715917	0.1605610587940401	0.83943894120596
5.481798715203427	0.49193132577594195	0.5080686742240581
5.496074232690936	0.4059590593252271	0.5940409406747729
5.510349750178444	0.5864870993907989	0.4135129006092011
5.524625267665954	0.7532788663395737	0.24672113366042625
5.538900785153462	0.7324750879230514	0.2675249120769486
5.5531763026409715	0.2549571827364052	0.7450428172635948
5.56745182012848	2.5591062263591025	-1.5591062263591025
5.581727337615989	0.6801577342537941	0.3198422657462059
5.596002855103498	0.9828384699824552	0.017161530017544835
5.610278372591007	0.6305843730222987	0.36941562697770125
5.6245538900785155	0.5049513542560565	0.49504864574394347
5.638829407566025	0.8230680835190644	0.17693191648093565
5.653104925053534	0.5095533583986248	0.4904466416013752
5.667380442541043	1.2278595108526007	-0.2278595108526007
5.681655960028552	2.2395227655195438	-1.2395227655195438
5.69593147751606	0.6207564224361487	0.3792435775638513
5.71020699500357	1.2817030552010176	-0.28170305520101757
5.724482512491078	0.28366565714919595	0.716334342850804
5.738758029978587	0.1881152662433758	0.8118847337566242
5.753033547466096	0.18968113685434923	0.8103188631456508
5.767309064953605	0.4323923019823735	0.5676076980176266
5.781584582441114	1.0819615270862966	-0.08196152708629656
5.795860099928623	9.940749926146525	-8.940749926146525
5.810135617416132	26.132028630362942	-25.132028630362942
5.824411134903641	3.0143169449841927	-2.0143169449841927
5.83868665239115	0.9056701583014224	0.09432984169857761
5.8529621698786585	0.2839459459377275	0.7160540540622725
5.867237687366168	1.463992169419781	-0.46399216941978105
5.881513204853676	0.21385528284980357	0.7861447171501964
5.895788722341186	4.041247408989069	-3.0412474089890686
5.910064239828694	3.1799721700395045	-2.1799721700395045
5.924339757316203	0.5894719288884611	0.4105280711115389
5.938615274803713	0.38476201450023445	0.6152379854997656
5.952890792291221	1.9056196200971298	-0.9056196200971298
5.96716630977873	0.4435014918384723	0.5564985081615277
5.981441827266239	1.147521334477824	-0.1475213344778239
5.995717344753748	2.117017727946453	-1.117017727946453
6.009992862241257	0.5146649550059611	0.4853350449940389
6.024268379728766	1.0850127975137596	-0.08501279751375956
6.038543897216274	0.06405890044630194	0.9359410995536981
6.052819414703784	2.603178849908082	-1.603178849908082
6.067094932191292	0.24065873540115107	0.7593412645988489
6.0813704496788015	0.7050755408934859	0.2949244591065141
6.095645967166311	0.5490691833957478	0.45093081660425216
6.109921484653819	0.7100587853034167	0.2899412146965833
6.124197002141329	2.11562019549282	-1.11562019549282
6.138472519628837	0.625348856272104	0.374651143727896
6.152748037116346	0.7520664253924088	0.24793357460759124
6.167023554603855	0.8794986131428201	0.12050138685717993
6.181299072091364	1.0742757799330027	-0.07427577993300272
6.1955745895788725	1.6262247384870514	-0.6262247384870514
6.209850107066382	0.6211399841750921	0.3788600158249079
6.22412562455389	1.8444722023433264	-0.8444722023433264
6.2384011420414	1.9391627722013194	-0.9391627722013194
6.252676659528909	1.7608747257823762	-0.7608747257823762
6.266952177016417	1.2822612063845265	-0.28226120638452645
6.281227694503927	2.46412542787224	-1.46412542787224
6.295503211991435	1.4787366456401432	-0.4787366456401432
6.3097787294789445	0.7925622091134589	0.20743779088654113
6.324054246966453	0.7676460077372583	0.23235399226274167
6.338329764453962	0.28770054704273756	0.7122994529572624
6.352605281941471	0.9868487332482989	0.013151266751701085
6.36688079942898	0.15934351051517645	0.8406564894848235
6.381156316916488	0.7375379938908755	0.2624620061091245
6.395431834403998	1.806478707473632	-0.8064787074736319
6.409707351891507	0.9521887340029024	0.04781126599709762
6.4239828693790155	0.6113908576545151	0.38860914234548494
6.438258386866525	0.6810284738074805	0.31897152619251945
6.452533904354033	0.9033880862269593	0.09661191377304068
6.466809421841543	0.5116588737919331	0.4883411262080669
6.481084939329051	0.0514652410244165	0.9485347589755835
6.49536045681656	2.0332298992060016	-1.0332298992060016
6.509635974304069	1.3531531050448047	-0.3531531050448047
6.523911491791578	1.0352709998446255	-0.03527099984462545
6.538187009279087	0.48958983253209365	0.5104101674679064
6.552462526766596	1.2403379472345073	-0.2403379472345073
6.566738044254105	0.7191734318480043	0.2808265681519957
6.581013561741614	1.0351600865348674	-0.03516008653486735
6.595289079229123	0.5542140109675575	0.4457859890324425
6.609564596716631	0.5385875133819915	0.4614124866180085
6.623840114204141	0.1396300736844917	0.8603699263155082
6.638115631691649	1.7849747918009318	-0.7849747918009318
6.6523911491791585	0.6351728262504852	0.3648271737495148
6.666666666666667	0.2485784706232035	0.7514215293767965
6.680942184154176	0.411399614703079	0.588600385296921
6.695217701641685	7.773775383881511	-6.773775383881511
6.709493219129194	3.1346150486221713	-2.1346150486221713
6.723768736616703	1.1934386884951922	-0.1934386884951922
6.738044254104212	3.6801875844859793	-2.6801875844859793
6.752319771591721	1.7776319755041585	-0.7776319755041585
6.76659528907923	0.6458458834573243	0.3541541165426757
6.780870806566739	0.4941256061952736	0.5058743938047263
6.795146324054247	0.03249112783897552	0.9675088721610244
6.809421841541757	1.2231496336471661	-0.2231496336471661
6.823697359029265	0.9833382905224299	0.016661709477570064
6.837972876516774	6.982314989035877	-5.982314989035877
6.852248394004283	2.523612048487561	-1.523612048487561
6.866523911491792	0.233882361100661	0.766117638899339
6.8807994289793015	1.026854251621078	-0.026854251621077907
6.89507494646681	1.942437927492865	-0.9424379274928649
6.909350463954319	0.5374786062851944	0.4625213937148056
6.923625981441828	1.9171442737955724	-0.9171442737955724
6.937901498929337	0.8277059678070922	0.17229403219290784
6.9521770164168455	1.755766392501572	-0.7557663925015721
6.966452533904355	1.3649625703720623	-0.36496257037206226
6.980728051391863	0.18027674863719942	0.8197232513628006
6.995003568879373	1.3361424679191407	-0.3361424679191407
7.009279086366882	1.6984196386935457	-0.6984196386935457
7.02355460385439	1.3666564856683652	-0.3666564856683652
7.0378301213419	0.41312679195226126	0.5868732080477388
7.052105638829408	0.5213116781457622	0.4786883218542378
7.066381156316917	1.942448103671314	-0.9424481036713139
7.080656673804426	3.765814813993845	-2.765814813993845
7.094932191291935	1.356975085485747	-0.35697508548574697
7.109207708779444	0.8809387772648575	0.11906122273514252
7.123483226266953	0.4729651291970446	0.5270348708029554
7.137758743754461	0.9115528990816941	0.08844710091830588
7.152034261241971	2.20779222421134	-1.2077922242113401
7.16630977872948	1.3317755317454418	-0.33177553174544183
7.1805852962169885	2.7956431193671003	-1.7956431193671003
7.194860813704498	0.9509043666709411	0.04909563332905886
7.209136331192006	0.5131871232364407	0.48681287676355933
7.223411848679516	2.1639216577563505	-1.1639216577563505
7.237687366167024	0.6179396784852663	0.3820603215147337
7.251962883654533	1.4067592954654922	-0.40675929546549217
7.266238401142042	0.6135762738039109	0.3864237261960891
7.280513918629551	0.7222665730498866	0.2777334269501134
7.2947894361170595	0.4934823452669234	0.5065176547330765
7.309064953604569	10.628379215691348	-9.628379215691348
7.323340471092078	0.8466548948804551	0.1533451051195449
7.337615988579587	1.4519680546941918	-0.45196805469419177
7.351891506067096	1.119503772974609	-0.1195037729746089
7.366167023554604	0.3679015450568662	0.6320984549431339
7.380442541042114	0.4336311073407016	0.5663688926592985
7.394718058529622	0.5622253260081947	0.43777467399180525
7.4089935760171315	2.087325333087872	-1.0873253330878718
7.42326909350464	1.1547953130026092	-0.15479531300260918
7.437544610992149	0.4110423696289729	0.5889576303710271
7.451820128479658	0.32532973798532705	0.674670262014673
7.466095645967167	0.7047959056754954	0.29520409432450456
7.480371163454676	0.8691237851501179	0.1308762148498821
7.494646680942185	1.0010648472077746	-0.0010648472077745552
7.508922198429694	2.296988561157535	-1.296988561157535
7.5231977159172025	0.6092416628476103	0.3907583371523897
7.537473233404712	0.6562156644904086	0.3437843355095914
7.55174875089222	1.074008519032485	-0.07400851903248507
7.56602426837973	3.16423443955854	-2.16423443955854
7.580299785867238	1.6866436395420745	-0.6866436395420745
7.594575303354747	0.6373343313530115	0.36266566864698846
7.608850820842256	0.744344775016941	0.25565522498305904
7.623126338329765	6.043333137457754	-5.043333137457754
7.6374018558172745	1.9816246919473535	-0.9816246919473535
7.651677373304783	1.5056078799743098	-0.5056078799743098
7.665952890792292	0.7388537869085658	0.26114621309143415
7.680228408279801	0.6546960132813345	0.34530398671866547
7.69450392576731	2.7284422089500224	-1.7284422089500224
7.7087794432548185	4.100207255352186	-3.1002072553521858
7.723054960742328	1.317496469733726	-0.3174964697337259
7.737330478229836	1.3270801164112331	-0.32708011641123313
7.7516059957173455	0.5735835760470038	0.42641642395299617
7.765881513204855	0.4410526587924469	0.5589473412075531
7.780157030692363	0.2642408455274509	0.735759154472549
7.794432548179873	0.6668185050080756	0.3331814949919244
7.808708065667381	0.0539939091306516	0.9460060908693484
7.82298358315489	0.3409938084106811	0.6590061915893188
7.837259100642399	1.598057801535822	-0.598057801535822
7.851534618129908	4.120014198484133	-3.1200141984841334
7.865810135617417	2.2143579569257166	-1.2143579569257166
7.880085653104926	0.27048703379223915	0.7295129662077608
7.894361170592434	2.0485897668676807	-1.0485897668676807
7.908636688079944	2.2962719380674383	-1.2962719380674383
7.922912205567453	0.4785382195570444	0.5214617804429555
7.9371877230549615	0.501156118611447	0.49884388138855296
7.951463240542471	0.5613372414372794	0.43866275856272063
7.965738758029979	3.3878302703443732	-2.3878302703443732
7.9800142755174885	0.7944350700153804	0.20556492998461962
7.994289793004997	0.6811304936652469	0.3188695063347531
8.008565310492505	1.4370955454153314	-0.43709554541533135
8.022840827980016	0.8369645903454601	0.1630354096545399
8.037116345467524	0.7991767349046667	0.20082326509533333
8.051391862955033	1.1102701671282078	-0.11027016712820781
8.065667380442541	0.36053867124178346	0.6394613287582165
8.079942897930051	0.7884425518873498	0.2115574481126502
8.09421841541756	1.7819554590761697	-0.7819554590761697
8.108493932905068	1.0996532953594615	-0.09965329535946155
8.122769450392578	0.8171833900168152	0.18281660998318483
8.137044967880087	0.7794545982029126	0.22054540179708737
8.151320485367595	0.8563064576108611	0.1436935423891389
8.165596002855104	0.1746604801885631	0.8253395198114369
8.179871520342614	0.32273659217875816	0.6772634078212418
8.194147037830122	0.8648132491230474	0.13518675087695264
8.20842255531763	0.10725409362362726	0.8927459063763727
8.22269807280514	1.6747905774119185	-0.6747905774119185
8.23697359029265	0.3729838436949234	0.6270161563050767
8.251249107780158	0.17604371363712376	0.8239562863628762
8.265524625267666	1.8264924780937297	-0.8264924780937297
8.279800142755176	2.368408532106133	-1.368408532106133
8.294075660242685	2.5823329508303337	-1.5823329508303337
8.308351177730193	3.690880277506348	-2.690880277506348
8.322626695217702	0.5643360583415307	0.43566394165846933
8.336902212705212	0.29487213452732036	0.7051278654726796
8.35117773019272	0.4112110762641842	0.5887889237358158
8.365453247680229	1.0882129921038903	-0.08821299210389033
8.379728765167739	2.289572712383874	-1.2895727123838738
8.394004282655247	1.3426935080662885	-0.3426935080662885
8.408279800142756	0.4654455206293263	0.5345544793706737
8.422555317630264	0.26244513045442575	0.7375548695455743
8.436830835117775	0.9737171159026353	0.026282884097364678
8.451106352605283	1.5405370647434358	-0.5405370647434358
8.465381870092791	1.6137406723539334	-0.6137406723539334
8.4796573875803	0.9287926582720861	0.07120734172791388
8.49393290506781	0.6515075754869817	0.3484924245130183
8.508208422555319	3.290692720320596	-2.290692720320596
8.522483940042827	2.1162176674371747	-1.1162176674371747
8.536759457530337	0.9314601136767391	0.06853988632326091
8.551034975017846	0.5076048966372985	0.49239510336270154
8.565310492505354	2.2536951102584344	-1.2536951102584344
8.579586009992862	0.5112109406865497	0.4887890593134503
8.593861527480373	1.2838270732535113	-0.2838270732535113
8.608137044967881	0.8335235543351286	0.1664764456648714
8.62241256245539	0.7303493439639045	0.2696506560360955
8.636688079942898	0.7653451019761534	0.23465489802384665
8.650963597430408	0.993917526512181	0.0060824734878189846
8.665239114917917	0.24216462464796043	0.7578353753520396
8.679514632405425	0.3563020658029907	0.6436979341970093
8.693790149892935	0.42507897722267485	0.5749210227773252
8.708065667380444	2.951479730659639	-1.951479730659639
8.722341184867952	0.8340114640506798	0.16598853594932017
8.73661670235546	0.641000914463512	0.35899908553648796
8.75089221984297	1.5831351984609543	-0.5831351984609543
8.76516773733048	0.6278886759940887	0.3721113240059113
8.779443254817988	0.39127773334301813	0.6087222666569818
8.793718772305496	0.6433054182043937	0.3566945817956063
8.807994289793006	0.9403915122383694	0.059608487761630635
8.822269807280515	3.979035550322089	-2.979035550322089
8.836545324768023	0.5344721957253278	0.4655278042746722
8.850820842255533	2.3273677370305452	-1.3273677370305452
8.865096359743042	1.593669006308528	-0.5936690063085279
8.87937187723055	0.7592655982254141	0.24073440177458594
8.893647394718059	0.8850314019625339	0.11496859803746606
8.907922912205569	0.7767095766246248	0.2232904233753752
8.922198429693077	1.194122824390075	-0.194122824390075
8.936473947180586	0.12298783333916252	0.8770121666608375
8.950749464668094	1.9604303605302782	-0.9604303605302782
8.965024982155605	0.7278691481519338	0.2721308518480662
8.979300499643113	1.0689876764742487	-0.06898767647424875
8.993576017130621	0.6960519943264512	0.30394800567354885
9.007851534618132	0.22703345715947715	0.7729665428405228
9.02212705210564	0.04019991908844792	0.9598000809115521
9.036402569593148	1.4190605089756767	-0.4190605089756767
9.050678087080657	0.18490143410645862	0.8150985658935413
9.064953604568167	0.7773099988563995	0.2226900011436005
9.079229122055676	8.984610096624689	-7.984610096624689
9.093504639543184	4.3971588699387345	-3.3971588699387345
9.107780157030692	0.34385230362162394	0.6561476963783761
9.122055674518203	0.7250815827176427	0.27491841728235733
9.136331192005711	0.20046895402123413	0.7995310459787659
9.15060670949322	11.218042034447379	-10.218042034447379
9.16488222698073	0.5195008134507909	0.4804991865492091
9.179157744468238	0.6108797895300763	0.38912021046992373
9.193433261955747	0.550118441543722	0.449881558456278
9.207708779443255	1.180684934059376	-0.1806849340593759
9.221984296930765	1.6985997794505705	-0.6985997794505705
9.236259814418274	0.27654383593378107	0.7234561640662189
9.250535331905782	5.129296893609798	-4.129296893609798
9.26481084939329	0.541845605492339	0.45815439450766104
9.2790863668808	0.29664129398069927	0.7033587060193007
9.29336188436831	1.3056455251336017	-0.30564552513360166
9.307637401855818	0.4436812553011919	0.556318744698808
9.321912919343328	1.2624245722322847	-0.26242457223228466
9.336188436830836	0.2716771831186395	0.7283228168813605
9.350463954318345	0.5472340381911351	0.45276596180886486
9.364739471805853	0.8009974129529432	0.19900258704705676
9.379014989293363	0.7450688615531119	0.2549311384468881
9.393290506780872	0.3206407008326367	0.6793592991673634
9.40756602426838	0.5695935746099766	0.4304064253900234
9.421841541755889	0.8260470566516095	0.1739529433483905
9.436117059243399	2.831748628361535	-1.831748628361535
9.450392576730907	1.1626674651088575	-0.16266746510885755
9.464668094218416	0.3463607135861742	0.6536392864138258
9.478943611705926	0.1886553043528892	0.8113446956471108
9.493219129193434	1.1978127806709127	-0.19781278067091268
9.507494646680943	1.8998915104264467	-0.8998915104264467
9.521770164168451	1.5893534958669953	-0.5893534958669953
9.536045681655962	1.9998252091406727	-0.9998252091406727
9.55032119914347	2.7936693979862692	-1.7936693979862692
9.564596716630978	0.10777589691663422	0.8922241030833657
9.578872234118487	0.9256165905553748	0.07438340944462518
9.593147751605997	11.067395946997848	-10.067395946997848
9.607423269093506	1.2997700219332362	-0.2997700219332362
9.621698786581014	1.9905072231132406	-0.9905072231132406
9.635974304068524	0.5888373891048436	0.4111626108951564
9.650249821556033	10.411068495273533	-9.411068495273533
9.664525339043541	9.687583276484046	-8.687583276484046
9.67880085653105	1.9139536283796954	-0.9139536283796954
9.69307637401856	0.44474960577148415	0.5552503942285159
9.707351891506068	0.9886474950173265	0.011352504982673484
9.721627408993577	0.9735700777374044	0.02642992226259555
9.735902926481085	0.8531677668464096	0.1468322331535904
9.750178443968595	0.4365043851683638	0.5634956148316361
9.764453961456104	0.7841691592087003	0.21583084079129966
9.778729478943612	0.6791106360612684	0.3208893639387316
9.793004996431122	0.4508240678658952	0.5491759321341048
9.80728051391863	1.0920267002410224	-0.09202670024102244
9.82155603140614	0.8510088994273342	0.14899110057266585
9.835831548893648	1.3870624126838675	-0.38706241268386754
9.850107066381158	0.7656135763133064	0.2343864236866936
9.864382583868666	0.29797071721202856	0.7020292827879715
9.878658101356175	0.6117437848238247	0.38825621517617526
9.892933618843683	0.8641176623465917	0.1358823376534083
9.907209136331193	0.37586126481190363	0.6241387351880964
9.921484653818702	0.9296293094899639	0.07037069051003608
9.93576017130621	1.9393801905105494	-0.9393801905105494
9.95003568879372	1.1176133856486834	-0.1176133856486834
9.964311206281229	0.2663891030631379	0.7336108969368621
9.978586723768737	0.8021764915748791	0.19782350842512086
9.992862241256246	0.5721049069829854	0.42789509301701456
