# Supplementary material for: Terahertz Spectroscopic Analysis of Lactose in Infant Formula: Implications for Detection and Quantification
Source: Molecules. 2022 Aug 8;27(15):5040. doi: 10.3390/molecules27155040 (PMC9370465; doi:10.3390/molecules27155040)
Supplement: Supplementary file 1 [file molecules-27-05040-s001.zip › data/set1_N2_1/frequency_domain/L100_2.csv]

0.0	0.8563391029865776	0.14366089701342244
0.014275517487508924	0.5358073433249373	0.4641926566750627
0.028551034975017847	1.050032377516313	-0.050032377516312954
0.04282655246252677	0.6414397580894836	0.3585602419105164
0.057102069950035694	1.3041995867978649	-0.30419958679786485
0.07137758743754462	1.3437469521341503	-0.3437469521341503
0.08565310492505354	3.2739035299815415	-2.2739035299815415
0.09992862241256247	0.5712404237012944	0.42875957629870565
0.11420413990007139	0.648375745839706	0.35162425416029397
0.12847965738758033	0.9052934543777409	0.09470654562225911
0.14275517487508924	1.3670357958875061	-0.3670357958875061
0.15703069236259815	1.5329121977115767	-0.5329121977115767
0.17130620985010708	0.9667691439938452	0.03323085600615483
0.18558172733761602	0.7585767953985334	0.2414232046014666
0.19985724482512493	0.8659307512789198	0.13406924872108017
0.21413276231263384	0.9367789491090407	0.06322105089095931
0.22840827980014278	0.9306329130229691	0.06936708697703087
0.24268379728765171	0.8554718704786453	0.14452812952135474
0.25695931477516065	0.8138487743459378	0.18615122565406217
0.27123483226266953	0.8785837026310981	0.12141629736890192
0.28551034975017847	0.9477632490593837	0.052236750940616306
0.2997858672376874	0.9615780277839971	0.03842197221600285
0.3140613847251963	0.9139241017574289	0.08607589824257111
0.32833690221270523	0.8656481940280546	0.1343518059719454
0.34261241970021417	0.8524003715430328	0.14759962845696717
0.3568879371877231	0.8596281887842582	0.14037181121574183
0.37116345467523204	0.8482247787913662	0.15177522120863385
0.3854389721627409	0.8215931631179484	0.1784068368820516
0.39971448965024986	0.812596294273082	0.187403705726918
0.4139900071377588	0.8220887074524491	0.1779112925475509
0.4282655246252677	0.8423301329409805	0.15766986705901953
0.4425410421127766	0.8550619461571664	0.14493805384283365
0.45681655960028555	0.8461685049198612	0.15383149508013882
0.4710920770877945	0.8200492542708507	0.17995074572914926
0.48536759457530343	0.763736010891245	0.236263989108755
0.4996431120628123	0.6653409647970784	0.3346590352029216
0.5139186295503213	0.46270075161309115	0.5372992483869088
0.5281941470378302	0.15047780261448881	0.8495221973855112
0.5424696645253391	0.29957373418193145	0.7004262658180685
0.5567451820128481	0.6039294690235523	0.39607053097644773
0.5710206995003569	0.7090566712992113	0.29094332870078865
0.5852962169878658	0.7584075734782104	0.24159242652178958
0.5995717344753748	0.795683708637753	0.20431629136224705
0.6138472519628837	0.8250256972181741	0.1749743027818259
0.6281227694503926	0.8424789222406002	0.15752107775939983
0.6423982869379016	0.8483814920034158	0.15161850799658416
0.6566738044254105	0.8450736741961239	0.1549263258038761
0.6709493219129194	0.83353902641085	0.16646097358915002
0.6852248394004283	0.8212476858780672	0.17875231412193282
0.6995003568879372	0.8111376279965223	0.18886237200347766
0.7137758743754462	0.8070088843952851	0.19299111560471494
0.7280513918629551	0.8118436914481366	0.18815630855186338
0.7423269093504641	0.8236853767033963	0.17631462329660375
0.756602426837973	0.8418878760565084	0.1581121239434916
0.7708779443254818	0.8477541057501277	0.15224589424987234
0.7851534618129908	0.8518713479646342	0.14812865203536585
0.7994289793004997	0.8490801405976882	0.15091985940231178
0.8137044967880086	0.8391706966269697	0.16082930337303025
0.8279800142755176	0.8232574771495786	0.17674252285042136
0.8422555317630265	0.8072816962550078	0.19271830374499221
0.8565310492505354	0.795780135469078	0.204219864530922
0.8708065667380444	0.7955642713124915	0.20443572868750848
0.8850820842255532	0.806834078276303	0.19316592172369695
0.8993576017130622	0.8220080836811715	0.1779919163188285
0.9136331192005711	0.8404725090592613	0.1595274909407387
0.92790863668808	0.8480244055572176	0.1519755944427824
0.942184154175589	0.8423563726817804	0.15764362731821957
0.9564596716630979	0.8355713501261409	0.16442864987385908
0.9707351891506069	0.8163484124526663	0.18365158754733368
0.9850107066381157	0.8006540916450027	0.19934590835499733
0.9992862241256246	0.7858358434335223	0.2141641565664777
1.0135617416131335	0.7803706616007594	0.2196293383992406
1.0278372591006426	0.7877435564015464	0.21225644359845364
1.0421127765881515	0.8011458061830169	0.1988541938169831
1.0563882940756604	0.8095379801597864	0.1904620198402136
1.0706638115631693	0.8165001512770735	0.18349984872292646
1.0849393290506781	0.8126025398884399	0.1873974601115601
1.099214846538187	0.8195232431879237	0.1804767568120763
1.1134903640256961	0.7760723058342993	0.22392769416570069
1.127765881513205	0.741929385060554	0.25807061493944605
1.1420413990007139	0.7136862523146111	0.28631374768538886
1.1563169164882228	0.6879954799209558	0.3120045200790442
1.1705924339757316	0.6298530596775819	0.3701469403224181
1.1848679514632408	0.5270250275192464	0.4729749724807536
1.1991434689507496	0.49053091354242107	0.5094690864575789
1.2134189864382585	0.5731989890338468	0.4268010109661532
1.2276945039257674	0.6436250161890543	0.3563749838109457
1.2419700214132763	0.6599302586801458	0.34006974131985424
1.2562455389007852	0.6469508572727314	0.3530491427272686
1.2705210563882943	0.6155641059529536	0.38443589404704637
1.2847965738758031	0.5748101664774997	0.4251898335225003
1.299072091363312	0.5201113196114804	0.4798886803885196
1.313347608850821	0.43780056400910816	0.5621994359908918
1.3276231263383298	0.31444706394574434	0.6855529360542556
1.341898643825839	0.16531822132447305	0.834681778675527
1.3561741613133478	0.04959471108483919	0.9504052889151609
1.3704496788008567	0.021344561641283438	0.9786554383587166
1.3847251962883655	0.05989471823227313	0.9401052817677269
1.3990007137758744	0.1645105579257352	0.8354894420742648
1.4132762312633835	0.3316890455329113	0.6683109544670887
1.4275517487508924	0.45119340926634693	0.548806590733653
1.4418272662384013	0.5370793943989238	0.4629206056010762
1.4561027837259102	0.5919110070561674	0.4080889929438326
1.470378301213419	0.627173020448116	0.37282697955188404
1.4846538187009282	0.6507323602059286	0.3492676397940714
1.498929336188437	0.6666411472858181	0.33335885271418186
1.513204853675946	0.6802220797873645	0.3197779202126355
1.5274803711634548	0.6973830940584475	0.30261690594155255
1.5417558886509637	0.7111753154565856	0.28882468454341437
1.5560314061384726	0.7183428689960868	0.2816571310039132
1.5703069236259817	0.7180806200964829	0.2819193799035171
1.5845824411134906	0.7146818014088769	0.28531819859112306
1.5988579586009994	0.7040584941685597	0.2959415058314403
1.6131334760885083	0.690949889865641	0.309050110134359
1.6274089935760172	0.6825385121301124	0.3174614878698876
1.6416845110635263	0.6810866457437598	0.31891335425624023
1.6559600285510352	0.6882735780237282	0.31172642197627176
1.670235546038544	0.7409747202829604	0.2590252797170396
1.684511063526053	0.6704731091359708	0.3295268908640292
1.6987865810135618	0.6601178231901057	0.3398821768098943
1.7130620985010707	0.6658828624488857	0.3341171375511143
1.7273376159885798	0.6326111975246362	0.36738880247536376
1.7416131334760887	0.5998055652669196	0.40019443473308036
1.7558886509635976	0.5626717534523284	0.43732824654767155
1.7701641684511065	0.523064376893292	0.476935623106708
1.7844396859386153	0.47639229976636266	0.5236077002336373
1.7987152034261245	0.4316780570954196	0.5683219429045804
1.8129907209136333	0.3986458733361109	0.6013541266638891
1.8272662384011422	0.4076632400024455	0.5923367599975544
1.841541755888651	0.4458161972533097	0.5541838027466903
1.85581727337616	0.49339335646620097	0.506606643533799
1.870092790863669	0.5504168347724405	0.4495831652275595
1.884368308351178	0.5626146436024048	0.43738535639759524
1.8986438258386868	0.5840020823472936	0.41599791765270644
1.9129193433261957	0.5908019502430824	0.40919804975691765
1.9271948608137046	0.5972124066478067	0.4027875933521933
1.9414703783012137	0.5954938096633562	0.4045061903366438
1.9557458957887226	0.602150506803625	0.39784949319637497
1.9700214132762315	0.6083418606362206	0.39165813936377936
1.9842969307637404	0.6147362159308639	0.3852637840691361
1.9985724482512492	0.6165861843318968	0.3834138156681032
2.012847965738758	0.6118650872338035	0.3881349127661965
2.027123483226267	0.6030287406548553	0.39697125934514466
2.041399000713776	0.6000238254290732	0.3999761745709268
2.055674518201285	0.5826454488075766	0.4173545511924234
2.069950035688794	0.5746324599906151	0.4253675400093849
2.084225553176303	0.5674643664853818	0.4325356335146182
2.098501070663812	0.5546612049704048	0.44533879502959517
2.1127765881513207	0.5547934683008043	0.44520653169919566
2.1270521056388296	0.5440778637333143	0.45592213626668565
2.1413276231263385	0.5352745952403883	0.46472540475961166
2.1556031406138474	0.5205297482955462	0.4794702517044538
2.1698786581013563	0.526549794870569	0.47345020512943103
2.184154175588865	0.502543632712994	0.49745636728700604
2.198429693076374	0.5182916503715719	0.4817083496284281
2.2127052105638834	0.49978466915926845	0.5002153308407316
2.2269807280513922	0.507862683831654	0.492137316168346
2.241256245538901	0.4902507589968915	0.5097492410031085
2.25553176302641	0.49005783028880984	0.5099421697111901
2.269807280513919	0.4978757340016349	0.5021242659983651
2.2840827980014278	0.4757622002538995	0.5242377997461005
2.2983583154889367	0.46491298476949716	0.5350870152305028
2.3126338329764455	0.45228822736348256	0.5477117726365175
2.3269093504639544	0.42822763469211067	0.5717723653078893
2.3411848679514633	0.40929837858127827	0.5907016214187217
2.355460385438972	0.3857703395070411	0.6142296604929589
2.3697359029264815	0.3666057310682512	0.6333942689317489
2.3840114204139904	0.3448179499025139	0.6551820500974861
2.3982869379014993	0.30585714317859153	0.6941428568214085
2.412562455389008	0.29034701628544296	0.7096529837145571
2.426837972876517	0.2754830060565567	0.7245169939434433
2.441113490364026	0.2464677611738128	0.7535322388261871
2.455389007851535	0.2204438514280449	0.7795561485719551
2.4696645253390437	0.16437970692577086	0.8356202930742291
2.4839400428265526	0.13751476941432744	0.8624852305856725
2.4982155603140614	0.09568965057430324	0.9043103494256968
2.5124910778015703	0.059924185984171416	0.9400758140158286
2.5267665952890797	0.040663305992078354	0.9593366940079217
2.5410421127765885	0.020518608695884476	0.9794813913041155
2.5553176302640974	0.009552086764616408	0.9904479132353836
2.5695931477516063	0.006162578396374676	0.9938374216036253
2.583868665239115	0.019721774009354792	0.9802782259906452
2.598144182726624	0.026279884281672924	0.9737201157183271
2.612419700214133	0.04862586301735833	0.9513741369826416
2.626695217701642	0.0734654167188222	0.9265345832811778
2.6409707351891507	0.10703724618314842	0.8929627538168516
2.6552462526766596	0.12765349732688663	0.8723465026731134
2.669521770164169	0.11916224791933637	0.8808377520806636
2.683797287651678	0.09134530380933178	0.9086546961906682
2.6980728051391867	0.09456345168624469	0.9054365483137553
2.7123483226266956	0.09836881492243729	0.9016311850775627
2.7266238401142044	0.09697868557824986	0.9030213144217502
2.7408993576017133	0.07590412496152936	0.9240958750384707
2.755174875089222	0.0470848746482038	0.9529151253517962
2.769450392576731	0.04962675397602239	0.9503732460239777
2.78372591006424	0.029112274456301112	0.9708877255436988
2.798001427551749	0.010331160670396572	0.9896688393296035
2.8122769450392577	0.021544852428454456	0.9784551475715455
2.826552462526767	0.005337909003369945	0.99466209099663
2.840827980014276	0.012673244178571188	0.9873267558214288
2.855103497501785	0.01396631316059924	0.9860336868394007
2.8693790149892937	0.015140982624135378	0.9848590173758647
2.8836545324768026	0.027638909185533654	0.9723610908144663
2.8979300499643115	0.04447987661207893	0.955520123387921
2.9122055674518204	0.04387113366537117	0.9561288663346288
2.9264810849393292	0.0656865050469079	0.9343134949530921
2.940756602426838	0.04412727673110089	0.9558727232688992
2.955032119914347	0.05761827606301236	0.9423817239369876
2.9693076374018563	0.02913163285840072	0.9708683671415993
2.983583154889365	0.05150510630026307	0.9484948936997369
2.997858672376874	0.05684096550813899	0.943159034491861
3.012134189864383	0.07767937749094941	0.9223206225090506
3.026409707351892	0.10721028177837058	0.8927897182216294
3.0406852248394007	0.06110844746421133	0.9388915525357887
3.0549607423269096	0.02479917932821677	0.9752008206717833
3.0692362598144185	0.020608290409675933	0.9793917095903241
3.0835117773019274	0.021627081315041895	0.9783729186849581
3.0977872947894363	0.0666936599847577	0.9333063400152423
3.112062812276945	0.051752576426638594	0.9482474235733614
3.1263383297644545	0.03269577517617663	0.9673042248238234
3.1406138472519634	0.026159342440064702	0.9738406575599353
3.1548893647394722	0.018430897053844233	0.9815691029461557
3.169164882226981	0.16122506573076265	0.8387749342692373
3.18344039971449	0.09975142102306135	0.9002485789769387
3.197715917201999	0.04072831499722526	0.9592716850027747
3.2119914346895078	0.06050531548384704	0.9394946845161529
3.2262669521770166	0.04719898433774395	0.9528010156622561
3.2405424696645255	0.026191849920233757	0.9738081500797663
3.2548179871520344	0.0453783546703082	0.9546216453296918
3.2690935046395433	0.030618088240300097	0.9693819117596999
3.2833690221270526	0.033339628832163536	0.9666603711678364
3.2976445396145615	0.09957880544164206	0.9004211945583579
3.3119200571020704	0.08205877991369458	0.9179412200863054
3.3261955745895793	0.04846368576865465	0.9515363142313453
3.340471092077088	0.05685627956488206	0.943143720435118
3.354746609564597	0.027750797593480404	0.9722492024065196
3.369022127052106	0.03017194126015966	0.9698280587398403
3.383297644539615	0.017814694689848865	0.9821853053101511
3.3975731620271237	0.09052552675304676	0.9094744732469533
3.4118486795146326	0.07617378535649409	0.9238262146435059
3.4261241970021414	0.06133602815907132	0.9386639718409286
3.4403997144896508	0.05344317537310767	0.9465568246268923
3.4546752319771596	0.03210145162689638	0.9678985483731036
3.4689507494646685	0.017098885460786598	0.9829011145392134
3.4832262669521774	0.04007653604692216	0.9599234639530778
3.4975017844396863	0.03345650938132194	0.9665434906186781
3.511777301927195	0.10298947515992193	0.897010524840078
3.526052819414704	0.023547269857544274	0.9764527301424557
3.540328336902213	0.02379569608241854	0.9762043039175815
3.554603854389722	0.02623138498579487	0.9737686150142051
3.5688793718772307	0.16506704637442984	0.8349329536255702
3.58315488936474	0.11683800824977798	0.883161991750222
3.597430406852249	0.15790847998703977	0.8420915200129602
3.611705924339758	0.13363969664595163	0.8663603033540483
3.6259814418272667	0.07604102919471208	0.9239589708052879
3.6402569593147756	0.039677850079832384	0.9603221499201676
3.6545324768022844	0.5770711036916099	0.42292889630839015
3.6688079942897933	0.3087748601156212	0.6912251398843787
3.683083511777302	0.3463617766254507	0.6536382233745492
3.697359029264811	0.18563189518937578	0.8143681048106242
3.71163454675232	0.13412931849694956	0.8658706815030505
3.725910064239829	0.013933983729371505	0.9860660162706285
3.740185581727338	0.09157534265677798	0.908424657343222
3.754461099214847	0.04500765966132827	0.9549923403386718
3.768736616702356	0.14216801923161493	0.8578319807683851
3.783012134189865	0.2064986585432416	0.7935013414567584
3.7972876516773737	0.03691431304241174	0.9630856869575882
3.8115631691648826	0.8143257816643654	0.18567421833563458
3.8258386866523915	0.19852791550543641	0.8014720844945635
3.8401142041399003	0.17697799096415806	0.823022009035842
3.8543897216274092	0.03715042033473539	0.9628495796652646
3.868665239114918	0.16802542719669258	0.8319745728033074
3.8829407566024274	0.07534402855556112	0.9246559714444389
3.8972162740899363	0.0202377559440327	0.9797622440559673
3.911491791577445	0.221569735961308	0.778430264038692
3.925767309064954	0.1473047830629887	0.8526952169370113
3.940042826552463	0.14346264549840676	0.8565373545015933
3.954318344039972	0.13215700597810626	0.8678429940218937
3.9685938615274807	0.17759261874211776	0.8224073812578823
3.9828693790149896	0.24248524690805007	0.7575147530919499
3.9971448965024985	0.39497736143509793	0.605022638564902
4.011420413990008	0.11979196681629599	0.880208033183704
4.025695931477516	0.24019239343421808	0.759807606565782
4.039971448965026	0.1614996629524812	0.8385003370475188
4.054246966452534	0.08539564418099213	0.9146043558190079
4.068522483940043	0.38259792192233544	0.6174020780776646
4.082798001427552	0.12186768149185029	0.8781323185081498
4.097073518915061	0.17222646625858393	0.827773533741416
4.11134903640257	0.35816779544663907	0.6418322045533609
4.125624553890079	0.2765587593509685	0.7234412406490315
4.139900071377588	0.33109066352531724	0.6689093364746828
4.154175588865097	0.23387562077347404	0.766124379226526
4.168451106352606	0.26174061603709226	0.7382593839629077
4.182726623840114	0.09902434779818645	0.9009756522018135
4.197002141327624	0.346891192958956	0.653108807041044
4.211277658815132	0.32936448383250283	0.6706355161674972
4.2255531763026415	0.223417275239616	0.776582724760384
4.23982869379015	0.35240625867685305	0.647593741323147
4.254104211277659	0.23632603408161643	0.7636739659183835
4.268379728765169	0.6307007479809318	0.3692992520190682
4.282655246252677	0.07158586748047582	0.9284141325195242
4.296930763740186	0.1203161638825874	0.8796838361174126
4.311206281227695	0.31770322012120883	0.6822967798787911
4.325481798715204	0.2494088518340506	0.7505911481659494
4.3397573162027125	0.11154024817597334	0.8884597518240267
4.354032833690222	0.10769882668230164	0.8923011733176983
4.36830835117773	0.17585453574566284	0.8241454642543371
4.38258386866524	0.4154236098260219	0.5845763901739781
4.396859386152748	0.29031880571476676	0.7096811942852332
4.411134903640257	0.5803521111547683	0.41964788884523174
4.425410421127767	0.5240610090425613	0.47593899095743875
4.439685938615275	0.16984245696956293	0.8301575430304371
4.4539614561027845	0.2565375701299408	0.7434624298700592
4.468236973590293	0.6976378808127651	0.3023621191872349
4.482512491077802	0.13918897644946712	0.8608110235505329
4.496788008565311	0.299319793274389	0.700680206725611
4.51106352605282	1.6445802828294471	-0.6445802828294471
4.5253390435403285	0.40576282880965	0.59423717119035
4.539614561027838	0.711708968306212	0.288291031693788
4.553890078515346	0.4106663513011908	0.5893336486988092
4.5681655960028555	0.3716441409956101	0.6283558590043898
4.582441113490365	0.20059314229283376	0.7994068577071662
4.596716630977873	0.4963000090669829	0.5036999909330171
4.610992148465383	0.35466678260876916	0.6453332173912308
4.625267665952891	0.1071077839122265	0.8928922160877735
4.6395431834404	0.2040566736200506	0.7959433263799494
4.653818700927909	0.3047681641018725	0.6952318358981275
4.668094218415418	1.100197792417339	-0.10019779241733895
4.682369735902927	1.925306018066645	-0.925306018066645
4.696645253390436	1.793529212636586	-0.793529212636586
4.710920770877944	0.49234226321636715	0.5076577367836328
4.725196288365454	0.7252826747266957	0.2747173252733043
4.739471805852963	3.7922985659018194	-2.7922985659018194
4.7537473233404715	0.30329326524145395	0.696706734758546
4.768022840827981	0.27895193239899657	0.7210480676010034
4.782298358315489	0.21632529964512084	0.7836747003548792
4.7965738758029985	0.44516133741221825	0.5548386625877817
4.810849393290507	0.33383633189683815	0.6661636681031619
4.825124910778016	0.8649916838180872	0.13500831618191278
4.839400428265525	0.19021915872067452	0.8097808412793255
4.853675945753034	0.4202190481419389	0.5797809518580611
4.8679514632405425	0.6852959864440157	0.3147040135559843
4.882226980728052	0.38134076971247616	0.6186592302875238
4.896502498215561	0.5752190721691567	0.4247809278308433
4.91077801570307	1.0798132398589142	-0.0798132398589142
4.925053533190579	1.619056677002513	-0.619056677002513
4.939329050678087	1.213510586722008	-0.21351058672200796
4.953604568165597	0.7040002578429155	0.29599974215708447
4.967880085653105	0.14329258872753722	0.8567074112724627
4.9821556031406145	0.775451379777432	0.22454862022256805
4.996431120628123	0.4421338215808228	0.5578661784191772
5.010706638115632	2.96745222576896	-1.9674522257689602
5.024982155603141	0.5418833374376566	0.4581166625623434
5.03925767309065	0.1439834707326007	0.8560165292673994
5.053533190578159	0.32037384215175196	0.6796261578482481
5.067808708065668	0.06299431460948893	0.9370056853905111
5.082084225553177	1.1411661688089771	-0.14116616880897714
5.0963597430406855	1.7425048929521523	-0.7425048929521523
5.110635260528195	0.4917740389597338	0.5082259610402662
5.124910778015703	1.8243813876144437	-0.8243813876144437
5.139186295503213	0.4893798410642365	0.5106201589357635
5.153461812990721	0.3609496779779295	0.6390503220220705
5.16773733047823	0.6849702654068892	0.3150297345931108
5.18201284796574	0.2024371324676351	0.7975628675323649
5.196288365453248	0.7695636652232776	0.23043633477672243
5.2105638829407575	1.1847704904370178	-0.18477049043701776
5.224839400428266	1.377664453929234	-0.377664453929234
5.239114917915775	0.6958846862526865	0.3041153137473135
5.253390435403284	0.25185133405916016	0.7481486659408398
5.267665952890793	0.2669560911573248	0.7330439088426752
5.281941470378301	1.022204508924447	-0.02220450892444692
5.296216987865811	0.5879491508092303	0.41205084919076973
5.310492505353319	0.47669274630302794	0.5233072536969721
5.3247680228408285	0.6322456622074343	0.3677543377925657
5.339043540328338	1.2977312274146349	-0.29773122741463487
5.353319057815846	0.4827147495713837	0.5172852504286163
5.367594575303356	0.28413334742665286	0.7158666525733471
5.381870092790864	0.1348470145146606	0.8651529854853394
5.396145610278373	0.381732217028476	0.618267782971524
5.410421127765882	0.13593681846053743	0.8640631815394626
5.424696645253391	1.948460730099722	-0.9484607300997221
5.4389721627409	1.5483932502997935	-0.5483932502997935
5.453247680228409	0.8225648571293777	0.17743514287062234
5.467523197715917	0.02077466807735318	0.9792253319226468
5.481798715203427	0.5919568167827037	0.40804318321729627
5.496074232690936	0.23893901687375693	0.761060983126243
5.510349750178444	0.5744292351936048	0.4255707648063952
5.524625267665954	0.9166045785314041	0.08339542146859591
5.538900785153462	1.1589262191494019	-0.15892621914940186
5.5531763026409715	0.4884907720227299	0.5115092279772702
5.56745182012848	3.277687488220743	-2.277687488220743
5.581727337615989	0.7830393921547902	0.21696060784520976
5.596002855103498	0.8839557135698229	0.11604428643017706
5.610278372591007	0.7661311073109606	0.23386889268903943
5.6245538900785155	1.3039460324877385	-0.30394603248773855
5.638829407566025	0.11696010082066902	0.883039899179331
5.653104925053534	1.490102733480962	-0.490102733480962
5.667380442541043	0.729871147056853	0.27012885294314704
5.681655960028552	2.1142661166801293	-1.1142661166801293
5.69593147751606	1.1528167426738682	-0.15281674267386824
5.71020699500357	1.4367718950239061	-0.4367718950239061
5.724482512491078	0.2807535380956239	0.7192464619043761
5.738758029978587	1.47995235621654	-0.47995235621654
5.753033547466096	0.32923485074770703	0.670765149252293
5.767309064953605	0.3126759433580672	0.6873240566419327
5.781584582441114	0.2784425132903451	0.7215574867096549
5.795860099928623	7.827853953916478	-6.827853953916478
5.810135617416132	21.00690111031518	-20.00690111031518
5.824411134903641	4.067953096795016	-3.0679530967950157
5.83868665239115	1.910143910269704	-0.910143910269704
5.8529621698786585	0.1157799297268616	0.8842200702731384
5.867237687366168	0.9145323991125661	0.08546760088743388
5.881513204853676	0.3010500575671231	0.6989499424328769
5.895788722341186	3.4229542419696672	-2.4229542419696672
5.910064239828694	1.5369481465665662	-0.5369481465665662
5.924339757316203	1.082577871877009	-0.08257787187700893
5.938615274803713	0.3582647149937253	0.6417352850062747
5.952890792291221	1.205226268465917	-0.20522626846591696
5.96716630977873	0.771088604377914	0.22891139562208596
5.981441827266239	1.0875916554518454	-0.08759165545184544
5.995717344753748	0.9819846562270054	0.01801534377299463
6.009992862241257	0.7168295738651229	0.2831704261348771
6.024268379728766	0.8977436315667475	0.10225636843325248
6.038543897216274	0.37848857240645284	0.6215114275935472
6.052819414703784	1.325515969480314	-0.325515969480314
6.067094932191292	0.10921914671362196	0.890780853286378
6.0813704496788015	0.9728139112670935	0.02718608873290651
6.095645967166311	0.4749089333806274	0.5250910666193727
6.109921484653819	1.4321266429752795	-0.4321266429752795
6.124197002141329	1.3137231377392875	-0.3137231377392875
6.138472519628837	1.0344527951440887	-0.03445279514408872
6.152748037116346	0.24860792077613514	0.7513920792238649
6.167023554603855	0.5743254249511115	0.4256745750488885
6.181299072091364	3.81306298219146	-2.81306298219146
6.1955745895788725	1.6474258876791517	-0.6474258876791517
6.209850107066382	0.42415659248885423	0.5758434075111458
6.22412562455389	1.6523216212734684	-0.6523216212734684
6.2384011420414	2.608640882878351	-1.6086408828783512
6.252676659528909	0.33984949537421744	0.6601505046257825
6.266952177016417	0.812276757807179	0.187723242192821
6.281227694503927	1.4933715120034619	-0.49337151200346185
6.295503211991435	0.3196236953461091	0.6803763046538909
6.3097787294789445	0.2041666229742586	0.7958333770257414
6.324054246966453	3.8808992785735663	-2.8808992785735663
6.338329764453962	1.2871321737912187	-0.2871321737912187
6.352605281941471	1.0080113017335794	-0.008011301733579446
6.36688079942898	0.1124870345490501	0.8875129654509499
6.381156316916488	1.4865539945267943	-0.48655399452679426
6.395431834403998	1.4264600301810295	-0.4264600301810295
6.409707351891507	0.42300401815899547	0.5769959818410045
6.4239828693790155	0.5812444164033772	0.4187555835966228
6.438258386866525	2.329977273407996	-1.3299772734079962
6.452533904354033	0.22444541158313447	0.7755545884168655
6.466809421841543	0.7001374090423893	0.2998625909576107
6.481084939329051	0.2907227034778516	0.7092772965221483
6.49536045681656	2.2375390233559895	-1.2375390233559895
6.509635974304069	0.4965032848752005	0.5034967151247995
6.523911491791578	1.160873873002264	-0.16087387300226408
6.538187009279087	0.6022967380723938	0.3977032619276062
6.552462526766596	1.074237548002545	-0.074237548002545
6.566738044254105	0.1063861816443913	0.8936138183556087
6.581013561741614	2.430997126579782	-1.4309971265797818
6.595289079229123	1.1090821068701915	-0.10908210687019149
6.609564596716631	0.900948012311276	0.09905198768872403
6.623840114204141	0.7817868211578787	0.21821317884212132
6.638115631691649	0.6554924843597578	0.3445075156402422
6.6523911491791585	0.3692293984425434	0.6307706015574566
6.666666666666667	0.739954166088524	0.26004583391147595
6.680942184154176	1.082961841099842	-0.08296184109984206
6.695217701641685	5.468783507478102	-4.468783507478102
6.709493219129194	3.627565092470341	-2.627565092470341
6.723768736616703	0.9937355786714792	0.006264421328520786
6.738044254104212	4.450398010430725	-3.4503980104307246
6.752319771591721	0.2941085256954469	0.7058914743045531
6.76659528907923	0.8808535613834791	0.11914643861652086
6.780870806566739	1.473654416595331	-0.4736544165953309
6.795146324054247	1.5105486254224332	-0.5105486254224332
6.809421841541757	1.1400255740073386	-0.14002557400733862
6.823697359029265	0.6409638074671167	0.3590361925328833
6.837972876516774	0.4881403079853039	0.511859692014696
6.852248394004283	3.4040827771297413	-2.4040827771297413
6.866523911491792	1.1118784243274167	-0.11187842432741668
6.8807994289793015	0.6975112484108342	0.30248875158916577
6.89507494646681	2.2433376722106395	-1.2433376722106395
6.909350463954319	0.1437882568144507	0.8562117431855493
6.923625981441828	2.5369826270461604	-1.5369826270461604
6.937901498929337	0.9237373171187441	0.07626268288125593
6.9521770164168455	0.3675065045106526	0.6324934954893474
6.966452533904355	2.211143919160771	-1.211143919160771
6.980728051391863	1.7325846840972927	-0.7325846840972927
6.995003568879373	3.7706088654981893	-2.7706088654981893
7.009279086366882	1.5633154629950483	-0.5633154629950483
7.02355460385439	0.6778601711266193	0.32213982887338066
7.0378301213419	1.9404508363622994	-0.9404508363622994
7.052105638829408	0.07861047735572071	0.9213895226442793
7.066381156316917	0.28999689597905365	0.7100031040209464
7.080656673804426	2.5350685566520554	-1.5350685566520554
7.094932191291935	2.2478889123108177	-1.2478889123108177
7.109207708779444	1.450230018864101	-0.4502300188641011
7.123483226266953	2.0740904434405043	-1.0740904434405043
7.137758743754461	1.3810308101985813	-0.3810308101985813
7.152034261241971	1.7259072177621788	-0.7259072177621788
7.16630977872948	1.3590699542249054	-0.3590699542249054
7.1805852962169885	0.9599246217302124	0.040075378269787576
7.194860813704498	0.27973309154825127	0.7202669084517488
7.209136331192006	1.1191916681503857	-0.11919166815038573
7.223411848679516	2.360357517206125	-1.360357517206125
7.237687366167024	0.7148683916429271	0.28513160835707285
7.251962883654533	3.1005681585693563	-2.1005681585693563
7.266238401142042	0.8688713556271545	0.13112864437284555
7.280513918629551	0.031562298186636854	0.9684377018133632
7.2947894361170595	0.44183533737112013	0.5581646626288799
7.309064953604569	6.400103771942691	-5.400103771942691
7.323340471092078	0.3644136450776332	0.6355863549223668
7.337615988579587	0.42764831588934066	0.5723516841106593
7.351891506067096	0.5694501517844036	0.4305498482155964
7.366167023554604	0.6743166679823742	0.3256833320176258
7.380442541042114	0.4542610603686359	0.5457389396313641
7.394718058529622	0.8955034050596926	0.10449659494030739
7.4089935760171315	0.7636234904181468	0.2363765095818532
7.42326909350464	0.9309121487666335	0.06908785123336647
7.437544610992149	0.535747867495658	0.46425213250434205
7.451820128479658	0.7114757975383278	0.2885242024616722
7.466095645967167	1.3465111009421376	-0.34651110094213755
7.480371163454676	1.4938139270075041	-0.49381392700750415
7.494646680942185	3.0813687903138627	-2.0813687903138627
7.508922198429694	1.3523506921922592	-0.35235069219225923
7.5231977159172025	0.6340250048911186	0.36597499510888143
7.537473233404712	0.9743398600900786	0.025660139909921442
7.55174875089222	1.401235936081128	-0.40123593608112795
7.56602426837973	2.2795475206426126	-1.2795475206426126
7.580299785867238	1.1866606019997423	-0.18666060199974233
7.594575303354747	0.5496601009990195	0.4503398990009805
7.608850820842256	1.1674280505228853	-0.16742805052288534
7.623126338329765	10.60528107228952	-9.60528107228952
7.6374018558172745	0.9361474734409767	0.06385252655902329
7.651677373304783	2.465359856819776	-1.4653598568197759
7.665952890792292	0.9037482753971935	0.09625172460280651
7.680228408279801	0.7452478789421413	0.2547521210578587
7.69450392576731	3.4925276016071582	-2.4925276016071582
7.7087794432548185	0.8756141277706432	0.12438587222935682
7.723054960742328	1.9610414861300844	-0.9610414861300844
7.737330478229836	1.0023806765660086	-0.0023806765660085993
7.7516059957173455	1.9682415405008704	-0.9682415405008704
7.765881513204855	0.9425060566897248	0.05749394331027524
7.780157030692363	0.5977907768995536	0.4022092231004464
7.794432548179873	0.9979335144969813	0.002066485503018689
7.808708065667381	0.5627687213185375	0.4372312786814625
7.82298358315489	2.261211533229928	-1.261211533229928
7.837259100642399	0.38397799795432774	0.6160220020456723
7.851534618129908	0.48725524249744834	0.5127447575025517
7.865810135617417	1.3473009369701903	-0.34730093697019027
7.880085653104926	0.476427505645523	0.5235724943544771
7.894361170592434	4.183005408042408	-3.1830054080424084
7.908636688079944	2.0255707189086176	-1.0255707189086176
7.922912205567453	0.876093756062581	0.123906243937419
7.9371877230549615	0.32813004829872294	0.6718699517012771
7.951463240542471	0.22084337533346055	0.7791566246665395
7.965738758029979	0.9342402752058304	0.06575972479416958
7.9800142755174885	1.4633922862538715	-0.4633922862538715
7.994289793004997	0.48062737387152554	0.5193726261284745
8.008565310492505	1.0597139197018273	-0.05971391970182727
8.022840827980016	0.9527357419515584	0.04726425804844159
8.037116345467524	0.9473083525521356	0.052691647447864365
8.051391862955033	0.8500321680200246	0.14996783197997543
8.065667380442541	0.4789323505672936	0.5210676494327064
8.079942897930051	0.8756541917178167	0.12434580828218333
8.09421841541756	1.1425024908377042	-0.14250249083770417
8.108493932905068	0.46245521232219516	0.5375447876778048
8.122769450392578	0.4585774913211296	0.5414225086788704
8.137044967880087	2.1028057301412395	-1.1028057301412395
8.151320485367595	1.4151347303533022	-0.4151347303533022
8.165596002855104	0.8834146107848813	0.11658538921511874
8.179871520342614	0.7806570435932707	0.2193429564067293
8.194147037830122	0.8052967065011606	0.1947032934988394
8.20842255531763	0.25876358665133714	0.7412364133486629
8.22269807280514	1.7998913961749705	-0.7998913961749705
8.23697359029265	1.0300777063893334	-0.03007770638933338
8.251249107780158	0.7536975149514353	0.24630248504856467
8.265524625267666	0.6281062928801044	0.37189370711989556
8.279800142755176	0.5782922936567558	0.42170770634324417
8.294075660242685	1.6193330555969048	-0.6193330555969048
8.308351177730193	2.762446117780443	-1.762446117780443
8.322626695217702	0.12039999002311756	0.8796000099768825
8.336902212705212	0.927620349777954	0.07237965022204595
8.35117773019272	0.4743709679000541	0.5256290320999459
8.365453247680229	0.4153601329157135	0.5846398670842865
8.379728765167739	1.6385783521399087	-0.6385783521399087
8.394004282655247	0.4648997506578545	0.5351002493421455
8.408279800142756	0.9354593861709257	0.06454061382907428
8.422555317630264	0.23788179229269638	0.7621182077073037
8.436830835117775	0.44488711186457974	0.5551128881354203
8.451106352605283	0.9370435630883306	0.06295643691166941
8.465381870092791	0.4364403388482485	0.5635596611517515
8.4796573875803	0.38475501508596005	0.61524498491404
8.49393290506781	1.2682536537423412	-0.2682536537423412
8.508208422555319	0.4725835119001981	0.5274164880998019
8.522483940042827	1.13977279161963	-0.13977279161963008
8.536759457530337	0.8662761047061617	0.13372389529383832
8.551034975017846	1.7021873026973708	-0.7021873026973708
8.565310492505354	3.3149422027167614	-2.3149422027167614
8.579586009992862	0.674038370091339	0.32596162990866095
8.593861527480373	1.2427812439795438	-0.24278124397954381
8.608137044967881	3.015744798149888	-2.015744798149888
8.62241256245539	1.0434145613190118	-0.04341456131901178
8.636688079942898	0.29290131596341035	0.7070986840365896
8.650963597430408	0.5097066858182298	0.49029331418177025
8.665239114917917	0.38389228814079895	0.6161077118592011
8.679514632405425	1.7956798444710445	-0.7956798444710445
8.693790149892935	0.3855222467413469	0.6144777532586532
8.708065667380444	1.4419129357297735	-0.4419129357297735
8.722341184867952	1.279817392196632	-0.27981739219663204
8.73661670235546	0.10552492393130096	0.894475076068699
8.75089221984297	1.1498721883586553	-0.14987218835865534
8.76516773733048	0.3005100677175549	0.699489932282445
8.779443254817988	0.616546015642629	0.383453984357371
8.793718772305496	0.5232104321594271	0.4767895678405729
8.807994289793006	0.4367338031509066	0.5632661968490934
8.822269807280515	2.0819525241454864	-1.0819525241454864
8.836545324768023	0.21868870205114924	0.7813112979488508
8.850820842255533	3.120881366418635	-2.120881366418635
8.865096359743042	1.1756289046073725	-0.17562890460737246
8.87937187723055	0.4277925317377486	0.5722074682622513
8.893647394718059	1.7431373044477105	-0.7431373044477105
8.907922912205569	1.5361380194362624	-0.5361380194362624
8.922198429693077	0.46992752720691916	0.5300724727930808
8.936473947180586	0.3775200093668999	0.6224799906331001
8.950749464668094	0.6524723627784688	0.34752763722153124
8.965024982155605	1.167286719827234	-0.1672867198272341
8.979300499643113	0.524708749253415	0.47529125074658496
8.993576017130621	0.9066700085324877	0.09332999146751231
9.007851534618132	1.349187701558808	-0.3491877015588081
9.02212705210564	1.5528209863659228	-0.5528209863659228
9.036402569593148	1.0525421728516995	-0.05254217285169949
9.050678087080657	0.5730625056298941	0.42693749437010586
9.064953604568167	0.711495902592544	0.288504097407456
9.079229122055676	10.003330894404456	-9.003330894404456
9.093504639543184	5.142515926815475	-4.142515926815475
9.107780157030692	0.08016776429216219	0.9198322357078378
9.122055674518203	0.6705158252027038	0.3294841747972962
9.136331192005711	0.553113216067158	0.446886783932842
9.15060670949322	3.1113765086925014	-2.1113765086925014
9.16488222698073	0.4541911420622317	0.5458088579377682
9.179157744468238	2.088551573190658	-1.0885515731906579
9.193433261955747	0.7416572531954012	0.2583427468045988
9.207708779443255	0.3839489496197391	0.616051050380261
9.221984296930765	1.0638724758135774	-0.06387247581357736
9.236259814418274	0.5985157273261392	0.4014842726738608
9.250535331905782	2.98728486808157	-1.98728486808157
9.26481084939329	1.0270363017776991	-0.027036301777699112
9.2790863668808	0.7820866168480326	0.2179133831519674
9.29336188436831	1.2848933948753989	-0.2848933948753989
9.307637401855818	0.9996641874019452	0.0003358125980548188
9.321912919343328	0.38239739413771917	0.6176026058622808
9.336188436830836	0.28380825198765774	0.7161917480123423
9.350463954318345	2.2167298384388614	-1.2167298384388614
9.364739471805853	1.1903881278482291	-0.19038812784822912
9.379014989293363	0.559899992580101	0.44010000741989896
9.393290506780872	0.6550488261058723	0.34495117389412766
9.40756602426838	0.6730090773067118	0.3269909226932882
9.421841541755889	0.5022022424715447	0.49779775752845534
9.436117059243399	0.5778182242594446	0.4221817757405554
9.450392576730907	0.2129701743255503	0.7870298256744497
9.464668094218416	1.0843093787960472	-0.08430937879604716
9.478943611705926	0.38569378172315694	0.6143062182768431
9.493219129193434	0.9218705971007216	0.07812940289927839
9.507494646680943	0.2274836055369714	0.7725163944630287
9.521770164168451	0.9215504314638031	0.07844956853619689
9.536045681655962	1.7406596062221729	-0.7406596062221729
9.55032119914347	2.6895954867171117	-1.6895954867171117
9.564596716630978	1.1576071673358568	-0.15760716733585678
9.578872234118487	0.21907801372216104	0.7809219862778389
9.593147751605997	11.271661733223382	-10.271661733223382
9.607423269093506	1.0028097216807503	-0.0028097216807503322
9.621698786581014	0.4981955763249157	0.5018044236750843
9.635974304068524	0.9472732505641777	0.05272674943582234
9.650249821556033	10.69640587282751	-9.69640587282751
9.664525339043541	10.80349055906357	-9.80349055906357
9.67880085653105	1.1940540790338985	-0.19405407903389849
9.69307637401856	0.8424841348378234	0.15751586516217664
9.707351891506068	0.6187217918413266	0.3812782081586734
9.721627408993577	0.7311461581999973	0.2688538418000027
9.735902926481085	0.6290230868054405	0.3709769131945595
9.750178443968595	0.013820898320956123	0.9861791016790439
9.764453961456104	0.34041647023690247	0.6595835297630975
9.778729478943612	0.38337061556515023	0.6166293844348498
9.793004996431122	0.9933678252867628	0.006632174713237182
9.80728051391863	0.34220336429619436	0.6577966357038056
9.82155603140614	0.10081309256471588	0.8991869074352841
9.835831548893648	1.0193406512133234	-0.0193406512133234
9.850107066381158	0.5463649561769747	0.45363504382302533
9.864382583868666	0.12126947615221971	0.8787305238477803
9.878658101356175	1.067762711581525	-0.06776271158152491
9.892933618843683	0.5182548904754329	0.48174510952456706
9.907209136331193	0.08948905493955643	0.9105109450604436
9.921484653818702	0.8284061791467473	0.1715938208532527
9.93576017130621	1.779533747849514	-0.7795337478495139
9.95003568879372	0.7822753348943482	0.2177246651056518
9.964311206281229	0.3163301413661158	0.6836698586338842
9.978586723768737	0.17060032790890933	0.8293996720910907
9.992862241256246	0.5002030543565605	0.49979694564343946
