# Supplementary material for: Terahertz Spectroscopic Analysis of Lactose in Infant Formula: Implications for Detection and Quantification
Source: Molecules. 2022 Aug 8;27(15):5040. doi: 10.3390/molecules27155040 (PMC9370465; doi:10.3390/molecules27155040)
Supplement: Supplementary file 1 [file molecules-27-05040-s001.zip › data/set1_N2_1/frequency_domain/refractive-index.csv]

Frequency	Ref	L000_2	L001	L003	L005	L010	L015	L020	L049	L080	S001	Ref_2	L000_1	S002	S003	L100_1	L100_2
0.0	nan	nan	nan	nan	nan	nan	nan	nan	nan	nan	nan	nan	nan	nan	nan	nan	nan
0.014275517487508924	1.0	1.8785585782566967	1.8272318187337242	1.4966201569610913	1.4982807986535462	1.3855909108682365	1.5042390951798814	1.4106510467511209	1.6219755888200773	1.7566949153274112	1.0848110416842214	1.0	2.034486393006294	1.4040415728971363	2.038673195153363	2.0349205961621126	1.012369414694876
0.028551034975017847	1.0	1.5447829952000878	1.3374301966190931	1.3697514384175344	1.3970958119136372	1.3400949756590994	1.4077760367710168	1.4537597181486905	1.6715301887150629	1.8210335276851022	1.9354829376030538	1.0	1.2154267884386072	1.4691981842358532	1.4629706962867886	1.4814985428541827	1.7183244093268835
0.04282655246252677	1.0	1.3539001513618831	1.2213244010995712	1.2156385987583718	1.2323747736774062	1.2351463109287886	1.1958457192905132	1.2106351375369113	1.196086740900748	1.2121965552683558	1.060646012807799	1.0	1.23750956279345	1.3926291392055128	1.3768177539007844	1.1889721807923468	1.0008464825442587
0.057102069950035694	1.0	1.1991532593775098	1.1338803346847555	1.155293239473165	1.1732927776665576	1.1858104548499855	1.2064005437141148	1.2542410988700285	1.3207137084042884	1.4342304296322077	1.5147810349126478	1.0	1.1712271620718586	1.591603455533169	1.661871207559079	1.4569414857189833	1.6170750798092992
0.07137758743754462	1.0	1.309477864675694	1.172789064993003	1.1839276486541344	1.1912477901044918	1.1852505286915456	1.2142778296206542	1.2383445169540699	1.3200776110052133	1.431554989535953	1.5456219423918753	1.0	1.366742816352528	1.686001543772532	1.7096234938928945	1.5378926854817303	1.6322587937929423
0.08565310492505354	1.0	1.5014092648224509	1.2665635790726253	1.2265927912052952	1.2656366017143277	1.2367839899963013	1.2266218072474238	1.2564092993441693	1.2717376139875527	1.2887432985135447	1.2140749714872667	1.0	1.4296132042399503	1.1957350096660389	1.1841385908155448	1.1960944832288878	1.2150749403774026
0.09992862241256247	1.0	1.2289859621136314	1.1379418569501762	1.1260116879162692	1.0918808557051398	1.0914189257329245	1.0935282995849367	1.108854544238214	1.1662626550374007	1.2600724728265023	1.4231253526440923	1.0	1.2641394715190695	1.5722552007607764	1.5482026397608428	1.3246442840684698	1.3537892555833662
0.11420413990007139	1.0	1.1682784390909753	1.1330409654387872	1.1539721660261666	1.1816099558539426	1.2146014107408627	1.2263437447548693	1.2702265783311204	1.3291226697895921	1.3827683679893568	1.4183670648822662	1.0	1.1606878109762901	1.2975128138086347	1.3518164306974074	1.309163169636335	1.374397393795422
0.12847965738758033	1.0	1.4375187553335076	1.2522631357927576	1.2487366814160337	1.2550922365208317	1.270093303394265	1.275048208071056	1.2900405744678882	1.3359176883469166	1.3799913061478184	1.449202288263825	1.0	1.420238748037073	1.4793748452505049	1.5030320292766657	1.393013828968454	1.4180478831128027
0.14275517487508924	1.0	1.4371629157931392	1.2611176258696983	1.2590045356443014	1.2738456897902886	1.2948956253185846	1.302942669690607	1.3189825179048507	1.3764751138276372	1.434324606789259	1.5049329463833807	1.0	1.4291291373711026	1.504580336045814	1.5302646453838102	1.4217234769314442	1.4572421159171305
0.15703069236259815	1.0	1.7439008901951025	1.4382069089675855	1.4274015076248876	1.4425681345915902	1.4682541336739678	1.471962878539342	1.4981663254652233	1.5914561172204316	1.6879310369317793	1.8180462140776283	1.0	1.7302805238388936	1.8495900310040658	1.8837564899839991	1.7345855678989368	1.7637968036002494
0.17130620985010708	1.0	1.8511943940903264	1.5033601212853145	1.4890335629432858	1.5083194305519725	1.5374863866317883	1.5436786154757867	1.5760546632841825	1.699241374787757	1.836894409159755	1.9997165658322724	1.0	1.8402315718335789	2.055004342790222	2.086990691246905	1.9070292574581962	1.9453103360341508
0.18558172733761602	1.0	1.715134594810222	1.4204241048269737	1.4097209305980478	1.419921593574125	1.4426140195597754	1.446234784596955	1.4749701048557555	1.5806500532919423	1.7088314699968805	1.8570544066059755	1.0	1.7041325521933008	1.9135099168423548	1.9429146502789965	1.8033970731279927	1.8298625880140458
0.19985724482512493	1.0	1.6419227318684892	1.3827142966760784	1.375890607705494	1.3904815704290239	1.4137489619900907	1.4196253490975907	1.4425652987309165	1.5383493617443804	1.6567193736677321	1.781719987023324	1.0	1.6251433061813558	1.7894922108739415	1.8169865910567267	1.7295629863055808	1.754000985887628
0.21413276231263384	1.0	1.6612865971644273	1.3867555727232106	1.3804728047357275	1.3869244176926951	1.406797636386426	1.4121505259724358	1.4325840679525765	1.5220270926848372	1.630886713204439	1.7465818730063587	1.0	1.64469685503181	1.7733440770662168	1.7925032562430565	1.7143255936136517	1.7318840046990691
0.22840827980014278	1.0	1.7092671718550132	1.417754627165376	1.411884469128531	1.4209632413111195	1.4416269581498167	1.4481747589012763	1.4665186391631868	1.5586435226116746	1.6743566762551962	1.7929773385211547	1.0	1.695051367142784	1.8120156827575487	1.8328055882687826	1.7547662996422253	1.777646264528581
0.24268379728765171	1.0	1.7324014284584006	1.4321054239983824	1.4232675429278536	1.4324033640992733	1.4518978173673631	1.458185286608236	1.473633622424138	1.5602594591166734	1.6718826221628267	1.7917879294514738	1.0	1.7211238932514878	1.825631864145748	1.8504794055860707	1.760907315000056	1.7816641754219864
0.25695931477516065	1.0	1.7050838878193715	1.4182379242800884	1.4111833961730902	1.4226372239785126	1.4426929633824068	1.4488715901946583	1.4675142483682007	1.5502184347834278	1.6531697662332618	1.7651656147865487	1.0	1.6977087915574618	1.799891134057396	1.8273250924699114	1.7293845077444592	1.7606791755666968
0.27123483226266953	1.0	1.674224807231624	1.4018648940940133	1.3933037861875577	1.4078252314575355	1.4291559495554846	1.435372359779388	1.4563721136752432	1.5435243450529064	1.640111385207173	1.7441106002197502	1.0	1.6675863978121668	1.7805159377465536	1.807937964944176	1.6994320636292577	1.7353451628082377
0.28551034975017847	1.0	1.6806307108597092	1.4035828447135907	1.3948594216278711	1.4103219141282448	1.4325496736627887	1.4381186707723705	1.4649578282686817	1.556988145902538	1.653053433223961	1.7602716866211816	1.0	1.671659863497505	1.7952164728855602	1.8229088216406595	1.7060112322674477	1.7470462639535027
0.2997858672376874	1.0	1.696653302916883	1.4126724705638676	1.4033893192905404	1.418501616499068	1.4415158151826273	1.4476477623202884	1.4744705652397627	1.5774067268961605	1.6844315590668115	1.7914519995509979	1.0	1.6849007083419343	1.8301566022913767	1.8540674258607157	1.7273864666756515	1.7729147882188552
0.3140613847251963	1.0	1.7029936193034527	1.4141899185809013	1.4068773741462537	1.4179403515604647	1.4399733625390934	1.4463005454241094	1.4729994313057277	1.5798687266662865	1.692938105842375	1.8071425683531086	1.0	1.6888323013078268	1.8448429335214218	1.867274502340663	1.7420273093796275	1.788659761916934
0.32833690221270523	1.0	1.6960455300157293	1.4109773011134177	1.4040158636815714	1.4123149781495976	1.431306294570344	1.4385678319966253	1.4608036832012035	1.567592309314021	1.6904234406179919	1.8027474750606922	1.0	1.6817821964669761	1.84100373144554	1.859174843577319	1.7434134861827237	1.7890389309775063
0.34261241970021417	1.0	1.6894411211218965	1.4076658274690441	1.400858749619573	1.4087065687638665	1.4257447841231488	1.4337253086047808	1.452329803188287	1.5540752272578904	1.678650399442882	1.7898746532425016	1.0	1.675494799275648	1.8222175024027418	1.8384499274340345	1.7453877121929589	1.780623146221413
0.3568879371877231	1.0	1.6930681738245639	1.4105212524348845	1.4017385719621909	1.4121232968114168	1.4282820015882378	1.4369273403706724	1.4537324999720744	1.5500826664671865	1.674138023989316	1.7845202575491528	1.0	1.6807917406683224	1.8128145179005866	1.8271029396131506	1.7516592872051553	1.782436289178909
0.37116345467523204	1.0	1.6980367233481468	1.4145190916880668	1.4039531375415555	1.418326479098521	1.4357499136281757	1.4442932420613643	1.4619980862006832	1.5546868337998938	1.6752172297953718	1.783756276593673	1.0	1.6874860671822929	1.8106774934946839	1.8250195403370117	1.7596241296397928	1.786456996668269
0.3854389721627409	1.0	1.6970804767741354	1.4138723469336996	1.4028371019608172	1.4189020718988636	1.4381431342086466	1.4465900193939734	1.4670740751177602	1.558689576428065	1.6737047331274917	1.7790174242585515	1.0	1.6883152540937254	1.8081480087855621	1.8246122212969131	1.759641420440611	1.7869458540539633
0.39971448965024986	1.0	1.6934285461791494	1.4108749627006096	1.4000677798925147	1.4167873863215408	1.437466355778228	1.4450747793833194	1.469618104899227	1.5638359587721107	1.6732227743632677	1.7731290097057266	1.0	1.6841394738314814	1.8063166758178881	1.8248600807337587	1.7537091212337137	1.7831221630884508
0.4139900071377588	1.0	1.6900231903773897	1.4080430138921358	1.3983891463036466	1.4129869173965912	1.4341731463581764	1.4419635072045622	1.4690479919354906	1.5696532697069343	1.6771325169516427	1.7717339524939906	1.0	1.678668475807421	1.8082968342473753	1.828532436868632	1.7477038955101973	1.780757006723608
0.4282655246252677	1.0	1.6900999791282714	1.4071440591794602	1.3991806028902785	1.4106298511347106	1.4313201427475055	1.4392107782146206	1.4665195155328414	1.574970412808582	1.6858417858239356	1.7764700241374745	1.0	1.6764489022789828	1.814316009914797	1.8342727036073962	1.7465366863258294	1.7840735087839006
0.4425410421127766	1.0	1.6940433902551055	1.4088886741933806	1.4020178339092069	1.411196381191036	1.4299852254837067	1.4390732473893009	1.4641506126386727	1.5784216407764444	1.6971025779358266	1.7864442377952616	1.0	1.6785506120056888	1.822361065828467	1.8402676401286786	1.752872928955761	1.7924132117333045
0.45681655960028555	1.0	1.697687994351038	1.4117582135695734	1.4040242726169418	1.4134519643999526	1.4302560015796892	1.4406785717243156	1.4629677397276146	1.579303699104087	1.7076542500117309	1.7975022494268833	1.0	1.6830675521537515	1.828592446266222	1.842345320707658	1.765451862366103	1.804907262150672
0.4710920770877945	1.0	1.699213629713348	1.4131352918078912	1.4040040168057613	1.4156477897586885	1.4319550154440104	1.443733377625065	1.4634979668020365	1.5788770822899076	1.7141610815028985	1.805092300139052	1.0	1.6863066211485895	1.8304961800989963	1.8399740345568247	1.7844898863360816	1.8181348678613616
0.48536759457530343	1.0	1.6977198031862817	1.4132111310404925	1.4025510943296777	1.4178372671397594	1.4352275303216135	1.447775485519577	1.4678411453727938	1.5819097055762952	1.721575007192993	1.8113119526266042	1.0	1.6876287275198991	1.830151590390451	1.83580042504506	1.8083710004321718	1.8356889375636953
0.4996431120628123	1.0	1.6945050580880205	1.4118573079543502	1.4010537212979546	1.4188142536761081	1.438682860689449	1.4514843050172708	1.4749293801770458	1.5922362911550976	1.7356522350111545	1.818310477600462	1.0	1.6855171156030249	1.829591013136667	1.8314096575366854	1.8377355106589794	1.8606066441604443
0.5139186295503213	1.0	1.691465276510188	1.4097358033775933	1.3999615888645267	1.4184182215486127	1.440908344457529	1.4545836075431338	1.4828977000653332	1.6141298380130995	1.7649034015481517	1.8301314410594784	1.0	1.6819934800088172	1.8297423733791138	1.827479744967049	1.875941576994312	1.8967239727787688
0.5281941470378302	1.0	1.690696145801093	1.4083387457227854	1.3992407829538938	1.4150269043050017	1.436455178795227	1.4482722749994987	1.4730771738345139	1.5912431771245075	1.7184224109849722	1.8214406922474224	1.0	1.6789868324527824	1.8165344296128842	1.8255866232750184	1.8069086410644126	1.8265170165979807
0.5424696645253391	1.0	1.6929888762006695	1.4076948778687015	1.396805153379963	1.406419169268028	1.421041868015219	1.4212561271765702	1.4363903051414784	1.4870250382398387	1.551936418457104	1.69840610588095	1.0	1.6795156796540212	1.7884565743231389	1.8273499777834483	1.5733930721325011	1.602504922271941
0.5567451820128481	1.0	1.696318783242	1.4092497647925777	1.399513353758558	1.4075761262630346	1.4224123906636308	1.4250152681768005	1.443788967314414	1.5077458393803915	1.5808944123772608	1.714930411208413	1.0	1.6814293344188027	1.7935745387155908	1.830337148275772	1.6137389174852377	1.63880240756654
0.5710206995003569	1.0	1.698772309976446	1.4111518586977454	1.4012839094232226	1.4093911891264506	1.4232529221977452	1.4280793003695331	1.4469668866748269	1.526079721275	1.6046776244138212	1.7280958101993822	1.0	1.6844191998051112	1.799742260078537	1.833701564812686	1.6527338548668236	1.673214804850434
0.5852962169878658	1.0	1.6991036568741817	1.4123888621320975	1.4013015867927443	1.4117633651978838	1.4247365514788046	1.4314845062896004	1.4482412259041904	1.5369948429710125	1.6211149052665892	1.7370281438756854	1.0	1.6868306903742294	1.8059050228707516	1.8361769221544184	1.6721178966840082	1.6902301141860483
0.5995717344753748	1.0	1.6973250477793016	1.4123532617288028	1.4002711681082083	1.4139690889868421	1.4273137375201135	1.4348812417890366	1.4498194926452286	1.5421656046474876	1.6344522530108185	1.7457665344708118	1.0	1.6871338414796149	1.8106342348616775	1.836307914132171	1.6801499290261217	1.701916983338168
0.6138472519628837	1.0	1.694567352052728	1.4110208471838495	1.3985275767075056	1.414575226600911	1.4296396770044282	1.4372545124829534	1.452436402582622	1.5435850334324752	1.6442190467304538	1.753744292653543	1.0	1.6854354030632823	1.81343394014861	1.8350529290267517	1.6851854437566156	1.7106444081551337
0.6281227694503926	1.0	1.692582726802412	1.4093435169914823	1.3974567652652763	1.4139231802599461	1.4309628444797247	1.4381140619216106	1.4554962951343526	1.5434052480679137	1.650421256776886	1.7601585706828573	1.0	1.6825921137479096	1.8139275660446068	1.8327749316229993	1.6897421542080608	1.7187035473990653
0.6423982869379016	1.0	1.6923676208424898	1.4082486220899868	1.3976903710233708	1.4123087899780193	1.4306560063712188	1.437214047590028	1.458118273151082	1.5430761749660915	1.6525552548782467	1.7636278123251816	1.0	1.6803877160752276	1.8125295860269803	1.830025174312607	1.6956169064190538	1.7266813778688288
0.6566738044254105	1.0	1.6944643454520607	1.4085634106014648	1.3991992382309826	1.411170148392772	1.4296422968706999	1.4361139510086756	1.4594955453057432	1.5445766310266453	1.6530875306227868	1.7646672945110105	1.0	1.6805719911309254	1.810558208810611	1.828081688678801	1.7030934236732713	1.7324390698685326
0.6709493219129194	1.0	1.697448984712553	1.4099452748991996	1.4011026417093937	1.4109271049106349	1.428248228449211	1.435120689451379	1.4593615274217233	1.5474101626525678	1.6521711655729154	1.76358606442831	1.0	1.6823824287896385	1.8082633460749495	1.8268872905326994	1.710513228334447	1.736806260415825
0.6852248394004283	1.0	1.6992811669417094	1.4116274565295748	1.4020444818640139	1.4116983629322095	1.4271025106135813	1.435140140378761	1.4579044169889843	1.5512663268711626	1.6517286375657947	1.7609962502693657	1.0	1.6851684291036801	1.8068524217598407	1.8268368907352697	1.716680137324708	1.739127599077635
0.6995003568879372	1.0	1.6988750613384402	1.4124915802162232	1.4015794650993916	1.4133353087494687	1.4272074493555176	1.4361274308158536	1.4564762628252104	1.554949846011418	1.6526214401699435	1.7585438534844973	1.0	1.6869643751273293	1.806526334001876	1.8275596717865272	1.7207688682071935	1.7397277814555836
0.7137758743754462	1.0	1.6967950218937382	1.4121645268404799	1.4001388091745737	1.4147171973943218	1.4283662115492022	1.4378663822490114	1.4556889985946793	1.5573478316794214	1.6555020572140553	1.7573316670822077	1.0	1.686891638526376	1.8077131403254834	1.8287556113588455	1.7223193364649885	1.7393358666306507
0.7280513918629551	1.0	1.6942570560013333	1.4109619563706222	1.3986542027550901	1.4152951906799367	1.4301277356163866	1.4394538172785225	1.4561345877493974	1.557896306228591	1.6597542190253307	1.7580318015654595	1.0	1.6851310253112053	1.8098659400384287	1.8297338054416699	1.721809743621221	1.7389301089502873
0.7423269093504641	1.0	1.6926645381318992	1.4094968541314037	1.3978487125790806	1.414593137765939	1.4314228605372654	1.4399008237270148	1.4579200093609843	1.5566711380594753	1.66396730298376	1.7605095330665959	1.0	1.6825899782005025	1.8117969470785145	1.8298247829452294	1.7197664485853994	1.7395902672180443
0.756602426837973	1.0	1.6930103823973732	1.408641090544192	1.3983331258659457	1.4133935240508313	1.4316783451039594	1.4392944410404904	1.4602860365072712	1.5551063313120421	1.6671476911825605	1.7644074121037348	1.0	1.6809205857279013	1.812820369450985	1.8290337810166268	1.7177403520640975	1.741627631345406
0.7708779443254818	1.0	1.69518327146744	1.4088822963669712	1.3997845365591843	1.4121097079066285	1.4307000391275595	1.4380068553815777	1.4617636657379693	1.5535958492035116	1.668242921367094	1.7676403215599255	1.0	1.680866288345086	1.8127310758064805	1.8275320882274466	1.716928793071576	1.7443522771555433
0.7851534618129908	1.0	1.6977706641304753	1.4102647260689447	1.4012637429305603	1.4116596453187502	1.4293443288888494	1.43696917035248	1.4621038288555868	1.553225148155807	1.6680210350928957	1.7697759667045077	1.0	1.6827591162126994	1.8116387333699913	1.8257708986261085	1.7174228285509616	1.7478322345798412
0.7994289793004997	1.0	1.6994023640111569	1.4117502200733303	1.4018989548821743	1.4123869673181093	1.428266655356532	1.4367213505496237	1.461302018971801	1.5544291272470945	1.666464616065363	1.7700858917874105	1.0	1.6854055155504635	1.81002024432078	1.8241834102139154	1.7201433084588653	1.750675934004284
0.8137044967880086	1.0	1.6989063708110754	1.4125295926625545	1.4014814704897567	1.4137937536236826	1.4279534459697127	1.437566293983344	1.4598266659385701	1.5570398344214773	1.6649043604353013	1.768935951971585	1.0	1.687135849880094	1.8082800727283685	1.8230110234985286	1.7240636291748674	1.7533123181962145
0.8279800142755176	1.0	1.6968516248485233	1.4121453823131775	1.4001395873522824	1.4152041345341397	1.4286657391231652	1.4390292424943778	1.4584703026539851	1.5599137184938061	1.6641268779719591	1.7667897082106119	1.0	1.687034383977991	1.8068298971891283	1.822388057855583	1.7280497622817044	1.754910879531156
0.8422555317630265	1.0	1.694265734210488	1.4109018275995775	1.398747580225273	1.4157581240987673	1.4300748399040288	1.4402692905125254	1.4579742914846376	1.5621469215835533	1.664782465512849	1.7644975727977807	1.0	1.6852046459279562	1.8061909789673427	1.8222432367141543	1.7314399582577629	1.7547174989678673
0.8565310492505354	1.0	1.6928337302472096	1.409580989312228	1.3981577293639404	1.4151471250067207	1.4312713035018556	1.4407350327735888	1.458657421153537	1.563067933187736	1.6668119477266345	1.763020566680077	1.0	1.6826404977070233	1.8062726132795053	1.8222592283553802	1.733681195901436	1.7536941752632702
0.8708065667380444	1.0	1.6933736721048136	1.4087695062859404	1.3987765332691835	1.4138124625546125	1.431636155968852	1.4401986399713342	1.4603143262944402	1.5624863828681572	1.6700584396963842	1.7627958934751782	1.0	1.6808561677322509	1.8069768051192059	1.8223158072748489	1.7341205393052301	1.7527387155543814
0.8850820842255532	1.0	1.6953714415705938	1.4091169396329626	1.400002966552737	1.4126223297585487	1.4311480347554553	1.4390883616729755	1.46229369842218	1.561092844514007	1.6732829052956117	1.7640795474037576	1.0	1.681052716381677	1.8080659978890106	1.8220359311443985	1.7334636174511926	1.7520756940648945
0.8993576017130622	1.0	1.6978797211340146	1.4103847296092085	1.4013180125851323	1.4121547281545632	1.429991558488769	1.4380519019997353	1.4635394735583804	1.5597278071391276	1.6757568006392782	1.7666066268699279	1.0	1.6828213784994386	1.808840214337125	1.8216715850057414	1.732414913923969	1.7531284938732188
0.9136331192005711	1.0	1.699023613068904	1.4119089390858	1.4019392203173195	1.4126365092713233	1.4288976101767619	1.4377149704242118	1.4638212671631787	1.5589666094314851	1.6768939395275662	1.7693819208222612	1.0	1.6854584385397446	1.8090970933431523	1.8207679195145425	1.7309992417865638	1.7558951579310307
0.92790863668808	1.0	1.6983781508335887	1.412616091494117	1.4013031492921098	1.4140148147714136	1.4284190823585143	1.4381840111948467	1.462928540251141	1.5589638195991662	1.6764773241000013	1.7713382622019131	1.0	1.687114042387079	1.8084564676355843	1.8194790916734869	1.7301560843486519	1.7591737572228379
0.942184154175589	1.0	1.6964510310104646	1.412163279300851	1.4001544673692663	1.4153478920254106	1.4286635946094302	1.4392222453545216	1.4616836896523275	1.559885154648173	1.6751577930787716	1.771896346764514	1.0	1.6867825350536483	1.8070305251310106	1.8179720102572379	1.7296970469856092	1.7623808200704478
0.9564596716630979	1.0	1.6943081334931598	1.4109789439654103	1.3991185555153292	1.4158448408089355	1.429617697457603	1.44041916517736	1.4606224821194769	1.5616779341082099	1.6737120728360715	1.77119143141097	1.0	1.6849507355710522	1.8053122003513882	1.8163931501084265	1.730958437830263	1.7649347672100344
0.9707351891506069	1.0	1.6934867868360834	1.409808292992187	1.3989229477693266	1.4154931428057744	1.430872826246969	1.4410536941936856	1.4604328796929738	1.563430694462343	1.6730257821660346	1.7696793450334962	1.0	1.682911362526855	1.803906922378019	1.8153881627911157	1.733450062281848	1.7662706786609284
0.9850107066381157	1.0	1.694011934465831	1.4091363274750384	1.3995559660110555	1.4143982904863939	1.4314867278869432	1.440619796767539	1.4611252000784116	1.564626073299729	1.6736275465653305	1.7680000100115256	1.0	1.6813285601634222	1.8028258109143207	1.8145324953360475	1.7364462707966137	1.766482900006217
0.9992862241256246	1.0	1.6959296864218782	1.4094623563486144	1.4008386503530703	1.413200096042447	1.4313537187102852	1.4398035080068212	1.4625008358366656	1.5652643449123	1.6759735803639952	1.7671410291740233	1.0	1.6813166440507492	1.8027861833267171	1.8145137291299818	1.7397641671153072	1.7661321082650425
1.0135617416131335	1.0	1.6976254597573397	1.4106331172398687	1.4017674874909414	1.4125771008630301	1.4303947185440231	1.4387637052367626	1.4640220312448564	1.5648781430813905	1.6790695545549479	1.7670116869870476	1.0	1.6828659641484296	1.803137416187175	1.814298215646224	1.7421637155501588	1.7661027915050205
1.0278372591006426	1.0	1.6980487012536445	1.4117383428249148	1.4017651860474993	1.4129033534224964	1.4293282223780528	1.4381937096627853	1.4648049894285928	1.5641559409719856	1.6821471512582737	1.768071617876967	1.0	1.684911172629766	1.8036900955113375	1.8142846820871825	1.743621229704381	1.7664629197527788
1.0421127765881515	1.0	1.697307380454359	1.4122714330883475	1.4010839554685786	1.4139647823690145	1.4286274279866518	1.4385226170899053	1.464935576864762	1.5638720714578909	1.68439761404203	1.7700111708516961	1.0	1.6862673143483242	1.804120681200093	1.813751183272574	1.7443493757388873	1.7682260910904843
1.0563882940756604	1.0	1.6956930700086756	1.4119789009634243	1.4002323421562304	1.4153406911863189	1.4286632114254174	1.439483084516875	1.4643651755715903	1.5638569688748736	1.6852117288540245	1.7721900019225774	1.0	1.68615182114599	1.8040097030283075	1.8129653469938072	1.7431519720393802	1.7716046178694125
1.0706638115631693	1.0	1.694531515838317	1.4111439039127673	1.399581163472194	1.4163088741753391	1.4297136680095135	1.440727157057661	1.4636247777331612	1.5646672655789797	1.6847851241995175	1.7739019746852738	1.0	1.6849871591266927	1.803402994119769	1.8118153868430538	1.74171437857735	1.7744903371720182
1.0849393290506781	1.0	1.6942204322669703	1.4101998129548332	1.399827343831642	1.4162017578659725	1.4309159287051436	1.4416008802842377	1.4632793124550154	1.5664992158347304	1.6844078426955469	1.7751270956045644	1.0	1.6833399174825932	1.802442120184108	1.8105063454656216	1.7415495202397335	1.7787341680984334
1.099214846538187	1.0	1.694937650491792	1.409688677401642	1.4006871550756719	1.4153711547257048	1.4319944665290723	1.4418077905064877	1.4639012425282414	1.5689325196379924	1.6847379083298661	1.7760768213210048	1.0	1.681928270587301	1.8012445949894602	1.8089229369013653	1.7431987123599897	1.7819720494347573
1.1134903640256961	1.0	1.6965296325579726	1.4100846571810506	1.4016997825233561	1.414318871932426	1.4321543963058838	1.4412332548769224	1.465075878884948	1.570988845947823	1.6859197129532353	1.7759706891139397	1.0	1.6819980409208766	1.8002165200542968	1.8079396346565448	1.7464724785428563	1.784326175001238
1.127765881513205	1.0	1.6975149466254758	1.4109386137985853	1.4021351794626562	1.4135667749681748	1.4314588578199188	1.4403564539494567	1.4664385017099473	1.5720421998623668	1.6884021623439671	1.775778947581414	1.0	1.6830515059039097	1.7995139635476876	1.8071403834789295	1.7508401724002849	1.7863510039239197
1.1420413990007139	1.0	1.697424309385672	1.4118308478419404	1.4019667734202048	1.4136252732188819	1.4303855443624816	1.4397524643286985	1.4674682436545072	1.572473163432068	1.6922830041984087	1.7758121552725123	1.0	1.6846524532703162	1.7992200774562432	1.8065526699429078	1.7560995082229636	1.7885236343365896
1.1563169164882228	1.0	1.6963124709868822	1.4121168802879067	1.401084175095739	1.4144793771746884	1.4295044045886713	1.4400696320082425	1.46776908801417	1.5726004490812806	1.6969577898269481	1.7770771897317452	1.0	1.6856559045887596	1.7998936983297225	1.8060942660702557	1.7613911532926365	1.7918381121569038
1.1705924339757316	1.0	1.6953198661339823	1.4120526872175783	1.40065673618646	1.4163027689292043	1.4301180714532158	1.4419629218378072	1.4686456407730255	1.5744085824947267	1.7022381545026093	1.7813083978942283	1.0	1.6856057657813914	1.8009611310719988	1.8062426243750898	1.7654458860147098	1.7967432974118198
1.1848679514632408	1.0	1.6945428121916803	1.4112561529344498	1.4003920061684119	1.4169410989054045	1.4305023158813053	1.4425513546263216	1.4671384804822933	1.5727917239593143	1.6999558511347646	1.782186637329444	1.0	1.684555634558383	1.8005705320415735	1.8059204829373714	1.7614443033388751	1.796304969071857
1.1991434689507496	1.0	1.6947233333319178	1.41045155646063	1.4005512862572902	1.4163687001338343	1.4303092630985108	1.4409272734134673	1.4635449271849392	1.5648212719918226	1.687690060900255	1.776263789579668	1.0	1.6834267019691946	1.7979441132547294	1.8049974628528989	1.7442860501049193	1.782066073106118
1.2134189864382585	1.0	1.6960182147765104	1.410308875767586	1.4015313217568295	1.4156243398325525	1.4312004565067447	1.4405256772768191	1.4626053821519684	1.5622389157731198	1.6829695590532623	1.773796818564139	1.0	1.6826663667245054	1.7967460764950345	1.8041787275367793	1.7367407876043948	1.775377616526792
1.2276945039257674	1.0	1.6974942622549523	1.4107471535511122	1.4025007514787713	1.414855884083859	1.4318445904771537	1.4405233757807463	1.463759510195029	1.5653014038377608	1.6855664191845006	1.776656504531477	1.0	1.6826978214010075	1.7967679863941948	1.8029040741175875	1.7398460277307772	1.7803535355179012
1.2419700214132763	1.0	1.698343242121437	1.4117525451258985	1.4028321888128072	1.4143998984077768	1.4318877077589238	1.4403044883010592	1.4658796279666528	1.5694276784275663	1.689871057173442	1.7802983344006513	1.0	1.6839655023736286	1.7966094588404324	1.8018326797858304	1.745078232996188	1.7878364657306756
1.2562455389007852	1.0	1.6980308013098189	1.4124230934713276	1.40221887898058	1.4143651563028687	1.4312702725325719	1.4398865513666566	1.467658395702091	1.572684866581986	1.6949465381529598	1.7835048686758324	1.0	1.6853162201691634	1.7970507547486645	1.800720533548872	1.7516927079787337	1.7951458073032702
1.2705210563882943	1.0	1.6965181632084707	1.412435535238969	1.401368965443672	1.4151411287781668	1.4306032179337917	1.4400762607033568	1.468970710843314	1.5749950637353156	1.7015190875243025	1.7871178755875685	1.0	1.6858900159687944	1.7971965802345895	1.7998543355722063	1.759677388954423	1.8026015141559673
1.2847965738758031	1.0	1.6950413660789005	1.411757968511904	1.4005755611458701	1.4162324084436195	1.4304327625188307	1.4411604061013006	1.4697121005631921	1.5771350837540266	1.7093899222709625	1.7919760734295744	1.0	1.6854563485532728	1.7981644885904737	1.79930117740569	1.7694946854058167	1.8113036919898977
1.299072091363312	1.0	1.6940563929534984	1.4109996146006296	1.4006640417273044	1.4172581446895243	1.4312486645631974	1.44290455526254	1.4703763856365488	1.580169648749992	1.7179680193164537	1.7989001822195052	1.0	1.6841442534967856	1.7995285798094902	1.7987835045973037	1.7798764233082003	1.8227638960896617
1.313347608850821	1.0	1.694570694637053	1.4104358240890424	1.4015585196028624	1.4176776712279393	1.4327518441663072	1.4448451970771456	1.4714237046770733	1.5848668382938413	1.7276638166620097	1.8087187201085084	1.0	1.6829263891558268	1.8014136865722392	1.7984112950291078	1.7920253672658248	1.837618440520705
1.3276231263383298	1.0	1.696330356390412	1.4106053597273889	1.4029193457625375	1.417693108095775	1.4345982257499508	1.446509761567179	1.4732672936947857	1.5912215537765664	1.7393416129718426	1.8213419452806372	1.0	1.6825570278431705	1.8036648642902955	1.7978143483211788	1.8064448180756978	1.8551373072880044
1.341898643825839	1.0	1.6979341447729106	1.411447516762903	1.4038058137341123	1.4174779842602898	1.4357850783846469	1.4474446265625345	1.4753709914387136	1.5970725426809436	1.750462115389428	1.833194193944784	1.0	1.6831449510616334	1.8049883259989632	1.797292310695331	1.8205749808073333	1.8700907645070042
1.3561741613133478	1.0	1.698846896702649	1.4123738689605108	1.4037827941537553	1.4171277720482292	1.4354471415112282	1.4470482857792402	1.4746442205145356	1.5928203170235373	1.742182574178983	1.8257599271424123	1.0	1.6845693064146836	1.8007270826242465	1.796285899974772	1.8110811951066677	1.8591362179907795
1.3704496788008567	1.0	1.6982335987926862	1.4128305552849836	1.4021432849678086	1.4151323130738254	1.431385237882754	1.4408255242669195	1.4630590442574987	1.5574952186691862	1.6580129745210934	1.7309628717595857	1.0	1.6859258425466934	1.782613044532329	1.795049696252288	1.711087906154224	1.7327747213690294
1.3847251962883655	1.0	1.6967537562395458	1.4123157808618236	1.3995788639250193	1.411451568204644	1.4241774908903797	1.4293450485425372	1.4453171599454162	1.515836846031016	1.5965151720232613	1.674388561382897	1.0	1.6861989874641998	1.7643380962342312	1.7938366015111353	1.6402445908602588	1.663469521970919
1.3990007137758744	1.0	1.6951457479734682	1.4114821036640022	1.3984938526833681	1.410924447129088	1.4219674999433534	1.426307893267894	1.4421752568023056	1.5083247541272278	1.583250592729717	1.6713967120279036	1.0	1.6855593316903512	1.7605446150132145	1.7929550032648784	1.6214818276023326	1.6445332069955665
1.4132762312633835	1.0	1.6942664103911547	1.410564783627269	1.3986235295083465	1.4121760126915222	1.422529264615208	1.4282429678308937	1.4462466581756686	1.5167059153683036	1.5958785053782638	1.6847150566754034	1.0	1.684065722840149	1.7625322477689926	1.792092982264879	1.6338347632368029	1.657785131973886
1.4275517487508924	1.0	1.695006772076466	1.41009349184033	1.399612179298062	1.4131581475357273	1.4238497263621996	1.4308997707335713	1.4498088855881108	1.525330589750269	1.6089443837707162	1.6969088212741483	1.0	1.6829702651445744	1.7650060502333178	1.7920322662558252	1.649311887967749	1.6744447747345699
1.4418272662384013	1.0	1.6963097597252341	1.4101174507605305	1.4006816310418773	1.413288094375252	1.4254711408784322	1.4330251520584432	1.4518351502778708	1.5313871580596623	1.6189592891409887	1.7061480159525169	1.0	1.6824868086266926	1.7670451791747324	1.7916110389676185	1.6612224473178165	1.6884175076740213
1.4561027837259102	1.0	1.6977815755877494	1.4108330206808253	1.4016246923571105	1.413057197947366	1.42702670263035	1.4343716939949769	1.4532314606998062	1.5355073297367328	1.6270884864264286	1.7132091264882212	1.0	1.6831844912532667	1.7685829482270972	1.7911359170269754	1.6704886479929386	1.7001845642920814
1.470378301213419	1.0	1.6984363387511223	1.4119165414136834	1.4017823100646314	1.4127785932370098	1.4280694126307838	1.4348368059509484	1.4543605374528885	1.5383289770536255	1.6342766546023055	1.7183581433412534	1.0	1.684689625442252	1.769634503057567	1.7906975931104516	1.678164850965817	1.7097216436253726
1.4846538187009282	1.0	1.6981499571478986	1.412715348086081	1.4014594393425839	1.4129934975107021	1.4284972824047764	1.4347966912249384	1.4557892997831163	1.5407451874852314	1.6405733801278344	1.7224381856278947	1.0	1.6860959986162418	1.770260950954435	1.790097068227761	1.6846940603772667	1.7171965443651864
1.498929336188437	1.0	1.6971574666070326	1.4128423830967514	1.400959295720844	1.4136694847960545	1.4283020896364522	1.4347145105744146	1.4572707379899152	1.5430892500652802	1.6455762784217387	1.7255330019744337	1.0	1.686815611237264	1.7706623325013258	1.7890938472612192	1.6904934441529447	1.722767256223836
1.513204853675946	1.0	1.6959212381282298	1.4122534379916767	1.400549565504202	1.4145042720439507	1.4277355210010816	1.4348392353644628	1.458504335249272	1.5456087633442963	1.6488651226072726	1.7279088534285216	1.0	1.686234121513961	1.770912584224407	1.7882579047231788	1.694923993531455	1.7271767980500075
1.5274803711634548	1.0	1.695412267135596	1.4113307695876158	1.4005999717918023	1.4152130524475677	1.427295578956442	1.4353562321618552	1.4592852345328315	1.5477296253238992	1.6507355569228486	1.7300718343146502	1.0	1.684930953418008	1.7705659408893308	1.7873585530741736	1.6986088225632512	1.7303076649190046
1.5417558886509637	1.0	1.6957702978871474	1.4105577967079477	1.4011465633265723	1.4151880817367717	1.4273460631154027	1.4360859918991338	1.45946813710001	1.5494370507009552	1.6519935236988093	1.7318101237709982	1.0	1.683403343683564	1.7704303089450373	1.7863262638287518	1.7013992496278854	1.733321180240578
1.5560314061384726	1.0	1.6968473210940462	1.4104423111210962	1.4017694129626752	1.4146897643405785	1.4278838004507304	1.4368345688038127	1.4592254225186492	1.550356334662694	1.653236556343353	1.733626440140534	1.0	1.6827151286515099	1.7705063710881994	1.785677804761158	1.7035792870405047	1.7362896037270874
1.5703069236259817	1.0	1.6977941922645048	1.4110249416149903	1.4021590347336437	1.4141676399259475	1.428819516949768	1.437218008439392	1.4589960019225297	1.5507429551240697	1.655064067633635	1.735401378318974	1.0	1.6832339019701852	1.7706548190124147	1.7851991033539076	1.7052340503021388	1.7398581013292254
1.5845824411134906	1.0	1.698150220105	1.4119826923501448	1.402082698879381	1.4137274954764303	1.4295476041121116	1.4372419479854535	1.4590729140989955	1.5510511881230777	1.6573232897599417	1.7368123409793061	1.0	1.6846071885225236	1.770741033761377	1.7854505704607126	1.7070234586091835	1.7434466516359697
1.5988579586009994	1.0	1.6977237823744808	1.4127225680546345	1.4016345731156097	1.413789300743089	1.4298173400510552	1.4369377554792535	1.459649807162191	1.551369292978618	1.659936027217178	1.7379646027837068	1.0	1.6859078747806278	1.770866561160393	1.7845018550547012	1.7088332203301668	1.7466436222634465
1.6131334760885083	1.0	1.6968368090907626	1.412761941329148	1.4012123538900827	1.4144342292625867	1.4296210201520563	1.4368561275834475	1.4607992729602486	1.552242488217214	1.6628168609095706	1.7392356013992212	1.0	1.6865836048180167	1.7709337397342608	1.7837874354804661	1.7109078921465835	1.749617638720422
1.6274089935760172	1.0	1.6962560676138017	1.4123700270492425	1.4011467012723589	1.4153643353279084	1.4290985307922899	1.436830785307051	1.4617143021668784	1.5534339077493746	1.664878304112416	1.7399705180569867	1.0	1.6864027041971164	1.7708097998334384	1.7826522751364977	1.7132575039897753	1.7517047402844885
1.6416845110635263	1.0	1.69632030262432	1.4117129724383013	1.4014620401019169	1.4160767567262895	1.4286849452567423	1.4372940851827176	1.4624952016164556	1.554791708650798	1.6663210734940754	1.7403902104421554	1.0	1.6854072662417507	1.7702942159779043	1.7822585428099593	1.7158617550991795	1.7532719398348293
1.6559600285510352	1.0	1.6968002714380255	1.4109132780944935	1.4018956662212014	1.4159964525700288	1.4282629878244804	1.4375171780864515	1.4622162199702524	1.555332063491547	1.6663154532572468	1.740017736877344	1.0	1.6840785220078587	1.7694187298066888	1.780773198668154	1.7180700852608894	1.7539019577364412
1.670235546038544	1.0	1.6975419909484226	1.4109463113278145	1.402538610827392	1.4157216469513725	1.429171915636228	1.4384934608178535	1.4626035367430652	1.5569883891319372	1.667791830418817	1.742488019468734	1.0	1.6833543074627866	1.7694683365499222	1.7803729843550657	1.720466012401266	1.7559976645442588
1.684511063526053	1.0	1.6986026863461852	1.4118320048153428	1.4029167275723613	1.415467914363172	1.430164586178666	1.4392388306548436	1.462728867950285	1.5581706277373921	1.6689301249730717	1.7443289517630411	1.0	1.684088667687464	1.7704913290331494	1.7806704007281544	1.722444925252483	1.7577549548161775
1.6987865810135618	1.0	1.6980696764108494	1.4122835924616182	1.4023412707773617	1.4145710999987007	1.4303237977302135	1.4386420240939313	1.4618411922219892	1.5575865323885996	1.668879002511488	1.7443146140965138	1.0	1.6848023158068965	1.7697360389027044	1.7796564078186963	1.7226837919936875	1.759132960055248
1.7130620985010707	1.0	1.697059020453929	1.4123620546912803	1.4014311873669256	1.4139651388840502	1.4299764736812555	1.4375820961718586	1.4611592524135428	1.556579638535632	1.6690414285003423	1.743249735284717	1.0	1.685519059001365	1.7684232245697218	1.7781152034874554	1.7228427590829902	1.7608973756828625
1.7273376159885798	1.0	1.6966023099264074	1.4127409056745845	1.4016021221778974	1.4150146875082714	1.4306794355763344	1.438332608544533	1.4630464943159556	1.5585021328267843	1.673258045014176	1.747286823784179	1.0	1.6863836959149787	1.769712133756887	1.779373798638832	1.7247181031651007	1.7643070364088165
1.7416131334760887	1.0	1.6963105967634613	1.4123238415414232	1.4016393188532996	1.4157885129638725	1.4302489870763766	1.4382054651046712	1.463545020585761	1.5588556908649838	1.6754013089297795	1.7479483299196406	1.0	1.6861633066545325	1.769089501419019	1.7785675302179422	1.7263332780543013	1.7668862631399205
1.7558886509635976	1.0	1.6967616122809108	1.4118008180416641	1.4021725251115493	1.4166880702530387	1.4299122895790215	1.438577187372821	1.464340566310269	1.559787264026078	1.6773685972765842	1.748256150375687	1.0	1.6855785652946478	1.7684371521492928	1.7768107718305428	1.7285035210489017	1.7691176243053321
1.7701641684511065	1.0	1.6979371717273026	1.4115245666023997	1.4029430989185148	1.4170743347967365	1.4299093460363177	1.4393543302900504	1.4649488323366748	1.561124695936424	1.6789720042506162	1.7490376471870444	1.0	1.684783050593638	1.767969346531228	1.776814714668363	1.7307085346171893	1.7706456832601245
1.7844396859386153	1.0	1.698904916190072	1.4117080265935753	1.4033534384351194	1.4168033068953316	1.430220373985535	1.4398690869461612	1.4648172121993552	1.5616251871969746	1.678789924014727	1.7488245914729892	1.0	1.684544961686456	1.767728047803514	1.7760048731213285	1.7315083146999823	1.7707030271165265
1.7987152034261245	1.0	1.6992514004633832	1.4122425031146573	1.4031870048191402	1.4160277118003142	1.4305293430555335	1.4398792225853287	1.463995465488474	1.560633249895691	1.6763212357611685	1.7477862981812327	1.0	1.684849512920413	1.766724176544301	1.7755815919037803	1.7295940547133242	1.7681635043571804
1.8129907209136333	1.0	1.6987211202693606	1.4127740462110638	1.4025500532100832	1.4151133660864814	1.4304803707939315	1.439231993648826	1.4623061776647694	1.557728446881725	1.6712225960112574	1.7436715772494336	1.0	1.68565761414997	1.7654524567830334	1.7745796110124052	1.7243256548202681	1.7622094566554152
1.8272662384011422	1.0	1.6978622824024119	1.413028210302111	1.4017898966105173	1.4145746522662714	1.4301872149993962	1.4380060948565452	1.4608039186356832	1.554342278684353	1.665234697601411	1.7388695881611769	1.0	1.6863870105674876	1.7644742856434812	1.7765637841789435	1.7178548065526842	1.7553019581829865
1.841541755888651	1.0	1.6968931741944793	1.4127380164387477	1.4014546132796197	1.414559741111756	1.4298156851750667	1.4371758348313823	1.4599223612631005	1.5524671080309673	1.661441254983893	1.7359563880508695	1.0	1.6865870557079048	1.7629068367469563	1.7743671580594156	1.7138690566255308	1.750887330981223
1.85581727337616	1.0	1.6963704194198463	1.4121520738070537	1.4015658817114252	1.4150334141193783	1.4292675732699478	1.436694896898159	1.4600482070128828	1.5519261672224491	1.6605121917153132	1.7355286090898496	1.0	1.6860505470352098	1.761732382287823	1.7733733083320242	1.7128932213590082	1.75001025558116
1.870092790863669	1.0	1.696669041064936	1.4115388555250117	1.4021785257143045	1.4158662251941405	1.4289684934576798	1.4369494094405275	1.4608310072946922	1.5526999887921153	1.661931558246579	1.7367702731648682	1.0	1.6852433208179636	1.7615711163078949	1.7728646303960192	1.7138777228167457	1.7511900935866358
1.884368308351178	1.0	1.6981465953474504	1.4115975862774612	1.4030574347598723	1.4164838740354062	1.4290285137358207	1.4378085066696014	1.461933140800631	1.5535367121981283	1.6641676413563784	1.7378107191206127	1.0	1.6849691189277265	1.76070329439517	1.7710139779551386	1.7156607479371189	1.7537846155751984
1.8986438258386868	1.0	1.699154675053952	1.4119178444092029	1.4034957734755702	1.416436960814474	1.4293859266650273	1.4384100435716682	1.4625843519672372	1.554234390983531	1.66618464953403	1.7384570265682329	1.0	1.6847792947434321	1.7599406349895372	1.7700942039866738	1.717297993164006	1.756097107208888
1.9129193433261957	1.0	1.699508286915235	1.412556777283165	1.4033522724465406	1.416093410422655	1.4299736394972478	1.4388955869951234	1.462870189645228	1.5553047311320627	1.6678233621428709	1.7385033894003268	1.0	1.685489577004343	1.7598865070117302	1.7694803130975276	1.7185394948180326	1.7584064095726581
1.9271948608137046	1.0	1.6992680425890618	1.4132810607276851	1.403012483569051	1.4157882059319424	1.4309459910954876	1.4393959937100904	1.463327605829138	1.5568581464419067	1.670133072804527	1.740217825435992	1.0	1.686454374301833	1.7603275645231666	1.7702630228871636	1.7203281108037953	1.760196164317751
1.9414703783012137	1.0	1.6984098626290764	1.413517992536769	1.4025273491161887	1.4154851035911178	1.4313486474074448	1.4392870507186244	1.463133562526869	1.5576022405367738	1.671108668632022	1.740755694955796	1.0	1.6870567376360412	1.7594327431032957	1.7691773874684982	1.722096917201577	1.7617565405874833
1.9557458957887226	1.0	1.6978181024514165	1.4133194713119228	1.4023746864474562	1.4156582827157684	1.4313151792791985	1.4389514097644074	1.4630259641056897	1.5582885837679354	1.67213009116054	1.7414355177190508	1.0	1.6873025038549212	1.7609498901742646	1.7701418091353425	1.7238762991141485	1.7630633868605168
1.9700214132762315	1.0	1.6975759178023475	1.412686381180972	1.4026073747619834	1.4160976489301549	1.4308649423803077	1.4387550841456034	1.4629237497811747	1.558746044206762	1.673056648385011	1.7422377617659175	1.0	1.6868906517726125	1.7602526619127254	1.769831441156116	1.7256258194000913	1.7646477440539954
1.9842969307637404	1.0	1.697853985701951	1.412130482855148	1.4031130505200626	1.4167657348983178	1.4304224353642336	1.4388684760960264	1.4631949271895794	1.5590157777576665	1.6738307585820598	1.7426820540358885	1.0	1.686222983957523	1.759707879703644	1.768891791382222	1.7275583910360268	1.76617936609839
1.9985724482512492	1.0	1.6988891203332022	1.4120040467323647	1.4038157960686055	1.4172834831129433	1.430119070696554	1.4394147077364503	1.463780138999836	1.5592148381929416	1.6751379596694047	1.7437821344282796	1.0	1.6855234995001664	1.7586533652213776	1.7678151717598596	1.7291011450363367	1.767899434520945
2.012847965738758	1.0	1.6995126427193523	1.4123462939338005	1.403973420401655	1.4171613631520372	1.4301825402116948	1.43989561282971	1.4643713149749673	1.5594944721833037	1.6763622302813461	1.7438376389949495	1.0	1.6853630466757965	1.7583845659553876	1.7649861638326825	1.730079617696077	1.769675803883314
2.027123483226267	1.0	1.6997251498436483	1.413059779852385	1.4037480612900948	1.4168532453384353	1.4307184424145	1.4402743266761817	1.4648760966885912	1.5600355324947213	1.677953207298933	1.7439808900598266	1.0	1.68600965611305	1.7566711858685782	1.7642971311794224	1.7312407323793455	1.7715343771743117
2.041399000713776	1.0	1.6992588386603638	1.4135266347337367	1.4032634556921155	1.4163286630705965	1.4311648566400406	1.4403390688825297	1.4650100375350863	1.5606623466770315	1.6791772242977645	1.7441761261654134	1.0	1.6866931080033365	1.7550589566871904	1.7629437271687305	1.7321858989491545	1.7732206425997739
2.055674518201285	1.0	1.69878720488339	1.4137294596801033	1.4028108346462804	1.4162195858400528	1.4315671122951272	1.44029680959352	1.46528328840175	1.5616259658695082	1.6804407251604585	1.744610095458048	1.0	1.6873934044140735	1.7560015137277065	1.763591118915955	1.7332432509166886	1.7744569556060217
2.069950035688794	1.0	1.69811052028471	1.413508990633087	1.4028792508740662	1.4162752819034365	1.4317479920460707	1.4399189991923884	1.4651759067829875	1.562822134245492	1.6814614464577207	1.7453894084357282	1.0	1.687508034933904	1.7568676347883683	1.7637044862884084	1.734412863135275	1.7759510063839912
2.084225553176303	1.0	1.6984259799413883	1.4130688975289245	1.4032740775445924	1.4168476665960206	1.4317192870543929	1.4398534676048076	1.465191945811413	1.5634969462433217	1.682363053710251	1.7462788134477722	1.0	1.687312110784284	1.7575918868549332	1.766232116264299	1.7356296893724674	1.7775549385485152
2.098501070663812	1.0	1.6989495998648332	1.4125654933063763	1.4038828251890967	1.4175042263808566	1.4313331141698407	1.439820817753641	1.4652662018920377	1.5638061561571082	1.6829751036280363	1.7466398775243264	1.0	1.6867633441201146	1.759401575798464	1.7644389143747374	1.737348146568531	1.7789032063762402
2.1127765881513207	1.0	1.6998744650093318	1.4126618581318588	1.4043282191042317	1.4178277830717942	1.4311614457560182	1.4402964863138583	1.465845522663631	1.563981908487577	1.6836413696371748	1.7477725180153856	1.0	1.6862098019764842	1.7582057815534782	1.7640624317225253	1.7393335126015748	1.7801965270566027
2.1270521056388296	1.0	1.7002292093823905	1.4129510760842583	1.4045176600929552	1.4177379326097113	1.431089437590036	1.4407660041068242	1.4662511650370194	1.5641266829350347	1.6842843829629874	1.7481337375641206	1.0	1.686298401421232	1.7569408468693577	1.7623516444331329	1.740421795378385	1.7817218444686895
2.1413276231263385	1.0	1.700018989824819	1.413406743645375	1.4040801049732814	1.4171293833431817	1.4313072840097791	1.4409423011686622	1.4663364957133838	1.5637846670553943	1.6849557577592518	1.7477685859770586	1.0	1.6865477199845855	1.7567635548140137	1.7608208207580365	1.7417911472830718	1.7827963522487646
2.1556031406138474	1.0	1.6995452864314382	1.4137701721709517	1.4034952470727844	1.416664311356065	1.4315851297131332	1.4409687948660164	1.4661751111130088	1.5638444297357599	1.6855333867006337	1.7470441051025056	1.0	1.6873134699109524	1.7539517176178716	1.7580330509387307	1.7424585115192377	1.7836131637475359
2.1698786581013563	1.0	1.6986853501075911	1.413698042269636	1.403069804936012	1.4164520406828989	1.432131017103673	1.4411112515587143	1.4662424400878793	1.5643295985540786	1.6868063843521046	1.7478566014100032	1.0	1.6874264358628708	1.75347403619045	1.7581855027448106	1.7431481510142781	1.784180413189874
2.184154175588865	1.0	1.6981523400551013	1.413145297061976	1.403047127738394	1.416175897962892	1.4319904748516485	1.4405474798318556	1.4657095458542087	1.5643104644741466	1.6868565697144486	1.746756555176316	1.0	1.6872106548485848	1.7536928131656953	1.7570655062413145	1.7431506788067899	1.7850915745313882
2.198429693076374	1.0	1.6975853403238848	1.4124250771213043	1.4033508984456122	1.4161595459815506	1.4317153680412922	1.4399773970829368	1.465249508178378	1.5647285426603652	1.6880413897081574	1.7477141801814846	1.0	1.686470610344271	1.7532986154301193	1.7594635202693905	1.7433788668390628	1.7869181669932328
2.2127052105638834	1.0	1.698412768867576	1.4123208063079835	1.4039239107546626	1.4168490546172914	1.431380103649489	1.4401876552698425	1.4653203429312849	1.5656414008607011	1.6889258010751658	1.7490405747636166	1.0	1.685905598399879	1.7543759679612645	1.760412098274822	1.7448994556161614	1.788070356181014
2.2269807280513922	1.0	1.6990464567661938	1.4123107958907535	1.4044818681315974	1.4173426658529973	1.4312925631233093	1.4407350627970916	1.465950986614151	1.5667238495593627	1.690849744958261	1.7506809022670118	1.0	1.6852522484947974	1.7576559844590545	1.7635779897231065	1.7464839671045982	1.7896540774658032
2.241256245538901	1.0	1.6999251311297519	1.4129319058611465	1.40456069577714	1.4176463749562784	1.4313379775955735	1.4413479714581179	1.4667312827793302	1.5671394369354368	1.6917221454113638	1.7506540905514614	1.0	1.686080550958705	1.7548679807839385	1.7594422954168754	1.7489433456998462	1.791752500416095
2.25553176302641	1.0	1.700066655156206	1.4133984954015317	1.4042528165986297	1.4173407804927627	1.431405656249892	1.4416126356903676	1.4671322776625204	1.5673783560518189	1.6928103464657411	1.7510738357934734	1.0	1.6865484434049955	1.7562874880835206	1.7559868919543775	1.751290605663308	1.7940243356475363
2.269807280513919	1.0	1.7001349510076966	1.4142653818969912	1.404227298478122	1.4175187649725272	1.4323448712200297	1.4425706734819763	1.468311693970863	1.5688613563897396	1.695835082593416	1.753025398874185	1.0	1.687484916281599	1.7538213694688085	1.7565494918618743	1.7546164174863117	1.795897649127041
2.2840827980014278	1.0	1.6993390635174	1.414096350513905	1.4037222640938072	1.4172620944984808	1.432905937758791	1.442309885636063	1.4680997797793696	1.5686928388935895	1.69701807861381	1.752627469367685	1.0	1.6880981561136128	1.7508366902494001	1.7543344508779628	1.756162904727768	1.7981423107134997
2.2983583154889367	1.0	1.6987492246166134	1.4136699973717213	1.40378864038131	1.4171569191130469	1.4330638460426632	1.4420676225195193	1.4678323236092026	1.569184396685259	1.698472960843339	1.7529765563420407	1.0	1.6881434820411538	1.7508239737672733	1.7544957815349096	1.7580209231418362	1.8011869584372802
2.3126338329764455	1.0	1.6985376444876152	1.4129775443633872	1.4041088304538125	1.4170948353586907	1.4327910574969343	1.44168588915399	1.467280428428809	1.569878161296873	1.7003477507058806	1.7533588437278511	1.0	1.6871625593741726	1.7465966303106626	1.751117389190631	1.7593233228933665	1.8031968606444955
2.3269093504639544	1.0	1.698868000984815	1.4124293657555407	1.404440397157743	1.417004521528507	1.432259787773982	1.441329927782403	1.4669647864297133	1.5705725482316155	1.7012610753847297	1.7546787936637636	1.0	1.6864610615108708	1.7509264106428608	1.751921353753862	1.760495458515109	1.806474679440686
2.3411848679514633	1.0	1.6996267995728287	1.4124900966659895	1.4046309734402795	1.4174861332470008	1.4317687486983015	1.4415250307504048	1.467116104321065	1.5718890577669389	1.7036116424583532	1.7549672876987485	1.0	1.6855067780162662	1.755272912573421	1.7565631280426843	1.7637659950533617	1.8098156191310877
2.355460385438972	1.0	1.700272065880476	1.4130724905475656	1.4048138166254074	1.417917464389326	1.4321063639040612	1.4424886901123948	1.4682097262776583	1.573450121839226	1.7057633504925076	1.757781179760412	1.0	1.6858799594266778	1.7510546430614498	1.7593990387513214	1.7664320315689577	1.811582543582979
2.3697359029264815	1.0	1.7001401991751726	1.4137699712211658	1.4044627193428112	1.4175081290016571	1.4320553195872878	1.4431578443429296	1.4686118918237656	1.5743810920785855	1.7080791513725404	1.7591834992014301	1.0	1.6862727360703453	1.755975549740183	1.7589787294454475	1.7694593408544024	1.8142431382906505
2.3840114204139904	1.0	1.7003225528248345	1.4142601730713438	1.4043956435229394	1.4177938026908448	1.4327969761756223	1.4436738459308465	1.4693980916931109	1.575202958507758	1.7094435718246164	1.7600867285098856	1.0	1.687878041197083	1.7534340081043647	1.7514663795858643	1.7741970534138893	1.81819948732817
2.3982869379014993	1.0	1.7000970331869691	1.4144100182907915	1.4046048234358735	1.4184418552516238	1.4337691264459738	1.4445086508992087	1.4699324278062922	1.576720014214379	1.712251478506908	1.7619451677413107	1.0	1.6887942724836058	1.7541727742811855	1.7506469478484448	1.7766695287593857	1.8211915923681972
2.412562455389008	1.0	1.7002228416400995	1.4141590295888105	1.4049259888064152	1.418515878761817	1.4341943739024208	1.4444344427371827	1.4696379481198838	1.576593106814002	1.714758037782865	1.7616130917083637	1.0	1.6892417092002954	1.7521800834381083	1.7482278028721954	1.7794960508810629	1.8259366960253756
2.426837972876517	1.0	1.7001189262225833	1.4136481712032425	1.4052215668282384	1.4183519696570788	1.4340752817306213	1.4441416956988673	1.469476927434768	1.5774902947833636	1.7177253189265616	1.760418007339502	1.0	1.688665773818524	1.746553418284058	1.7433998263558992	1.7819854582974535	1.8301602153353946
2.441113490364026	1.0	1.7007453848625702	1.413511423015618	1.4055170990353543	1.418718757957516	1.43394170478093	1.4441510648673503	1.4695097007128264	1.5777463067255533	1.7206848049987093	1.7631843414363821	1.0	1.6876207056692805	1.750104101954661	1.7407206332474152	1.7857307295403562	1.8349609622484353
2.455389007851535	1.0	1.7006417180408078	1.4131602528648362	1.4053823226352444	1.4184875447937104	1.433189472267415	1.4438298841481283	1.4687358444407483	1.5800686180342476	1.7229404929857752	1.7680288541733178	1.0	1.687037447349398	1.7542534525839293	1.7484773706826848	1.7902981570045793	1.838462943770954
2.4696645253390437	1.0	1.7003380176450726	1.413543251713538	1.4050873697941375	1.4182591980316268	1.4334502754220806	1.444520759380451	1.4691966047378773	1.5795251414398486	1.7249204792203088	1.7681193370772907	1.0	1.686712834766374	1.7569701894615337	1.7433662342713436	1.7948765310955208	1.843473788281446
2.4839400428265526	1.0	1.700493898008585	1.4138339169056477	1.404935683255592	1.4183906020854717	1.4331468551655915	1.4448003466531456	1.4693352415636904	1.5799944770125118	1.7276744543558946	1.7671256090697156	1.0	1.6872188070895662	1.7639503564907928	1.7559673956501198	1.7972536345177097	1.8457716250079854
2.4982155603140614	1.0	1.7002129176415446	1.4142793203395714	1.4047109956359798	1.4182178839755752	1.4334543920203573	1.444840418604218	1.469013852089181	1.5816366183737984	1.7254129206802045	1.7693082112802205	1.0	1.688122215637264	1.754176092078082	1.7585436602240865	1.7996200414098817	1.8523800762774516
2.5124910778015703	1.0	1.7007552904642553	1.4145680259503555	1.4050052878606514	1.4178321328021057	1.4340340550000572	1.4446983599678234	1.4686535154555296	1.579527260895161	1.7243615465631816	1.7701557565616244	1.0	1.6890546258139794	1.754187912490264	1.7511007832549743	1.8045492036483206	1.8565072938387326
2.5267665952890797	1.0	1.7009496289996586	1.4144484711513599	1.4052160428390739	1.4181457450838983	1.4337342823395198	1.4438131897291133	1.4672130654103048	1.5746180302090873	1.7190010614681779	1.7650159658849394	1.0	1.6895124730124622	1.7515655729458324	1.7450882150351106	1.7876812518682828	1.8590738996074847
2.5410421127765885	1.0	1.7019367397406848	1.4144142986727188	1.405760210582592	1.4184769371241357	1.4336130809225076	1.4423738517058124	1.4638773384856767	1.5677779104673666	1.702520477903058	1.7546731705543261	1.0	1.6895820073647672	1.742992488724548	1.7356188005910629	1.7676046189042656	1.8785939616960745
2.5553176302640974	1.0	1.7025400990128188	1.4142979385190735	1.4055565681419309	1.4183912255608624	1.4326634769121185	1.4402126612412771	1.4612870502517832	1.5590187028985714	1.688559908313067	1.743176017968878	1.0	1.6895231582068018	1.7403633316882992	1.7299304597057434	1.7482090921846531	1.8943704998726707
2.5695931477516063	1.0	1.702306993437106	1.414302491028312	1.4054170273071618	1.4177849237807545	1.4318580985335596	1.438247740305255	1.4584735115769953	1.55109236004963	1.6773618978313358	1.7360478534659598	1.0	1.6888132157702664	1.744826344969495	1.7324508839507264	1.7146412458965206	1.8903818940057044
2.583868665239115	1.0	1.7016402518667162	1.4141248999395952	1.4044321049438941	1.416680236262445	1.4302741086860755	1.436670550493673	1.4562015781368352	1.5484684278706862	1.6612521894123682	1.7267578932842162	1.0	1.6883303397950857	1.7333618909394202	1.7372126239158807	1.7081886901256804	1.9657512086216806
2.598144182726624	1.0	1.701303467994336	1.414617753175505	1.4042830741489327	1.4164043083959836	1.429494845627393	1.4363209512893977	1.4553242140852727	1.545000137150613	1.667070765817961	1.7307164728870938	1.0	1.6882500301203542	1.7588522854476756	1.7545196190273142	1.7044846748532323	1.9584667881364726
2.612419700214133	1.0	1.7011269630711934	1.4145413867037828	1.4042757919564752	1.4160369379340643	1.429641082593434	1.4365252120564038	1.4560301760285348	1.5457601895172068	1.6686972793054826	1.7406312266510409	1.0	1.6884338136461405	1.7543914685266482	1.7549404276646703	1.7085399616303993	1.9656404499873772
2.626695217701642	1.0	1.7007105454847395	1.4143556183902097	1.4039504711430264	1.4158318125306213	1.429361755265539	1.436651428875999	1.456457184373354	1.548873931960231	1.67207153479306	1.736965965818218	1.0	1.6887037586110323	1.749744572500103	1.7544488728568473	1.7133459256038823	1.9613961124115704
2.6409707351891507	1.0	1.6995277041094923	1.4123544647440724	1.4010340248606936	1.414297856577658	1.4279908339347043	1.434690929992081	1.4540516356052122	1.5503701784627575	1.6553059886451438	1.7201449299646772	1.0	1.686220177074808	1.7304404169136922	1.751963139742709	1.716800179753104	1.9288701765638812
2.6552462526766596	1.0	1.7022833610929136	1.4142285374370118	1.4058775470397107	1.4173949988796624	1.432006233706024	1.4399168379960807	1.4598278928328317	1.5547006929715428	1.6796062601189958	1.7391760942262484	1.0	1.6882997740105954	1.7390819403788167	1.7460403157386526	1.7239811090390846	1.9692228177292281
2.669521770164169	1.0	1.702497242511599	1.4141349415329356	1.4061282263458508	1.4182637023358136	1.4325974684574234	1.4399292240159605	1.4612276789310226	1.5585322122078737	1.6821835680964878	1.739669803541093	1.0	1.6888424303685787	1.7305078896664727	1.7471185132550022	1.7300013197100181	1.9771038665480343
2.683797287651678	1.0	1.702754677369694	1.4143991467718997	1.4058062257894437	1.418528065489551	1.4324834610098363	1.4400326742977245	1.4615676628261145	1.5591925232005832	1.6870935290206575	1.7358934638954542	1.0	1.6893354977465584	1.7305835926073256	1.7324394732334965	1.7317539153319086	1.9841936452852411
2.6980728051391867	1.0	1.7026281593730843	1.4147676778877267	1.406045180925448	1.4190278394209046	1.432838547000762	1.4408627927567186	1.462969931263098	1.5615907580000692	1.6970649383326917	1.7421451462898587	1.0	1.6894753074483326	1.7366460424526133	1.7173426783146792	1.742363015207846	1.9924711484074067
2.7123483226266956	1.0	1.703155218280326	1.415454152596093	1.4060957352473111	1.4186643276677728	1.432899265065548	1.4417738700612515	1.4632431041516811	1.5629788576598342	1.699156583627952	1.7474831943446816	1.0	1.6902975566653722	1.720894590906113	1.744453908686209	1.7449503569327969	2.005339190492639
2.7266238401142044	1.0	1.7022298481187996	1.415552811277751	1.4062841041684964	1.4186881490369987	1.4325744895940096	1.4424617758090472	1.4627575930331196	1.5651998585521332	1.708684878524135	1.7609156746044654	1.0	1.6908321158605586	1.757411689813314	1.789268231618145	1.755643614787781	2.0116942564911833
2.7408993576017133	1.0	1.7022326782820083	1.4152275943760424	1.4060132299678865	1.4179245350477563	1.43234124704102	1.442031901848662	1.464081142819346	1.5690610456408782	1.7111489300406793	1.7610051271933826	1.0	1.6899137301964937	1.7697029401512763	1.7792308298364512	1.7644035237770053	2.010926172828036
2.755174875089222	1.0	1.7029448108658318	1.4149881354311291	1.4067959623680653	1.418375741356752	1.4332400490743114	1.4429011571038524	1.4655588260700525	1.56944061893931	1.7106348343300277	1.7639411029549041	1.0	1.6899304966923476	1.7559629252301625	1.761059633701947	1.764295253489227	2.013555628974868
2.769450392576731	1.0	1.7027635797594638	1.4149688638416693	1.40695422546237	1.419048144307515	1.4337941468284656	1.4430313604875984	1.4632354769108407	1.5685203431130694	1.7136508815551506	1.7586357368294676	1.0	1.6905148523381386	1.739640267772662	1.7336161893339699	1.765421796119563	2.0491338849018463
2.78372591006424	1.0	1.7037847425039405	1.4144372121821243	1.4071609668404426	1.419326051244874	1.4336193806609587	1.4440042619471716	1.4651738103203447	1.5715695737342057	1.6990052510917022	1.7601649701739073	1.0	1.6895484615242347	1.737557487586726	1.734669021726932	1.772641423367259	1.987601333179096
2.798001427551749	1.0	1.7039360688934784	1.4152660742337666	1.406658535927583	1.4197831821458542	1.4341652721247158	1.4438065554200041	1.4648237159639979	1.5675668136340029	1.699872757672964	1.7519543584107344	1.0	1.689937073509293	1.7381241733379937	1.733097372936315	1.7655043658456127	1.8907409558651382
2.8122769450392577	1.0	1.7031110591556926	1.415338876303042	1.4062479626232731	1.4190081280157345	1.4337636009536119	1.4421503090640102	1.4631181244631861	1.5664021101282692	1.7150853563414792	1.7445887782065195	1.0	1.6902615019134517	1.7126876083751081	1.7138411910645737	1.7565584563289312	1.8828172029159598
2.826552462526767	1.0	1.7033188579434193	1.415681246671404	1.4061651285845724	1.419212856293322	1.4332998255804925	1.4425739614626236	1.463399683176069	1.5632159891385635	1.7393713015051429	1.73101449637941	1.0	1.691026660462168	1.7248048369369795	1.7136191761397521	1.7457993356475336	1.8608112526605747
2.840827980014276	1.0	1.7036570285787307	1.4154496195216342	1.4062039524963117	1.4185648198939795	1.4327887203769305	1.4419613918383622	1.463500439893939	1.5596570040614406	1.7491037254475872	1.7207054707103664	1.0	1.6903137488510689	1.7025830472118382	1.6365528020423608	1.7567348539517114	1.8687182184925533
2.855103497501785	1.0	1.703837774865396	1.4160273330034099	1.4071961642950035	1.4185061939662431	1.4327620666851637	1.4420657576683003	1.4611074350072826	1.557640964737661	1.7090822653153053	1.7998988397223277	1.0	1.6916111675403416	1.7761565077639063	1.599344589609343	1.8064709320969472	1.9120156253340042
2.8693790149892937	1.0	1.7047286121201677	1.4155301471334898	1.4070262997754432	1.4173708959244	1.4316540270381655	1.4406784220886495	1.4600142541151824	1.5628943897600553	1.675904383744649	1.7850863520061822	1.0	1.6916384936716473	1.8042902727724406	1.5385223867757203	1.759214049012323	1.9069655220855823
2.8836545324768026	1.0	1.7063502762564193	1.4164961947485335	1.4077257801167469	1.416799969687586	1.4309470195026388	1.4398963996011807	1.4601607471483788	1.5492724110459264	1.683350504975962	1.7321803413176622	1.0	1.6914893781441998	1.7713917562765173	1.5791195767644117	1.750990260611716	1.9203436448381146
2.8979300499643115	1.0	1.7060204098563063	1.4159115210602704	1.4073686202320141	1.4175954861376652	1.4315940266616736	1.4393577832406352	1.458535735531652	1.555289630608769	1.6629077794530613	1.7659577568017204	1.0	1.6913597047919735	1.7497420327517497	1.5791668453901622	1.6941101872404054	1.9269645807422013
2.9122055674518204	1.0	1.7054158353329574	1.4158397195783012	1.4068008184235266	1.4176110981041523	1.430613503609371	1.4387313971237505	1.4562818209515016	1.548892580043573	1.6567349872657702	1.764592603018924	1.0	1.6921084877857293	1.7550887665419554	1.5345575906047118	1.683425777752546	1.918790370066839
2.9264810849393292	1.0	1.7041567537185411	1.4160822589580078	1.4060121217773773	1.4183956213106352	1.4307752514765053	1.4374651982147588	1.4568488945356788	1.5440818446694409	1.6504093825357113	1.7283775448313974	1.0	1.6920546834531156	1.7241972465068955	1.541663988361901	1.7087426881138215	1.9027648675584028
2.940756602426838	1.0	1.7038117324441377	1.4157541091170465	1.4054223833400319	1.4180448134893018	1.430956712429735	1.4362428554635163	1.4554665330807406	1.5412563903126189	1.6511344446680958	1.7040264125723685	1.0	1.6906802602458966	1.7213029508134579	1.5124608322532962	1.7060722912009205	1.9030436905266934
2.955032119914347	1.0	1.7023562839477515	1.4149851823942872	1.4048680591684362	1.4170039071508036	1.4295264710393079	1.4349119244135333	1.453946020766924	1.5371594241082631	1.6514225897770425	1.6774810858013094	1.0	1.6919442593556164	1.6824948695093849	1.4852139428966336	1.6869276410202558	1.901829881614066
2.9693076374018563	1.0	1.7015640046188274	1.4131654094811785	1.405401688697961	1.4142905449691188	1.4285416717956965	1.4338238513661086	1.4513299399313395	1.5351022526571687	1.7079469197447459	1.6368925369114966	1.0	1.687945572807187	1.6229368332982594	1.472249132734262	1.6890895988465084	1.8683316636225058
2.983583154889365	1.0	1.702720441944758	1.4154595932556804	1.4059871721540822	1.4170154316917392	1.4308419989304415	1.4369869049027426	1.457017634825652	1.5433434380378006	1.6678375380610264	1.7167106371445118	1.0	1.6911954418587591	1.6490588976974352	1.4622295675216028	1.7016309716272713	1.929224024580758
2.997858672376874	1.0	1.7045714846882016	1.4156390273139339	1.4079084352446163	1.4182009135116245	1.4310642872439885	1.438489788526994	1.4574743900243767	1.5498433414316153	1.685506548066586	1.6820154842580748	1.0	1.6921312790873895	1.5947632707120296	1.4284522860102167	1.7110107074623073	1.9309861619871316
3.012134189864383	1.0	1.7099865072236908	1.4209848959456215	1.408333832387047	1.4191452767196349	1.4336758015502364	1.444296396800302	1.4614484050350494	1.5478305459665609	1.6647970827557113	1.745657281681209	1.0	1.696253068540095	1.5758916555074376	1.391945420420682	1.7123292795182896	1.929213404122514
3.026409707351892	1.0	1.7064257974175874	1.4174875545554646	1.4084919871234467	1.4188200417557346	1.4329456554791746	1.4414710123423187	1.4634896375477155	1.5541228514530079	1.6772289393729802	1.7602122551567203	1.0	1.6925000840611086	1.5635262480515413	1.4299198652402785	1.7320236364605925	1.9524531138617987
3.0406852248394007	1.0	1.7072997417407962	1.4177338082760529	1.4086940346467203	1.420719916474349	1.4346819795422918	1.4420666114525191	1.463536969135805	1.5635383212337997	1.6715018290345882	1.7482256405111842	1.0	1.692906105001509	1.5604134003671015	1.364808324748949	1.7337630930479269	1.9330336186124986
3.0549607423269096	1.0	1.7060450623737697	1.417058147390526	1.4080812840735297	1.4216165065735602	1.434284352466471	1.4430059702345153	1.4643122891092824	1.5611967123123536	1.6774017115931028	1.7349513474549803	1.0	1.6948807417744685	1.5530379475234302	1.3695330474867666	1.7348844617542736	1.9324046993602497
3.0692362598144185	1.0	1.7070910302387674	1.4179472903306154	1.4079341834126298	1.4211293714283206	1.4350402917288994	1.442381188151367	1.4645242945085573	1.5559067192272817	1.695128204713117	1.7345413245211456	1.0	1.6937479317978243	1.5406849023813982	1.3711584363682017	1.739645142910205	1.9415350346493745
3.0835117773019274	1.0	1.7056893929388985	1.415928003351732	1.4074986866446666	1.4193962091554382	1.4337267095202864	1.441789604831805	1.4635239022838318	1.5571294770832287	1.6945637982797948	1.7048682579076582	1.0	1.6918425514497737	1.5292382019650548	1.337106374706053	1.7542482399247503	2.0007624794731194
3.0977872947894363	1.0	1.704321900081044	1.41452041230175	1.408221680496061	1.4183761870261131	1.433165486179153	1.4412137133330982	1.464592544337512	1.5575474937986518	1.7220176219330348	1.6451154659301679	1.0	1.6904079944523782	1.5240166276068619	1.3264899068632718	1.754066281040024	1.9935035110470198
3.112062812276945	1.0	1.7026787870654116	1.4142266502993641	1.4068974545478283	1.4179402009126632	1.4317289151076558	1.4425734531888903	1.463657137809644	1.558131683150267	1.7168644567573355	1.6552994374542114	1.0	1.69020822587114	1.4707675020415143	1.2826973427988728	1.7697799272966153	1.9962244409393846
3.1263383297644545	1.0	1.7058984451860164	1.4151760985469533	1.4086204890287528	1.4182961199346835	1.431991746079423	1.4433348559268988	1.466584674900452	1.5695594149488272	1.7008926476434016	1.6049328563750827	1.0	1.6923918570704157	1.4208392998998178	1.2745785496699287	1.7909778362061617	2.0196400841260633
3.1406138472519634	1.0	1.7038672184137327	1.416043662902691	1.4085944083550956	1.4183404548507392	1.4330629608509042	1.4448924653920192	1.4677337273622726	1.5996635430894952	1.7095873500794851	1.6075571513088653	1.0	1.6884896389692772	1.4391815029857065	1.311506516566853	1.7637373794410154	1.9380135158753022
3.1548893647394722	1.0	1.706247348441235	1.417124622480361	1.4093261347641795	1.4226667508582742	1.4362659127576232	1.4463616901065228	1.4726485777797675	1.5847718715003225	1.6418010563052554	1.617358751855534	1.0	1.6928712079543877	1.41125670540813	1.248539833435385	1.7721823104662873	1.874687993600736
3.169164882226981	1.0	1.708138990366169	1.4198542388928226	1.412844076000377	1.4225317210488764	1.4375500350735106	1.4472545833068065	1.4722625434478867	1.5623791947370456	1.6592350842004682	1.5739831586926676	1.0	1.6918077878206395	1.416196741722378	1.2232138237613608	1.7307271361343317	1.908637960317011
3.18344039971449	1.0	1.7086056298837593	1.4189827047440517	1.4089552299485746	1.4239077524601207	1.4380572398931069	1.4464844881136991	1.4763746694619284	1.5758102682864261	1.6631699821947428	1.5421319651157166	1.0	1.6960063330854127	1.372028784791139	1.1917552775307938	1.7367889908677587	1.9051988119001781
3.197715917201999	1.0	1.7066367600240142	1.4178137566658253	1.4100594685487433	1.4214411525129023	1.4362837981158405	1.444846056074628	1.4680884978937336	1.5670202787982777	1.6206557790647291	1.5409671708459292	1.0	1.6941962987001022	1.3654405471547229	1.1987432559868882	1.7018924002117144	1.8752335960363828
3.2119914346895078	1.0	1.7067621591455064	1.416242642797145	1.4064516887383742	1.4203457695271626	1.4348286117109559	1.4444697748019801	1.4656655435350867	1.5416483992104166	1.61851303549282	1.5166897480734365	1.0	1.6941038580012973	1.3547412510099741	1.1929303064355674	1.6749249932777193	1.8812429353556168
3.2262669521770166	1.0	1.7051676825756437	1.4146828169653738	1.4071415251327064	1.417780209187221	1.4311472545708313	1.439099672150309	1.4599923264182508	1.5194624543587771	1.6048077095837776	1.4832824850961108	1.0	1.6898703763332623	1.3358333957157682	1.1642219753102405	1.6812912395080906	1.8782717109986455
3.2405424696645255	1.0	1.7017506224385712	1.413953336141405	1.406933721725076	1.4155566768356154	1.4287747297205462	1.4373320817114719	1.4652324160962302	1.5219683076069817	1.5566300495844634	1.4901511482256193	1.0	1.6913137889705463	1.3132348663049511	1.1438768436060924	1.6262542076691182	1.8502631078170892
3.2548179871520344	1.0	1.7028267986977457	1.4134219142332454	1.4071583142512123	1.4139907955282398	1.427532466729943	1.4295544432799536	1.4434223191745614	1.474360162804442	1.5510696925906546	1.4740486037507394	1.0	1.6903780573212437	1.284925281948645	1.1268571737654567	1.6552658401182034	1.843504180583552
3.2690935046395433	1.0	1.7034987797545855	1.413837022950366	1.4069950484743399	1.4141741740614833	1.4239345164183699	1.430171828788899	1.4429327807866406	1.4871824733912198	1.5372832053630319	1.4330529363413138	1.0	1.6893171323682519	1.2688076526500154	1.0858213039755105	1.592717801791546	1.7864790163072497
3.2833690221270526	1.0	1.7059123691744138	1.4156344734745097	1.406534490514436	1.4143387150246611	1.4237665445904724	1.4311475383727592	1.4649706741963076	1.4321259188015454	1.522827699580012	1.4378089382524966	1.0	1.690348690890413	1.275674570944287	1.091682777998468	1.5932035800314535	1.7386585781509387
3.2976445396145615	1.0	1.706592544506032	1.4169809230276207	1.406242487115211	1.4169545484295925	1.4276321309408855	1.4309770806524942	1.4604714887643944	1.4547255663448255	1.4878837490049954	1.4016585863183648	1.0	1.6945974757542779	1.241801100730392	1.0815685294729898	1.5637698646318303	1.7413867148132796
3.3119200571020704	1.0	1.7065255398877412	1.4168453731712969	1.4066845467008324	1.4177898431537097	1.4289014391427464	1.433369244475275	1.453988917047081	1.4263700463128082	1.4980715954950747	1.3972575026801424	1.0	1.6931706147357708	1.2183566371933772	1.0927127110650767	1.5353336348049322	1.726882732925427
3.3261955745895793	1.0	1.7056493488520443	1.4147480615696004	1.4042231801872609	1.4159018924313003	1.4285951031086215	1.4321453041063599	1.4522457060108376	1.415922973646838	1.4723237292803222	1.374888122877684	1.0	1.690271449572964	1.200046094261492	1.0443718716715025	1.5820637142048377	1.713808085550213
3.340471092077088	1.0	1.7048885044434354	1.4144117686176538	1.4054676517852693	1.417023038967817	1.4298872697274314	1.431044713245374	1.4517111632804283	1.4057051552807749	1.511843044608479	1.3618753385181979	1.0	1.6946024787915195	1.2026286678053277	1.062511237742541	1.5544857392246714	1.6788422783312025
3.354746609564597	1.0	1.703724622803072	1.4136586511011964	1.4021817911632302	1.4144179196504951	1.4264357493683826	1.4283532244903931	1.4491096371031773	1.4064249370774689	1.4529876943610858	1.36650859183387	1.0	1.6907808946088163	1.1796880765989164	1.0215074160656685	1.5355940997212303	1.6500942876267928
3.369022127052106	1.0	1.6993388324962706	1.4131024176114135	1.4029023606169826	1.4098308978220389	1.4247841613649568	1.4253874801062947	1.4390160408502026	1.3908475388875952	1.5200732707495026	1.421879018298317	1.0	1.690973060712315	1.163797262026573	1.0207403612178132	1.500735697816979	1.6567870718226145
3.383297644539615	1.0	1.6997169980037432	1.4132961918522762	1.4041915134613934	1.4112877159343296	1.4235376644072326	1.4252413754961526	1.4343953697562033	1.3704254530059765	1.5592985684429865	1.474073115972553	1.0	1.6880389378316334	1.1537905497822718	1.0190885861435122	1.462692405636079	1.6649163255315669
3.3975731620271237	1.0	1.7007630756413255	1.4121995551498885	1.4054605949269534	1.4097425276705307	1.4216949033329618	1.4262721203542448	1.4353142496845186	1.3636859319183021	1.5488499552734871	1.4764059165975612	1.0	1.6821004857507806	1.1696975206131768	1.016022140720897	1.4609436556233362	1.5837260071657262
3.4118486795146326	1.0	1.7033794279878642	1.4137288645800994	1.4040988318237095	1.4130737178542512	1.422985022913433	1.4248209123116697	1.444225006456497	1.3413535131060899	1.5348759912192087	1.4607207125713013	1.0	1.6862498582069407	1.106596045707967	1.0600280134144242	1.404094361537727	1.5711371337916509
3.4261241970021414	1.0	1.7025562963357892	1.4149012296071937	1.4035188083898045	1.4164276449675275	1.4263515066729437	1.4290499465982505	1.4483741026867898	1.3224417674492133	1.5115194200697495	1.4165350830757941	1.0	1.6879615238822554	1.0811523222792019	1.0607966073226862	1.4179386616958551	1.571195730855631
3.4403997144896508	1.0	1.6994612332648011	1.4137360901957854	1.4038041360640399	1.4148967399403656	1.4281758460476213	1.426625127090918	1.4431790981489256	1.3179757689322043	1.5163170572715368	1.4218953540412935	1.0	1.687621295303304	1.0881805960867763	1.0839988389614905	1.430018774952687	1.5662221113588877
3.4546752319771596	1.0	1.702810441333259	1.413576873069882	1.40242178977041	1.4134866852260308	1.4259631906615655	1.4322230807391225	1.4425408730963898	1.274583949663079	1.4767739519792666	1.3827254719638593	1.0	1.6851702440188867	1.0683289103552667	1.1044221570255361	1.3803998123240289	1.5911840497634024
3.4689507494646685	1.0	1.7000113089911837	1.413790169066596	1.4008892474629633	1.4142218911740165	1.4285445541133208	1.4272961595561375	1.4473314759578477	1.2810927579353355	1.4632990017920118	1.3784457371354175	1.0	1.6855459280212828	1.0642931623949303	1.0791003189456287	1.4007771872678232	1.5667455443030418
3.4832262669521774	1.0	1.696112850343299	1.4113792588215834	1.4001658894056668	1.410055611191347	1.4225492583956725	1.4253097434669713	1.4432673955548745	1.2571193912905136	1.4668405536772353	1.3329068218970281	1.0	1.6887146380619935	1.0684226667814207	1.1247962318515248	1.4336485078317076	1.537041748189666
3.4975017844396863	1.0	1.6984420602464247	1.4125578930551819	1.4047040814897054	1.4118329820716709	1.4219122783656384	1.4242484517050071	1.4407960816660235	1.2554153452204038	1.4228213301822183	1.3216649177027266	1.0	1.6910257885036915	1.0144243100010195	1.1154993906065824	1.4334738765854684	1.5658220052630996
3.511777301927195	1.0	1.7034112109730488	1.4139019539756374	1.4073553250879218	1.412429311843439	1.4228376874803381	1.4232656170877103	1.4435929810970891	1.2669327176435652	1.4359706906644467	1.3269833302443719	1.0	1.694488396345748	1.028323077238354	1.1318128199034303	1.4499672297779784	1.491146726524193
3.526052819414704	1.0	1.6969305172953255	1.4133994277072013	1.4020315360878266	1.4096352294344878	1.4226041398633198	1.4287530051493984	1.443842032584265	1.2557941582467391	1.4222583384028744	1.3231802564116857	1.0	1.6890387156689655	1.0205477900579651	1.1527821437250119	1.4572007452705544	1.4796606196154278
3.540328336902213	1.0	1.7016561482731865	1.4128918630675453	1.403952073047541	1.412390491392094	1.4219071962081633	1.4292481373258674	1.443324161718036	1.2445783320264576	1.4245624073019374	1.3294773461346958	1.0	1.683164594824058	1.001774892209456	1.156451486691417	1.4025851042957256	1.4986242521695168
3.554603854389722	1.0	1.7005776305636326	1.4159966984226595	1.4029227955336336	1.4163280658494009	1.4281883900594428	1.4304268233321513	1.446314958342022	1.2639206694261134	1.3673998451074145	1.2872935022393186	1.0	1.6894193488267777	1.0178893860072864	1.1721076533979233	1.4656613215443595	1.468206388350619
3.5688793718772307	1.0	1.6985548177226995	1.4126389909903754	1.4017825371223527	1.4109262213026998	1.426155092866229	1.4294759337638983	1.4504235964746568	1.2767150265585956	1.3341755075875101	1.2423650465955787	1.0	1.6870119350354587	1.0545898646665681	1.2038286880753875	1.4395834675753822	1.5308440754511685
3.58315488936474	1.0	1.6973344344658694	1.412438918318575	1.4026549321078072	1.4149113136911884	1.4263985577943783	1.432542652307118	1.4533134480726366	1.2870003637973277	1.3359464108153403	1.1953210612656318	1.0	1.6881672193346302	1.0509904919089021	1.2079327477260198	1.5084985091193597	1.5477458008988196
3.597430406852249	1.0	1.6988179281851408	1.4117986666288012	1.397582493834915	1.4110143391899848	1.425220424926383	1.4317782488680348	1.450359721016044	1.2841891944692383	1.3248300446410541	1.2335521487932217	1.0	1.6823313032431328	1.0879440903346944	1.233822064518753	1.5208844829204	1.5323727756286896
3.611705924339758	1.0	1.6969124020012063	1.4103981998954904	1.4008080094564752	1.4133564349192593	1.428566010709881	1.4328508346615334	1.4576246452342372	1.2900590817403776	1.3440303408127627	1.2053343473006128	1.0	1.6905933233636512	1.0938164764633782	1.2647764184527908	1.5105136697726165	1.5312356548157258
3.6259814418272667	1.0	1.7016310727897028	1.413225807293562	1.4030934923469702	1.4140169674931222	1.427255737900984	1.4306905814698925	1.4540900586109335	1.2892564742289736	1.3402972665283635	1.202866330295459	1.0	1.6865660374927232	1.1163145350898178	1.2553373016293474	1.5021972209865373	1.5340412946059407
3.6402569593147756	1.0	1.7053867443119959	1.4160735019697028	1.4042701293015334	1.4127066887450375	1.4214967831664524	1.4321585598829631	1.4505622534044058	1.284441137306942	1.2781476887623755	1.1910146308633998	1.0	1.6927332288502717	1.1168863163566818	1.2612063299099436	1.5285192082315646	1.5457957428791076
3.6545324768022844	1.0	1.705248072454074	1.4221446779792792	1.4106568975986233	1.4376427958050368	1.4341479673613255	1.4463642224029378	1.4717941797734528	1.3124090541485085	1.2550963822969001	1.138566112797466	1.0	1.687405446532896	1.1604064351926018	1.3329639603790508	1.554029773540727	1.572484028513053
3.6688079942897933	1.0	1.708997847014666	1.4207618393758077	1.411143008922655	1.4177111687297832	1.4291638439367855	1.4370736064598362	1.4638733258957946	1.2967750157484297	1.284375619923865	1.1804942064360746	1.0	1.6904543999307746	1.1322940036922828	1.2752741941960077	1.5020631294123057	1.5871779888754602
3.683083511777302	1.0	1.7027069639602361	1.4170476582800196	1.4068041054143383	1.4179019869478113	1.432553067897345	1.4367194645999033	1.464543580565339	1.3189838900528106	1.258014545671976	1.142631743381938	1.0	1.6962907775899065	1.1637793942164696	1.3014368760487942	1.56038737339658	1.5824313103893406
3.697359029264811	1.0	1.699877266875737	1.4138363564705494	1.4021147376449181	1.4161171389742195	1.4311610629472176	1.4359963308933983	1.463011822247486	1.312425531157163	1.2663321886503178	1.1381432212356164	1.0	1.6914288476235608	1.2022574257329497	1.3094227366948779	1.571683535546754	1.5734473010272059
3.71163454675232	1.0	1.6963276372143081	1.4126659993081097	1.4021231976795612	1.4182227417844793	1.4336136568131943	1.43398908417625	1.458800832976298	1.3089800641280986	1.2474685991803929	1.1040693323261106	1.0	1.680000828338862	1.2010088220966044	1.3264296178884756	1.526817720010031	1.5556616112352872
3.725910064239829	1.0	1.695008472940748	1.411103520868554	1.4011945614907406	1.4103233004785198	1.4293323631269104	1.4331109491200575	1.4639819927333417	1.3093192623963927	1.2440640968889984	1.103768519282413	1.0	1.685702631622158	1.1874565053434185	1.351685731739816	1.5500172332413196	1.533081355308449
3.740185581727338	1.0	1.6943124481403073	1.4118998134748646	1.4015523332440034	1.4135133465854426	1.4246374310007195	1.433144746202658	1.4561474911757888	1.287493419539397	1.213644037800779	1.0563962233285975	1.0	1.6833889400123876	1.2458399610863231	1.3632527101612444	1.5510502799567756	1.5046474947230553
3.754461099214847	1.0	1.6938433750870487	1.4138495847221486	1.4027517680117816	1.4118803645833098	1.4305328304265619	1.4349294654409879	1.4623040292146041	1.2990307352463324	1.2033256188393695	1.0873310723010374	1.0	1.6857770495695124	1.2144955177585888	1.399448648017862	1.5460148244213816	1.5286824448539986
3.768736616702356	1.0	1.6965252489931002	1.4128697975352746	1.4067691605683847	1.4105877557454276	1.4298430094406158	1.438942679405259	1.4669843256562618	1.3092259474790975	1.1612847853399344	1.0636892683634716	1.0	1.6853382413864264	1.2494217868818365	1.3810935834733908	1.5833804596930106	1.475959546882794
3.783012134189865	1.0	1.699308764388936	1.4205807968106907	1.408432383883375	1.414924096934901	1.4288898739845617	1.4424915561032545	1.4672994464091624	1.3402028044239929	1.1551773467126158	1.0344354934334679	1.0	1.6952483732531587	1.2368064107686019	1.419122948475221	1.5874722175399232	1.4624316954813021
3.7972876516773737	1.0	1.7061768108601136	1.4236236059110543	1.408024197384417	1.4197084335335721	1.433968234496069	1.4464798059062034	1.4757052674382807	1.3371694530248905	1.157409519129187	1.0169083673517147	1.0	1.6979955155303454	1.2844392722316127	1.3840194574979654	1.5819859738709472	1.498126135796945
3.8115631691648826	1.0	1.7424739873106134	1.439960839250702	1.4189623674153224	1.4558793908917633	1.444567822890793	1.4561165139042989	1.506411889030809	1.3714685326160558	1.1590679051834138	1.019738168032004	1.0	1.7409232773707768	1.3420705151248045	1.3841880803043627	1.5435616071658016	1.502107019378569
3.8258386866523915	1.0	1.7054251499704076	1.42149001701424	1.4064182560859955	1.425977000855623	1.4381263976608292	1.4498185483639212	1.4780594810926848	1.3416509563684762	1.1484312744763383	1.0206894396618584	1.0	1.698969416370115	1.2755604502924065	1.426617177371232	1.5872929604121842	1.4540675308367734
3.8401142041399003	1.0	1.6974528760519159	1.4161815166769223	1.4042458074149373	1.4181634557537257	1.4350231042782537	1.4371955069614684	1.4704520701560457	1.3299689679255762	1.1471014905236028	1.0163073850680096	1.0	1.6929262293910479	1.3003368852200787	1.4268601035262973	1.5653058435140343	1.518958738340599
3.8543897216274092	1.0	1.6907720591126623	1.4105600462927268	1.4011514030894414	1.4136102106584494	1.429372941373738	1.4345822517249047	1.4624851134082555	1.3239392082325105	1.1976750559488718	1.0180472834307228	1.0	1.6808940472064529	1.304963819747998	1.4487959274402509	1.543922360621771	1.5194468631037603
3.868665239114918	1.0	1.6962041030780628	1.4091963269939671	1.4044509240670011	1.4124877999455068	1.427653135529567	1.4352074844241773	1.4510848779855121	1.3112343449033403	1.2132152878869318	1.043453487112187	1.0	1.6853357328343863	1.3281363724733315	1.466072859065369	1.5331486457783075	1.5203185149281944
3.8829407566024274	1.0	1.6953666399182123	1.4128563358116408	1.4083879095714513	1.4098278081688542	1.4247622456520526	1.4239784374115516	1.4601091617010267	1.2952922806104048	1.2087470970595777	1.0363562516890579	1.0	1.6809315685262471	1.3483896949925003	1.4822108819459459	1.4814596002855747	1.4752028024295787
3.8972162740899363	1.0	1.6988735634416074	1.4141008361198992	1.4056395654191576	1.4154755177374412	1.4205309941251865	1.4413928357258494	1.4497180275694186	1.248264988491878	1.1971553222525186	1.0672315486304276	1.0	1.6804635297816093	1.3817987378908034	1.4765698255445705	1.4638778497542133	1.4372976678355343
3.911491791577445	1.0	1.7018908086863331	1.4214977668631787	1.4100766551463926	1.4332490414352856	1.4281428141025707	1.4592672479997408	1.481197616879203	1.2697128593539682	1.1837056542370756	1.0865507870510074	1.0	1.6836185376277784	1.3529015753760971	1.5069943809147368	1.4456681227657346	1.4772196408512206
3.925767309064954	1.0	1.7076338914174354	1.4189158583135688	1.4063005844902297	1.4236814881678326	1.4349624718902587	1.4481425212756398	1.4888465898876024	1.3219033666743865	1.15140024911477	1.0926501419390044	1.0	1.7043769720662896	1.3814749291928066	1.5121757583970208	1.4558757646365605	1.43851009444251
3.940042826552463	1.0	1.7114879595364294	1.4200838726650913	1.4043256205480836	1.424019093874368	1.441157342583385	1.4439959716067365	1.4781923109529698	1.3516973775792158	1.1623542580423116	1.0849136805293786	1.0	1.6945161937416442	1.4070243112832055	1.5453496603920205	1.4471660179302979	1.4335573857165278
3.954318344039972	1.0	1.7066821519389306	1.417980987416191	1.4051829586370057	1.4249061072182871	1.4369459511904	1.4454476562985512	1.4656698954820386	1.3254795052426656	1.1416327635882595	1.1061995118417456	1.0	1.690982614494053	1.4301754418400439	1.5492221950577165	1.4446746864793987	1.4171835916735598
3.9685938615274807	1.0	1.6958943681356038	1.4130320148690574	1.3952614805085313	1.4177800076825418	1.4321932427689614	1.4327793748716307	1.4604877861795218	1.3142101365080407	1.1304850632741725	1.155243962128333	1.0	1.6762977795904388	1.430274751098476	1.5871340022217102	1.394295248457141	1.407347162840645
3.9828693790149896	1.0	1.707476753845236	1.4140931914195676	1.4088418470723203	1.416520494414136	1.4400669573128981	1.432655481756614	1.4631402715887518	1.3257161714080166	1.0984544664148495	1.145568344142963	1.0	1.6858122117406156	1.4212454829024719	1.5301833715445197	1.3284938887820288	1.403249565550993
3.9971448965024985	1.0	1.705750642674477	1.4041414375396748	1.3888242870502352	1.4145652983907897	1.4333775425354744	1.4417903373456789	1.4542432554238767	1.2972825147354436	1.118133421427103	1.1331280426183026	1.0	1.6779418244623776	1.4414857555404357	1.5690410183131163	1.358733009515933	1.3914604093421594
4.011420413990008	1.0	1.6966500489286171	1.417773638739904	1.4002958573187663	1.4093815762886495	1.4186761056788033	1.4328939733652621	1.4380635537055628	1.3173145450076231	1.0837614840082328	1.1743818386769873	1.0	1.6889392285330067	1.43969751708424	1.599008289382152	1.3475213630023464	1.3528470498579055
4.025695931477516	1.0	1.6946517807106058	1.4219941491988692	1.4098186654503944	1.3985806550620947	1.4201418046752516	1.430867866700217	1.3943642110046282	1.2941170847938932	1.0767364443727387	1.1673865620993018	1.0	1.6730550242054747	1.4556047788160487	1.592031513674645	1.3899357307487095	1.3624645332909047
4.039971448965026	1.0	1.707273488297707	1.4238588901860012	1.4039982832798918	1.392136939446008	1.4062128365439954	1.4349276713276629	1.432237375575558	1.262764815014489	1.0764665082214786	1.1856593123577626	1.0	1.7067392331943194	1.4670431792814878	1.6131346804109068	1.4207622811567415	1.3370171088237288
4.054246966452534	1.0	1.7111858277839516	1.4230860441170763	1.4103628329068107	1.4266405675306388	1.3929607740809686	1.4456784599422388	1.3961717296799192	1.256783761016483	1.0517397019996564	1.2031927217790592	1.0	1.691579034141009	1.4542495997516423	1.5996287071926747	1.4592889744710686	1.3223922660179508
4.068522483940043	1.0	1.7122081246861283	1.4222738954212395	1.40897949988895	1.4254640064398365	1.3557302923638699	1.4449958732458354	1.3901025749184241	1.2578159984820705	1.051901314927792	1.2415185450228756	1.0	1.706664273726591	1.4854352534430213	1.6021999185152989	1.4853277853731695	1.3160034840605532
4.082798001427552	1.0	1.7114894525789004	1.4221700783974283	1.4015013782466872	1.4220309861375875	1.3630795311262975	1.448734173468461	1.3768356987117314	1.2548999904456473	1.0688492084403265	1.2576018093586123	1.0	1.7039734801404687	1.5084164910330338	1.622008336035436	1.4403319074443293	1.2901899966310637
4.097073518915061	1.0	1.7093552324570163	1.4154450130261247	1.404717991274043	1.425887756489647	1.3558024390657253	1.433086245946243	1.3811843211162447	1.2452047077362953	1.055194345821987	1.252689112754784	1.0	1.696352191688193	1.523396369495369	1.6360373358530094	1.4287414634517914	1.3173457104455055
4.11134903640257	1.0	1.7063975337780908	1.4124031820076168	1.3961976921249484	1.4150258902791415	1.3397111078007409	1.4269049024541418	1.3685465928563922	1.2231769859098358	1.0056906729200459	1.2610572989840536	1.0	1.6871636496653704	1.5376887352682227	1.6553632072323228	1.414767669075644	1.2816744791149697
4.125624553890079	1.0	1.684056049039625	1.4056811147801231	1.4035675461884125	1.4067883233829481	1.3418658021914278	1.4227973430153398	1.3328388250783347	1.1983351381795706	1.0050212191885777	1.2692490874797084	1.0	1.6822106250678242	1.5139588276028577	1.5964817636676623	1.3837859820168439	1.2326588635633282
4.139900071377588	1.0	1.7003917793910777	1.4101527644005523	1.3997130528565243	1.4036208187717611	1.3364516673803895	1.4261120953400312	1.3671937766706739	1.1759844247867555	1.0095445216251342	1.3035415152023386	1.0	1.6755752433998472	1.5355583500185992	1.5488720572753905	1.3307922307854185	1.219672364084735
4.154175588865097	1.0	1.6998189537539696	1.4143572717649713	1.4096327773368877	1.4139215176811364	1.3319937828930062	1.4431591923163245	1.327935721898211	1.188535178453137	1.0592134349993128	1.310573600226627	1.0	1.6700626959096674	1.556940484549147	1.5770770845916724	1.3466741640136193	1.2588739653875167
4.168451106352606	1.0	1.705250361190354	1.4109100244920312	1.400422338046036	1.431980907039664	1.368124344924507	1.4423265525041917	1.2923608541743496	1.1462803254476597	1.0583184184152914	1.3256546559976319	1.0	1.695947554484182	1.599986523374266	1.5997725262693914	1.3103530540197272	1.308829853273223
4.182726623840114	1.0	1.7110330066593233	1.4208158796063244	1.4049997507044518	1.4307471173172783	1.377992724101501	1.4426432950913282	1.2985088652080252	1.1571216418759873	1.0419200461715141	1.3073346813089137	1.0	1.6840574715620167	1.5528359506275746	1.5751639833092954	1.3472160314430943	1.3099017324712081
4.197002141327624	1.0	1.70596820503228	1.4182537344809303	1.4065577244466687	1.4192161454684546	1.379827281713796	1.4502446633699324	1.3013849424574624	1.1457664259196747	1.0572131209956748	1.3158931455208152	1.0	1.7034993580892013	1.57769307144288	1.5651853425963471	1.4043227992172524	1.3404202783847716
4.211277658815132	1.0	1.7068774926765076	1.414480601236285	1.4035756938232524	1.423780707838372	1.3536118409740314	1.4371346746016638	1.2983546223386944	1.1504862626401395	1.0670409243410086	1.3433176742854998	1.0	1.6927213050440737	1.570943681482568	1.5890388448006596	1.4293017504628402	1.2967373326589944
4.2255531763026415	1.0	1.706741851200087	1.4116132770590941	1.4000594708425684	1.4202524067832627	1.3505548753517913	1.4350797190390518	1.2945142289517086	1.1291252047096012	1.059307286210305	1.3469503685447783	1.0	1.6803839534726088	1.6214448286903278	1.6172601400080953	1.48270164504589	1.308982009484426
4.23982869379015	1.0	1.7088375546797052	1.4117665024296715	1.4122674221519675	1.4169185881639978	1.3486855645017284	1.4231417569552571	1.2797707057108367	1.112401991712996	1.0823222829270398	1.3517617884436928	1.0	1.6989183243820283	1.668124980498729	1.6049391419288845	1.534982752061207	1.263320751408368
4.254104211277659	1.0	1.7188929631750387	1.4176006146025135	1.4096391418309095	1.4157733592862596	1.3450569845501856	1.4321582397596115	1.2909756512363326	1.1148901774066566	1.0909267581534794	1.362816613027277	1.0	1.6949370495781173	1.6078390027439293	1.6230070550340656	1.5229921397471813	1.2666052482009287
4.268379728765169	1.0	1.7129990517158524	1.4168358594212906	1.4067276681594754	1.400135429874219	1.3402004868321122	1.4558795639599496	1.3143668914424753	1.0995588321958025	1.1143778827378068	1.3891007237958444	1.0	1.6990939996968195	1.6418063336746878	1.6138443695857334	1.5280458958924914	1.2459377416019926
4.282655246252677	1.0	1.7010257598028575	1.4153967070361695	1.408269587927192	1.4171417085319555	1.3508685410376198	1.4585167797441272	1.3327957483722317	1.0985234177199985	1.1404169823096575	1.4042305967396778	1.0	1.6857860898868995	1.6773016044437277	1.5620308200874922	1.4970784858429251	1.1898281152434136
4.296930763740186	1.0	1.7111900089146939	1.4189606030143762	1.4100837957936116	1.4278134708107135	1.361780450879182	1.4435449490441197	1.3013229784343303	1.0739534569746647	1.1189405990804167	1.3984405404473443	1.0	1.683602719993309	1.6959891658959307	1.543644037743178	1.4961504495235043	1.1902161749388995
4.311206281227695	1.0	1.701580232261756	1.4197685783163871	1.4050830078112906	1.424678096066311	1.3522079580791817	1.4354469622933759	1.2949210825347972	1.0572958024069243	1.134502752608891	1.414951082457802	1.0	1.6910647117301683	1.6859706436825495	1.5592320409662206	1.4525730485635193	1.2046376187753594
4.325481798715204	1.0	1.7050587803906452	1.4167447929232813	1.399328425244652	1.4229562961181983	1.3517069407094278	1.4370126497112734	1.290332367804125	1.0597494882316398	1.1611955893308135	1.3909942344673163	1.0	1.6850688680146306	1.713264989814351	1.5882859668779667	1.4279059123619315	1.1991247132670775
4.3397573162027125	1.0	1.6972874697636002	1.4049090588048445	1.3885850226081176	1.4133693035116117	1.3526522362307425	1.4254781147039046	1.2745071956917808	1.031548687814436	1.1682468461925075	1.4342103398293458	1.0	1.6884397598081913	1.695147718711922	1.5665852595150196	1.4196405112524442	1.2007704190954682
4.354032833690222	1.0	1.6940631356741416	1.4099875413037615	1.3994252952516688	1.4165837784080941	1.3463412418637988	1.427875295984445	1.2838944165124504	1.051629380367923	1.1831834659770817	1.4213287996315875	1.0	1.6917374496057973	1.7115725219626245	1.5559517993064262	1.3651405942859463	1.1892771290301452
4.36830835117773	1.0	1.69215945248745	1.413019718500301	1.3901735262507429	1.4038640437122742	1.346858736307848	1.4193398412056517	1.2828709162498844	1.0105246533666754	1.2245333566419387	1.4419254786568714	1.0	1.6879511743973805	1.7047301485802324	1.5714865292407816	1.3997425529305274	1.1460307379902417
4.38258386866524	1.0	1.7193298966708426	1.3768745695819875	1.4075624348623768	1.3999620864044835	1.3429837380751204	1.3830573734224025	1.2684722548769656	1.018529963114553	1.1957791874838908	1.4946787740405219	1.0	1.687464872924357	1.726607032974445	1.5830564457340355	1.4272304577120112	1.1444745929807927
4.396859386152748	1.0	1.7061520783560775	1.3439631890900707	1.4111623521339922	1.3723838863560591	1.3433637686875672	1.3676057586232402	1.2522871447266584	1.0040385509947582	1.2125497322915717	1.5147959007799106	1.0	1.6933403891588101	1.6904324019761838	1.5787003777054716	1.3751182673721516	1.1267594099039548
4.411134903640257	1.0	1.7068828479235671	1.3501816706121041	1.411422659849376	1.3592192864335249	1.3116249167169012	1.3736308924573761	1.2291080415976254	1.0036930504669257	1.2229441577679918	1.5012545164451245	1.0	1.708255930194611	1.6445716190129613	1.5714081261437518	1.3638706677785968	1.0987691986785761
4.425410421127767	1.0	1.7045504286451068	1.3399481283579742	1.3936013680146313	1.3446620894675507	1.2860907047407555	1.3632991002203205	1.218610787793324	1.0361793225425233	1.1954650832400926	1.5494612751863324	1.0	1.6741083522044409	1.6593371112969004	1.528910990392871	1.3367321804791854	1.0873473450628077
4.439685938615275	1.0	1.7008947740642135	1.342781693624897	1.3991265914129776	1.3450998698260166	1.2831515417095112	1.3523199156408323	1.2380973305680898	1.0289066882444617	1.225888631450476	1.5231775157446257	1.0	1.692659107585841	1.6590595901965037	1.5043426461384979	1.314874282830937	1.082782164392871
4.4539614561027845	1.0	1.693033527393529	1.3368104504797733	1.3866182527766964	1.3462746470118168	1.282442760782423	1.3607412319530336	1.2162872830794111	1.0406329849716123	1.26039636040916	1.5370322546463586	1.0	1.6862722674430226	1.6516073110695277	1.55540129836996	1.3584645093812662	1.073458446884051
4.468236973590293	1.0	1.6678042514073432	1.327036282512381	1.3686097431386786	1.3342975068328564	1.2753717549422872	1.3318771240503473	1.199412997238629	1.0340170099751607	1.2463711793738035	1.5605028509453	1.0	1.6732597293872695	1.6722653765510676	1.531190756329434	1.3013892059665586	1.100096133905812
4.482512491077802	1.0	1.71299614404654	1.3351974431604705	1.3872875103149793	1.3316523874826731	1.2704221353322214	1.3588580867188274	1.2042862558490357	1.0483437990954658	1.2655279575954164	1.5343063259381524	1.0	1.677207523868809	1.637276738052913	1.5500717499908179	1.3169081367483468	1.0631167124906178
4.496788008565311	1.0	1.7209662966500767	1.3072349079402144	1.4191738326564842	1.333217398096283	1.2729297490911946	1.321370412097033	1.1975544320559268	1.0819541791953564	1.2815034964817429	1.5744569539954671	1.0	1.7182250966501798	1.6582014867660262	1.5791667843102857	1.3622487007301898	1.040380248175048
4.51106352605282	1.0	1.6593401414698814	1.3320221590645251	1.4492656223213047	1.345706833651202	1.2700881209997026	1.3479583764752612	1.1963900996471626	1.1165370524256386	1.2550876183301387	1.5206986554130189	1.0	1.686271406841878	1.667587953278359	1.535130378571281	1.4155960161572225	1.0978218113998082
4.5253390435403285	1.0	1.637737741962474	1.338894429994006	1.45259778242561	1.3378464247423036	1.2636842666031334	1.3469631401027833	1.1982928223684581	1.1411439129239862	1.2852585785626656	1.5554176448361474	1.0	1.7096260196757949	1.6924608580469607	1.5448554244261712	1.378035805112762	1.0536726950339599
4.539614561027838	1.0	1.635864368807022	1.3048380975350728	1.4291261715211057	1.3114875851046761	1.266653699121542	1.3608476499857647	1.2071114350555137	1.1519987654038824	1.2837315345523557	1.5418999646145943	1.0	1.6542019612716206	1.6627701442668392	1.5374778378959917	1.326180089966516	1.0577579465158504
4.553890078515346	1.0	1.5913797445880284	1.2771544653609617	1.4028940217502788	1.283019841216931	1.2909858925668523	1.3624104558154493	1.2357500999105926	1.1270605873327288	1.315525341461659	1.5910540668839213	1.0	1.6844467920296124	1.6021483622198947	1.4773301271891706	1.33467172065961	1.0313035416031662
4.5681655960028555	1.0	1.5830328176624664	1.280051659612096	1.3994753292625592	1.276572244823833	1.302266751548731	1.3695780218192872	1.2330068816721733	1.088900939929454	1.3011759330131625	1.5905569190854667	1.0	1.6873394027011286	1.6020794242071457	1.4851317088350295	1.3220082297388154	1.0207260851019437
4.582441113490365	1.0	1.550364516854052	1.2573118319469387	1.3875312668787307	1.2657953690192931	1.3362615571223249	1.3480120358970726	1.2125690934691233	1.1271144451700796	1.249231996636225	1.6333882687354575	1.0	1.6604878094984175	1.5488283412826518	1.5238990966734929	1.2726095371430601	1.0209062861837623
4.596716630977873	1.0	1.5608497950202072	1.2546540535996966	1.3997240998569613	1.262564690731039	1.3437327332282303	1.338496883159182	1.1984210352806177	1.1453378101602194	1.2623045850260417	1.645010186044333	1.0	1.643108215757993	1.5408455596395818	1.539783817025374	1.3001545062097837	1.0681244522607374
4.610992148465383	1.0	1.5588529825816224	1.2669756011498798	1.3735812818324005	1.2574511554245227	1.34917677955434	1.3363498405490337	1.209893681331223	1.1470056109186157	1.243824894587293	1.630228240446593	1.0	1.5833935239437127	1.52263855811949	1.5290740326621257	1.2853388297999306	1.0345209477380808
4.625267665952891	1.0	1.5240191349588508	1.2401543184820738	1.3540799099674297	1.2636411754448473	1.3388418642064202	1.3374203285677506	1.1854553876083525	1.1441898169383373	1.2378561357669386	1.6447265097611066	1.0	1.5721213378146648	1.5265421526512803	1.5411401149852015	1.2461387648228945	1.0514583539881979
4.6395431834404	1.0	1.4779620038903911	1.2425307180020746	1.3479494843569213	1.2360284228682752	1.311077774456311	1.3156104989648814	1.2004485284019704	1.141749022962241	1.2560096629992505	1.646798648175538	1.0	1.628091028828516	1.5291789445836121	1.5056325204390941	1.2845203220052301	1.0681519178977494
4.653818700927909	1.0	1.486520629656934	1.2188948391143293	1.3497775189032337	1.2274181379722378	1.3205641639485834	1.3007025927056808	1.19782305530842	1.1381528365572957	1.2953876229422938	1.6580082954239805	1.0	1.6193335089362624	1.4932413959019257	1.53729007044912	1.261878945239411	1.03768837614343
4.668094218415418	1.0	1.4903340787062431	1.2262507699834726	1.3515958880089507	1.2367794914686248	1.3216159712643887	1.3041790438755099	1.174115874877975	1.1245797799082462	1.2901713515669964	1.652128697619876	1.0	1.6341516158230605	1.443226734189438	1.5514366527056351	1.2642266852458564	1.086876826197855
4.682369735902927	1.0	1.4809824832986367	1.1974680649432123	1.3409725371585388	1.2027183344396264	1.2896505759672503	1.2722888235366685	1.146699212628451	1.0948502803631153	1.312739024922939	1.6973045958994744	1.0	1.6842374582709607	1.4552955640976384	1.577227543036458	1.250771700564864	1.0928856175579533
4.696645253390436	1.0	1.4414229129885556	1.1868261673809144	1.3722168650408213	1.2034727069378552	1.2741572817491842	1.2638309169584128	1.110272941255562	1.1180126842796834	1.3416436416236797	1.7316856557259648	1.0	1.6882292504976715	1.4931810315657352	1.5976913942821143	1.2223002513588161	1.1429162401982111
4.710920770877944	1.0	1.4427709198956546	1.1881092217501517	1.349513175956829	1.198496690784139	1.2721012174781816	1.2608468440460194	1.1262464710591804	1.1218461986850163	1.3374600257202776	1.717732592064534	1.0	1.647837359289161	1.4789887992651407	1.6276661967432189	1.1943457541886933	1.1580191748698982
4.725196288365454	1.0	1.429358495180403	1.173230866319674	1.3640971307047651	1.183228673462015	1.2527789538619964	1.255323981652459	1.123469232918165	1.133141855028001	1.3674742531850366	1.7194265817823036	1.0	1.648899167034874	1.4863397879919535	1.6210096193985808	1.199288753204394	1.1721644245008027
4.739471805852963	1.0	1.3907179972535944	1.1568296179598854	1.3508054722465066	1.1673167953913426	1.2507091936270962	1.2327301144119236	1.1062857074818482	1.1447738724232726	1.3755029478996013	1.7676909348291105	1.0	1.6371486825406434	1.52928541930678	1.6312760804818862	1.1593755462484285	1.1763752511668788
4.7537473233404715	1.0	1.406545339118965	1.1493902630995274	1.3448680416438914	1.1812774757723816	1.2703676273575066	1.246415268132868	1.1168862075027568	1.1056621633358605	1.3625069205047327	1.7662679694126404	1.0	1.5887717381120843	1.4825926976448927	1.595080305362477	1.212503323749617	1.1906919865619334
4.768022840827981	1.0	1.363255367885794	1.1501436733083457	1.3457588029437013	1.1585618895960665	1.2717585431428462	1.234071748042645	1.1137760106140062	1.0870032389122462	1.3650818398395566	1.7526985475197765	1.0	1.5872999872664435	1.503302872076913	1.6334390629999276	1.1730678646124033	1.1852274374419132
4.782298358315489	1.0	1.383960306125051	1.1673438444723123	1.3494915136156869	1.1603250035535813	1.2374475087598293	1.2495161840321836	1.1037196722585239	1.0539420760300684	1.3822549525128047	1.7383050594211724	1.0	1.5750739668906526	1.5346770819355058	1.623010845419138	1.122931656413771	1.2103999213694114
4.7965738758029985	1.0	1.3724925704173172	1.155580771906032	1.3473364409213724	1.1600430836933484	1.2405372980759262	1.2353710398383924	1.0935267559801782	1.054441096721425	1.366822917651668	1.7509697632503631	1.0	1.5503038079940425	1.5436352486967908	1.6657646737260325	1.139715379491258	1.2286357149957816
4.810849393290507	1.0	1.3793278522428567	1.1567013755505433	1.333062333700006	1.1557910034864751	1.2383843506465246	1.2304957540039672	1.1074389495717516	1.0664422838661398	1.3726150620177502	1.7582575139459644	1.0	1.4936450086991446	1.5444285916355527	1.6392539928362977	1.1465124332977732	1.2216655267877132
4.825124910778016	1.0	1.4157136431978146	1.1890900926359733	1.3551301666737867	1.1848353168588615	1.2629702966657954	1.2565195671507188	1.1189117835556757	1.0322193480393969	1.3350731619796852	1.718491354864651	1.0	1.5008153986325592	1.5186841162892275	1.5901114041567657	1.0974289527903593	1.1906739167163516
4.839400428265525	1.0	1.4365407733618119	1.1858480659242925	1.3433180876930515	1.1814241117729838	1.2721706651752616	1.2390348027422888	1.124922099039489	1.0220155899459717	1.336931011366174	1.665529032331638	1.0	1.5227469959876356	1.4927943146280263	1.6112867403706619	1.1471926389017297	1.2094696717036384
4.853675945753034	1.0	1.4439773692092681	1.1751996793477277	1.3691404993194252	1.177247403521934	1.2778652876141678	1.2506161024310738	1.1608727992608079	1.032547191995383	1.331204960315083	1.6082166344453912	1.0	1.4909253155705615	1.5113426558897194	1.5887242869140854	1.1647608700663765	1.178181797091563
4.8679514632405425	1.0	1.3925372906687523	1.1756291344000265	1.39763050715624	1.178908385620326	1.2572414596770303	1.2182403560041932	1.194415744503447	1.0383687266429473	1.32698003305017	1.587798696883962	1.0	1.4879990062785953	1.474182559566187	1.6099161106747732	1.2198411697940263	1.1490156392167181
4.882226980728052	1.0	1.4010160980902937	1.1596645615835444	1.4165091048182357	1.1752572452649686	1.2460610731075636	1.1913603929148218	1.2274352743753205	1.0428954115570916	1.3436456463844708	1.5988875373201492	1.0	1.5235811154420609	1.4819178746774386	1.6018044307953179	1.1863173336302122	1.126983585384408
4.896502498215561	1.0	1.3597667396238124	1.159890500237372	1.3946791377785612	1.152833568371618	1.2353200814905336	1.1635779056581697	1.2493223843516053	1.0623749243721885	1.357185946522937	1.637010588006076	1.0	1.4792814400324548	1.527204895712821	1.6231256988636016	1.1586358194895263	1.1700629652531958
4.91077801570307	1.0	1.3954982300644614	1.1700036519414687	1.4054578246427645	1.1602806641388357	1.249076102975937	1.175154777169069	1.257197009476818	1.0519100286049021	1.3322696297766257	1.5985093455523764	1.0	1.5011584052789426	1.4910099244050972	1.6031147007294613	1.1593934390241178	1.1843852957632506
4.925053533190579	1.0	1.3762800726890456	1.1608528375822742	1.3986908617619611	1.146788344713619	1.230676931939827	1.1590411977233421	1.2471693750408945	1.067544669667944	1.3364468616204457	1.613161454534279	1.0	1.4836257339406704	1.5254686000110995	1.6245737627122177	1.1346689251524096	1.1926085455594269
4.939329050678087	1.0	1.354959120278115	1.1607868072615344	1.4010695609748454	1.1544169595527602	1.237289162355885	1.1578098896245552	1.2573226840544902	1.0437934429285203	1.315214313926416	1.5907104984334266	1.0	1.4690619928223487	1.498523815435684	1.6489256735078959	1.1680632511548756	1.1909915045186976
4.953604568165597	1.0	1.377577392515721	1.1451702296410091	1.3975664708660593	1.1540527812785863	1.2252101404887983	1.1397017549863173	1.2278471498313943	1.054971549946475	1.347563766616422	1.6284373396416356	1.0	1.513946303796293	1.4797275962774838	1.6771155485068627	1.1617264963981655	1.2184458556512643
4.967880085653105	1.0	1.4175742073018107	1.1769930910721913	1.3973479077050837	1.1776646863658073	1.2447832307921003	1.1253760864994755	1.2590794751685659	1.0252422432606094	1.3057646315464835	1.590469360394433	1.0	1.565645962834521	1.456818729503421	1.674923604493106	1.1967368425565057	1.255257110594382
4.9821556031406145	1.0	1.363533735279569	1.2025057698458927	1.3935234791409805	1.1494554362874136	1.2319063288613012	1.0911411835145381	1.2503766142960073	1.049760328587301	1.3478967392554224	1.6171492069077646	1.0	1.6125460815876218	1.4888047261283825	1.6725491588095962	1.1935005685087228	1.2519804050291508
4.996431120628123	1.0	1.393426665189086	1.2251597928884237	1.4009879088576576	1.1662678682077592	1.2531588549327728	1.0855003997350297	1.261569891300349	1.011277856653185	1.3284929036783253	1.606283998394042	1.0	1.5871506103597943	1.456157467516857	1.7025637721857243	1.1469201483051452	1.273860039033679
5.010706638115632	1.0	1.3749472162910048	1.2309620877078078	1.4116238080768222	1.1642211560280498	1.235613760087654	1.1007004616199776	1.2420438546992925	1.0140898797176532	1.33465595089823	1.6145110949769492	1.0	1.6008934701260549	1.4930056286812463	1.6871174199522407	1.1690383320336661	1.25482862223571
5.024982155603141	1.0	1.3766286333139803	1.2134328975528967	1.3942964304949756	1.1633835090163063	1.233806360470346	1.1111599526191498	1.263543592248526	1.0387284396215224	1.3459283979071197	1.5908850674531039	1.0	1.5732792019243473	1.4790865804416966	1.6601157973540532	1.1656921718063045	1.279244057519041
5.03925767309065	1.0	1.4039158920802892	1.2233665706693984	1.3991991996336774	1.1721215142632906	1.241445804862256	1.0995904012187643	1.2445634249582833	1.0435888833020126	1.3418394231988762	1.5863435716384373	1.0	1.5732216597429667	1.5171805699089937	1.6124556810285435	1.1638195257267916	1.2463136877420011
5.053533190578159	1.0	1.3649547497170023	1.2088430383956497	1.4132980727308424	1.1657450715514623	1.2372429244026368	1.1188923623514428	1.2472621556377919	1.0600236511445922	1.354683552775987	1.5838150951255918	1.0	1.569009141083221	1.5040506914859828	1.607819408615431	1.1264194716589955	1.2710563946644298
5.067808708065668	1.0	1.3741611016178004	1.2221064271310085	1.397278397147924	1.1569000837369119	1.225596741311281	1.0957376262824872	1.2433811231380505	1.0458619248610077	1.3591357062019314	1.6026455772835604	1.0	1.590345484059136	1.5302353889404074	1.6069347019508973	1.1096879783987044	1.2716270293459129
5.082084225553177	1.0	1.324955548123028	1.2463639424787138	1.4258416960143054	1.1569931110473037	1.204167369705834	1.0787103731135137	1.219006427213574	1.0732831907920697	1.3868431673486383	1.6212158398809966	1.0	1.626660616262517	1.5403806303411107	1.6309177791861418	1.1079533438494782	1.2200525435667966
5.0963597430406855	1.0	1.2854687847056405	1.2389679917950518	1.3975365938207938	1.175263278399548	1.1781031417796253	1.0533652768924033	1.187843982252048	1.0972883932264137	1.4126016312714131	1.5758861227614709	1.0	1.6166526086494255	1.5479717872633256	1.6634127184731167	1.0635841527689247	1.231339999593381
5.110635260528195	1.0	1.2633226783051081	1.2215136503960218	1.3934228931672927	1.1548114689337732	1.1678818381556315	1.0324914055038692	1.184211075828753	1.1309489764279281	1.433948116528042	1.595154213793093	1.0	1.5971978645143352	1.5758393472212364	1.69642592202958	1.083075996885989	1.2827328962886684
5.124910778015703	1.0	1.2254065235231506	1.1971227263072066	1.3691669684245356	1.1357767000244259	1.1461324239808588	1.017362447496269	1.1607401751119528	1.1477291292156393	1.444872937567585	1.6307214105225545	1.0	1.6038144611557852	1.6165688513465022	1.6929923532923072	1.0959775817246211	1.2491120636474362
5.139186295503213	1.0	1.2468680432494657	1.215152349397962	1.363064659375929	1.1603758096088344	1.156378532050391	1.04677343139574	1.1868559203804736	1.1210780382099554	1.4298890540169464	1.6778147946943518	1.0	1.5675678706319958	1.5764342825617053	1.6702582620943878	1.070910823983637	1.271676103252905
5.153461812990721	1.0	1.260537382711612	1.2244530955593773	1.3418930064095562	1.1672201055449076	1.1576312956165073	1.040032570860993	1.1729485775396424	1.134314300255709	1.3984690089021046	1.6849512263147988	1.0	1.5830356437743545	1.594701647924682	1.6624512231106605	1.0679893586632636	1.2777278813610107
5.16773733047823	1.0	1.2747246679170325	1.2316769262424487	1.358534538044644	1.1692258165516536	1.1599079187589476	1.0359077070694678	1.1667253519433596	1.1299053055583865	1.4128661664316056	1.711257533411656	1.0	1.6130607951463471	1.580805854923141	1.6825925380972877	1.0472430921853375	1.2646748941912962
5.18201284796574	1.0	1.2222103214950546	1.206252051218764	1.3656818877539147	1.1494376595341869	1.1615899476962461	1.0181412672789958	1.1679369521254506	1.1454242400149903	1.4373868319036425	1.699812724803189	1.0	1.57565557664517	1.5702674093367086	1.691372179379135	1.036210697703407	1.2887626901359583
5.196288365453248	1.0	1.2474451420908579	1.1846307491322516	1.3648948858208767	1.1760803438444223	1.1593402503734849	1.0138147521035157	1.1726784056634152	1.1388135462119346	1.4202606602065329	1.6910710740278119	1.0	1.5737067014682466	1.599076744513245	1.7074874981910984	1.0138188639676273	1.275085253640505
5.2105638829407575	1.0	1.2368796071067747	1.2025376770890919	1.3695897335258538	1.1501398055827359	1.1611351666528664	1.008361713912591	1.1539843113704045	1.1324464093553934	1.4355269094348446	1.691200027820352	1.0	1.5488327769571768	1.595417594327951	1.7087364337830881	1.0274534621047715	1.3062005188387884
5.224839400428266	1.0	1.1935569710905867	1.1821503969686975	1.3508992995836326	1.1196715638780765	1.1876730033116283	1.0129445431167439	1.1357648567870924	1.1013349294194665	1.432866540693582	1.7327371349708205	1.0	1.5838543655081434	1.6145308710890276	1.7363855651312545	1.0513609348163289	1.3308361712450993
5.239114917915775	1.0	1.1694595660743194	1.1590342489272776	1.3258421116191705	1.0958532443902045	1.1680110576282892	1.0111609782615352	1.1091290510797738	1.119468755067697	1.4673371331314151	1.7599781426173393	1.0	1.5717395276344142	1.6568435418962366	1.7820944581406326	1.0930300055322635	1.350309578417189
5.253390435403284	1.0	1.175361335396632	1.1685494543576624	1.3232718557974181	1.1014269623986308	1.1779857262027353	1.0190070232967452	1.1122403520106068	1.0978202017607948	1.4910031243188704	1.7425220610860945	1.0	1.5644602734046087	1.681959189916304	1.7619531484365452	1.0577769020583658	1.3414355894992658
5.267665952890793	1.0	1.1591650947262013	1.1560644519754555	1.324267639782444	1.0944249197135103	1.1706601935789043	1.0269594033852116	1.1044922217949287	1.1237441651242854	1.5100507107747678	1.784274956973778	1.0	1.5825126884010636	1.6585129963058496	1.791717245146525	1.0673308787382987	1.3605429537026847
5.281941470378301	1.0	1.1458482839850446	1.1579194891975242	1.3346469084784105	1.103052818509188	1.1701895970233627	1.0165619269632789	1.1121041236765339	1.106705756011641	1.506462098551881	1.7758741794523702	1.0	1.5769997975906627	1.6382985067775717	1.7866568370466487	1.0490087881549683	1.3767206337234845
5.296216987865811	1.0	1.1152048309809992	1.1551923854712522	1.342182036546559	1.0980864200037266	1.192657881927636	1.0332455004930603	1.1076607135922938	1.1332251789406258	1.5107360853381135	1.7769743236178521	1.0	1.5624430097984554	1.6634702322509742	1.7758189916389524	1.0475112128768707	1.3647947260919224
5.310492505353319	1.0	1.133530352043383	1.1355806776967787	1.3603024270682305	1.0890194532761208	1.1627715186309908	1.047718553010555	1.0871683758114232	1.1121229745192938	1.4853011024983767	1.769825513056046	1.0	1.5392975645725264	1.694306715742305	1.7803211138945811	1.0420605373815723	1.3745423953263596
5.3247680228408285	1.0	1.1493279452368563	1.14155941468476	1.3591886448264714	1.0904083881740885	1.1540651831046889	1.0418560300123176	1.0857577096834083	1.122143328064442	1.5110172424101238	1.7766228469144405	1.0	1.4907347333191288	1.726340709961546	1.8277816282534267	1.0075745034268897	1.3637295375412508
5.339043540328338	1.0	1.1187759189882265	1.129445394256344	1.3531744284682845	1.0625995029184825	1.1499146224607444	1.059684504215048	1.0642852675694772	1.1389344038004368	1.5211873391422155	1.8064537364933715	1.0	1.5382071637393664	1.7193459921903118	1.7984018114624543	1.0393693222342877	1.4064962316164147
5.353319057815846	1.0	1.0940783815822088	1.116268212381492	1.3437823144496175	1.0548362869169057	1.1800967184917457	1.0804769785809856	1.0797763139955254	1.1025704778151812	1.5302292136899984	1.8197026335064532	1.0	1.5738316366032956	1.7420683788490665	1.8418212376390617	1.012468931639144	1.4538844133456528
5.367594575303356	1.0	1.0891979544131056	1.105488104160837	1.33826928456962	1.049264426368369	1.1791999748214688	1.084290618918749	1.0477472066320819	1.1137498987038326	1.561036577915384	1.827444220342698	1.0	1.5456195432224051	1.7194020885820478	1.8368341992323656	1.0488478145098774	1.4375974018375592
5.381870092790864	1.0	1.0709728033822385	1.1076784554737564	1.3256852358349738	1.07960981912363	1.1643535484240781	1.0770123258261002	1.052906685555462	1.1235387415915763	1.5574934649641732	1.8601070424045487	1.0	1.5723381692611353	1.7358066624856452	1.857527527825987	1.0515386176490216	1.4697612923334562
5.396145610278373	1.0	1.0331418727276074	1.132661366459329	1.3212641780983834	1.0832572217565415	1.165671707563933	1.0942485481812798	1.0385484981749038	1.1145406595693925	1.5621241659923975	1.8374266790255498	1.0	1.5695876255218097	1.7463549320776526	1.862546535277197	1.0037349329823415	1.4438804879854943
5.410421127765882	1.0	1.042287539648977	1.1365324932873284	1.3151339130140847	1.0995011346034174	1.1543071649625516	1.0786626620519073	1.0405429347745954	1.1084528566762024	1.5752176985396564	1.8654992959551109	1.0	1.5732412949611798	1.7687211468846635	1.8653713873155349	1.0191118566474031	1.4756253786256717
5.424696645253391	1.0	1.041351603019193	1.129314596782629	1.327568233789191	1.0862336197661042	1.1524242260881112	1.0950445887701572	1.0074240040717346	1.1172600614607098	1.5963942562454858	1.8518144561243852	1.0	1.6192037343405514	1.7709816557471623	1.893811530018411	1.0252537709939225	1.4934736290856896
5.4389721627409	1.0	1.043173623432142	1.1347106465253782	1.3512074179076738	1.072194834609514	1.1732129744653814	1.1049645475933159	1.005720444902922	1.129176246404414	1.597675035021621	1.8828491739677478	1.0	1.6047870358692053	1.813917914606065	1.8632201314820311	1.0240801723556863	1.4861078924454911
5.453247680228409	1.0	1.0002427457593177	1.118640219645762	1.3431483161873006	1.0605928318156763	1.1982770778767793	1.1265654051599165	1.002831876043114	1.1607994014670049	1.6150654013987116	1.8952158637867367	1.0	1.5882941331367673	1.8051345770694607	1.8156890352226798	1.0211966646562083	1.5111020324076947
5.467523197715917	1.0	1.0144664951394826	1.1165991795471435	1.3220783741934419	1.0401961743141945	1.1724064334186446	1.1482306319048385	1.0226409329420503	1.170309220988258	1.647037809365222	1.9140404944842553	1.0	1.5381010974774827	1.8329618779700079	1.7760102134124098	1.0658193586729918	1.4897408228213505
5.481798715203427	1.0	1.0088128168619437	1.1143915648919007	1.313842688867877	1.046672787202106	1.1742357985345073	1.1330565744652015	1.009921511487249	1.166390576556601	1.6240906561554302	1.913660869166359	1.0	1.5643501617598994	1.8232307149763702	1.7310611069115232	1.0199055558572023	1.5350369453571362
5.496074232690936	1.0	1.0199763324752404	1.0975187873329881	1.2992170365484967	1.0371142898991037	1.1544974883405126	1.1565911259085042	1.0386262692081765	1.2037608437728404	1.5854669274141406	1.929299117939371	1.0	1.5671752807581465	1.8331340394249644	1.7420466074985983	1.0662806696681937	1.5333501400366072
5.510349750178444	1.0	1.0520199385290814	1.0883433496477206	1.3116497091284622	1.0359690999142432	1.161379859484119	1.1459571428753454	1.0145235628230365	1.1999131704616524	1.62671436530949	1.9279816084631063	1.0	1.5528846471118571	1.8026471366874746	1.7245088970919884	1.0372175780005009	1.5244211802703047
5.524625267665954	1.0	1.0591748800724676	1.092044119180047	1.296105916806717	1.0307479176550385	1.1440586698761723	1.1384350845369617	1.016158339884404	1.1948631938583658	1.6554757798557447	1.956174295813235	1.0	1.5492992074675729	1.8271558876976113	1.7232308150650817	1.0410251269387376	1.5383937424003735
5.538900785153462	1.0	1.0741368013402266	1.0881597250602713	1.301247679295533	1.0130653254233324	1.1438225458513145	1.1125151998019644	1.0374611171394967	1.212922467792004	1.6667465073852252	1.9450037903799098	1.0	1.514204852334714	1.8389354374253681	1.7345454880824134	1.0841673508786214	1.5564850443986658
5.5531763026409715	1.0	1.0540121124671273	1.0694475659350198	1.2755525426025127	1.030548754549605	1.156808320672562	1.097427970573282	1.0267468536673021	1.1825666465342672	1.6668426660860622	1.9688415599164535	1.0	1.5085758533187192	1.8153451950763773	1.7497364956734387	1.0937015357743913	1.5363754466793305
5.56745182012848	1.0	1.0711085076489724	1.0755873635849063	1.2856198001087544	1.0079582747097309	1.1415322816787088	1.1088298940452568	1.0437206207425433	1.2096313324232013	1.6743884687617927	1.9682958809513098	1.0	1.4920506105418345	1.8437997043771004	1.7467330811450692	1.080033423521652	1.5516798049901248
5.581727337615989	1.0	1.0445032948982167	1.0851299230489542	1.2594542098668842	1.0353145977765155	1.1169350068696178	1.1273943333985055	1.0230805269426708	1.1738606755551488	1.6376752609153296	2.0095741734271018	1.0	1.5299192829011456	1.8294320332799765	1.7564947089787966	1.0377154677839568	1.5411777972524663
5.596002855103498	1.0	1.0062346758143008	1.0985007050233	1.2687787472832965	1.0496483072900742	1.097376564210443	1.130922594093386	1.0074464405539865	1.1533802131025308	1.6046652619025272	1.9874560697478956	1.0	1.5233560887072055	1.8501766583086647	1.8002011160003974	1.0544253160089587	1.5480252257396443
5.610278372591007	1.0	1.0335788654363434	1.0954058565439173	1.2524419291575941	1.0415663196839864	1.106900940400451	1.13227603581453	1.0029024751187612	1.1784815556032644	1.5640990818334242	2.0075594118424718	1.0	1.501695721694349	1.822398080937483	1.8391126453785522	1.0507970237702304	1.544734035941145
5.6245538900785155	1.0	1.0668660900366815	1.1127296996641098	1.2391482585059457	1.0190512558223208	1.0866505303655623	1.1593199506044052	1.0290216919494666	1.1945819494757381	1.5537118997462116	1.9992037543619827	1.0	1.5466146125341202	1.8114371811086003	1.8253018833393004	1.0185020848521738	1.5206260802635718
5.638829407566025	1.0	1.0492470652962516	1.1400135155753335	1.240159336431931	1.0248776014968344	1.0912310717522808	1.154036389438392	1.0241774040439704	1.1862638712464002	1.5626458115974757	2.019141377351043	1.0	1.5324022789616003	1.808320124250745	1.8256379672112724	1.051154156412411	1.5084482641254748
5.653104925053534	1.0	1.0570637576824475	1.143932312731758	1.236234241401699	1.029329658266584	1.0881170760055914	1.1312661208495047	1.0515227540012926	1.1963616946611308	1.55457702967658	2.012644113918221	1.0	1.5249242709316384	1.8122692956700055	1.812372265849385	1.0490573821079308	1.5133657279067374
5.667380442541043	1.0	1.036259620296257	1.155090810026126	1.243010069327188	1.0184189747475203	1.0945395393144357	1.1480762666365623	1.0383690457784907	1.1760284988032923	1.545805627392558	1.994208940406336	1.0	1.5333935714069566	1.811788887340934	1.8317444792693438	1.0322928099450646	1.5097315557344948
5.681655960028552	1.0	1.068069610361439	1.1516037178610992	1.238882496887143	1.0182588191772515	1.0880508832338898	1.1739141862626197	1.022599673687168	1.200887283465116	1.5843244355038497	2.0177517209032843	1.0	1.4992102420622748	1.8043280306490614	1.8767458990308783	1.0437905303096364	1.4835769185669667
5.69593147751606	1.0	1.0378726816800965	1.1486030780754102	1.2370419141362734	1.0337584964053006	1.0955481763941686	1.1490505463183411	1.0252411977544822	1.1917005590693504	1.6171424626870392	2.005094558418441	1.0	1.4514565143875613	1.786353377903274	1.8661174903691933	1.0427106163623128	1.5045990628962005
5.71020699500357	1.0	1.061141939732497	1.162371608673045	1.2477649132186877	1.0324573827459398	1.0944022073550879	1.1508679343320936	1.0540759317796642	1.1698896415967432	1.6548430670429783	2.031257807527321	1.0	1.4434108670571697	1.7573439556557053	1.880717732864786	1.0375109753143639	1.5172422842667908
5.724482512491078	1.0	1.0409483482379107	1.1429657953336751	1.2461952689153328	1.0265519400785965	1.085642001165749	1.1408190659877477	1.0426917856894549	1.1771580223478748	1.6326535355308966	2.003582639748947	1.0	1.4533798398401263	1.7099467388801788	1.8923697361243645	1.0330766483606635	1.5385269523063423
5.738758029978587	1.0	1.065914263802083	1.13777687643786	1.241134760460554	1.0330510868864853	1.0713190098262224	1.1527494069149056	1.028179675864476	1.194324510173423	1.6429487878040538	1.9959081506543044	1.0	1.437568974668027	1.7236912845719927	1.8615721490824733	1.0282507870012334	1.5259812214241206
5.753033547466096	1.0	1.03746567817461	1.1467418977406318	1.2581245285205789	1.0305552309167496	1.0924743332484894	1.1405473814306613	1.0275239581097382	1.1780264251183066	1.6064849322207295	1.986667121746057	1.0	1.4026641314941717	1.7377350976480772	1.855117484498646	1.0073263703947093	1.4962597357328313
5.767309064953605	1.0	1.039136461854486	1.1468954095789772	1.2417141734404447	1.034163273121236	1.0993820235965421	1.1443016381131839	1.0370322072075306	1.1750627078738132	1.617238853176623	1.9987779143887097	1.0	1.3999059214545047	1.7023949240852978	1.8093141234372565	1.034255668798788	1.5211057580556777
5.781584582441114	1.0	1.0289584851216276	1.1687086786740852	1.244926449150018	1.0352785690389124	1.1032062232433015	1.143251253542938	1.0519952498823502	1.1776056027751411	1.6132872617187157	1.985397195356509	1.0	1.3905751415143282	1.7280208423470085	1.8142528367140192	1.060340955809771	1.5279789115071192
5.795860099928623	1.0	1.0709630189435657	1.1775237863442367	1.2322623831609092	1.0250423848725823	1.09230577071726	1.1522879490223383	1.028786748317264	1.1869238100587058	1.635017791576427	1.9819945786000044	1.0	1.3982974492135056	1.6936219805117332	1.7948488319014666	1.0449507893515255	1.5141351091878468
5.810135617416132	1.0	1.0798374524134269	1.175009999957484	1.2137077746892726	1.014311420069685	1.1194424631046085	1.1655032564179861	1.0047103060253149	1.2156134055324967	1.6337153402391134	1.9667860503545098	1.0	1.42772106774557	1.6794175733111136	1.7852183378435527	1.0269877847220188	1.5022849880031512
5.824411134903641	1.0	1.1244947827299918	1.1988726082501593	1.2391205976172748	1.0131801585451918	1.1051001342311264	1.188653220629554	1.0097329363354772	1.2343058926329749	1.6163968664690422	2.006642158981741	1.0	1.4128570681247512	1.7033908320947058	1.8063820792010707	1.0653821276845923	1.488085814700899
5.83868665239115	1.0	1.098211093619544	1.199818927754387	1.2540365390870143	1.0192967830207338	1.1106015544532584	1.1830048895280272	1.017975635330084	1.2064196358456405	1.6231649853513361	1.95848134784598	1.0	1.4142785299192475	1.6839385996895049	1.7853548078297088	1.0816070547981977	1.4844967999313807
5.8529621698786585	1.0	1.1175839551581725	1.201817710728309	1.2415587470376501	1.0256841437663113	1.0906226788157238	1.1909888545440392	1.0286960774814387	1.2359274554368838	1.6199393832415745	1.9599468393505772	1.0	1.4299586345815873	1.7148273601514308	1.7957336424782013	1.0494892655753663	1.4679448163438436
5.867237687366168	1.0	1.1299281803681729	1.1960551061071667	1.241310831722494	1.019568731531951	1.0943212338943213	1.1917550515578825	1.0315351347042954	1.2022542774056633	1.6027240338916773	1.953953690238068	1.0	1.4309964778816235	1.6826181177700397	1.7755893827432847	1.0886154294636374	1.4305013923274355
5.881513204853676	1.0	1.1659047858642977	1.1910990770048242	1.2251832438573933	1.0442637866835154	1.0723996303821437	1.2072722118193782	1.040560680093629	1.1905909018923744	1.6233487620792997	1.9965755144772357	1.0	1.411341147469811	1.6446218187862898	1.7845481855753467	1.1227401725126587	1.4108967750591193
5.895788722341186	1.0	1.1265663156231371	1.2024155322458527	1.231395620612524	1.019443708520066	1.0981578785243025	1.201639979254309	1.0321896882973651	1.1785692614340382	1.6195889409130975	2.001468627704866	1.0	1.4152057287921205	1.6055422662220677	1.7964673085883072	1.1378643955193513	1.4095640310078184
5.910064239828694	1.0	1.166021846043054	1.2275512175085264	1.229325945037567	1.0021209380797294	1.0695183248209943	1.2222461346946432	1.0530028320727853	1.2085961827595295	1.6440328376023665	1.998923947450523	1.0	1.426605870863857	1.594804462221524	1.7716700317218321	1.1644214105771895	1.4353506611929692
5.924339757316203	1.0	1.1288442432908956	1.2347819237934239	1.234879045821987	1.0294726230974685	1.0938306068819157	1.1968607017550872	1.08154519924065	1.180950542661526	1.614772921602059	1.9781541602379225	1.0	1.403001692533219	1.5719852894933173	1.77842630579039	1.1585985003572574	1.3926383272005842
5.938615274803713	1.0	1.1425306474389205	1.2377374794166698	1.238063168137821	1.0234742699116728	1.0771565087952197	1.1951431970531579	1.109944355909017	1.1897397014832765	1.6047861239383145	1.9673820362345968	1.0	1.4064745903900826	1.5835307762648592	1.7633383918874947	1.1920128296590204	1.3919706591808536
5.952890792291221	1.0	1.1320384927748846	1.2368368147951985	1.2496763088245375	1.0218393283766993	1.071383599109327	1.2064290448727037	1.1096765156213078	1.2168285234684726	1.6164461005286226	1.9662613523791261	1.0	1.391270540215473	1.5739961470158002	1.7649175144194227	1.1537767407443997	1.399686005795174
5.96716630977873	1.0	1.1088776858543017	1.2432514174691698	1.2275687914982278	1.012872868307516	1.077707494764324	1.2168460811801503	1.1061833304883977	1.245696580135111	1.6170066514146146	1.9726669885689843	1.0	1.4118907060414059	1.5991206054346603	1.7407806712196356	1.1434079594028852	1.408073552247818
5.981441827266239	1.0	1.0958123002422775	1.2374562189193787	1.2460728185804462	1.0151441087344768	1.0766479141136385	1.202090731862084	1.1225435088368627	1.2492186216249097	1.6119815703418996	1.9447126615083303	1.0	1.4163265638615319	1.5914782955606743	1.7122961311923128	1.145844915978845	1.412311063114528
5.995717344753748	1.0	1.1230168212785814	1.2377711985904007	1.2319147893704954	1.031490880083032	1.0835988706022706	1.1879755857024605	1.1489091825609112	1.2534984172502228	1.5977926656856327	1.9532521638886444	1.0	1.4597969581813222	1.5741461880243421	1.6710469105248045	1.1511634067634198	1.4130801624746614
6.009992862241257	1.0	1.1318620285472143	1.2414343106690735	1.2077672122997458	1.029607394528359	1.0815139361270307	1.1912663138700543	1.1708302358887384	1.2355978233006943	1.5892960737648012	1.9199776894235387	1.0	1.4168891399077053	1.5780041272406828	1.7122401044683289	1.1615553631766393	1.3993152230428323
6.024268379728766	1.0	1.1359636355555618	1.2516121403753895	1.1943100517446252	1.0369283086735293	1.1019789781619733	1.1809187751320709	1.1411997729631478	1.2470564409888794	1.5973784120928238	1.925345797489138	1.0	1.4351487937476348	1.5703613767697613	1.7455158580380106	1.1496824594288566	1.3964101226897063
6.038543897216274	1.0	1.1171432414442208	1.2549888431722733	1.1880484072305024	1.0361385972331738	1.0953123940682874	1.190445698759078	1.1514661963082014	1.248075013645869	1.5878466705644412	1.9512161444394445	1.0	1.4217968113256592	1.582297451863944	1.7592522622905897	1.1851706699717766	1.3984718890807888
6.052819414703784	1.0	1.1416468643972209	1.251783401712916	1.1815791554328632	1.0475652584397166	1.1109767008824822	1.1795722725297653	1.1261919859033673	1.226441294574788	1.5864778124149175	1.9447839721659963	1.0	1.4111890919085845	1.5813845545451328	1.7552458158101478	1.1449407306576118	1.405599279064323
6.067094932191292	1.0	1.1533919615291004	1.2363082725965737	1.19595195628077	1.026649589907697	1.0841233585774177	1.2037178085221647	1.1059911617797265	1.2452944695821877	1.5901085808733206	1.9615425210646151	1.0	1.3921351448849208	1.5967611487420688	1.785109530653648	1.1197232249196492	1.3990908625686724
6.0813704496788015	1.0	1.1236846552324045	1.2312720159259887	1.2178420133892385	1.011711877913248	1.0682021118200549	1.1987695678709864	1.0951101346780439	1.2585000268942788	1.5851617472149473	1.9544512323797134	1.0	1.3763638060111165	1.594907944694	1.766391197256753	1.1590023679331527	1.4066610267593953
6.095645967166311	1.0	1.1331760849131707	1.2480720326344363	1.229333185950085	1.0285416250519814	1.0651954397704348	1.1961827590152083	1.0857956831905404	1.2444586013390193	1.6079875192439028	1.935802277648413	1.0	1.3619901627386983	1.5693518510897215	1.7657794723434956	1.1337586535924475	1.3883266746502458
6.109921484653819	1.0	1.136135428108515	1.2375245033840305	1.216366375744866	1.0139504777667718	1.0795128419431017	1.2001885866768744	1.0774909902675986	1.2384735462486203	1.5984326285804853	1.9520977332788192	1.0	1.3778956981878405	1.579945837320404	1.7639177102411545	1.1319803579117975	1.4084130256817422
6.124197002141329	1.0	1.1000669248271573	1.245016931024641	1.2180296385653793	1.0240467360172962	1.09842252757181	1.1863551491622057	1.0742641428611943	1.226945230745903	1.5737348146823338	1.9129337775327597	1.0	1.3958876964837847	1.5732966454558945	1.7615018975794963	1.1288241752153807	1.3760161641617408
6.138472519628837	1.0	1.1048632018947107	1.2487307622011046	1.2219538189527952	1.0299178066782944	1.0925687573335492	1.186918311979486	1.0880504784055476	1.2410767352111884	1.5895439569218495	1.924875831655875	1.0	1.369399341338007	1.5438447242146969	1.8025574252314043	1.1658913251332013	1.36201321198152
6.152748037116346	1.0	1.1316699805201211	1.2453496488406546	1.2204870339073057	1.0240379353023419	1.0774982611441895	1.1856446672291159	1.0745833179896944	1.2340419644792442	1.5854780733710205	1.9586612031431798	1.0	1.384623492676365	1.5008734270195208	1.7721181467062481	1.2093815805927925	1.4041930748559786
6.167023554603855	1.0	1.131659788378536	1.2298399991715807	1.2303107612038953	1.0254980474283772	1.0765063727471003	1.2030032212049488	1.049500193029977	1.248699401480803	1.5973208554510099	1.9249973615252474	1.0	1.4053893510883178	1.5338554469991919	1.760878364270924	1.246788831167455	1.4047119470819014
6.181299072091364	1.0	1.140042362917651	1.2331628646989812	1.2244374614890927	1.018563277754547	1.0667286093561823	1.1889301962831043	1.039158023921168	1.24022172563001	1.58891657078189	1.921006142974631	1.0	1.4227702740324357	1.4895933329995146	1.7236597181678692	1.2063227065049738	1.3870218859127021
6.1955745895788725	1.0	1.1451795554901816	1.239605406672145	1.222218930453275	1.031042458997373	1.0598716327351096	1.177605565512472	1.0169955865163185	1.2220466208626655	1.5738844062774595	1.9111080126006506	1.0	1.4625152919000042	1.4635083185557445	1.7130397072817816	1.2244068035148041	1.3741517548636375
6.209850107066382	1.0	1.1189757945568881	1.2331576958411985	1.2186629061511556	1.020739928157402	1.040911003460098	1.19857530051093	1.017761362930523	1.2239037560406811	1.5533448991143226	1.9195855701520734	1.0	1.4363321674151437	1.4774667636274834	1.751610924971637	1.214523126051765	1.3545944881034024
6.22412562455389	1.0	1.097224047540293	1.2260755440474203	1.2216731455964591	1.0196465611156167	1.0331411699120745	1.1732930333419087	1.0325051527657725	1.2311844832299417	1.5792738595752076	1.909300402728205	1.0	1.3955049081002797	1.478141358523893	1.7459964482413926	1.2184346757372497	1.321773440550579
6.2384011420414	1.0	1.1190316854607312	1.2415996573610202	1.2242886023277784	1.0356143126257922	1.0364632797165014	1.1863122887575648	1.0178541758906268	1.2275940346862435	1.5584727859594345	1.9108917020958787	1.0	1.380273978679636	1.480601423776926	1.7432510277447053	1.217102077374146	1.300955471509796
6.252676659528909	1.0	1.0955521055460067	1.2322942677719038	1.223182324531038	1.010886331319136	1.0188120130663005	1.1982214978727042	1.0390664537026004	1.244484649641433	1.5210024387574463	1.9279384139993796	1.0	1.400852709275088	1.4634020713203109	1.7340291998366424	1.2260784570007273	1.260648920163786
6.266952177016417	1.0	1.1265900880736477	1.235317816668453	1.222516178203544	1.0293313557352775	1.0339927378978628	1.1861613078691258	1.0213110304210833	1.2334735105958337	1.4925773361618146	1.9177999919443753	1.0	1.379355157549372	1.4318118374836972	1.7188157024027721	1.2107871808904214	1.229344426369769
6.281227694503927	1.0	1.1459713818052655	1.221427030085342	1.2335554679454999	1.017802275513835	1.025299369321054	1.2026132363599862	1.050031295263083	1.2433213470568873	1.5067601815873501	1.9132073739392519	1.0	1.3972611572308753	1.466912351868262	1.7520500561015782	1.2232055982988694	1.2241058182784876
6.295503211991435	1.0	1.1339899884086018	1.2280505132132267	1.2216592409341671	1.0300650506742848	1.0223683169435307	1.187469338310215	1.0311716271909745	1.231354931505577	1.5030580679791798	1.9035421317521448	1.0	1.373108039936575	1.4272642935712276	1.7462079922689289	1.2654291026814521	1.249439166925578
6.3097787294789445	1.0	1.1217519394413766	1.2337723750344185	1.2251514093884108	1.0118172011276456	1.0422583393971132	1.2102770201295523	1.022918896913237	1.2332380918612698	1.537745739277895	1.901446883596921	1.0	1.4014690933646292	1.4531463267598466	1.7290647193384854	1.3063776146735522	1.21239231791877
6.324054246966453	1.0	1.108896634439144	1.2451231225246842	1.2308136497573137	1.0128475750247157	1.0481489103489732	1.2176373000254215	1.0027049624465079	1.2049216556717837	1.5660042374804166	1.8635594238404636	1.0	1.3762609462422204	1.4924079670679662	1.7318926150731415	1.3131236923236995	1.2141650912735389
6.338329764453962	1.0	1.1320872538609688	1.228617481995147	1.2153484645049004	1.029437667400795	1.0267618533259302	1.2413764848911142	1.0167919956519857	1.1729769537522592	1.5750910291477314	1.8242432330217127	1.0	1.3930562356171219	1.47047074759272	1.7343596869911098	1.3080764962016405	1.2162671971951302
6.352605281941471	1.0	1.134414756906114	1.2238952305115798	1.2064559418240373	1.0316856620583144	1.0313219421874962	1.2442904099857164	1.0092128531950124	1.1744249455153084	1.5681594093783626	1.812765168567663	1.0	1.3719481309548618	1.474001572980444	1.7150511857944362	1.3289840636791843	1.2060495842286296
6.36688079942898	1.0	1.1466120726855777	1.2211060166900274	1.216026575281122	1.0303195223699602	1.0266828475297842	1.2556684689481525	1.0218700944482104	1.1797343424524425	1.5844183451516665	1.8148491127071713	1.0	1.3914349638372818	1.4608817635032545	1.7201254208953438	1.3520979134960018	1.2383113877188272
6.381156316916488	1.0	1.1267661352786758	1.231821473597177	1.2218929382870953	1.037662748005409	1.0333932831562866	1.2318952511593526	1.011686497852355	1.1732363640145433	1.5500816146331156	1.7955676460280368	1.0	1.4123755907826907	1.4984379552866869	1.7269991579417157	1.3504770429979198	1.2364909360735497
6.395431834403998	1.0	1.109806237326677	1.2414746679252155	1.2177137961913438	1.0314969120170034	1.0243940228427473	1.2399785717486196	1.0292235182463776	1.166160163361053	1.566779711328357	1.806049805785693	1.0	1.3760296275491095	1.467601718271947	1.7251049483405922	1.3838513213122932	1.2171723046644398
6.409707351891507	1.0	1.1308059011204727	1.2191810806081202	1.220915619257993	1.026531483280764	1.0330043567630787	1.2420312497096837	1.0347036449074942	1.1811813541563505	1.5534279142770826	1.843515296383357	1.0	1.3830619247790112	1.4498113277474365	1.7075841717640383	1.3776190636611367	1.200416925647312
6.4239828693790155	1.0	1.1269456025553997	1.2215661851441124	1.198172130049748	1.0285668060941617	1.0210170297624237	1.2419046635377715	1.0255694432959044	1.1611398978180885	1.5710034779759852	1.8079044607579131	1.0	1.385409826809867	1.4255529307498103	1.6643243702765438	1.357233106473401	1.1602501928504898
6.438258386866525	1.0	1.1383093451787678	1.2013320115188972	1.2081432275632382	1.0335043626020703	1.0306115101459732	1.260922126632312	1.0278790688486459	1.159054289615827	1.5633051340688082	1.7800244149030127	1.0	1.3679150820720292	1.4567917262225383	1.6924800107391955	1.3924132943305674	1.1177685514430105
6.452533904354033	1.0	1.1286636564902641	1.1823442579226644	1.2183557349998624	1.0172342653272202	1.0263617043393423	1.2844569205107992	1.0230611862878394	1.139456507115432	1.545275392348815	1.7963144902429191	1.0	1.378361949997155	1.4901845148447226	1.7106060171679645	1.3654463554087535	1.1249833851284197
6.466809421841543	1.0	1.13230954149201	1.1839363237616696	1.21093410342391	1.0207886936129642	1.026540103913703	1.2927628920791465	1.0341710772109955	1.1541764306503686	1.5450413982272928	1.7806882577664476	1.0	1.3841330499872653	1.4519328380906498	1.7250804869281176	1.36266027234385	1.0971656601782762
6.481084939329051	1.0	1.1198250636998723	1.1742888941263923	1.2048438920040154	1.028623569765121	1.0332477524039008	1.2852245052594906	1.0403135199996318	1.162890317642498	1.5463468437123526	1.8053324519436273	1.0	1.3559692216013013	1.4170877652433786	1.7629273608201537	1.3967900085998697	1.0911135528748692
6.49536045681656	1.0	1.1156298323982397	1.1743136502165443	1.2125631357432531	1.022270592512264	1.0305455926815947	1.2948675651732586	1.0366074159180136	1.1794340379553336	1.5495139353125245	1.8174082638717308	1.0	1.364009814510728	1.4166091839662565	1.7314400665259013	1.3556996415260096	1.0698546108678344
6.509635974304069	1.0	1.1030895721506437	1.1718084269124835	1.2116983536560275	1.026997346043538	1.0257627170780321	1.3027457803067182	1.0224971578485489	1.1693975099335379	1.5272351012659109	1.791495171062745	1.0	1.3772837698140878	1.3835150578199114	1.7517107934089797	1.3621211978040302	1.035686895814069
6.523911491791578	1.0	1.1229341428380624	1.1651188392372924	1.20173194751889	1.0204981267245534	1.0276952188089767	1.3222653706344678	1.013148180415805	1.1658015316118582	1.5529743769199866	1.797978745891673	1.0	1.3645373149712168	1.3707192492015337	1.7240944869681765	1.3604760641206664	1.0428656961875047
6.538187009279087	1.0	1.1278394765986681	1.156910047083491	1.20741244606392	1.0178832119249168	1.0120225649232786	1.3339805112604974	1.0311205656586002	1.1633642394580017	1.5489151995007016	1.7775523116478917	1.0	1.3251406804819474	1.3327730878889783	1.7620272682655873	1.3836524823871028	1.080575527249322
6.552462526766596	1.0	1.1439201967813948	1.1698933706857364	1.206605622095919	1.0309277380657045	1.0232775319833767	1.3474952516216483	1.0196890298834629	1.1694895782934709	1.5196099892299904	1.8078431428852566	1.0	1.339519590014644	1.3568483053210199	1.7967797540262713	1.3779611351538212	1.1177352479151053
6.566738044254105	1.0	1.1371634212641282	1.161385630748215	1.1989819948750053	1.0378898609333107	1.0093205530104965	1.3492136136054813	1.0332738631307934	1.1884426586425407	1.493750475485371	1.837267956811492	1.0	1.305409240027854	1.3627116008842914	1.757012840328267	1.3524213148259259	1.1339117205416722
6.581013561741614	1.0	1.1303058846605014	1.1665376083759185	1.2072250038957821	1.034317758389816	1.0225451258811276	1.344952844109577	1.0390653808333608	1.1610038704560093	1.5243468137181446	1.8037900432937124	1.0	1.2893038718334398	1.341938048639481	1.7787383700298007	1.3855713029191161	1.1253117227268192
6.595289079229123	1.0	1.1110228005551805	1.1675561451377676	1.200253279852952	1.0281729220965725	1.026238329090543	1.3391455319278667	1.0318235172385932	1.173917993635534	1.5443839947655391	1.7703698262668093	1.0	1.2890197843872824	1.3814572949581676	1.783547912819047	1.3579352993340126	1.15294748167112
6.609564596716631	1.0	1.1015215670298282	1.1742718304342215	1.2066803307937846	1.0266802919049884	1.018396913296012	1.333622814408983	1.0260842318975176	1.1504759501048438	1.541721846575246	1.782766204495773	1.0	1.3075423065201068	1.3988030198305328	1.7411107889662731	1.3755783201962395	1.1423445049473844
6.623840114204141	1.0	1.1053701909829192	1.1683605964167123	1.2132958169546775	1.0215494437098094	1.028693228390364	1.3301240513170765	1.0318566183832962	1.1568670500930973	1.5608238176189357	1.7665621157747697	1.0	1.347704662445412	1.38751482634571	1.7086462109645095	1.4127221375638503	1.1335022854917707
6.638115631691649	1.0	1.109852485582109	1.1606114301333226	1.2039768944836666	1.0236692168085857	1.0186447995218153	1.3354845233306227	1.052899446357955	1.1688677234798175	1.5719140026401917	1.7887524739027794	1.0	1.378132609818147	1.3671649128713341	1.7104633657979322	1.3736184068490864	1.107485463685116
6.6523911491791585	1.0	1.0901434406976118	1.1661367404360126	1.2089245328587985	1.0259282302971091	1.0397025802891757	1.3278486995949466	1.0273765653269797	1.1585693598235247	1.6000712615868373	1.7859222406625872	1.0	1.3671677763509313	1.3356188382765646	1.6943273327378874	1.3766468424209326	1.0667921747285214
6.666666666666667	1.0	1.113557877105354	1.1596016295761893	1.2088388493753308	1.0219944505822156	1.0288097596016708	1.3078140872478465	1.0259524017475499	1.163840537635114	1.6138680193893804	1.7861198809227254	1.0	1.3632875736267855	1.363795240384916	1.7000193076868495	1.339271862111079	1.0426596211914947
6.680942184154176	1.0	1.1161820639509192	1.1415674694657125	1.1995950132904507	1.0232857477896715	1.0303697937738396	1.3165432382877673	1.0210639078216854	1.177788702577776	1.6044311981065578	1.7585262481739834	1.0	1.3767726811359793	1.3534192183059939	1.7058372169691038	1.3560368087799408	1.0337999766783255
6.695217701641685	1.0	1.1214342221568807	1.157331494625947	1.1908774809458458	1.0356301157819743	1.0110454116630099	1.3406458314404956	1.007755590961788	1.1766456887094503	1.5857518788518976	1.7964192605306155	1.0	1.3944285150348006	1.338741285658095	1.6766297166146351	1.3891833722844522	1.0122289181112512
6.709493219129194	1.0	1.0888341349437467	1.174538087007593	1.2115684081802494	1.0342579649065113	1.0258455302857317	1.3154081521617478	1.0157247382755659	1.1538475073468475	1.6019129416774474	1.7611075640498084	1.0	1.4113761737415593	1.34967221703447	1.6624799409841589	1.4276064472692338	1.0172033943948955
6.723768736616703	1.0	1.117924276186447	1.1798761633189765	1.1942131292856626	1.0267924667842412	1.023428177298762	1.3278171208942504	1.0194712921940592	1.1697911128968916	1.6134062454977398	1.7717823991686548	1.0	1.4150242869428389	1.313088512542318	1.6536856375310611	1.3964344247020153	1.0138387433845641
6.738044254104212	1.0	1.1033869290467848	1.1867754964197728	1.1737993271006233	1.0112847450910416	1.0488083930448227	1.3123532762640244	1.0395922229090195	1.2002515987447508	1.5901215224952892	1.8053917616948207	1.0	1.4246651894911853	1.2844606624366155	1.6708448427429827	1.368246453323916	1.045424723085183
6.752319771591721	1.0	1.1378361053609878	1.1627830232010699	1.1747655177199716	1.0348776940181472	1.0731561928526185	1.3278094710183372	1.023073455357713	1.2168631851227931	1.6138592332186406	1.767345597944515	1.0	1.4595241336202218	1.3042553213614938	1.669052510594473	1.3461235854464153	1.045275171697889
6.76659528907923	1.0	1.109407901998986	1.1731112007430857	1.1565579454360821	1.0205861613590255	1.0736974690589467	1.3261463252145251	1.0348509222468798	1.230018037426851	1.609276487831019	1.7748356287334814	1.0	1.4633960454935762	1.2943726905318906	1.675186235854802	1.3559683469299935	1.0360625575653069
6.780870806566739	1.0	1.115948362396743	1.1760405787225088	1.177443012459839	1.0185870261023722	1.0781291898359953	1.3321258104321523	1.0260481036480025	1.2243348654116097	1.5966655332877375	1.7799098762256795	1.0	1.4330711367281084	1.2719630420638461	1.7009370372531896	1.3744226547013345	1.0292583402962672
6.795146324054247	1.0	1.1258918428546976	1.163871090696251	1.1587040793881551	1.0171995994913856	1.0802051677976217	1.3180229410346616	1.0388162366682963	1.2239304256692654	1.5988430748159304	1.7656155017522477	1.0	1.4251561757128388	1.30313195953345	1.6686488957053642	1.3479068173910653	1.0450466291137837
6.809421841541757	1.0	1.1214011788108347	1.1647477879229509	1.1642334899777613	1.017800090287345	1.082311504871037	1.3199315845498563	1.032083364181087	1.2061672285015084	1.5809854329511515	1.7651010481373224	1.0	1.455365490341695	1.3235446179408337	1.6484984804830045	1.3819977633002662	1.059067255364671
6.823697359029265	1.0	1.104725836446282	1.1634888555492209	1.1646379337162887	1.0299953566607707	1.0587616439593193	1.3236703519881137	1.0186080692777681	1.215190443300062	1.6140453392665353	1.765162140324136	1.0	1.462892868693022	1.361675844218936	1.6486437670058423	1.3695004292693507	1.056205333232042
6.837972876516774	1.0	1.0761876638244852	1.1565209402962595	1.148737134002878	1.038011291905438	1.0780632574286886	1.3363874090092813	1.02029215128685	1.2139504476995298	1.617417123174043	1.77148023031843	1.0	1.4410731797910812	1.3342493332419196	1.6549563133821974	1.3674892997249075	1.0210198941810438
6.852248394004283	1.0	1.0485572275762216	1.1725151177919801	1.1459323826523022	1.024473790275668	1.075101181435841	1.3260168018246694	1.0244376482380404	1.2099114894594651	1.5987068815163346	1.7641439033387525	1.0	1.4432449739906987	1.3402321159874762	1.6673426371323372	1.3690004143298535	1.0453124253972519
6.866523911491792	1.0	1.052869690020517	1.1609219965407247	1.1458119825931616	1.0384059722683263	1.0620443561690014	1.330423358039193	1.0188405070425648	1.2207432033577463	1.6032287891148556	1.774144535247761	1.0	1.4734745239317015	1.3326015297366862	1.654191064026528	1.406725356045907	1.0616592420060544
6.8807994289793015	1.0	1.0601994217138042	1.1603682480854614	1.1393724336213402	1.0451948330109422	1.062681034993507	1.3382193186489029	1.0165204357470767	1.2266038479863801	1.6182345863017518	1.7735560813990083	1.0	1.4355764719569777	1.2927000422816013	1.6866053034434763	1.4113999550822447	1.0366481942943293
6.89507494646681	1.0	1.0568134896016483	1.167442585586698	1.1294483254452723	1.0248568799253541	1.072776266850705	1.3148091396627446	1.0231831775317906	1.2174595238629773	1.5957198217984483	1.756683474741042	1.0	1.4463033679742479	1.2600803870413881	1.6684626507135878	1.427770229120303	1.0501033832266682
6.909350463954319	1.0	1.0578304965548533	1.1447106011538715	1.1156904677409505	1.0253006412074124	1.0809781820786473	1.3046359381608974	1.0325251133820788	1.2297650610478086	1.5882859478560833	1.7529306681865995	1.0	1.4299800463442072	1.225958445571154	1.6306683819334622	1.4334079761029157	1.067758603085635
6.923625981441828	1.0	1.0848826646681393	1.1455012570604532	1.1005756129128668	1.0374726087062884	1.0667027503311486	1.2865541419750535	1.0162222724368357	1.2336833199712203	1.6073783771973458	1.7595189004949392	1.0	1.441982284393603	1.187027642647453	1.6579184286396567	1.4145347618150257	1.0526990432451568
6.937901498929337	1.0	1.1215680007365794	1.1496740445529259	1.1061973977333894	1.043338012200793	1.0649653902098792	1.280542215492598	1.0164940664284081	1.2272265540013283	1.5931857048904179	1.7795386463883225	1.0	1.4723249420151596	1.1827359153552477	1.647667125546411	1.4516298439826754	1.0551768984199095
6.9521770164168455	1.0	1.1339114655050107	1.165851760577106	1.114028507758514	1.0270093905571958	1.070493326686189	1.2739140040823724	1.0189240983490306	1.2044128362055257	1.6117764742846117	1.7454555126067377	1.0	1.486129972710468	1.1502643647792843	1.6262408042619099	1.46545487401894	1.07498500877851
6.966452533904355	1.0	1.1105752147820889	1.147316633040956	1.108598428650142	1.0209044004165055	1.0649137928561156	1.2608721993780432	1.0110791834748725	1.2210920357299493	1.59468374072069	1.7378923176873873	1.0	1.46201708405565	1.1343503845303613	1.5929333930745715	1.4992180456247448	1.1117136578528444
6.980728051391863	1.0	1.1099080673715507	1.1587979723261925	1.101562236899769	1.0370024785917953	1.071830471090503	1.267479888582658	1.014786020296251	1.217359964201894	1.5928177050989638	1.7351551905216498	1.0	1.4895317116361662	1.1286636744485077	1.592602888124687	1.4974088361069413	1.0980547588368803
6.995003568879373	1.0	1.087132050739269	1.168239650453316	1.0807290671387224	1.055993733929076	1.0856946103503275	1.2538402164409563	1.0337224997709726	1.2141937216717726	1.5644483787745755	1.7020373706872438	1.0	1.5149561985009308	1.1033618503573783	1.608166075014138	1.5070271822744061	1.1334800720272917
7.009279086366882	1.0	1.111999507260379	1.1781829010239073	1.0720218769419514	1.0665175148033328	1.0838901383020965	1.239649817948523	1.0419899488508133	1.209079767886939	1.5586817928124719	1.713871263812098	1.0	1.5162544311163764	1.1096419633427455	1.6415770022937706	1.5178141533220941	1.1088185782948874
7.02355460385439	1.0	1.113080952555105	1.199896750074271	1.0576002608770396	1.0894867694434547	1.072822546725508	1.2171308166632884	1.0393758965420528	1.2223270838410363	1.5260937485570851	1.7369763628427815	1.0	1.540181088304502	1.1335716363773976	1.6473943076219333	1.502105035303975	1.1115284261429674
7.0378301213419	1.0	1.1402072832400523	1.195416131812842	1.0645197502890995	1.0684975111091084	1.0703344639633579	1.2255400998481407	1.0359321123719885	1.2120114615109432	1.5342976444284921	1.7257423664222773	1.0	1.5597917755012323	1.1222993475111487	1.6498022727865918	1.484654712825788	1.1248520520687562
7.052105638829408	1.0	1.111215043131111	1.2093964415775786	1.0774561222149432	1.073657509882831	1.0730005108072456	1.2160094861506612	1.0263493481930153	1.2052978137825596	1.546339838744088	1.7069632781162078	1.0	1.555961227791132	1.1328925623507384	1.6553636543085695	1.4865610326484135	1.1197127207459523
7.066381156316917	1.0	1.1217616114507796	1.2039034522283523	1.0684666055288103	1.073813877162515	1.0827540322761173	1.2111201986094315	1.0231515458231943	1.2110015843043094	1.5121541690635596	1.734767363435603	1.0	1.5619665343551121	1.1214209648067128	1.6566211788632668	1.486930132208309	1.1118222329739835
7.080656673804426	1.0	1.1003648296438795	1.2068582332498392	1.0629159364464473	1.075338668751154	1.077227709425458	1.205441576199865	1.0296140034750494	1.2128659401658144	1.5077479855019271	1.7148678311636516	1.0	1.573237183379314	1.115950710987532	1.6760333529481977	1.506188197874637	1.1045847809002012
7.094932191291935	1.0	1.1373886089732828	1.2203124751004555	1.063830557294053	1.070515058490836	1.0551327235884704	1.2153707029211487	1.0214744399215232	1.2084697133009044	1.505244069251122	1.7264997072707673	1.0	1.606570729844908	1.145359637371475	1.7066384453665315	1.5217160489213164	1.0682370835471944
7.109207708779444	1.0	1.1705774578821693	1.232129162465174	1.0561935680577854	1.0665656763983387	1.0308688320109614	1.2160399890820042	1.0016459586534214	1.2018303567616473	1.502337475906526	1.743904885814171	1.0	1.5930331848898072	1.123025054712361	1.7223437922162177	1.4989894958055863	1.0453707697434191
7.123483226266953	1.0	1.1639988195127642	1.220213441836306	1.0704062815683903	1.0535173612221043	1.049886454973864	1.2113333526726529	1.0152300997350154	1.2178418528350985	1.4887035819402241	1.7654299624985477	1.0	1.565402142392621	1.109817683924026	1.7391596419964186	1.5047707368896805	1.0334820252826415
7.137758743754461	1.0	1.1757150158565002	1.2133697281463987	1.0694968342076694	1.0721269285376795	1.0333412947401603	1.2045487700276938	1.0203596951474054	1.2039976711487048	1.5026556935452433	1.7503068887863829	1.0	1.5935088655004512	1.1003533065761488	1.7092078521690293	1.5182367736676694	1.0327124292710543
7.152034261241971	1.0	1.161948126909947	1.195327306858787	1.0696383599887231	1.0711932566241	1.0257343965832062	1.2085649549700084	1.008085445661236	1.1986048283432542	1.499602360940027	1.7821853927389515	1.0	1.5940017402809075	1.0778240014763643	1.7207502724092043	1.5085509686220222	1.0553294979793328
7.16630977872948	1.0	1.1374879623540823	1.1829654065584978	1.064866679916909	1.0743737078768263	1.0186800874208983	1.211508326083156	1.0326551284497023	1.1978988086510582	1.5033750461365345	1.7961978079326804	1.0	1.5587754064847172	1.110727444454242	1.7229398753426788	1.4768325922540142	1.0480163742991024
7.1805852962169885	1.0	1.1204354435288462	1.1970650285677973	1.0731045442987888	1.0782478682674794	1.0198803924111346	1.2162461447922004	1.0280197306822205	1.2100091313216759	1.5005666280469376	1.804250518571413	1.0	1.5594622816645245	1.0962612509064604	1.7468002311811415	1.4962736023456642	1.0316957536428684
7.194860813704498	1.0	1.111272404930516	1.2042175336115482	1.0708295699969275	1.0655215219482361	1.0059210060882462	1.2135530644360875	1.0214828305324317	1.1934130899716164	1.4880460570731104	1.7990461540437752	1.0	1.5851388673006204	1.0813384832704012	1.7622022272211264	1.492419104067698	1.0437550889338152
7.209136331192006	1.0	1.0950061122188675	1.2013324788937814	1.0621776196634003	1.0674950920326205	1.0264161277963342	1.2116599034920665	1.0273769648817472	1.2085430971535618	1.4996466340900345	1.7909175422644918	1.0	1.5614395171810842	1.104293283213114	1.7894073454544248	1.5012748607073696	1.023781359327815
7.223411848679516	1.0	1.1188576662045622	1.2070278643365908	1.074122087330329	1.0676335744549659	1.022057526668758	1.2044180626236631	1.0207484031767653	1.1943203176865655	1.4981449896660188	1.787118285780315	1.0	1.5683896759151859	1.092738815742071	1.7826598508466633	1.4929947886279291	1.042153905643932
7.237687366167024	1.0	1.0932121664770034	1.207252704600589	1.066805544069285	1.0692070160856921	1.030102036064653	1.2137177631400342	1.0137747773509207	1.2012154738151062	1.4817140985968926	1.8008573900797469	1.0	1.575880210964237	1.1184909204450095	1.7896577481426772	1.4822974503101323	1.035568369900179
7.251962883654533	1.0	1.070686954026128	1.1937112201467288	1.059220024561561	1.0761487657245699	1.0154612561135286	1.2140986858048797	1.0320939543580594	1.2187750855940847	1.5050385366293626	1.8105165855768126	1.0	1.5733080608797816	1.1259222371743622	1.7802866622157267	1.5030028768542119	1.0444816766205394
7.266238401142042	1.0	1.1005134132596346	1.1903963222860943	1.0677844372644079	1.0685536123835493	1.019712801740802	1.2153234571840086	1.0300112690855687	1.2001974675979958	1.506670818531707	1.7891051297124867	1.0	1.5649843277587263	1.1317667669694744	1.8080120982421506	1.475012903894937	1.0374208583598832
7.280513918629551	1.0	1.0856320622928728	1.1879859645466673	1.0597207381353595	1.0771577557011651	1.0216104673228168	1.2066524203507336	1.0266120710389088	1.2174427585180485	1.5158207414686653	1.804069836859508	1.0	1.585336722597734	1.0950504855351697	1.8295758569080918	1.459062676655462	1.0736641872218242
7.2947894361170595	1.0	1.1126979532228134	1.1986052959966786	1.0530331518627658	1.0682691412251901	1.0134570889933556	1.2122023708856315	1.0314001419369385	1.2204649869858484	1.502402140297524	1.7934595706820413	1.0	1.555579399262225	1.1027095211230642	1.792339059905586	1.4672633689772734	1.0530403718624028
7.309064953604569	1.0	1.1251596285092638	1.1922802617738055	1.051861761494367	1.0611147069083715	1.0238985304800148	1.2178596512121322	1.0287307513551691	1.2231707677221468	1.5328212225049507	1.7793495186466957	1.0	1.573544608899387	1.1075116286328677	1.7819584024726653	1.4691366695691088	1.0336688848474795
7.323340471092078	1.0	1.1498214814781746	1.1957292564665625	1.065102658372339	1.0648223363117797	1.0386114760122216	1.2028374594432498	1.0389880669463105	1.2027014982822863	1.5360905110818444	1.7419857988425886	1.0	1.5786204667414214	1.0884393191928443	1.7686306068146465	1.4777142118017013	1.0186972749473142
7.337615988579587	1.0	1.1863453504964612	1.2022277162200186	1.055699113308631	1.0604519209662304	1.0320632268611343	1.2074366022473046	1.058130253305637	1.196129980817878	1.5444075167618683	1.7576508321775446	1.0	1.566496804205294	1.1002797871376302	1.7747408262916755	1.4826639915960556	1.0032309033500724
7.351891506067096	1.0	1.2166656820262927	1.18712394107708	1.0356309694347587	1.0757643033140054	1.0230965795070956	1.1971282158325864	1.0691900270786219	1.185033074736264	1.5680702553908352	1.7669254933255203	1.0	1.5637483959940623	1.11316141798193	1.7726774129635987	1.485520759803264	1.0259799790648305
7.366167023554604	1.0	1.2045695714323545	1.2002022927091958	1.0510799947534883	1.0696767698896732	1.0229024882695978	1.2081756525821257	1.0664946980210974	1.1923114520766824	1.537554160061723	1.7646143234530578	1.0	1.5687016498524606	1.0787834039459228	1.7425866704584392	1.4716099308525945	1.0312462673871436
7.380442541042114	1.0	1.2081895809763277	1.20855239605907	1.07056679897581	1.063829625765035	1.0227346853008334	1.2128330128484381	1.046365417763958	1.1917220520298963	1.5420913463378398	1.7550916514998185	1.0	1.5543241221233735	1.0442067551453171	1.7695299325171814	1.461356953957007	1.0435995901959383
7.394718058529622	1.0	1.1914752340894086	1.1949317080286035	1.0559737655323347	1.0634906052333528	1.0258934831261954	1.2098453529742796	1.0612273542379154	1.1830450845267608	1.5559178584069369	1.761667535819388	1.0	1.517525829983414	1.0584959963116227	1.7694606603950844	1.4769174867775674	1.0577091423657394
7.4089935760171315	1.0	1.2201875622084846	1.196213763139371	1.0648882886651818	1.0630195189304275	1.0196514462319388	1.204145601667948	1.067000673338211	1.2065090110289294	1.5517374802761608	1.766337005017441	1.0	1.4985392604695675	1.0339383965647055	1.756684991678989	1.48357663104859	1.0280950992867603
7.42326909350464	1.0	1.1872185645980669	1.2128437021599079	1.077197812283599	1.0813084847174106	1.0001212854614776	1.220840759073339	1.078416857711589	1.1789922259228465	1.5697208388844595	1.790849228026285	1.0	1.48438953327936	1.0493595973438594	1.7664229093894461	1.482416229728833	1.0315521327148456
7.437544610992149	1.0	1.1902198234997188	1.2025509191838906	1.0742469795627112	1.0867564180932137	1.0215503183187924	1.2425442422618849	1.068281402757899	1.1869191562119912	1.5525621838436088	1.7687367852681675	1.0	1.4858312629776438	1.0532574643575594	1.7836349340079296	1.4689578375643606	1.0431406075302152
7.451820128479658	1.0	1.2050546384447294	1.1964408325399953	1.0677927788178705	1.1065859079006881	1.0238397235947754	1.2522138275736647	1.068919844372373	1.1985551554103906	1.5378270795733249	1.7701319508813702	1.0	1.4594515609172103	1.0370511066857437	1.8126949049257735	1.4717487669245966	1.0145510037180958
7.466095645967167	1.0	1.1969466612466264	1.1888114159271759	1.0574385083650641	1.1129329712598999	1.0264562618441864	1.2548009535496498	1.080493991866476	1.2052900177506725	1.5417652919683702	1.758202531056518	1.0	1.4320714300909145	1.0698649488836025	1.792642571436018	1.4351342935880849	1.0067023612372559
7.480371163454676	1.0	1.1720641905820752	1.1863663793594186	1.0485780529844706	1.111153237239227	1.0410087451536243	1.2382246541523396	1.0752178373955203	1.205259533847217	1.5381948619992634	1.7702684336637264	1.0	1.3966866869912904	1.0436616166197958	1.776533508339828	1.4564154564526304	1.0251813891063106
7.494646680942185	1.0	1.1763402594247623	1.1863135605554298	1.0674535463629005	1.113904907577891	1.0339634225242222	1.2555754726557071	1.070277045189418	1.1822078948082735	1.5451379547015214	1.7616868120687164	1.0	1.3992969899475818	1.0372104830442814	1.7420367062115414	1.440141877547693	1.0308361378666635
7.508922198429694	1.0	1.1900801405463783	1.18558833580129	1.051874191319771	1.1152677269765465	1.0292490370864535	1.2347156579599237	1.0584919148192307	1.2050686615182187	1.5497846219673423	1.77778048433868	1.0	1.3980185552438473	1.0222327305605927	1.7459131142609239	1.4100787986043868	1.046854505927817
7.5231977159172025	1.0	1.2254009373482806	1.1905923739176458	1.0674740413469403	1.105870949041174	1.0169921227637575	1.248833063469968	1.0771097506337926	1.1976698792894138	1.5346902983729156	1.7715419764867026	1.0	1.4150875376580347	1.0291824584017126	1.7782167975581409	1.3943404353732705	1.0298654742169067
7.537473233404712	1.0	1.248100541680527	1.19609732271073	1.0701487995390924	1.1096308247906195	1.0226242611596035	1.2462459263172152	1.0804137682868427	1.1960259912601554	1.5479089608518626	1.7630314662395499	1.0	1.3873622731525335	1.029499607269712	1.7509353260442697	1.3964185147344486	1.027689920502695
7.55174875089222	1.0	1.2331782059119432	1.1992230233158334	1.0716592621791758	1.112653632002611	1.0132787113607573	1.2454702107766036	1.0599228584682738	1.1849870621618743	1.527074925428154	1.744034481555427	1.0	1.3722886665919598	1.0593037193633776	1.7303328274815928	1.3635190725711517	1.0079778187847948
7.56602426837973	1.0	1.2451434228632723	1.2134126426834302	1.0757365442836273	1.1039934740883794	1.0081320263101254	1.2323164782287235	1.052076085639956	1.173196351493769	1.5204025024897652	1.7391997941016668	1.0	1.348029374998633	1.0452493799463922	1.763135512183979	1.386665619770066	1.0386774335881546
7.580299785867238	1.0	1.2105169674737268	1.2074444678607932	1.07893493086591	1.0874872253291648	1.0013828657643697	1.2302484919214622	1.0543115813364947	1.167976246360482	1.5069912710738327	1.77318071717935	1.0	1.3750185351016235	1.0627140753652924	1.755722094732571	1.3883019278568265	1.0297908369790525
7.594575303354747	1.0	1.2277967449037617	1.2254961097869883	1.0831966135985014	1.1066025966716069	1.0091935754516936	1.2237335135375658	1.0433126850205565	1.1570712524273827	1.4870126332729992	1.7642913484406173	1.0	1.3800116233088482	1.0598911634690988	1.7581153095062025	1.3860932243709523	1.0306873530101686
7.608850820842256	1.0	1.2021558066649591	1.2367528904389755	1.0991196164095416	1.118975579866032	1.0133767404694283	1.2149560241569146	1.0505716900699598	1.1601073871020988	1.4637632297793717	1.77240985761631	1.0	1.3907120757679814	1.0315819239028368	1.7384435263921425	1.3763264346753699	1.0401794061052174
7.623126338329765	1.0	1.2155093247752176	1.2450860987610641	1.093916430907351	1.0983575940329986	1.003762878644428	1.2342094660635636	1.0541303469974128	1.1643014494487436	1.45394814347143	1.7738902832831407	1.0	1.3976348873514715	1.0066804502205837	1.7536957772394128	1.390391225660979	1.0455024194266695
7.6374018558172745	1.0	1.2021510539901685	1.2318182792560752	1.0985465038852524	1.1187166480630133	1.0149808445819777	1.2538504620655637	1.0606731081771095	1.1599835075693425	1.481148272573888	1.7589174085735124	1.0	1.3902661683570443	1.0026894099115589	1.7415029142004588	1.3959194876074412	1.0307239894009603
7.651677373304783	1.0	1.214820552144927	1.2455623954304411	1.0965280462183222	1.1004195993583368	1.0233553706174348	1.2352450248349787	1.0752783218539042	1.1856708529809914	1.4690756105377314	1.7358368837259048	1.0	1.3886939207904174	1.0172056514168815	1.7673183220812274	1.3793640662366342	1.0276764737202624
7.665952890792292	1.0	1.2430056143325083	1.2566362606094663	1.1078648051508915	1.0966100480972985	1.0306448068671024	1.2413564968559072	1.0567454583397264	1.1801468941871631	1.4608886277984439	1.7350525318126002	1.0	1.4093509461924525	1.0219052142091478	1.7440490343947772	1.3889317287868392	1.0467215445794307
7.680228408279801	1.0	1.246439371955395	1.2510078517470857	1.1050948939326253	1.1048036513617827	1.0226495306685126	1.2308767526291975	1.077189743974491	1.1928966584117164	1.464928732512399	1.7543839758444935	1.0	1.384542079222013	1.0326409229222708	1.7518517252179833	1.3905202531057852	1.0297825449269924
7.69450392576731	1.0	1.2168380994755408	1.2700571974040389	1.0947454146093838	1.1174521836484599	1.018328337698251	1.232689063629227	1.075257613966751	1.19813503888487	1.4695815692502672	1.7526301694248367	1.0	1.3826535968504727	1.0328898227834165	1.7402252674549465	1.377853952603419	1.0374626828917006
7.7087794432548185	1.0	1.24099642144457	1.276460077750765	1.0924431655986875	1.1031728192327694	1.0265521086076574	1.227541075498471	1.0561173882146002	1.1752319759136995	1.4502021066781259	1.7372353192386638	1.0	1.3971327229726067	1.0281332299933446	1.7436992735745456	1.377151019690154	1.0513830895596805
7.723054960742328	1.0	1.236216605512222	1.2754349371322502	1.08321780756361	1.106900411215291	1.0135862762035996	1.2145694806575607	1.039869582525718	1.1984883896165122	1.4772540912343017	1.7543206712408	1.0	1.389854295880704	1.028827374993147	1.7419078074295848	1.3700417428755634	1.0375071116836931
7.737330478229836	1.0	1.2089039943459394	1.2669981721738144	1.0927413173209595	1.1016856166521432	1.0297902350573445	1.1998717131616807	1.022197698160915	1.1894753287495825	1.4639081458321745	1.7269109615436835	1.0	1.366525149385205	1.01413791555031	1.7397475193063838	1.3592632607731852	1.0282065052669387
7.7516059957173455	1.0	1.2338032928049094	1.276595006951138	1.1091823161174517	1.100101790903107	1.027070852034276	1.1861525813514189	1.0223387855290642	1.186842566491747	1.447922020683888	1.7164689032248481	1.0	1.359695652462327	1.0132224544946686	1.7564461233005777	1.3595970910084347	1.0150698815876014
7.765881513204855	1.0	1.2447813107398136	1.2624544925996435	1.0993813733944247	1.1162118735122206	1.0288979233455786	1.1653135627436664	1.043555357172667	1.1856273131314052	1.4653503129236105	1.7354966567772117	1.0	1.3840041710401545	1.0163241139887933	1.7328098742104725	1.3270075484924688	1.0030615795666034
7.780157030692363	1.0	1.2505507989320392	1.2653625786780787	1.0930758881456875	1.111074489807037	1.0271165574931103	1.1492871619480187	1.0262178534060975	1.1972176311422327	1.472184934867669	1.7455388490501527	1.0	1.3898741346166865	1.0404655724920213	1.7448142182829913	1.3107638884042256	1.0158463330493606
7.794432548179873	1.0	1.2423472263787145	1.2668825269983097	1.0934952446547492	1.1170787350349203	1.0199087989559434	1.1591667997007766	1.0233881343459337	1.1909664254260888	1.4805006276579984	1.746299659331123	1.0	1.413464326835137	1.0338767555155068	1.731784469557033	1.311053890615594	1.0265421265082928
7.808708065667381	1.0	1.234924234843788	1.2771954809035635	1.0936686080918288	1.1042686434361024	1.0237333266506552	1.1720304018537417	1.0060450472247264	1.1841639912429731	1.4590916793562327	1.727083638210994	1.0	1.4127340397808377	1.012294504522503	1.718330101457681	1.293117334847254	1.0578998328642295
7.82298358315489	1.0	1.2354162716955885	1.2827521692737605	1.0958807859015607	1.1108310735165277	1.016384730637227	1.1525018025714133	1.0236430578067166	1.2032155829825903	1.456064588528268	1.7587241556684408	1.0	1.4432823700214117	1.0096370907706784	1.7399328245173238	1.3195714435942325	1.089439230320633
7.837259100642399	1.0	1.223607334918011	1.3002860262057554	1.0928597187778526	1.0952179280547905	1.0233189139074061	1.1481346883970507	1.0054044216226075	1.187992072146314	1.4528699520603552	1.79181842578024	1.0	1.416542419541718	1.010739806120293	1.73596528218819	1.3040635864675563	1.092568921038317
7.851534618129908	1.0	1.2104656848589612	1.2874196512825544	1.09156384885273	1.0901785151625287	1.006265454604628	1.1680282781808855	1.0010227823766136	1.2077403583913844	1.4448490148615467	1.802986104323597	1.0	1.3983243479653995	1.01682365562387	1.7684695796361933	1.3071843242560677	1.0953857402434946
7.865810135617417	1.0	1.238383877582234	1.3027565020958176	1.0996094836675676	1.0920967503722725	1.0179890226718171	1.1867087752250929	1.0205335968696723	1.186348127625671	1.4226669421715066	1.7875767592311818	1.0	1.381838955183506	1.0168342275669597	1.786648515625331	1.3158024526652055	1.1214738783307865
7.880085653104926	1.0	1.2472356389933124	1.3080136411140013	1.080774345997465	1.1029260647551966	1.0255930823502024	1.204646076148322	1.0220355794080553	1.1948441344359573	1.4026472180317056	1.760876475795683	1.0	1.379319976199254	1.0194967397386705	1.8030928689229975	1.322787609443615	1.0933292664759464
7.894361170592434	1.0	1.2524505587174595	1.2894648250154417	1.0873862748682122	1.1099894393116025	1.0162850764216012	1.2236666319566727	1.0389201353902613	1.1959971966882392	1.4138360071384168	1.7547337313642002	1.0	1.3595949772186078	1.0393358367822474	1.7951172998062084	1.3099231582243342	1.0976323112158406
7.908636688079944	1.0	1.224222450841125	1.3076049273469947	1.0716586241807027	1.1278094048473335	1.002628378886577	1.2170426280918423	1.056560683226112	1.2220869268161365	1.4378615252405775	1.7734763275703538	1.0	1.3907922686663197	1.0419471632456097	1.781130603039064	1.3072296270994868	1.125026503457635
7.922912205567453	1.0	1.2296051353738087	1.3018423525477851	1.0583555502948145	1.1443245985078168	1.0175635021451714	1.2256035587815435	1.0597749423380516	1.242842324079648	1.4497668488474131	1.7842737684628878	1.0	1.359574566489048	1.074559279109354	1.7900979665549517	1.294680592775976	1.1398322217943775
7.9371877230549615	1.0	1.2289454514921825	1.3005131716538094	1.0638998626591025	1.1442167189535737	1.0169877607133915	1.2233499675020036	1.0559507844331313	1.2358077195872228	1.4645434812932123	1.7688821143400535	1.0	1.365140973026932	1.101719087630668	1.8112510514268187	1.2939739845717002	1.1365908463073593
7.951463240542471	1.0	1.236172194885121	1.2957385522538143	1.0638436691979776	1.1443699892799912	1.020847540413948	1.2331661909794969	1.0665485755593793	1.2284066442450927	1.4486542127253916	1.7839431014110951	1.0	1.3879605547158218	1.1172232175397618	1.837779828923851	1.2613409564403577	1.145161194157585
7.965738758029979	1.0	1.2692417657730026	1.2836513677349386	1.0592136790716289	1.1250327283353028	1.0007946610934781	1.219643361817826	1.0466347528876716	1.2225126350126256	1.425418169896365	1.8156907348608224	1.0	1.4098360188233905	1.1018950819776658	1.852335921227596	1.2351532683199993	1.1509883169511521
7.9800142755174885	1.0	1.2802949206969483	1.2974067769423914	1.065829978070328	1.1320371824162732	1.0204656785009463	1.2307672682397819	1.0554595105426134	1.2235274873879005	1.4045011810986352	1.8418309293186732	1.0	1.3799664169070263	1.0986789322757196	1.8686741383710088	1.2237694120081264	1.16741173605293
7.994289793004997	1.0	1.30623493604351	1.297698500886916	1.056024106449451	1.1404005715071592	1.022369694634984	1.2188761200348275	1.0680618736531564	1.2325910973060619	1.386978472398277	1.8491252436428147	1.0	1.364705449257021	1.112576822917284	1.846521675349805	1.2418583712737843	1.1490644461093957
8.008565310492505	1.0	1.2861614496888394	1.2794710492207182	1.064555132623551	1.1403812995306393	1.0114856372763534	1.2189984921991075	1.0464857145844062	1.2185688299813104	1.3647004133894243	1.8234623229545104	1.0	1.3574543162198518	1.0976511368233453	1.8419879537235246	1.23374600607261	1.1199795140712483
8.022840827980016	1.0	1.3160078501503585	1.2953280909057008	1.0503162901033543	1.1400626878755162	1.0251846843718635	1.2141430940655564	1.0311438119249743	1.2386578027719903	1.3500955852206995	1.846983037101643	1.0	1.3540443471174162	1.1307920855557323	1.8679484159480868	1.2641917765901074	1.1495668610679515
8.037116345467524	1.0	1.3060742443669242	1.3011202238495625	1.0659861042146606	1.1497445291188992	1.0167409499581004	1.1983979145659305	1.0338753073367706	1.2212311536282288	1.3222942230785042	1.85911291464176	1.0	1.366311176382321	1.1577353121441085	1.8527460448960231	1.2721536419037238	1.1659591935104574
8.051391862955033	1.0	1.3208623414601086	1.2959392471955564	1.0571575890310556	1.1560124964268317	1.0264820498986014	1.1895362489932408	1.0169699251904891	1.1981715110295028	1.328059759182194	1.8515513556336383	1.0	1.3662175571734196	1.180716943042091	1.8398968977140933	1.2807932189469136	1.1964398722302287
8.065667380442541	1.0	1.3408948959866402	1.2968488487382424	1.0571230992145486	1.1589229846933344	1.0276105656433585	1.1843061088883873	1.0194313897677325	1.1783951226721943	1.3357965507599372	1.8558798572809216	1.0	1.3634360309752684	1.1674620521970136	1.84927914027877	1.307476719602813	1.2050552709125193
8.079942897930051	1.0	1.3305794885421403	1.2825728723197707	1.0746033792184246	1.1789229545483855	1.0455585976940935	1.2045482375748586	1.0006430957633674	1.155644606395159	1.343442890074317	1.827439692818074	1.0	1.345763683451898	1.1462185915977585	1.8610128114574844	1.2768929210235673	1.2056795031000314
8.09421841541756	1.0	1.3310929581094761	1.2867326044325034	1.0834161346209377	1.1599347767292865	1.04447498754574	1.215550408499313	1.0094680899507265	1.1615474534174122	1.3646626187649618	1.8299420510293636	1.0	1.3184529786907693	1.1763487984991214	1.8377399642281862	1.264503749400784	1.1843346121448872
8.108493932905068	1.0	1.314407404006593	1.3001366060922588	1.0949172351206922	1.1716629324113903	1.0512347738614316	1.2273219086238782	1.007340778996159	1.1781829539055895	1.3847526921945033	1.8106182807926579	1.0	1.3112957901951139	1.166178493262071	1.8437907392574746	1.2807427475340027	1.1599183297916866
8.122769450392578	1.0	1.345128191511841	1.3121369472873075	1.1056249363397064	1.1666520350722636	1.050666873707992	1.206581788284135	1.0115920331898502	1.1691013722183117	1.3645437241179885	1.8117112183181125	1.0	1.3386283510451513	1.150967782981085	1.8376939856280674	1.2653069367895902	1.156106041087708
8.137044967880087	1.0	1.3722348489392877	1.3103796479616325	1.1021425039859811	1.1861747803236635	1.0303996838675349	1.1920766769752849	1.0336108382880123	1.193007320728614	1.3393953637580878	1.780906196268546	1.0	1.3618280667735454	1.1662480451386814	1.8242745506339588	1.2540145697444087	1.1527505399331557
8.151320485367595	1.0	1.3891202266160194	1.2971104900060983	1.117765619888759	1.197849210526299	1.0308257974406634	1.194700666441266	1.0345001069520035	1.2027851691310938	1.3295580286229287	1.7847003697146597	1.0	1.3428577477643167	1.162056017737255	1.8532552444576624	1.2310864355503623	1.1515010068516078
8.165596002855104	1.0	1.3812177478467875	1.2987530293910443	1.1338593274520608	1.1800233108109663	1.01382601968102	1.175628455426511	1.013174582384308	1.178674948388613	1.3148001498415418	1.7623711866807437	1.0	1.3314590553162446	1.1668099980147386	1.8338897140974229	1.2605194325917541	1.155711712943424
8.179871520342614	1.0	1.388243886376418	1.2926091488144833	1.137022151889159	1.1804334122539941	1.025429863537557	1.1570177905096841	1.0254472454686534	1.1628809517070313	1.3299065353563138	1.7349831830027287	1.0	1.3564090665006827	1.1970689980992504	1.833372461640968	1.2464668226733069	1.1624673635492615
8.194147037830122	1.0	1.3586689346054701	1.2764076796537673	1.1468562506629258	1.1826076800772456	1.0289222632664417	1.1451359991790073	1.0257471909470148	1.169567825848609	1.3240174712544712	1.7528552690702357	1.0	1.322688376190149	1.1745156685818643	1.8340136625967318	1.241071254520703	1.1701553776938598
8.20842255531763	1.0	1.3712747002530308	1.2569635654613698	1.158732126889406	1.1828863417662956	1.023513337632944	1.1431280740549052	1.025819519528829	1.1718020307319121	1.3332646371696228	1.7448771991971395	1.0	1.336963546573461	1.1634997225460078	1.823496916900487	1.2419891368263132	1.158585391329681
8.22269807280514	1.0	1.3983000817818922	1.2597576580960195	1.162093209580002	1.1963791800498278	1.0370283277384749	1.1528943743177118	1.0225398021389611	1.148751134485407	1.3310149210447246	1.7275807430035135	1.0	1.3095949033227399	1.1441013395295254	1.8178622054621614	1.2365390506491474	1.1902483189153916
8.23697359029265	1.0	1.402339421124306	1.2629480925128562	1.1545777199694909	1.204965503800792	1.04362679725242	1.1400095860244743	1.0423663808558103	1.1721217299184805	1.3080455585260355	1.741735916110375	1.0	1.2950517167409792	1.1653928279971668	1.8358217614790173	1.2337766012833007	1.213969938228568
8.251249107780158	1.0	1.3814353894367482	1.2528232241620132	1.1519013464411458	1.22350155739936	1.0246952888785599	1.1326495994918704	1.0213496916624405	1.1746493935558373	1.3260789006224185	1.7580022459541065	1.0	1.2912187035385407	1.1629055939512083	1.8476959833057855	1.2353200200944552	1.2349929504507895
8.265524625267666	1.0	1.3933770350790913	1.27092137599049	1.135473644601383	1.2415911781619913	1.0395728478375912	1.1237162482110454	1.039933410153659	1.1984909942982003	1.3514224446173038	1.729344101492293	1.0	1.3041439243385058	1.1625757639219148	1.8164512979585938	1.263228197459394	1.2148912344294451
8.279800142755176	1.0	1.4130570510239757	1.2558733981253316	1.124653536091929	1.2246979365047406	1.0238532339224817	1.1383968132382745	1.0213303930555573	1.1798000744662722	1.3682573943635612	1.7469735678822484	1.0	1.3004746905997198	1.135914060278997	1.8319975095067533	1.2936323259067382	1.192870497393541
8.294075660242685	1.0	1.4208285071063385	1.2659877074725177	1.1337137336256269	1.206540196432031	1.023525913559138	1.1332125575658933	1.015515753320791	1.1753385507499758	1.3601328656918357	1.7225247332293472	1.0	1.3037649541924645	1.104596649399961	1.857957394775854	1.3052109391630022	1.1934868130695335
8.308351177730193	1.0	1.4400511730619572	1.2805881649493955	1.1186712080357428	1.221970629776396	1.0298520544811829	1.145208562492581	1.0012294908076944	1.1924926736296813	1.3794982376423546	1.7447698924472141	1.0	1.3218284720307225	1.1086747937677188	1.8793689976585353	1.2973303570403196	1.2149661252026351
8.322626695217702	1.0	1.450950909297818	1.2772964532633442	1.1271712594545589	1.2289538426932187	1.0417552764318343	1.15148986529043	1.0121804623937405	1.182504035677488	1.363969801738	1.7590160693360646	1.0	1.2999672230981418	1.100639879360417	1.8809187375991696	1.3233078772514335	1.2218498460559566
8.336902212705212	1.0	1.4270477674287547	1.2824338987524395	1.1314813902420102	1.2482644564439798	1.0600151591656888	1.135140653256232	1.024657008376852	1.1769024682681901	1.3739612685864124	1.7429915185020457	1.0	1.2976376391327797	1.1027668886589554	1.88671541370001	1.2984457881421096	1.2281270049430806
8.35117773019272	1.0	1.4122955942681288	1.290744730194512	1.1374101357153907	1.2542866423845045	1.0554593355704982	1.1447178717152255	1.012268047448861	1.1927628372967995	1.3694932540534368	1.7419958872415249	1.0	1.3206051440346758	1.071484731197145	1.8964036133356252	1.3209692782284561	1.224182964421492
8.365453247680229	1.0	1.4242838298832878	1.3093651770193317	1.130195033716563	1.2596452574345813	1.0688933952243458	1.150887309313038	1.017253811189224	1.1727802239228267	1.37320596603634	1.7516481807543862	1.0	1.3253163072109728	1.0520736022380266	1.8898710889396007	1.3217943701870463	1.2356365653896315
8.379728765167739	1.0	1.4155981155323816	1.3232453951603527	1.1342338857325376	1.273924591454232	1.0732976241143288	1.1508759587000317	1.0086099610321984	1.180006590485277	1.3692252237511726	1.7472010773950313	1.0	1.3428486716252777	1.0429315850206615	1.8717387221479709	1.352529609791996	1.2417685702101229
8.394004282655247	1.0	1.3922778400199005	1.3252307377459982	1.1283730651358694	1.2829909954130279	1.0563845231291982	1.1412994791635185	1.0267899808982774	1.1676484506216365	1.3778742350672342	1.7316276161573605	1.0	1.3110965198380402	1.0419908211877693	1.8409077719297837	1.379576766109909	1.2478760435556202
8.408279800142756	1.0	1.3889855472883896	1.3222171946710317	1.1186451977758556	1.263379792620122	1.0749678138251972	1.156380812492758	1.016430245286581	1.1781647056722693	1.3994202117633296	1.752840853838023	1.0	1.2886095708633392	1.037389668007328	1.8352164610974728	1.3740947662122038	1.2612315252800947
8.422555317630264	1.0	1.3641125272016936	1.3073602584168067	1.1277329315782298	1.252964388570653	1.0863026290879068	1.1477826772840483	1.0270023849255774	1.1914061223949401	1.426135500306744	1.7491560061383173	1.0	1.2930682203693695	1.0376972980268473	1.8611050644359568	1.3655104526757997	1.2481992648559357
8.436830835117775	1.0	1.3686227025216295	1.3076899656771324	1.1149212697143438	1.2555922178595447	1.0965315815222008	1.165899898300086	1.023282324223892	1.175350419974508	1.4399712291272388	1.74451695140041	1.0	1.29291893032676	1.0445622803151018	1.850617685818053	1.3717147817719102	1.2712851355658799
8.451106352605283	1.0	1.3495460667783523	1.295101244583952	1.103223620254085	1.258164970992416	1.1028813433506708	1.1552393361201598	1.0116473887009956	1.1816750840322787	1.4357656527384752	1.7495811519124818	1.0	1.2957960962387745	1.040148251808581	1.862023997817517	1.3553107557745232	1.2930514630817067
8.465381870092791	1.0	1.3582250733360233	1.3035338385608828	1.1043578970776684	1.2600449264780538	1.0998572418849744	1.1491443881762065	1.0294006927479418	1.1676385652327945	1.4082206448694659	1.7462294159620115	1.0	1.2867111993408773	1.0221929992977616	1.839838182247417	1.3531210713891304	1.3156924913130417
8.4796573875803	1.0	1.372481077534927	1.2855789653584626	1.0891931103357908	1.2535201188637757	1.1050664150590197	1.1422345248660544	1.021446778386247	1.1722349619156678	1.420550638495024	1.7516796341565803	1.0	1.2851996725754704	1.0073371895277319	1.825358670978635	1.3390677475335413	1.3435220585058745
8.49393290506781	1.0	1.3627357450425648	1.2890987193148482	1.0876020051563748	1.2480414718364723	1.1007398417670415	1.1434886477282569	1.0254860309337523	1.1657069519898553	1.4062040057884833	1.7272911821246384	1.0	1.2793659866562477	1.018896316274005	1.8057625427847932	1.3506587760526456	1.352864585347236
8.508208422555319	1.0	1.379438852205836	1.2900851823180344	1.0716652141974694	1.2645529901594925	1.111905532604802	1.1573531538772164	1.0307030778731476	1.1718859931035268	1.3927125936329807	1.7091756219723009	1.0	1.3013969126108775	1.0435094257503503	1.8151074956709996	1.3306454703124766	1.3244402734365301
8.522483940042827	1.0	1.347242536706124	1.3075754591027517	1.079682135986228	1.2489181743511863	1.1179297379922433	1.1717026889581983	1.0257331989920615	1.174001505333605	1.4061655553359889	1.7156188364431055	1.0	1.2920073850518385	1.045020529401769	1.7828952128887532	1.3533640966389608	1.3350158201591358
8.536759457530337	1.0	1.3393426680733136	1.317648368051747	1.0938878650258954	1.25252340072837	1.105274488639526	1.185975104145955	1.0168855001628232	1.1852293766847806	1.385127527066266	1.7363755221074313	1.0	1.2695505420142958	1.0205346276883822	1.798989728123248	1.3441388395067875	1.333465406547616
8.551034975017846	1.0	1.3590877958954297	1.3187658484995408	1.0834396220175302	1.253812464026124	1.1050857884252268	1.1817425831298032	1.0197968632743488	1.1741274225768807	1.3576710571978896	1.721831816567946	1.0	1.2680147265479123	1.0106662465584337	1.7895355600213425	1.3614911236448752	1.3018835347697624
8.565310492505354	1.0	1.3512595552102378	1.318040323922435	1.091152088846665	1.2502532211960835	1.1002022885335951	1.1706554544555199	1.0294768186096872	1.1717846187750696	1.3667460500975996	1.7144091268580075	1.0	1.268633785756216	1.000600817053413	1.8140876140242397	1.3852636085128787	1.3281577210000128
8.579586009992862	1.0	1.3499320075889711	1.3169613698684925	1.096912568157644	1.2367430524459702	1.0979254493952757	1.1660316097663526	1.0223788622135932	1.1535625230973454	1.3545327318965288	1.691896446799329	1.0	1.2900739712775557	1.0279484483466983	1.8009003578269802	1.4012709929966836	1.3462905479976361
8.593861527480373	1.0	1.3409215437949453	1.3200105114789122	1.0954469103588647	1.2447732582549338	1.093415847004752	1.179488590728464	1.0233247410277537	1.1662081938809379	1.373912286823066	1.6595199491046237	1.0	1.2938730714130249	1.0378702398966841	1.7948352042646976	1.412338414813239	1.3459905872674351
8.608137044967881	1.0	1.3369614500495155	1.3344891259668012	1.096193719396864	1.2535672915935598	1.0881495860955854	1.1831464095622333	1.030219032509187	1.1711711772031512	1.363720420493244	1.657318225039553	1.0	1.291203964155603	1.0436560391165304	1.7818440219013438	1.4051553659359577	1.3709637956911935
8.62241256245539	1.0	1.3333005271634177	1.32611727620741	1.1078897855370078	1.2717531473223624	1.0837391488352233	1.1640943899030083	1.030838736050992	1.149231025303539	1.3416071565083316	1.628779518099001	1.0	1.3102714758483822	1.0283483950313934	1.7693428564753861	1.4327333470287207	1.3499204533384914
8.636688079942898	1.0	1.3523021659152519	1.311959674710713	1.1133122643419233	1.2528878142248485	1.103076304738105	1.1475561121654412	1.0231672622583285	1.1717194324720435	1.3639996132437848	1.5968911464423268	1.0	1.3396239481468437	1.0196546478526565	1.7464011467606089	1.447177163482784	1.3777206653041358
8.650963597430408	1.0	1.3375218967315528	1.3091217521231528	1.1237645936590142	1.2403061320351607	1.1026151273574825	1.1374101570883057	1.043062763644753	1.1688963261646086	1.3576227163598253	1.575056291251114	1.0	1.3257000567133685	1.019575799768722	1.7335595787382632	1.4608977551279279	1.3733164943390044
8.665239114917917	1.0	1.3126684260967398	1.3166967211564806	1.1273235799261376	1.2507497511942416	1.0954717353541064	1.136454892584109	1.0243990078321439	1.164946261956517	1.3642343605542917	1.5486167037688308	1.0	1.344746380372904	1.0473787664099896	1.7615859158221758	1.4894180542348772	1.3909478509982263
8.679514632405425	1.0	1.3007911355812642	1.3014452424052092	1.1272688769020538	1.2450232639429817	1.0994065718889567	1.1388933231817928	1.009622164001848	1.1805438968994089	1.3520306133616955	1.534340584199489	1.0	1.3715779869667888	1.0672361928761307	1.7345042382376286	1.4642232294751358	1.3856066330794692
8.693790149892935	1.0	1.2886511933972598	1.308165648616402	1.1263719794416283	1.2513602914049566	1.103521964159731	1.1333727277908199	1.0061557511624208	1.1598880135653487	1.356254226535762	1.5412605577019716	1.0	1.4010286729688843	1.090450430242067	1.702657514697923	1.464361946366638	1.40824866068831
8.708065667380444	1.0	1.2735145714662994	1.3109546255733966	1.132019322811123	1.2366733529250586	1.0955061563929887	1.1226708278296849	1.0030104099439694	1.15832106926559	1.3503495544614328	1.509592065448996	1.0	1.4101520900433933	1.0976244751106474	1.713264217185257	1.4577840152682202	1.4039061338445737
8.722341184867952	1.0	1.288092002333177	1.3182586492085653	1.145057308775833	1.247664143879753	1.10344479928327	1.1349703411756522	1.0124857536090535	1.1778747164772116	1.364547888302639	1.531811753216658	1.0	1.4019978585497996	1.0814705716670574	1.7123613199749834	1.4518661955707468	1.404696225206738
8.73661670235546	1.0	1.295307179229708	1.3132145656307403	1.1548075384813956	1.2358813246021523	1.0932285100441572	1.132463616172666	1.0216972130857904	1.1820704301881495	1.3674687496617117	1.5216427566001691	1.0	1.4277429497448457	1.0521764237683564	1.7231587837654223	1.4724701021254347	1.3928884810457731
8.75089221984297	1.0	1.2831486998281343	1.3083746767484266	1.1412960405732084	1.2466795559897452	1.0895680675754118	1.1356272658217037	1.0245018688719247	1.1817688119760426	1.363978654024465	1.5288481056794976	1.0	1.424761857629653	1.0441635877633504	1.72266289394968	1.452278155381228	1.3975237760015535
8.76516773733048	1.0	1.2876590624799908	1.2993053488323463	1.15614539677733	1.2550064181773826	1.0969888129651082	1.1365282699135753	1.0208463717380225	1.1751364482754239	1.3664590304260689	1.5286310022372303	1.0	1.4238967198430437	1.019767949404682	1.6997064276646876	1.428525451435997	1.4142774098305746
8.779443254817988	1.0	1.283706865225727	1.306790309752138	1.1550559946005392	1.2632619978309905	1.1003820609486543	1.1437999394134661	1.0311550189784522	1.1803764406169805	1.358703590092682	1.5394497715267703	1.0	1.4528176839090792	1.0410197759692528	1.7076887143372983	1.415763923549481	1.4148317391997323
8.793718772305496	1.0	1.2839058057403148	1.3063562583240165	1.149466445858185	1.2491800384623657	1.09843522360702	1.1413984520892735	1.0510030428704922	1.1698108193241705	1.3403172509182786	1.5287095517858096	1.0	1.4785910961857391	1.0409556833485119	1.7018993120450245	1.4413912132058382	1.3929699482712747
8.807994289793006	1.0	1.2692640596804683	1.3143556458643093	1.165816003076734	1.2364637126819198	1.0862129550996868	1.1286908397296462	1.0698365281451776	1.1612286966851342	1.3416056125308935	1.517164452388453	1.0	1.4514250398341475	1.0360287897334435	1.7158548878876296	1.4615635027938358	1.3802123711425482
8.822269807280515	1.0	1.2391592668864593	1.2985932227128303	1.1670490918646599	1.232018558296191	1.0930273726972803	1.1416318352659025	1.063154129172452	1.1463521189884518	1.3358860151727812	1.5319269017890447	1.0	1.4613771422836337	1.0658369818424727	1.697313736646103	1.4805534322696459	1.4078064539606348
8.836545324768023	1.0	1.2264789938387206	1.3098061698067236	1.1682261874697075	1.2292679725305176	1.0886062332584625	1.1580770855744893	1.0726372682325125	1.151058861227944	1.3324055175017662	1.5020766537004857	1.0	1.4548295922010845	1.0562866427999134	1.6963551095756935	1.4581167545586644	1.42010470344549
8.850820842255533	1.0	1.1986739856532276	1.308370319663413	1.1517562983047505	1.2369068286571128	1.0821723145258109	1.166107279316127	1.0743442628076267	1.1528856207356615	1.3430417235354168	1.502487744578652	1.0	1.4246525389243572	1.0340388169713657	1.7127132449390166	1.4443671309461772	1.4058939302956945
8.865096359743042	1.0	1.202329083406162	1.3077903690521206	1.154698542610037	1.2480557404823462	1.0626013712593263	1.1816378153027696	1.058579439452165	1.1319336217316085	1.3523710631262091	1.5240744082235138	1.0	1.438595734379236	1.03164138142576	1.683770213768986	1.4683805845020736	1.422217315850789
8.87937187723055	1.0	1.2045121970449952	1.3097745216467571	1.157419515663212	1.2657885541795642	1.0488221432532	1.1674576062412836	1.0678739659987906	1.117880251994117	1.336542255486095	1.5116324281214046	1.0	1.4605909894311304	1.0349475238934533	1.7119252467610981	1.4474500733459628	1.395579038273388
8.893647394718059	1.0	1.2060388642951216	1.3154608808750317	1.1699017631867694	1.2650903182723225	1.0593794827616776	1.1638817323223427	1.071288122863877	1.1103361218933165	1.3447385033426145	1.4953260077188042	1.0	1.4727347019390857	1.0639799528917668	1.689827006887882	1.4526752056434467	1.4049164574674866
8.907922912205569	1.0	1.202763169157557	1.3202169946336253	1.1813774416122005	1.2791614140381606	1.065386365042594	1.1699038691337693	1.0623337332061944	1.1240135505130018	1.3553713446107762	1.4709744190181842	1.0	1.461412371188611	1.0340930575757918	1.70042388181243	1.4599527851009269	1.3970023236333766
8.922198429693077	1.0	1.1929653493563523	1.3062703156562039	1.1860738610478756	1.2732719229891156	1.051816747223376	1.1704496959090898	1.067179705992317	1.1240107815197895	1.335268108474033	1.4464599223052201	1.0	1.4479865307947937	1.0169183695473956	1.7060638915219228	1.4470072967465097	1.3831763365659302
8.936473947180586	1.0	1.2055338344941333	1.3043440393490808	1.193732491917695	1.2724518807400667	1.0546260235594265	1.1645372384247	1.0493588359949124	1.1180837223117082	1.3506536672163145	1.4372216654087666	1.0	1.453361645688274	1.0227147374238998	1.6947472984521799	1.4241984154278455	1.3997611932958938
8.950749464668094	1.0	1.2118956122389195	1.294300936731993	1.2081831090834063	1.2562452762184306	1.0571251214888322	1.1731240244825833	1.04187053031665	1.1332199821150104	1.3626771724716435	1.4574764811892162	1.0	1.462632800535004	1.030799626878374	1.697418326401184	1.4075500224083783	1.4185208560734295
8.965024982155605	1.0	1.2148145292732293	1.308465972924995	1.1909304392224074	1.2742474823596064	1.050260160781334	1.172031266719478	1.0321867218247835	1.1198700871325618	1.3491068071351768	1.4492404886741512	1.0	1.4567478782400145	1.0215324562546069	1.695333938142265	1.3867948560797982	1.3879614982251494
8.979300499643113	1.0	1.2111892365426606	1.2971529360639333	1.1955699680433383	1.2716829123027709	1.0538623256218762	1.153933104295669	1.0264915439423292	1.1091137879121016	1.340220364905241	1.4428629604201264	1.0	1.4619297751008333	1.0355876808300435	1.684387860934116	1.3906999940465123	1.393588167757768
8.993576017130621	1.0	1.2024200547954502	1.3125670519663353	1.1930722086262184	1.2698701647996884	1.0472196912877416	1.1634187341195523	1.0230998048849478	1.1011738714879853	1.338336978056416	1.4394543824471455	1.0	1.4424940959190322	1.0402395989283817	1.7005173771022322	1.385982023220887	1.382727197608847
9.007851534618132	1.0	1.1730070526040937	1.3089681097406332	1.1890933899587155	1.2666761778685562	1.0549239617117991	1.1668524595622984	1.027369601147429	1.1155916847307803	1.3532437284399794	1.436632466417683	1.0	1.4418897036289215	1.0197469936301986	1.7162441352654687	1.3861913223912834	1.3949216885057245
9.02212705210564	1.0	1.2017151884202961	1.2988240287428243	1.1744942522173318	1.2712775176917892	1.0539606939775563	1.1593362603154325	1.0226954385796705	1.1268246483808628	1.3417397534344544	1.4421451429441308	1.0	1.445989145851782	1.0348744756070503	1.7018788298123182	1.390314778685577	1.3678343851437487
9.036402569593148	1.0	1.2041172969948928	1.2922114102366802	1.173448895996133	1.2742942861062598	1.0582165158510872	1.1678403806474533	1.0208972599702306	1.1246875014779307	1.3472015829835942	1.442595817599253	1.0	1.4500933797339703	1.0200026866461511	1.6892095850806519	1.3767445527757758	1.3794396272536518
9.050678087080657	1.0	1.2098885713630345	1.298661364936774	1.1831280252102983	1.2721294001962509	1.0578344109802813	1.168515982482526	1.0227635181013128	1.1075246147872673	1.347497233530045	1.4547194471324874	1.0	1.4594619952263383	1.0346375946238748	1.6997656495202307	1.3679477210719717	1.39328057493448
9.064953604568167	1.0	1.216257867574837	1.282760086243107	1.1790924103153149	1.2800971572805833	1.065098189475991	1.1751640611884453	1.0196846846218053	1.120976935142831	1.3464452731769765	1.478486265986818	1.0	1.470128446509321	1.0451911874728514	1.6843583747433217	1.390010650728827	1.3992358503227493
9.079229122055676	1.0	1.210677826562961	1.292746101290273	1.178411647269064	1.2740684030119793	1.0621112250173976	1.161981184750179	1.0170601874236025	1.1306133480710616	1.3446620692719393	1.4511910105653965	1.0	1.461062494115704	1.0285284901330236	1.6744484571181943	1.3967960796853602	1.3933229746873375
9.093504639543184	1.0	1.2124756783876127	1.276189315604753	1.1858992880766108	1.2639115214622372	1.0514095690365288	1.1653201557250286	1.022853412310466	1.1133568276069201	1.3324425950454086	1.4373419571493682	1.0	1.4538600132446553	1.0574018007496808	1.689209920523985	1.3958239404962225	1.3987374988956662
9.107780157030692	1.0	1.2078776934832482	1.2678501923520555	1.202245149744353	1.2693658254721256	1.048910277703087	1.1622463563216878	1.031478363523259	1.1021844061311352	1.3186202210357072	1.4351851873214458	1.0	1.474831105660491	1.0685057337650163	1.6847765383557007	1.3910121657143262	1.393656874372736
9.122055674518203	1.0	1.203587224275747	1.27582371622047	1.2173203081034456	1.2683981864934597	1.0464825109704352	1.162839716699728	1.0316969117599308	1.1183966803799739	1.3319662359157973	1.4226606918267195	1.0	1.465586514462672	1.040412244242291	1.6772217489526209	1.4134665967130418	1.4220101765132442
9.136331192005711	1.0	1.2115449360551742	1.2917046111566373	1.219351295644739	1.2792905275405246	1.0633590817135268	1.1688996735683392	1.041150081185916	1.1155432091844497	1.3081466850660624	1.4142867173590175	1.0	1.4436440860973652	1.065475183380873	1.680796045882961	1.3943706846813282	1.44585163670871
9.15060670949322	1.0	1.2351416659642784	1.3003756791618313	1.2202242697167633	1.2733554464406274	1.0542679288071108	1.1674219381208677	1.0285935859281405	1.1155433944430317	1.287580095583365	1.4362582260545496	1.0	1.4642112911007905	1.0842484400868522	1.6831199669185302	1.409988045150567	1.4662629020740534
9.16488222698073	1.0	1.2627163164782353	1.294743991268175	1.2287394610581712	1.2860306716194136	1.0623578238123563	1.1717844249046978	1.017461416378412	1.1223409966544782	1.2898336526568763	1.4449541963783654	1.0	1.4518645410156565	1.0865058619501269	1.6843534467864871	1.432631350918742	1.4494637996293531
9.179157744468238	1.0	1.2777787666020743	1.287440863883429	1.2417090697277056	1.2821998148032852	1.067168968367687	1.1753460682621948	1.0076138232366245	1.1254705066483455	1.3096264495751344	1.4212451036685536	1.0	1.4482854190589576	1.0749970792319292	1.6789641701577338	1.4300388116620704	1.4405350465728481
9.193433261955747	1.0	1.2706194921060971	1.3018993637728289	1.2248171013134515	1.2702130127656566	1.0536934848008066	1.1802962513682393	1.0057038129266598	1.1092756323263493	1.2896070871274241	1.4279962724666773	1.0	1.4768990001495557	1.052979031736569	1.697941760737955	1.4293229813101442	1.4159814117932341
9.207708779443255	1.0	1.2619736591735415	1.2929864131590931	1.2093583334868583	1.2743192315987606	1.0570267402452622	1.1717341185773804	1.0082288491350981	1.1126738953315034	1.2843415393986704	1.4138511077013378	1.0	1.501627648240997	1.0407098022982708	1.7216345567880706	1.4427245924769174	1.3939250712005535
9.221984296930765	1.0	1.2424296932231866	1.2758740143340033	1.2211660046573223	1.2643178157257775	1.0448554707621216	1.160031722068285	1.0257439092205258	1.101091588046656	1.274636043844695	1.3845770280670306	1.0	1.5146409759263917	1.0667797277743638	1.7082408381219725	1.4498464994734728	1.3938930617688712
9.236259814418274	1.0	1.2597714750030748	1.2866219069870803	1.2129326980253263	1.270262038814848	1.0298064244718157	1.1712343440574626	1.0205991234233263	1.109022088369299	1.28462906591515	1.3877376476250713	1.0	1.5059023358980221	1.072523623002314	1.7332104226847411	1.448159539529565	1.3790256540344168
9.250535331905782	1.0	1.2546297368456771	1.2996542205522021	1.2225145412424911	1.269169375222209	1.0152016989058974	1.18762173346635	1.020490720470265	1.1262571540682957	1.2751854417048796	1.384782899335285	1.0	1.5028630337837252	1.086982142269277	1.7268752009254427	1.418967982756182	1.3534572467575978
9.26481084939329	1.0	1.2585583832098064	1.3079826105765684	1.236085656902998	1.2703512290170003	1.0238943838483332	1.2026336668266555	1.0235799769818028	1.1118838233034791	1.287302879025829	1.3845502882272238	1.0	1.500100162391167	1.0837903342571968	1.7316022764847747	1.4111847494566887	1.3734469217624568
9.2790863668808	1.0	1.2447396967188378	1.3211925446804091	1.2409461557723758	1.268090676895987	1.0227914938146812	1.2046750896477074	1.0084199155178366	1.121787023699748	1.2931402367754568	1.3859879346982056	1.0	1.4931059075007032	1.1126891664436809	1.7301193139966609	1.3963014721657947	1.3701601693009513
9.29336188436831	1.0	1.2649664199198094	1.323165281208948	1.2458676484438147	1.2685771292213397	1.0175918759823601	1.1997094015367773	1.021848802403898	1.1112754939476366	1.291594958966709	1.3764886417417883	1.0	1.5075130212632155	1.1041048923725565	1.7121596227852505	1.4220350903606775	1.3469392518526702
9.307637401855818	1.0	1.2693654516382837	1.3249344948761366	1.2346112606003132	1.2538536885192517	1.0360945066183158	1.202661080772586	1.017242245810863	1.122184572046826	1.2679676253938414	1.374945078589627	1.0	1.5193052839417143	1.1068294674736059	1.705137286075474	1.4486158646460874	1.337421542301004
9.321912919343328	1.0	1.2667610980547677	1.3130279194247028	1.2340428626165316	1.2675820004553033	1.0494786169662402	1.1939957828264987	1.0201219702517346	1.1213868271418357	1.2736967211662016	1.381933408580055	1.0	1.5445869550186098	1.083430535313914	1.7291172363597531	1.4695773066251134	1.3224679020811883
9.336188436830836	1.0	1.2615682048232948	1.324113733585005	1.2459256712703553	1.266862580228762	1.0658609059665443	1.2118499492429904	1.0186764648479474	1.1132112261967695	1.292577902828235	1.3842772279041218	1.0	1.534069558743887	1.0810048474050937	1.7364180519659038	1.4483745583180871	1.3214916982993299
9.350463954318345	1.0	1.2527096486420193	1.3167528225634928	1.24082238809526	1.270264236000374	1.056826142699068	1.222245364283328	1.012096065709777	1.1089307670580264	1.288789173931151	1.3794337264212526	1.0	1.5398142035479672	1.1035703011954971	1.7630565516545125	1.434116891700895	1.333029854718775
9.364739471805853	1.0	1.2515499751216546	1.3249554680802471	1.2410767510503176	1.2623773485026448	1.0611178670957233	1.2058018533050179	1.0108020884947824	1.116914968786131	1.2644803085224576	1.370912524354667	1.0	1.5543933671787713	1.1025212051907234	1.7867584615051806	1.4488853574095764	1.3594687077034642
9.379014989293363	1.0	1.2696381841818065	1.3352808280178263	1.230228973022536	1.2506934697778007	1.0542718471193468	1.2049648040463377	1.0070417107835306	1.1342273448745988	1.255735520404744	1.3962761196708176	1.0	1.5350498704593938	1.1265632802258152	1.8010063883763747	1.475409718254858	1.3664870215743945
9.393290506780872	1.0	1.2936870654741779	1.321765377952865	1.2408868026993531	1.2595130990812071	1.059942420160768	1.2011814328194972	1.0224183873244355	1.1304407606005415	1.2341401845324356	1.3809318963859107	1.0	1.5458826450742684	1.1249586729268082	1.8191779182493455	1.4676051154590088	1.376383199552355
9.40756602426838	1.0	1.3096696364175957	1.3207162152265024	1.2463689886015208	1.2592763406064207	1.0506761685441386	1.189903929216783	1.0226949303000668	1.1442805874273627	1.2309108100980488	1.370751718996342	1.0	1.5557976284853692	1.1413294577365345	1.8337378983588994	1.4952641523332952	1.3697274326588051
9.421841541755889	1.0	1.2985174655462302	1.3316156380737971	1.2549761083275015	1.253862531853914	1.041536756170788	1.1751968160698603	1.0064634685653433	1.1441406592608023	1.2052466662589378	1.367425677748475	1.0	1.5581772328769228	1.150521808890345	1.80736590558345	1.5054585306477604	1.345768840652643
9.436117059243399	1.0	1.3011970081571402	1.329174548483112	1.2484508694692455	1.2576464201916062	1.0248963477181556	1.1900202975931526	1.004116785136698	1.14762643812405	1.1815779009298921	1.3791310883748722	1.0	1.554293389243672	1.165093719406344	1.8141645131049546	1.4964822616362963	1.3342448849812962
9.450392576730907	1.0	1.2980528000360358	1.3199022626841004	1.243701991460604	1.2668804458913658	1.0260131599502473	1.202361532424849	1.0064534838433623	1.1556615378458956	1.173395698904572	1.3809035052630394	1.0	1.534923843842757	1.1790003164317688	1.8197990854206152	1.4837472309181567	1.3169343751592955
9.464668094218416	1.0	1.310120268452571	1.3210540873561913	1.2366763176500923	1.2646208982775784	1.026443868081615	1.202942922677515	1.0147587650757586	1.159158368946004	1.1828066443992153	1.3900572674837346	1.0	1.5321662163294492	1.1899357373914858	1.8437475743276122	1.4905803712458017	1.2959478717632662
9.478943611705926	1.0	1.3251300891147668	1.3358813385569501	1.2355167140362195	1.264291440313457	1.022023495737805	1.1909171465479738	1.016218980177327	1.159413536703486	1.1899911528918743	1.3810366950441655	1.0	1.5369012464781235	1.2055497714669852	1.8629870210023056	1.4891419522276466	1.2787704211604158
9.493219129193434	1.0	1.3087662813288397	1.321363648496436	1.2322089834544792	1.2703663524405764	1.0278004929884954	1.1972555756870844	1.0069110934346561	1.1700840715903178	1.1745168716234673	1.3608593639905084	1.0	1.5355661296295198	1.1955735274492882	1.8870923348130066	1.4764796121715689	1.2950618550205786
9.507494646680943	1.0	1.3249787031195803	1.3110412450210478	1.2475414383732129	1.2662132061559879	1.0153309554610208	1.1910135309200938	1.0195819989448776	1.189646651071883	1.1693216143410683	1.3347893063495704	1.0	1.5388877264432068	1.1819887997661493	1.896991882265397	1.4791713297257694	1.3002045256364474
9.521770164168451	1.0	1.3151382370828626	1.2959272844397942	1.237133191749487	1.2618362867280246	1.0156968655870158	1.1847327940152912	1.001498512498258	1.1919287539141452	1.1703669180392624	1.3123696311123672	1.0	1.5484030958379134	1.2075505109591291	1.8961472240569264	1.4799885775592085	1.3096236093114124
9.536045681655962	1.0	1.3117763621077325	1.286571073855964	1.2442295230661076	1.24950603194744	1.0118547575599994	1.193065386636333	1.0091199968095514	1.1997601605561614	1.177304360656584	1.3049949705495434	1.0	1.524750952912965	1.2208557801184878	1.9074926974272965	1.4641117416763243	1.2883536300757528
9.55032119914347	1.0	1.2844371425854768	1.2752417539433514	1.2577551767955626	1.2649630875584341	1.0257568817290816	1.2022199388699175	1.0025282412566974	1.2006043796149612	1.1789107655383737	1.3195210055893027	1.0	1.5339593465817214	1.204791901822799	1.9291094184746602	1.4385722510761263	1.264312383639417
9.564596716630978	1.0	1.2625796602552182	1.289174170557528	1.2690620315879289	1.260213159893593	1.015087474444357	1.1876188732484887	1.016395918551836	1.1788478620801568	1.1784346511562935	1.3414782478800087	1.0	1.5516005399941886	1.2114137485679202	1.9430748707964265	1.4288568556091257	1.2553529805875465
9.578872234118487	1.0	1.25430226558572	1.3023088834701642	1.2662933155967548	1.2547393166834309	1.0130831275064411	1.178959632452254	1.0068568530975408	1.193983565346996	1.1629417931695256	1.3522771991154738	1.0	1.5555920015539417	1.2221468011192254	1.922996600162312	1.4339506267718571	1.2659176330691948
9.593147751605997	1.0	1.2308437746835295	1.3009884350337464	1.2544924584362054	1.2466348851384494	1.0017020593531671	1.1721022603844806	1.002434247194097	1.1877082687766585	1.1501113388562358	1.3466182882321607	1.0	1.579226228299	1.2481144314438954	1.942773318934281	1.4066135616596342	1.2491308159333019
9.607423269093506	1.0	1.2165174653648743	1.2969831965030265	1.250734004247541	1.2389250883448673	1.0106081925028012	1.1891322945501737	1.0022506230544044	1.1898449155671083	1.1632150358677062	1.3666605054889178	1.0	1.586549228971522	1.2620457360755877	1.9225982538364097	1.3859498779011497	1.2632945200188617
9.621698786581014	1.0	1.2294347139259685	1.2889653269228898	1.2465287709795692	1.2483034999358853	1.0134735787696996	1.1802803698845215	1.0102328206749147	1.1933989822621507	1.17584948394915	1.3714547226521936	1.0	1.5940845947383657	1.2578382478689742	1.9162212932391216	1.370987593798014	1.2632631870929425
9.635974304068524	1.0	1.2203458855580065	1.284350033596832	1.2578680245582552	1.2512443602212682	1.0151439570961365	1.187607993194075	1.015722703182697	1.205378966372733	1.1825743995089413	1.3683704420790646	1.0	1.5879695317646356	1.2520634059221478	1.9423995355744692	1.3617482929721278	1.2465071506412508
9.650249821556033	1.0	1.220044535984874	1.2743737451030208	1.2615950478128837	1.2352269440713048	1.0244262504334232	1.2000040330532473	1.0219793823875454	1.2148401875754322	1.1874265033471973	1.3474358344886168	1.0	1.5861778513111915	1.255884119557854	1.9391030886230545	1.3578864195006655	1.2450927225197481
9.664525339043541	1.0	1.2477031935991483	1.2874729687932098	1.26726190896905	1.2321261826830667	1.010788767273268	1.2037081604425095	1.0122082093594011	1.1930287512213957	1.1790855806132956	1.3462876569568927	1.0	1.5855232825321157	1.243715615141458	1.931247084661853	1.3446558686082324	1.2450951173419331
9.67880085653105	1.0	1.2382369177446335	1.2882709322876758	1.272837943098319	1.2182982611495528	1.0110976799229279	1.211879076184879	1.0151906307434786	1.1734998571166162	1.164098096574959	1.3621605059689994	1.0	1.5987862121828273	1.261390412791731	1.9132569140287403	1.320895099139803	1.2430682019525081
9.69307637401856	1.0	1.256387368455184	1.3027642945310534	1.266270788488559	1.2263132883516408	1.025485573485188	1.2081728284045998	1.0221584511795188	1.1548274338335762	1.178561984851788	1.3720131484438651	1.0	1.579587657766204	1.286485580794092	1.9252425298452378	1.3009763660271751	1.2509686121137524
9.707351891506068	1.0	1.231854647949882	1.3166345023145725	1.2749139873559514	1.223207372670048	1.0164336524574644	1.1967707505910021	1.021423133970188	1.144522049060764	1.1708712633035052	1.3668060183859172	1.0	1.570629845887319	1.29337049173887	1.9081581856710772	1.319863100319288	1.2679094205322536
9.721627408993577	1.0	1.2448329663099467	1.3158886477092284	1.2851271187487887	1.2149599515059089	1.002537232834223	1.1869884413371847	1.0252862968771066	1.1375851321587864	1.1610952727308386	1.393492612931059	1.0	1.5785893290071242	1.3193733888230592	1.9092753308960204	1.3110127661773197	1.2428034584147594
9.735902926481085	1.0	1.252379949952188	1.3174964822211064	1.2749412208792936	1.2075024535079482	1.0030307699617127	1.1803575319622401	1.0102733770471057	1.1445519023136557	1.1641278903157644	1.3702299280039594	1.0	1.587389269661875	1.312247384464537	1.8906779392046573	1.3205618047225633	1.2578466019207906
9.750178443968595	1.0	1.2547082252374415	1.304444787314072	1.2594477500854728	1.201608664342302	1.0136823333173082	1.163842320426896	1.018142150090451	1.1545801926377588	1.1871804637047052	1.362407331821445	1.0	1.6026230519534024	1.2996765654476703	1.9141106484911403	1.3154054531729606	1.2623609891252685
9.764453961456104	1.0	1.2573729521026236	1.3093856405018316	1.2461954150361612	1.1942392767123626	1.0242865138898827	1.1662081305343301	1.0210501343277267	1.1665684069518987	1.1838402032968711	1.3568069616396192	1.0	1.6281413423407358	1.2905024125034985	1.9336832635587902	1.2879484088340833	1.2821579328570718
9.778729478943612	1.0	1.2422887902177997	1.3078481445592574	1.256393761288016	1.196099073343055	1.023565920256573	1.1533529642341764	1.0246930258056142	1.1554607920241988	1.1798494897812706	1.3568735683735613	1.0	1.6318490249590383	1.3124735755946482	1.9316955034272314	1.3022951897721515	1.293524631228071
9.793004996431122	1.0	1.2497314787704925	1.31544999049064	1.2671371058169505	1.1905576466181969	1.0148132809419486	1.1535031503544182	1.0124803272939285	1.1432510856989868	1.1644010541310637	1.3394228607839984	1.0	1.6306173476831105	1.3370524839484812	1.9162038788794358	1.3084492464218531	1.2936855849402031
9.80728051391863	1.0	1.2361314085016128	1.312704382602699	1.2628776335852432	1.1877752858733355	1.0231694984621353	1.164872824153909	1.022288227129581	1.1450113570504783	1.1698814179254051	1.3338366880288453	1.0	1.6484029734144594	1.309178352489258	1.9025058569114377	1.3160508816710625	1.3020847939512326
9.82155603140614	1.0	1.234552316069257	1.2959429664160735	1.2740128416668475	1.1789087614329357	1.0154404097929481	1.1563051048552417	1.012913136487336	1.146806281494857	1.184035896644378	1.3550386168510222	1.0	1.6511716810701245	1.3127071124921663	1.8965758863961315	1.3139449329320412	1.2818733708087942
9.835831548893648	1.0	1.2335711699666891	1.2818532359077002	1.2604764498895706	1.181030164150618	1.0140993312127569	1.1567324473934693	1.0169231885714223	1.1497513894731248	1.1677489029170545	1.352239326318451	1.0	1.6338522245614668	1.3014186585324858	1.91903739858291	1.3220671326692486	1.3089701968664893
9.850107066381158	1.0	1.2556453611442981	1.2855936298726427	1.2549104293383917	1.1870927599239056	1.0174058340715664	1.1605188691500565	1.0223921712806154	1.1501294186443687	1.1668918893160523	1.3261614115410187	1.0	1.6172290614366283	1.2886346760354284	1.9298295974631805	1.318446781501636	1.2890065724048516
9.864382583868666	1.0	1.2563488797964883	1.284340481237664	1.2618964248184663	1.178962004081817	1.0082847625807272	1.1469673995062983	1.0140886276955705	1.1362559905522562	1.160485885710064	1.3042217166745256	1.0	1.6280404137189943	1.2986077749672942	1.908102754809807	1.3212177004451267	1.2969623284542495
9.878658101356175	1.0	1.254875528104277	1.2688026676230117	1.2601388147534143	1.1905947055424018	1.0047834647122378	1.1591752933653474	1.0197061505511507	1.1149545360346855	1.179624397927011	1.3138750133613193	1.0	1.609877031697061	1.2877177077749722	1.8996787368802321	1.2999651842383255	1.3217161134395696
9.892933618843683	1.0	1.2384505505851442	1.271702099874315	1.259007362370008	1.188130659412237	1.0096274553282374	1.1570294769977618	1.0088165102961846	1.1033084856820567	1.162923196785907	1.2894273888270995	1.0	1.6194338853046746	1.3039052300184137	1.899302416136025	1.3102798473746446	1.2994385856047475
9.907209136331193	1.0	1.26203360960906	1.2756030689588733	1.2551732359268506	1.1727344278570244	1.0165962848563963	1.150143774144686	1.0093434635058556	1.1078044693586189	1.1657496470668718	1.2995361804576189	1.0	1.6075608402351091	1.3112694027778324	1.9011861063467372	1.3058967321966788	1.2848694122494526
9.921484653818702	1.0	1.2496794980962658	1.2760670130224432	1.2511884265399311	1.1766200800627875	1.0125715245324671	1.1542395496000197	1.0190587176556531	1.1037191571124134	1.170387412340024	1.3046950858424802	1.0	1.6147471177675274	1.3325062297746868	1.9151063662755332	1.2884395303956881	1.2806705277515644
9.93576017130621	1.0	1.2635966667765306	1.28807270579492	1.2424622034528783	1.1646759075242432	1.0000788936566687	1.1440563369566408	1.016709013574131	1.1218641669370546	1.1516568168520753	1.3037313281362677	1.0	1.5956278387940492	1.3524279895786564	1.9281515963720235	1.311275010740869	1.2668881628872442
9.95003568879372	1.0	1.2872753996224464	1.2752340283451278	1.234363816111694	1.1761402485356978	1.0017788683511413	1.1541002138515704	1.006211314102398	1.1214867287720278	1.143654663676894	1.2942033985014005	1.0	1.5920167459889458	1.362413361848267	1.9399265175014362	1.3070480921350462	1.248855602692528
9.964311206281229	1.0	1.3097354493601103	1.2609416478517	1.2375445062816017	1.1833242070913064	1.0162632619177825	1.1546714571410575	1.0078511068616576	1.1134098023052834	1.127693516115726	1.3096849930567462	1.0	1.5849121121642633	1.3682869461370886	1.9458677471374772	1.317668436927841	1.2498107279035349
9.978586723768737	1.0	1.2937285494096784	1.2723809473331542	1.2222407613387838	1.180012225206311	1.0063318942654693	1.1553858880349979	1.02167052187447	1.0987675094580336	1.132111648933155	1.2950666609096046	1.0	1.6108955966380312	1.3412784805449127	1.945416298715564	1.3439761279045035	1.2433171973588686
9.992862241256246	1.0	1.2969767545759514	1.2687063182446134	1.2238521565186764	1.1769914830602342	1.01434048535226	1.146521273924483	1.023686891551387	1.1013473292053557	1.1109657402707636	1.289448056722203	1.0	1.6283674303863689	1.3557281663930376	1.935741331407375	1.3300012773506964	1.2358019700365033
