# Supplementary material for: Terahertz Spectroscopic Analysis of Lactose in Infant Formula: Implications for Detection and Quantification
Source: Molecules. 2022 Aug 8;27(15):5040. doi: 10.3390/molecules27155040 (PMC9370465; doi:10.3390/molecules27155040)
Supplement: Supplementary file 1 [file molecules-27-05040-s001.zip › data/set1_N2_1/frequency_domain/Ref_2.csv]

0.0	1.0962572409726306	-0.09625724097263055
0.014275517487508924	0.9916071586624746	0.00839284133752538
0.028551034975017847	1.1501375514508385	-0.1501375514508385
0.04282655246252677	1.0072363326362448	-0.007236332636244791
0.057102069950035694	1.107485043159728	-0.10748504315972807
0.07137758743754462	1.0213699246888537	-0.02136992468885368
0.08565310492505354	0.9566889963425873	0.043311003657412694
0.09992862241256247	0.9846057539547979	0.01539424604520212
0.11420413990007139	0.976434841323748	0.023565158676251974
0.12847965738758033	0.9949714023080474	0.00502859769195263
0.14275517487508924	0.9892094309583368	0.0107905690416632
0.15703069236259815	0.986412037801975	0.01358796219802505
0.17130620985010708	0.9871706838349029	0.012829316165097082
0.18558172733761602	0.9884173519459265	0.011582648054073497
0.19985724482512493	0.9937952037504405	0.006204796249559497
0.21413276231263384	0.9897548410688358	0.010245158931164178
0.22840827980014278	0.9863760606477572	0.01362393935224282
0.24268379728765171	0.9833364289648525	0.016663571035147484
0.25695931477516065	0.9852213784030768	0.014778621596923225
0.27123483226266953	0.9868312131003802	0.013168786899619755
0.28551034975017847	0.9869611056445091	0.013038894355490882
0.2997858672376874	0.9804315878318455	0.019568412168154525
0.3140613847251963	0.9773028768216191	0.022697123178380907
0.32833690221270523	0.9774173395556759	0.02258266044432411
0.34261241970021417	0.979341462793329	0.02065853720667099
0.3568879371877231	0.9798087627877267	0.02019123721227334
0.37116345467523204	0.979317092007314	0.020682907992686017
0.3854389721627409	0.9768496995591074	0.023150300440892613
0.39971448965024986	0.9748058465505418	0.02519415344945819
0.4139900071377588	0.9759096616617678	0.024090338338232153
0.4282655246252677	0.975847642548604	0.02415235745139599
0.4425410421127766	0.9752913279659213	0.02470867203407867
0.45681655960028555	0.9743720409353158	0.02562795906468418
0.4710920770877945	0.9718045995667056	0.028195400433294382
0.48536759457530343	0.9714776203908985	0.028522379609101534
0.4996431120628123	0.9720529607334492	0.027947039266550844
0.5139186295503213	0.9709583351681859	0.02904166483181414
0.5281941470378302	0.9702747610288341	0.029725238971165857
0.5424696645253391	0.969592111812116	0.03040788818788398
0.5567451820128481	0.9758470497590589	0.024152950240941107
0.5710206995003569	0.968876748792303	0.03112325120769699
0.5852962169878658	0.9680356754450012	0.03196432455499876
0.5995717344753748	0.9682221697427469	0.031777830257253115
0.6138472519628837	0.9678556421067203	0.03214435789327974
0.6281227694503926	0.9672617321704805	0.032738267829519496
0.6423982869379016	0.9671615006297576	0.03283849937024241
0.6566738044254105	0.967167829768289	0.03283217023171103
0.6709493219129194	0.9663863981356848	0.03361360186431517
0.6852248394004283	0.9657772557497482	0.034222744250251846
0.6995003568879372	0.9651929886298796	0.03480701137012043
0.7137758743754462	0.9641958052865671	0.03580419471343288
0.7280513918629551	0.9630570873757734	0.036942912624226554
0.7423269093504641	0.9620843386603518	0.03791566133964819
0.756602426837973	0.9647149107714986	0.035285089228501376
0.7708779443254818	0.9610356820483636	0.03896431795163635
0.7851534618129908	0.9605381581293485	0.03946184187065149
0.7994289793004997	0.9597188095824574	0.040281190417542634
0.8137044967880086	0.9587263766963887	0.041273623303611284
0.8279800142755176	0.9577879491724882	0.04221205082751178
0.8422555317630265	0.9568371182252932	0.04316288177470684
0.8565310492505354	0.9556098714762837	0.044390128523716266
0.8708065667380444	0.9552384605528341	0.04476153944716588
0.8850820842255532	0.9544329952099124	0.04556700479008757
0.8993576017130622	0.9528149672200322	0.04718503277996777
0.9136331192005711	0.9514383369943322	0.04856166300566778
0.92790863668808	0.9504710101617397	0.04952898983826026
0.942184154175589	0.9497097069904128	0.050290293009587206
0.9564596716630979	0.9491745325970283	0.05082546740297167
0.9707351891506069	0.9489514523264806	0.05104854767351941
0.9850107066381157	0.9494210531887289	0.050578946811271064
0.9992862241256246	0.9459099988198664	0.05409000118013363
1.0135617416131335	0.9444001455590525	0.055599854440947505
1.0278372591006426	0.943964527432839	0.056035472567161015
1.0421127765881515	0.942946458729875	0.05705354127012496
1.0563882940756604	0.9425777045104163	0.057422295489583663
1.0706638115631693	0.940809726201098	0.05919027379890196
1.0849393290506781	0.9399573354797821	0.06004266452021789
1.099214846538187	0.9621098682284932	0.037890131771506796
1.1134903640256961	0.9462888411530556	0.05371115884694444
1.127765881513205	0.9383193414235189	0.061680658576481084
1.1420413990007139	0.9377077512473345	0.06229224875266548
1.1563169164882228	0.9441756102908	0.055824389709200006
1.1705924339757316	0.9418369938634898	0.058163006136510154
1.1848679514632408	0.9340581041006425	0.0659418958993575
1.1991434689507496	0.9336790999659194	0.06632090003408064
1.2134189864382585	0.9359375599655363	0.06406244003446371
1.2276945039257674	0.9375951460058316	0.0624048539941684
1.2419700214132763	0.9298040251621852	0.07019597483781481
1.2562455389007852	0.9284225136126966	0.07157748638730344
1.2705210563882943	0.9272291736973451	0.07277082630265486
1.2847965738758031	0.925472059837234	0.07452794016276598
1.299072091363312	0.9249471064133299	0.07505289358667011
1.313347608850821	0.9244905650403193	0.07550943495968065
1.3276231263383298	0.92395533659997	0.07604466340003002
1.341898643825839	0.9215935466438441	0.07840645335615593
1.3561741613133478	0.9216230602980995	0.07837693970190052
1.3704496788008567	0.9204472389030434	0.07955276109695664
1.3847251962883655	0.9207293805693822	0.07927061943061775
1.3990007137758744	0.9203630840175346	0.07963691598246536
1.4132762312633835	0.937922945151366	0.06207705484863402
1.4275517487508924	0.9194033712109401	0.08059662878905993
1.4418272662384013	0.9167699249835128	0.08323007501648716
1.4561027837259102	0.9158308439541849	0.0841691560458151
1.470378301213419	0.9147442275003802	0.0852557724996198
1.4846538187009282	0.914138343148402	0.08586165685159797
1.498929336188437	0.9138590088925752	0.08614099110742479
1.513204853675946	0.911889639062892	0.088110360937108
1.5274803711634548	0.9119078082255946	0.08809219177440542
1.5417558886509637	0.9119010718937406	0.08809892810625941
1.5560314061384726	0.9090454803128426	0.0909545196871574
1.5703069236259817	0.9103312199986271	0.0896687800013729
1.5845824411134906	0.9091869064078898	0.0908130935921102
1.5988579586009994	0.9125057344750168	0.08749426552498318
1.6131334760885083	0.9063859982052074	0.09361400179479262
1.6274089935760172	0.9084681419484757	0.0915318580515243
1.6416845110635263	0.907604875367491	0.09239512463250898
1.6559600285510352	0.9196345740052749	0.08036542599472507
1.670235546038544	0.9731984486541123	0.026801551345887686
1.684511063526053	0.9081716639520612	0.09182833604793883
1.6987865810135618	0.9057997803879596	0.09420021961204039
1.7130620985010707	0.9327129604702231	0.06728703952977688
1.7273376159885798	0.9086450774662884	0.09135492253371158
1.7416131334760887	0.9030019579203277	0.09699804207967233
1.7558886509635976	0.9011756200015396	0.09882437999846039
1.7701641684511065	0.9021862257358514	0.09781377426414861
1.7844396859386153	0.8992353365037358	0.10076466349626423
1.7987152034261245	0.9090024821436556	0.09099751785634436
1.8129907209136333	0.8992516801190656	0.10074831988093436
1.8272662384011422	0.8957863829579443	0.10421361704205567
1.841541755888651	0.8936134906570915	0.1063865093429085
1.85581727337616	0.893186296703096	0.10681370329690398
1.870092790863669	0.9166656887548559	0.08333431124514412
1.884368308351178	0.8938491707768124	0.10615082922318764
1.8986438258386868	0.8934536254284214	0.10654637457157856
1.9129193433261957	0.8954406055147349	0.10455939448526508
1.9271948608137046	0.8966175251353573	0.10338247486464269
1.9414703783012137	0.8902542617640019	0.10974573823599809
1.9557458957887226	0.8888742974883365	0.11112570251166354
1.9700214132762315	0.8886365251910798	0.11136347480892017
1.9842969307637404	0.8869879229125278	0.11301207708747218
1.9985724482512492	0.8867921645210898	0.11320783547891022
2.012847965738758	0.8872022698280606	0.11279773017193939
2.027123483226267	0.885596407337477	0.11440359266252298
2.041399000713776	0.8949531067764311	0.10504689322356886
2.055674518201285	0.8823512152764117	0.1176487847235883
2.069950035688794	0.8876408311570354	0.1123591688429646
2.084225553176303	0.8853530090606838	0.11464699093931618
2.098501070663812	0.879667487361822	0.12033251263817801
2.1127765881513207	0.882667139081174	0.117332860918826
2.1270521056388296	0.8781806669254499	0.12181933307455006
2.1413276231263385	0.8786777841120175	0.12132221588798253
2.1556031406138474	0.879210736412545	0.12078926358745501
2.1698786581013563	0.9017017493933137	0.09829825060668629
2.184154175588865	0.8779796696124909	0.12202033038750915
2.198429693076374	0.9082280364492048	0.0917719635507952
2.2127052105638834	0.8781181317522759	0.12188186824772407
2.2269807280513922	0.8932676956519988	0.10673230434800118
2.241256245538901	0.8785265344819493	0.12147346551805072
2.25553176302641	0.8759671419619914	0.12403285803800856
2.269807280513919	0.8966977756677396	0.10330222433226044
2.2840827980014278	0.8735358951132433	0.12646410488675675
2.2983583154889367	0.8715609245838085	0.12843907541619148
2.3126338329764455	0.8782684611901402	0.12173153880985976
2.3269093504639544	0.8763298754647885	0.12367012453521153
2.3411848679514633	0.8847361942219921	0.11526380577800788
2.355460385438972	0.8729224126262557	0.1270775873737443
2.3697359029264815	0.8838558915021287	0.11614410849787127
2.3840114204139904	0.8782561854391233	0.12174381456087668
2.3982869379014993	0.8870637364320078	0.11293626356799225
2.412562455389008	0.8701386366413095	0.12986136335869047
2.426837972876517	0.8703640941271779	0.12963590587282214
2.441113490364026	0.8679054510320707	0.13209454896792927
2.455389007851535	0.8739040544654397	0.12609594553456027
2.4696645253390437	0.8798757460306338	0.12012425396936621
2.4839400428265526	0.8712032173686355	0.12879678263136451
2.4982155603140614	0.8615252359599095	0.13847476404009051
2.5124910778015703	0.8693365559870779	0.13066344401292207
2.5267665952890797	0.8658188542926007	0.13418114570739925
2.5410421127765885	0.8705532574831195	0.1294467425168805
2.5553176302640974	0.8658022814758615	0.13419771852413853
2.5695931477516063	0.8696294656418886	0.1303705343581114
2.583868665239115	0.8677027728251858	0.13229722717481418
2.598144182726624	0.8655489645174101	0.13445103548258985
2.612419700214133	0.8712060661700621	0.12879393382993787
2.626695217701642	0.8644984267505802	0.1355015732494198
2.6409707351891507	0.9791855183959313	0.020814481604068735
2.6552462526766596	0.8703255650216103	0.1296744349783897
2.669521770164169	0.8742788409239108	0.12572115907608916
2.683797287651678	0.8774757726598623	0.12252422734013768
2.6980728051391867	0.865442385775598	0.13455761422440204
2.7123483226266956	0.8504628897066389	0.14953711029336114
2.7266238401142044	0.8516026479367943	0.1483973520632057
2.7408993576017133	0.851771902288849	0.14822809771115097
2.755174875089222	0.8477876206031733	0.15221237939682675
2.769450392576731	0.9105335259998575	0.08946647400014252
2.78372591006424	0.8586635647312194	0.1413364352687806
2.798001427551749	0.8577950977571296	0.1422049022428704
2.8122769450392577	0.8631608241479674	0.13683917585203265
2.826552462526767	0.8291283274147182	0.1708716725852818
2.840827980014276	0.8423813796488904	0.15761862035110963
2.855103497501785	0.8464915862565043	0.15350841374349566
2.8693790149892937	0.81052762512154	0.18947237487846003
2.8836545324768026	0.8717368925519948	0.12826310744800518
2.8979300499643115	0.8630734998467754	0.1369265001532246
2.9122055674518204	0.8446196525865822	0.15538034741341777
2.9264810849393292	0.8293882281913781	0.17061177180862186
2.940756602426838	0.8454508682824594	0.1545491317175406
2.955032119914347	0.8309821705925429	0.16901782940745713
2.9693076374018563	0.8917362169100451	0.10826378308995488
2.983583154889365	0.8633012395091559	0.13669876049084406
2.997858672376874	0.8215670633252795	0.1784329366747205
3.012134189864383	0.8564316058243164	0.14356839417568357
3.026409707351892	0.8321471780384819	0.16785282196151807
3.0406852248394007	0.8488821798832984	0.1511178201167016
3.0549607423269096	0.8568024774124181	0.1431975225875819
3.0692362598144185	0.8110877715729533	0.1889122284270467
3.0835117773019274	0.8082373577781178	0.19176264222188222
3.0977872947894363	0.8352635024271288	0.16473649757287123
3.112062812276945	0.8453817038967267	0.15461829610327327
3.1263383297644545	0.8466337322090006	0.15336626779099938
3.1406138472519634	0.8753860886009415	0.12461391139905853
3.1548893647394722	0.8370908822514604	0.16290911774853956
3.169164882226981	0.9032940213067081	0.0967059786932919
3.18344039971449	0.8444190682766282	0.15558093172337184
3.197715917201999	0.7938158856932779	0.20618411430672212
3.2119914346895078	0.8158050183935383	0.18419498160646175
3.2262669521770166	0.8656361710393234	0.13436382896067656
3.2405424696645255	0.8902655209748447	0.10973447902515532
3.2548179871520344	0.8654539881556608	0.13454601184433923
3.2690935046395433	0.9002819923958267	0.09971800760417326
3.2833690221270526	0.8678546602731486	0.13214533972685139
3.2976445396145615	0.8413444470722049	0.1586555529277951
3.3119200571020704	0.8009890633167522	0.19901093668324776
3.3261955745895793	0.8364739152605879	0.1635260847394121
3.340471092077088	0.8747802457922771	0.1252197542077229
3.354746609564597	0.8223071820690091	0.1776928179309909
3.369022127052106	0.8146897788160427	0.18531022118395735
3.383297644539615	0.7428963319286631	0.2571036680713369
3.3975731620271237	0.863754672303108	0.13624532769689202
3.4118486795146326	0.8506567578185198	0.1493432421814802
3.4261241970021414	0.8259228654858588	0.1740771345141412
3.4403997144896508	0.8665692673592004	0.13343073264079963
3.4546752319771596	0.7814828050917817	0.2185171949082183
3.4689507494646685	0.7629573275330771	0.2370426724669229
3.4832262669521774	0.8286123716299185	0.17138762837008148
3.4975017844396863	0.8213398236286539	0.17866017637134612
3.511777301927195	0.7156043726928629	0.2843956273071371
3.526052819414704	0.8315446274444687	0.16845537255553134
3.540328336902213	0.9165104242488585	0.08348957575114146
3.554603854389722	0.7303440236333344	0.2696559763666656
3.5688793718772307	0.7629050277864542	0.2370949722135458
3.58315488936474	0.7538914426219208	0.24610855737807924
3.597430406852249	0.8185399716270527	0.18146002837294728
3.611705924339758	0.9387372246344025	0.061262775365597544
3.6259814418272667	0.7866500221346788	0.21334997786532117
3.6402569593147756	0.8721433140237407	0.12785668597625932
3.6545324768022844	0.7826651015482814	0.2173348984517186
3.6688079942897933	0.9029073113210428	0.09709268867895715
3.683083511777302	0.9642609759680031	0.03573902403199691
3.697359029264811	0.6570957798028191	0.3429042201971809
3.71163454675232	0.7004743814838055	0.2995256185161945
3.725910064239829	0.7323791174978774	0.26762088250212257
3.740185581727338	0.8899065702679706	0.1100934297320294
3.754461099214847	0.811113349979445	0.18888665002055505
3.768736616702356	0.8559415977301899	0.14405840226981015
3.783012134189865	0.6588341944497141	0.34116580555028586
3.7972876516773737	0.7786493583941152	0.2213506416058848
3.8115631691648826	0.9446285057593741	0.05537149424062593
3.8258386866523915	0.8762093054065765	0.12379069459342351
3.8401142041399003	0.8300245935929794	0.16997540640702058
3.8543897216274092	0.6616702594221375	0.33832974057786247
3.868665239114918	0.7150452367012318	0.28495476329876823
3.8829407566024274	0.8578976292365762	0.1421023707634238
3.8972162740899363	0.7952247483845558	0.2047752516154442
3.911491791577445	0.6720696493537383	0.32793035064626175
3.925767309064954	0.9432851177088538	0.056714882291146185
3.940042826552463	0.7428316539528528	0.2571683460471472
3.954318344039972	0.431433915958741	0.568566084041259
3.9685938615274807	1.104903231932466	-0.10490323193246609
3.9828693790149896	1.2847822335976395	-0.28478223359763954
3.9971448965024985	0.7798931265101668	0.22010687348983315
4.011420413990008	0.6245062812942781	0.3754937187057219
4.025695931477516	0.9226089746666991	0.07739102533330089
4.039971448965026	0.7889571557034882	0.21104284429651177
4.054246966452534	0.803696356056823	0.196303643943177
4.068522483940043	0.8733332127702963	0.1266667872297037
4.082798001427552	0.5562088722164047	0.4437911277835953
4.097073518915061	0.6139034684868309	0.38609653151316914
4.11134903640257	0.5383832281553382	0.46161677184466177
4.125624553890079	1.197336907481033	-0.19733690748103294
4.139900071377588	0.7583181010569686	0.24168189894303138
4.154175588865097	0.609893478408193	0.39010652159180703
4.168451106352606	1.0422655752614796	-0.04226557526147956
4.182726623840114	0.8662760170568772	0.13372398294312282
4.197002141327624	0.9432866516730651	0.056713348326934865
4.211277658815132	0.6348415776595268	0.36515842234047324
4.2255531763026415	0.9928337974027184	0.0071662025972816235
4.23982869379015	0.6046259217465569	0.39537407825344306
4.254104211277659	0.6362874404668935	0.36371255953310655
4.268379728765169	1.087679379434553	-0.08767937943455295
4.282655246252677	0.4321537732456211	0.5678462267543789
4.296930763740186	0.7829118610952418	0.2170881389047582
4.311206281227695	0.7797576713639003	0.22024232863609972
4.325481798715204	0.950839497864506	0.049160502135494055
4.3397573162027125	0.6223486269699645	0.3776513730300355
4.354032833690222	1.2030976083509424	-0.20309760835094237
4.36830835117773	0.6478030239808857	0.35219697601911426
4.38258386866524	1.0369751671999254	-0.03697516719992544
4.396859386152748	0.8645951468026734	0.13540485319732665
4.411134903640257	0.7062853581402291	0.2937146418597709
4.425410421127767	0.6535250277010721	0.3464749722989279
4.439685938615275	0.8563787235947263	0.14362127640527367
4.4539614561027845	1.1629879446600282	-0.1629879446600282
4.468236973590293	2.1901613439735352	-1.1901613439735352
4.482512491077802	0.696555055487672	0.30344494451232795
4.496788008565311	0.7037128748882627	0.29628712511173727
4.51106352605282	1.7262362093049277	-0.7262362093049277
4.5253390435403285	0.6451109026301792	0.35488909736982077
4.539614561027838	0.9484396335287382	0.05156036647126183
4.553890078515346	0.704923881275245	0.29507611872475503
4.5681655960028555	2.113647160801107	-1.113647160801107
4.582441113490365	0.7114271664351967	0.28857283356480334
4.596716630977873	0.8585092613465933	0.14149073865340667
4.610992148465383	0.9663144878944305	0.03368551210556947
4.625267665952891	0.513608156411163	0.486391843588837
4.6395431834404	0.8755737615426176	0.12442623845738243
4.653818700927909	1.3940034831361943	-0.39400348313619427
4.668094218415418	0.084090962611389	0.915909037388611
4.682369735902927	2.8597834655013776	-1.8597834655013776
4.696645253390436	0.7492996577588269	0.2507003422411731
4.710920770877944	0.4575618138721372	0.5424381861278629
4.725196288365454	1.1846909884392942	-0.1846909884392942
4.739471805852963	1.62747057465909	-0.6274705746590901
4.7537473233404715	0.7475212657942178	0.25247873420578215
4.768022840827981	0.9364343699087894	0.06356563009121063
4.782298358315489	1.1262533419635758	-0.12625334196357585
4.7965738758029985	0.3569936174145402	0.6430063825854597
4.810849393290507	0.9778857665906331	0.022114233409366912
4.825124910778016	0.3861191327930204	0.6138808672069795
4.839400428265525	0.8998110868244042	0.10018891317559575
4.853675945753034	1.0990326072257226	-0.0990326072257226
4.8679514632405425	1.5972698221722017	-0.5972698221722017
4.882226980728052	0.6259169318920381	0.3740830681079619
4.896502498215561	1.1016245114357586	-0.10162451143575857
4.91077801570307	0.8555282695722417	0.1444717304277583
4.925053533190579	0.4426537823919593	0.5573462176080407
4.939329050678087	0.395693965993995	0.604306034006005
4.953604568165597	0.3224877497124276	0.6775122502875723
4.967880085653105	0.8803924584230698	0.11960754157693021
4.9821556031406145	1.2619604098503494	-0.2619604098503494
4.996431120628123	0.8208064651273306	0.17919353487266942
5.010706638115632	3.858580977488965	-2.858580977488965
5.024982155603141	1.4812081544059772	-0.4812081544059772
5.03925767309065	0.753621822263909	0.24637817773609105
5.053533190578159	0.7006010660271664	0.29939893397283357
5.067808708065668	0.3026709023752877	0.6973290976247123
5.082084225553177	1.6742039766692507	-0.6742039766692507
5.0963597430406855	1.2460139789253464	-0.24601397892534638
5.110635260528195	1.6665742937415304	-0.6665742937415304
5.124910778015703	2.7173709531611614	-1.7173709531611614
5.139186295503213	2.0086780815405776	-1.0086780815405776
5.153461812990721	0.8978024342090984	0.10219756579090156
5.16773733047823	0.9823585965534636	0.01764140344653642
5.18201284796574	0.6756676220049078	0.3243323779950922
5.196288365453248	1.061143073721711	-0.061143073721710905
5.2105638829407575	0.30838478217032383	0.6916152178296762
5.224839400428266	4.6410465733525585	-3.6410465733525585
5.239114917915775	0.6277158667831032	0.3722841332168968
5.253390435403284	1.7341869988910905	-0.7341869988910905
5.267665952890793	1.2254016552549496	-0.2254016552549496
5.281941470378301	0.4687835804260006	0.5312164195739995
5.296216987865811	0.9626003334760971	0.03739966652390292
5.310492505353319	0.9592574426667045	0.04074255733329546
5.3247680228408285	0.4298909700627681	0.5701090299372319
5.339043540328338	0.7471774864064423	0.2528225135935577
5.353319057815846	1.1612060580160557	-0.1612060580160557
5.367594575303356	0.7822157297842771	0.21778427021572289
5.381870092790864	0.7875733264817392	0.21242667351826083
5.396145610278373	0.9247307210665621	0.07526927893343793
5.410421127765882	1.4897718540944542	-0.48977185409445423
5.424696645253391	0.9046207932025745	0.09537920679742551
5.4389721627409	1.5429103364448136	-0.5429103364448136
5.453247680228409	1.7941102524621997	-0.7941102524621997
5.467523197715917	0.29248801084963694	0.7075119891503631
5.481798715203427	0.7329617610147444	0.2670382389852556
5.496074232690936	0.4479880998865877	0.5520119001134123
5.510349750178444	0.48138558811892135	0.5186144118810787
5.524625267665954	1.1220377154068655	-0.12203771540686548
5.538900785153462	1.4539329709682611	-0.45393297096826113
5.5531763026409715	0.4113540402859402	0.5886459597140599
5.56745182012848	1.0132008512581023	-0.01320085125810233
5.581727337615989	0.8511845214131857	0.14881547858681432
5.596002855103498	1.768984966789648	-0.768984966789648
5.610278372591007	1.041740934016986	-0.041740934016986087
5.6245538900785155	1.206849655508455	-0.2068496555084549
5.638829407566025	1.0772153846732584	-0.07721538467325839
5.653104925053534	1.0613849629012935	-0.06138496290129347
5.667380442541043	1.846355217979565	-0.846355217979565
5.681655960028552	1.3833459607342495	-0.38334596073424954
5.69593147751606	0.5115912127007536	0.4884087872992464
5.71020699500357	1.9581396356030611	-0.9581396356030611
5.724482512491078	0.5399701405198161	0.46002985948018393
5.738758029978587	0.7123999337876566	0.28760006621234335
5.753033547466096	0.21899230954725735	0.7810076904527427
5.767309064953605	0.26762937092457556	0.7323706290754244
5.781584582441114	1.655064186300405	-0.655064186300405
5.795860099928623	13.079168327352233	-12.079168327352233
5.810135617416132	17.47854745046455	-16.47854745046455
5.824411134903641	3.1169702875912484	-2.1169702875912484
5.83868665239115	2.6984056641257426	-1.6984056641257426
5.8529621698786585	0.9763642409435762	0.02363575905642379
5.867237687366168	3.2319604633660908	-2.2319604633660908
5.881513204853676	0.8188447410975717	0.18115525890242834
5.895788722341186	1.8738870646649632	-0.8738870646649632
5.910064239828694	1.4214061067519315	-0.42140610675193146
5.924339757316203	0.41179365198532053	0.5882063480146795
5.938615274803713	0.6517122242577318	0.3482877757422682
5.952890792291221	2.170221183008854	-1.170221183008854
5.96716630977873	1.2450493196690617	-0.24504931966906174
5.981441827266239	1.4490436176982577	-0.44904361769825774
5.995717344753748	1.4835619302524083	-0.48356193025240835
6.009992862241257	0.38433624272321815	0.6156637572767818
6.024268379728766	3.1371903722609162	-2.1371903722609162
6.038543897216274	1.0196730453970186	-0.01967304539701864
6.052819414703784	3.4050942638456445	-2.4050942638456445
6.067094932191292	0.382747838157322	0.6172521618426781
6.0813704496788015	0.9011374519638572	0.0988625480361428
6.095645967166311	0.606199812963818	0.393800187036182
6.109921484653819	0.9824769684611712	0.017523031538828837
6.124197002141329	4.774353807900314	-3.7743538079003143
6.138472519628837	0.18488739407755586	0.8151126059224442
6.152748037116346	0.610605940741883	0.389394059258117
6.167023554603855	1.372230698224614	-0.37223069822461397
6.181299072091364	2.045639432320743	-1.0456394323207432
6.1955745895788725	1.2732055033605778	-0.2732055033605778
6.209850107066382	1.7016783212931397	-0.7016783212931397
6.22412562455389	0.9609871978526277	0.03901280214737235
6.2384011420414	3.0691391793841363	-2.0691391793841363
6.252676659528909	1.5273096712384637	-0.5273096712384637
6.266952177016417	0.6387445605474678	0.36125543945253225
6.281227694503927	2.1681278864697546	-1.1681278864697546
6.295503211991435	0.4638812117458866	0.5361187882541134
6.3097787294789445	1.2494679688956631	-0.24946796889566314
6.324054246966453	2.8062727624622053	-1.8062727624622053
6.338329764453962	1.433756915396772	-0.43375691539677197
6.352605281941471	1.1115611092769988	-0.1115611092769988
6.36688079942898	0.41161883751879524	0.5883811624812048
6.381156316916488	0.7790101153151768	0.22098988468482317
6.395431834403998	1.3615003514835862	-0.36150035148358617
6.409707351891507	0.36984170005132205	0.6301582999486779
6.4239828693790155	0.24034982476031758	0.7596501752396825
6.438258386866525	0.8775020960625084	0.1224979039374916
6.452533904354033	0.5157787818277874	0.48422121817221264
6.466809421841543	1.2685536121144263	-0.2685536121144263
6.481084939329051	0.1327712596822711	0.8672287403177289
6.49536045681656	0.2300984124898245	0.7699015875101756
6.509635974304069	0.4488288968621208	0.5511711031378792
6.523911491791578	1.7057324392391648	-0.7057324392391648
6.538187009279087	0.22746066358679645	0.7725393364132036
6.552462526766596	0.34648207501739897	0.6535179249826011
6.566738044254105	0.2658079791260666	0.7341920208739334
6.581013561741614	2.713935073816613	-1.713935073816613
6.595289079229123	1.4429869942776186	-0.44298699427761856
6.609564596716631	1.8704238749371183	-0.8704238749371183
6.623840114204141	1.378121162769214	-0.37812116276921404
6.638115631691649	0.47650914058844496	0.523490859411555
6.6523911491791585	0.5459411126102457	0.4540588873897543
6.666666666666667	0.8875878317957347	0.11241216820426525
6.680942184154176	0.9115595632340674	0.0884404367659326
6.695217701641685	5.521363054262449	-4.521363054262449
6.709493219129194	2.888608993053873	-1.888608993053873
6.723768736616703	0.14563359183714328	0.8543664081628567
6.738044254104212	6.410246185726666	-5.410246185726666
6.752319771591721	1.7897076415058382	-0.7897076415058382
6.76659528907923	2.119644838429232	-1.119644838429232
6.780870806566739	0.31096426604542343	0.6890357339545765
6.795146324054247	0.4715164339167803	0.5284835660832197
6.809421841541757	0.582508411084685	0.417491588915315
6.823697359029265	0.7253910012965115	0.27460899870348854
6.837972876516774	4.455910077854402	-3.4559100778544023
6.852248394004283	2.4139444334121998	-1.4139444334121998
6.866523911491792	0.5331221100037099	0.4668778899962901
6.8807994289793015	0.6813573618333958	0.3186426381666042
6.89507494646681	1.5126434969957192	-0.5126434969957192
6.909350463954319	1.088738365531464	-0.08873836553146397
6.923625981441828	1.265306212499671	-0.265306212499671
6.937901498929337	1.0444631621797897	-0.04446316217978974
6.9521770164168455	0.15032605808207353	0.8496739419179264
6.966452533904355	0.5276049201621742	0.4723950798378258
6.980728051391863	0.5019875581688097	0.4980124418311903
6.995003568879373	3.416786287716351	-2.416786287716351
7.009279086366882	1.390979792356206	-0.39097979235620595
7.02355460385439	0.8988751360862243	0.10112486391377573
7.0378301213419	0.8699988712369745	0.1300011287630255
7.052105638829408	0.7536629756145261	0.2463370243854739
7.066381156316917	5.03347367625301	-4.03347367625301
7.080656673804426	3.0344916789916883	-2.0344916789916883
7.094932191291935	0.2915650458208746	0.7084349541791254
7.109207708779444	0.6844819693676815	0.31551803063231854
7.123483226266953	1.7497423511484904	-0.7497423511484904
7.137758743754461	0.2631768848408364	0.7368231151591635
7.152034261241971	1.2397213350205527	-0.2397213350205527
7.16630977872948	0.35556979961152524	0.6444302003884748
7.1805852962169885	1.4683467161718615	-0.4683467161718615
7.194860813704498	0.8711938278703212	0.12880617212967882
7.209136331192006	1.155580071304361	-0.1555800713043609
7.223411848679516	2.6098737256061053	-1.6098737256061053
7.237687366167024	0.2385148078752964	0.7614851921247037
7.251962883654533	1.5440642322641747	-0.5440642322641747
7.266238401142042	0.9900163727971558	0.00998362720284418
7.280513918629551	0.10787244982627962	0.8921275501737204
7.2947894361170595	0.2763086176001987	0.7236913823998012
7.309064953604569	6.010716095996173	-5.010716095996173
7.323340471092078	0.39351984501580073	0.6064801549841993
7.337615988579587	0.8917770721157615	0.10822292788423848
7.351891506067096	0.38570214863922786	0.6142978513607722
7.366167023554604	1.1431605028135	-0.1431605028134999
7.380442541042114	0.5180005610670131	0.4819994389329869
7.394718058529622	0.9117846421509299	0.08821535784907009
7.4089935760171315	0.6726652744891587	0.3273347255108413
7.42326909350464	1.2059262257729506	-0.2059262257729506
7.437544610992149	1.0189891471501136	-0.018989147150113572
7.451820128479658	0.601382795928621	0.398617204071379
7.466095645967167	0.09687648370359275	0.9031235162964073
7.480371163454676	4.921759286519101	-3.9217592865191007
7.494646680942185	0.970207433473617	0.029792566526382958
7.508922198429694	1.505597577303747	-0.5055975773037471
7.5231977159172025	0.17502112513594692	0.8249788748640531
7.537473233404712	0.312776437352989	0.687223562647011
7.55174875089222	0.4500250144054559	0.5499749855945442
7.56602426837973	3.910931110881512	-2.910931110881512
7.580299785867238	1.058709140490298	-0.05870914049029796
7.594575303354747	0.9188295029284669	0.08117049707153312
7.608850820842256	2.85687936560258	-1.85687936560258
7.623126338329765	11.336004600768527	-10.336004600768527
7.6374018558172745	2.610021071710235	-1.6100210717102348
7.651677373304783	0.2958345045284177	0.7041654954715824
7.665952890792292	1.9762823105941136	-0.9762823105941136
7.680228408279801	0.7639139121733468	0.2360860878266532
7.69450392576731	3.575753740913269	-2.575753740913269
7.7087794432548185	1.5776787693483045	-0.5776787693483045
7.723054960742328	1.021381459252378	-0.021381459252378
7.737330478229836	0.7985138368522222	0.20148616314777779
7.7516059957173455	0.5117837491769596	0.48821625082304043
7.765881513204855	0.5056086707820959	0.4943913292179041
7.780157030692363	0.22067023477872963	0.7793297652212704
7.794432548179873	0.5838142488018794	0.4161857511981206
7.808708065667381	0.5036189694341856	0.4963810305658144
7.82298358315489	1.227495788821377	-0.2274957888213771
7.837259100642399	1.6301259963237957	-0.6301259963237957
7.851534618129908	3.4427260422860098	-2.4427260422860098
7.865810135617417	2.165765887964211	-1.165765887964211
7.880085653104926	1.0860939182923985	-0.08609391829239854
7.894361170592434	3.750501055119534	-2.750501055119534
7.908636688079944	1.1282063308897037	-0.12820633088970368
7.922912205567453	0.14970294123821448	0.8502970587617855
7.9371877230549615	0.5138978411856595	0.4861021588143405
7.951463240542471	0.4184721171090059	0.5815278828909941
7.965738758029979	5.250711061150025	-4.250711061150025
7.9800142755174885	2.439375581405835	-1.439375581405835
7.994289793004997	0.7382039666194914	0.2617960333805086
8.008565310492505	1.3600429104762308	-0.3600429104762308
8.022840827980016	0.4609320416478029	0.5390679583521971
8.037116345467524	0.27762607982536014	0.7223739201746399
8.051391862955033	1.5973026140073794	-0.5973026140073794
8.065667380442541	0.9832264533518349	0.016773546648165105
8.079942897930051	2.7904136398275674	-1.7904136398275674
8.09421841541756	5.428902938093644	-4.428902938093644
8.108493932905068	0.9184337546722746	0.08156624532772538
8.122769450392578	2.1602691755101633	-1.1602691755101633
8.137044967880087	1.2045522815692582	-0.2045522815692582
8.151320485367595	0.32985279353026814	0.6701472064697318
8.165596002855104	0.43897404476633733	0.5610259552336627
8.179871520342614	0.8204723041419725	0.17952769585802753
8.194147037830122	0.45332365616293674	0.5466763438370632
8.20842255531763	0.487385288341057	0.512614711658943
8.22269807280514	3.002385740832718	-2.002385740832718
8.23697359029265	0.5337043861160157	0.46629561388398433
8.251249107780158	0.5241217404456207	0.47587825955437935
8.265524625267666	1.6715884482994332	-0.6715884482994332
8.279800142755176	2.7100001214571607	-1.7100001214571607
8.294075660242685	2.4379697964731797	-1.4379697964731797
8.308351177730193	5.507633304238934	-4.507633304238934
8.322626695217702	0.9758621857122273	0.02413781428777273
8.336902212705212	0.9981761599422136	0.0018238400577863523
8.35117773019272	0.2734848550141484	0.7265151449858516
8.365453247680229	1.1532195663824676	-0.1532195663824676
8.379728765167739	0.8429868081384728	0.15701319186152718
8.394004282655247	0.3935913461938269	0.606408653806173
8.408279800142756	2.074531409489355	-1.0745314094893552
8.422555317630264	0.8223117323302412	0.17768826766975876
8.436830835117775	0.531739255029906	0.46826074497009396
8.451106352605283	0.5333738201072118	0.4666261798927882
8.465381870092791	2.9418833186067266	-1.9418833186067266
8.4796573875803	0.18597724013073177	0.8140227598692682
8.49393290506781	0.9399050145388793	0.06009498546112069
8.508208422555319	4.792475840769491	-3.792475840769491
8.522483940042827	2.0873237584387008	-1.0873237584387008
8.536759457530337	0.28748043860076367	0.7125195613992363
8.551034975017846	0.8231361517335645	0.17686384826643553
8.565310492505354	0.8282037751658896	0.1717962248341104
8.579586009992862	1.0356514862281894	-0.035651486228189366
8.593861527480373	0.9595281765995812	0.04047182340041877
8.608137044967881	0.045328372665194794	0.9546716273348053
8.62241256245539	2.5813027332913543	-1.5813027332913543
8.636688079942898	0.6271635162865847	0.37283648371341527
8.650963597430408	0.7026153945283399	0.2973846054716601
8.665239114917917	0.4959462172058282	0.5040537827941718
8.679514632405425	0.5701188862355709	0.42988111376442906
8.693790149892935	0.5661463033595588	0.43385369664044116
8.708065667380444	0.5148530616532611	0.48514693834673894
8.722341184867952	0.2783280571446159	0.7216719428553842
8.73661670235546	0.13728717820967165	0.8627128217903284
8.75089221984297	1.7982717266031027	-0.7982717266031027
8.76516773733048	0.20494657794699742	0.7950534220530026
8.779443254817988	0.7959269691252886	0.2040730308747114
8.793718772305496	1.0023083427836372	-0.0023083427836372294
8.807994289793006	0.7927572390111552	0.20724276098884475
8.822269807280515	2.3352095945772087	-1.3352095945772087
8.836545324768023	0.8410211330217696	0.15897886697823038
8.850820842255533	1.8855500543022712	-0.8855500543022712
8.865096359743042	2.9794165588623716	-1.9794165588623716
8.87937187723055	1.3733748147735214	-0.3733748147735214
8.893647394718059	1.6140042895411297	-0.6140042895411297
8.907922912205569	0.7239242393193601	0.2760757606806399
8.922198429693077	0.7810594454527549	0.21894055454724515
8.936473947180586	0.8446523921221285	0.1553476078778715
8.950749464668094	3.337282682769539	-2.337282682769539
8.965024982155605	0.5993491044853068	0.40065089551469324
8.979300499643113	1.1100068849846045	-0.11000688498460454
8.993576017130621	1.297610531427252	-0.2976105314272519
9.007851534618132	1.5762702684012095	-0.5762702684012095
9.02212705210564	0.85133821043901	0.14866178956098997
9.036402569593148	1.09993971607647	-0.0999397160764699
9.050678087080657	1.1947904612975184	-0.19479046129751842
9.064953604568167	0.5896276637697384	0.4103723362302616
9.079229122055676	6.336225540437193	-5.336225540437193
9.093504639543184	2.0094633118102716	-1.0094633118102716
9.107780157030692	0.43971382151300914	0.5602861784869908
9.122055674518203	0.5806360492582913	0.41936395074170874
9.136331192005711	0.2591436061533496	0.7408563938466504
9.15060670949322	6.0371808731071965	-5.0371808731071965
9.16488222698073	0.4194899518248103	0.5805100481751897
9.179157744468238	1.0947920500497597	-0.09479205004975966
9.193433261955747	0.12845073731309178	0.8715492626869082
9.207708779443255	1.238722949471105	-0.23872294947110495
9.221984296930765	1.2053967648373267	-0.20539676483732672
9.236259814418274	0.8726814512343437	0.1273185487656563
9.250535331905782	4.919332546359472	-3.919332546359472
9.26481084939329	2.289196721956986	-1.2891967219569862
9.2790863668808	0.27821366046716306	0.721786339532837
9.29336188436831	2.212940117155084	-1.212940117155084
9.307637401855818	1.1490365718758908	-0.1490365718758908
9.321912919343328	3.394374176746101	-2.394374176746101
9.336188436830836	0.6275409593353216	0.3724590406646784
9.350463954318345	1.7578062278374849	-0.7578062278374849
9.364739471805853	1.8856218301136138	-0.8856218301136138
9.379014989293363	0.7792427335964504	0.22075726640354965
9.393290506780872	0.9093638983434852	0.09063610165651481
9.40756602426838	0.8488185584460446	0.1511814415539554
9.421841541755889	0.4555480265077956	0.5444519734922044
9.436117059243399	1.1786131191490172	-0.17861311914901723
9.450392576730907	0.7084206654378014	0.29157933456219864
9.464668094218416	0.6710399380520887	0.3289600619479113
9.478943611705926	0.8263794533166728	0.17362054668332716
9.493219129193434	2.860666996636556	-1.860666996636556
9.507494646680943	1.3799319604293263	-0.3799319604293263
9.521770164168451	0.8070356032994243	0.19296439670057575
9.536045681655962	1.582210573723167	-0.5822105737231671
9.55032119914347	1.3112940305089629	-0.31129403050896287
9.564596716630978	0.8027429575473262	0.19725704245267384
9.578872234118487	1.0053156890486707	-0.005315689048670746
9.593147751605997	16.600908454067348	-15.600908454067348
9.607423269093506	1.3981197818354014	-0.3981197818354014
9.621698786581014	1.1231974488598304	-0.12319744885983042
9.635974304068524	0.5697726693443712	0.4302273306556288
9.650249821556033	7.725173735346905	-6.725173735346905
9.664525339043541	4.4634234610590005	-3.4634234610590005
9.67880085653105	1.3671705084211938	-0.3671705084211938
9.69307637401856	1.4390874789783104	-0.43908747897831035
9.707351891506068	0.642000660659412	0.35799933934058803
9.721627408993577	0.8873251656408073	0.11267483435919268
9.735902926481085	2.3954441045312387	-1.3954441045312387
9.750178443968595	0.8637074742746518	0.13629252572534822
9.764453961456104	1.0834474374970435	-0.08344743749704353
9.778729478943612	0.9236331098896265	0.07636689011037345
9.793004996431122	1.1795129690530868	-0.17951296905308678
9.80728051391863	1.1300595666930535	-0.13005956669305352
9.82155603140614	1.0423835005580668	-0.04238350055806683
9.835831548893648	1.9548656547477405	-0.9548656547477405
9.850107066381158	1.1628860258523683	-0.16288602585236833
9.864382583868666	0.38044487330331084	0.6195551266966892
9.878658101356175	1.5030606902812071	-0.5030606902812071
9.892933618843683	1.541554374798096	-0.541554374798096
9.907209136331193	0.43434991124471484	0.5656500887552851
9.921484653818702	0.6355991383942594	0.3644008616057406
9.93576017130621	2.010781804974218	-1.010781804974218
9.95003568879372	2.1840589796166503	-1.1840589796166503
9.964311206281229	0.47220237202879584	0.5277976279712042
9.978586723768737	0.741343499931513	0.25865650006848695
9.992862241256246	0.7328836072035859	0.2671163927964141
