# Supplementary material for: Terahertz Spectroscopic Analysis of Lactose in Infant Formula: Implications for Detection and Quantification
Source: Molecules. 2022 Aug 8;27(15):5040. doi: 10.3390/molecules27155040 (PMC9370465; doi:10.3390/molecules27155040)
Supplement: Supplementary file 1 [file molecules-27-05040-s001.zip › data/set1_N2_1/frequency_domain/S001.csv]

0.0	0.6999572190040166	0.30004278099598336
0.014275517487508924	0.5960409322662438	0.4039590677337562
0.028551034975017847	0.9716301750324521	0.02836982496754792
0.04282655246252677	0.6665161805123533	0.3334838194876467
0.057102069950035694	1.2150115952337766	-0.21501159523377655
0.07137758743754462	1.2718293606702231	-0.2718293606702231
0.08565310492505354	3.4651658593943586	-2.4651658593943586
0.09992862241256247	0.5329894113408046	0.4670105886591954
0.11420413990007139	0.5960850683900233	0.4039149316099767
0.12847965738758033	0.9129013509272614	0.08709864907273857
0.14275517487508924	1.3573308641397177	-0.3573308641397177
0.15703069236259815	1.5273913674365338	-0.5273913674365338
0.17130620985010708	0.9245066453983367	0.07549335460166329
0.18558172733761602	0.7195777242680095	0.2804222757319905
0.19985724482512493	0.8262156068910739	0.17378439310892613
0.21413276231263384	0.9177699763536238	0.08223002364637622
0.22840827980014278	0.9002119631077253	0.09978803689227467
0.24268379728765171	0.8337568591626139	0.16624314083738612
0.25695931477516065	0.7977076802237916	0.20229231977620843
0.27123483226266953	0.8889489488009289	0.1110510511990711
0.28551034975017847	0.9591164042844388	0.040883595715561216
0.2997858672376874	0.9612084451811921	0.038791554818807916
0.3140613847251963	0.9000894311248886	0.0999105688751114
0.32833690221270523	0.830878066345356	0.169121933654644
0.34261241970021417	0.8068676300091375	0.19313236999086247
0.3568879371877231	0.8052701360031257	0.1947298639968743
0.37116345467523204	0.797784132974337	0.20221586702566297
0.3854389721627409	0.7867994403170453	0.2132005596829547
0.39971448965024986	0.793376090169021	0.206623909830979
0.4139900071377588	0.8181702384581082	0.1818297615418918
0.4282655246252677	0.8424108665958884	0.15758913340411163
0.4425410421127766	0.854339826099039	0.14566017390096098
0.45681655960028555	0.8365120766333859	0.1634879233666141
0.4710920770877945	0.7966419822026787	0.20335801779732132
0.48536759457530343	0.7519738925068266	0.24802610749317344
0.4996431120628123	0.6964385618318062	0.3035614381681938
0.5139186295503213	0.607441875312124	0.392558124687876
0.5281941470378302	0.37374837058594773	0.6262516294140523
0.5424696645253391	0.4584937613986323	0.5415062386013677
0.5567451820128481	0.6473283934391254	0.3526716065608746
0.5710206995003569	0.7073793492022932	0.2926206507977068
0.5852962169878658	0.7468091313087255	0.2531908686912745
0.5995717344753748	0.771128300942814	0.22887169905718596
0.6138472519628837	0.7741497060555387	0.22585029394446132
0.6281227694503926	0.7601372696797519	0.23986273032024807
0.6423982869379016	0.7371743767681436	0.26282562323185643
0.6566738044254105	0.7161433063366848	0.28385669366331523
0.6709493219129194	0.6978935613762944	0.30210643862370556
0.6852248394004283	0.6887393317471595	0.3112606682528405
0.6995003568879372	0.6914775256153608	0.3085224743846392
0.7137758743754462	0.7030166642296584	0.29698333577034164
0.7280513918629551	0.7159628358094096	0.28403716419059044
0.7423269093504641	0.7233021205848341	0.2766978794151659
0.756602426837973	0.7243112970718092	0.2756887029281908
0.7708779443254818	0.7097710781491775	0.2902289218508225
0.7851534618129908	0.6892690209950272	0.3107309790049728
0.7994289793004997	0.6677189470548167	0.3322810529451833
0.8137044967880086	0.6498228599859486	0.3501771400140514
0.8279800142755176	0.639167567834485	0.36083243216551497
0.8422555317630265	0.6347827989294145	0.36521720107058553
0.8565310492505354	0.6375771294048715	0.36242287059512845
0.8708065667380444	0.6443269794723799	0.35567302052762007
0.8850820842255532	0.6494338008798782	0.35056619912012177
0.8993576017130622	0.6488978409780943	0.35110215902190567
0.9136331192005711	0.6397847435819646	0.3602152564180354
0.92790863668808	0.6238384084454899	0.3761615915545101
0.942184154175589	0.6055898604544296	0.39441013954557036
0.9564596716630979	0.5893556255585005	0.4106443744414995
0.9707351891506069	0.5775160133218662	0.4224839866781338
0.9850107066381157	0.5718531838244132	0.4281468161755868
0.9992862241256246	0.5684309026658736	0.4315690973341264
1.0135617416131335	0.5673436457633252	0.4326563542366748
1.0278372591006426	0.5680816203827386	0.4319183796172614
1.0421127765881515	0.5664691087627276	0.4335308912372724
1.0563882940756604	0.5591923379896011	0.4408076620103989
1.0706638115631693	0.5509175258314233	0.4490824741685767
1.0849393290506781	0.5385908196745133	0.4614091803254867
1.099214846538187	0.5341540652181604	0.46584593478183955
1.1134903640256961	0.5133411657578903	0.48665883424210965
1.127765881513205	0.49662782449729864	0.5033721755027014
1.1420413990007139	0.48709853171114936	0.5129014682888506
1.1563169164882228	0.4774413833063377	0.5225586166936623
1.1705924339757316	0.4591910142487964	0.5408089857512036
1.1848679514632408	0.4195398288943465	0.5804601711056535
1.1991434689507496	0.3951477787209268	0.6048522212790732
1.2134189864382585	0.42216998340154743	0.5778300165984526
1.2276945039257674	0.43786495017497035	0.5621350498250297
1.2419700214132763	0.43102942933639266	0.5689705706636073
1.2562455389007852	0.41685677847093516	0.5831432215290648
1.2705210563882943	0.39732313669669644	0.6026768633033035
1.2847965738758031	0.3760773735449768	0.6239226264550233
1.299072091363312	0.34841309766886813	0.6515869023311318
1.313347608850821	0.3085535694814363	0.6914464305185637
1.3276231263383298	0.24570294220042893	0.7542970577995711
1.341898643825839	0.1552016458708228	0.8447983541291773
1.3561741613133478	0.060595184127642115	0.9394048158723579
1.3704496788008567	0.03423347902637651	0.9657665209736235
1.3847251962883655	0.08030472052630337	0.9196952794736967
1.3990007137758744	0.17407774241314508	0.8259222575868549
1.4132762312633835	0.26366375578692414	0.7363362442130759
1.4275517487508924	0.30770385780140613	0.6922961421985938
1.4418272662384013	0.33271988547823833	0.6672801145217617
1.4561027837259102	0.34373689479914254	0.6562631052008574
1.470378301213419	0.35091107068440147	0.6490889293155986
1.4846538187009282	0.3583600217565694	0.6416399782434306
1.498929336188437	0.3664436234233032	0.6335563765766967
1.513204853675946	0.3714523619392774	0.6285476380607227
1.5274803711634548	0.3722315878650776	0.6277684121349224
1.5417558886509637	0.3706241812897331	0.6293758187102669
1.5560314061384726	0.3644307818356461	0.635569218164354
1.5703069236259817	0.35691330390607884	0.6430866960939212
1.5845824411134906	0.3484888381605871	0.6515111618394129
1.5988579586009994	0.3438055289880999	0.6561944710119001
1.6131334760885083	0.3394301585780683	0.6605698414219316
1.6274089935760172	0.33925243287580903	0.6607475671241909
1.6416845110635263	0.33748327622248747	0.6625167237775125
1.6559600285510352	0.33813084260657383	0.6618691573934261
1.670235546038544	0.3586514459852398	0.6413485540147602
1.684511063526053	0.3237962085788202	0.6762037914211798
1.6987865810135618	0.31351274825830633	0.6864872517416937
1.7130620985010707	0.3098671345336852	0.6901328654663148
1.7273376159885798	0.30004138380545026	0.6999586161945497
1.7416131334760887	0.2885757328043876	0.7114242671956124
1.7558886509635976	0.27909601779002813	0.7209039822099719
1.7701641684511065	0.26617880687794865	0.7338211931220513
1.7844396859386153	0.24989888290492854	0.7501011170950714
1.7987152034261245	0.23202521008585855	0.7679747899141415
1.8129907209136333	0.21506284157349165	0.7849371584265084
1.8272662384011422	0.21362725428240215	0.7863727457175979
1.841541755888651	0.226825025567853	0.773174974432147
1.85581727337616	0.241639484067658	0.758360515932342
1.870092790863669	0.25697128619518916	0.7430287138048108
1.884368308351178	0.2540472855476049	0.7459527144523951
1.8986438258386868	0.2533197888192178	0.7466802111807822
1.9129193433261957	0.2559497024558482	0.7440502975441519
1.9271948608137046	0.2522277731518308	0.7477722268481692
1.9414703783012137	0.2493951966513795	0.7506048033486206
1.9557458957887226	0.24632168737387367	0.7536783126261264
1.9700214132762315	0.2454231889587447	0.7545768110412553
1.9842969307637404	0.24421090226981698	0.755789097730183
1.9985724482512492	0.24452990166025107	0.7554700983397489
2.012847965738758	0.24024322204454868	0.7597567779554513
2.027123483226267	0.2361611531595317	0.7638388468404683
2.041399000713776	0.23219057298260654	0.7678094270173934
2.055674518201285	0.2219274681211306	0.7780725318788694
2.069950035688794	0.21651145728163007	0.78348854271837
2.084225553176303	0.21428872797328274	0.7857112720267172
2.098501070663812	0.20874695176948402	0.791253048230516
2.1127765881513207	0.20913119139528308	0.7908688086047169
2.1270521056388296	0.20458644620027552	0.7954135537997244
2.1413276231263385	0.2027754072807955	0.7972245927192045
2.1556031406138474	0.19465989128555308	0.805340108714447
2.1698786581013563	0.19946074979570202	0.800539250204298
2.184154175588865	0.18670581830214353	0.8132941816978565
2.198429693076374	0.18589807850435347	0.8141019214956465
2.2127052105638834	0.17750219363989206	0.8224978063601079
2.2269807280513922	0.18015717192788508	0.819842828072115
2.241256245538901	0.1770462869702744	0.8229537130297255
2.25553176302641	0.179984938792468	0.820015061207532
2.269807280513919	0.18158864603662564	0.8184113539633744
2.2840827980014278	0.17093024714004862	0.8290697528599513
2.2983583154889367	0.1618753932872319	0.8381246067127681
2.3126338329764455	0.1605314008448089	0.8394685991551911
2.3269093504639544	0.15129274919102798	0.848707250808972
2.3411848679514633	0.1464495232907817	0.8535504767092184
2.355460385438972	0.13606411195919585	0.8639358880408041
2.3697359029264815	0.1445164836298753	0.8554835163701247
2.3840114204139904	0.13951599139702972	0.8604840086029703
2.3982869379014993	0.1318965425562092	0.8681034574437908
2.412562455389008	0.12510401667505427	0.8748959833249457
2.426837972876517	0.12037873909740089	0.8796212609025991
2.441113490364026	0.09982849206202608	0.900171507937974
2.455389007851535	0.09631865955260642	0.9036813404473936
2.4696645253390437	0.08300550600795342	0.9169944939920466
2.4839400428265526	0.07905311588704299	0.920946884112957
2.4982155603140614	0.07294864966280404	0.927051350337196
2.5124910778015703	0.0659460496947529	0.9340539503052471
2.5267665952890797	0.04621804119717249	0.9537819588028276
2.5410421127765885	0.03452083144919498	0.9654791685508051
2.5553176302640974	0.0299190686544358	0.9700809313455642
2.5695931477516063	0.031785397079110524	0.9682146029208895
2.583868665239115	0.031574284982938704	0.9684257150170613
2.598144182726624	0.04739612721005455	0.9526038727899454
2.612419700214133	0.053202812405007925	0.9467971875949921
2.626695217701642	0.05974880638414526	0.9402511936158547
2.6409707351891507	0.09612926247236105	0.9038707375276389
2.6552462526766596	0.08116675406587799	0.918833245934122
2.669521770164169	0.08741351377832592	0.912586486221674
2.683797287651678	0.07772314395950625	0.9222768560404937
2.6980728051391867	0.06433385371173868	0.9356661462882613
2.7123483226266956	0.05164447519891888	0.9483555248010811
2.7266238401142044	0.050228476387938537	0.9497715236120614
2.7408993576017133	0.04781289981598228	0.9521871001840178
2.755174875089222	0.050811417909559585	0.9491885820904404
2.769450392576731	0.05104547856458444	0.9489545214354156
2.78372591006424	0.06552283450143144	0.9344771654985685
2.798001427551749	0.04833398230834141	0.9516660176916586
2.8122769450392577	0.0341377326355023	0.9658622673644977
2.826552462526767	0.01526945595110932	0.9847305440488907
2.840827980014276	0.02046060319043957	0.9795393968095605
2.855103497501785	0.006998653930853879	0.9930013460691461
2.8693790149892937	0.016015318694416514	0.9839846813055835
2.8836545324768026	0.006118577685921192	0.9938814223140788
2.8979300499643115	0.011846679156875936	0.988153320843124
2.9122055674518204	0.016783846934615824	0.9832161530653841
2.9264810849393292	0.042607270745274	0.957392729254726
2.940756602426838	0.027670936209677147	0.9723290637903228
2.955032119914347	0.029175188677911797	0.9708248113220882
2.9693076374018563	0.06385468649529677	0.9361453135047032
2.983583154889365	0.019757695431990192	0.9802423045680098
2.997858672376874	0.0130442418372996	0.9869557581627004
3.012134189864383	0.08472526522326568	0.9152747347767343
3.026409707351892	0.04031058445710129	0.9596894155428987
3.0406852248394007	0.05154126590101523	0.9484587340989847
3.0549607423269096	0.06627565730912657	0.9337243426908735
3.0692362598144185	0.04374762054741896	0.956252379452581
3.0835117773019274	0.05261205373750446	0.9473879462624956
3.0977872947894363	0.013433919747618117	0.9865660802523819
3.112062812276945	0.01881038385388326	0.9811896161461168
3.1263383297644545	0.034348535377404246	0.9656514646225958
3.1406138472519634	0.06449072055239996	0.9355092794476001
3.1548893647394722	0.0271215690315291	0.9728784309684709
3.169164882226981	0.14095637491471924	0.8590436250852808
3.18344039971449	0.06130302644720158	0.9386969735527985
3.197715917201999	0.03895436939877759	0.9610456306012224
3.2119914346895078	0.0537805131551888	0.9462194868448112
3.2262669521770166	0.044653918373558935	0.9553460816264411
3.2405424696645255	0.04219424632871102	0.957805753671289
3.2548179871520344	0.05223586281576772	0.9477641371842322
3.2690935046395433	0.03479608510569149	0.9652039148943086
3.2833690221270526	0.05385031628887372	0.9461496837111263
3.2976445396145615	0.06828250218547639	0.9317174978145236
3.3119200571020704	0.08706887985757464	0.9129311201424254
3.3261955745895793	0.056623991518605594	0.9433760084813944
3.340471092077088	0.07325070926386597	0.926749290736134
3.354746609564597	0.053465754751707145	0.9465342452482929
3.369022127052106	0.052733787277093165	0.9472662127229068
3.383297644539615	0.04474437519810155	0.9552556248018984
3.3975731620271237	0.07478349743773506	0.925216502562265
3.4118486795146326	0.07013222578250526	0.9298677742174948
3.4261241970021414	0.08301635819269067	0.9169836418073093
3.4403997144896508	0.029205149716786907	0.9707948502832131
3.4546752319771596	0.054283009021467536	0.9457169909785325
3.4689507494646685	0.11443291440199654	0.8855670855980035
3.4832262669521774	0.065799409345879	0.934200590654121
3.4975017844396863	0.05023160437573732	0.9497683956242626
3.511777301927195	0.11539050107537767	0.8846094989246224
3.526052819414704	0.09239257029979892	0.907607429700201
3.540328336902213	0.05013795749353178	0.9498620425064682
3.554603854389722	0.07872556260231439	0.9212744373976856
3.5688793718772307	0.03255180515258509	0.967448194847415
3.58315488936474	0.08858309343630046	0.9114169065636996
3.597430406852249	0.025121878260999743	0.9748781217390002
3.611705924339758	0.10761734062377216	0.8923826593762278
3.6259814418272667	0.09758535582689212	0.9024146441731079
3.6402569593147756	0.028734253400575838	0.9712657465994241
3.6545324768022844	0.3482058333938299	0.6517941666061702
3.6688079942897933	0.0736526905593256	0.9263473094406744
3.683083511777302	0.146358150031844	0.853641849968156
3.697359029264811	0.16512132092413	0.83487867907587
3.71163454675232	0.15218168528797418	0.8478183147120258
3.725910064239829	0.21846299180976256	0.7815370081902374
3.740185581727338	0.03554019907526167	0.9644598009247384
3.754461099214847	0.07788842533321899	0.922111574666781
3.768736616702356	0.11404648763375137	0.8859535123662486
3.783012134189865	0.1256305080013538	0.8743694919986462
3.7972876516773737	0.23833105880820887	0.7616689411917912
3.8115631691648826	0.7601933431396094	0.2398066568603906
3.8258386866523915	0.26295513950845045	0.7370448604915496
3.8401142041399003	0.08862776657604295	0.911372233423957
3.8543897216274092	0.18874676395143247	0.8112532360485676
3.868665239114918	0.12713357990426696	0.872866420095733
3.8829407566024274	0.12628394489456995	0.87371605510543
3.8972162740899363	0.1330774867400201	0.8669225132599799
3.911491791577445	0.07925379497673313	0.9207462050232669
3.925767309064954	0.12668190951873098	0.873318090481269
3.940042826552463	0.11390750230029065	0.8860924976997093
3.954318344039972	0.2933778114743915	0.7066221885256085
3.9685938615274807	0.14286378091536514	0.8571362190846349
3.9828693790149896	1.7435186995429388	-0.7435186995429388
3.9971448965024985	0.31509742405633456	0.6849025759436654
4.011420413990008	0.2141187706781461	0.7858812293218539
4.025695931477516	0.11873086811428167	0.8812691318857183
4.039971448965026	0.20720873357458913	0.7927912664254109
4.054246966452534	0.027455714557913548	0.9725442854420865
4.068522483940043	0.11243388347736995	0.8875661165226301
4.082798001427552	0.21387688097229163	0.7861231190277084
4.097073518915061	0.20438870552689992	0.7956112944731001
4.11134903640257	0.504087270005375	0.495912729994625
4.125624553890079	0.21805822837305744	0.7819417716269426
4.139900071377588	0.28255112326331516	0.7174488767366849
4.154175588865097	0.2911266444394512	0.7088733555605489
4.168451106352606	1.2048491138816324	-0.2048491138816324
4.182726623840114	0.2800840312750094	0.7199159687249905
4.197002141327624	0.39776031290938085	0.6022396870906191
4.211277658815132	0.27601509784206296	0.723984902157937
4.2255531763026415	0.5962759533353441	0.4037240466646559
4.23982869379015	0.4296205280199242	0.5703794719800759
4.254104211277659	0.14079578819260344	0.8592042118073966
4.268379728765169	0.4986425470428259	0.501357452957174
4.282655246252677	0.25628692694906224	0.7437130730509378
4.296930763740186	0.28801531408193354	0.7119846859180665
4.311206281227695	0.451055511858629	0.548944488141371
4.325481798715204	0.1498116659117396	0.8501883340882603
4.3397573162027125	0.27123162462743655	0.7287683753725634
4.354032833690222	0.2673435042024342	0.7326564957975659
4.36830835117773	0.15026851050409812	0.8497314894959018
4.38258386866524	0.31662886795326217	0.6833711320467378
4.396859386152748	0.44297279450589394	0.5570272054941061
4.411134903640257	0.5409501319620159	0.4590498680379841
4.425410421127767	0.2502239793855473	0.7497760206144527
4.439685938615275	0.2173864837549665	0.7826135162450335
4.4539614561027845	0.39893306522178607	0.6010669347782139
4.468236973590293	1.1388270723042546	-0.13882707230425462
4.482512491077802	0.1182168495567771	0.8817831504432229
4.496788008565311	0.42901133213070813	0.5709886678692919
4.51106352605282	3.004917683613587	-2.004917683613587
4.5253390435403285	0.6262364669327255	0.3737635330672745
4.539614561027838	0.9876189940950793	0.01238100590492075
4.553890078515346	0.8798318959502026	0.12016810404979739
4.5681655960028555	0.6533306721752913	0.3466693278247087
4.582441113490365	0.7077519596261995	0.2922480403738005
4.596716630977873	0.48168651270740864	0.5183134872925914
4.610992148465383	1.1821375061997488	-0.18213750619974878
4.625267665952891	0.29252497346415085	0.7074750265358491
4.6395431834404	0.5900473686781706	0.40995263132182935
4.653818700927909	0.7563610911588746	0.24363890884112538
4.668094218415418	0.853570160544875	0.146429839455125
4.682369735902927	0.9404249721510825	0.05957502784891755
4.696645253390436	1.8657818665810662	-0.8657818665810662
4.710920770877944	0.22186440505369756	0.7781355949463025
4.725196288365454	0.5901673705657043	0.40983262943429566
4.739471805852963	2.0662509040347183	-1.0662509040347183
4.7537473233404715	0.60594410092938	0.39405589907062
4.768022840827981	0.31483754242494044	0.6851624575750596
4.782298358315489	0.6314080424927443	0.3685919575072557
4.7965738758029985	0.19350159890773447	0.8064984010922656
4.810849393290507	0.35315178421110427	0.6468482157888957
4.825124910778016	1.678543960600383	-0.6785439606003829
4.839400428265525	0.5402674363599673	0.4597325636400327
4.853675945753034	0.6633665987014533	0.3366334012985467
4.8679514632405425	0.41235454426524326	0.5876454557347568
4.882226980728052	0.29978976869186147	0.7002102313081385
4.896502498215561	0.5891542380179406	0.41084576198205935
4.91077801570307	0.5205017739744869	0.47949822602551306
4.925053533190579	0.798201866753918	0.20179813324608198
4.939329050678087	0.7887030910255852	0.21129690897441478
4.953604568165597	1.1692647316160267	-0.16926473161602673
4.967880085653105	0.9784440013625939	0.021555998637406093
4.9821556031406145	1.0655995548083752	-0.0655995548083752
4.996431120628123	0.4312732727171604	0.5687267272828396
5.010706638115632	1.7450895819252883	-0.7450895819252883
5.024982155603141	0.4781401556644997	0.5218598443355003
5.03925767309065	0.42049444036737044	0.5795055596326295
5.053533190578159	0.8392517405922495	0.1607482594077505
5.067808708065668	0.2637499198183921	0.7362500801816079
5.082084225553177	1.6821894458848552	-0.6821894458848552
5.0963597430406855	1.387849359869096	-0.38784935986909597
5.110635260528195	0.9937810811207151	0.00621891887928494
5.124910778015703	1.5964146716602325	-0.5964146716602325
5.139186295503213	0.9402385172809714	0.05976148271902859
5.153461812990721	0.4663533706763776	0.5336466293236224
5.16773733047823	0.4651939940877971	0.5348060059122028
5.18201284796574	0.3659085595018308	0.6340914404981692
5.196288365453248	0.6624443802241418	0.33755561977585824
5.2105638829407575	1.2726867225036538	-0.2726867225036538
5.224839400428266	3.2175422568511465	-2.2175422568511465
5.239114917915775	0.4158623021507752	0.5841376978492248
5.253390435403284	0.8203825179914785	0.17961748200852146
5.267665952890793	0.4598824328903802	0.5401175671096198
5.281941470378301	0.17395628666432403	0.8260437133356759
5.296216987865811	0.38311834191659544	0.6168816580834046
5.310492505353319	0.8180438594623579	0.18195614053764209
5.3247680228408285	1.3182201299433662	-0.31822012994336624
5.339043540328338	1.189014531140199	-0.18901453114019895
5.353319057815846	1.8479609671092205	-0.8479609671092205
5.367594575303356	0.7180561905258919	0.28194380947410813
5.381870092790864	0.2152590514803464	0.7847409485196536
5.396145610278373	0.25769505709910434	0.7423049429008957
5.410421127765882	0.770751036108484	0.22924896389151606
5.424696645253391	0.4909576686900825	0.5090423313099175
5.4389721627409	3.161823105093193	-2.161823105093193
5.453247680228409	0.9880612786174511	0.011938721382548922
5.467523197715917	0.814984127539225	0.185015872460775
5.481798715203427	1.1290079597671563	-0.1290079597671563
5.496074232690936	0.5230897821082598	0.47691021789174015
5.510349750178444	0.7439435257534176	0.2560564742465824
5.524625267665954	0.7801409459087819	0.2198590540912181
5.538900785153462	2.4341814141374485	-1.4341814141374485
5.5531763026409715	0.16141321106062828	0.8385867889393717
5.56745182012848	2.8386319553056416	-1.8386319553056416
5.581727337615989	1.167916203555082	-0.16791620355508208
5.596002855103498	1.3691913637536266	-0.3691913637536266
5.610278372591007	0.8595293411886619	0.14047065881133813
5.6245538900785155	0.5919568948546958	0.4080431051453042
5.638829407566025	0.6412146782175557	0.35878532178244427
5.653104925053534	0.8956110970876197	0.10438890291238034
5.667380442541043	2.60868754599424	-1.6086875459942398
5.681655960028552	1.1487076920379795	-0.1487076920379795
5.69593147751606	0.7467236368651137	0.25327636313488633
5.71020699500357	0.4991378755043193	0.5008621244956807
5.724482512491078	0.09664937024056523	0.9033506297594348
5.738758029978587	1.5573747283525323	-0.5573747283525323
5.753033547466096	0.586302183163033	0.41369781683696705
5.767309064953605	0.28705854767364564	0.7129414523263544
5.781584582441114	0.8540980712325777	0.14590192876742225
5.795860099928623	9.180300136570871	-8.180300136570871
5.810135617416132	7.930397587317218	-6.930397587317218
5.824411134903641	0.8017568287953019	0.19824317120469814
5.83868665239115	4.5572004360080305	-3.5572004360080305
5.8529621698786585	0.9790073061806978	0.020992693819302244
5.867237687366168	2.9027272121065186	-1.9027272121065186
5.881513204853676	0.9772912226346374	0.022708777365362587
5.895788722341186	0.7396315429506645	0.26036845704933553
5.910064239828694	2.6065067848225123	-1.6065067848225123
5.924339757316203	0.44825432710583185	0.5517456728941681
5.938615274803713	0.41736981052652306	0.5826301894734769
5.952890792291221	1.7378569892078632	-0.7378569892078632
5.96716630977873	0.9848977359897998	0.015102264010200206
5.981441827266239	0.27673258279224566	0.7232674172077543
5.995717344753748	3.3323843408612825	-2.3323843408612825
6.009992862241257	0.969409967801453	0.030590032198546946
6.024268379728766	2.4324013650766325	-1.4324013650766325
6.038543897216274	0.5570792049663427	0.44292079503365733
6.052819414703784	0.313751133711667	0.686248866288333
6.067094932191292	0.16147905073968288	0.8385209492603172
6.0813704496788015	0.6891743139869744	0.3108256860130256
6.095645967166311	0.3596512484940411	0.6403487515059589
6.109921484653819	1.4615444447218942	-0.46154444472189415
6.124197002141329	3.1187749902642525	-2.1187749902642525
6.138472519628837	0.9848628371211119	0.01513716287888811
6.152748037116346	0.17000641551927412	0.8299935844807259
6.167023554603855	0.8832139196569243	0.1167860803430757
6.181299072091364	0.44461450314685314	0.5553854968531469
6.1955745895788725	0.6718621122757197	0.3281378877242803
6.209850107066382	0.7633212077393216	0.23667879226067845
6.22412562455389	2.318034531038864	-1.318034531038864
6.2384011420414	3.0162596392115435	-2.0162596392115435
6.252676659528909	1.2960179165319072	-0.29601791653190723
6.266952177016417	0.7820195657352871	0.21798043426471292
6.281227694503927	1.1797347189037442	-0.17973471890374415
6.295503211991435	1.2333139872639658	-0.2333139872639658
6.3097787294789445	0.4344846252091782	0.5655153747908218
6.324054246966453	2.1418226870442236	-1.1418226870442236
6.338329764453962	3.0608548304301584	-2.0608548304301584
6.352605281941471	0.6601389903054206	0.33986100969457944
6.36688079942898	0.7504555508902714	0.24954444910972862
6.381156316916488	1.7913277133094196	-0.7913277133094196
6.395431834403998	0.814426175970826	0.185573824029174
6.409707351891507	0.9772066013868094	0.02279339861319063
6.4239828693790155	0.24432388404696928	0.7556761159530307
6.438258386866525	0.5375655599121296	0.4624344400878704
6.452533904354033	1.1605839302768588	-0.1605839302768588
6.466809421841543	0.9064697229738505	0.09353027702614947
6.481084939329051	0.1343716160238192	0.8656283839761808
6.49536045681656	1.1696578610811188	-0.1696578610811188
6.509635974304069	1.9571762287673524	-0.9571762287673524
6.523911491791578	2.1919756927394407	-1.1919756927394407
6.538187009279087	0.8338979074522183	0.16610209254778174
6.552462526766596	1.3601861629654517	-0.3601861629654517
6.566738044254105	0.745735055687553	0.25426494431244695
6.581013561741614	1.0962332989871666	-0.0962332989871666
6.595289079229123	1.3182462906257146	-0.31824629062571463
6.609564596716631	1.9678366030974317	-0.9678366030974317
6.623840114204141	0.8201333341993353	0.17986666580066468
6.638115631691649	1.2532194909409506	-0.25321949094095064
6.6523911491791585	0.774525377048675	0.22547462295132503
6.666666666666667	0.17697377173214052	0.8230262282678595
6.680942184154176	0.5976077437355896	0.40239225626441044
6.695217701641685	5.7433554604162325	-4.7433554604162325
6.709493219129194	2.355296188821955	-1.355296188821955
6.723768736616703	1.966624661995692	-0.966624661995692
6.738044254104212	3.1526516111363745	-2.1526516111363745
6.752319771591721	0.8629846615979697	0.13701533840203028
6.76659528907923	1.039033231013207	-0.039033231013207104
6.780870806566739	0.8580714867284829	0.14192851327151712
6.795146324054247	1.5236721797378439	-0.5236721797378439
6.809421841541757	0.87354573544963	0.12645426455037
6.823697359029265	1.438064201617091	-0.43806420161709103
6.837972876516774	5.252616281699662	-4.252616281699662
6.852248394004283	3.2737362920701223	-2.2737362920701223
6.866523911491792	0.33281162141484283	0.6671883785851571
6.8807994289793015	1.891292148642496	-0.8912921486424961
6.89507494646681	1.2081018938377566	-0.20810189383775657
6.909350463954319	0.3961067420878954	0.6038932579121046
6.923625981441828	1.2841131756530157	-0.28411317565301575
6.937901498929337	0.48212022693256673	0.5178797730674333
6.9521770164168455	0.09804039735179283	0.9019596026482072
6.966452533904355	2.2960810515474472	-1.2960810515474472
6.980728051391863	2.960410896560699	-1.960410896560699
6.995003568879373	1.7387504081840073	-0.7387504081840073
7.009279086366882	2.1470695014382204	-1.1470695014382204
7.02355460385439	0.7989728579389573	0.20102714206104266
7.0378301213419	1.4049067125472474	-0.4049067125472474
7.052105638829408	0.26900268624061735	0.7309973137593826
7.066381156316917	1.3433069480032425	-0.34330694800324246
7.080656673804426	1.9264396093035754	-0.9264396093035754
7.094932191291935	0.8949330393534631	0.10506696064653687
7.109207708779444	0.43138937920457254	0.5686106207954275
7.123483226266953	2.5313496352897076	-1.5313496352897076
7.137758743754461	0.1570098085982769	0.842990191401723
7.152034261241971	1.907550649143673	-0.9075506491436729
7.16630977872948	2.7292657454086684	-1.7292657454086684
7.1805852962169885	1.2315392769988067	-0.23153927699880672
7.194860813704498	1.775577402952915	-0.775577402952915
7.209136331192006	1.8563665294981926	-0.8563665294981926
7.223411848679516	2.259492730894731	-1.2594927308947308
7.237687366167024	0.7269823336449547	0.2730176663550453
7.251962883654533	1.9275289573406706	-0.9275289573406706
7.266238401142042	0.8786137604790651	0.12138623952093486
7.280513918629551	1.5011141079776378	-0.5011141079776378
7.2947894361170595	0.17389407244101474	0.8261059275589853
7.309064953604569	5.894051858886105	-4.894051858886105
7.323340471092078	0.3575608952237002	0.6424391047762998
7.337615988579587	1.7957781921127811	-0.7957781921127811
7.351891506067096	0.5256879697605417	0.47431203023945834
7.366167023554604	1.483528938298711	-0.4835289382987109
7.380442541042114	0.23487395885515838	0.7651260411448416
7.394718058529622	0.9989214259210355	0.0010785740789645004
7.4089935760171315	1.5847567831769243	-0.5847567831769243
7.42326909350464	0.843720701775885	0.15627929822411502
7.437544610992149	1.0129749770880843	-0.01297497708808426
7.451820128479658	0.7119646911478315	0.28803530885216855
7.466095645967167	0.7162553467184253	0.2837446532815747
7.480371163454676	2.6409776728761547	-1.6409776728761547
7.494646680942185	3.7368752261077476	-2.7368752261077476
7.508922198429694	1.0380379283110097	-0.03803792831100972
7.5231977159172025	0.8098747456442619	0.19012525435573813
7.537473233404712	0.2839787981586398	0.7160212018413602
7.55174875089222	1.236397841023379	-0.2363978410233789
7.56602426837973	1.8383548484284706	-0.8383548484284706
7.580299785867238	2.8444472105831218	-1.8444472105831218
7.594575303354747	0.5190324609577907	0.48096753904220935
7.608850820842256	0.8494333401832779	0.15056665981672213
7.623126338329765	1.8804205756677206	-0.8804205756677206
7.6374018558172745	1.762171279952799	-0.7621712799527991
7.651677373304783	2.6580716799990687	-1.6580716799990687
7.665952890792292	1.043451858953936	-0.04345185895393611
7.680228408279801	1.1879617338376116	-0.1879617338376116
7.69450392576731	2.9091736792318295	-1.9091736792318295
7.7087794432548185	2.6625234343640667	-1.6625234343640667
7.723054960742328	2.1427545753251933	-1.1427545753251933
7.737330478229836	0.7961479418656114	0.20385205813438856
7.7516059957173455	1.98688999995942	-0.9868899999594201
7.765881513204855	0.41143142589032383	0.5885685741096762
7.780157030692363	0.5248562202760017	0.47514377972399835
7.794432548179873	0.3825623589516326	0.6174376410483674
7.808708065667381	0.9441817805154061	0.05581821948459387
7.82298358315489	0.5955458064631726	0.40445419353682743
7.837259100642399	1.147771328911343	-0.14777132891134293
7.851534618129908	1.0778543725183127	-0.07785437251831273
7.865810135617417	0.7574020319120685	0.24259796808793155
7.880085653104926	0.21965795962875762	0.7803420403712424
7.894361170592434	1.0943510561039147	-0.0943510561039147
7.908636688079944	2.758604056827081	-1.7586040568270809
7.922912205567453	1.1914981298241436	-0.1914981298241436
7.9371877230549615	0.5037580309815984	0.49624196901840156
7.951463240542471	0.8009370797782975	0.19906292022170247
7.965738758029979	3.0947799549057042	-2.0947799549057042
7.9800142755174885	1.247651761323818	-0.24765176132381805
7.994289793004997	0.9753941058073582	0.02460589419264181
8.008565310492505	0.6795316756419838	0.3204683243580162
8.022840827980016	1.7760511204653755	-0.7760511204653755
8.037116345467524	0.8359593940318976	0.16404060596810244
8.051391862955033	0.18879290175921806	0.811207098240782
8.065667380442541	0.24532539486536042	0.7546746051346396
8.079942897930051	0.3535107140507113	0.6464892859492887
8.09421841541756	1.1516441436747222	-0.15164414367472223
8.108493932905068	0.5589904804943523	0.4410095195056477
8.122769450392578	0.910371427974889	0.08962857202511099
8.137044967880087	2.599141356828558	-1.5991413568285582
8.151320485367595	0.22469518853530623	0.7753048114646938
8.165596002855104	0.727101995628287	0.27289800437171297
8.179871520342614	0.31789382716547815	0.6821061728345219
8.194147037830122	0.7812138423618196	0.21878615763818043
8.20842255531763	0.7645847210794013	0.23541527892059866
8.22269807280514	3.246198034305712	-2.246198034305712
8.23697359029265	1.029087004866687	-0.029087004866686916
8.251249107780158	0.677365051011375	0.322634948988625
8.265524625267666	1.1990142519851583	-0.19901425198515832
8.279800142755176	1.4836984715181722	-0.48369847151817225
8.294075660242685	1.5180538721091796	-0.5180538721091796
8.308351177730193	3.0524990435408803	-2.0524990435408803
8.322626695217702	0.32077582347398453	0.6792241765260154
8.336902212705212	0.6543673574972361	0.34563264250276393
8.35117773019272	1.6671413952600738	-0.6671413952600738
8.365453247680229	1.3350161125336724	-0.33501611253367236
8.379728765167739	1.2452227613125917	-0.24522276131259169
8.394004282655247	1.28942494850375	-0.2894249485037499
8.408279800142756	1.7399641912074604	-0.7399641912074604
8.422555317630264	1.3013303948012325	-0.30133039480123247
8.436830835117775	0.6556241859649145	0.34437581403508555
8.451106352605283	0.9146621457418342	0.08533785425816576
8.465381870092791	0.6958446877331583	0.30415531226684167
8.4796573875803	0.4030867428231935	0.5969132571768065
8.49393290506781	0.5840027071457488	0.41599729285425124
8.508208422555319	1.840192772761457	-0.8401927727614571
8.522483940042827	0.4648294987012879	0.535170501298712
8.536759457530337	0.31321264974141605	0.686787350258584
8.551034975017846	1.6591044161257735	-0.6591044161257735
8.565310492505354	6.4677171532035365	-5.4677171532035365
8.579586009992862	0.8489498540195822	0.15105014598041777
8.593861527480373	0.39897440985301974	0.6010255901469803
8.608137044967881	3.339828669585522	-2.339828669585522
8.62241256245539	0.6935266937973193	0.30647330620268065
8.636688079942898	1.2074551521482388	-0.20745515214823884
8.650963597430408	1.4196783110183655	-0.4196783110183655
8.665239114917917	0.8524669705566534	0.14753302944334656
8.679514632405425	0.7095422637658322	0.2904577362341678
8.693790149892935	0.5496195518585624	0.45038044814143763
8.708065667380444	1.8028552610465207	-0.8028552610465207
8.722341184867952	0.6041092608096086	0.3958907391903914
8.73661670235546	1.7999289716232314	-0.7999289716232314
8.75089221984297	0.45000336412427594	0.549996635875724
8.76516773733048	0.530546666715347	0.469453333284653
8.779443254817988	1.4273265583765131	-0.4273265583765131
8.793718772305496	0.9479268875885672	0.052073112411432754
8.807994289793006	2.180304410015875	-1.180304410015875
8.822269807280515	4.175395152365052	-3.175395152365052
8.836545324768023	0.5825236387758526	0.41747636122414744
8.850820842255533	1.6624974491556723	-0.6624974491556723
8.865096359743042	1.0867274994250238	-0.08672749942502378
8.87937187723055	0.9760983157736505	0.02390168422634953
8.893647394718059	1.0383862670991977	-0.03838626709919768
8.907922912205569	0.33611384435358055	0.6638861556464195
8.922198429693077	1.436005093991536	-0.4360050939915361
8.936473947180586	0.4021131228174756	0.5978868771825244
8.950749464668094	1.743370311327405	-0.743370311327405
8.965024982155605	0.44941143512173715	0.5505885648782629
8.979300499643113	0.5397733456918397	0.46022665430816034
8.993576017130621	2.0166759287219396	-1.0166759287219396
9.007851534618132	2.5589683516822515	-1.5589683516822515
9.02212705210564	0.9464697007211877	0.053530299278812254
9.036402569593148	0.9517108916729885	0.0482891083270115
9.050678087080657	0.9449421117376774	0.05505788826232261
9.064953604568167	0.41345256315300866	0.5865474368469914
9.079229122055676	8.401479959241165	-7.401479959241165
9.093504639543184	6.8030975218567695	-5.8030975218567695
9.107780157030692	1.0215434145211741	-0.021543414521174142
9.122055674518203	1.101801792795246	-0.10180179279524593
9.136331192005711	0.09369059385566976	0.9063094061443302
9.15060670949322	8.768152153104742	-7.768152153104742
9.16488222698073	0.23455762131812727	0.7654423786818727
9.179157744468238	1.0929850412626656	-0.0929850412626656
9.193433261955747	0.09336061523356654	0.9066393847664335
9.207708779443255	0.3247916997279873	0.6752083002720126
9.221984296930765	4.027387207191091	-3.027387207191091
9.236259814418274	0.47846022789805887	0.5215397721019411
9.250535331905782	1.484956450834419	-0.4849564508344191
9.26481084939329	1.0565336875952909	-0.05653368759529087
9.2790863668808	0.5430821204596284	0.45691787954037155
9.29336188436831	0.762846432170374	0.23715356782962604
9.307637401855818	0.7619246359485474	0.23807536405145258
9.321912919343328	0.5061400513860369	0.4938599486139631
9.336188436830836	0.6478195981000381	0.3521804018999619
9.350463954318345	0.7990740578101501	0.20092594218984994
9.364739471805853	0.6312864696133446	0.36871353038665544
9.379014989293363	0.6170342761374419	0.3829657238625581
9.393290506780872	0.9129703804308273	0.08702961956917266
9.40756602426838	1.0323949535614347	-0.032394953561434736
9.421841541755889	0.2771533470044339	0.7228466529955662
9.436117059243399	1.6055652185174445	-0.6055652185174445
9.450392576730907	0.6470334682299318	0.3529665317700682
9.464668094218416	0.4996264731858483	0.5003735268141517
9.478943611705926	1.0581662229776483	-0.058166222977648285
9.493219129193434	0.6780964311188427	0.32190356888115734
9.507494646680943	0.10382935788794469	0.8961706421120553
9.521770164168451	0.7788252794389502	0.2211747205610498
9.536045681655962	0.8881202012644092	0.11187979873559084
9.55032119914347	1.8000798197659709	-0.8000798197659709
9.564596716630978	0.43672359090057183	0.5632764090994282
9.578872234118487	0.5616865967483614	0.4383134032516386
9.593147751605997	3.7996925491352656	-2.7996925491352656
9.607423269093506	1.5852101183314036	-0.5852101183314036
9.621698786581014	0.23807320776402796	0.761926792235972
9.635974304068524	0.8986406750675708	0.10135932493242916
9.650249821556033	4.306552449250144	-3.3065524492501437
9.664525339043541	6.706982708869975	-5.706982708869975
9.67880085653105	3.006974627013032	-2.006974627013032
9.69307637401856	1.1245476986485687	-0.12454769864856874
9.707351891506068	0.23203337450339148	0.7679666254966085
9.721627408993577	0.6658082924196593	0.33419170758034067
9.735902926481085	0.37397589425102534	0.6260241057489746
9.750178443968595	0.768191253929035	0.23180874607096502
9.764453961456104	0.260231523184471	0.739768476815529
9.778729478943612	0.2380857219015786	0.7619142780984214
9.793004996431122	0.624368773538367	0.37563122646163305
9.80728051391863	0.25733129266627913	0.7426687073337208
9.82155603140614	0.798515888150653	0.201484111849347
9.835831548893648	3.488225073374064	-2.488225073374064
9.850107066381158	0.6400563201592079	0.3599436798407921
9.864382583868666	0.739859874876511	0.26014012512348905
9.878658101356175	1.459791497868616	-0.45979149786861595
9.892933618843683	2.2411321049012938	-1.2411321049012938
9.907209136331193	0.15494794113053886	0.8450520588694611
9.921484653818702	0.5628616101891415	0.4371383898108585
9.93576017130621	1.4370782506021185	-0.43707825060211847
9.95003568879372	1.968259044221552	-0.968259044221552
9.964311206281229	0.12953680775608958	0.8704631922439104
9.978586723768737	1.0889919885402473	-0.08899198854024726
9.992862241256246	0.7332619948936578	0.26673800510634216
