# Supplementary material for: Terahertz Spectroscopic Analysis of Lactose in Infant Formula: Implications for Detection and Quantification
Source: Molecules. 2022 Aug 8;27(15):5040. doi: 10.3390/molecules27155040 (PMC9370465; doi:10.3390/molecules27155040)
Supplement: Supplementary file 1 [file molecules-27-05040-s001.zip › data/set1_N2_1/frequency_domain/S002.csv]

0.0	0.6970330801160913	0.30296691988390867
0.014275517487508924	0.535259676510778	0.464740323489222
0.028551034975017847	0.9108563503864204	0.08914364961357957
0.04282655246252677	0.6417891762076674	0.3582108237923326
0.057102069950035694	1.2184097203186102	-0.21840972031861017
0.07137758743754462	1.3030222099501387	-0.30302220995013873
0.08565310492505354	3.9680049984221255	-2.9680049984221255
0.09992862241256247	0.5180231022749084	0.48197689772509156
0.11420413990007139	0.5810951716917983	0.41890482830820175
0.12847965738758033	0.8723541283945861	0.12764587160541385
0.14275517487508924	1.3656840765913387	-0.3656840765913387
0.15703069236259815	1.546527551617718	-0.5465275516177179
0.17130620985010708	0.87446383618022	0.12553616381977994
0.18558172733761602	0.6700151535488444	0.32998484645115556
0.19985724482512493	0.771474643777554	0.22852535622244596
0.21413276231263384	0.862588145061285	0.137411854938715
0.22840827980014278	0.876435291412281	0.12356470858771895
0.24268379728765171	0.8061067158962586	0.1938932841037414
0.25695931477516065	0.7750797667225406	0.22492023327745936
0.27123483226266953	0.8467576882334061	0.15324231176659386
0.28551034975017847	0.9157409444219977	0.08425905557800228
0.2997858672376874	0.9044460479401482	0.09555395205985184
0.3140613847251963	0.8360462207056398	0.16395377929436017
0.32833690221270523	0.7608023809596485	0.23919761904035153
0.34261241970021417	0.736109499429519	0.263890500570481
0.3568879371877231	0.7397177818093014	0.26028221819069863
0.37116345467523204	0.7474871240514828	0.25251287594851723
0.3854389721627409	0.7458129258234425	0.2541870741765575
0.39971448965024986	0.7555645217608619	0.24443547823913814
0.4139900071377588	0.7744043117527895	0.22559568824721055
0.4282655246252677	0.7832865422033889	0.2167134577966111
0.4425410421127766	0.7762514295193662	0.2237485704806338
0.45681655960028555	0.7489905997095281	0.2510094002904719
0.4710920770877945	0.712094933355851	0.28790506664414905
0.48536759457530343	0.6824302921482653	0.31756970785173466
0.4996431120628123	0.6536196121992307	0.3463803878007693
0.5139186295503213	0.6149049956314735	0.3850950043685265
0.5281941470378302	0.5314286311278135	0.46857136887218653
0.5424696645253391	0.5998700812262137	0.40012991877378634
0.5567451820128481	0.6594641275903249	0.3405358724096751
0.5710206995003569	0.6728040524188371	0.3271959475811629
0.5852962169878658	0.6747736446211806	0.3252263553788194
0.5995717344753748	0.6635149697569251	0.33648503024307486
0.6138472519628837	0.6413058948826481	0.3586941051173519
0.6281227694503926	0.6195195661417061	0.3804804338582939
0.6423982869379016	0.6009404595530886	0.3990595404469114
0.6566738044254105	0.5904911127999268	0.40950888720007317
0.6709493219129194	0.5852631500445208	0.4147368499554792
0.6852248394004283	0.5855582498491543	0.4144417501508457
0.6995003568879372	0.588945267322782	0.41105473267721804
0.7137758743754462	0.5888913598199054	0.41110864018009463
0.7280513918629551	0.5824404829510679	0.4175595170489321
0.7423269093504641	0.5676532659050562	0.43234673409494384
0.756602426837973	0.5523168954790363	0.4476831045209637
0.7708779443254818	0.5321905208223975	0.4678094791776025
0.7851534618129908	0.516884301022773	0.48311569897722695
0.7994289793004997	0.5067354782972617	0.49326452170273827
0.8137044967880086	0.499879586554531	0.500120413445469
0.8279800142755176	0.4964719257868743	0.5035280742131256
0.8422555317630265	0.49377749813234645	0.5062225018676536
0.8565310492505354	0.4893171475348938	0.5106828524651061
0.8708065667380444	0.48201847528022085	0.5179815247197792
0.8850820842255532	0.4711242620531267	0.5288757379468734
0.8993576017130622	0.45747299876063985	0.5425270012393602
0.9136331192005711	0.4425550998369507	0.5574449001630493
0.92790863668808	0.4292591571992527	0.5707408428007472
0.942184154175589	0.4192948711600265	0.5807051288399735
0.9564596716630979	0.41186075952748014	0.5881392404725199
0.9707351891506069	0.40746044911822865	0.5925395508817713
0.9850107066381157	0.4040534457631862	0.5959465542368139
0.9992862241256246	0.3963310961436987	0.6036689038563012
1.0135617416131335	0.3876610322668255	0.6123389677331745
1.0278372591006426	0.3782516693759149	0.6217483306240851
1.0421127765881515	0.3685041950748571	0.6314958049251429
1.0563882940756604	0.35834303895711445	0.6416569610428855
1.0706638115631693	0.3497288466071722	0.6502711533928278
1.0849393290506781	0.342372999772777	0.657627000227223
1.099214846538187	0.34531802106854315	0.6546819789314569
1.1134903640256961	0.33261450192899117	0.6673854980710088
1.127765881513205	0.32342947491984286	0.6765705250801571
1.1420413990007139	0.3166805251533031	0.6833194748466969
1.1563169164882228	0.30916367529493866	0.6908363247050613
1.1705924339757316	0.2995950646450981	0.7004049353549019
1.1848679514632408	0.28168417027499937	0.7183158297250006
1.1991434689507496	0.2729184062420682	0.7270815937579318
1.2134189864382585	0.27528663711305656	0.7247133628869434
1.2276945039257674	0.2749984583239938	0.7250015416760063
1.2419700214132763	0.2679048231649935	0.7320951768350066
1.2562455389007852	0.2607979686474423	0.7392020313525577
1.2705210563882943	0.25135118031213405	0.748648819687866
1.2847965738758031	0.24207805567866783	0.7579219443213322
1.299072091363312	0.23144702961555352	0.7685529703844465
1.313347608850821	0.21762124091065943	0.7823787590893405
1.3276231263383298	0.20079796122198723	0.7992020387780128
1.341898643825839	0.17502628718388466	0.8249737128161153
1.3561741613133478	0.1415495938682421	0.8584504061317579
1.3704496788008567	0.11969385922062502	0.880306140779375
1.3847251962883655	0.1367139118078144	0.8632860881921856
1.3990007137758744	0.1653466412282387	0.8346533587717613
1.4132762312633835	0.1861885252463293	0.8138114747536707
1.4275517487508924	0.18761772304489727	0.8123822769551028
1.4418272662384013	0.1894129066117483	0.8105870933882517
1.4561027837259102	0.18936726823493497	0.810632731765065
1.470378301213419	0.1884157714934477	0.8115842285065523
1.4846538187009282	0.18885490709300576	0.8111450929069942
1.498929336188437	0.18718706689804593	0.812812933101954
1.513204853675946	0.18429911243403446	0.8157008875659655
1.5274803711634548	0.1816781294475679	0.8183218705524321
1.5417558886509637	0.1766403716361451	0.8233596283638549
1.5560314061384726	0.171883470852974	0.828116529147026
1.5703069236259817	0.169096359985323	0.830903640014677
1.5845824411134906	0.16600396678522114	0.8339960332147789
1.5988579586009994	0.16306934395487638	0.8369306560451236
1.6131334760885083	0.15977545318143307	0.840224546818567
1.6274089935760172	0.1570931242013148	0.8429068757986852
1.6416845110635263	0.15503955692472038	0.8449604430752796
1.6559600285510352	0.1510875094573684	0.8489124905426316
1.670235546038544	0.1621777690195003	0.8378222309804997
1.684511063526053	0.14280077852425635	0.8571992214757437
1.6987865810135618	0.1379884963886444	0.8620115036113556
1.7130620985010707	0.139393335050927	0.860606664949073
1.7273376159885798	0.1328038830331493	0.8671961169668507
1.7416131334760887	0.12980776866959842	0.8701922313304016
1.7558886509635976	0.12484256869045214	0.8751574313095478
1.7701641684511065	0.11933698999413118	0.8806630100058688
1.7844396859386153	0.11532045423556385	0.8846795457644362
1.7987152034261245	0.11130330550133953	0.8886966944986605
1.8129907209136333	0.10316539352304736	0.8968346064769527
1.8272662384011422	0.10373810419022175	0.8962618958097782
1.841541755888651	0.10425261837184036	0.8957473816281596
1.85581727337616	0.10288306234297939	0.8971169376570206
1.870092790863669	0.10786126072706126	0.8921387392729387
1.884368308351178	0.10248832502643467	0.8975116749735653
1.8986438258386868	0.10088375567962297	0.8991162443203771
1.9129193433261957	0.0969829154740866	0.9030170845259133
1.9271948608137046	0.09474168445097296	0.905258315549027
1.9414703783012137	0.09515962200249471	0.9048403779975053
1.9557458957887226	0.08982359750622514	0.9101764024937748
1.9700214132762315	0.09045110590537506	0.9095488940946249
1.9842969307637404	0.08992244638858848	0.9100775536114115
1.9985724482512492	0.08985657613225116	0.9101434238677488
2.012847965738758	0.0875198043948183	0.9124801956051817
2.027123483226267	0.08652437548737177	0.9134756245126282
2.041399000713776	0.08314375387535222	0.9168562461246478
2.055674518201285	0.07905814344839657	0.9209418565516034
2.069950035688794	0.07428928705008395	0.925710712949916
2.084225553176303	0.07622970177694177	0.9237702982230582
2.098501070663812	0.07271109789274177	0.9272889021072582
2.1127765881513207	0.07543083686284856	0.9245691631371514
2.1270521056388296	0.07404432020897901	0.925955679791021
2.1413276231263385	0.07113172261428342	0.9288682773857165
2.1556031406138474	0.06843862219715319	0.9315613778028469
2.1698786581013563	0.06726740366223996	0.9327325963377601
2.184154175588865	0.05886520233868496	0.941134797661315
2.198429693076374	0.057195910664217406	0.9428040893357826
2.2127052105638834	0.05919229386938055	0.9408077061306195
2.2269807280513922	0.059630160293897734	0.9403698397061022
2.241256245538901	0.057842694800562325	0.9421573051994376
2.25553176302641	0.060371118118361926	0.9396288818816381
2.269807280513919	0.0643341529258898	0.9356658470741102
2.2840827980014278	0.05785640987968483	0.9421435901203151
2.2983583154889367	0.04718042203198228	0.9528195779680178
2.3126338329764455	0.05045249630387998	0.9495475036961201
2.3269093504639544	0.046193274780054805	0.9538067252199451
2.3411848679514633	0.048555431525354666	0.9514445684746453
2.355460385438972	0.044680970050412036	0.955319029949588
2.3697359029264815	0.04708689399810935	0.9529131060018906
2.3840114204139904	0.0433585915005485	0.9566414084994515
2.3982869379014993	0.05276852116058975	0.9472314788394103
2.412562455389008	0.04977177795514264	0.9502282220448574
2.426837972876517	0.042739456861545747	0.9572605431384542
2.441113490364026	0.03164726336405368	0.9683527366359463
2.455389007851535	0.030989988589252258	0.9690100114107477
2.4696645253390437	0.03013946137836466	0.9698605386216353
2.4839400428265526	0.03054576414943003	0.96945423585057
2.4982155603140614	0.03181592274479768	0.9681840772552023
2.5124910778015703	0.037912750359486574	0.9620872496405134
2.5267665952890797	0.031334461533743696	0.9686655384662564
2.5410421127765885	0.023724332489743597	0.9762756675102564
2.5553176302640974	0.018314224266589907	0.9816857757334101
2.5695931477516063	0.018241906539960478	0.9817580934600395
2.583868665239115	0.01708375139271949	0.9829162486072806
2.598144182726624	0.01943494855888943	0.9805650514411106
2.612419700214133	0.021697458460260163	0.9783025415397398
2.626695217701642	0.025343562340961884	0.9746564376590381
2.6409707351891507	0.09683978905233188	0.9031602109476681
2.6552462526766596	0.025679615308100933	0.9743203846918991
2.669521770164169	0.0379776253020829	0.9620223746979171
2.683797287651678	0.027282038726750085	0.9727179612732499
2.6980728051391867	0.01988432873987267	0.9801156712601273
2.7123483226266956	0.013129595236650112	0.9868704047633499
2.7266238401142044	0.02023391663886327	0.9797660833611367
2.7408993576017133	0.021516538397492655	0.9784834616025073
2.755174875089222	0.017082718186625694	0.9829172818133743
2.769450392576731	0.0438818420672182	0.9561181579327818
2.78372591006424	0.02562259933648059	0.9743774006635194
2.798001427551749	0.025663769145440062	0.9743362308545599
2.8122769450392577	0.019505026795370015	0.98049497320463
2.826552462526767	0.02271316674285242	0.9772868332571476
2.840827980014276	0.0117908042956218	0.9882091957043782
2.855103497501785	0.0162126091027888	0.9837873908972112
2.8693790149892937	0.017041310072008136	0.9829586899279918
2.8836545324768026	0.01529509576670265	0.9847049042332974
2.8979300499643115	0.019294139290000574	0.9807058607099994
2.9122055674518204	0.025690910134494066	0.9743090898655059
2.9264810849393292	0.025661676006718096	0.9743383239932819
2.940756602426838	0.0303992673959365	0.9696007326040635
2.955032119914347	0.02909858673382572	0.9709014132661743
2.9693076374018563	0.010960159645652317	0.9890398403543477
2.983583154889365	0.018088246810947884	0.9819117531890521
2.997858672376874	0.02507747082793562	0.9749225291720643
3.012134189864383	0.09615748387923767	0.9038425161207624
3.026409707351892	0.024636931409012578	0.9753630685909874
3.0406852248394007	0.027880123719999397	0.9721198762800006
3.0549607423269096	0.04730742208168329	0.9526925779183167
3.0692362598144185	0.051116076496904674	0.9488839235030954
3.0835117773019274	0.05706720309104108	0.9429327969089589
3.0977872947894363	0.0495271666476245	0.9504728333523755
3.112062812276945	0.016518510375100666	0.9834814896248993
3.1263383297644545	0.03279636600803574	0.9672036339919643
3.1406138472519634	0.038114738433115185	0.9618852615668848
3.1548893647394722	0.06548409718803869	0.9345159028119613
3.169164882226981	0.08887091149096925	0.9111290885090307
3.18344039971449	0.07666164806691565	0.9233383519330843
3.197715917201999	0.02523252107925211	0.9747674789207479
3.2119914346895078	0.0734702783624524	0.9265297216375477
3.2262669521770166	0.04542035230323766	0.9545796476967623
3.2405424696645255	0.04072591255881453	0.9592740874411855
3.2548179871520344	0.04890227855370553	0.9510977214462945
3.2690935046395433	0.0856203852645376	0.9143796147354624
3.2833690221270526	0.04250158998306496	0.957498410016935
3.2976445396145615	0.10910479260053624	0.8908952073994638
3.3119200571020704	0.0706104060388537	0.9293895939611463
3.3261955745895793	0.09054971982114345	0.9094502801788565
3.340471092077088	0.09045113344742368	0.9095488665525763
3.354746609564597	0.059999246950521785	0.9400007530494782
3.369022127052106	0.07802825796452599	0.921971742035474
3.383297644539615	0.07194551567659986	0.9280544843234001
3.3975731620271237	0.04923361599157811	0.9507663840084218
3.4118486795146326	0.10344576492573188	0.8965542350742681
3.4261241970021414	0.06243115715590896	0.937568842844091
3.4403997144896508	0.08874851206820197	0.911251487931798
3.4546752319771596	0.04382267829441207	0.9561773217055879
3.4689507494646685	0.03569403447630097	0.9643059655236991
3.4832262669521774	0.09957423735659655	0.9004257626434035
3.4975017844396863	0.050526120006534996	0.949473879993465
3.511777301927195	0.06759606608252129	0.9324039339174787
3.526052819414704	0.03237533133251159	0.9676246686674884
3.540328336902213	0.06123816921813826	0.9387618307818617
3.554603854389722	0.043596828116502326	0.9564031718834977
3.5688793718772307	0.13122805470654483	0.8687719452934551
3.58315488936474	0.10535123261554465	0.8946487673844553
3.597430406852249	0.0923720238791157	0.9076279761208843
3.611705924339758	0.13244394018191483	0.8675560598180851
3.6259814418272667	0.008907888432695889	0.9910921115673041
3.6402569593147756	0.09910117402900791	0.9008988259709921
3.6545324768022844	0.18464341599294312	0.8153565840070569
3.6688079942897933	0.10436682668046364	0.8956331733195364
3.683083511777302	0.09122908369930775	0.9087709163006923
3.697359029264811	0.14508355281102217	0.8549164471889779
3.71163454675232	0.1627290552000806	0.8372709447999194
3.725910064239829	0.23124068417110352	0.7687593158288965
3.740185581727338	0.005027764613264322	0.9949722353867356
3.754461099214847	0.1026727793381332	0.8973272206618668
3.768736616702356	0.15978058807765852	0.8402194119223415
3.783012134189865	0.17166101500899553	0.8283389849910044
3.7972876516773737	0.21403662380436594	0.7859633761956341
3.8115631691648826	0.8809007943534847	0.11909920564651533
3.8258386866523915	0.1961436727711642	0.8038563272288358
3.8401142041399003	0.17830464572219779	0.8216953542778023
3.8543897216274092	0.17100256601519717	0.8289974339848029
3.868665239114918	0.12120620402957	0.87879379597043
3.8829407566024274	0.22528867817066575	0.7747113218293342
3.8972162740899363	0.09681659700405826	0.9031834029959418
3.911491791577445	0.06682505047514087	0.9331749495248591
3.925767309064954	0.2034113966197855	0.7965886033802145
3.940042826552463	0.14467974979053463	0.8553202502094653
3.954318344039972	0.17291699477861677	0.8270830052213832
3.9685938615274807	0.1526632195251138	0.8473367804748861
3.9828693790149896	1.6769101396560773	-0.6769101396560773
3.9971448965024985	0.2266875993453331	0.7733124006546669
4.011420413990008	0.14175902432147627	0.8582409756785238
4.025695931477516	0.0800293506938984	0.9199706493061016
4.039971448965026	0.1757365330101119	0.8242634669898881
4.054246966452534	0.09050347022838669	0.9094965297716133
4.068522483940043	0.3366741112867125	0.6633258887132876
4.082798001427552	0.10173785709858908	0.8982621429014109
4.097073518915061	0.2736806567776922	0.7263193432223078
4.11134903640257	0.2612264176422927	0.7387735823577073
4.125624553890079	0.33534681042671755	0.6646531895732825
4.139900071377588	0.3207148277555362	0.6792851722444637
4.154175588865097	0.11985804108871488	0.8801419589112851
4.168451106352606	0.1292945177921466	0.8707054822078534
4.182726623840114	0.290592766102797	0.7094072338972031
4.197002141327624	0.3272092833231588	0.6727907166768412
4.211277658815132	0.14330804497026672	0.8566919550297333
4.2255531763026415	0.21884791458372008	0.7811520854162799
4.23982869379015	0.06233832053387409	0.9376616794661259
4.254104211277659	0.20464041923780224	0.7953595807621978
4.268379728765169	0.28320649188181213	0.7167935081181879
4.282655246252677	0.27910517082361963	0.7208948291763804
4.296930763740186	0.17202958046244907	0.8279704195375509
4.311206281227695	0.08777550159159839	0.9122244984084016
4.325481798715204	0.13979466061804882	0.8602053393819512
4.3397573162027125	0.2880239008733963	0.7119760991266038
4.354032833690222	0.4324980029730459	0.5675019970269541
4.36830835117773	0.3092951028226046	0.6907048971773955
4.38258386866524	0.17892473909068074	0.8210752609093193
4.396859386152748	0.13329883070215867	0.8667011692978414
4.411134903640257	0.06026533437800708	0.9397346656219929
4.425410421127767	0.3327799078521162	0.6672200921478838
4.439685938615275	0.25867697331074296	0.741323026689257
4.4539614561027845	0.3370964716154047	0.6629035283845953
4.468236973590293	0.8634822912508987	0.1365177087491013
4.482512491077802	0.21448493185625203	0.7855150681437479
4.496788008565311	0.15572591499184965	0.8442740850081504
4.51106352605282	4.552192887512894	-3.552192887512894
4.5253390435403285	0.44510775717182416	0.5548922428281758
4.539614561027838	1.1471732838336595	-0.14717328383365946
4.553890078515346	0.6771338226517579	0.3228661773482421
4.5681655960028555	0.6525574812182522	0.3474425187817478
4.582441113490365	0.2758680361349605	0.7241319638650394
4.596716630977873	0.2715940453901829	0.7284059546098172
4.610992148465383	0.39837519951627015	0.6016248004837299
4.625267665952891	0.4715004528103281	0.5284995471896718
4.6395431834404	0.28300910061061874	0.7169908993893812
4.653818700927909	0.7791431403106424	0.22085685968935764
4.668094218415418	1.0416992698868868	-0.04169926988688677
4.682369735902927	1.546719529706768	-0.546719529706768
4.696645253390436	1.93535233370849	-0.9353523337084899
4.710920770877944	0.23710374495918912	0.7628962550408109
4.725196288365454	0.5599316186201038	0.44006838137989623
4.739471805852963	1.3579741266164411	-0.3579741266164411
4.7537473233404715	0.31607016154760337	0.6839298384523966
4.768022840827981	0.27165960045838017	0.7283403995416198
4.782298358315489	0.9089263913379023	0.09107360866209768
4.7965738758029985	0.9975664848170465	0.0024335151829535384
4.810849393290507	0.5674398511220924	0.4325601488779076
4.825124910778016	0.4714244086019118	0.5285755913980882
4.839400428265525	0.9224351057195883	0.07756489428041169
4.853675945753034	1.003565742040488	-0.0035657420404879847
4.8679514632405425	0.9926677150001129	0.00733228499988714
4.882226980728052	0.5549371108409311	0.4450628891590689
4.896502498215561	0.9313564835324023	0.0686435164675977
4.91077801570307	0.8868299672354798	0.1131700327645202
4.925053533190579	1.5698848107558716	-0.5698848107558716
4.939329050678087	0.806457181769786	0.19354281823021402
4.953604568165597	0.32449192355905304	0.6755080764409469
4.967880085653105	1.691221661039181	-0.691221661039181
4.9821556031406145	0.6251726283747997	0.3748273716252003
4.996431120628123	0.45530823272089876	0.5446917672791012
5.010706638115632	1.896551842630239	-0.896551842630239
5.024982155603141	0.24013789857128962	0.7598621014287104
5.03925767309065	0.5733978786172379	0.4266021213827621
5.053533190578159	0.7167388755321834	0.2832611244678166
5.067808708065668	0.5123442658565148	0.4876557341434852
5.082084225553177	0.43226745441336095	0.5677325455866391
5.0963597430406855	1.2010190902387656	-0.20101909023876563
5.110635260528195	0.7027330656823506	0.2972669343176494
5.124910778015703	1.3492416313284512	-0.3492416313284512
5.139186295503213	0.20836406692768583	0.7916359330723142
5.153461812990721	0.247153275192842	0.752846724807158
5.16773733047823	0.6777642680838981	0.3222357319161019
5.18201284796574	0.229461474170434	0.7705385258295661
5.196288365453248	0.4222259172917543	0.5777740827082457
5.2105638829407575	0.7561222734003376	0.24387772659966245
5.224839400428266	3.324537657595553	-2.324537657595553
5.239114917915775	0.8689910046986109	0.1310089953013891
5.253390435403284	1.500090674733957	-0.5000906747339571
5.267665952890793	0.30267445652682634	0.6973255434731737
5.281941470378301	0.3162005325896485	0.6837994674103516
5.296216987865811	0.1623070288509226	0.8376929711490774
5.310492505353319	0.9191608458895745	0.08083915411042553
5.3247680228408285	1.0653481719794962	-0.06534817197949616
5.339043540328338	1.3427920079849813	-0.34279200798498133
5.353319057815846	1.5973989669434008	-0.5973989669434008
5.367594575303356	0.49134789349775265	0.5086521065022473
5.381870092790864	0.2775956435577021	0.722404356442298
5.396145610278373	0.11756780807535124	0.8824321919246487
5.410421127765882	0.8935127678601904	0.1064872321398096
5.424696645253391	3.9056943665092128	-2.9056943665092128
5.4389721627409	0.6664653683307199	0.3335346316692801
5.453247680228409	1.0658345479093436	-0.06583454790934362
5.467523197715917	0.49331412005377223	0.5066858799462277
5.481798715203427	0.9493019686952521	0.050698031304747926
5.496074232690936	1.006020077526123	-0.006020077526122991
5.510349750178444	0.19795509283528961	0.8020449071647104
5.524625267665954	0.6922904749870751	0.3077095250129249
5.538900785153462	0.3818592887446134	0.6181407112553866
5.5531763026409715	0.7148158121103507	0.2851841878896493
5.56745182012848	3.0021778924613587	-2.0021778924613587
5.581727337615989	1.0702946751754625	-0.0702946751754625
5.596002855103498	1.4514576445489582	-0.4514576445489582
5.610278372591007	1.151168254988461	-0.15116825498846098
5.6245538900785155	1.7470173790116121	-0.7470173790116121
5.638829407566025	1.194172828495228	-0.194172828495228
5.653104925053534	0.7512789957729958	0.24872100422700416
5.667380442541043	0.7620946557891045	0.2379053442108955
5.681655960028552	1.9782394578625109	-0.9782394578625109
5.69593147751606	0.8469384864457092	0.15306151355429076
5.71020699500357	0.9022946875027033	0.09770531249729675
5.724482512491078	0.7028818993251008	0.2971181006748992
5.738758029978587	0.6493143253952338	0.3506856746047662
5.753033547466096	1.311161613171892	-0.31116161317189195
5.767309064953605	0.681385097694174	0.318614902305826
5.781584582441114	0.7664675895560433	0.23353241044395667
5.795860099928623	10.52538537430854	-9.52538537430854
5.810135617416132	17.6436489834497	-16.6436489834497
5.824411134903641	3.2957284315310096	-2.2957284315310096
5.83868665239115	1.2286489039726625	-0.22864890397266247
5.8529621698786585	0.1281945679089194	0.8718054320910806
5.867237687366168	1.909008739102849	-0.909008739102849
5.881513204853676	0.2218850834226664	0.7781149165773336
5.895788722341186	7.892886112978235	-6.892886112978235
5.910064239828694	2.7973616865996878	-1.7973616865996878
5.924339757316203	0.5700965489036841	0.4299034510963159
5.938615274803713	0.28823849697762244	0.7117615030223776
5.952890792291221	1.2720054374060223	-0.27200543740602234
5.96716630977873	1.0988310719844985	-0.09883107198449848
5.981441827266239	1.0735315791484268	-0.07353157914842678
5.995717344753748	1.5459851055024454	-0.5459851055024454
6.009992862241257	0.876736607614999	0.12326339238500095
6.024268379728766	2.902723785072549	-1.9027237850725491
6.038543897216274	1.039952796495904	-0.03995279649590411
6.052819414703784	2.0723410212549487	-1.0723410212549487
6.067094932191292	0.7156974347716216	0.2843025652283784
6.0813704496788015	0.9159902930262683	0.08400970697373167
6.095645967166311	0.39508316892973816	0.6049168310702618
6.109921484653819	1.463001156543848	-0.4630011565438481
6.124197002141329	1.4454651481720264	-0.4454651481720264
6.138472519628837	1.2707592567078347	-0.27075925670783474
6.152748037116346	0.6346268738828925	0.3653731261171075
6.167023554603855	2.235936900878675	-1.235936900878675
6.181299072091364	2.0852613259912154	-1.0852613259912154
6.1955745895788725	1.6730262918468357	-0.6730262918468357
6.209850107066382	1.055291060670959	-0.0552910606709589
6.22412562455389	0.5540230541041758	0.44597694589582415
6.2384011420414	4.047994877393325	-3.047994877393325
6.252676659528909	1.3942521926896696	-0.3942521926896696
6.266952177016417	0.35345742505534217	0.6465425749446578
6.281227694503927	0.697765697425743	0.302234302574257
6.295503211991435	0.3010943426355817	0.6989056573644183
6.3097787294789445	0.3159172790276642	0.6840827209723358
6.324054246966453	0.837445034610002	0.16255496538999803
6.338329764453962	1.5924295188291315	-0.5924295188291315
6.352605281941471	0.5551632081317368	0.4448367918682632
6.36688079942898	0.4508880820166087	0.5491119179833913
6.381156316916488	1.1980752811554731	-0.19807528115547313
6.395431834403998	1.1890186350082697	-0.18901863500826965
6.409707351891507	0.9875497721161178	0.01245022788388217
6.4239828693790155	0.47858683815164604	0.521413161848354
6.438258386866525	0.6588920099473778	0.34110799005262216
6.452533904354033	0.8524448015570983	0.14755519844290166
6.466809421841543	1.3851398642343604	-0.3851398642343604
6.481084939329051	0.12319704898989642	0.8768029510101036
6.49536045681656	1.680933727141691	-0.6809337271416911
6.509635974304069	0.63336591980385	0.36663408019614996
6.523911491791578	1.9392973760796781	-0.9392973760796781
6.538187009279087	0.585748898675624	0.41425110132437604
6.552462526766596	0.5305290103077606	0.46947098969223944
6.566738044254105	0.9545086382531622	0.045491361746837766
6.581013561741614	0.5829608824187165	0.41703911758128354
6.595289079229123	1.4764488875232893	-0.4764488875232893
6.609564596716631	1.3886081810224074	-0.38860818102240735
6.623840114204141	0.5329690272477859	0.46703097275221406
6.638115631691649	0.4510527160463395	0.5489472839536604
6.6523911491791585	0.9080757304269976	0.09192426957300237
6.666666666666667	0.6399973744624268	0.36000262553757323
6.680942184154176	0.3711455227271334	0.6288544772728666
6.695217701641685	1.0491545848831816	-0.049154584883181585
6.709493219129194	0.30275660675524185	0.6972433932447581
6.723768736616703	2.195981609887464	-1.1959816098874638
6.738044254104212	1.2756943235619553	-0.27569432356195533
6.752319771591721	0.09488868231186824	0.9051113176881318
6.76659528907923	0.7839915701593987	0.2160084298406013
6.780870806566739	0.7365446500914233	0.26345534990857666
6.795146324054247	0.984753423443954	0.015246576556045999
6.809421841541757	0.5238294163382669	0.47617058366173315
6.823697359029265	0.651539975902436	0.34846002409756405
6.837972876516774	2.794901392826859	-1.794901392826859
6.852248394004283	4.4060200143172645	-3.4060200143172645
6.866523911491792	0.9365406807988831	0.06345931920111691
6.8807994289793015	0.6386336519826185	0.36136634801738154
6.89507494646681	1.6613340842188336	-0.6613340842188336
6.909350463954319	1.1216175529750676	-0.1216175529750676
6.923625981441828	2.4417885588517687	-1.4417885588517687
6.937901498929337	1.3855743939584355	-0.3855743939584355
6.9521770164168455	0.7363502292545493	0.2636497707454507
6.966452533904355	1.1550889143970478	-0.15508891439704775
6.980728051391863	2.1994419468989848	-1.1994419468989848
6.995003568879373	2.202635053943791	-1.202635053943791
7.009279086366882	0.8801395778233941	0.11986042217660586
7.02355460385439	0.5823100563397713	0.4176899436602287
7.0378301213419	1.1095193468992541	-0.10951934689925413
7.052105638829408	0.29333065849449946	0.7066693415055005
7.066381156316917	1.0383535578563292	-0.03835355785632921
7.080656673804426	0.6619758727145243	0.3380241272854757
7.094932191291935	0.6276996731174974	0.3723003268825026
7.109207708779444	0.6122574105604089	0.38774258943959106
7.123483226266953	1.511106238028242	-0.5111062380282421
7.137758743754461	1.4950407925649505	-0.4950407925649505
7.152034261241971	0.7159913938319793	0.2840086061680207
7.16630977872948	1.4807202408788032	-0.48072024087880316
7.1805852962169885	1.1744583105950275	-0.17445831059502748
7.194860813704498	0.345121698038094	0.654878301961906
7.209136331192006	1.7015772940876452	-0.7015772940876452
7.223411848679516	1.419551057798996	-0.41955105779899604
7.237687366167024	0.31338048395379214	0.6866195160462079
7.251962883654533	0.4690036130713718	0.5309963869286283
7.266238401142042	0.3559638397266855	0.6440361602733145
7.280513918629551	0.6267858508714698	0.37321414912853024
7.2947894361170595	0.7102587690136888	0.2897412309863112
7.309064953604569	7.437704935324879	-6.437704935324879
7.323340471092078	0.9464649544185605	0.05353504558143951
7.337615988579587	1.8730890568520866	-0.8730890568520866
7.351891506067096	0.5524544958850267	0.4475455041149733
7.366167023554604	0.3613195724382956	0.6386804275617044
7.380442541042114	0.6164012943440446	0.38359870565595544
7.394718058529622	0.4691398299822347	0.5308601700177653
7.4089935760171315	2.0222076708017602	-1.0222076708017602
7.42326909350464	1.0873713102418803	-0.08737131024188027
7.437544610992149	0.6715808104813029	0.3284191895186971
7.451820128479658	0.709831624051605	0.29016837594839495
7.466095645967167	1.2938148899177697	-0.2938148899177697
7.480371163454676	4.183810913010039	-3.1838109130100394
7.494646680942185	3.435983942200882	-2.435983942200882
7.508922198429694	0.9564185001358115	0.04358149986418847
7.5231977159172025	0.1862913857813658	0.8137086142186342
7.537473233404712	0.7907390065930691	0.20926099340693094
7.55174875089222	0.5061921955564048	0.4938078044435952
7.56602426837973	5.350337303272106	-4.350337303272106
7.580299785867238	1.4162213181763816	-0.41622131817638164
7.594575303354747	0.8020550362305708	0.19794496376942916
7.608850820842256	0.9312296756651136	0.06877032433488639
7.623126338329765	4.941939693432006	-3.9419396934320057
7.6374018558172745	2.0423168900197073	-1.0423168900197073
7.651677373304783	2.5319699455552214	-1.5319699455552214
7.665952890792292	1.6231025308547729	-0.6231025308547729
7.680228408279801	1.2636658597261574	-0.2636658597261574
7.69450392576731	1.203253582954028	-0.20325358295402807
7.7087794432548185	2.229764792322709	-1.229764792322709
7.723054960742328	0.940950295186304	0.05904970481369598
7.737330478229836	1.48901823182771	-0.4890182318277101
7.7516059957173455	1.4164023005608426	-0.4164023005608426
7.765881513204855	0.9315475862104716	0.06845241378952838
7.780157030692363	0.3655254278621154	0.6344745721378846
7.794432548179873	0.7736705283492292	0.22632947165077077
7.808708065667381	0.8657125394988558	0.13428746050114415
7.82298358315489	0.22259021132006987	0.7774097886799302
7.837259100642399	0.6819170618739224	0.3180829381260776
7.851534618129908	0.8711923602458892	0.1288076397541108
7.865810135617417	0.401389101306207	0.598610898693793
7.880085653104926	0.6909661763537712	0.3090338236462288
7.894361170592434	1.2002066918833207	-0.20020669188332074
7.908636688079944	2.008259176654028	-1.008259176654028
7.922912205567453	0.7800241383662158	0.21997586163378424
7.9371877230549615	1.0085134239251414	-0.008513423925141428
7.951463240542471	0.5160142255177574	0.48398577448224256
7.965738758029979	9.51513414892391	-8.51513414892391
7.9800142755174885	3.0203303307611424	-2.0203303307611424
7.994289793004997	0.43842393561807336	0.5615760643819266
8.008565310492505	1.5111933630310186	-0.5111933630310186
8.022840827980016	0.5869274905678683	0.4130725094321317
8.037116345467524	0.9307346313305851	0.0692653686694149
8.051391862955033	1.831960919301985	-0.831960919301985
8.065667380442541	0.5835894837767174	0.4164105162232826
8.079942897930051	1.5252268197810521	-0.5252268197810521
8.09421841541756	1.5389159557266172	-0.5389159557266172
8.108493932905068	0.5283011213953654	0.47169887860463455
8.122769450392578	1.0397728723939041	-0.039772872393904146
8.137044967880087	2.245584300481039	-1.2455843004810392
8.151320485367595	0.8996285922114864	0.10037140778851361
8.165596002855104	1.2704702586604526	-0.2704702586604526
8.179871520342614	0.1109006657600515	0.8890993342399485
8.194147037830122	0.2802007136220056	0.7197992863779944
8.20842255531763	0.35106697667284376	0.6489330233271562
8.22269807280514	3.956748913595664	-2.956748913595664
8.23697359029265	1.8332195171828236	-0.8332195171828236
8.251249107780158	1.09582840913468	-0.09582840913467994
8.265524625267666	0.834165448673336	0.16583455132666403
8.279800142755176	0.04927140585080459	0.9507285941491954
8.294075660242685	2.1128233796601315	-1.1128233796601315
8.308351177730193	2.7443052301391804	-1.7443052301391804
8.322626695217702	1.2356656449363579	-0.2356656449363579
8.336902212705212	0.8394660982789649	0.1605339017210351
8.35117773019272	0.7663608950741428	0.23363910492585716
8.365453247680229	1.3631090186426547	-0.36310901864265466
8.379728765167739	1.825791664978043	-0.825791664978043
8.394004282655247	0.4713350659630153	0.5286649340369847
8.408279800142756	0.19824368688925212	0.8017563131107479
8.422555317630264	0.6889978386174732	0.3110021613825268
8.436830835117775	0.44110640425592074	0.5588935957440793
8.451106352605283	0.2781212644048581	0.7218787355951419
8.465381870092791	2.0877664867751613	-1.0877664867751613
8.4796573875803	0.39429344726499566	0.6057065527350043
8.49393290506781	0.6789367105552864	0.32106328944471363
8.508208422555319	2.085324819820958	-1.0853248198209582
8.522483940042827	1.3109254608505294	-0.3109254608505294
8.536759457530337	0.6084209637877093	0.39157903621229073
8.551034975017846	0.6107717238671976	0.3892282761328024
8.565310492505354	1.289203647239189	-0.289203647239189
8.579586009992862	1.2689634479845382	-0.2689634479845382
8.593861527480373	0.4694068939888539	0.5305931060111462
8.608137044967881	1.6775625866377741	-0.6775625866377741
8.62241256245539	1.7290654716696399	-0.7290654716696399
8.636688079942898	1.755396561386637	-0.7553965613866369
8.650963597430408	0.9802648171534034	0.01973518284659659
8.665239114917917	0.17571582716969866	0.8242841728303013
8.679514632405425	0.589159752216047	0.410840247783953
8.693790149892935	0.37511669632938227	0.6248833036706177
8.708065667380444	2.4869183097768293	-1.4869183097768293
8.722341184867952	1.868180116015132	-0.8681801160151319
8.73661670235546	1.071806523699527	-0.07180652369952689
8.75089221984297	1.269079250662089	-0.26907925066208893
8.76516773733048	0.24648581317234483	0.7535141868276551
8.779443254817988	0.6612176878338082	0.3387823121661918
8.793718772305496	0.16149153946867137	0.8385084605313287
8.807994289793006	0.9961661978087171	0.003833802191282931
8.822269807280515	2.108039699486006	-1.1080396994860058
8.836545324768023	0.47135758328660254	0.5286424167133974
8.850820842255533	2.78449141891529	-1.78449141891529
8.865096359743042	0.0949908563574064	0.9050091436425935
8.87937187723055	0.6076653173024851	0.3923346826975149
8.893647394718059	0.6542780067839263	0.34572199321607366
8.907922912205569	0.5313920425453106	0.4686079574546894
8.922198429693077	0.3687919023588698	0.6312080976411302
8.936473947180586	0.6322176920319221	0.36778230796807787
8.950749464668094	1.4385738185949808	-0.4385738185949808
8.965024982155605	0.4034027693042322	0.5965972306957679
8.979300499643113	0.313621858643131	0.686378141356869
8.993576017130621	0.8448317244921808	0.1551682755078192
9.007851534618132	2.5301159850258323	-1.5301159850258323
9.02212705210564	1.266314882183929	-0.26631488218392896
9.036402569593148	1.582449514342973	-0.5824495143429731
9.050678087080657	0.21905527801923835	0.7809447219807617
9.064953604568167	1.006685567583508	-0.006685567583508023
9.079229122055676	9.51771967045808	-8.51771967045808
9.093504639543184	2.258716088356887	-1.2587160883568869
9.107780157030692	0.14740950677922904	0.852590493220771
9.122055674518203	1.076692465337878	-0.07669246533787799
9.136331192005711	0.6567429254753795	0.3432570745246205
9.15060670949322	3.215455488519662	-2.215455488519662
9.16488222698073	1.0713884886587204	-0.07138848865872038
9.179157744468238	0.4660141684578355	0.5339858315421645
9.193433261955747	0.5987082251105308	0.4012917748894692
9.207708779443255	1.1273641177747198	-0.1273641177747198
9.221984296930765	5.272420111791526	-4.272420111791526
9.236259814418274	1.5911411729946416	-0.5911411729946416
9.250535331905782	4.988967928205156	-3.988967928205156
9.26481084939329	1.8868572827466203	-0.8868572827466203
9.2790863668808	0.25474446619528657	0.7452555338047134
9.29336188436831	0.9820743288363428	0.017925671163657175
9.307637401855818	0.7526698784296949	0.2473301215703051
9.321912919343328	1.2405997583983268	-0.2405997583983268
9.336188436830836	0.17070056525725813	0.8292994347427418
9.350463954318345	1.2329421290509133	-0.23294212905091327
9.364739471805853	1.5455056436973853	-0.5455056436973853
9.379014989293363	0.7681421661834136	0.23185783381658642
9.393290506780872	0.5885578916360448	0.41144210836395523
9.40756602426838	0.09645452368057252	0.9035454763194275
9.421841541755889	0.27644476838696713	0.7235552316130329
9.436117059243399	0.35310829840994024	0.6468917015900597
9.450392576730907	0.7578361807219441	0.24216381927805586
9.464668094218416	0.4627535440391535	0.5372464559608465
9.478943611705926	0.4024103270119011	0.597589672988099
9.493219129193434	2.542058035071285	-1.542058035071285
9.507494646680943	0.5824034705376187	0.41759652946238135
9.521770164168451	0.2558611068201315	0.7441388931798685
9.536045681655962	1.2361771403963222	-0.2361771403963222
9.55032119914347	0.8445813192365744	0.15541868076342558
9.564596716630978	0.6017826972323932	0.3982173027676068
9.578872234118487	0.2359398036649004	0.7640601963350996
9.593147751605997	10.976458030634817	-9.976458030634817
9.607423269093506	2.5783608128717748	-1.5783608128717748
9.621698786581014	0.09344846965418643	0.9065515303458136
9.635974304068524	0.48458671321716323	0.5154132867828367
9.650249821556033	6.393362266370451	-5.393362266370451
9.664525339043541	10.2570011868473	-9.2570011868473
9.67880085653105	1.4669553687124839	-0.4669553687124839
9.69307637401856	0.33717233593284673	0.6628276640671533
9.707351891506068	0.5330477244329532	0.46695227556704677
9.721627408993577	1.1479191725168338	-0.14791917251683384
9.735902926481085	0.720751232236324	0.279248767763676
9.750178443968595	0.626314338134638	0.373685661865362
9.764453961456104	0.9877085620440953	0.012291437955904705
9.778729478943612	0.841079688097572	0.15892031190242795
9.793004996431122	0.4477863997855716	0.5522136002144284
9.80728051391863	0.7397109189596748	0.2602890810403252
9.82155603140614	0.9591962433559891	0.040803756644010925
9.835831548893648	3.421580541897628	-2.421580541897628
9.850107066381158	0.0766431788767813	0.9233568211232187
9.864382583868666	0.5480104411614855	0.45198955883851455
9.878658101356175	1.5775715501775793	-0.5775715501775793
9.892933618843683	1.689793911914978	-0.6897939119149781
9.907209136331193	0.4062257883472529	0.5937742116527471
9.921484653818702	0.8990608891300261	0.10093911086997387
9.93576017130621	1.4446676717278468	-0.4446676717278468
9.95003568879372	1.466659859266686	-0.46665985926668596
9.964311206281229	0.25420217842906995	0.74579782157093
9.978586723768737	1.2457430420818105	-0.24574304208181053
9.992862241256246	0.5556769544632272	0.4443230455367728
