# Supplementary material for: Terahertz Spectroscopic Analysis of Lactose in Infant Formula: Implications for Detection and Quantification
Source: Molecules. 2022 Aug 8;27(15):5040. doi: 10.3390/molecules27155040 (PMC9370465; doi:10.3390/molecules27155040)
Supplement: Supplementary file 1 [file molecules-27-05040-s001.zip › data/set1_N2_1/frequency_domain/S003.csv]

0.0	0.676936418190022	0.32306358180997796
0.014275517487508924	0.4654929120758863	0.5345070879241137
0.028551034975017847	0.8960169567971203	0.10398304320287965
0.04282655246252677	0.6416523906246828	0.3583476093753172
0.057102069950035694	1.1978585670015038	-0.19785856700150384
0.07137758743754462	1.2795573607559083	-0.2795573607559083
0.08565310492505354	3.987495116772351	-2.987495116772351
0.09992862241256247	0.5275770135262768	0.47242298647372316
0.11420413990007139	0.5539241691657125	0.4460758308342875
0.12847965738758033	0.8623444800927813	0.1376555199072187
0.14275517487508924	1.3676071934906286	-0.36760719349062865
0.15703069236259815	1.5254617691556238	-0.5254617691556238
0.17130620985010708	0.8679600868103787	0.13203991318962127
0.18558172733761602	0.6441632249937472	0.35583677500625277
0.19985724482512493	0.7506450008522232	0.2493549991477768
0.21413276231263384	0.8430535480330218	0.1569464519669782
0.22840827980014278	0.8601453878091515	0.1398546121908485
0.24268379728765171	0.7948921974957149	0.20510780250428506
0.25695931477516065	0.7662554163306208	0.23374458366937922
0.27123483226266953	0.8202865059464319	0.17971349405356807
0.28551034975017847	0.8822623160708473	0.11773768392915274
0.2997858672376874	0.863342842058138	0.13665715794186195
0.3140613847251963	0.7941155260725428	0.20588447392745723
0.32833690221270523	0.7218353485015543	0.2781646514984457
0.34261241970021417	0.7002878304640778	0.29971216953592217
0.3568879371877231	0.7112594588389328	0.2887405411610672
0.37116345467523204	0.7248228977826596	0.2751771022173404
0.3854389721627409	0.7285846509476486	0.27141534905235143
0.39971448965024986	0.7387454697876807	0.26125453021231926
0.4139900071377588	0.7497224451614678	0.2502775548385322
0.4282655246252677	0.7468814558930553	0.2531185441069447
0.4425410421127766	0.7302561534562793	0.26974384654372074
0.45681655960028555	0.6990550660552146	0.3009449339447854
0.4710920770877945	0.668070232240169	0.33192976775983096
0.48536759457530343	0.6504293767641803	0.34957062323581967
0.4996431120628123	0.6401769705874562	0.35982302941254385
0.5139186295503213	0.6389066912461298	0.36109330875387025
0.5281941470378302	0.6468892279281259	0.35311077207187413
0.5424696645253391	0.6561035999574738	0.3438964000425262
0.5567451820128481	0.6630918089186704	0.33690819108132963
0.5710206995003569	0.6464300245592889	0.3535699754407111
0.5852962169878658	0.6276965684493807	0.3723034315506193
0.5995717344753748	0.6050451777146473	0.3949548222853527
0.6138472519628837	0.5834481031435993	0.4165518968564007
0.6281227694503926	0.5674138680882298	0.4325861319117702
0.6423982869379016	0.5578281006450022	0.4421718993549978
0.6566738044254105	0.554708558595362	0.44529144140463806
0.6709493219129194	0.5533641579635067	0.4466358420364933
0.6852248394004283	0.5523990721125946	0.44760092788740535
0.6995003568879372	0.5487189008512862	0.45128109914871384
0.7137758743754462	0.5396821423845372	0.46031785761546284
0.7280513918629551	0.5250087957958341	0.47499120420416585
0.7423269093504641	0.5062646405661665	0.4937353594338335
0.756602426837973	0.49088651723012505	0.5091134827698749
0.7708779443254818	0.475237167097243	0.5247628329027569
0.7851534618129908	0.46547474175173686	0.5345252582482631
0.7994289793004997	0.45967461703966767	0.5403253829603323
0.8137044967880086	0.4558225784901236	0.5441774215098765
0.8279800142755176	0.4511771655971067	0.5488228344028934
0.8422555317630265	0.44434930204463524	0.5556506979553648
0.8565310492505354	0.43443449796493944	0.5655655020350605
0.8708065667380444	0.42291601151149893	0.5770839884885011
0.8850820842255532	0.409245341503961	0.590754658496039
0.8993576017130622	0.3962594370608266	0.6037405629391734
0.9136331192005711	0.38477217284076826	0.6152278271592317
0.92790863668808	0.37539267137422394	0.6246073286257761
0.942184154175589	0.3693705800473072	0.6306294199526927
0.9564596716630979	0.36372910823948496	0.6362708917605151
0.9707351891506069	0.3594463529865208	0.6405536470134792
0.9850107066381157	0.3538531502859928	0.6461468497140073
0.9992862241256246	0.3451231595324831	0.6548768404675169
1.0135617416131335	0.33438125323697293	0.665618746763027
1.0278372591006426	0.32420395948630504	0.6757960405136949
1.0421127765881515	0.31495889776907393	0.6850411022309261
1.0563882940756604	0.30644673715931026	0.6935532628406897
1.0706638115631693	0.300365398672018	0.6996346013279819
1.0849393290506781	0.29493112226209717	0.7050688777379028
1.099214846538187	0.298540768155453	0.701459231844547
1.1134903640256961	0.2879136148740453	0.7120863851259547
1.127765881513205	0.27880951130245474	0.7211904886975453
1.1420413990007139	0.2715006799131483	0.7284993200868517
1.1563169164882228	0.26612116460601815	0.7338788353939818
1.1705924339757316	0.25943084342435374	0.7405691565756463
1.1848679514632408	0.24994464473784217	0.7500553552621578
1.1991434689507496	0.24406002155021186	0.7559399784497881
1.2134189864382585	0.2408638941240258	0.7591361058759742
1.2276945039257674	0.23695673221864258	0.7630432677813574
1.2419700214132763	0.23084654080912428	0.7691534591908757
1.2562455389007852	0.22416157505908177	0.7758384249409183
1.2705210563882943	0.2173554436588832	0.7826445563411168
1.2847965738758031	0.21179988391520105	0.7882001160847989
1.299072091363312	0.206837609870455	0.793162390129545
1.313347608850821	0.2014655702439154	0.7985344297560846
1.3276231263383298	0.196974446795812	0.803025553204188
1.341898643825839	0.1931865040730701	0.80681349592693
1.3561741613133478	0.1898045935286378	0.8101954064713622
1.3704496788008567	0.18565871457113073	0.8143412854288693
1.3847251962883655	0.1806933023017107	0.8193066976982892
1.3990007137758744	0.17697335255896612	0.8230266474410339
1.4132762312633835	0.1768671280796732	0.8231328719203268
1.4275517487508924	0.16844631788937536	0.8315536821106246
1.4418272662384013	0.16368477953510613	0.8363152204648938
1.4561027837259102	0.15982310524808005	0.8401768947519199
1.470378301213419	0.15650826337143753	0.8434917366285625
1.4846538187009282	0.153079611450609	0.846920388549391
1.498929336188437	0.15033516641094477	0.8496648335890552
1.513204853675946	0.1455344547935862	0.8544655452064138
1.5274803711634548	0.14176388634692852	0.8582361136530715
1.5417558886509637	0.13891032235789366	0.8610896776421063
1.5560314061384726	0.1343279512926508	0.8656720487073493
1.5703069236259817	0.13144182925837516	0.8685581707416248
1.5845824411134906	0.12832326252049894	0.871676737479501
1.5988579586009994	0.12664291367140995	0.87335708632859
1.6131334760885083	0.12379945304328377	0.8762005469567162
1.6274089935760172	0.12125457464134387	0.8787454253586562
1.6416845110635263	0.11766372354851062	0.8823362764514894
1.6559600285510352	0.11488173551007447	0.8851182644899256
1.670235546038544	0.12208730193788976	0.8779126980621103
1.684511063526053	0.10917660305902192	0.8908233969409781
1.6987865810135618	0.10643727027413367	0.8935627297258664
1.7130620985010707	0.10735144427854791	0.8926485557214521
1.7273376159885798	0.10289666202736737	0.8971033379726326
1.7416131334760887	0.10105405478977439	0.8989459452102256
1.7558886509635976	0.0976278115308404	0.9023721884691596
1.7701641684511065	0.09360059869898062	0.9063994013010194
1.7844396859386153	0.09147434775135	0.90852565224865
1.7987152034261245	0.08952904746929402	0.910470952530706
1.8129907209136333	0.0853931257932339	0.9146068742067661
1.8272662384011422	0.08445035278012374	0.9155496472198763
1.841541755888651	0.08345697812742832	0.9165430218725716
1.85581727337616	0.08178981768591498	0.918210182314085
1.870092790863669	0.08431842935585378	0.9156815706441462
1.884368308351178	0.07841807371788918	0.9215819262821108
1.8986438258386868	0.07600234390579536	0.9239976560942047
1.9129193433261957	0.07236947716142914	0.9276305228385708
1.9271948608137046	0.07247398122091557	0.9275260187790845
1.9414703783012137	0.06721611780148755	0.9327838821985125
1.9557458957887226	0.0669921563396397	0.9330078436603603
1.9700214132762315	0.06703006230618697	0.932969937693813
1.9842969307637404	0.06611840707399683	0.9338815929260031
1.9985724482512492	0.06457291618962249	0.9354270838103775
2.012847965738758	0.06292631023372855	0.9370736897662715
2.027123483226267	0.06023505918025298	0.939764940819747
2.041399000713776	0.05821170512598775	0.9417882948740123
2.055674518201285	0.05324763345013759	0.9467523665498624
2.069950035688794	0.053672952730042384	0.9463270472699576
2.084225553176303	0.04961588222683958	0.9503841177731605
2.098501070663812	0.052853058054651784	0.9471469419453482
2.1127765881513207	0.05354536417579344	0.9464546358242065
2.1270521056388296	0.0553166153543326	0.9446833846456674
2.1413276231263385	0.05412735318409719	0.9458726468159028
2.1556031406138474	0.047006515838212914	0.9529934841617871
2.1698786581013563	0.05007287484664341	0.9499271251533565
2.184154175588865	0.043245319507362046	0.9567546804926379
2.198429693076374	0.037334376366573295	0.9626656236334267
2.2127052105638834	0.039401609040390834	0.9605983909596092
2.2269807280513922	0.043330035944759863	0.9566699640552402
2.241256245538901	0.04315270547769017	0.9568472945223099
2.25553176302641	0.047036074685961195	0.9529639253140388
2.269807280513919	0.048201835307575144	0.9517981646924248
2.2840827980014278	0.04247124513138079	0.9575287548686192
2.2983583154889367	0.034258727358680185	0.9657412726413198
2.3126338329764455	0.029568729421800898	0.9704312705781991
2.3269093504639544	0.027843860413766283	0.9721561395862337
2.3411848679514633	0.0338266144615202	0.9661733855384798
2.355460385438972	0.03675597225543684	0.9632440277445632
2.3697359029264815	0.03411477549849733	0.9658852245015027
2.3840114204139904	0.04045676584336029	0.9595432341566397
2.3982869379014993	0.04004368094958915	0.9599563190504109
2.412562455389008	0.031232980065496522	0.9687670199345034
2.426837972876517	0.029164121966950726	0.9708358780330493
2.441113490364026	0.02198454861650606	0.978015451383494
2.455389007851535	0.02388670347458272	0.9761132965254172
2.4696645253390437	0.01750737868210283	0.9824926213178972
2.4839400428265526	0.022608668915644645	0.9773913310843554
2.4982155603140614	0.03608399441803745	0.9639160055819626
2.5124910778015703	0.03023195638386892	0.9697680436161311
2.5267665952890797	0.03881734596694089	0.9611826540330591
2.5410421127765885	0.0383468001916881	0.9616531998083119
2.5553176302640974	0.02619721730471425	0.9738027826952858
2.5695931477516063	0.017365041137930103	0.9826349588620699
2.583868665239115	0.020529357398596095	0.9794706426014039
2.598144182726624	0.02498095655695837	0.9750190434430416
2.612419700214133	0.01906117408280127	0.9809388259171987
2.626695217701642	0.026468609499843438	0.9735313905001566
2.6409707351891507	0.05606685763824736	0.9439331423617526
2.6552462526766596	0.028315507267201574	0.9716844927327984
2.669521770164169	0.034223057911294326	0.9657769420887057
2.683797287651678	0.023760302817386888	0.9762396971826132
2.6980728051391867	0.023344138067434902	0.9766558619325652
2.7123483226266956	0.010602105832897854	0.9893978941671021
2.7266238401142044	0.010608290938037968	0.989391709061962
2.7408993576017133	0.02046670541762625	0.9795332945823737
2.755174875089222	0.03056464895204554	0.9694353510479544
2.769450392576731	0.03377246701673759	0.9662275329832624
2.78372591006424	0.04064392092524983	0.9593560790747502
2.798001427551749	0.024997701005370514	0.9750022989946295
2.8122769450392577	0.018041872438315103	0.9819581275616849
2.826552462526767	0.025958431935458288	0.9740415680645417
2.840827980014276	0.007688410040659926	0.9923115899593401
2.855103497501785	0.013948310040516582	0.9860516899594834
2.8693790149892937	0.013052196382661115	0.9869478036173389
2.8836545324768026	0.024911209515202853	0.9750887904847971
2.8979300499643115	0.024301293679609016	0.975698706320391
2.9122055674518204	0.02854309870916111	0.9714569012908388
2.9264810849393292	0.03036894378816578	0.9696310562118342
2.940756602426838	0.03739834969002426	0.9626016503099757
2.955032119914347	0.021926391361521285	0.9780736086384787
2.9693076374018563	0.0033757140249651564	0.9966242859750348
2.983583154889365	0.035743290589251527	0.9642567094107485
2.997858672376874	0.02940474573019054	0.9705952542698094
3.012134189864383	0.09103843704993542	0.9089615629500646
3.026409707351892	0.03780530847327101	0.962194691526729
3.0406852248394007	0.05640490812589237	0.9435950918741076
3.0549607423269096	0.025061942979778654	0.9749380570202213
3.0692362598144185	0.04483201629909456	0.9551679837009055
3.0835117773019274	0.01714753439884433	0.9828524656011557
3.0977872947894363	0.04236900402946849	0.9576309959705315
3.112062812276945	0.025712418298523436	0.9742875817014766
3.1263383297644545	0.0062361158463762395	0.9937638841536237
3.1406138472519634	0.036326454755850585	0.9636735452441494
3.1548893647394722	0.05448751292832926	0.9455124870716707
3.169164882226981	0.08040491276899904	0.9195950872310009
3.18344039971449	0.05349109257856342	0.9465089074214366
3.197715917201999	0.054118680694497164	0.9458813193055028
3.2119914346895078	0.07006420602475373	0.9299357939752463
3.2262669521770166	0.05407097374909584	0.9459290262509041
3.2405424696645255	0.06638397312327281	0.9336160268767272
3.2548179871520344	0.06812486552376208	0.9318751344762379
3.2690935046395433	0.03771799890657271	0.9622820010934273
3.2833690221270526	0.026993532262280164	0.9730064677377198
3.2976445396145615	0.12090248105362972	0.8790975189463703
3.3119200571020704	0.04810021199716051	0.9518997880028395
3.3261955745895793	0.051324985460066655	0.9486750145399333
3.340471092077088	0.07757210965681173	0.9224278903431883
3.354746609564597	0.004044428944436379	0.9959555710555636
3.369022127052106	0.051517456186956	0.948482543813044
3.383297644539615	0.08001039598170634	0.9199896040182937
3.3975731620271237	0.05894217601250596	0.941057823987494
3.4118486795146326	0.08479225014854451	0.9152077498514555
3.4261241970021414	0.029594869351517453	0.9704051306484826
3.4403997144896508	0.10462064043046372	0.8953793595695363
3.4546752319771596	0.07634695514826921	0.9236530448517308
3.4689507494646685	0.006315764822446509	0.9936842351775534
3.4832262669521774	0.06367550224606519	0.9363244977539348
3.4975017844396863	0.11718332035456701	0.882816679645433
3.511777301927195	0.09439216215264178	0.9056078378473582
3.526052819414704	0.026751549821873943	0.973248450178126
3.540328336902213	0.0584094178019611	0.9415905821980389
3.554603854389722	0.06343543438669234	0.9365645656133077
3.5688793718772307	0.07482306301480875	0.9251769369851912
3.58315488936474	0.07002937027579591	0.9299706297242041
3.597430406852249	0.08287485479195457	0.9171251452080454
3.611705924339758	0.041031111143349314	0.9589688888566507
3.6259814418272667	0.09694164777286156	0.9030583522271385
3.6402569593147756	0.04805137573643879	0.9519486242635612
3.6545324768022844	0.37396771347665947	0.6260322865233405
3.6688079942897933	0.05866408726235908	0.941335912737641
3.683083511777302	0.030670515865401968	0.9693294841345981
3.697359029264811	0.13319820137385643	0.8668017986261436
3.71163454675232	0.10243983171838315	0.8975601682816169
3.725910064239829	0.11614430026149467	0.8838556997385053
3.740185581727338	0.09307076651216101	0.9069292334878389
3.754461099214847	0.06743613101112132	0.9325638689888787
3.768736616702356	0.11603901835292434	0.8839609816470757
3.783012134189865	0.16309979570119287	0.8369002042988072
3.7972876516773737	0.08879370889427092	0.911206291105729
3.8115631691648826	0.7617912701845644	0.23820872981543562
3.8258386866523915	0.26925354985238076	0.7307464501476193
3.8401142041399003	0.1215784804045892	0.8784215195954108
3.8543897216274092	0.10496744365754507	0.8950325563424549
3.868665239114918	0.14788694321794518	0.8521130567820548
3.8829407566024274	0.14915171265443866	0.8508482873455614
3.8972162740899363	0.1051518510533651	0.8948481489466349
3.911491791577445	0.1338976777697851	0.8661023222302149
3.925767309064954	0.17325788101241368	0.8267421189875863
3.940042826552463	0.07532272785632894	0.924677272143671
3.954318344039972	0.2559933161939638	0.7440066838060362
3.9685938615274807	0.10967679536237494	0.890323204637625
3.9828693790149896	1.138111153246059	-0.13811115324605905
3.9971448965024985	0.13565485784253437	0.8643451421574656
4.011420413990008	0.27215054843800324	0.7278494515619968
4.025695931477516	0.2369931780248425	0.7630068219751576
4.039971448965026	0.1676467379377665	0.8323532620622335
4.054246966452534	0.2529631513264929	0.7470368486735071
4.068522483940043	0.19489842101979243	0.8051015789802076
4.082798001427552	0.09207468280758982	0.9079253171924102
4.097073518915061	0.12180327339993884	0.8781967266000612
4.11134903640257	0.2825926708528733	0.7174073291471267
4.125624553890079	0.08499908535091498	0.9150009146490851
4.139900071377588	0.305066244575592	0.6949337554244079
4.154175588865097	0.23213251670804436	0.7678674832919556
4.168451106352606	0.3390662313035142	0.6609337686964858
4.182726623840114	0.19332041871446973	0.8066795812855303
4.197002141327624	0.07148999874489989	0.9285100012551001
4.211277658815132	0.27929095756598976	0.7207090424340102
4.2255531763026415	0.29983633011613514	0.7001636698838649
4.23982869379015	0.323704726053367	0.676295273946633
4.254104211277659	0.31357146737650365	0.6864285326234963
4.268379728765169	0.32930162273584107	0.6706983772641589
4.282655246252677	0.19651346822141483	0.8034865317785852
4.296930763740186	0.354456322932409	0.6455436770675911
4.311206281227695	0.4405839332751884	0.5594160667248116
4.325481798715204	0.10358224556171279	0.8964177544382872
4.3397573162027125	0.21638197370463025	0.7836180262953698
4.354032833690222	0.19714227943609197	0.802857720563908
4.36830835117773	0.21522727314507958	0.7847727268549204
4.38258386866524	0.1959429029481419	0.8040570970518581
4.396859386152748	0.49958387047065117	0.5004161295293488
4.411134903640257	0.2571748760261211	0.7428251239738789
4.425410421127767	0.7007994183733713	0.29920058162662866
4.439685938615275	0.03505410553219118	0.9649458944678089
4.4539614561027845	0.4793522142139849	0.5206477857860151
4.468236973590293	0.3321543284139729	0.667845671586027
4.482512491077802	0.42265665315421375	0.5773433468457863
4.496788008565311	0.5306955878601494	0.46930441213985064
4.51106352605282	4.543806616688278	-3.5438066166882782
4.5253390435403285	0.4913695796801683	0.5086304203198317
4.539614561027838	0.6352538801274183	0.36474611987258165
4.553890078515346	0.6444515026336001	0.35554849736639993
4.5681655960028555	0.8307250627547696	0.16927493724523035
4.582441113490365	0.517820158833054	0.482179841166946
4.596716630977873	0.49368513709066786	0.5063148629093321
4.610992148465383	0.9408389032842428	0.0591610967157572
4.625267665952891	0.5932231294953525	0.4067768705046475
4.6395431834404	0.18903677483357936	0.8109632251664206
4.653818700927909	1.0086476528932085	-0.008647652893208457
4.668094218415418	0.89131390486722	0.10868609513278005
4.682369735902927	2.9164493443314004	-1.9164493443314004
4.696645253390436	0.8116056907376371	0.1883943092623629
4.710920770877944	0.5683587636101951	0.4316412363898049
4.725196288365454	0.30056783247209684	0.6994321675279032
4.739471805852963	2.607600323935685	-1.607600323935685
4.7537473233404715	0.3245490168786406	0.6754509831213594
4.768022840827981	0.7331926959150253	0.26680730408497466
4.782298358315489	0.3141887278461255	0.6858112721538745
4.7965738758029985	0.3395723721266942	0.6604276278733058
4.810849393290507	0.5594491600042747	0.4405508399957253
4.825124910778016	1.2138889819934493	-0.2138889819934493
4.839400428265525	1.2285314778529117	-0.22853147785291172
4.853675945753034	1.2001908373235262	-0.20019083732352616
4.8679514632405425	0.15607332476978475	0.8439266752302153
4.882226980728052	0.21702419959790134	0.7829758004020987
4.896502498215561	0.5328745886740802	0.4671254113259198
4.91077801570307	0.7650878640214742	0.23491213597852578
4.925053533190579	1.3004401286978666	-0.3004401286978666
4.939329050678087	0.5500140290852084	0.44998597091479164
4.953604568165597	1.8196149657346063	-0.8196149657346063
4.967880085653105	1.5562903553444511	-0.5562903553444511
4.9821556031406145	1.7503203124510718	-0.7503203124510718
4.996431120628123	0.5454457966299755	0.4545542033700245
5.010706638115632	1.9849880485296452	-0.9849880485296452
5.024982155603141	0.17842074843062639	0.8215792515693736
5.03925767309065	0.3075553175514897	0.6924446824485103
5.053533190578159	0.5331361541445399	0.46686384585546015
5.067808708065668	0.0625735278556189	0.9374264721443811
5.082084225553177	0.5451892315490884	0.4548107684509116
5.0963597430406855	1.3092859471593268	-0.3092859471593268
5.110635260528195	0.16164720813042185	0.8383527918695781
5.124910778015703	1.639817035127511	-0.639817035127511
5.139186295503213	0.5206967675011313	0.47930323249886875
5.153461812990721	0.32991873600910926	0.6700812639908907
5.16773733047823	0.38767449102961143	0.6123255089703885
5.18201284796574	0.8917614754489728	0.10823852455102723
5.196288365453248	0.31017087901346435	0.6898291209865357
5.2105638829407575	0.5272985952122439	0.47270140478775613
5.224839400428266	4.547286556571168	-3.5472865565711684
5.239114917915775	1.157655395661896	-0.15765539566189601
5.253390435403284	1.7088102330784407	-0.7088102330784407
5.267665952890793	0.2702862112667859	0.7297137887332141
5.281941470378301	1.0482201339538046	-0.048220133953804645
5.296216987865811	0.46859105517678573	0.5314089448232142
5.310492505353319	0.4264692350420297	0.5735307649579703
5.3247680228408285	0.9186594660880674	0.08134053391193263
5.339043540328338	0.9906251149759627	0.009374885024037272
5.353319057815846	1.5991591757224046	-0.5991591757224046
5.367594575303356	0.6911847460454328	0.3088152539545672
5.381870092790864	0.20158808206326134	0.7984119179367386
5.396145610278373	0.13180552511735114	0.8681944748826489
5.410421127765882	0.34101075616826915	0.6589892438317309
5.424696645253391	1.2576537592584989	-0.25765375925849887
5.4389721627409	1.2850052764181894	-0.2850052764181894
5.453247680228409	0.8219559641234084	0.17804403587659157
5.467523197715917	0.5302790944484681	0.4697209055515319
5.481798715203427	0.7252541310948492	0.27474586890515085
5.496074232690936	0.5302524263065245	0.46974757369347553
5.510349750178444	0.8779314507066995	0.12206854929330047
5.524625267665954	1.1014966174784668	-0.10149661747846683
5.538900785153462	0.8530374805765563	0.14696251942344374
5.5531763026409715	1.2115461778033239	-0.21154617780332385
5.56745182012848	3.6806280833721585	-2.6806280833721585
5.581727337615989	0.4460286109249472	0.5539713890750528
5.596002855103498	0.644637310283799	0.355362689716201
5.610278372591007	0.8491219693892549	0.15087803061074512
5.6245538900785155	0.9962977582554416	0.0037022417445583544
5.638829407566025	0.6474503436964196	0.35254965630358037
5.653104925053534	0.6870225893419916	0.31297741065800844
5.667380442541043	0.8856045843903046	0.11439541560969535
5.681655960028552	0.4616055447919749	0.5383944552080251
5.69593147751606	0.7569980864371124	0.24300191356288758
5.71020699500357	1.796918995085455	-0.7969189950854549
5.724482512491078	0.7052102901944491	0.29478970980555086
5.738758029978587	0.15176189551181873	0.8482381044881813
5.753033547466096	0.06669461075664523	0.9333053892433547
5.767309064953605	0.7903609928260638	0.20963900717393624
5.781584582441114	1.6231646137560545	-0.6231646137560545
5.795860099928623	10.164931753284849	-9.164931753284849
5.810135617416132	30.790037866585873	-29.790037866585873
5.824411134903641	3.968058281718701	-2.968058281718701
5.83868665239115	1.8820349516641826	-0.8820349516641826
5.8529621698786585	0.5639536676162392	0.4360463323837608
5.867237687366168	0.9093856854998051	0.09061431450019486
5.881513204853676	0.8429566655449975	0.15704333445500251
5.895788722341186	6.550373944734262	-5.550373944734262
5.910064239828694	1.2996122969460502	-0.2996122969460502
5.924339757316203	0.8648915150098722	0.13510848499012784
5.938615274803713	0.8631867770876432	0.13681322291235676
5.952890792291221	1.7284360575604678	-0.7284360575604678
5.96716630977873	0.2849906716102555	0.7150093283897445
5.981441827266239	0.23237575499160654	0.7676242450083934
5.995717344753748	2.0563331586133535	-1.0563331586133535
6.009992862241257	0.9209731355002309	0.07902686449976914
6.024268379728766	0.5329598358014529	0.4670401641985471
6.038543897216274	0.4111978603340624	0.5888021396659375
6.052819414703784	4.58289710590946	-3.58289710590946
6.067094932191292	0.38961336837884675	0.6103866316211533
6.0813704496788015	0.8204905514914079	0.17950944850859207
6.095645967166311	0.3665849277488335	0.6334150722511664
6.109921484653819	0.49626763433984766	0.5037323656601523
6.124197002141329	2.197287632302545	-1.1972876323025452
6.138472519628837	1.4035575362908632	-0.4035575362908632
6.152748037116346	0.8093032933771113	0.19069670662288873
6.167023554603855	0.7881239092573449	0.21187609074265512
6.181299072091364	1.0611221022811144	-0.061122102281114365
6.1955745895788725	0.6700223816109087	0.32997761838909134
6.209850107066382	0.795032233437572	0.204967766562428
6.22412562455389	1.2085204811281978	-0.20852048112819777
6.2384011420414	2.917758229747727	-1.9177582297477271
6.252676659528909	1.2870997001869662	-0.2870997001869662
6.266952177016417	0.8918338892973743	0.10816611070262572
6.281227694503927	0.670367237010307	0.329632762989693
6.295503211991435	0.6003977598599721	0.3996022401400279
6.3097787294789445	0.7130390396756375	0.28696096032436247
6.324054246966453	3.959609682092673	-2.959609682092673
6.338329764453962	1.0329598613174658	-0.032959861317465755
6.352605281941471	0.8160453190787902	0.1839546809212098
6.36688079942898	0.8046863086863775	0.19531369131362253
6.381156316916488	1.3698753729751512	-0.36987537297515116
6.395431834403998	1.8415066124728594	-0.8415066124728594
6.409707351891507	0.8972659207664768	0.10273407923352318
6.4239828693790155	0.8026730009517766	0.19732699904822337
6.438258386866525	1.136570382133242	-0.13657038213324202
6.452533904354033	0.3993539010444423	0.6006460989555578
6.466809421841543	0.9338696176959845	0.06613038230401547
6.481084939329051	0.08618352063542477	0.9138164793645752
6.49536045681656	1.6465050550248617	-0.6465050550248617
6.509635974304069	0.05162236710681787	0.9483776328931821
6.523911491791578	2.184444186220682	-1.184444186220682
6.538187009279087	0.701074680493392	0.29892531950660794
6.552462526766596	1.2166924155815204	-0.21669241558152041
6.566738044254105	0.50576406659418	0.49423593340581995
6.581013561741614	1.29500109088223	-0.29500109088223003
6.595289079229123	0.7661974293585804	0.23380257064141963
6.609564596716631	0.808554557423996	0.19144544257600404
6.623840114204141	0.9843963738505077	0.015603626149492289
6.638115631691649	1.3042205901019814	-0.30422059010198144
6.6523911491791585	0.6755435047191027	0.32445649528089726
6.666666666666667	0.8656015507139607	0.13439844928603928
6.680942184154176	0.998429539727843	0.0015704602721570149
6.695217701641685	3.115571463062974	-2.115571463062974
6.709493219129194	1.3402546414122585	-0.3402546414122585
6.723768736616703	1.0367822506198938	-0.03678225061989382
6.738044254104212	4.627922922367476	-3.6279229223674756
6.752319771591721	0.6432420620112638	0.35675793798873623
6.76659528907923	1.8395304329662652	-0.8395304329662652
6.780870806566739	0.6806370830671307	0.31936291693286933
6.795146324054247	1.4274253217200092	-0.42742532172000924
6.809421841541757	1.6839035558686828	-0.6839035558686828
6.823697359029265	0.14541495762979487	0.8545850423702052
6.837972876516774	2.4037118545788525	-1.4037118545788525
6.852248394004283	3.8870233048832556	-2.8870233048832556
6.866523911491792	0.8498920083249373	0.15010799167506272
6.8807994289793015	0.2850900953313428	0.7149099046686572
6.89507494646681	1.097236400027181	-0.09723640002718104
6.909350463954319	0.20687241783188443	0.7931275821681156
6.923625981441828	1.4589067363744153	-0.45890673637441526
6.937901498929337	1.0230764905566858	-0.023076490556685814
6.9521770164168455	0.29390102654226813	0.7060989734577319
6.966452533904355	2.264476666862838	-1.264476666862838
6.980728051391863	1.4825454709387942	-0.4825454709387942
6.995003568879373	2.4188784818868525	-1.4188784818868525
7.009279086366882	2.055279851554032	-1.0552798515540318
7.02355460385439	1.0947471660002004	-0.09474716600020039
7.0378301213419	1.4323513155775707	-0.43235131557757067
7.052105638829408	0.25276533571358256	0.7472346642864174
7.066381156316917	1.9364291952281694	-0.9364291952281694
7.080656673804426	0.9444074602111991	0.055592539788800854
7.094932191291935	0.8999876609664063	0.10001233903359374
7.109207708779444	0.5003356475980368	0.49966435240196316
7.123483226266953	1.0932051912787248	-0.09320519127872484
7.137758743754461	1.5443729031005236	-0.5443729031005236
7.152034261241971	1.3270259944601022	-0.32702599446010217
7.16630977872948	1.675850905135716	-0.675850905135716
7.1805852962169885	2.3552952832455913	-1.3552952832455913
7.194860813704498	0.9032548763026371	0.09674512369736288
7.209136331192006	1.9769920820002833	-0.9769920820002833
7.223411848679516	2.0881531938593065	-1.0881531938593065
7.237687366167024	0.21238198069949443	0.7876180193005056
7.251962883654533	2.1919849398559847	-1.1919849398559847
7.266238401142042	0.450882589921236	0.549117410078764
7.280513918629551	0.8024704083321714	0.19752959166782857
7.2947894361170595	0.06877681333879608	0.931223186661204
7.309064953604569	12.69151965635547	-11.69151965635547
7.323340471092078	0.883207771002797	0.11679222899720298
7.337615988579587	0.5331134095777258	0.4668865904222742
7.351891506067096	0.8786756051629326	0.12132439483706736
7.366167023554604	0.5425619588326215	0.4574380411673785
7.380442541042114	0.24787239378137932	0.7521276062186206
7.394718058529622	0.9907852169688476	0.009214783031152418
7.4089935760171315	1.2395622243436553	-0.23956222434365526
7.42326909350464	0.3266580418455448	0.6733419581544552
7.437544610992149	0.4299727851311831	0.5700272148688169
7.451820128479658	0.4630732700060818	0.5369267299939182
7.466095645967167	0.7576974722458969	0.2423025277541031
7.480371163454676	1.972074364313162	-0.972074364313162
7.494646680942185	1.7468959910768818	-0.7468959910768818
7.508922198429694	1.7411643977212534	-0.7411643977212534
7.5231977159172025	0.8191777050058842	0.18082229499411584
7.537473233404712	0.6274083927932143	0.37259160720678575
7.55174875089222	0.034251151378847426	0.9657488486211526
7.56602426837973	3.985448371677793	-2.985448371677793
7.580299785867238	0.9754598297469337	0.024540170253066318
7.594575303354747	1.3270199956380557	-0.3270199956380557
7.608850820842256	2.9648292354096335	-1.9648292354096335
7.623126338329765	2.951289688660194	-1.9512896886601938
7.6374018558172745	1.1244041200658113	-0.12440412006581125
7.651677373304783	2.1008660186585395	-1.1008660186585395
7.665952890792292	0.764529686927772	0.235470313072228
7.680228408279801	1.1534200873200675	-0.1534200873200675
7.69450392576731	1.4927198860383142	-0.4927198860383142
7.7087794432548185	1.7531943331302042	-0.7531943331302042
7.723054960742328	0.6798695086777782	0.3201304913222218
7.737330478229836	0.8991320049804962	0.10086799501950383
7.7516059957173455	1.8180670686935723	-0.8180670686935723
7.765881513204855	0.3421490175339403	0.6578509824660597
7.780157030692363	0.7435844925860624	0.2564155074139376
7.794432548179873	0.5321537306340164	0.4678462693659836
7.808708065667381	0.26829124696048057	0.7317087530395194
7.82298358315489	0.8503548703457047	0.14964512965429533
7.837259100642399	1.2057821335747485	-0.2057821335747485
7.851534618129908	1.8732805689641847	-0.8732805689641847
7.865810135617417	1.2312183950180728	-0.23121839501807284
7.880085653104926	0.6390574505573766	0.3609425494426234
7.894361170592434	2.7384195489000733	-1.7384195489000733
7.908636688079944	3.4497234338114215	-2.4497234338114215
7.922912205567453	1.453635192569271	-0.453635192569271
7.9371877230549615	0.5454051644601756	0.4545948355398244
7.951463240542471	0.3058738084626828	0.6941261915373171
7.965738758029979	4.153789857638036	-3.153789857638036
7.9800142755174885	0.4545686413434842	0.5454313586565158
7.994289793004997	0.8185657141770528	0.18143428582294718
8.008565310492505	0.5114637292830833	0.48853627071691674
8.022840827980016	0.9947140931105525	0.0052859068894475225
8.037116345467524	1.3704813629235468	-0.37048136292354683
8.051391862955033	0.7497440273892784	0.25025597261072163
8.065667380442541	0.7584105901702763	0.24158940982972366
8.079942897930051	1.5869008884899125	-0.5869008884899125
8.09421841541756	2.6774834697774645	-1.6774834697774645
8.108493932905068	1.1050723782400063	-0.10507237824000626
8.122769450392578	1.4108956612572672	-0.4108956612572672
8.137044967880087	0.5349638951223841	0.46503610487761593
8.151320485367595	0.9318833766640763	0.06811662333592372
8.165596002855104	0.4241562410120631	0.5758437589879368
8.179871520342614	0.6750113982353422	0.3249886017646578
8.194147037830122	0.8082373743810628	0.1917626256189372
8.20842255531763	0.5412116491387328	0.45878835086126724
8.22269807280514	2.5851405453513485	-1.5851405453513485
8.23697359029265	0.6244593898423895	0.37554061015761053
8.251249107780158	0.16647784928696394	0.833522150713036
8.265524625267666	0.9226500853540364	0.07734991464596364
8.279800142755176	0.4251387254659165	0.5748612745340835
8.294075660242685	1.2297241037085707	-0.22972410370857066
8.308351177730193	3.246077365143547	-2.246077365143547
8.322626695217702	1.0204599270116448	-0.020459927011644785
8.336902212705212	0.2556784002487659	0.744321599751234
8.35117773019272	0.7864803340693601	0.21351966593063987
8.365453247680229	0.20878819350049257	0.7912118064995074
8.379728765167739	1.0306014647632646	-0.03060146476326464
8.394004282655247	0.6727630414170549	0.3272369585829451
8.408279800142756	1.0283053658976218	-0.02830536589762178
8.422555317630264	0.8247746240874421	0.17522537591255793
8.436830835117775	1.0855359761142094	-0.08553597611420938
8.451106352605283	1.446611753002173	-0.44661175300217293
8.465381870092791	2.5151638192719985	-1.5151638192719985
8.4796573875803	1.0457306150889494	-0.04573061508894938
8.49393290506781	1.0459284276764789	-0.04592842767647887
8.508208422555319	3.074621079896494	-2.074621079896494
8.522483940042827	2.1009937942905927	-1.1009937942905927
8.536759457530337	0.36186059541960613	0.6381394045803939
8.551034975017846	0.21225319108435364	0.7877468089156463
8.565310492505354	4.570291220567298	-3.570291220567298
8.579586009992862	1.3030891406013836	-0.3030891406013836
8.593861527480373	2.0252347546464904	-1.0252347546464904
8.608137044967881	1.1700834020559125	-0.17008340205591255
8.62241256245539	1.1822301982060355	-0.18223019820603548
8.636688079942898	1.3920382593576954	-0.39203825935769543
8.650963597430408	0.5694272821076398	0.4305727178923602
8.665239114917917	0.2871274986934009	0.7128725013065991
8.679514632405425	0.6289972784951209	0.3710027215048791
8.693790149892935	0.2570548573017957	0.7429451426982043
8.708065667380444	1.6434080758291407	-0.6434080758291407
8.722341184867952	0.15117889236669385	0.8488211076333061
8.73661670235546	1.582487670323754	-0.582487670323754
8.75089221984297	0.6624703954969207	0.33752960450307934
8.76516773733048	0.8774224625822078	0.1225775374177922
8.779443254817988	1.1377228233277616	-0.13772282332776165
8.793718772305496	0.435445678578882	0.5645543214211179
8.807994289793006	1.7880738916813212	-0.7880738916813212
8.822269807280515	3.903522145950527	-2.903522145950527
8.836545324768023	0.773699858263506	0.22630014173649404
8.850820842255533	1.7458588893513003	-0.7458588893513003
8.865096359743042	0.9867952551057652	0.013204744894234843
8.87937187723055	0.49958318947614055	0.5004168105238594
8.893647394718059	1.0184481035746895	-0.01844810357468951
8.907922912205569	0.4791607166496806	0.5208392833503195
8.922198429693077	1.6596423545226533	-0.6596423545226533
8.936473947180586	0.6939791967178984	0.30602080328210157
8.950749464668094	3.0407327527871106	-2.0407327527871106
8.965024982155605	0.6887902527246879	0.31120974727531214
8.979300499643113	0.9847281314730125	0.015271868526987475
8.993576017130621	0.45043406298688643	0.5495659370131136
9.007851534618132	0.5443635224985778	0.4556364775014222
9.02212705210564	1.0309753619222666	-0.030975361922266575
9.036402569593148	0.8585142983760307	0.14148570162396934
9.050678087080657	1.009317457793146	-0.009317457793146078
9.064953604568167	0.6157723899849123	0.38422761001508765
9.079229122055676	13.208701219186846	-12.208701219186846
9.093504639543184	2.314609721680552	-1.3146097216805521
9.107780157030692	0.39479743173511533	0.6052025682648847
9.122055674518203	0.5874049170124973	0.4125950829875027
9.136331192005711	0.3131573750808779	0.6868426249191222
9.15060670949322	8.243260376557677	-7.243260376557677
9.16488222698073	0.3641569737742062	0.6358430262257938
9.179157744468238	2.529344491475572	-1.5293444914755718
9.193433261955747	0.7921418823716013	0.20785811762839868
9.207708779443255	0.9641771380580829	0.035822861941917084
9.221984296930765	3.276146544870881	-2.276146544870881
9.236259814418274	0.5534287638877645	0.4465712361122355
9.250535331905782	1.5590955621383893	-0.5590955621383893
9.26481084939329	1.6832180801902141	-0.6832180801902141
9.2790863668808	0.21909622875915097	0.7809037712408491
9.29336188436831	0.8957019067159835	0.10429809328401651
9.307637401855818	0.4469746030131683	0.5530253969868317
9.321912919343328	0.9293755871261249	0.07062441287387511
9.336188436830836	0.7108418719983428	0.2891581280016572
9.350463954318345	1.3937739815524213	-0.39377398155242127
9.364739471805853	0.11030480593921724	0.8896951940607828
9.379014989293363	1.0872845661187271	-0.08728456611872715
9.393290506780872	0.7809516381297283	0.21904836187027166
9.40756602426838	0.5403734822826013	0.4596265177173987
9.421841541755889	0.3186304230192818	0.6813695769807182
9.436117059243399	1.4986923267528118	-0.49869232675281183
9.450392576730907	1.0795590268557775	-0.07955902685577754
9.464668094218416	1.3252593098183831	-0.32525930981838314
9.478943611705926	0.1273763074328897	0.8726236925671103
9.493219129193434	0.47684977824830643	0.5231502217516936
9.507494646680943	0.44719059637336406	0.552809403626636
9.521770164168451	0.5425681079114674	0.45743189208853263
9.536045681655962	0.7049258197451608	0.2950741802548392
9.55032119914347	0.6848509151559112	0.31514908484408877
9.564596716630978	0.16638268796404707	0.8336173120359529
9.578872234118487	0.9062832653032261	0.09371673469677388
9.593147751605997	6.718056359984093	-5.718056359984093
9.607423269093506	1.4260966486789841	-0.4260966486789841
9.621698786581014	0.6239692799110116	0.3760307200889884
9.635974304068524	0.46056556991129133	0.5394344300887086
9.650249821556033	4.7353588116339385	-3.7353588116339385
9.664525339043541	4.3115609422373256	-3.3115609422373256
9.67880085653105	2.869709372370404	-1.8697093723704041
9.69307637401856	1.1769989917429593	-0.1769989917429593
9.707351891506068	1.1903911540034502	-0.1903911540034502
9.721627408993577	0.499915855253933	0.500084144746067
9.735902926481085	0.9174195042472378	0.08258049575276216
9.750178443968595	0.7323450368824523	0.26765496311754766
9.764453961456104	0.19652617462446897	0.803473825375531
9.778729478943612	0.7717474481128667	0.22825255188713334
9.793004996431122	1.2037601521548127	-0.2037601521548127
9.80728051391863	0.7554156395285038	0.24458436047149623
9.82155603140614	0.45151603489537734	0.5484839651046227
9.835831548893648	0.7659511088666778	0.23404889113332217
9.850107066381158	1.9067394977647105	-0.9067394977647105
9.864382583868666	0.23691075464718014	0.7630892453528199
9.878658101356175	0.22749716836080808	0.772502831639192
9.892933618843683	0.7850593223659772	0.2149406776340228
9.907209136331193	0.701851353619934	0.298148646380066
9.921484653818702	0.6934770539039631	0.3065229460960369
9.93576017130621	1.2704659724407672	-0.2704659724407672
9.95003568879372	1.4283711040393978	-0.4283711040393978
9.964311206281229	0.6699454813658894	0.3300545186341106
9.978586723768737	1.498954280804647	-0.498954280804647
9.992862241256246	0.6456502237923045	0.3543497762076955
