# Supplementary material for: Terahertz Spectroscopic Analysis of Lactose in Infant Formula: Implications for Detection and Quantification
Source: Molecules. 2022 Aug 8;27(15):5040. doi: 10.3390/molecules27155040 (PMC9370465; doi:10.3390/molecules27155040)
Supplement: Supplementary file 1 [file molecules-27-05040-s001.zip › data/set1_N2_1/peak_area_and_height/absorption_coefficient_spectra/peakvalues-als.csv]

L	0	0.153347979	0.205233494	2.295599734	2.2589E+15
L	0	0.210748103	0.186569369	2.21E+28	4.16E+32
L	1	0.130566502	0.157765282	1.256869502	1073.381926
L	3	0.178891324	0.176077098	43526224720	2.660383125
L	5	0.243991126	0.330353054	3.147692257	3.383704369
L	10	0.343508968	0.490507586	4.592609806	7.12791493
L	15	0.449298877	0.728697748	7.164113844	10.85220121
L	20	0.666055945	1.148228684	8.923854863	16.82368488
L	49	1.218933561	3.134428775	26.40184101	45.45925469
L	80	2.091442604	5.794703386	43.85267624	85.8489107
L	100	2.532138983	7.168966673	63.76260107	102.5846093
L	100	2.630122186	8.037735237	60.90007927	116.0524422
S	1	1.510983523	5.086428836	26.32584476	83.30135104
S	2	0.619545208	2.004452401	9.265671115	21.26611069
S	3	0.242421883	0.627280778	4.359149559	1.69E+48
