# Supplementary material for: Terahertz Spectroscopic Analysis of Lactose in Infant Formula: Implications for Detection and Quantification
Source: Molecules. 2022 Aug 8;27(15):5040. doi: 10.3390/molecules27155040 (PMC9370465; doi:10.3390/molecules27155040)
Supplement: Supplementary file 1 [file molecules-27-05040-s001.zip › data/set1_N2_1/peak_area_and_height/absorption_coefficient_spectra/peakvalues-arpls.csv]

L	0	0.035129613	0.050295664	1.167181522	1.440986053
L	0	0.033374788	0.025868931	1.041890007	1.085982736
L	1	0.026331241	0.036235828	0.735729734	663.5198112
L	3	0.033961559	0.099130825	0.702054243	2.278244278
L	5	0.080763988	0.215494407	2.492648093	3.133915588
L	10	0.123012427	0.353356354	4.131411602	6.660751842
L	15	0.213121984	0.562174942	6.968223445	10.3602398
L	20	0.310695866	1.04882145	10.0070282	16.74988681
L	49	0.762272214	2.800205317	26.94327611	44.94596121
L	80	1.405523849	5.300870204	44.604913	84.84414866
L	100	2.014115278	6.495908993	62.79535259	101.2110334
L	100	1.981572668	7.390977653	60.51610891	114.7490549
S	1	1.035742517	4.834980523	26.44236619	82.78094299
S	2	0.267611784	1.284558147	8.429495263	20.11930683
S	3	0.101365307	-0.067008477	2.436548718	-0.566297942
