# Supplementary material for: Terahertz Spectroscopic Analysis of Lactose in Infant Formula: Implications for Detection and Quantification
Source: Molecules. 2022 Aug 8;27(15):5040. doi: 10.3390/molecules27155040 (PMC9370465; doi:10.3390/molecules27155040)
Supplement: Supplementary file 1 [file molecules-27-05040-s001.zip › data/set1_N2_1/peak_area_and_height/absorption_coefficient_spectra/peakvalues-drpls.csv]

L	0	0.038875901	0.044895868	1.236524654	1.350794487
L	0	0.039434754	-0.032476034	1.152650951	-1.024379473
L	1	0.030202775	0.025893284	0.799206007	0.767913838
L	3	0.040126891	0.092161596	0.787242554	2.206619569
L	5	0.096864889	0.184474935	2.613770898	2.995002146
L	10	0.135080063	0.332221403	4.204725613	6.534518363
L	15	0.223284132	0.541668103	7.02927742	10.26131177
L	20	0.36131118	0.976804276	9.984945878	16.61269865
L	49	0.798089261	2.694309627	27.19260493	44.68129048
L	80	1.505964801	5.189702332	44.86969013	84.54894722
L	100	2.068597918	6.395492952	63.03930367	100.9476884
L	100	2.016048677	7.264366414	60.6450872	114.4249378
S	1	1.143419502	4.717252853	26.57354869	82.47776061
S	2	0.315499518	1.228254956	8.468357459	19.96094276
S	3	-0.106044605	-0.173742051	-2.289550806	-1.012779361
