# Supplementary material for: Terahertz Spectroscopic Analysis of Lactose in Infant Formula: Implications for Detection and Quantification
Source: Molecules. 2022 Aug 8;27(15):5040. doi: 10.3390/molecules27155040 (PMC9370465; doi:10.3390/molecules27155040)
Supplement: Supplementary file 1 [file molecules-27-05040-s001.zip › data/set1_N2_1/peak_area_and_height/absorption_coefficient_spectra/peakvalues-poly.csv]

L	0	0.035742903	0.045771085	1.179355523	1.365480679
L	0	0.036995168	1.24E-13	1.114166614	0.119197121
L	1	0.029270672	0.040641773	0.787318645	33597640.56
L	3	0.036119087	0.087866817	0.736805436	2.160282633
L	5	0.071810379	0.164192472	2.399945066	2.885217438
L	10	0.110532686	0.286566892	4.025885994	6.209576635
L	15	0.189999883	0.452583177	6.777819779	9.730232353
L	20	0.251835196	0.769258676	9.631153287	15.81826606
L	49	0.659867319	2.023154282	25.91946437	41.71221155
L	80	1.128862724	3.794255095	42.59119056	78.47172683
L	100	1.597474716	4.60684035	59.46798854	93.22580247
L	100	1.525312892	5.160740008	57.13162874	105.4710732
S	1	0.800674529	3.583259768	25.41418737	77.57322956
S	2	0.299690318	1.025826369	8.702314653	19.11208068
S	3	0.102501064	0.062159815	2.258727984	6128.458514
