# Supplementary material for: Terahertz Spectroscopic Analysis of Lactose in Infant Formula: Implications for Detection and Quantification
Source: Molecules. 2022 Aug 8;27(15):5040. doi: 10.3390/molecules27155040 (PMC9370465; doi:10.3390/molecules27155040)
Supplement: Supplementary file 1 [file molecules-27-05040-s001.zip › data/set1_N2_1/peak_area_and_height/absorption_spectra/peakvalues-als.csv]

L	0	0.0033329350990644125	0.006696153239681721	0.05883170164189857	43907379467490.086
L	0	0.0052107162573838605	0.004721025156778081	5.223169083099534e+28	7.91014904412268e+30
L	1	0.005244284254705158	0.006632531546831996	0.05273421964127884	81.75528941687111
L	3	0.007212641174242442	0.007397807019121661	17739689465.04939	0.1098293013518207
L	5	0.008050196763554139	0.011940163529407528	0.12249218045467015	0.12368252098122892
L	10	0.01073282861686468	0.016495669573224382	0.16825995890160933	0.23127568818593985
L	15	0.013822857688198603	0.02359733463314272	0.2603533081943858	0.32519149314914675
L	20	0.01749159152560127	0.03122485865892807	0.2932278498866068	0.37001278756052525
L	49	0.026511728432558408	0.05503029457944196	0.5430599827447036	0.5626139589464177
L	80	0.03725801764560594	0.0671655746822025	0.6409660730357275	0.6411903935241929
L	100	0.040506200652973716	0.07263525909974618	0.7094185103519107	0.6566602863514914
L	100	0.0395705386906558	0.07978517952807551	0.6707196857006528	0.7119981717997802
S	1	0.018927659373816776	0.0442256732990887	0.3979158365588312	0.3971018616038173
S	2	0.008299437903551329	0.03371824860653287	0.15167651701695833	0.21182159813106122
S	3	0.0036032740425846733	0.027160902447353755	7.515401537476532e+26	0.16482422449275122
