# Supplementary material for: Terahertz Spectroscopic Analysis of Lactose in Infant Formula: Implications for Detection and Quantification
Source: Molecules. 2022 Aug 8;27(15):5040. doi: 10.3390/molecules27155040 (PMC9370465; doi:10.3390/molecules27155040)
Supplement: Supplementary file 1 [file molecules-27-05040-s001.zip › data/set1_N2_1/peak_area_and_height/absorption_spectra/peakvalues-arpls.csv]

L	0	0.0009704141459003878	0.0014314646444638106	0.03101331788299484	0.03770651873553712
L	0	0.0008916653763485025	0.0006587998698698525	0.027651282290079997	0.027803621101788713
L	1	0.0011780529813355852	0.0015412615556505591	0.03267866478959821	50.7650690053666
L	3	0.0015633877455969918	0.004123426595554575	0.03222127899779642	0.09370425881975016
L	5	0.0035057239992712305	0.008077077347652546	0.102436314463771	0.11449442285336708
L	10	0.004785959023867759	0.01190827404382821	0.15309317845924814	0.215026497773641
L	15	0.008209906446587421	0.01873104134546241	0.24672697438744667	0.31058107066788876
L	20	0.009796801828769205	0.027894835673525815	0.30824395907198926	0.3657899110873091
L	49	0.019763846695796988	0.051357336129016815	0.5456418399430014	0.5532944364483181
L	80	0.028880845752471563	0.06449823112193935	0.6250250454983114	0.6311702008813883
L	100	0.03246182367901314	0.06749507662554861	0.6911407019955874	0.6361334261488113
L	100	0.03207565715394325	0.07731246011867214	0.652537187054955	0.7019583090654106
S	1	0.017544075082027925	0.03618536793299318	0.3941488684589275	0.3693989187439351
S	2	0.004652950367113581	0.008953457306979083	0.14005659048339897	0.09761949274636454
S	3	-0.0021292728397113263	0.0014234828627353042	-0.04369751136824823	0.017291047790904544
