# Supplementary material for: Terahertz Spectroscopic Analysis of Lactose in Infant Formula: Implications for Detection and Quantification
Source: Molecules. 2022 Aug 8;27(15):5040. doi: 10.3390/molecules27155040 (PMC9370465; doi:10.3390/molecules27155040)
Supplement: Supplementary file 1 [file molecules-27-05040-s001.zip › data/set1_N2_1/peak_area_and_height/absorption_spectra/peakvalues-drpls.csv]

L	0	0.0010327048995462246	0.0013543802303637921	0.03211019882816747	0.03655263557318622
L	0	0.0010246498787853172	-0.0008166045087917825	0.030099558207915503	-0.02601017683334874
L	1	0.0013115784543687714	0.001088121254180041	0.03486897802685389	0.032223084885480535
L	3	0.0017730114910080449	0.0038986127247260067	0.03516141630741759	0.09140639290319352
L	5	0.003922463261147927	0.007393869348824382	0.10556943739025249	0.11153355983465507
L	10	0.005140819792086836	0.011625021783984255	0.1552905455950557	0.21336752947781498
L	15	0.008443998466285534	0.01794073001804425	0.24805962479045945	0.30694795538565756
L	20	0.011707198323281116	0.026412941727235205	0.31119797604846083	0.3632421371013967
L	49	0.0203597429766135	0.0497511375694456	0.5473874946423631	0.5490297555618108
L	80	0.0309330200650277	0.061746155479764704	0.629875802105175	0.6203188573718363
L	100	0.03450427711702148	0.06705268267997024	0.6978162056482696	0.6342702150478492
L	100	0.03379742654825933	0.07426473466691952	0.657762342127288	0.6891019360115146
S	1	0.015129177483996047	0.037636810235137465	0.3849692174010319	0.37431257839498683
S	2	0.0029896755931228974	0.012360959983817966	0.12037009792182055	0.10756786053297657
S	3	-0.004330431919403478	0.004731809017667147	-0.05968118090012197	208.3838922873109
