# Supplementary material for: Terahertz Spectroscopic Analysis of Lactose in Infant Formula: Implications for Detection and Quantification
Source: Molecules. 2022 Aug 8;27(15):5040. doi: 10.3390/molecules27155040 (PMC9370465; doi:10.3390/molecules27155040)
Supplement: Supplementary file 1 [file molecules-27-05040-s001.zip › data/set1_N2_1/peak_area_and_height/absorption_spectra/peakvalues-poly.csv]

L	0	0.0010039960360428203	0.0013314156345014415	0.031661083410808206	0.03619777001153631
L	0	0.000956129831337384	0.0006159501259201651	0.028962861253097036	0.02658397953610809
L	1	0.0012467356508931273	0.001654928136979718	0.033920665265456416	816456.015498337
L	3	0.0016150671377624846	0.003641364956427235	0.03312760857862254	0.08861270402807493
L	5	0.002981971480224813	0.006193831750674545	0.09736567624172211	0.10507550830367143
L	10	0.004313837056722377	0.009761774513978376	0.14935430233036234	0.20065027812715144
L	15	0.0072093481907250625	0.01464363932204566	0.23952428868657083	0.2880259004681479
L	20	0.008630743695212236	0.01997657863071978	0.30130778600536234	0.34441071559487013
L	49	0.016318282572415157	0.032967595732065924	0.5261713874792427	0.4932440908914281
L	80	0.0225711313322141	0.0414947416587173	0.598090623284267	0.5333381047795226
L	100	0.024845252205360154	0.04222749582860229	0.6483707698391101	0.5280623521007345
L	100	0.024320089637796142	0.048306090245334055	0.6142679951205898	0.5759504726652588
S	1	0.013582726657897242	0.023414367857885546	0.37675221352081767	0.323948690677215
S	2	0.004745148630587261	0.005517748147450985	0.1417162316481238	0.0887098899475851
S	3	0.0012733013046407385	-0.000261281092435932	0.03154763351355358	-0.003328116122186636
