# Supplementary material for: Terahertz Spectroscopic Analysis of Lactose in Infant Formula: Implications for Detection and Quantification
Source: Molecules. 2022 Aug 8;27(15):5040. doi: 10.3390/molecules27155040 (PMC9370465; doi:10.3390/molecules27155040)
Supplement: Supplementary file 1 [file molecules-27-05040-s001.zip › data/set1_N2_1/time_domain/L100_1.csv]

1170	0.147	-0.052
1170.05	0.132	-0.044
1170.1	0.093	-0.03
1170.15	0.07	-0.055
1170.2	0.028	-0.026
1170.25	0.009	-0.031
1170.3	-0.012	-0.02
1170.35	-0.007	-0.012
1170.4	-0.021	-0.008
1170.45	-0.048	0.011
1170.5	-0.04	0.02
1170.55	-0.04	-0.013
1170.6	-0.036	0
1170.65	-0.022	0.024
1170.7	-0.035	0.025
1170.75	-0.032	0.017
1170.8	-0.031	0.047
1170.85	-0.051	0.047
1170.9	-0.046	0.046
1170.95	-0.055	0.055
1171	-0.047	0.074
1171.05	-0.079	0.094
1171.1	-0.072	0.129
1171.15	-0.096	0.106
1171.2	-0.091	0.139
1171.25	-0.111	0.141
1171.3	-0.096	0.158
1171.35	-0.105	0.157
1171.4	-0.098	0.184
1171.45	-0.124	0.174
1171.5	-0.107	0.202
1171.55	-0.14	0.214
1171.6	-0.14	0.235
1171.65	-0.157	0.245
1171.7	-0.129	0.237
1171.75	-0.145	0.264
1171.8	-0.156	0.29
1171.85	-0.116	0.313
1171.9	-0.15	0.326
1171.95	-0.13	0.346
1172	-0.117	0.352
1172.05	-0.083	0.382
1172.1	-0.082	0.407
1172.15	-0.08	0.439
1172.2	-0.078	0.477
1172.25	-0.062	0.479
1172.3	-0.06	0.507
1172.35	-0.048	0.533
1172.4	-0.053	0.574
1172.45	-0.041	0.607
1172.5	-0.021	0.642
1172.55	-0.027	0.686
1172.6	-0.008	0.726
1172.65	0.005	0.796
1172.7	0.016	0.862
1172.75	-0.019	0.937
1172.8	0.005	1.022
1172.85	-0.012	1.078
1172.9	0.02	1.144
1172.95	0.022	1.216
1173	0.03	1.264
1173.05	0.028	1.282
1173.1	0.023	1.344
1173.15	0.043	1.341
1173.2	0.036	1.382
1173.25	0.027	1.375
1173.3	0.046	1.331
1173.35	0.057	1.302
1173.4	0.05	1.195
1173.45	0.077	1.084
1173.5	0.106	0.921
1173.55	0.12	0.729
1173.6	0.154	0.539
1173.65	0.162	0.305
1173.7	0.186	0.057
1173.75	0.233	-0.229
1173.8	0.261	-0.505
1173.85	0.296	-0.838
1173.9	0.325	-1.164
1173.95	0.398	-1.572
1174	0.45	-1.995
1174.05	0.518	-2.496
1174.1	0.582	-3.039
1174.15	0.666	-3.633
1174.2	0.754	-4.331
1174.25	0.857	-5.092
1174.3	0.913	-5.955
1174.35	0.971	-6.895
1174.4	1.036	-7.909
1174.45	1.081	-9.068
1174.5	1.125	-10.328
1174.55	1.16	-11.691
1174.6	1.179	-13.136
1174.65	1.179	-14.66
1174.7	1.157	-16.27
1174.75	1.078	-17.948
1174.8	0.992	-19.684
1174.85	0.866	-21.485
1174.9	0.716	-23.345
1174.95	0.517	-25.33
1175	0.312	-27.453
1175.05	0.059	-29.703
1175.1	-0.213	-32.099
1175.15	-0.544	-34.714
1175.2	-0.891	-37.612
1175.25	-1.314	-40.738
1175.3	-1.792	-44.208
1175.35	-2.313	-48.057
1175.4	-2.921	-52.251
1175.45	-3.593	-56.882
1175.5	-4.328	-61.875
1175.55	-5.143	-67.223
1175.6	-6.027	-72.874
1175.65	-6.969	-78.725
1175.7	-7.991	-84.589
1175.75	-9.065	-90.142
1175.8	-10.175	-94.914
1175.85	-11.353	-98.053
1175.9	-12.58	-98.279
1175.95	-13.832	-93.66
1176	-15.099	-81.442
1176.05	-16.403	-58.34
1176.1	-17.706	-20.924
1176.15	-19.029	32.879
1176.2	-20.372	102.519
1176.25	-21.732	183.17
1176.3	-23.141	265.409
1176.35	-24.616	336.706
1176.4	-26.194	384.626
1176.45	-27.866	401.086
1176.5	-29.712	385.138
1176.55	-31.731	343.221
1176.6	-34.015	286.1
1176.65	-36.579	224.395
1176.7	-39.433	165.466
1176.75	-42.663	112.873
1176.8	-46.242	67.622
1176.85	-50.194	29.655
1176.9	-54.443	-1.614
1176.95	-58.935	-27.399
1177	-63.524	-48.962
1177.05	-67.966	-67.111
1177.1	-71.743	-82.128
1177.15	-74.24	-94.29
1177.2	-74.441	-103.957
1177.25	-71.051	-111.751
1177.3	-62.402	-117.762
1177.35	-46.829	-121.958
1177.4	-22.667	-124.214
1177.45	10.78	-124.544
1177.5	53.13	-122.801
1177.55	102.294	-118.819
1177.6	154.354	-112.756
1177.65	204.074	-105.135
1177.7	245.713	-96.564
1177.75	274.109	-87.742
1177.8	286.002	-79.438
1177.85	280.684	-72.34
1177.9	260.148	-66.746
1177.95	228.376	-62.398
1178	190.286	-58.893
1178.05	150.37	-55.675
1178.1	111.868	-52.122
1178.15	76.296	-48.027
1178.201	43.795	-43.346
1178.251	13.751	-38.281
1178.301	-14.327	-32.99
1178.351	-40.233	-27.826
1178.401	-62.933	-23.157
1178.451	-80.819	-19.221
1178.501	-92.397	-16.102
1178.551	-96.892	-13.777
1178.601	-94.635	-12.135
1178.651	-87.051	-10.747
1178.701	-76.397	-9.302
1178.751	-65.084	-7.79
1178.801	-55.216	-6.335
1178.851	-48.166	-4.945
1178.901	-44.534	-3.655
1178.951	-44.205	-2.439
1179.001	-46.721	-1.14
1179.051	-51.442	0.326
1179.101	-57.679	1.98
1179.151	-64.647	3.638
1179.201	-71.401	5.403
1179.251	-76.978	7.206
1179.301	-80.378	9.026
1179.351	-80.982	10.989
1179.401	-78.63	13.334
1179.451	-73.792	15.975
1179.501	-67.613	18.608
1179.551	-61.501	20.733
1179.601	-56.833	21.957
1179.651	-54.511	22.173
1179.701	-54.587	21.421
1179.751	-56.425	20.097
1179.801	-58.846	18.488
1179.851	-60.363	16.872
1179.901	-59.661	15.327
1179.951	-55.926	13.98
1180.001	-48.924	12.857
1180.051	-38.927	12.238
1180.101	-26.811	12.141
1180.151	-13.688	12.541
1180.201	-0.791	13.158
1180.251	10.765	13.572
1180.301	20.098	13.495
1180.351	26.741	12.715
1180.401	30.664	11.281
1180.451	32.467	9.335
1180.501	32.994	7.318
1180.551	33.286	5.627
1180.601	34.148	4.512
1180.651	36.006	3.97
1180.701	38.755	3.979
1180.751	41.94	4.274
1180.801	44.833	4.645
1180.851	46.75	4.865
1180.901	47.032	4.844
1180.951	45.295	4.572
1181.001	41.358	4.159
1181.051	35.34	3.734
1181.101	27.56	3.371
1181.151	18.56	2.993
1181.201	9.023	2.628
1181.251	-0.268	2.197
1181.301	-8.548	1.765
1181.351	-15.221	1.333
1181.401	-19.802	1.145
1181.451	-22.264	1.214
1181.501	-22.614	1.396
1181.551	-21.386	1.379
1181.601	-19.028	0.951
1181.651	-16.204	0.138
1181.701	-13.519	-0.728
1181.751	-11.427	-1.299
1181.801	-10.053	-1.393
1181.851	-9.388	-0.996
1181.901	-9.084	-0.391
1181.951	-8.644	0.197
1182.001	-7.564	0.473
1182.051	-5.399	0.433
1182.101	-1.86	0.135
1182.151	2.975	-0.342
1182.201	8.918	-0.811
1182.251	15.455	-1.272
1182.301	21.996	-1.732
1182.351	27.905	-2.166
1182.401	32.521	-2.439
1182.451	35.443	-2.343
1182.501	36.453	-1.866
1182.551	35.49	-1.223
1182.601	32.809	-0.789
1182.651	28.735	-0.855
1182.701	23.706	-1.313
1182.751	18.333	-1.945
1182.801	13.005	-2.398
1182.851	8.071	-2.58
1182.901	3.693	-2.453
1182.951	-0.104	-2.025
1183.001	-3.407	-1.453
1183.051	-6.324	-0.913
1183.101	-8.966	-0.51
1183.151	-11.418	-0.308
1183.201	-13.746	-0.318
1183.251	-16.008	-0.366
1183.301	-18.11	-0.396
1183.351	-20.129	-0.484
1183.401	-21.864	-0.749
1183.451	-23.173	-1.246
1183.501	-23.813	-1.905
1183.551	-23.536	-2.562
1183.601	-22.16	-2.935
1183.651	-19.544	-2.841
1183.701	-15.654	-2.295
1183.751	-10.709	-1.503
1183.801	-4.912	-0.728
1183.851	1.245	-0.243
1183.901	7.275	-0.165
1183.951	12.679	-0.397
1184.001	17.036	-0.749
1184.051	20.113	-0.91
1184.101	21.882	-0.824
1184.151	22.484	-0.514
1184.201	22.177	-0.164
1184.251	21.325	0.216
1184.301	20.165	0.733
1184.351	18.873	1.583
1184.401	17.548	2.761
1184.451	16.272	4.074
1184.501	15.005	5.139
1184.551	13.775	5.591
1184.601	12.567	5.365
1184.651	11.312	4.606
1184.701	9.941	3.573
1184.751	8.374	2.561
1184.801	6.5	1.753
1184.851	4.285	1.06
1184.901	1.619	0.324
1184.951	-1.411	-0.61
1185.001	-4.789	-1.633
1185.051	-8.41	-2.62
1185.101	-12.153	-3.27
1185.151	-15.864	-3.45
1185.201	-19.429	-3.282
1185.251	-22.689	-2.862
1185.301	-25.363	-2.49
1185.351	-27.244	-2.244
1185.401	-28.124	-2.13
1185.451	-27.87	-2.033
1185.501	-26.493	-1.991
1185.551	-24.098	-1.943
1185.601	-20.925	-1.893
1185.651	-17.253	-1.85
1185.701	-13.386	-1.834
1185.751	-9.621	-1.759
1185.801	-6.217	-1.546
1185.851	-3.305	-1.121
1185.901	-0.86	-0.524
1185.951	1.093	0.027
1186.001	2.779	0.451
1186.051	4.342	0.646
1186.101	5.85	0.748
1186.151	7.428	0.801
1186.201	9.043	0.946
1186.251	10.537	1.071
1186.301	11.786	1.035
1186.351	12.695	0.739
1186.401	13.122	0.162
1186.451	13.118	-0.617
1186.501	12.62	-1.25
1186.551	11.657	-1.625
1186.601	10.261	-1.6
1186.651	8.436	-1.264
1186.701	6.266	-0.835
1186.751	3.763	-0.493
1186.801	1.053	-0.51
1186.851	-1.784	-0.885
1186.901	-4.597	-1.546
1186.951	-7.197	-2.312
1187.001	-9.539	-2.984
1187.051	-11.423	-3.543
1187.101	-12.842	-4.022
1187.151	-13.8	-4.457
1187.201	-14.274	-4.833
1187.251	-14.436	-5.073
1187.301	-14.294	-5.198
1187.351	-13.936	-5.151
1187.401	-13.397	-5.031
1187.451	-12.693	-4.812
1187.501	-11.792	-4.607
1187.551	-10.641	-4.372
1187.601	-9.245	-4.167
1187.651	-7.56	-4.004
1187.701	-5.74	-3.938
1187.751	-3.681	-3.826
1187.801	-1.489	-3.588
1187.851	0.756	-3.125
1187.901	3.005	-2.561
1187.951	5.161	-1.956
1188.001	7.149	-1.473
1188.051	8.81	-1.202
1188.101	10.086	-1.293
1188.151	10.888	-1.673
1188.201	11.211	-2.249
1188.251	11.069	-2.866
1188.301	10.581	-3.442
1188.351	9.829	-3.896
1188.401	8.893	-4.241
1188.451	7.8	-4.446
1188.501	6.511	-4.356
1188.551	5.055	-3.904
1188.601	3.435	-3.166
1188.651	1.652	-2.232
1188.701	-0.292	-1.31
1188.751	-2.223	-0.559
1188.801	-4.11	-0.129
1188.851	-5.88	-0.135
1188.901	-7.407	-0.484
1188.951	-8.7	-0.999
1189.001	-9.638	-1.456
1189.051	-10.218	-1.758
1189.101	-10.408	-1.97
1189.151	-10.271	-2.129
1189.201	-9.812	-2.209
1189.251	-9.125	-2.14
1189.301	-8.303	-1.736
1189.351	-7.388	-0.996
1189.401	-6.473	-0.06
1189.451	-5.611	0.779
1189.501	-4.754	1.338
1189.551	-3.949	1.555
1189.601	-3.056	1.504
1189.651	-2.015	1.377
1189.701	-0.77	1.33
1189.751	0.738	1.498
1189.801	2.531	1.876
1189.851	4.484	2.333
1189.901	6.511	2.672
1189.951	8.434	2.788
1190.001	10.112	2.638
1190.051	11.402	2.344
1190.101	12.174	2.065
1190.151	12.36	1.906
1190.201	12.07	1.881
1190.251	11.347	2.058
1190.301	10.286	2.423
1190.351	9.058	3.007
1190.401	7.824	3.847
1190.451	6.67	4.805
1190.501	5.676	5.72
1190.551	4.955	6.396
1190.601	4.431	6.701
1190.651	4.056	6.596
1190.701	3.782	6.137
1190.751	3.502	5.394
1190.801	3.15	4.607
1190.851	2.707	3.988
1190.901	2.176	3.754
1190.951	1.644	4.035
1191.001	1.155	4.639
1191.051	0.863	5.369
1191.101	0.74	6.159
1191.151	0.915	6.825
1191.201	1.319	7.316
1191.251	1.951	7.598
1191.301	2.749	7.68
1191.351	3.613	7.668
1191.401	4.55	7.658
1191.451	5.462	7.775
1191.501	6.365	8.09
1191.551	7.227	8.571
1191.601	8.049	9.063
1191.651	8.86	9.322
1191.701	9.564	9.18
1191.751	10.186	8.468
1191.801	10.59	7.261
1191.851	10.813	5.735
1191.901	10.69	4.258
1191.951	10.338	3.121
1192.001	9.726	2.588
1192.051	8.946	2.652
1192.101	8.033	3.078
1192.151	7.078	3.637
1192.201	6.151	4.112
1192.251	5.251	4.542
1192.301	4.371	4.864
1192.351	3.474	4.879
1192.401	2.527	4.372
1192.451	1.461	3.159
1192.501	0.3	1.334
1192.551	-0.929	-0.818
1192.601	-2.161	-2.787
1192.651	-3.324	-4.154
1192.701	-4.312	-4.631
1192.751	-5.045	-4.372
1192.801	-5.439	-3.607
1192.851	-5.544	-2.793
1192.901	-5.408	-2.181
1192.951	-5.126	-1.954
1193.001	-4.849	-2.029
1193.051	-4.728	-2.194
1193.101	-4.778	-2.315
1193.151	-5.013	-2.407
1193.201	-5.345	-2.535
1193.251	-5.632	-2.758
1193.301	-5.72	-3.08
1193.351	-5.555	-3.474
1193.401	-5.049	-3.891
1193.451	-4.268	-4.364
1193.501	-3.362	-4.85
1193.551	-2.391	-5.37
1193.601	-1.521	-5.874
1193.651	-0.852	-6.341
1193.701	-0.495	-6.675
1193.751	-0.499	-6.83
1193.801	-0.817	-6.776
1193.851	-1.372	-6.578
1193.901	-2.108	-6.141
1193.951	-2.907	-5.546
1194.001	-3.556	-4.789
1194.051	-4.05	-4.041
1194.101	-4.342	-3.481
1194.151	-4.491	-3.291
1194.201	-4.545	-3.54
1194.251	-4.65	-4.204
1194.301	-4.857	-5.138
1194.351	-5.158	-6.167
1194.401	-5.589	-7.051
1194.451	-6.008	-7.634
1194.501	-6.408	-7.772
1194.551	-6.698	-7.481
1194.602	-6.835	-6.793
1194.652	-6.905	-5.912
1194.702	-6.897	-5.014
1194.752	-6.918	-4.263
1194.802	-6.957	-3.837
1194.852	-7.01	-3.79
1194.902	-7.114	-4.004
1194.952	-7.171	-4.321
1195.002	-7.112	-4.482
1195.052	-6.944	-4.422
1195.102	-6.578	-4.124
1195.152	-6.025	-3.775
1195.202	-5.297	-3.489
1195.252	-4.438	-3.393
1195.302	-3.459	-3.443
1195.352	-2.484	-3.639
1195.402	-1.594	-3.951
1195.452	-0.842	-4.397
1195.502	-0.292	-4.91
1195.552	-0.048	-5.331
1195.602	-0.078	-5.454
1195.652	-0.371	-5.118
1195.702	-0.8	-4.437
1195.752	-1.234	-3.535
1195.802	-1.591	-2.6
1195.852	-1.806	-1.795
1195.902	-1.844	-1.27
1195.952	-1.751	-1.15
1196.002	-1.623	-1.595
1196.052	-1.557	-2.504
1196.102	-1.641	-3.698
1196.152	-1.912	-4.897
1196.202	-2.303	-5.696
1196.252	-2.729	-5.941
1196.302	-3.081	-5.528
1196.352	-3.325	-4.641
1196.402	-3.358	-3.485
1196.452	-3.269	-2.39
1196.502	-3.062	-1.566
1196.552	-2.894	-1.117
1196.602	-2.76	-1.046
1196.652	-2.763	-1.16
1196.702	-2.894	-1.401
1196.752	-3.14	-1.61
1196.802	-3.451	-1.67
1196.852	-3.688	-1.513
1196.902	-3.766	-1.038
1196.952	-3.632	-0.336
1197.002	-3.216	0.372
1197.052	-2.528	0.899
1197.102	-1.661	1.023
1197.152	-0.713	0.815
1197.202	0.135	0.438
1197.252	0.802	0.092
1197.302	1.189	-0.04
1197.352	1.27	0.035
1197.402	1.084	0.277
1197.452	0.722	0.488
1197.502	0.323	0.652
1197.552	-0.018	0.747
1197.602	-0.227	0.867
1197.652	-0.256	1.068
1197.702	-0.109	1.241
1197.752	0.117	1.339
1197.802	0.335	1.202
1197.852	0.464	0.864
1197.902	0.474	0.425
1197.952	0.362	0.09
1198.002	0.153	0.074
1198.052	-0.028	0.539
1198.102	-0.118	1.29
1198.152	-0.053	2.13
1198.202	0.141	2.687
1198.252	0.441	2.905
1198.302	0.75	2.854
1198.352	0.946	2.622
1198.402	0.985	2.344
1198.452	0.827	2.072
1198.502	0.561	1.849
1198.552	0.22	1.65
1198.602	-0.075	1.607
1198.652	-0.24	1.693
1198.702	-0.223	1.943
1198.752	-0.007	2.23
1198.802	0.408	2.46
1198.852	0.889	2.464
1198.902	1.441	2.192
1198.952	1.937	1.672
1199.002	2.353	1.103
1199.052	2.668	0.622
1199.102	2.833	0.357
1199.152	2.84	0.409
1199.202	2.737	0.642
1199.252	2.551	0.95
1199.302	2.405	1.242
1199.352	2.329	1.522
1199.402	2.389	1.679
1199.452	2.515	1.755
1199.502	2.743	1.648
1199.552	2.929	1.366
1199.602	3.109	0.923
1199.652	3.188	0.381
1199.702	3.098	-0.187
1199.752	2.872	-0.66
1199.802	2.596	-0.85
1199.852	2.275	-0.721
1199.902	2.031	-0.227
1199.952	1.809	0.482
1200.002	1.676	1.286
1200.052	1.574	1.854
1200.102	1.465	2.039
1200.152	1.284	1.683
1200.202	1.055	0.992
1200.252	0.739	0.17
1200.302	0.399	-0.466
1200.352	0.079	-0.732
1200.402	-0.193	-0.666
1200.452	-0.283	-0.374
1200.502	-0.23	-0.02
1200.552	-0.047	0.311
1200.602	0.222	0.584
1200.652	0.503	0.78
1200.702	0.796	0.929
1200.752	1.003	0.932
1200.802	1.116	0.746
1200.852	1.065	0.336
1200.902	0.921	-0.142
1200.952	0.711	-0.48
1201.002	0.452	-0.573
1201.052	0.181	-0.371
1201.102	-0.018	0.011
1201.152	-0.119	0.307
1201.202	-0.059	0.337
1201.252	0.152	0.004
1201.302	0.401	-0.503
1201.352	0.644	-1.07
1201.402	0.786	-1.512
1201.452	0.755	-1.817
1201.502	0.582	-1.902
1201.552	0.273	-1.77
1201.602	-0.081	-1.414
1201.652	-0.369	-0.86
1201.702	-0.527	-0.307
1201.752	-0.562	0.016
1201.802	-0.47	-0.073
1201.852	-0.256	-0.579
1201.902	-0.083	-1.249
1201.952	0.001	-1.856
1202.002	-0.007	-2.16
1202.052	-0.152	-2.107
1202.102	-0.377	-1.725
1202.152	-0.62	-1.182
1202.202	-0.827	-0.631
1202.252	-0.934	-0.155
1202.302	-0.898	0.24
1202.352	-0.72	0.559
1202.402	-0.434	0.77
1202.452	-0.121	0.839
1202.502	0.088	0.694
1202.552	0.178	0.374
1202.602	0.116	-0.079
1202.652	-0.126	-0.525
1202.702	-0.44	-0.875
1202.752	-0.786	-1.063
1202.802	-1.082	-1.092
1202.852	-1.245	-1.063
1202.902	-1.259	-0.944
1202.952	-1.148	-0.838
1203.002	-0.934	-0.763
1203.052	-0.707	-0.827
1203.102	-0.543	-1.078
1203.152	-0.505	-1.395
1203.202	-0.613	-1.701
1203.252	-0.793	-1.845
1203.302	-1.035	-1.713
1203.352	-1.209	-1.295
1203.402	-1.246	-0.804
1203.452	-1.203	-0.314
1203.502	-1.023	-0.091
1203.552	-0.799	-0.137
1203.602	-0.601	-0.405
1203.652	-0.445	-0.806
1203.702	-0.342	-1.251
1203.752	-0.329	-1.656
1203.802	-0.34	-1.904
1203.852	-0.397	-1.986
1203.902	-0.424	-1.943
1203.952	-0.467	-1.788
1204.002	-0.511	-1.552
1204.052	-0.532	-1.249
1204.102	-0.575	-0.891
1204.152	-0.593	-0.504
1204.202	-0.62	-0.189
1204.252	-0.627	0.058
1204.302	-0.631	0.133
1204.352	-0.668	0.109
1204.402	-0.764	-0.046
1204.452	-0.891	-0.359
1204.502	-1.047	-0.814
1204.552	-1.156	-1.212
1204.602	-1.182	-1.594
1204.652	-1.098	-1.923
1204.702	-0.888	-2.128
1204.752	-0.608	-2.168
1204.802	-0.344	-2.041
1204.852	-0.161	-1.777
1204.902	-0.119	-1.378
1204.952	-0.257	-0.959
1205.002	-0.548	-0.661
1205.052	-0.878	-0.486
1205.102	-1.204	-0.448
1205.152	-1.466	-0.451
1205.202	-1.63	-0.424
1205.252	-1.66	-0.344
1205.302	-1.571	-0.302
1205.352	-1.399	-0.376
1205.402	-1.187	-0.678
1205.452	-0.94	-1.149
1205.502	-0.758	-1.659
1205.552	-0.563	-1.998
1205.602	-0.424	-1.996
1205.652	-0.321	-1.643
1205.702	-0.291	-1.091
1205.752	-0.346	-0.49
1205.802	-0.408	0.001
1205.852	-0.556	0.32
1205.902	-0.727	0.556
1205.952	-0.864	0.763
1206.002	-0.969	1.073
1206.052	-0.995	1.454
1206.102	-0.989	1.803
1206.152	-0.908	1.987
1206.202	-0.807	1.929
1206.252	-0.715	1.642
1206.302	-0.592	1.223
1206.352	-0.508	0.875
1206.402	-0.409	0.701
1206.452	-0.302	0.785
1206.502	-0.219	1.007
1206.552	-0.113	1.351
1206.602	-0.057	1.692
1206.652	-0.03	1.93
1206.702	-0.058	2.074
1206.752	-0.213	2.113
1206.802	-0.422	2.019
1206.852	-0.703	1.882
1206.902	-0.943	1.729
1206.952	-1.112	1.715
1207.002	-1.159	1.864
1207.052	-1.102	2.161
1207.102	-0.948	2.393
1207.152	-0.701	2.449
1207.202	-0.417	2.281
1207.252	-0.128	1.953
1207.302	0.169	1.587
1207.352	0.474	1.338
1207.402	0.745	1.345
1207.452	0.999	1.483
1207.502	1.183	1.634
1207.552	1.3	1.735
1207.602	1.326	1.745
1207.652	1.304	1.752
1207.702	1.21	1.749
1207.752	1.115	1.802
1207.802	1.055	1.842
1207.852	1.072	1.863
1207.902	1.159	1.742
1207.952	1.303	1.433
1208.002	1.47	0.878
1208.052	1.6	0.073
1208.102	1.754	-0.856
1208.152	1.792	-1.806
1208.202	1.812	-2.571
1208.252	1.838	-3.035
1208.302	1.904	-3.193
1208.352	1.984	-3.093
1208.402	2.085	-2.847
1208.452	2.112	-2.594
1208.502	2.065	-2.448
1208.552	1.931	-2.398
1208.602	1.71	-2.433
1208.652	1.414	-2.518
1208.702	1.155	-2.592
1208.752	0.946	-2.687
1208.802	0.839	-2.777
1208.852	0.838	-2.919
1208.902	0.906	-2.982
1208.952	0.975	-2.973
1209.002	1.013	-2.891
1209.052	1.01	-2.742
1209.102	0.995	-2.532
1209.152	0.908	-2.22
1209.202	0.795	-1.78
1209.252	0.649	-1.217
1209.302	0.434	-0.554
1209.352	0.122	0.051
1209.402	-0.277	0.535
1209.452	-0.751	0.77
1209.502	-1.228	0.81
1209.552	-1.66	0.722
1209.602	-1.969	0.645
1209.652	-2.113	0.676
1209.702	-2.159	0.795
1209.752	-2.095	0.978
1209.802	-2.005	1.169
1209.852	-1.951	1.262
1209.902	-1.944	1.213
1209.952	-1.977	0.958
1210.002	-2.072	0.555
1210.052	-2.14	0.142
1210.102	-2.194	-0.179
1210.152	-2.206	-0.31
1210.202	-2.191	-0.252
1210.252	-2.11	-0.062
1210.302	-2.103	0.161
1210.352	-2.061	0.278
1210.402	-2.045	0.209
1210.452	-1.99	-0.098
1210.502	-1.921	-0.535
1210.552	-1.816	-0.988
1210.602	-1.619	-1.28
1210.652	-1.385	-1.438
1210.702	-1.146	-1.432
1210.752	-0.873	-1.385
1210.802	-0.625	-1.324
1210.852	-0.409	-1.261
1210.902	-0.185	-1.217
1210.952	-0.005	-1.145
1211.003	0.196	-1.074
1211.053	0.4	-1.011
1211.103	0.6	-0.95
1211.153	0.682	-0.821
1211.203	0.74	-0.599
1211.253	0.634	-0.326
1211.303	0.456	0.02
1211.353	0.252	0.368
1211.403	0.099	0.729
1211.453	-0.005	1.041
1211.503	0.07	1.272
1211.553	0.162	1.35
1211.603	0.385	1.187
1211.653	0.603	0.834
1211.703	0.746	0.285
1211.753	0.823	-0.325
1211.803	0.743	-0.894
1211.853	0.569	-1.333
1211.903	0.308	-1.634
1211.953	0.048	-1.732
1212.003	-0.22	-1.685
1212.053	-0.369	-1.502
1212.103	-0.489	-1.302
1212.153	-0.53	-1.178
1212.203	-0.57	-1.204
1212.253	-0.601	-1.412
1212.303	-0.648	-1.813
1212.353	-0.716	-2.278
1212.403	-0.747	-2.667
1212.453	-0.741	-2.869
1212.503	-0.683	-2.849
1212.553	-0.531	-2.606
1212.603	-0.369	-2.315
1212.653	-0.149	-1.986
1212.703	0.047	-1.737
1212.753	0.222	-1.489
1212.803	0.341	-1.227
1212.853	0.386	-0.881
1212.903	0.367	-0.491
1212.953	0.291	-0.127
1213.003	0.145	0.164
1213.053	-0.069	0.373
1213.103	-0.298	0.535
1213.153	-0.523	0.762
1213.203	-0.707	1.044
1213.253	-0.802	1.411
1213.303	-0.822	1.758
1213.353	-0.775	2.033
1213.403	-0.691	2.185
1213.453	-0.643	2.2
1213.503	-0.615	2.148
1213.553	-0.646	2.057
1213.603	-0.739	1.903
1213.653	-0.908	1.739
1213.703	-1.043	1.575
1213.753	-1.169	1.401
1213.803	-1.242	1.244
1213.853	-1.265	1.173
1213.903	-1.21	1.202
1213.953	-1.155	1.269
1214.003	-1.124	1.359
1214.053	-1.111	1.317
1214.103	-1.098	1.096
1214.153	-1.157	0.807
1214.203	-1.175	0.565
1214.253	-1.174	0.493
1214.303	-1.149	0.579
1214.353	-1.062	0.767
1214.403	-0.913	1.018
1214.453	-0.69	1.189
1214.503	-0.49	1.252
1214.553	-0.259	1.194
1214.603	-0.051	1.062
1214.653	0.134	0.891
1214.703	0.244	0.697
1214.753	0.3	0.567
1214.803	0.318	0.513
1214.853	0.242	0.556
1214.903	0.129	0.687
1214.953	0.059	0.959
1215.003	0.002	1.266
1215.053	-0.031	1.507
1215.103	0.035	1.605
1215.153	0.177	1.558
1215.203	0.402	1.349
1215.253	0.601	1.04
1215.303	0.762	0.736
1215.353	0.888	0.504
1215.403	0.912	0.415
1215.453	0.852	0.437
1215.503	0.757	0.534
1215.553	0.609	0.694
1215.603	0.518	0.91
1215.653	0.496	1.084
1215.703	0.478	1.164
1215.753	0.533	1.131
1215.803	0.579	0.929
1215.853	0.602	0.565
1215.903	0.533	0.091
1215.953	0.388	-0.4
1216.003	0.206	-0.744
1216.053	-0.018	-0.901
1216.103	-0.23	-0.737
1216.153	-0.414	-0.304
1216.203	-0.529	0.24
1216.253	-0.603	0.751
1216.303	-0.621	1.02
1216.353	-0.623	0.923
1216.403	-0.63	0.534
1216.453	-0.649	-0.062
1216.503	-0.727	-0.59
1216.553	-0.824	-0.852
1216.603	-0.931	-0.805
1216.653	-0.967	-0.496
1216.703	-0.966	-0.154
1216.753	-0.888	0.092
1216.803	-0.756	0.084
1216.853	-0.513	-0.132
1216.903	-0.244	-0.476
1216.953	-0.008	-0.783
1217.003	0.187	-1.014
1217.053	0.321	-1.108
1217.103	0.348	-1.136
1217.153	0.345	-1.15
1217.203	0.286	-1.212
1217.253	0.185	-1.375
1217.303	0.135	-1.659
1217.353	0.127	-2.094
1217.403	0.191	-2.645
1217.453	0.337	-3.26
1217.503	0.538	-3.82
1217.553	0.749	-4.363
1217.603	0.842	-4.863
1217.653	0.822	-5.329
1217.703	0.665	-5.711
1217.753	0.381	-5.915
1217.803	0.045	-5.945
1217.853	-0.294	-5.724
1217.903	-0.552	-5.404
1217.953	-0.684	-5.054
1218.003	-0.718	-4.813
1218.053	-0.669	-4.798
1218.103	-0.677	-5.012
1218.153	-0.706	-5.352
1218.203	-0.897	-5.646
1218.253	-1.137	-5.85
1218.303	-1.455	-5.89
1218.353	-1.757	-5.81
1218.403	-2.015	-5.656
1218.453	-2.16	-5.391
1218.503	-2.24	-5.121
1218.553	-2.262	-4.879
1218.603	-2.304	-4.675
1218.653	-2.376	-4.519
1218.703	-2.517	-4.434
1218.753	-2.745	-4.298
1218.803	-2.984	-4.121
1218.853	-3.225	-3.829
1218.903	-3.435	-3.515
1218.953	-3.636	-3.168
1219.003	-3.793	-2.862
1219.053	-3.912	-2.601
1219.103	-4	-2.409
1219.153	-4.005	-2.25
1219.203	-3.994	-2.129
1219.253	-3.913	-2.072
1219.303	-3.799	-2.091
1219.353	-3.686	-2.193
1219.403	-3.629	-2.36
1219.453	-3.667	-2.468
1219.503	-3.757	-2.438
1219.553	-3.921	-2.209
1219.603	-4.116	-1.82
1219.653	-4.292	-1.272
1219.703	-4.424	-0.662
1219.753	-4.478	-0.096
1219.803	-4.495	0.312
1219.853	-4.456	0.518
1219.903	-4.466	0.541
1219.953	-4.453	0.348
1220.003	-4.46	0.022
1220.053	-4.482	-0.332
1220.103	-4.399	-0.687
1220.153	-4.267	-0.866
1220.203	-4.068	-0.883
1220.253	-3.772	-0.675
1220.303	-3.454	-0.327
1220.353	-3.142	0.141
1220.403	-2.844	0.63
1220.453	-2.575	1.067
1220.503	-2.366	1.374
1220.553	-2.174	1.544
1220.603	-2.032	1.626
1220.653	-1.896	1.623
1220.703	-1.764	1.607
1220.753	-1.623	1.53
1220.803	-1.436	1.452
1220.853	-1.169	1.274
1220.903	-0.814	0.987
1220.953	-0.387	0.549
1221.003	0.101	0.051
1221.053	0.599	-0.423
1221.103	1.034	-0.79
1221.153	1.381	-0.994
1221.203	1.574	-0.98
1221.253	1.61	-0.873
1221.303	1.517	-0.622
1221.353	1.332	-0.303
1221.403	1.134	0.028
1221.453	0.947	0.389
1221.503	0.88	0.75
1221.553	0.855	1.081
1221.603	0.923	1.149
1221.653	1.057	0.993
1221.703	1.192	0.523
1221.753	1.315	-0.077
1221.803	1.356	-0.622
1221.853	1.39	-0.969
1221.903	1.36	-0.968
1221.953	1.329	-0.67
1222.003	1.258	-0.105
1222.053	1.249	0.517
1222.103	1.2	1.093
1222.153	1.162	1.598
1222.203	1.109	1.991
1222.253	0.987	2.253
1222.303	0.838	2.465
1222.353	0.637	2.582
1222.403	0.4	2.668
1222.453	0.182	2.689
1222.503	0.029	2.688
1222.553	-0.048	2.645
1222.603	0.003	2.62
1222.653	0.153	2.526
1222.703	0.376	2.289
1222.753	0.678	1.922
1222.803	0.977	1.503
1222.853	1.276	1.028
1222.903	1.501	0.659
1222.953	1.605	0.357
1223.003	1.595	0.162
1223.053	1.482	-0.007
1223.103	1.272	-0.11
1223.153	1.064	-0.154
1223.203	0.872	-0.099
1223.253	0.779	0.057
1223.303	0.736	0.188
1223.353	0.788	0.248
1223.403	0.932	0.128
1223.453	1.089	-0.174
1223.503	1.251	-0.625
1223.553	1.371	-1.097
1223.603	1.47	-1.525
1223.653	1.532	-1.781
1223.703	1.587	-1.802
1223.753	1.623	-1.673
1223.803	1.672	-1.444
1223.853	1.656	-1.2
1223.903	1.675	-0.947
1223.953	1.565	-0.787
1224.003	1.398	-0.642
1224.053	1.156	-0.57
1224.103	0.818	-0.435
1224.153	0.467	-0.324
1224.203	0.118	-0.232
1224.253	-0.181	-0.214
1224.303	-0.373	-0.289
1224.353	-0.516	-0.514
1224.403	-0.554	-0.817
1224.453	-0.5	-1.163
1224.503	-0.404	-1.455
1224.553	-0.293	-1.682
1224.603	-0.146	-1.777
1224.653	-0.068	-1.747
1224.703	-0.046	-1.609
1224.753	-0.096	-1.402
1224.803	-0.239	-1.114
1224.853	-0.465	-0.822
1224.903	-0.731	-0.52
1224.953	-0.991	-0.223
1225.003	-1.245	0.061
1225.053	-1.334	0.299
1225.103	-1.412	0.486
1225.153	-1.356	0.522
1225.203	-1.314	0.407
1225.253	-1.228	0.131
1225.303	-1.199	-0.169
1225.353	-1.216	-0.497
1225.403	-1.281	-0.704
1225.453	-1.366	-0.798
1225.503	-1.445	-0.791
1225.553	-1.509	-0.719
1225.603	-1.566	-0.676
1225.653	-1.642	-0.754
1225.703	-1.744	-0.977
1225.753	-1.869	-1.354
1225.803	-2.008	-1.795
1225.853	-2.131	-2.165
1225.903	-2.218	-2.391
1225.953	-2.259	-2.389
1226.003	-2.213	-2.237
1226.053	-2.112	-2.021
1226.103	-1.954	-1.812
1226.153	-1.737	-1.695
1226.203	-1.481	-1.652
1226.253	-1.201	-1.647
1226.303	-0.875	-1.701
1226.353	-0.543	-1.713
1226.403	-0.211	-1.676
1226.453	0.083	-1.618
1226.503	0.328	-1.519
1226.553	0.486	-1.421
1226.603	0.568	-1.343
1226.653	0.532	-1.271
1226.703	0.424	-1.195
1226.753	0.315	-1.068
1226.803	0.132	-0.936
1226.853	0.008	-0.747
1226.903	-0.135	-0.619
1226.953	-0.283	-0.584
1227.003	-0.457	-0.651
1227.053	-0.669	-0.822
1227.103	-0.887	-1.067
1227.153	-1.136	-1.324
1227.203	-1.336	-1.546
1227.253	-1.429	-1.739
1227.303	-1.453	-1.858
1227.354	-1.384	-1.984
1227.404	-1.274	-2.087
1227.454	-1.128	-2.165
1227.504	-1.024	-2.206
1227.554	-1.032	-2.14
1227.604	-1.056	-1.945
1227.654	-1.083	-1.682
1227.704	-1.113	-1.315
1227.754	-1.097	-0.946
1227.804	-1.008	-0.533
1227.854	-0.884	-0.122
1227.904	-0.688	0.209
1227.954	-0.467	0.429
1228.004	-0.249	0.518
1228.054	-0.016	0.441
1228.104	0.169	0.291
1228.154	0.361	0.065
1228.204	0.53	-0.133
1228.254	0.635	-0.205
1228.304	0.736	-0.189
1228.354	0.752	-0.066
1228.404	0.715	0.137
1228.454	0.601	0.342
1228.504	0.47	0.536
1228.554	0.333	0.729
1228.604	0.206	0.875
1228.654	0.111	1.027
1228.704	0.036	1.197
1228.754	0.011	1.421
1228.804	-0.019	1.628
1228.854	-0.009	1.801
1228.904	0.008	2.012
1228.954	0.081	2.166
1229.004	0.2	2.307
1229.054	0.351	2.383
1229.104	0.592	2.348
1229.154	0.838	2.176
1229.204	1.079	1.87
1229.254	1.276	1.41
1229.304	1.43	0.85
1229.354	1.509	0.213
1229.404	1.455	-0.369
1229.454	1.338	-0.848
1229.504	1.23	-1.182
1229.554	1.066	-1.282
1229.604	0.978	-1.22
1229.654	0.906	-1.072
1229.704	0.906	-0.852
1229.754	0.94	-0.623
1229.804	1.01	-0.373
1229.854	1.112	-0.062
1229.904	1.249	0.301
1229.954	1.411	0.728
1230.004	1.607	1.208
1230.054	1.809	1.713
1230.104	2.027	2.11
1230.154	2.25	2.376
1230.204	2.449	2.35
1230.254	2.612	2.094
1230.304	2.717	1.548
1230.354	2.774	0.956
1230.404	2.722	0.296
1230.454	2.628	-0.196
1230.504	2.383	-0.496
1230.554	2.038	-0.605
1230.604	1.671	-0.519
1230.654	1.258	-0.33
1230.704	0.826	-0.098
1230.754	0.447	0.119
1230.804	0.119	0.253
1230.854	-0.112	0.31
1230.904	-0.278	0.286
1230.954	-0.354	0.178
1231.004	-0.383	0.016
1231.054	-0.343	-0.18
1231.104	-0.275	-0.414
1231.154	-0.187	-0.554
1231.204	-0.043	-0.585
1231.254	0.141	-0.514
1231.304	0.353	-0.304
1231.354	0.631	-0.042
1231.404	0.92	0.227
1231.454	1.126	0.424
1231.504	1.267	0.562
1231.554	1.264	0.65
1231.604	1.127	0.682
1231.654	0.872	0.732
1231.704	0.477	0.721
1231.754	0.04	0.682
1231.804	-0.332	0.539
1231.854	-0.621	0.41
1231.904	-0.822	0.323
1231.954	-0.876	0.292
1232.004	-0.864	0.387
1232.054	-0.757	0.478
1232.104	-0.648	0.634
1232.154	-0.529	0.685
1232.204	-0.397	0.701
1232.254	-0.305	0.664
1232.304	-0.233	0.576
1232.354	-0.149	0.52
1232.404	-0.077	0.417
1232.454	-0.006	0.34
1232.504	0.028	0.288
1232.554	0.081	0.256
1232.604	0.098	0.264
1232.654	0.132	0.277
1232.704	0.127	0.355
1232.754	0.132	0.456
1232.804	0.114	0.597
1232.854	0.089	0.776
1232.904	0.01	0.931
1232.954	-0.012	1.069
1233.004	-0.075	1.204
1233.054	-0.153	1.208
1233.104	-0.187	1.199
1233.154	-0.227	1.124
1233.204	-0.26	1.07
1233.254	-0.279	1.068
1233.304	-0.349	1.061
1233.354	-0.405	1.085
1233.404	-0.476	1.035
1233.454	-0.547	0.842
1233.504	-0.683	0.51
1233.554	-0.775	0.082
1233.604	-0.875	-0.405
1233.654	-0.951	-0.822
1233.704	-1.021	-1.111
1233.754	-1.002	-1.252
1233.804	-0.967	-1.278
1233.854	-0.891	-1.225
1233.904	-0.781	-1.178
1233.954	-0.676	-1.162
1234.004	-0.556	-1.205
1234.054	-0.476	-1.244
1234.104	-0.39	-1.31
1234.154	-0.307	-1.354
1234.204	-0.272	-1.374
1234.254	-0.207	-1.374
1234.304	-0.16	-1.333
1234.354	-0.098	-1.349
1234.404	-0.056	-1.418
1234.454	0.009	-1.507
1234.504	0.038	-1.638
1234.554	0.076	-1.829
1234.604	0.064	-1.994
1234.654	0.001	-2.172
1234.704	-0.119	-2.311
1234.754	-0.306	-2.421
1234.804	-0.583	-2.399
1234.854	-0.888	-2.337
1234.904	-1.22	-2.278
1234.954	-1.606	-2.281
1235.004	-1.905	-2.327
1235.054	-2.161	-2.417
1235.104	-2.318	-2.529
1235.154	-2.369	-2.582
1235.204	-2.35	-2.577
1235.254	-2.308	-2.495
1235.304	-2.208	-2.393
1235.354	-2.159	-2.298
1235.404	-2.152	-2.267
1235.454	-2.176	-2.317
1235.504	-2.157	-2.443
1235.554	-2.165	-2.606
1235.604	-2.147	-2.861
1235.654	-2.114	-3.041
1235.704	-2.111	-3.171
1235.754	-2.065	-3.214
1235.804	-2.087	-3.129
1235.854	-2.096	-2.924
1235.904	-2.16	-2.645
1235.954	-2.183	-2.364
1236.004	-2.205	-2.124
1236.054	-2.189	-1.896
1236.104	-2.145	-1.747
1236.154	-2.097	-1.653
1236.204	-2.058	-1.643
1236.254	-2.029	-1.771
1236.304	-2.013	-1.966
1236.354	-2.026	-2.203
1236.404	-2.057	-2.375
1236.454	-2.056	-2.481
1236.504	-2.038	-2.462
1236.554	-1.986	-2.359
1236.604	-1.88	-2.152
1236.654	-1.824	-1.955
1236.704	-1.744	-1.76
1236.754	-1.725	-1.587
1236.804	-1.733	-1.423
1236.854	-1.78	-1.266
1236.904	-1.918	-1.043
1236.954	-2.011	-0.816
1237.004	-2.101	-0.566
1237.054	-2.147	-0.355
1237.104	-2.117	-0.238
1237.154	-2.037	-0.35
1237.204	-1.897	-0.617
1237.254	-1.719	-1.041
1237.304	-1.514	-1.553
1237.354	-1.311	-2.028
1237.404	-1.164	-2.354
1237.454	-1.044	-2.499
1237.504	-0.948	-2.487
1237.554	-0.929	-2.343
1237.604	-0.89	-2.068
1237.654	-0.911	-1.782
1237.704	-0.918	-1.486
1237.754	-0.941	-1.139
1237.804	-0.943	-0.854
1237.854	-0.929	-0.657
1237.904	-0.872	-0.503
1237.954	-0.82	-0.452
1238.004	-0.715	-0.458
1238.054	-0.62	-0.498
1238.104	-0.485	-0.527
1238.154	-0.366	-0.481
1238.204	-0.197	-0.425
1238.254	-0.048	-0.285
1238.304	0.155	-0.153
1238.354	0.349	0.026
1238.404	0.486	0.151
1238.454	0.566	0.189
1238.504	0.534	0.181
1238.554	0.439	0.142
1238.604	0.193	0.083
1238.654	-0.085	0.088
1238.704	-0.364	0.144
1238.754	-0.641	0.239
1238.804	-0.845	0.381
1238.854	-0.924	0.46
1238.904	-0.952	0.522
1238.954	-0.853	0.449
1239.004	-0.72	0.29
1239.054	-0.526	0.015
1239.104	-0.36	-0.301
1239.154	-0.155	-0.653
1239.204	0.051	-0.949
1239.254	0.168	-1.108
1239.304	0.326	-1.159
1239.354	0.434	-1.081
1239.404	0.503	-0.935
1239.454	0.558	-0.665
1239.504	0.578	-0.355
1239.554	0.578	-0.04
1239.604	0.557	0.234
1239.654	0.532	0.435
1239.704	0.532	0.513
1239.754	0.486	0.492
1239.804	0.481	0.351
1239.854	0.486	0.153
1239.904	0.459	-0.103
1239.954	0.451	-0.346
1240.004	0.501	-0.545
