# Supplementary material for: Terahertz Spectroscopic Analysis of Lactose in Infant Formula: Implications for Detection and Quantification
Source: Molecules. 2022 Aug 8;27(15):5040. doi: 10.3390/molecules27155040 (PMC9370465; doi:10.3390/molecules27155040)
Supplement: Supplementary file 1 [file molecules-27-05040-s001.zip › data/set1_N2_2/frequency_domain/absorption-coefficient.csv]

Frequency	Ref	L000_2	L001	L003	L005	L010	L015	L020	L049	L080	S001	Ref_2	L000_1	S002	S003	L100_1	L100_2
0.0	nan	nan	nan	nan	nan	nan	nan	nan	nan	nan	nan	nan	nan	nan	nan	nan	nan
0.014275517487508924	0.0	4.544608118672936	4.928017170209407	6.228734577980457	5.919518223239159	6.078648834413944	5.523567897832651	7.741101965644688	8.137750630059752	14.095769462589987	20.02042266020171	0.0	3.4767652341670594	22.905759087620588	28.530592241500074	9.930378239952441	19.158408168257413
0.028551034975017847	0.0	-8.555685365982283	-4.217206388859333	-4.630443274764158	-4.582513301966924	-3.980631577634943	-4.451351090314972	-2.748406731627952	-2.434086568211486	-1.4640156286464443	-0.36814538353690984	0.0	-7.428407736728064	8.562509939315667	7.372662648649291	-3.500530985892734	2.6487970362297872
0.04282655246252677	0.0	6.536177317752636	4.1838329327432735	4.130264815603869	4.516893037351281	4.713101811509526	5.20724319718311	6.164179326431464	8.984928975820997	13.239097932443244	15.409134120724138	0.0	8.37646901410259	17.12945441084984	16.474910283748457	14.398483771772042	16.81095766497175
0.057102069950035694	0.0	-9.868144945687547	-4.982839281439903	-4.773657875912676	-5.1589260482014065	-5.278634026947808	-5.6830911838394	-5.660967722571036	-7.092023429554088	-8.505302687321501	-6.629408613104563	0.0	-8.692226724797546	-5.832956940351219	-6.070554598803201	-9.214084251780818	-8.566076804766908
0.07137758743754462	0.0	-12.030940876715935	-6.0293098930358555	-5.761916928181708	-5.966244245296459	-5.920256760733502	-6.325562017701544	-6.484122697366879	-8.484622237933843	-9.893866506854975	-10.113892136071314	0.0	-12.975447429496269	-10.467373065787536	-9.755013535126006	-11.116189712876666	-10.979964853877746
0.08565310492505354	0.0	-33.71148090939364	-19.184442543842383	-17.324073636242286	-18.68208501396058	-19.17269583820359	-19.532136818912058	-20.762117412384963	-26.292736835138225	-32.8694583588946	-38.84790548942635	0.0	-34.664877034572854	-45.84061064578583	-46.058013140621135	-38.77673436667102	-40.51025268814341
0.09992862241256247	0.0	25.95408268838346	14.37212583600186	12.627788486087757	12.754584240937605	13.083060343388464	13.61113792537611	14.510603680577	18.889666033736333	21.91855983005853	22.998834485426404	0.0	24.318197908904718	22.688949341812698	21.79498174867747	18.98213460607825	19.232804695634016
0.11420413990007139	0.0	8.003010732249482	4.974088606796467	5.5121858466996025	5.736217954130262	6.478280027464196	6.911201516394113	7.469370143162649	9.248011746872745	11.402769783618053	15.26561974380701	0.0	8.392416172754752	15.424163366561562	16.709485123410598	10.085686840303378	12.551656525402015
0.12847965738758033	0.0	3.4652233932120553	2.028491263702001	2.0572474887114067	1.6290359391311795	1.5289063425612925	1.4765536132362953	1.2376204090528653	0.7987474759248857	0.7359644415729647	1.3848126796716413	0.0	3.0456958894922432	3.9262573167040924	3.927408754946409	2.565290016978692	2.7582167006509266
0.14275517487508924	0.0	-10.728381558314538	-6.3919487564909065	-6.058905578116416	-6.6710484721412415	-7.115882845469688	-6.959002059232265	-7.595862315811082	-9.597708197404048	-11.498203732365024	-13.1679134989509	0.0	-10.56514787950217	-13.088859266128209	-13.290288026080729	-12.803742322770498	-12.339065381787021
0.15703069236259815	0.0	-15.192587607073659	-8.25489335095913	-7.471185237033844	-8.108048210024826	-8.51585065451362	-8.490712677382577	-9.056499198738763	-12.168806140404461	-15.595227647943727	-18.009564742982455	0.0	-15.389622056942288	-18.93100767167367	-18.526215086642374	-17.988730852706343	-17.03525761913604
0.17130620985010708	0.0	0.008771719803920225	0.47247849190532176	0.4081684414569996	-0.07938682522250624	-0.3380697214891023	-0.4245076030188986	-0.3165980650461477	-2.125310380956035	-4.679227379308529	-5.184447482404637	0.0	0.4048601424491669	-4.447397537665711	-4.247315450630578	-7.194119357751234	-5.3444214977774696
0.18558172733761602	0.0	5.789035271161706	4.028237189747397	3.626617940927857	3.710632167806842	3.6238690527666355	3.422897776033782	3.970858279475348	3.8129087244864466	3.3511780867927916	5.001985712311155	0.0	5.884565222006524	7.4865795022578325	8.298363383351665	2.315250426320671	4.112568708076732
0.19985724482512493	0.0	1.4199186317918673	1.2857649544556276	1.0320973766260735	0.9130499895856689	0.8377729404791798	0.6502683844756949	1.0820239150185702	1.454672601408652	1.7936605455313772	3.1429666394060134	0.0	1.8025213115434657	7.919474823678783	7.856616745420536	1.6060064048704594	2.7735475359933797
0.21413276231263384	0.0	-2.52115100356575	-1.230878379319624	-1.1449405361890441	-1.555499971126375	-1.7439928863622052	-2.0287446017984347	-1.3138199944399362	-1.381871114315359	-1.3618147269598895	0.2187646789155395	0.0	-2.6252931698568815	3.8394514295944497	3.9661445116190435	-0.49858227787164705	0.4728214190318099
0.22840827980014278	0.0	-6.5858956462416005	-3.221117645623386	-3.1773413639177477	-3.4395912865367437	-3.650695307070269	-3.7816685748074144	-3.4578187624244965	-3.6242751464321983	-3.009807836158151	-2.3336889056589847	0.0	-6.997270376660108	-1.0156361698627354	-0.6101492092791662	-3.236917268607719	-2.5833001583419266
0.24268379728765171	0.0	-3.1103676079465683	-1.6580400113581997	-1.5597012119068896	-2.2706460719567816	-2.668218732081341	-2.856424792322596	-2.5297245978987113	-3.269165320863374	-2.5758683200856485	-0.7847613382162822	0.0	-4.19199154425557	0.30822523403106405	0.6417198432957207	-0.7010030406821693	-0.6463396093226013
0.25695931477516065	0.0	1.5360208909409405	1.2772963598123903	1.073998161792487	0.5604314719644498	0.218277701371875	0.2415775555691604	-0.24079564817901558	-0.8683588848826317	0.6443004008694049	2.6867825759480093	0.0	0.9028639138447858	3.8995172740768913	4.247354001976038	3.1022333872074657	3.033938325968411
0.27123483226266953	0.0	1.1142294141001052	1.0109529319936863	0.757035448637443	0.19949566319654105	-0.2734787168089266	-0.2787665999950437	-0.8697755998996095	-2.665002876815205	-2.576281998757146	-0.48285578443141824	0.0	0.9024243341541972	1.9129361613457245	3.1584719000587955	1.6371040980564455	1.4302145000174795
0.28551034975017847	0.0	-2.4137957528080856	-0.5852722042545775	-0.5232288647753625	-0.841130571757538	-1.1363454842981502	-1.19615718962542	-1.6445398069852732	-3.4908516715215514	-4.395196480085009	-2.827532734581284	0.0	-1.9849138850423682	-0.8911708806157502	0.4616532815901754	-2.080083008396914	-0.7288264150456774
0.2997858672376874	0.0	-3.244867681722205	-0.960263583924514	-0.8070211164891379	-0.8791530630810728	-0.9838968189722296	-1.201303169361896	-1.1520092631461827	-2.674198946373226	-4.530125698695182	-3.183162125837936	0.0	-2.732655645070725	-1.1552244337157374	0.4020039548865447	-3.5270853503863617	-1.2773454923879966
0.3140613847251963	0.0	-1.9901265900379508	-0.23547717246419758	-0.10670361394216367	0.10563951707160803	0.2138066009492236	-0.10733226783226357	0.6518793466449083	-0.072205412022854	-1.6812607814295548	-0.41480542500369344	0.0	-1.621951995078527	1.9051647506883078	3.3858227688884104	-2.843098108795468	0.5015579168529577
0.32833690221270523	0.0	-1.0383715509620868	0.11732567146468627	0.28906611164179524	0.3973996271193736	0.6887155983393358	0.391373419545921	1.4531929048437975	1.972817287369045	1.3652629095234585	2.4333811873479405	0.0	-1.0927584883328758	5.249407708216809	6.401781441211766	-1.970884334115799	1.6972711068851907
0.34261241970021417	0.0	-1.3876019545223666	-0.2663720505193482	0.056119343444583976	-0.25652838622742247	-0.08323956504559053	-0.2459193239838782	0.684234517438986	1.8320138566195483	2.321723939142302	3.806146031021611	0.0	-1.6542553306923071	6.876368735545071	7.969828610885848	-1.363959417647267	1.7608385260442074
0.3568879371877231	0.0	-1.8456035065080507	-0.30047199837257793	0.03130282559792287	-0.5394970205591881	-0.5796529453974468	-0.5245168357914004	-0.3492930515637152	0.9974002347357895	2.644604200949984	4.485373319480849	0.0	-2.2991422166696114	6.952006533209448	7.981011705986457	-0.3589281484065993	1.468939298945384
0.37116345467523204	0.0	-1.6731657692204842	-0.08820779385601865	0.21511538508382502	-0.3716063431079681	-0.6167411175608368	-0.42260760598586933	-0.9383145452511634	-0.14440773797036324	2.0861085902036374	4.863463194509823	0.0	-2.0129018130749095	6.393680964336979	7.4246355055488245	1.0402434056460659	1.9806855626004194
0.3854389721627409	0.0	-1.0843058982226383	0.4886098255252981	0.690447980036512	0.41658251603028285	0.13108231529824796	0.3918037332310809	-0.5489751851410525	-0.5477108029917998	1.8270971944625942	5.4844815194911245	0.0	-1.2248532900085636	6.0888984736763465	7.012827331130884	2.6589433483204625	3.2967884571478843
0.39971448965024986	0.0	-0.7685484306691932	0.7829735724707303	0.8711645418691877	1.012774677563952	0.9397450236799696	1.0875921408218954	0.2789762890120956	-0.4923802602344632	1.3048908522996754	5.581811825603227	0.0	-0.6194915370166086	5.447212219834307	6.453679193550495	3.4823361596633364	4.525468431070531
0.4139900071377588	0.0	-0.9851399375061003	0.6838197340259942	0.7486023360372904	1.2680479142984273	1.4346222148420391	1.407166779223699	1.1441278125713499	-0.042265057030432054	0.6424459289502217	4.864584425845911	0.0	-0.49610263755319406	4.928086223560568	6.231577689157781	3.3395934834762393	5.286121193808461
0.4282655246252677	0.0	-1.6171655228203883	0.20740783776269262	0.2905193521937062	0.9220193472444252	1.3283806230391593	1.1184747998397673	1.652486467576368	0.8943136864042005	0.41656919352507077	3.7975176840553866	0.0	-1.169332271312709	4.728851516564078	6.428774603403613	2.2407056953168847	4.823596149850375
0.4425410421127766	0.0	-2.241439271881197	-0.29210782825731335	-0.04604552676962854	0.2667635327495055	0.7766822509174345	0.44010190569009633	1.5862001651265738	1.8170933375172709	0.8781050675841208	2.8815740046675824	0.0	-2.090845845487927	5.064972565457975	7.1269219500363326	0.41579843035631003	4.033701715710366
0.45681655960028555	0.0	-2.1324713268358075	-0.3158907144482647	0.1208362437901342	-0.04760540065819299	0.3252996716292211	0.09271012660485724	1.3198054547685576	2.7746155263980445	2.386226013247888	3.2999787688682614	0.0	-2.393366598053002	6.361133978708273	8.496780456162785	-0.5452876663388228	3.6204206272491426
0.4710920770877945	0.0	-1.4181136077305891	0.08725595867145092	0.5781014274519682	0.042391473950936176	0.1687160340121377	0.22179311822904382	0.932022513189665	3.37941819069284	4.3566507105424686	4.822360922146391	0.0	-1.9619923230935297	8.055312254433177	10.007049997272944	-0.019962947759060858	3.6996914589401704
0.48536759457530343	0.0	-0.6964127403612758	0.6739276964279363	1.0913767959428697	0.5383467054755025	0.4326907933466233	0.8712146878516224	0.7478948994640743	3.602924149932619	6.4781803479230495	7.14841946252899	0.0	-1.152971970279244	9.73776789400504	11.258246230828606	2.671185276118446	5.577795492796627
0.4996431120628123	0.0	-0.25376350559431216	1.0829331629976278	1.4182037805892385	1.2527907413069883	1.1902100870474404	1.934662842140468	1.3126586593271263	4.3583680559398195	9.07669224327194	10.080942355768595	0.0	-0.385663828283693	11.330911347403424	11.981395636022048	8.694227536252189	10.306535614007718
0.5139186295503213	0.0	-0.4977559518545432	1.0942194967060954	1.444673942954041	1.9569972816871113	2.392844072423061	3.5071017436297898	3.5555447803158966	9.320092382503965	17.631940327147877	15.03513237841118	0.0	-0.19942139226836195	13.420739356819695	12.111657655077728	22.534371812826954	23.417775081253325
0.5281941470378302	0.0	-1.4220496736051773	0.772889897943637	1.5616316482783719	3.183825296241928	5.076390637702561	7.975619433233286	10.08811856474381	29.073703102136843	50.02637396903094	32.53951393118353	0.0	-0.8617894719945246	18.74341838587245	11.509232084379562	64.98113510407813	63.2099674104771
0.5424696645253391	0.0	-2.269285102381368	0.0912189273706981	0.6041210881199708	1.8393838172700498	3.106304234361513	4.634164230072234	5.706441562627584	16.660581137371413	29.714934505360283	25.417094053132132	0.0	-1.8125625110508006	14.25311913101558	10.764392589151862	40.24170083852954	39.032750335113434
0.5567451820128481	0.0	-2.4550175645872874	-0.2679857106819375	0.09729210540083048	0.7444162429844513	1.5799392793303615	1.817721833630318	2.826989159330812	5.352333544129169	11.20237450743264	12.992132967366508	0.0	-2.3672648759700436	10.92134709551075	10.624387982889006	13.651875430350808	14.427231451209963
0.5710206995003569	0.0	-1.886778437629706	-0.11813735472698554	0.2956561967811428	0.3137887413312258	0.914212915879777	0.837457673152782	2.288171117700747	2.8539187655740785	5.633717274438863	9.714106664579228	0.0	-2.2454769687785907	9.923931706614336	11.21671666587444	7.797797651442786	8.73710237283475
0.5852962169878658	0.0	-1.0510839703084622	0.2994389639423983	0.690679977828023	0.1415159067069796	0.3595427066268859	0.3819356445488324	1.6286498676276369	2.6236425334870472	3.157671264122298	7.736658914981407	0.0	-1.6563338001560097	9.950618161926245	12.380533253573644	6.384811941604981	6.986786688810329
0.5995717344753748	0.0	-0.47561272588402165	0.717577485969382	1.058525672081087	0.3382773383387421	0.12739301101554926	0.45792207027300674	0.8793576442123718	2.882150676196366	2.3127340459311108	6.403494759655511	0.0	-0.9765890805563888	10.6357002424969	13.672093183160829	5.012037414511321	5.992895528471874
0.6138472519628837	0.0	-0.3306813994841319	0.9630181023222559	1.1470384589265588	0.7401828219314697	0.3482832867266035	0.8745070691615108	0.30174524229582095	3.0439565651144904	2.621149689303932	5.9415828882321655	0.0	-0.4150292316157179	11.815255631449466	14.908901651313784	3.3935384386990552	4.908874839386514
0.6281227694503926	0.0	-0.7601658974393171	0.8525138487216616	0.9515741410581352	1.1045946598137026	0.8117395059325082	1.3267476606836155	0.12389610421241772	2.7329282732486204	3.360740246035513	6.372962616077945	0.0	-0.35457572041545593	13.00440651736791	15.879054129352735	1.5645160373083378	3.9721072219463753
0.6423982869379016	0.0	-1.504276158777281	0.49068670241137824	0.501368322187433	1.236671703878271	1.2430250169967023	1.5324319433951545	0.3921849431211922	2.057809799027817	4.131478848018704	7.381307432212458	0.0	-0.8478467784932752	14.022140094195908	16.471208780139204	0.2184763392414224	3.0066508035584385
0.6566738044254105	0.0	-2.198185500918556	0.0008048928678603308	0.05354696031077581	0.9746463822187139	1.3329763456555526	1.2633341643646647	0.897911697979753	1.0977245520973116	4.192057660437105	8.44588015207502	0.0	-1.6874243217757656	14.489886474757498	16.6159272232939	-0.5084395234086874	2.3670522474356495
0.6709493219129194	0.0	-2.300871490724713	-0.30201331274552257	-0.11489470256813564	0.49419497921366445	1.0995091397916366	0.7690716738453953	1.4222875421745749	0.4295181462910931	3.694167390317411	9.37021776176055	0.0	-2.252264930950852	14.648403877458543	16.60236377130028	-0.2953173546829446	1.9839366699952576
0.6852248394004283	0.0	-1.7732373075792998	-0.17674845375980297	0.1225597253374969	0.08078733906747755	0.6829057553997421	0.2887380747881505	1.721741016649574	0.32805208175728756	2.837517688829732	9.903011024226634	0.0	-2.2638033933317043	14.576966992383111	16.67801170960356	0.6500428146795794	1.93974658287644
0.6995003568879372	0.0	-0.8940131340292689	0.26788364223029154	0.6457986301901001	-0.02454095940578379	0.2439736262532604	0.1459504990996343	1.6549671147199103	0.8909504596389866	1.8566589992389695	9.93358956745923	0.0	-1.6729394001258144	14.450644816614146	16.951722925589394	2.0195305923472344	2.3952153783662373
0.7137758743754462	0.0	-0.302061936387399	0.775729714872184	1.069026736899119	0.27480955312943706	0.09962625508158424	0.41100837898490195	1.3064363887879529	1.7817982951287243	1.2199987906084913	9.557007083497464	0.0	-0.8614117758134867	14.534138009203792	17.623746679017227	3.2085522146781766	3.071792976529376
0.7280513918629551	0.0	-0.2264569999636728	1.0112544348095076	1.1646560018769827	0.7770310309056183	0.30113093825114595	0.9424677305732209	0.8071746414426222	2.6105054268979155	1.083942951129556	8.912342159524815	0.0	-0.2739961136670948	14.930938842837516	18.55985765667001	3.823697710485594	3.569690295703881
0.7423269093504641	0.0	-0.7418243481722234	0.9107267884023866	0.9649213846652624	1.2689945067855328	0.7965518662818059	1.4869777909258037	0.45351663230956984	3.116629307938084	1.7421500595163284	8.382487529874709	0.0	-0.22704730629378744	15.859495309097431	19.825144733673202	3.8084509074127855	3.8135719392167315
0.756602426837973	0.0	-1.54883537609712	0.521174469925245	0.5039802892507731	1.4318895559798688	1.3088758375029113	1.7187655917266493	0.5215216064687539	3.062292807031286	2.72435771837102	8.225604288346847	0.0	-0.7585682892755969	16.972511505595726	21.02175901424368	3.002085930665761	3.68217552092026
0.7708779443254818	0.0	-2.1482546421414725	0.06610052342667037	0.07800973666946566	1.2334665942041043	1.5865296254076406	1.5503288825281831	0.9302781693002692	2.5856669268055787	3.7900341907539445	8.641670916656134	0.0	-1.5596715923222793	18.174049036593463	22.002039543720123	1.752851992107657	3.1605136970763654
0.7851534618129908	0.0	-2.1133546240548107	-0.169293783386028	0.014859457832444694	0.8163921388289814	1.5078139164716025	1.1261891465157594	1.5318148700015588	1.8615721383327706	4.419848071371507	9.600155501009677	0.0	-2.1745881181670863	19.178278155424017	22.744779664165634	0.5277386345630088	2.5005646307087153
0.7994289793004997	0.0	-1.45774545303818	-0.00623336740204603	0.332297701606769	0.35840481853053047	1.1489313766321998	0.6387447087180088	2.0805103319332954	1.1973591347861798	4.51775018889204	10.803504472195483	0.0	-2.150350456956888	19.87281860688848	23.24783518550234	-0.2971233094504805	1.7450468114101851
0.8137044967880086	0.0	-0.6941624231232375	0.4225997218287448	0.792775490807221	0.17987734228391616	0.6671475390266393	0.38278525931014945	2.2531608886118666	0.9374329331052424	4.119447847902041	11.908585676948437	0.0	-1.5731658179685037	20.280246777054668	23.55734058808565	-0.38610146332131917	1.2011214415348648
0.8279800142755176	0.0	-0.20625593042095786	0.905434240927136	1.1675791775139566	0.37890960817422775	0.3330275370560309	0.6030675256810503	2.0286541073924997	1.2959517172437875	3.3320655779165906	12.651419038332921	0.0	-0.7710924440296254	20.433413447383913	23.890709856937722	0.3067857691665037	0.9895588133329224
0.8422555317630265	0.0	-0.18918535175064194	1.135526300557365	1.2585428379495702	0.9094732888265286	0.4505843778978571	1.1410086168420657	1.6056113368505265	2.1024420113305253	2.5246993567640383	13.003476091066608	0.0	-0.16231335093976926	20.568152499689763	24.38638135783002	1.6338531464128072	1.4065605785451585
0.8565310492505354	0.0	-0.7302654514400636	1.0158844276358328	0.957744769017077	1.4132544923153543	0.9184097396924045	1.6916186171898369	1.2003982493145096	3.0029760031198163	2.1644938675734107	12.997987147729008	0.0	-0.08776837110658363	20.860156952831197	25.16276306629894	3.1291154256715386	2.2966535826517154
0.8708065667380444	0.0	-1.5361947560053988	0.6298127558071913	0.5085284621215226	1.7049874647103422	1.4934198771977183	2.0163756835335054	0.9934621087831158	3.6413112847913527	2.4364103707511444	12.66652646312708	0.0	-0.6109969480932743	21.405672178211628	26.173651492631382	4.233929243528106	3.0789581525094967
0.8850820842255532	0.0	-1.9207035452160381	0.2010698778999039	0.20479100348046086	1.6212384486874212	1.893532590200597	1.970549426058636	1.237336108339107	3.8319670874812224	3.2153142528142356	12.298240942240724	0.0	-1.3668879241935301	22.264039468126807	27.318321418176865	4.865173846687543	3.6604531159642195
0.8993576017130622	0.0	-1.7542923269854496	0.01827608216614716	0.2307965045545533	1.1854208743215706	1.944299525546916	1.575379316705946	1.8168377856966669	3.5079567815026125	4.2671698878627895	12.152838220134605	0.0	-1.9015015352670201	23.353813667919717	28.429497758654204	4.71134489364729	3.7665132344380776
0.9136331192005711	0.0	-1.03549378321196	0.18846526731347635	0.5852551408890229	0.7232195466707644	1.6517616857635502	1.1358654549198088	2.4140571112135465	2.928092741714767	5.166034806088886	12.44994324357671	0.0	-1.900011553757433	24.465979735476395	29.42134891490185	4.085375216474434	3.283803494757841
0.92790863668808	0.0	-0.22206230906396868	0.7016034172523795	1.1378044897747577	0.4878419986986039	1.1866818859322763	0.9173672326951613	2.862060714407407	2.3793328451181903	5.754417795592178	13.193848879739905	0.0	-1.2323682646374838	25.51539601053547	30.256132494554425	3.2219512350448167	2.637105987085823
0.942184154175589	0.0	0.18125750598676454	1.1491269022057096	1.43671729231857	0.6542775174301063	0.8232004721778187	1.0267925847842165	2.944490381082484	2.070067069520608	5.739137848206171	14.230517095475463	0.0	-0.395531562937714	26.27630670219138	30.84374061590563	2.1669359112575606	2.0631774028278715
0.9564596716630979	0.0	-0.07197663202317806	1.2373098456301748	1.334988359590633	1.1204237537744355	0.7097425377258632	1.4821084312383466	2.633170135794655	2.2479757991155154	5.169552080495406	15.208250840033154	0.0	0.12459708138913203	26.806930752695898	31.343563332669827	1.6049585745007764	1.302155597423013
0.9707351891506069	0.0	-0.8003895455310386	1.0216955919309367	0.9336789013060672	1.619879114345344	1.0191874690964975	2.005695289014312	2.1416175648592852	2.8085564976384463	4.364052005487063	16.040702131624876	0.0	0.014579869017626191	27.20569312780603	31.804233635925883	1.595928101857029	1.273429780177627
0.9850107066381157	0.0	-1.5708483546262368	0.5867979594274799	0.45108718592139135	1.9465762828690907	1.57891369016929	2.3283140456232476	1.7369062068923173	3.589470720985255	3.687065998862352	16.601913274398235	0.0	-0.5816599673921394	27.577436679228278	32.36932938949725	2.300044790759189	1.4277093092309951
0.9992862241256246	0.0	-1.8893530399455505	0.19033952882250402	0.17276204229681236	1.9360093105355207	2.0848909962670867	2.327741683057379	1.623024426099906	4.302256501797732	3.5795121579591442	16.89719246149931	0.0	-1.3354289348310031	28.08998940963295	33.181712859100244	3.5579232529160203	1.8087503984945443
1.0135617416131335	0.0	-1.398828085368014	0.13349765751785792	0.39377941148470763	1.6282764633053317	2.3417254529080176	2.082687320852437	2.0101208640984782	4.7042400224133445	4.150461315405344	16.97423838126719	0.0	-1.791409687049348	28.83687551150673	34.249396774306035	4.982489742394201	2.540393939399944
1.0278372591006426	0.0	-0.4814962975820574	0.4990169446672641	0.9351636285276123	1.2116769929242561	2.2492268995712674	1.7292660797617885	2.695025404972057	4.7378747810292845	5.26285981804848	16.965247621498822	0.0	-1.5672858409914847	29.77797103513803	35.31221836314655	6.234126676096349	3.2943879196345103
1.0421127765881515	0.0	0.3259913315933319	1.006544178418795	1.4407250450717954	0.9558087547098126	1.8594710530988823	1.5037781445574006	3.305056969505019	4.426047777641505	6.543267719524047	16.992128373377952	0.0	-0.8264570242218205	30.811547964519796	36.38249789293635	6.9953144217542444	3.8793828047174217
1.0563882940756604	0.0	0.5515594757012372	1.3945616411479318	1.6855467260126018	1.0060504056793893	1.4001948216678564	1.6596567053282796	3.6365585798674047	4.149995885329198	7.556979666759344	17.30759626456054	0.0	0.030713142191044193	31.80218753223477	37.303252144899616	7.303924944690562	4.0961521910200736
1.0706638115631693	0.0	0.150719341943087	1.469516632111783	1.5247321227192674	1.3902594187009862	1.1197318638082583	2.053848178495321	3.5418838384083124	3.70366287908276	7.654567003528713	17.63927250495871	0.0	0.4311498174995001	32.56073831499649	38.02851604314713	6.349646464186841	3.787079490682229
1.0849393290506781	0.0	-0.7440506595993933	1.183519933178216	1.00786927145162	1.890703617743876	1.2626934670124952	2.517641355748316	3.1528815062143676	3.7478505958089237	7.342204986890724	18.337405440161664	0.0	0.2507611415131976	33.2394805147892	38.58738680622946	5.132371713701475	3.2881316124357287
1.099214846538187	0.0	-1.52426567552036	0.6244287089389967	0.47094000041854267	2.1787539235547064	1.7124876216863747	2.822465942140852	2.6861228723907455	4.250336180340601	6.6774391591023115	19.246766513891703	0.0	-0.42861380689196465	33.85118572147549	39.05765458258593	4.302078841058172	2.936459593737306
1.1134903640256961	0.0	-1.751434046237448	0.2206107703510366	0.29617196341722263	2.1899453598700367	2.2805751365116524	2.8836313102705993	2.4587464724981976	5.223240938694532	6.254851513709683	20.385544170493752	0.0	-1.2858475419873554	34.43310962868291	39.788001862566965	4.322905289484157	3.143339657645458
1.127765881513205	0.0	-1.229166990783294	0.19518676517422678	0.5525948515474447	1.9182873862654848	2.649831197199144	2.682898076470264	2.641304133827415	6.265493578325362	6.38298462807884	21.421074465777007	0.0	-1.7319769212170613	35.15930396196685	40.504682247709134	5.549579187053933	3.659930820414527
1.1420413990007139	0.0	-0.32267135302138245	0.5339977742824791	1.093602689554323	1.5684176997982706	2.659026884110428	2.3891408474521123	3.288957520579618	7.096309292341783	7.516029318820593	22.33646455749467	0.0	-1.544034151547023	35.96040579287472	41.46946579613818	7.690023725437047	4.874928879827949
1.1563169164882228	0.0	0.5405841407167282	1.2004400667189434	1.6987002250561947	1.3692114302417198	2.4524535248504975	2.3882981644380465	4.2449148185316865	7.8534299864701165	9.942713283388068	23.280620216950926	0.0	-0.7001919545522958	37.147090558030484	42.605561311131616	10.877879082782274	7.040470034189395
1.1705924339757316	0.0	0.7439259094574273	1.6170871946262635	1.9379855207316625	1.552544487447246	2.207409859486995	2.8774630202787774	5.205458366540487	9.059419261280851	13.749481916559846	24.675197156519413	0.0	0.1714414035127609	38.338939278016134	43.401570528289895	15.441356948843676	10.87830829991174
1.1848679514632408	0.0	0.38888362553039474	1.7449199301423317	1.796633668740325	2.230860551643253	2.418785286822753	4.024512461906051	6.375678942429111	11.789164657741518	19.06284660231477	27.54626389398829	0.0	0.706471273675211	40.18251421961756	44.43265887123388	21.876764664827277	17.020117709370158
1.1991434689507496	0.0	-0.38487827711710704	1.4610068841354367	1.3652800664977385	2.803767259786913	2.669032725799288	4.755284403242288	6.601999894774697	12.861920725841683	20.939206575859007	29.74048454670406	0.0	0.6174004522527383	41.2775892230949	45.222649903877674	24.36781488132998	19.740656038181974
1.2134189864382585	0.0	-1.1639321908712315	0.9097557759262429	0.817114857014023	2.8906677602666377	2.5401543177159063	4.308413576349294	5.1906939950375515	9.679875395097556	16.601188471274234	27.44741241893468	0.0	-0.13199731685675167	41.046968317181786	45.83738404987403	18.785246915890326	14.693117074256842
1.2276945039257674	0.0	-1.4439802424369006	0.4373235209503847	0.5459805866743023	2.725644802285026	2.728613044061387	3.828599311311326	4.03345827609908	7.769176830865344	13.350692566304733	26.00729426246397	0.0	-1.1025593284920467	41.10675723874139	46.40904693087036	14.103300075537986	10.899558926860466
1.2419700214132763	0.0	-0.9786955691254074	0.3292595194404088	0.744397041086172	2.355533354713011	2.970352737571916	3.399728810528097	3.4928112240606395	7.669774244273064	11.751887066985304	26.293646569911804	0.0	-1.7451602637156853	41.75347264084027	47.114736404297915	11.665268010446814	9.206529897087796
1.2562455389007852	0.0	-0.1814378905458473	0.6669285283037739	1.2675441826739604	1.854329324528469	2.965298238655272	2.918374904692061	3.6380502892868627	8.35929147484125	11.16970427055748	27.574964203770893	0.0	-1.5924593902012474	42.60090388453592	48.010443894636865	11.161938865419994	8.882792417411055
1.2705210563882943	0.0	0.5176732530576676	1.278385326997106	1.743422522969924	1.6723283372007287	2.8194836160034686	2.771392879947377	4.362415625576025	9.478517928615066	12.075219794862024	29.28184025215109	0.0	-0.7576057428814387	43.83324539344267	48.87369564546635	12.654707217549198	9.814245356805824
1.2847965738758031	0.0	0.7586170615205452	1.742155232247864	1.9207329926844166	1.8358763084432062	2.5349155485412407	3.0622271910982564	5.311279953894149	10.606848498185581	14.563368535676123	31.41335506307819	0.0	0.241955952156903	45.26607068861644	49.89912719941947	15.879570265289328	12.085608018106683
1.299072091363312	0.0	0.3596624944951099	1.8690503732135109	1.771608726492427	2.4373735895958095	2.5023863118546474	3.8611438621739786	6.191267209511667	11.818023995554343	18.369653303347274	34.058040264197956	0.0	0.8761761803016002	46.92788204280302	51.00064803214906	20.451074161417637	16.258839951959562
1.313347608850821	0.0	-0.2751571788131086	1.6597323402244746	1.405001782917229	3.296201103322677	2.9262853610349517	4.9880502226417445	7.028535208891553	14.002794113467328	23.550855722211264	38.29339308531893	0.0	0.8951058324216437	49.081379076304735	51.937236276062514	26.53807280039144	22.681479584784228
1.3276231263383298	0.0	-0.7996469219773693	1.1906676086875363	1.1674718980417182	4.0072039738730885	3.810486567436155	6.180637718165258	8.045474777057409	18.40676003044765	31.560179965902954	46.11761657559833	0.0	0.2720640742902546	52.310132608177625	52.60243416845591	36.600271086626776	33.74170303955005
1.341898643825839	0.0	-0.8138192914823918	0.921765018347789	1.376232330289958	4.561524935171676	5.171307355009613	7.71666030858021	10.0325908936478	27.012373383797804	47.4598502753288	61.98766037937201	0.0	-0.6820739174957489	57.01181740272679	53.290709391613795	57.21863212294617	55.53509827723074
1.3561741613133478	0.0	-0.22707590731657787	1.0530081875831134	2.1097977967133623	5.22578309256988	7.1502290324946065	10.649600839349318	14.469915300813023	42.785613874483005	78.80697045151175	95.24302815304407	0.0	-1.2913190722528989	64.66828839994483	53.92428599510718	97.91797828348793	97.08549884426438
1.3704496788008567	0.0	0.4792102696178138	1.5400923568124458	3.023498857714175	6.065536285626254	9.377882064245485	14.761357266985856	19.510613731440163	57.18325936196114	101.31771694057365	117.98011104499864	0.0	-1.2116333742385066	70.79416493399225	54.67038239640981	125.52955143209306	128.4699280537181
1.3847251962883655	0.0	0.8884465364988005	1.8430920575943364	3.1863192244388676	5.188496198452535	8.576082733180037	13.485342528480054	17.333283370474657	46.68304615090104	76.31469584266854	87.33553404212992	0.0	-0.5399887979590485	66.16475853649638	55.50306031743828	93.2282048221044	93.14644155619033
1.3990007137758744	0.0	0.6639153114790086	1.90629467441623	2.624628134751536	3.28723598731371	5.556415060738508	8.29629312126571	10.889600416491191	27.947195339656073	46.89611748307308	59.408876693784535	0.0	0.187037916318756	59.371949790652735	56.46346404239583	58.60528070832807	56.799932709982244
1.4132762312633835	0.0	0.02812698108992978	1.7990609905064168	2.001969534333899	2.6088861051695487	3.6767611099296302	5.505365872906486	7.475176159103486	17.362979635862946	29.203340514784397	44.99952883362596	0.0	0.6550643491780729	55.75954954903894	57.14606598844063	35.58710188664409	32.724212986731246
1.4275517487508924	0.0	-0.5082599473070505	1.5376176337321747	1.4622310212177552	2.871488918218114	2.890073227103441	4.81468835843466	6.547939881063024	13.260487584405988	21.575607606500995	39.12627833358852	0.0	0.6914534209547882	54.59584127297238	58.22965864424076	24.980678338657683	21.63910779767442
1.4418272662384013	0.0	-0.7971195675105978	1.1900196054735914	1.1910074259509305	3.337792837472821	2.8342567214963132	4.887768301769754	6.1926048740802635	11.523266447823103	17.207452184915056	36.36441450668258	0.0	0.2911174316748569	54.152225729962716	58.855013577502596	19.31429805658964	16.209665746904722
1.4561027837259102	0.0	-0.40283982295429843	0.9480955567690371	1.2568180112610825	3.562547588986714	3.2382326524574565	5.060371051420775	5.819199627940926	10.4099868643794	14.427218256597358	35.054250923844876	0.0	-0.3547705360189178	54.07426392062135	59.84364556640109	15.794180167715188	13.090778812419181
1.470378301213419	0.0	0.38611197067247405	1.056672364996746	1.6792907926811658	3.376810407488215	3.668798683932325	4.9352052289728485	5.301112336043731	9.343449346135417	12.609505485372457	34.323353879779866	0.0	-0.6725480105911631	54.20063082439935	60.56751652397346	13.332261338976513	10.639273888093209
1.4846538187009282	0.0	1.1315913589196662	1.3948021931407981	2.091738581949001	2.808321297910345	3.7936692705124804	4.419983811211089	4.692697533038679	8.32240332657683	11.629824246247003	33.475298160833724	0.0	-0.5648728199961951	54.3423211915632	61.306539455135145	11.625379278279375	8.442149205812443
1.498929336188437	0.0	1.3092271417777506	1.7841619394250388	2.323269168473481	2.219912311649921	3.609313786709161	3.815499366699185	4.358458332648973	7.815825396593413	11.316707750110757	32.8195411238857	0.0	-0.10515581574017065	54.44466148354507	62.022022494673024	10.842206103052776	6.8076739599342035
1.513204853675946	0.0	0.8706966191463553	1.9988661695074104	2.179618336968356	1.8890798212940925	3.0885629721704944	3.3509137818726034	4.350164296097914	7.73948415169838	11.329332087207119	32.28442555046785	0.0	0.4467294018997768	54.97940373259935	62.95011139150189	10.719855153491636	6.040028858759114
1.5274803711634548	0.0	0.15009518137076658	1.9160664817835904	1.7403039782028087	2.0775139694857314	2.6071857221068577	3.4154499093386796	4.758465629965949	8.072388884651062	11.346875585993116	32.20193087762521	0.0	0.7996409541420404	55.565574262997444	63.81813302086925	10.972295486750857	5.795664066342542
1.5417558886509637	0.0	-0.5535127006449012	1.5145830884200535	1.2725114138533622	2.6330777183459353	2.371875118832496	3.8248741988442156	5.226192304449554	8.6590130595238	11.130021852538146	32.32570731736242	0.0	0.5450716905000557	56.264916966542145	64.6302982699085	11.150059004916509	5.909831017699232
1.5560314061384726	0.0	-0.7639871894899779	1.087652334301618	1.0716140482658887	3.2155722989700233	2.5656586402724293	4.445264032808153	5.613020508242479	9.097699156600976	10.878842656991429	32.82664805855576	0.0	0.07532271121678794	57.22882491229395	65.84789116452191	11.219533417563987	6.3295046543467866
1.5703069236259817	0.0	-0.247099107927766	0.9375075056498404	1.3462095968638665	3.60123089442134	3.1102934095031904	4.862313119421193	5.744477400379759	9.373771301549269	10.567764298629559	33.547489127713085	0.0	-0.42985059081341487	57.95451062878916	66.48652852457562	10.974016904537102	6.7180756350868736
1.5845824411134906	0.0	0.780885423546797	1.1783860658683907	1.9215344329617638	3.6111983794039046	3.8649141241477856	4.994192603205304	5.710559499028889	9.442511084942659	10.54526392846553	34.45087686610435	0.0	-0.550987969066683	58.963902143982274	67.30429270637596	10.683246131534267	6.647558938365618
1.5988579586009994	0.0	1.664690652385352	1.7686317282234567	2.538440299118814	3.3089186866351277	4.351628964403777	4.756197513964131	5.538134012253433	9.21442848472335	10.83236237999642	35.21778884064887	0.0	-0.15256069008675396	59.26424925592771	67.82119710334416	10.163594804985186	6.580641853965105
1.6131334760885083	0.0	1.8325614581738958	2.2375729912208877	2.750480370962169	2.8069828788799334	4.350381492790276	4.261466911164987	5.175271768716017	8.86761724032107	11.288964019351504	35.43857458199441	0.0	0.562350218610922	60.04007716759436	68.69585362227369	9.925333565620956	6.190238504393072
1.6274089935760172	0.0	1.3539974270353157	2.426660105997545	2.541793988338671	2.5761629520399625	3.9113085730737076	3.9429354513793164	5.051659520669297	8.751583450922269	11.972316344019761	35.63127994790733	0.0	1.1058757602674498	60.29940658698641	69.7516596010727	9.942102211259336	5.896422664397316
1.6416845110635263	0.0	0.39392256610723847	2.175144820803661	1.9455427625359962	2.661310300757693	3.230234503166393	3.9729942464653685	5.253727434511874	9.007497192948877	12.511381291065433	35.94628430650392	0.0	1.2173374621135293	61.43081022016504	70.53173070224753	10.358162564748758	5.857368212613589
1.6559600285510352	0.0	-0.31581601725946973	1.6614543796388637	1.4065308127608884	3.123771796979756	2.779468543869788	4.433420701385469	5.660123739134544	9.598032889664564	12.987189339535867	36.16784973134328	0.0	0.8776629871828403	62.40425621027529	71.55003664582311	11.271035710958682	6.160317516276412
1.670235546038544	0.0	-0.8291574496661285	0.9995875506784848	1.0418290612759025	3.438817289503375	2.389771219258577	4.7122530975552905	5.872853347259267	10.12687320027696	12.847744058458142	35.89109689470859	0.0	-0.13230719378843991	62.283813492194035	72.27302358963274	12.053726495400678	6.478280339099981
1.684511063526053	0.0	0.006929628933946519	0.9506841670010865	1.4920548152342161	3.9026689883605425	3.0724174931849895	5.315581930331227	6.51964253271385	11.336841594306696	13.494025857708495	37.37200942899892	0.0	-0.6865916756830358	64.35871761898136	73.28325347264506	13.639894255815875	7.959415680892376
1.6987865810135618	0.0	1.0193887856097745	1.2688870620563295	2.1366493099767014	3.9544167250401463	3.7705503736949058	5.495611052202542	6.611537004395921	12.014726662469938	13.455941296561447	38.35325958932463	0.0	-0.5704550506871602	65.30759656272177	74.26723178864297	14.548302600712098	8.993017382456618
1.7130620985010707	0.0	2.086755472976688	1.9975397289073626	2.929984994124368	3.8956784677238896	4.507407457367067	5.560184553069689	6.785506079195656	12.34751851738198	13.893315211356676	39.38960981573493	0.0	0.2842653487095395	66.20284893733339	74.80255010352558	15.086231444459177	9.973584240205557
1.7273376159885798	0.0	1.8604496744761931	2.34637064051339	2.9124053446546228	3.2875311715076077	4.5738991597735055	5.1381225514175775	6.290488196580935	12.173876369946354	14.559797632110124	40.15561639470913	0.0	0.7475526982826033	66.52254374934135	75.2374381588919	15.206683835161499	10.552202311957348
1.7416131334760887	0.0	1.622707984675184	2.712574917254707	2.760902827394083	3.234184857700132	4.547773258172688	5.148308935739551	6.363325403617798	12.498623738315397	16.029811506361174	41.13789596134758	0.0	1.6883050616752397	67.2073842538485	76.0271295605184	15.795488722107896	11.49706777060913
1.7558886509635976	0.0	0.8711725935785878	2.5602810348189444	2.33801374520033	3.4670816592073703	4.242396861940166	5.4906943418379095	6.829754677281277	13.283596178374902	18.17122054290552	42.36827485228275	0.0	1.8845091589911576	69.0346259445642	76.4659607349383	17.050766521451933	13.035728499812482
1.7701641684511065	0.0	0.3355431099046501	2.1092621561812828	1.9072940752533034	4.039308143565584	3.9624797665457687	6.136370671663416	7.483069584841226	14.605822398549577	20.471174842575312	44.3003147354118	0.0	1.517797611109925	69.86804348707382	77.66661843018451	19.76601222841177	15.2105513731903
1.7844396859386153	0.0	0.14844335045449586	1.5196060049675943	1.7121642072657455	4.49014172043941	3.963104466378481	6.868879769286352	8.235515026197078	16.597066070005596	23.21225508411916	46.3957826752279	0.0	0.6860344223973912	71.190070571341	79.41269075609874	23.56007577559536	18.428077417236068
1.7987152034261245	0.0	0.6435030274773383	1.3403238200295042	2.043688941059494	4.76573548792017	4.298541106029431	7.500405906148775	9.029008944281102	18.628768007758257	26.03386134675254	49.3555889673451	0.0	-0.2636718247935069	72.64095956893695	80.11700879205955	27.73678904804334	22.37818999141938
1.8129907209136333	0.0	1.4847472399664756	1.6165505973751817	2.6092869002048924	4.82939545270377	4.968501623532486	7.869862022236797	9.502514488167055	20.02891582035993	28.24095555600813	52.06446729306911	0.0	-0.46817522689036034	74.75379030421378	81.82757667671764	30.731089045526254	25.25319556469293
1.8272662384011422	0.0	2.10020208268201	2.178897418414039	3.08776256211201	4.564480167430393	5.4145137713841525	7.679893430140507	9.336741703225458	19.80292574339063	27.651897335209803	52.08772917453015	0.0	0.009196699939096347	75.15253001027504	81.57355863144517	30.398086234720985	24.938143697317773
1.841541755888651	0.0	2.131128825806524	2.6418831824705147	3.144134237731667	4.030049013713492	5.450106157490102	6.937255249456232	8.583649865980215	18.23901034066066	24.766786700168137	50.023424410549815	0.0	0.927129033526528	75.20116749050887	82.83466076450748	27.244375176411097	21.884514401547246
1.85581727337616	0.0	1.6059027824562038	2.8227076118639918	2.8448216344845028	3.757584261506412	5.278085688807156	6.396749858648426	7.984258911052229	16.382436971228458	21.60241760924377	48.07986066969882	0.0	1.8441663772071275	75.04264806197885	82.71630867245176	23.926211317077207	18.269568792063367
1.870092790863669	0.0	0.9198112054717614	2.7581744760930462	2.4996459468748835	3.9432712471681604	4.882057674775364	6.209829123520117	7.623943205229009	14.976982211462074	19.34187853169086	46.234278760944186	0.0	2.1476715760521583	74.3818788659985	83.23006780614266	20.986202606634233	15.528836968681102
1.884368308351178	0.0	0.6551810865642417	2.2691056117900685	2.1765501326373893	4.417160907118559	4.484493743627428	6.508898939544161	7.695141101893332	14.101007622025664	18.28486023311708	45.79351470372723	0.0	2.0106310425995177	74.7727042797691	84.19365143996359	18.937904726228616	14.008588356308282
1.8986438258386868	0.0	0.7832667596652352	1.8732205332963892	2.174455413008912	4.813799527399981	4.2636518802175525	6.871228197252935	7.925138659145028	13.551301757812952	17.852606008505326	45.55025796731367	0.0	1.277608930528268	75.91248822104497	85.38934848027834	17.256670381634745	12.531312557152855
1.9129193433261957	0.0	1.5738123925360497	1.774926458244826	2.6130036337795866	5.082305691707404	4.198203193560377	7.021828674803499	8.276106883266761	13.413547164519597	17.886511066385	45.80990669466446	0.0	0.6250278198597167	77.65274811687625	88.03546996859698	15.895204587364478	11.700937264788303
1.9271948608137046	0.0	2.106967551064728	2.001698245998207	3.077961151309408	4.880761006886525	4.522453613876267	6.939347712236578	8.452719391664694	13.641202427844709	17.86517894896023	46.157328718808294	0.0	0.11196362410915517	77.61460693976201	88.79357407307063	15.136125620647775	10.733936579470448
1.9414703783012137	0.0	2.5594521729742783	2.5998672858545224	3.41657702706789	4.619728725869716	5.044781073898958	6.844092580848179	8.698519831419206	14.283957319188676	17.80101565479631	46.50114561607515	0.0	0.5664146887893265	78.74758558161723	89.49222102228796	14.75054261780409	10.43720924547374
1.9557458957887226	0.0	2.5139218350097376	2.9457076722787643	3.435523214247201	4.259163900693401	5.341031432946198	6.589944533391586	8.648608925893521	14.719093697810234	17.377062031644176	47.05267605525964	0.0	1.3028704272279954	79.49200093274598	91.33836846163015	15.13892209254584	10.013281731220587
1.9700214132762315	0.0	1.8712638306663651	3.1161236225660507	3.0238838188212824	4.035168170235828	5.396360817249914	6.340580673867366	8.519953098631264	15.097386724040094	16.908991892163453	47.39926271173747	0.0	2.160392762380638	79.78426845523134	90.3823908322672	15.766989315217282	10.048415607663006
1.9842969307637404	0.0	1.2713042648215434	2.8715771525575287	2.6146062268077443	4.22246882484271	5.237889049731856	6.440192852993074	8.542663945734494	15.06762686535884	16.80666678821204	47.24205508080466	0.0	2.394662006209739	79.96527794330453	89.9778377315194	16.282301306209792	10.144019375880534
1.9985724482512492	0.0	1.1121167235180984	2.4617645605821568	2.4177132715555567	4.7282509699112305	4.932018101929735	6.895356664753518	8.83147949212922	15.022748178064079	16.838183310836563	47.85566306670624	0.0	2.1112763873788642	80.71901905120771	89.76945098836056	16.59834120725285	10.251194444607172
2.012847965738758	0.0	1.5011959961110652	2.1287939499127275	2.664105859742374	5.314046181242179	4.6156214336699035	7.352317406071228	9.098479422613652	15.026531678687288	17.300352076632905	47.62457389509062	0.0	1.6670772765003425	80.80720080116467	91.85840169565667	16.8901032210572	10.75179832950475
2.027123483226267	0.0	2.155706430766718	2.1594490950682754	3.094167134870336	5.700720516759185	4.747722543819362	7.651993626007302	9.612204042674904	15.115041566134417	18.085744078702938	48.48042756227303	0.0	1.0762839418228443	82.47335694769764	92.83552951686268	16.614780753905947	10.99763089814605
2.041399000713776	0.0	2.6969736908035786	2.505244319088345	3.6470913660455295	5.636338074597308	5.010781315881251	7.733443890859713	9.822072811212431	15.553832584687227	19.150166345030105	48.94394062472688	0.0	0.9032264003543765	82.87654839153645	93.13025766895319	16.54249851965953	11.245031830396048
2.055674518201285	0.0	3.326652319692466	3.097890264488399	4.005969706292952	5.467982754770614	5.635085431924579	7.727954076655625	10.093667686429574	16.645209595170524	20.00637364384226	50.1548537460659	0.0	1.4043566072935763	84.80359774069306	95.62458544986553	16.47882216899599	11.629479016235848
2.069950035688794	0.0	3.1639946081848445	3.567218788591707	3.890998083451462	5.110705653276797	6.12311589202115	7.619931570049705	10.285096056004958	17.591691594301004	20.505275092628317	51.719513060982145	0.0	2.4106615859611744	86.15835419132904	98.11940513718143	16.830408547331462	12.00088429680984
2.084225553176303	0.0	2.6438972217079635	3.6226538103241297	3.5714869423013194	4.857717268437242	6.240488177239728	7.537485395727087	10.339011535740323	18.24879420066713	20.51844703083898	52.62268999055366	0.0	2.9921606130689424	87.07119159632641	99.66429903100546	17.529466421106715	12.242462493730926
2.098501070663812	0.0	2.2478023907934803	3.507274999322956	3.313944363607785	5.083558468530471	6.1933596604244485	7.665013093392169	10.455700842744644	18.863162439273776	20.509493168709717	53.21113189520397	0.0	3.416911713543241	86.95797382580511	100.02500893468086	18.453009427035038	13.072327246020144
2.1127765881513207	0.0	2.2805391963256794	3.0888467305039002	3.234846752190603	5.477026737538769	5.889961100654861	8.23366341313671	10.472974310438852	18.8885632411286	20.582474352633653	53.27627518971028	0.0	2.996012305419875	87.03591562167786	97.41567921181192	19.146473012680406	13.282372411937256
2.1270521056388296	0.0	2.706800984580935	2.871298998474381	3.4960324042642026	6.119342523508537	5.8178508906078354	8.857946697903506	10.778782419517357	19.13019309980581	21.086702102275645	53.42668284780391	0.0	2.5932180647866905	87.1355786542538	98.01330205187847	20.242764476711987	13.967765321792038
2.1413276231263385	0.0	3.5508068088695848	2.93175969325595	3.89334081373543	6.483843906386068	5.765611598842457	9.379987260608695	11.053055081906745	19.29265592930575	21.821237707505926	53.76344890249764	0.0	1.8670178130078847	86.88170235484371	98.45167001431055	20.861223890427908	14.585106460641024
2.1556031406138474	0.0	4.153796704232365	3.302881659541006	4.311815143246762	6.579831560579621	6.080738515086759	9.448495244568525	11.356927509848918	19.990074436076302	22.712037796794707	55.28991328823217	0.0	1.8283199040526665	89.81464179721237	100.13201588438491	22.09149492566495	15.435384476386705
2.1698786581013563	0.0	4.211298421525933	3.7496036846817193	4.44034513952873	6.191396304978606	6.337810685402973	9.340895556056681	11.720849663104033	20.450338255503134	23.565933870504928	56.09856371512555	0.0	2.097306408661597	89.6257849012703	100.49134968413748	22.537718624942222	16.30656868189965
2.184154175588865	0.0	3.9090040170202163	4.061940740890738	4.410726957437444	6.005477592825438	6.89423818914621	9.340045412	12.022663732537822	21.41247932556217	24.537448602162684	57.2815706766887	0.0	2.924292133552886	93.08755466735911	104.76114425525077	22.372947449251157	16.786632594265892
2.198429693076374	0.0	3.398267223595927	4.178637295693323	4.036534690725669	5.741295149352537	7.257889068758147	9.16126908793853	12.319642764554493	22.33735776625573	25.23019461217933	58.30291435170393	0.0	3.595971552250577	93.65149967492601	105.9014367393524	22.196769213616133	17.142086177108578
2.2127052105638834	0.0	3.1282145747281596	3.883923869796983	3.9997515147458826	5.971845117198226	7.262545958610083	9.393092273128238	12.370471019494397	22.798816672378006	25.088606240847444	59.356410280746985	0.0	3.904728909894643	94.12904801303233	108.35113869851625	22.00383493201845	17.061242382364778
2.2269807280513922	0.0	2.920750143123746	3.551874972071319	3.8488448450788932	6.2818250100088235	6.933869006552415	9.489411712675622	12.455145532269164	23.15323627652471	24.999177612353552	59.613479935145406	0.0	3.5953374498302835	94.51975411818995	108.52224155232274	22.13155877075988	17.460441216237506
2.241256245538901	0.0	3.5540303575796024	3.386956743593508	4.309293802648429	7.029949841860076	6.798933981337349	10.184322089037353	12.701331147278777	23.33684053580628	25.211697184117035	59.694933941035835	0.0	3.29521547585615	92.43081962588009	105.63323950892594	22.3101418122083	17.011523619788655
2.25553176302641	0.0	4.039787135950923	3.302887378936712	4.55945026971368	7.248296577116279	6.527838534761953	10.318989200724674	12.890176710466093	22.943065085703385	25.212095012251908	58.53258531144981	0.0	2.4065078112852936	93.64601983097563	105.44386780317271	23.311422622999675	17.21372124083647
2.269807280513919	0.0	4.2394257329560725	3.6537438834845704	4.792429288634113	7.290398306313288	6.747296052310732	10.383653332394204	13.460089442628572	23.162648932729823	25.97936896068365	57.946805946684094	0.0	2.1234321235329907	92.7666558953547	102.88907346934522	24.174560746897157	18.240581405434284
2.2840827980014278	0.0	4.114414584064503	3.907966415845426	4.763618599753565	6.96826197250795	6.9467387162108265	10.288911831844516	13.74605733453058	23.90359024814754	27.054241128363465	59.91855027578035	0.0	2.142833530378162	94.82123096584156	105.26630394728973	25.27212000551344	18.446666543175986
2.2983583154889367	0.0	3.3114293446415495	4.021007010866475	4.395492733748819	6.380583809007777	7.235613979961548	9.988024378167637	14.212229405375613	24.958948938573165	28.186775393726894	60.2019531172583	0.0	2.7357447625240257	97.98482388510132	110.91852467760702	26.139306912962287	18.82963174701649
2.3126338329764455	0.0	2.8928550705805933	3.9344176975326355	3.9444479622640007	6.221021946214896	7.610190113934466	10.161011933431592	14.526621693538084	26.506204363985038	30.14092460428046	63.112698822893	0.0	3.331675891492112	101.57598589153513	116.15384468784235	27.723324329939405	20.261681637043473
2.3269093504639544	0.0	2.4858288020153174	3.566000538303394	3.663130759325987	6.020687652998284	7.712489606923459	10.544232391203355	14.411121934991847	27.53572977637179	30.922071542515777	64.86599600486753	0.0	3.688525190036476	105.64311195359858	123.62946558062606	28.204001816610052	22.30967631296795
2.3411848679514633	0.0	3.452120963869908	3.6530301460139265	4.1590104802815215	6.922078356023725	7.82583560132679	11.488173931569477	15.176044868854566	29.275061159707	33.150768780961734	67.46564229674955	0.0	3.703191979204739	102.25654280484041	120.09142339491856	30.099952905757068	24.574966606881798
2.355460385438972	0.0	4.211894210419551	3.7532734826306267	4.780919308556854	7.6705833369196	7.807869628885671	12.066562237923067	16.004532534356727	30.98910622239572	33.90298595926926	68.37630583800745	0.0	3.54926390718707	102.7155494686823	119.67708111544617	31.804029800535837	26.05482087878165
2.3697359029264815	0.0	5.152419315694798	3.908834271842405	5.417115466800151	8.513785133708625	8.033501175936607	12.844063477262626	16.899936485386483	31.8570094789159	35.63274283486313	67.83471901210353	0.0	2.746786402654424	102.86141270228283	111.66145224450955	33.31266885663138	27.198531678677707
2.3840114204139904	0.0	6.023253204635992	4.663586044006334	5.840360596120912	8.730575490595571	8.544294411688211	13.005594899116362	17.364427629334532	32.78723963888166	37.535701709832054	68.18473616494855	0.0	3.3399784796970566	101.11864265476152	112.45621691032368	35.61054132999302	29.64788771944596
2.3982869379014993	0.0	5.497804777298127	4.945543048430095	5.76788164253264	8.47822113781494	8.817364635053918	13.076408462781902	18.0252382891577	34.597854133307	41.27768789593715	67.37326673035729	0.0	3.2814046207218155	99.48887003641576	110.01059115129904	39.823443585192564	32.64500792441936
2.412562455389008	0.0	4.534410364146812	4.699126601567133	4.920664108414997	7.553310346949756	8.683077916408562	12.954928582007625	18.203575955543446	36.11624862782616	44.029424847556875	70.9418291722412	0.0	3.464810058257995	104.17510501598115	111.25856758052697	42.80158171657978	33.897060862075875
2.426837972876517	0.0	3.641755072283587	4.378281724280619	4.421785729665319	7.312349787115311	8.969420418793183	13.011360193823217	18.5945194600815	38.15177433847772	48.24151104686993	72.77586387459588	0.0	3.724706831018885	109.20578784758402	111.25373149378117	45.40209100996866	38.481085698711496
2.441113490364026	0.0	3.072754116979292	3.8897822264040642	4.344528975512584	7.320007995141957	9.123430547462775	13.72665054003774	18.917638584021713	41.48013454780442	49.897390497281236	78.60789819724569	0.0	3.4584329829224307	110.97097940978244	118.39268018168022	48.71547324367475	42.321099248095884
2.455389007851535	0.0	3.0100069460020134	3.4535779216813594	4.853667485823362	7.886880337443217	9.371700050942314	14.83923134183263	20.59775152720983	45.20095161295134	54.06382567398076	83.44346554882085	0.0	3.0726248072954	115.52439832703618	132.00653974441298	53.49114184614998	47.00620629244816
2.4696645253390437	0.0	3.576822500923703	3.4643454944555008	5.026091884940923	8.540220329071433	9.383298002334556	15.614406903962692	20.944270025297804	48.83477604902823	61.35551081521426	87.48529440667917	0.0	2.318964794583651	115.59775319721435	132.41031145122506	62.109139702351094	55.59242286901972
2.4839400428265526	0.0	4.564770115214468	4.181564970251569	5.930854350640042	9.713192213594022	10.311044206712607	17.181624147383385	23.534939968926384	52.516710502847296	66.27576303983291	88.66155612135864	0.0	2.9053708769260775	115.27348395590303	124.28882020671755	69.86110565740483	62.254550692387504
2.4982155603140614	0.0	5.700518817581603	4.996970930412614	6.499177721226481	10.304788307592386	11.515114597276098	18.90265634869736	25.785411319639117	59.11455994368825	74.88064131187012	94.08081850190199	0.0	3.1921113667245056	113.30355848381758	117.3910394935392	82.5403639290871	68.75538822663319
2.5124910778015703	0.0	6.110341133447158	5.649229965759639	7.127362485657257	10.984214504298897	12.598253214490715	20.311922343652554	28.212910256864774	64.60561566071509	90.16273138417819	97.84887288337686	0.0	4.541523914575175	117.1863053620251	118.98883000823581	97.10888094676011	82.3915672941779
2.5267665952890797	0.0	5.575747407172797	5.928315413735577	6.745708961745272	10.682072226613675	13.479153033759458	20.810654524320242	29.274656561255224	68.02737793247702	108.950845369939	100.33572817292064	0.0	4.968723386703955	114.15403185895894	115.77930226069984	115.71059051906153	100.94775890275616
2.5410421127765885	0.0	4.635312089504207	5.607032381810193	6.443672048160419	10.693753875697048	14.104492336415342	22.135736922697042	29.477681671164152	75.45146650555596	131.36978372715515	104.86873814700492	0.0	5.228849715489066	118.53869221369636	114.76711984471972	166.54926195587024	126.05410574963153
2.5553176302640974	0.0	4.229551546680941	5.355690328282565	6.27619682020083	10.60010117729865	14.034585873199331	21.628024418780342	28.744856766583172	71.30778071149048	124.86363352535368	116.86138423954205	0.0	4.880521472970903	124.52340815050003	120.52621870489057	151.4854145301796	192.7370610694298
2.5695931477516063	0.0	4.580087196581804	4.6768411110099715	6.20066396150033	10.095619716645668	13.205361709558733	21.334970533122036	26.99525242203245	70.23978680451992	118.22345480252861	112.34213916250977	0.0	4.133917102224127	123.76191602049302	128.77172210415347	160.02382838038764	138.29696221925528
2.583868665239115	0.0	5.112275436887487	4.3342077276236015	6.294412895795907	9.911754089292128	12.468234861245	20.434076079990795	25.975341860758594	62.4335882709058	110.7762048594928	115.08169832396158	0.0	3.3311894121535786	134.50455888005018	166.5661281661247	130.22332104904723	127.68103265490114
2.598144182726624	0.0	5.445510549342483	4.881274968401676	6.755426729047986	10.079836960478675	11.730327590651912	19.264730121534253	23.577672035509263	60.355834874118045	98.63689822467285	120.47967450651977	0.0	2.9990854894899166	147.33708409675396	151.9292662316933	117.63254505643533	108.43599954499417
2.612419700214133	0.0	5.903343149029248	5.382971862990423	7.276741749971137	10.541475821444704	11.082664692453804	18.27616301651674	22.594871204078498	55.46518294260066	80.91950846512452	115.51611702256393	0.0	3.9533906245670694	127.53621006535143	147.69280107445186	104.02642517737422	96.34970274652562
2.626695217701642	0.0	6.8738026515343025	6.054582770645166	7.191656993166767	10.883354020280944	11.301886253386533	17.674079632437614	22.510965103985004	53.015107073423756	75.10868990082392	101.44144857072541	0.0	5.164496551727141	133.31985104107721	123.558070734391	88.37825264404627	89.72888494983957
2.6409707351891507	0.0	13.498826642283877	9.373146289631562	11.886879956912102	17.218953239631354	18.476445174168145	20.269185215242402	25.665884016093138	48.73756079935376	59.367747557998314	65.62979069854428	0.0	9.45784607465031	120.60616072545355	71.83882412292402	78.75583569395313	118.60805792131045
2.6552462526766596	0.0	6.304873463727564	5.862033804065064	6.642101957663819	9.881617549819298	11.778893418990148	15.7527680216521	20.987982561379432	44.56150621503595	59.1141745679944	88.13724265111469	0.0	6.194050792209921	123.01329142204797	117.2507922947813	74.20199884944249	64.68984025913632
2.669521770164169	0.0	6.266987148963331	5.445678277476867	6.253916310043634	9.725237070700848	11.638528076691626	14.997799477506431	21.45156596822243	45.10647591613543	61.32852013959877	85.78094899903518	0.0	6.30647799040685	117.09865132992338	114.38323196849238	73.45881901376772	66.47944291880478
2.683797287651678	0.0	6.3966838893448275	5.269249752453514	6.4961576165849	9.265711775475092	11.28252854240284	15.035294484514091	21.1789124136573	45.75316628831516	64.84783395086788	93.8263599213246	0.0	5.587915396026136	137.40477916230788	114.10997009011315	75.56120813883084	66.86927922222793
2.6980728051391867	0.0	6.218704119833053	5.192046910010726	6.65209312623011	9.428686945075833	11.525409854258049	15.443127018519283	21.207377226953103	48.914565232807746	67.81525560624655	96.86679442042626	0.0	4.7462827604871825	130.3854141524066	132.5779414426352	78.8674869453668	69.32994156367637
2.7123483226266956	0.0	7.632727498963354	5.628465393000391	7.366173317674854	10.331026933325843	11.107168789151029	16.40707697206514	20.762669757150558	51.41387501242538	69.28816783366746	102.37339752451584	0.0	4.299166562543188	130.7320292180768	146.6868790978518	77.01339422330587	79.58499585348714
2.7266238401142044	0.0	6.4355728196228235	6.415524882671318	8.102677083193278	10.373314744245537	11.151532578350222	17.70661943775151	22.21355823650355	54.622846115545656	74.09187528765105	104.66357981049526	0.0	4.406908585834526	162.60017390539008	205.5990535882195	85.01895196535528	84.50956960184651
2.7408993576017133	0.0	7.166654861440936	6.769673264883428	8.208574815912876	10.825362378004863	12.695979184414979	19.04750317558945	23.854354225255122	60.041309389321114	76.41140285390154	124.16259533729004	0.0	5.354318711666848	126.8936590438465	143.31577178442734	83.86568515925684	78.79390191437007
2.755174875089222	0.0	6.337883541893968	6.3486895645419015	7.793812189363836	11.57102442607918	12.920141008628896	19.476753867344552	26.15835211813947	60.657085071682765	77.4277026317286	96.13831215679139	0.0	6.929669395585369	131.20936280905494	168.6970533711727	94.15485481829396	80.71856707482486
2.769450392576731	0.0	8.226049687995255	6.840426127895502	8.520644078187578	12.150482821800962	14.935557172032643	20.45167781257131	29.619150841581224	59.32008226473771	94.84699862138476	105.98312595794205	0.0	8.509766123546704	117.58486395300551	109.1788417219706	96.75548483633136	90.37157220437034
2.78372591006424	0.0	6.436511537785441	6.072231243326201	7.439203734716114	11.975083926884682	13.681214081890799	19.470765153438332	26.981128023822897	63.9805361136134	82.10286902987067	99.9344443108082	0.0	6.4045726038462645	120.0540400179934	112.6565845527669	119.81363849187497	103.93325593649787
2.798001427551749	0.0	7.465118732364119	6.334145847638063	7.92938216704077	12.398695032886861	15.552261078334466	21.10128700286828	28.827318360672155	64.21049375980621	120.1218156657883	106.49578757328081	0.0	6.160488393692854	122.64458724687266	123.69524187803994	129.47646052048017	133.06996828371328
2.8122769450392577	0.0	8.356656517361083	7.058173791119326	8.050316841275485	12.535268301328733	15.41207544913889	21.887882368232017	28.251953923476165	64.96615450529556	119.03915243528388	114.00253682450027	0.0	5.910173730619972	131.37824979771827	119.7744071509729	175.84875099629357	142.61286861173423
2.826552462526767	0.0	8.450509818145889	6.800956757926503	8.674377838083911	13.4927646147249	15.005951306149182	23.52710197010648	30.062320259026645	79.18776101311845	151.69151882156578	146.68111965278987	0.0	5.794872230067909	149.4911552257752	129.19118397085606	175.18135027425163	148.03308433738806
2.840827980014276	0.0	8.344221230644893	7.989840075795277	9.078866839023966	13.611191375858478	15.706944012623872	25.033639293636565	30.197392985840274	85.04106267600996	128.26554840484766	180.59861043677856	0.0	5.912313787039958	171.14203499575075	151.37179226500132	151.04998491564837	102.23536801018749
2.855103497501785	0.0	8.589161638436515	8.07211063728083	9.213542471664297	14.765766197300685	17.50430327425598	26.59726488337192	32.605638386708684	90.30514337874943	156.6696511466145	198.7715796021774	0.0	7.647086106690785	156.24574293673405	150.09338846708613	178.44282529992387	102.13686820607441
2.8693790149892937	0.0	8.216189684354799	8.226976878926763	9.79215693878982	14.01761847316262	17.554920289580625	28.366866587804985	33.866185451793754	101.09661559036607	123.28076881767907	147.7694692626093	0.0	8.895452880870518	233.6872489538781	146.16245003867587	138.14273678732317	124.60770966341013
2.8836545324768026	0.0	8.837190636885119	8.005371422790791	10.647860953474167	15.730423491955392	18.976509214654975	28.020283386706808	33.676051696442855	82.17544090891086	145.40300772365157	138.89025252460064	0.0	9.149513478400223	139.50803449100928	132.8816236475532	169.71863504805415	134.943543364968
2.8979300499643115	0.0	8.418548345115147	8.083133376562905	9.394421898556844	15.011169449209916	19.1042995533194	27.84036281860249	37.15957612559069	79.1545117423366	106.89127922619603	124.62744428112481	0.0	8.844810636061133	132.09155336056494	138.9210288128142	116.48021502545318	146.2363420839507
2.9122055674518204	0.0	8.791774840989474	7.704588415905783	9.699642704866298	14.711165588341306	18.839312780882153	25.05185456794341	33.280204149105536	73.50357999320364	96.32426470069196	116.2350801495318	0.0	7.83635320373729	120.8267074693715	107.89550791921745	132.32989102067256	117.50542808671455
2.9264810849393292	0.0	9.612284781043272	8.275220298565683	9.542078777087138	14.147809860860507	17.57204986058859	23.30154700878953	30.89088890796307	64.28143140770108	84.79951680996759	118.37207767545385	0.0	5.662548334078089	114.58775177120472	107.31590385226121	126.99717508452018	93.15555060249051
2.940756602426838	0.0	9.746106684755492	7.578814216847472	9.827536061465185	14.343398977928029	17.002777582922164	21.882108928363234	28.09589134115245	61.702428427866614	94.56626103419175	108.33654502377921	0.0	6.608807794645995	123.95218098810881	121.82738756832389	136.99189352714518	97.52695192916944
2.955032119914347	0.0	10.59266093757717	8.716250331250723	9.259307502109806	13.768872526953198	15.427139047271064	21.408987179925607	27.313582162422485	61.12019289981731	99.29911759156153	106.21924169985107	0.0	6.387247936628269	154.99974928125056	129.91329587784622	111.69136569104367	82.68824638158523
2.9693076374018563	0.0	12.564896193466177	11.260648203599022	12.317573293192522	14.536884932650674	15.900857761781575	23.429324033729547	23.743145972422138	60.66872484362178	124.26841699627663	105.72470555490793	0.0	11.670103683143202	100.14690323255724	111.8864801385289	166.29564585249662	76.30591689454165
2.983583154889365	0.0	10.601169499665358	9.326066034970045	9.809007896843005	14.662583228980592	14.525019082005883	22.411027952421552	26.692058274097047	60.99133188027864	95.44542822923614	112.34388879470339	0.0	10.20850046260585	206.97578399734465	162.1489668546501	115.95435760346288	85.50483540922833
2.997858672376874	0.0	13.307025118102498	10.902844373089358	11.303003347639784	15.083477764665185	17.723155915739163	23.82184513418308	27.710390346195783	72.54110882874632	83.2882254031145	177.13500161588243	0.0	11.387472384911002	145.96205926964748	151.06384603563168	108.876260087367	107.39208991255752
3.012134189864383	0.0	18.14270890210532	11.518548460237023	12.818039384509023	20.484119524302493	19.015691325513355	24.315350712872284	39.744673043748016	57.65280777742699	55.81644945399654	70.05527505201307	0.0	12.74293155889631	112.22428988892815	110.20293525246227	86.44259732323887	106.01601672834754
3.026409707351892	0.0	13.216636386846975	9.667756447362544	11.40817513842887	15.652910708089463	18.593870746265853	22.69297867222025	29.9382451401845	59.69652678024142	73.80394670491039	129.90984823994077	0.0	10.318879962958494	136.27266931031147	134.9642690872606	99.28462791908487	95.49488470620234
3.0406852248394007	0.0	11.467416230308482	10.714995210400303	11.202117611302516	16.030916210938898	19.513204237821054	22.350951419596456	28.49680764812646	59.11701181707781	77.52828595057854	98.52253038266338	0.0	9.675618203436665	100.73680693028935	115.80536053849806	84.92552408168584	82.83926014503284
3.0549607423269096	0.0	12.140014661212357	9.91228544615176	10.762364821171577	16.040598459917444	17.480686931335487	20.006714418353482	28.840168927437045	58.32534735809578	82.66364774368142	95.28587690816389	0.0	9.57521077451865	91.6401578737292	101.24259687298614	86.68888244417221	73.55223274502107
3.0692362598144185	0.0	10.479607523582187	9.247634241096684	11.015288357804009	13.666263335707862	15.754887838457782	19.444593956096732	27.93497243558228	55.458092258329245	117.17216254959605	84.39656516741975	0.0	8.353627130707492	102.77084444108554	131.5700733023636	108.14062358178403	92.08181429257635
3.0835117773019274	0.0	10.441818772534337	8.874766948387217	10.451198761917084	13.480899594740597	15.22055446607798	20.955575009141825	26.606636696151572	59.59768006897371	104.64023336969288	115.33865933415956	0.0	7.299518014157609	98.4182737493286	122.34211720778966	112.29027955592669	122.62452959780778
3.0977872947894363	0.0	13.668063344025192	9.362713555559587	10.90314957100456	14.253241968916905	17.97460330021832	24.818352665626367	27.413250244491646	71.79488649170176	120.22566683194553	115.13304914864436	0.0	10.802684358268623	111.44884376224374	184.20541239181932	99.1487510357241	113.76721326471522
3.112062812276945	0.0	13.450248834865395	10.053261936955096	10.827770645682307	15.748476391806374	19.987579552254065	27.678165369507614	34.18438092729062	89.98996008084622	96.2900429659809	156.75348825352165	0.0	12.869130030501887	147.47443991395576	127.00464870129139	123.29675079337713	96.46338549902019
3.1263383297644545	0.0	14.502762965948351	11.1510293556693	12.769759282264465	18.16088339866346	21.178655464432858	28.720626978564283	36.90245804417574	83.61309370904956	84.2526845474608	115.70919502898305	0.0	13.953330188481688	158.06701109411844	136.94587301381873	104.7231483208565	95.99927225884107
3.1406138472519634	0.0	16.488958491359366	13.302219445120004	14.084529963725485	20.705110362615148	25.313785727221934	35.08891707998572	39.8122376695056	70.20904401775466	111.87880920683354	95.89597720687657	0.0	16.70090606217621	81.48048476351858	113.38623977541029	84.2294131069457	84.79916399881667
3.1548893647394722	0.0	19.285485624070667	13.602611638308472	14.683674677876228	22.24544649954449	25.165512089944755	30.245135170412233	41.27466709489605	83.72855481865979	105.16063455397757	105.78094273108698	0.0	14.53867624019667	104.7954317570555	122.34667174450516	137.12118017032233	122.57697956092245
3.169164882226981	0.0	20.167572161683132	16.450115035246306	17.522516373171896	21.640223956392312	26.229371291848818	31.374739403176026	46.07546201582377	60.802048988095606	73.93762306090896	93.23112332025997	0.0	13.318328021188607	90.88231415023037	97.58331888304488	119.99225967028838	118.89690872177532
3.18344039971449	0.0	18.811880619319638	14.595689579178117	14.987372287292098	24.779456146985734	30.296854573039152	32.92351170354569	47.421655619332235	72.98912594342991	89.15843939378698	135.098547126703	0.0	16.541395975161286	92.86405690177529	96.8421657790937	121.18310442994355	85.26024870799289
3.197715917201999	0.0	14.228082652652095	13.34371699661392	12.088173003440614	20.793245381779098	23.797070123783342	36.207715683877574	44.9956559283838	69.27015588596446	84.49430582392347	114.51481932810933	0.0	11.558373174044254	92.97335815182001	123.40738941444765	91.7465802409626	102.0230204281992
3.2119914346895078	0.0	14.783690902489301	11.060815535230766	11.302483666610541	18.281773423345278	25.213196695269293	32.24678416794872	38.6281139915776	64.75005060646305	82.84569630478818	99.03373960812047	0.0	15.72590821799698	154.0259247212144	124.4545451008957	100.59249380305057	96.84679756557475
3.2262669521770166	0.0	17.181721057721642	14.040058585767873	16.653760843517702	20.70785371910903	27.832002579467815	38.729223781337694	43.73923269580132	74.6924463639518	114.13809232494944	87.44817615890423	0.0	14.70597386504573	100.63647096651142	155.94359214209985	101.68434455394721	85.48084530907168
3.2405424696645255	0.0	17.056673407674566	12.66875991668491	13.319370325709716	21.48320906559093	33.15251075410056	51.37348705350938	46.010825916481984	81.24815803408019	99.91064738187465	106.8453982059952	0.0	17.119086942448515	121.85853726400022	127.07757784997949	118.49028866450021	95.51128162917456
3.2548179871520344	0.0	20.613731973688672	14.142041157563412	17.940690187168077	26.99586677049636	32.16057702758649	53.84479539893689	49.57185949059305	105.04498163788543	118.59269672129405	92.37043443129019	0.0	19.418228094797108	93.39362392573942	153.91707131021744	143.70713397981433	93.41260016752244
3.2690935046395433	0.0	23.74561487435045	14.550801471405245	18.79318582360782	30.517160336363936	35.5356403526555	67.51306449731239	50.215970584002825	81.77219537947859	79.01417022196837	106.95977813847057	0.0	20.007153722797813	92.16980975738127	89.63785124722614	108.13226713087295	119.69813910160511
3.2833690221270526	0.0	22.990608702050164	15.029357993051974	19.38954884959458	31.760885326781402	37.197286599989766	50.51719232534209	62.75853184467716	89.01934898797758	80.77787856642956	97.3427643230572	0.0	24.58114486368197	110.35891914706323	92.40658617921302	112.29454579997906	135.75399633289638
3.2976445396145615	0.0	20.126817804676552	15.742885428029076	17.906195215136844	25.766367445385345	33.51088560428645	49.74639003983853	65.91667390833635	66.01617906157348	77.76360678784435	105.92120946798688	0.0	20.3711089036588	115.66818341168442	83.523913147027	112.98824233862646	139.25683386893527
3.3119200571020704	0.0	20.42329381475341	12.66441995262755	14.077409701934249	29.253065179912976	30.31029289601723	43.84902026122419	65.17221355561975	81.45734509930428	84.36401812012102	89.56986812940589	0.0	20.81913239475913	107.39279982830068	94.1959098711997	103.39087066229901	99.12043502903025
3.3261955745895793	0.0	18.84867932875667	15.762662232694568	13.391646271051641	24.55646178071419	34.142700584538126	42.314654623051716	48.73450657644444	58.73681153231271	70.64111954951686	89.15839617801566	0.0	15.453386649979752	125.08068590797586	98.80461059415923	86.90716734613326	89.32127663708394
3.340471092077088	0.0	18.17446880242107	12.424833423940258	14.737096847236938	21.657885611156928	27.840481023711263	39.03339612304501	53.62766966277028	69.23759151509226	69.3593145461413	78.37251334857419	0.0	20.242864036146308	95.17885197270962	84.1111754963977	125.05183783018448	73.97432724089578
3.354746609564597	0.0	21.653158282076635	12.334383973667984	14.918327441535862	22.74586418970053	23.90538102368431	37.48792500756246	44.65875522043027	78.70541213201523	82.30385377629536	98.13477234762537	0.0	16.67335997897527	159.81769377099639	82.5274207449778	105.53015250910704	81.98914634272454
3.369022127052106	0.0	20.757789618053867	12.854468086494377	13.424796805993346	18.601459889730897	21.82086427415248	39.60584217012455	37.78520768376153	91.7310729283477	84.6966741548625	84.29618061061066	0.0	16.56318833309444	98.31522797417693	117.97232671009279	95.34575911547358	84.04359899317123
3.383297644539615	0.0	24.074186158908876	15.818870581821837	15.40525237474937	19.00759599906809	21.799009909447815	38.6782205056564	33.94273570632818	129.96290054848103	88.96017960351506	74.8934061157103	0.0	17.149938179335578	113.32243229488317	93.02928479899714	120.61654182466036	121.25515535512187
3.3975731620271237	0.0	28.10562411841049	19.50660817018234	17.842082029873687	26.109118676313106	26.489831535625537	51.568764518447054	39.941884199316505	68.60257039277272	74.76181012796961	75.77485034726114	0.0	24.937747264451012	80.27085454512599	141.66850355165087	101.81106369340777	96.62595183200462
3.4118486795146326	0.0	21.954100203298943	14.928743070001161	15.887816160057719	22.658257721065816	27.85601323799627	40.64020879213334	39.03605898751393	69.00456933712933	76.66633648217217	76.65948723453575	0.0	24.793903157696363	182.84682302356927	74.00488528245579	112.70866080042099	104.21730349493632
3.4261241970021414	0.0	23.492981560801795	16.391384304532995	14.277901125757642	31.5850405196909	28.399006366647473	36.437869617202836	46.644806860958	68.69843470456613	83.0792292434811	72.53585956852099	0.0	24.341904620021445	90.07890221307332	87.46662791505125	112.40989125654889	102.63203612045103
3.4403997144896508	0.0	22.482778605668372	13.63148212585114	15.918493585503054	23.207347892978227	25.11779198683497	40.3503229483969	46.9997320025564	106.38401617121816	80.86093847060748	91.49185880202975	0.0	24.390292221260918	80.12109370644498	89.29037898577901	124.6092590501914	108.08394132835838
3.4546752319771596	0.0	20.245845347345895	14.898219153757369	15.078010247821924	21.463160980122034	25.766072034479546	25.363712359703293	42.23130601031062	82.5961067406897	96.81776695516561	89.7241356406301	0.0	21.02282756136079	95.79623152716684	86.93513177555212	93.43374047402207	78.26150205081295
3.4689507494646685	0.0	19.92084709784501	14.669427592687052	15.40744417425385	16.292938446524218	20.134345956997414	26.655193076845208	30.09308228703771	64.6800248128838	61.38418010710208	100.87721641555537	0.0	18.05605069447859	86.51915333013707	75.85490277550667	141.49301240721303	56.83267582881231
3.4832262669521774	0.0	22.522946221248773	14.859783599065645	13.79469261240276	18.040170709141993	16.16160949126251	25.33185836363047	26.738427554477227	53.3730451625875	99.63385048911893	75.44460569044412	0.0	26.479276690427604	87.45429757439962	78.21082598426219	148.69262110249036	62.65143330274643
3.4975017844396863	0.0	24.72692527117119	15.40682066234539	20.44454857042584	21.740809571613664	16.236145770192024	24.776338368221104	26.832807817566284	43.40935510973978	62.432962232066224	69.51537953529503	0.0	11.3751460965545	73.54302424590733	106.60904121822914	105.65139349665587	91.69944671794838
3.511777301927195	0.0	20.530293756951675	14.391690667905568	14.4546746902708	12.097110027750068	12.512412429013242	29.97818578355532	21.378839978841043	47.80029795799679	59.97314513510538	70.33993798400235	0.0	19.35691412353702	103.35113280307975	64.48849090248343	81.19909225010859	74.76859239458248
3.526052819414704	0.0	26.52606398435683	15.5295888393777	17.073905428208057	23.088510554465046	17.274771766237773	34.920597010068825	26.8408110648464	51.45739837828613	78.63056608763242	85.76621851557279	0.0	16.389575915447	99.73979953165922	86.42778927711682	78.44879532532431	77.49716324035721
3.540328336902213	0.0	26.03990124134262	11.826356457306627	17.594796804641973	27.173441997780238	20.87854824908092	24.136722740012203	35.947201000917715	62.32814831803664	74.85604336697247	83.48176544610594	0.0	20.491952940238782	82.62739216258586	85.68362046487701	76.45656417044432	47.44744353193531
3.554603854389722	0.0	23.14649785367131	12.106457384957084	14.31542371688276	24.338377048822572	24.059078172434376	20.246044895062397	33.70829526436999	56.98932430513607	88.1121965496285	77.8160852621441	0.0	17.06107279236562	109.00526893783531	114.33005826981515	93.37935416216105	72.13715913169095
3.5688793718772307	0.0	20.14763902719104	13.910004315898867	11.860599436958246	22.11761463929371	21.940227253725144	21.81959813865456	41.76572676321225	59.434942722721324	55.16625419696137	74.86302445899179	0.0	25.390516577350287	81.85657697191054	89.81419577649942	108.5639444635331	146.42939729408758
3.58315488936474	0.0	16.30354761716769	11.953770701006713	10.477572576093722	17.23251749380657	18.242602841871427	22.213344554588872	33.60228467356174	45.327458076014786	49.36752000600264	89.9529007671669	0.0	15.448953152272653	89.87743971798956	88.58285260320666	77.89961033692572	82.21965880960644
3.597430406852249	0.0	20.342318956789295	11.765149277970862	15.842546648675874	18.39478821426191	11.578409056345128	25.693923169524936	17.92377241105014	44.496445068795545	76.06300042277559	61.87037329832982	0.0	15.247974173030407	61.82299901867494	92.36003329612666	103.28736654241767	43.95545601870093
3.611705924339758	0.0	26.447628162957507	18.46438266194462	13.932216713318741	17.182399158206753	14.801965809387424	29.635219026793166	24.806219296417026	34.96185725536664	63.42622218298874	72.78744407671398	0.0	18.910190614735306	62.02599271281154	72.57816395466499	109.83348024896178	47.49952721216229
3.6259814418272667	0.0	20.547466338706855	14.391794374237087	15.800861865807946	19.93449328224699	14.21733319120301	24.90628930250236	22.433395365737578	40.54862582231602	107.37911815765884	86.34144530001272	0.0	17.230203265165827	94.09648250883403	94.34763670778109	107.15491648381771	52.195304251279
3.6402569593147756	0.0	26.868022226944294	21.69143729197995	18.781190189418208	19.713863342910752	22.79907165050514	40.256459532148554	28.309356398014092	56.35673913459934	79.18662033266892	74.57136152128714	0.0	25.884691800553153	102.70100080268631	64.93081833095933	97.20490964409186	65.3832990497439
3.6545324768022844	0.0	5.147434300854862	23.934065197300505	4.393890795777949	24.901000334346868	39.063500048979385	19.585128579231295	34.57537015257867	34.886754395931355	41.899774050704934	25.10031238920541	0.0	33.81716740909662	81.02237708151617	52.47181421182347	35.422765741768536	74.7680082130612
3.6688079942897933	0.0	28.015731433340363	17.143311002367792	16.162236818675563	24.62765537699755	24.023434682315035	30.52170766910826	22.81451395132071	57.656329737701355	86.8410773507526	90.07704225081932	0.0	21.972051189588203	72.04155850142263	80.12498507647042	109.69830018640856	62.872294209870276
3.683083511777302	0.0	16.905341206653013	15.682735491916207	12.772955950753843	22.80625146906587	20.404796277087506	27.610145734676635	36.07142371294026	50.998441263851156	54.22994967919829	83.61669373228374	0.0	16.56274191341576	82.66574214865284	47.909212765788844	125.52053066842448	68.94934214692631
3.697359029264811	0.0	15.182344853780297	9.227631097055271	13.966096734302853	28.578969889856648	19.35415087585716	17.38119795981984	33.850341421989526	40.250986579267185	35.339039717313355	58.44500714651795	0.0	10.944932426652366	68.65878288213567	62.48676750077399	78.12828931640524	44.1909587567643
3.71163454675232	0.0	9.53370856214998	9.503233587857263	9.189186793062081	17.259629402954552	9.216788964680127	15.023248824016171	17.534262836325535	36.973593611026736	43.125981755067606	57.098125531326374	0.0	14.517286925633808	102.53506842100691	72.3530897927295	56.88049726366791	47.90846381745005
3.725910064239829	0.0	10.435494376985256	10.067323057777514	7.560095157477513	12.413426571497924	9.288274616434295	19.1981457524402	22.20018431554248	23.63141181308342	65.65269952017644	55.681976674920925	0.0	13.937338641916625	158.09412942737947	70.03344687830534	65.45884051413879	54.885917026353425
3.740185581727338	0.0	11.983057974898083	12.214253469031405	11.57643128379991	14.976775390012577	14.817464637766639	24.44979921344647	30.947185811854666	43.32957416958034	79.84415961944737	83.76502901373306	0.0	14.510160394193248	58.90653065402722	106.8903712031558	91.31865686670557	65.4421269809128
3.754461099214847	0.0	15.115244096364533	19.16000193722527	16.98706034531766	16.764196597176	21.62194630545006	25.209528636702593	20.39546434881687	72.23646654590728	119.03701065884096	77.75197044391103	0.0	19.231185166552443	63.481689514353725	62.66903711632561	108.31950962053583	59.246131752400416
3.768736616702356	0.0	20.366453909354103	15.277037452383762	16.2285987529825	24.190124521556676	23.139333502302158	42.654094584972405	25.16260934612276	107.99955576365802	89.97874080586726	66.59480485944555	0.0	25.955642027563343	82.38711987531408	105.64538560519074	95.0178837374736	112.53802459355761
3.783012134189865	0.0	28.12611232294729	24.47542257159148	18.299577849618597	30.657438877241063	28.237528802498115	48.79114111841613	48.04047206083112	73.65306746499816	54.62497387560194	62.69683383363631	0.0	28.168379208562587	81.20244123159506	65.94907722905667	61.217121873852925	107.57764903935406
3.7972876516773737	0.0	18.676509305622183	10.771619445061662	12.868887233710426	32.69307693531605	30.003116808242964	18.871317096672325	46.891555009780035	43.066340981968246	35.929567882747875	69.86871943047545	0.0	15.532683988382717	46.07410951703231	47.98408420233385	72.11065829857014	123.8843970084778
3.8115631691648826	0.0	-15.246437421368931	-0.31737963453989615	-0.7489466634057493	-11.648448400561119	-4.295636745106274	-10.413635109392139	3.227471485820599	-21.073630066247848	-23.989953814662698	-19.100909310349145	0.0	-5.857859051182928	-11.448920882952853	37.33233909947755	32.691136187155465	-4.835429970902743
3.8258386866523915	0.0	11.943208735335302	14.523095069733369	8.548241425709755	25.43786789563025	22.694116162706507	25.24136665150094	33.04461695360435	53.13985408913506	60.25966579215943	88.21522595917284	0.0	23.48495096948991	66.75942789944824	63.36066707734127	115.66832216330232	59.78376187906933
3.8401142041399003	0.0	6.396343209389786	9.337349953754357	8.191435405311555	11.16190084736498	18.397752330205858	15.022354829339383	30.208388021677592	38.05442762442118	66.8263096487343	61.93449358024987	0.0	17.232225260246096	104.99250850045114	75.3660110654203	117.4733328236023	78.19466001609591
3.8543897216274092	0.0	6.157498882363109	5.1182287430222315	3.9454780667149136	9.914463660040438	4.701456831001049	17.931778249234622	21.45988466971569	43.902199766942324	70.83523461903572	43.35070130046642	0.0	7.432567017462415	96.32371015709471	49.73806335835551	79.75814996785633	61.66819184785415
3.868665239114918	0.0	24.20876912414408	19.764471378929954	13.96119830293871	15.587036063529174	20.70862696740079	33.51254454612383	32.429710208293045	52.387257675992295	71.78174731760123	67.37530544949001	0.0	16.99554241145937	91.2963773410555	73.9352625489776	95.82430302388023	63.85976351163384
3.8829407566024274	0.0	20.08951172021914	14.574529704446643	18.71291536638143	18.6723602065564	25.498116079298747	36.641259171160165	29.16335902504008	66.73982443276327	78.91527508320276	76.52834655687852	0.0	23.818798794708492	70.99054813496518	81.39447449273628	107.26391300375221	108.49118283725069
3.8972162740899363	0.0	31.942513659949	21.945649649181803	29.96847856240282	33.93484895402555	32.100420832364314	49.5630920888101	35.569907166776964	77.11550780357454	54.33229453762622	69.76435041382436	0.0	38.75070229039556	49.789543128306484	65.29127153230037	75.33973510714223	75.03981175785951
3.911491791577445	0.0	31.38840926334756	16.816091368351735	31.476979071977095	28.364987820156703	38.809556635657685	31.1847539387001	48.81316848173438	62.293050470077844	51.68344899595803	56.10537005956548	0.0	37.967613394065225	62.073817014413116	53.844731489938056	75.71793065673096	51.24374891933716
3.925767309064954	0.0	34.22043367821775	23.09796545225654	21.960421329951743	46.29475341624652	44.523374153679285	26.64926132231959	57.28396883718866	44.02903409306938	38.827356932407476	56.99976927500423	0.0	39.605676140474586	55.1124666890594	76.06650687737913	55.16774946257914	91.71769450556268
3.940042826552463	0.0	31.109923518136704	9.638315978104206	10.34725984236628	23.83594886073825	37.05185535312316	27.89966620073167	53.35661686885539	75.9270597836793	40.007039235817146	66.88426024898409	0.0	26.89456467377359	68.8906165156716	48.19341481112812	92.14963533216238	70.91984220330187
3.954318344039972	0.0	-6.65709923017827	2.865677676615188	7.522478324047023	9.46690605020739	24.818737841336134	7.061204705276034	20.39801771927264	52.23097055711529	87.33180479884507	12.837448010378536	0.0	6.81739221039457	52.09859001581583	46.94536386701316	67.50848631744276	37.590165093314
3.9685938615274807	0.0	0.3405495726299723	8.845069960254643	8.58511015402424	17.932148280219888	17.881565879669015	27.129217016758144	18.162883065071313	38.47617622336979	61.41020717858989	35.69445416530163	0.0	5.842098037967857	84.77761419224747	45.24893860462312	68.36646953217752	41.33091301381698
3.9828693790149896	0.0	-58.52672844019357	-32.43373644507652	-29.25712466618695	-25.067825486510674	-29.460435107366163	-24.870235100474797	-12.706959417538279	-10.942711699866786	46.84615827059464	-17.16986504081278	0.0	-16.172032474109407	42.42669204462927	-4.36486416143713	60.29631359023162	-15.177215773214813
3.9971448965024985	0.0	6.755809965606201	3.9722233592339156	5.74707476500425	3.340539288264724	16.472253268319495	56.937077529023185	27.94737305306065	38.41744027803744	46.93584128431973	20.771564229018736	0.0	17.00358630374645	44.57266884552563	35.01661618111349	84.95587695822665	32.01594810374748
4.011420413990008	0.0	24.05821244491682	30.046505236738657	20.114087628026567	18.571095363856003	22.021275833753027	45.93106675852093	42.91719828418462	26.35178620493721	82.89109678503881	45.749180546932884	0.0	5.780225624168753	37.488292939437265	48.66040549126608	81.06144355704488	27.606463333315677
4.025695931477516	0.0	45.2066575804546	22.760191475301284	53.704062994200534	23.563124530306965	46.463474601010425	42.89232042653963	31.852731645253854	48.72607912223646	33.52618288203159	18.957276477490787	0.0	33.34441020756141	63.685622914052	29.781073776265444	141.39967509028986	58.54553683333448
4.039971448965026	0.0	43.12001033868929	44.702508213274946	23.65193803221841	47.4441393167274	41.8478016191679	49.11197066464204	38.28148900436995	60.7414743517655	44.06484408341204	40.50126628694299	0.0	40.83267539343064	110.18285540748855	44.74820726123492	100.84514377455353	50.662777625220784
4.054246966452534	0.0	18.390698076955676	25.8564753702924	20.441896822972446	25.380228720238883	62.52405904633041	39.67974311471445	26.769908023032457	43.559750935390404	54.95547149533253	36.04021186092541	0.0	27.591438083103185	63.623203704813434	33.06713105725763	106.86604103909974	47.62543533160213
4.068522483940043	0.0	16.56177524198094	16.414949916839472	9.53781850609715	23.30792458554345	34.95628223940992	37.72967982511085	76.70457425606924	34.201143331531476	78.66016715079544	58.99350606102749	0.0	26.851957521231835	32.746424197428695	64.84294958263804	87.07733163321909	41.976168342048844
4.082798001427552	0.0	19.259947511038494	18.21676257124981	7.395511915931645	13.995706944760608	15.429270596061464	17.612416731836465	25.497959896665208	27.191011039235068	50.696268546909586	54.22636564808538	0.0	12.23368355401056	43.66430817032367	71.01254740049175	37.91502698341177	38.22308909101625
4.097073518915061	0.0	-1.3904432277292642	3.810464659156297	-0.39895168633311395	12.486846317771507	10.112123035679197	16.626193563315525	18.429866514293877	47.38203199474567	84.12708018368612	37.006278992778306	0.0	7.52970117726034	75.42216352501661	53.088271633788686	69.01978601326212	38.88451675345921
4.11134903640257	0.0	12.941320178196422	8.799680120658781	10.676238978876238	17.366455393270307	2.079585499287376	15.522451769611129	15.552966922018259	27.343755544179672	37.93110421024309	21.987933995164855	0.0	4.660504059098964	32.883134067482025	32.052761001509275	97.70196415122172	39.1711262898783
4.125624553890079	0.0	6.662592978519815	15.325328171315968	12.771658050320271	13.269057799832774	-0.30851673838687643	49.85258578071736	5.861074070416083	20.006008136365857	28.873290714039896	18.762076761401254	0.0	4.19204786558785	41.65271350752451	32.480426255564275	44.816756154989534	49.36937062647559
4.139900071377588	0.0	43.4990560882907	19.7176162914327	30.195956571505565	22.25440116683167	26.295975364642818	33.68087140000122	31.56823971370527	51.641830551356044	44.66539406418757	67.52419678934929	0.0	30.922782228958635	64.23608873675236	31.516041570088596	94.14396432845416	63.79779452607921
4.154175588865097	0.0	41.9395727196211	19.988566492675155	21.52404234973447	48.629806067229865	65.7211735793003	56.23597135319876	59.40708425316865	42.67854511183923	42.24816032923247	45.2803324743427	0.0	27.986847439509138	50.413180622554506	54.0255129373748	69.18137304194366	78.12783463913304
4.168451106352606	0.0	3.638232892202402	10.664556618280736	32.92155401307383	-3.002095080627113	5.664030485783423	-5.704182313313666	8.667318171010324	22.69630485304522	-1.0433943212138381	-2.897914538270352	0.0	2.5565411435925247	86.46686094301077	66.54223550645462	10.635221697445475	-4.078556002321437
4.182726623840114	0.0	19.218544298399202	28.863710957211097	13.952448209825935	38.314214822483	43.929763676255654	18.933228523940368	47.01532045440695	33.84974116301792	53.91149567418945	25.33744979279747	0.0	15.910998938522928	56.79561076048881	58.94242957687244	52.60645990578928	53.32809987612493
4.197002141327624	0.0	11.36165430502941	8.672410431788961	21.05933619948892	46.31287212015005	75.8493463974562	7.7409879409493	45.73494999971857	44.60312555137285	38.27793844097852	74.91302884037238	0.0	27.069781609579508	67.43049241522706	144.44033607394772	66.89556777669058	29.23172679193868
4.211277658815132	0.0	7.892249884910003	9.939708035877143	17.773649026952732	15.460813995829112	20.34295827947349	23.851765182831176	26.967682957901022	32.35258495355568	31.091227309557887	49.19973281223258	0.0	10.235092680446472	66.45283680842749	29.941188172926157	91.18566299065222	53.055091324284625
4.2255531763026415	0.0	13.24396870857843	5.484464166939863	18.824437319398903	25.328074953758083	21.8996815956363	20.03926231575295	33.154098550542784	21.92751405429579	43.610216273748165	40.87871219344526	0.0	27.130479878932512	40.583191628392925	23.62238324164825	83.09913740896226	44.75261025243881
4.23982869379015	0.0	-3.7370153141979054	13.268244787166136	18.494529464333468	19.207469039958756	11.151766809707565	32.16419763946761	20.859728387758263	65.62519232209327	27.1116871002662	40.929936422615576	0.0	3.446591552078193	46.305065041649705	27.73925467191545	78.49740156798939	77.92122741745304
4.254104211277659	0.0	41.86217520480692	12.812263846200047	30.377588720696522	20.134887571857423	1.6897449735724777	39.74819747970119	41.849227373994104	7.889159937890977	24.968377616788235	24.248817107263562	0.0	9.16237127707563	48.12516080119565	29.092151922694292	23.689674340512493	64.7854600108399
4.268379728765169	0.0	30.01346365902432	35.13497091186129	14.251762867162165	21.841117656802897	20.429692153093637	27.942810990276723	17.819606336228432	70.25914605280263	36.420055640789826	25.7796845495382	0.0	34.584901997367375	42.390802567666604	35.537018086398554	116.32570171038444	41.7970730348398
4.282655246252677	0.0	39.473732652671714	27.461758952143068	5.532636895491592	61.75921632846742	44.56375644015226	40.17518577876537	45.60769234342595	48.69883949872256	68.93762816493225	36.839035722067756	0.0	19.907872902069744	23.295060711352427	17.11758366927874	39.318798527199576	32.55490802838975
4.296930763740186	0.0	17.202353129240883	18.322206394074684	32.122278692972706	31.87184915750329	29.639550406705048	16.109848642800827	22.018953054642374	22.85795997654222	29.34935486809122	38.4187535885929	0.0	31.05346830549163	26.391790916931235	125.96321483251218	33.371602961779516	36.041700941697705
4.311206281227695	0.0	11.691976476053082	14.521827022369127	6.05387522423986	33.03200861850171	21.166777973745642	9.468774634018406	52.70745904216336	28.883429367599433	22.102246948501712	44.76153884594146	0.0	33.690046116582884	48.614353312397704	32.112546516849434	50.805460267711034	36.97818316832019
4.325481798715204	0.0	19.61114740563468	9.50596710748459	11.888528365902294	27.59284696218518	15.893473854957712	25.752188758672	37.778324945123906	49.558499631450665	39.842686333261504	17.35494120893864	0.0	15.70303771662935	43.57392663991673	100.37032284482974	74.927978116167	44.2723117555804
4.3397573162027125	0.0	19.414430514923104	9.460059565414214	12.548495040509245	9.871834146938452	14.61454902017368	44.452165529196904	36.5433322452389	24.940790761732263	34.86084927869692	39.568056163895086	0.0	1.141720855025625	34.41481766355613	37.32843732013163	57.34302550505041	28.334187903031495
4.354032833690222	0.0	43.30261403458538	19.273635679530894	31.38424979776499	6.271696647923443	14.426978560536716	36.28992499158127	75.87645103715577	30.533274768423894	52.9311988887288	15.455331741256783	0.0	0.5985027753885886	37.452135818948626	27.893168540986725	59.732047497602444	49.46901711840642
4.36830835117773	0.0	39.59729964901734	18.651117981865763	25.72057265254144	11.493603470382734	25.005440962319497	24.98732404160791	35.997256636460705	67.2710526666532	22.53728778095468	54.27862770855331	0.0	38.04847442692127	50.47429246230778	34.40172360665579	58.797003867601916	48.84596966898793
4.38258386866524	0.0	85.38197648234194	25.86458404524071	41.215927770490616	23.372595365208788	5.636795008144129	36.296929734653325	27.206495221357674	37.960493306330456	42.455539424269844	87.75389689328672	0.0	10.187679272863006	71.10335268986836	35.50114237793973	46.820516166380266	19.161274510401974
4.396859386152748	0.0	13.081086411716917	35.87782675371514	44.17701830303845	24.989902471001862	36.69972600848853	11.145578991424594	35.01958621791438	26.633925019723137	30.12475033318454	35.55632975542254	0.0	51.21715182059264	20.906229635760212	20.166472847964048	52.109335035676445	69.61827967027818
4.411134903640257	0.0	54.73471284851012	17.011884325992533	4.232614429455751	12.365152255481393	30.896500631071	27.299990004667738	47.68868491593678	12.7691556610039	31.28967695845776	70.87399189401111	0.0	32.20072277738089	-5.693811918044323	41.67888670165662	55.41487148573623	18.86471776144491
4.425410421127767	0.0	4.342200206253744	4.710399708884347	3.8556443975977457	25.7008461494177	19.613125443272132	20.44140376666149	10.669267678328312	68.35626773808627	28.681210469507324	14.07977971451515	0.0	9.602706365173624	45.33283659084359	24.418466289157557	38.58250963828883	40.73619830244184
4.439685938615275	0.0	-9.88275489032707	5.4494093444539935	4.377370360060781	2.5425314870408897	-2.0650136034156925	18.46463572040177	9.253452721442864	9.492347667481084	24.578595027825966	8.340968246522996	0.0	18.457837770480626	35.307914221659324	28.175768430161128	58.29916486344224	65.31550178327926
4.4539614561027845	0.0	21.711308014150344	12.65861015355271	13.44139538608725	4.853147540830981	35.309028757305434	30.47162655367113	27.94935113588073	53.07685517864808	57.06086900113453	47.155984441515216	0.0	-4.079404802776668	27.274981887000767	52.63405319932225	56.77296579718186	54.88782272076529
4.468236973590293	0.0	37.497896886888405	25.229945930159417	10.941403116160831	12.097940691365965	17.98369543636184	14.955346206206722	22.222428759498477	22.836906667093373	26.976846042354506	41.99877116746954	0.0	46.130484373417815	23.097710065509066	23.933996579689776	34.4218681140947	9.1280326417224
4.482512491077802	0.0	23.240135263930586	16.64680197033443	18.640391125007138	15.301423917246197	18.714275542825735	26.307923104098652	36.25952695285428	26.56523904610366	33.79433856312216	52.962260508935685	0.0	27.397579996801806	26.06464609374664	25.068690714161875	31.988590679931516	36.41296112473934
4.496788008565311	0.0	52.06126138068711	43.36027439667012	11.157656259965773	31.20818844177308	30.82326293329982	31.078556396371038	25.447441460394245	37.55121928362106	63.073522687095725	40.30146827212797	0.0	63.66376321896682	5.267127087212214	42.56992116892928	16.559569501334064	23.0332046361009
4.51106352605282	0.0	-34.34283960203595	-30.21243301989998	-9.06247642057821	-5.855057013513343	24.3168430763421	-11.372400245233855	-32.758788256879384	2.8539614942981064	72.91521462207587	-54.57026437530288	0.0	-44.57286309395485	-38.10041839764096	-43.56214428273317	-45.22452493324515	-39.487200735097986
4.5253390435403285	0.0	30.191278117897998	17.16931132801616	27.71825090428083	19.189390589467607	10.585252934240591	45.97882573481546	15.940885536066755	17.68311625459966	13.734197098243463	28.11134403672103	0.0	11.589075468803555	27.228619521618004	32.983408789631646	1.5479963617947767	48.90577444761122
4.539614561027838	0.0	10.106954931529934	15.590528435178204	0.9369759624801433	15.331959682268062	9.98807645315428	24.647687105974367	19.845988165215548	6.587031722961037	-4.85109132736474	6.295911916299892	0.0	9.330269604299499	-27.94036070542976	0.7480532824590758	0.3475304068332822	6.920824704742551
4.553890078515346	0.0	-27.281865161568142	2.0520973907784805	0.1979188431590006	-4.730590663555203	4.937685370511842	10.575091052453377	31.706146773374694	11.594681035888158	10.642947336128389	16.82472234083713	0.0	-3.544720166327503	41.22272925384199	15.941864447529726	56.140021668717274	23.246913441563706
4.5681655960028555	0.0	-32.850114986983264	-6.429151994698955	2.6030407547404737	-20.212204168350496	0.5545069975460734	-16.392311467456597	0.27451938917660024	-8.489896620297207	0.5679933886030373	-0.9973361766065418	0.0	-8.199891811113108	-5.002053631854095	19.59909880656146	21.924486098677612	14.548993807073485
4.582441113490365	0.0	17.21652205707354	11.056361986103422	21.80940364794633	8.289361427769666	-0.17829998850287188	16.317638909985565	13.92052959589944	11.371814305591803	17.163812525201024	29.183030891443067	0.0	6.03370913262799	52.96629382066343	25.414075112814782	27.869750847187785	19.44303316607308
4.596716630977873	0.0	16.38921081215831	42.82065059314977	54.75182918783408	5.869008882606924	-1.0024632646946716	7.989117703066321	12.908605526212046	5.285393167421083	17.090686919896566	4.680089976478954	0.0	24.4180981809417	40.77857945049768	42.679054235405125	37.593324580180955	33.85181448007949
4.610992148465383	0.0	9.811428046443543	44.03079507551145	2.6719253641123424	9.139610977327733	11.795575778122599	16.27860857331781	5.896580076987047	3.6276951487868323	15.6786691526927	15.429844487476993	0.0	11.375232559324246	76.40981301629186	11.109403057737996	67.58596572704306	43.133702763725125
4.625267665952891	0.0	50.67234380503135	16.39361911760247	26.2709804372067	4.943457405773956	9.453710530588719	51.666095352310435	5.4513910140387996	14.979652443051158	55.8659480901161	12.226923710564808	0.0	40.977637939753336	12.869136818830427	83.3582223188438	21.897176627009507	-2.1701871830699533
4.6395431834404	0.0	19.44653590604359	24.49167108749405	21.054705561171858	15.77154963330233	14.518610575072234	28.031332440976776	6.396698069079376	15.007715323784995	12.44351770911136	-1.6415146779037562	0.0	47.043172195925976	14.99238447642895	21.087440771258013	46.25627604675982	36.06215074102112
4.653818700927909	0.0	-5.9323888914744805	0.03040991765294943	7.912983174792877	1.335353374480553	24.11645715722452	8.13634286184395	32.67882852716462	16.902779152952288	3.4268315853689626	-2.636650528256362	0.0	37.229562944040914	167.70966083623827	23.199520197996577	22.701320940738484	28.56633173837078
4.668094218415418	0.0	-2.838471270618964	13.531489644313755	-5.372499261950507	0.7942939701404786	30.166431104202616	0.6063821335568474	36.04328141680676	32.2362204566354	11.642419870336106	13.289432969256815	0.0	-7.929942660172698	39.373102294722905	0.3772533202845301	-5.701977767400562	14.13551513376277
4.682369735902927	0.0	-13.872380763950042	3.9936066600009688	-4.492614077200884	-3.3655920021827845	-0.11797016363622251	-9.591794689157323	-1.337027059176447	1.0565172936566711	5.183057184636058	-16.913934959880756	0.0	-0.4036220177254586	3.1232387008954716	64.85025106975289	82.01187694505192	4.245803138080479
4.696645253390436	0.0	15.608965204897045	30.19448410595156	30.54823298214793	4.896439555376893	-5.723607886740461	15.497729681015043	12.341736087534851	2.241710920999608	-0.7503021559750611	-11.387899680107592	0.0	-16.0455025992537	-10.342171393202376	37.37285107407563	7.423709577848749	-5.471620277294737
4.710920770877944	0.0	-13.053122761087895	20.281281168252054	2.792134819092933	-13.484690595307695	-6.058411464423424	-7.75599569311367	2.363822697881523	-4.677361429729884	31.18956049518209	-16.760462924578768	0.0	29.146498818354978	-12.526168129686788	27.60495799320339	18.779214408246034	10.339642254238397
4.725196288365454	0.0	23.27147054706889	-16.545017870414046	-6.375440748399288	-17.045452290632515	-13.634290623578577	-3.335723955947613	-17.46325909559611	-41.9116104538809	-29.782663168325332	-59.52823042931947	0.0	17.327935695274263	35.171716199859844	12.637970841135806	67.27650541210292	-4.062780203862823
4.739471805852963	0.0	-22.88424768704982	35.543678330251446	-8.189315924429396	-22.776532290348943	-8.396412726598108	-9.167278743706772	-12.66412968086014	-27.845705267859806	-16.76009992718126	-10.855122087289127	0.0	-6.314047391514808	-10.893600077074055	-9.321250254755622	48.371325009231256	-14.863813864759493
4.7537473233404715	0.0	59.85431946943119	23.414446214035063	4.694904832015442	11.432817389243981	0.3852442172634969	14.63388817875275	27.323460354005093	63.42257083712844	30.32724649623827	53.26569298556695	0.0	27.569123662336573	33.51983083806419	15.430084690900237	21.96716038971341	19.529440622083445
4.768022840827981	0.0	19.753809591907956	37.40186768158357	19.515475731526852	18.868770276452913	20.672675073791154	28.90829892754085	55.26576979548769	23.950333071699855	22.475101485618094	17.864119395596997	0.0	39.34241501097465	75.9285330046347	28.940683681691773	40.120035369867395	32.48682085289178
4.782298358315489	0.0	16.00572497599976	34.01293543447597	22.944880056343845	20.618738258177956	10.686256836058767	21.14126254208226	20.156700410281516	-3.332852065932567	16.83233448179732	62.60645162018482	0.0	-15.37168115558848	-18.05911886729985	-16.399370413140716	25.1897094600875	13.798757269162488
4.7965738758029985	0.0	-17.19567292790146	-6.239731143313274	12.653777303807017	10.756824283355638	7.518207072280278	17.465053900520008	-10.32615659846644	-3.5066009655756822	6.227672222753028	-1.895918710273093	0.0	-17.432109066663383	10.626688664254175	-8.31372134990001	24.248757542189892	0.9522447489595764
4.810849393290507	0.0	-3.8018238583507316	-3.5719008702600274	-18.358183575570216	-10.814082407697347	-13.647468923663077	6.276412146062717	-9.100537542133893	-12.45102516470528	-16.31668573041055	-37.587816236023826	0.0	4.6393753981886	7.789254641895847	-21.510427801446408	-27.62660421566235	-46.878587360523674
4.825124910778016	0.0	-22.44832070747632	-30.07111047382716	-40.998646717632774	-19.192817781441317	-30.369657259906578	-14.34034687572178	-33.95769573785691	-16.33345733670895	-27.87391444270653	-68.14690127607598	0.0	-29.12446973939898	-31.610552291916427	-23.984032666648936	-32.99213921160404	-33.48603852959171
4.839400428265525	0.0	10.760710021618726	-7.9293102113053795	-13.498109486757578	-26.569380513231717	-19.56607720305406	-15.563592712707036	27.88268240686201	-16.874021900685687	-22.533765138558394	-9.185647071133562	0.0	-4.759245881593431	6.552203188647798	27.020482572540264	17.80161242438471	-4.874310130205368
4.853675945753034	0.0	5.5178691429983315	-17.02910706893036	-17.360122313381122	-25.596862299505684	-22.908288783371667	-19.709475069439012	-23.068181342903767	-39.15023705468532	-40.04016335391958	-18.447452491733284	0.0	-27.532251138342758	-18.885917160321075	3.4957180687604335	27.41581895861608	-41.09248130325488
4.8679514632405425	0.0	-22.893715105761824	-4.808932753785226	19.2204260435843	-12.324617631810968	-10.836292418297596	-23.974965776885753	-4.997994586352671	-2.973249352088447	14.49896223998474	-21.870935667446417	0.0	35.06797333527126	32.71337387901085	-5.276093952048457	41.63305776588192	33.1546665198648
4.882226980728052	0.0	13.917971477351337	18.090461822368333	5.188752233128001	20.55401922378299	57.69865929479616	26.070265091983465	20.65722673780527	11.196785938053829	23.349755370511467	1.1435719150396002	0.0	2.9485818715874035	0.9654122970865665	22.873572821749267	8.356689343170855	3.1356532051612263
4.896502498215561	0.0	-2.616595845990341	-7.150702599521796	5.03312062151675	11.93373510158061	12.254539838086917	15.479844572357226	10.58620265957584	14.813129796626512	18.384620492167702	0.16706657672138972	0.0	30.879153308497138	51.52768627198009	26.54140998204349	41.897212320825574	10.20887242984167
4.91077801570307	0.0	12.003577856817989	0.5460177334596725	18.117638225945143	-5.755750465508708	-4.077941956196912	8.617972146427835	-0.48830587784890594	-25.643251354149676	-21.06951523889715	-22.753372272389612	0.0	30.16720739090625	29.806177080205533	29.09397428120496	37.1799470059722	20.840709352635468
4.925053533190579	0.0	32.850556916821304	-6.983779474383301	7.863005264525006	-1.1538340822432922	10.359794964996926	2.4645415812237816	-4.228047592050334	4.842191909940966	7.629770930444043	-4.805013303651224	0.0	16.901465101640355	-7.01391251781147	-11.487587795594164	-9.94425983961822	-29.184309740477666
4.939329050678087	0.0	-20.68090020522119	0.9548674739655278	-24.764748188174714	-20.49606334869594	-10.016552133185451	-6.691715924472447	-20.17440378322316	-13.17910828593959	-26.805573151785236	-44.07381980867879	0.0	-44.94660192225826	-161.82386051398166	-153.39295906159242	-120.15947093021316	-142.1132243001971
4.953604568165597	0.0	-37.02782786599057	-45.00336862694016	-36.75081477435046	-50.41840416488386	-40.84411715491669	-18.18354130463737	-37.434874961894664	-53.05601744945208	-77.33827299387546	-73.22999675410955	0.0	-34.829506807493836	-26.717139034122123	-52.53476535880575	-58.84965421676159	-48.36893192951705
4.967880085653105	0.0	-118.51149254264048	-84.2569612861358	-69.69541365426535	-78.52500572528945	-81.76498035451198	-73.34638374444673	-72.48160779327345	-103.31504855989218	-117.40713463249251	-155.43583627677583	0.0	35.769078400768336	3.8592935268788855	30.303927069873556	4.233718097420143	-10.68432539726646
4.9821556031406145	0.0	-52.095178033116206	-16.996274887017897	-17.19627267473678	-8.797319156239626	-8.663974579210883	-35.66312714630951	-39.553332024589544	-4.013899756938538	-48.89633811531856	-57.68647366383642	0.0	-24.293874054094317	-8.582244950065416	-5.371728431723625	-10.291698113272789	23.553066684353777
4.996431120628123	0.0	-45.57340351641553	-15.659015655204666	-16.78703629283631	-7.863167212940512	-25.2218556993022	-9.10183810994237	-28.54288556071624	-2.460749691569453	-40.216799698000244	-22.226830709388242	0.0	10.379031014059818	11.551454034964527	49.40927703388853	20.51540462280204	-1.147045901317085
5.010706638115632	0.0	7.730900164304669	5.689410911837727	15.098442635805077	32.335689044834545	13.041354560663736	21.63218169779019	15.430398225090295	29.18390142919707	25.955460523431118	51.08590612763596	0.0	5.344673344434329	-6.935007006163254	9.631179156612742	21.052922262955462	-15.303974377405664
5.024982155603141	0.0	47.99865834958441	19.298249749778247	15.565784021020173	13.359248150172997	37.06570548178399	5.829671851889743	13.96721054856074	39.056710297213904	28.508327848625672	25.656401902275395	0.0	-33.993097436642294	-44.59839122328501	-38.03511112067642	-37.44675662596441	2.632159912959559
5.03925767309065	0.0	-28.634040188643652	-24.833847805052464	-16.639721434294795	-11.017980564907992	-25.298662049481745	-0.31403001864989527	-20.306835359660173	-21.33293996376639	-30.73520805186474	-48.8463802430803	0.0	20.66188453464052	61.90743978154575	39.872912416898245	110.74504064882225	24.159887820022007
5.053533190578159	0.0	39.789069473701275	35.262443622436244	17.831266015579878	10.976588381414494	4.595692519043884	2.515499386246854	6.940924839956414	12.852713407809867	14.122649744323112	3.2901251660974293	0.0	9.932859984299986	-4.796143137643717	17.800877350592973	25.996806314968218	54.95383823676267
5.067808708065668	0.0	38.02908900399055	10.412923058496588	6.248430600808837	2.9575996279057537	14.067365672180301	12.822195006443046	11.949076179176325	-5.071153773968082	-9.32224119543441	17.673063570444555	0.0	2.7305529074187653	-8.497272634152667	0.48750126077524614	19.993773177090326	1.4938811967610957
5.082084225553177	0.0	1.698555222508259	-0.4393276900216768	10.984553092795137	-13.538660840675336	-15.73404122476094	8.701956565528132	-5.541292488013454	-17.54723976249232	-7.055094411888524	-23.95810214688437	0.0	-46.924249989626865	-49.89681394283957	-28.81580492647523	27.899794596294903	-38.68275085438603
5.0963597430406855	0.0	-13.848601446673456	16.30109733306284	-10.347845963866195	-3.2200257744744993	10.413658274946359	-13.628183290301612	-14.949751671037571	7.209772207059336	1.7683994733707582	-24.980054532887866	0.0	-33.840952119465946	-29.02727836712437	-37.169805805809894	-23.134612656521092	-36.350573043938326
5.110635260528195	0.0	2.4223546155871594	0.8130793814804592	10.912023818508688	12.735465093944889	14.435656168481115	-0.27774423621183797	0.6440315560715693	24.85138017039523	10.347594263555415	6.826980075785416	0.0	-10.215674671414368	51.00104693418684	-5.786874497095113	22.75884300024694	-7.726888001235717
5.124910778015703	0.0	-29.06923862316616	-21.641776786274978	-7.054042783010076	-18.02959678338392	-23.49717286116329	-8.21405836424772	-18.0299491770693	11.77986782079978	-17.336389697889473	-53.52042833846541	0.0	9.63693244687356	31.038962273855006	54.03550769881079	53.541677990212385	16.060435976868327
5.139186295503213	0.0	19.560812248911084	16.093158145772296	9.003843541195511	2.8925555483831835	8.154536433931574	-2.9584087608193923	14.672402727914005	25.69210787745348	44.745215141025845	5.143030677385797	0.0	-29.072805045654206	-42.35378392499442	-28.688007944761445	-24.721438127301333	-26.998369055306416
5.153461812990721	0.0	16.13709888721801	4.297153658368107	14.252130251381017	0.7351673367742296	6.955316826473304	40.67077604000581	11.293628719054166	8.34527970952077	32.95215640974061	-4.873717235137147	0.0	0.8337105229475994	-10.306732683778435	-29.66068881722386	69.76849833709376	36.28737823447836
5.16773733047823	0.0	84.06041766274463	11.615948273697231	22.517919627087984	10.756518188433	21.388160769198176	15.32975394365006	19.926814166370576	12.860850455826144	29.30778703097688	1.680656538450652	0.0	36.707524413753234	53.7226772578862	17.1116042784911	46.604889862731895	16.136406094905535
5.18201284796574	0.0	21.412610924034624	11.715313209795857	10.021628577568755	15.940653643119703	10.803653667321548	29.958340157967932	7.71083418069882	10.133181265213665	7.616474962221413	21.74456243515347	0.0	16.402869506073266	10.603150913339496	11.43999129485414	101.86858088939795	15.991946510151118
5.196288365453248	0.0	-2.5112123693543835	-2.497373583153445	10.235830291555354	17.878108278031917	16.79021137915342	13.865402622638442	14.584398221235572	-15.839090200756576	2.312686107366977	-13.535500914213667	0.0	-52.157375468276996	-41.127606392273776	-21.829945097912475	7.728604370036146	-21.012917670203098
5.2105638829407575	0.0	13.88088904307992	20.986925535592363	13.972257862321298	2.0111455080579974	12.41903051724076	3.9145416196163256	0.09561050737521709	0.8839269861372386	-9.042609174850378	-10.23613348391423	0.0	20.932353989677203	26.600200708798873	32.38583570635891	41.3429374795786	0.8113856213229146
5.224839400428266	0.0	-37.43664734057766	-26.634731464379435	-23.434995623012853	-11.03949482575887	-11.439093556923057	-39.52293429626094	-0.8828981794051556	-14.025614266120128	-13.31430006095331	-63.079119423864654	0.0	2.7270573364311255	12.224645351915493	-0.24192411567917052	26.956344049558716	0.9142627019051726
5.239114917915775	0.0	-23.722801160827856	0.31865823560730877	-5.686607900959727	-7.221339890212412	-21.65577385498924	4.977647100873441	-14.322388137495723	-25.40322548460224	-20.326454999941827	-11.014485727549438	0.0	-9.422822256334069	21.42019774534254	11.156538310919201	-9.240587525596366	-10.668953956902532
5.253390435403284	0.0	23.81790207282163	13.29568784578714	9.728649531941247	11.247719403170882	19.100710412786047	39.651982547053755	4.954357736244903	9.199153824775998	50.217347781054286	5.015356870069105	0.0	-3.6809548437929425	34.020001741542394	13.812568732352663	28.100925939779817	1.8902528399550027
5.267665952890793	0.0	4.731968082171444	28.620456050504796	15.898846574898645	18.203367238460995	-0.17358079874465937	8.902701674701103	12.9063914853018	79.22212698830013	29.932726568190294	26.074102275470885	0.0	19.637217436334332	40.306721991694964	30.309657086058035	69.1530931133866	30.616040544017352
5.281941470378301	0.0	-2.2320483498069295	16.128097912419186	10.514391730045544	29.634482381678417	-18.26220798278361	-2.5323044066197133	-9.42829879868382	-0.7675605083651362	7.503178154524804	-21.19429346144648	0.0	15.86693553362384	15.039496840711278	-13.6971723968977	39.656805976644186	1.1297282099819934
5.296216987865811	0.0	9.312554350679886	2.603970424356611	7.002912653156133	5.0556410751035825	-8.561502295462736	27.730805707398908	-3.566953722351535	5.286587885981198	0.521109406160428	-23.60144274567152	0.0	33.00071741586824	23.51481276681179	25.26855542533579	30.202092199750176	16.677194760859766
5.310492505353319	0.0	29.134587170458826	19.62275255085353	19.496706981294405	52.990597788082255	62.679660144022506	36.69065896624588	29.026336374816974	27.970269527224456	10.916656747128501	91.57649339139654	0.0	36.96157423313714	0.7033710005164334	110.7037865727003	17.449584241384397	45.0776471532626
5.3247680228408285	0.0	-9.943465022734213	-1.0890527974229085	7.10787679974798	-1.440570706116996	-7.742215022974609	-5.085138914318164	3.3536078172778487	0.5900746305163731	12.288370924616567	-18.843800462727767	0.0	17.5459531581727	27.4740400796552	-21.97979715445008	5.950402111469109	7.634018404465279
5.339043540328338	0.0	8.087836017068408	5.912444636240052	8.847429746001673	6.51739341885426	13.039137127585306	30.804873533240578	22.532631365593012	28.125226695435128	22.292614056887714	43.06797047634459	0.0	14.389701840274864	-17.78752605661121	-10.919650940885099	6.947358514393504	-2.7660146227186946
5.353319057815846	0.0	-79.21132327487868	-37.51669237851906	-34.9215529917563	-29.67315678655362	-26.184627723031124	-33.717382734703804	-43.03361775676503	-27.348182930471072	-61.38998209625521	-42.9069017019673	0.0	-1.6766034872903968	-11.854603655846683	-25.471226879468162	-4.647777439472394	-19.237296539171304
5.367594575303356	0.0	-38.25636282060715	-22.532202529575354	-17.81774335534466	-0.3508441355809902	-18.745260554820426	-21.7748956621268	-15.196270301928488	-22.387136807276907	-30.197296514956324	-6.798126686785516	0.0	2.0075674029001633	91.70395818987835	-13.277123567326553	21.180686531749384	3.5515842730679608
5.381870092790864	0.0	8.24870567630307	19.321842688863665	34.35127860052852	9.444239902024075	5.4001505781930526	8.53898529386269	20.001416584697242	34.506270970271984	28.997929613895504	-11.444676535099255	0.0	2.336794307631002	29.100249381286375	9.756511183935991	33.93606285160576	55.39372294674213
5.396145610278373	0.0	17.299439425876642	22.271615643122637	10.554497066038444	10.078078770451603	12.278771492365165	53.17317337308698	10.21229114613086	2.7259961371565695	5.681769974149066	18.55428618018717	0.0	75.29767512885019	57.31148717448611	10.834147183403148	23.052112026623377	79.80530350397935
5.410421127765882	0.0	20.20447889652815	25.992957329713647	16.848679786167093	27.92605487005621	7.7319797206526175	26.885185584093144	17.11352029184165	8.372591971447733	16.957760484477294	21.039242346055705	0.0	64.36307818638979	19.404245461180864	44.62642446434493	65.29753219872093	19.823318407436627
5.424696645253391	0.0	4.272575165380654	18.101295747931477	7.8147651144148425	27.123282077674983	29.194107762703442	19.84930821364366	1.955094260193235	13.281198371630092	21.450360520373422	3.095666112062232	0.0	36.29721553261487	22.432557774313093	41.34446017060576	28.049176368559284	18.21952413445278
5.4389721627409	0.0	-10.991229126209207	4.602301378686699	-10.09992470199256	11.870360663079296	9.125333676315197	-9.7387294933561	1.8763462863139893	7.534096815465754	-1.9580042540541087	-27.111262890449964	0.0	27.333912530748048	38.26967298606866	3.079137342189601	24.094868565938317	4.7002041884973265
5.453247680228409	0.0	-8.593802509024792	-3.525611719762171	-7.236802579040272	-4.111036460367418	15.354236651830277	5.083573480718908	11.831449715033786	12.173830970554654	0.5842630135329165	30.61179787141791	0.0	-36.3642623919679	62.73707631236419	-45.99896948980555	-26.902737866428808	-4.391340270363211
5.467523197715917	0.0	-8.456779808777819	11.832829269555047	-2.213555028471804	-13.586260005353255	6.587438976699224	-2.929775479630618	28.026105119171213	-25.61782674016245	8.25212416215713	7.257858861565944	0.0	14.785513961602373	-34.953161770992004	-29.177168685080385	-45.25184469392479	-46.90709760236618
5.481798715203427	0.0	-29.698561486982634	-24.605463600892257	-17.514471447322723	-9.932402147947132	-41.380701214907866	-19.8857492297229	-40.00970582018374	-42.94035673841392	-41.7714469675573	-38.00738108155821	0.0	38.21597738611018	-25.63508042186264	-40.94347645206775	-42.896136679233095	-48.78994148246045
5.496074232690936	0.0	38.08287138780496	29.759938085333207	57.00284961804483	18.026486758260326	9.759451020397748	11.858812551969429	13.000229865550097	55.556672675279984	25.101941246893613	-6.6999203781961985	0.0	13.526723873361972	-2.30321892039661	21.479879322620125	7.576142821916929	18.11570091293733
5.510349750178444	0.0	44.496457609952344	31.717940458366883	5.860449589294087	24.9536821901829	-0.26377096319770127	14.990908237682822	8.648310822754956	23.295873993180344	3.244810584162121	10.49371990401413	0.0	-53.88154367365789	-42.30888378703223	-44.51969952494389	-4.9102975561174205	-37.909983481511475
5.524625267665954	0.0	49.9092728271965	-10.364297431019521	-5.732403485734034	12.85491053069063	-9.170722441687607	-14.268675893148504	48.21121467271926	0.7484528538535126	36.45778725381392	-25.929047843203673	0.0	49.804719158388444	26.8444143913836	7.586507224129197	17.721308404895133	64.71437556527141
5.538900785153462	0.0	-13.329527740989588	-9.247034513600118	-20.72515635521699	-34.42068570979898	-20.618248670185118	4.008516476919797	-8.427473343137327	-14.585372478231804	0.9083156122702375	-42.818648978102374	0.0	-12.90714969830895	-13.831555644086443	-14.05937868561919	-14.901514057728122	-2.141773752554849
5.5531763026409715	0.0	-32.481019559166086	-4.884422895928805	-8.03984809746745	-5.9393099196749235	-9.810371055854075	-10.712554980439322	23.686266695412694	-21.924153264292215	-6.6643705212719855	-47.65626789847056	0.0	108.15685337704478	-7.380899551519109	-18.530978839264126	-4.523282855362124	9.575204302427649
5.56745182012848	0.0	11.744821874596063	13.081310786457424	26.245625593603425	-6.534705778886902	-13.796771651781222	-5.621697030925033	10.065666894775667	34.673332481389934	3.0630202763678636	-20.107021681416946	0.0	-32.56200533504263	-17.248107067354464	-24.67846059150032	-14.965755256740783	-3.384737217740726
5.581727337615989	0.0	-11.45391900656088	-18.747885395763685	-7.990904634651863	-25.00520443225076	-42.862945747554186	-23.37844002995573	-18.535573500542558	-31.505596726813256	-52.856072466130286	-74.9700552303819	0.0	-33.98748221287999	1.6839404261962971	7.563305365462065	-43.97672837151389	-51.30095031407608
5.596002855103498	0.0	53.58087707076048	11.949241820360928	1.1752509817605066	2.4654121664476163	8.19714059148246	1.4726091463645528	-4.242363846936808	-13.9962282572036	19.569843193964292	8.24851239669024	0.0	52.05925296284294	60.60051107204993	4.525736428479084	41.19093731826196	14.432036872381309
5.610278372591007	0.0	25.13906335149501	-5.092750652735278	34.24581742556724	9.423813453544433	16.933322933762536	6.779646700828151	14.508800748572117	0.554210034812755	29.507380496328167	3.6405211305196308	0.0	42.28642750522028	-25.07063993808314	-50.483989800366466	-40.32449889644808	-35.93168094031325
5.6245538900785155	0.0	32.08953734926271	15.109192002266832	16.174361611267244	60.19172297431526	7.234868964603909	15.825812284121792	15.251944404567286	6.73923550739339	9.229849922607084	-0.7082442307169947	0.0	-8.024663600195742	-23.495874281537333	-6.78385910569096	8.735554284281793	-21.931678642564783
5.638829407566025	0.0	14.754867555060272	12.023799983439137	11.072096472209186	3.551864092614334	10.369981068742947	28.590939431559224	32.64471431258208	33.6807423624956	19.917259692572806	18.30712975224442	0.0	-43.05994051493491	1.5782591031308855	-47.80613366301389	-36.352253927959566	-29.83817801256042
5.653104925053534	0.0	-35.2428873559995	-22.85324262183191	-5.299901155510396	-15.079278932570947	-13.714036359565213	-26.148807603196474	-16.83793363212447	-15.812646626557548	-10.600203522369158	-7.039444475784704	0.0	19.42712840121327	5.175041042144974	66.75429229522157	21.90589782637483	79.49452715962042
5.667380442541043	0.0	-8.539148926606455	-0.8636632579805347	-13.334525420352117	-14.959321383318844	-23.109425479297226	0.8781636656838583	-13.401164827070136	-24.582014522137673	-4.280664653443126	-29.56967427663808	0.0	-36.893451384444894	-37.65432993101646	-47.93777565743345	-34.24185523575734	-3.952852405469371
5.681655960028552	0.0	-16.974586224187494	29.157841636728723	-14.005945469591813	-9.528944829267662	-5.913654422266503	5.046791711590385	-9.64455339027514	-22.69288427767923	7.428611118266838	0.10606659596169986	0.0	-0.35655373184003547	9.88013776474121	-25.790862434759077	-26.16039827189331	-30.587048583201874
5.69593147751606	0.0	8.674706937654424	-12.620690084942527	-15.049633417979033	-6.513059828511183	-20.002866703069436	-12.568325431697703	15.560271922155547	-18.134417883173136	-29.945931260335495	-18.362829286773106	0.0	-8.824827730898871	-48.078956649451754	-10.182769411959072	-50.46702213513979	-48.38238838302438
5.71020699500357	0.0	-8.535930653031222	-9.448360489740304	-12.778898061289409	-13.809265827443395	-4.547392573544433	-3.9428809679605368	21.172248797907535	-19.594202378693574	-15.929430945349031	-14.341381357229773	0.0	-25.699688785154912	-11.511693368517653	-33.5476874905885	-11.099539364338222	-13.760817654283445
5.724482512491078	0.0	1.034394840281178	14.136776982855757	13.970540343997124	8.714723933206098	6.719056913260269	5.513746300624182	32.0806932315207	-3.886651639456441	-1.3669704344809253	25.13497600712001	0.0	17.305271532017056	-25.861068835549517	-5.5623235106975555	-15.159086969222415	3.600581107032563
5.738758029978587	0.0	-16.5582308535795	-5.009765026767942	-9.213789368879112	36.57760954298924	-11.696290439919984	5.601964122743962	-7.713162376535433	-6.713275972806741	5.370206149703681	14.800025619571029	0.0	-1.9681433167357125	-1.2827031578632926	2.9294782716699803	8.683037306351018	-0.879044513016952
5.753033547466096	0.0	13.53264302651373	3.415075385497336	17.8385129976318	18.891176309608188	1.3942588381178878	-0.2057083032943538	12.112483112119264	4.9019900623150034	11.360427212462547	-23.028187889691747	0.0	-28.113972846741746	-48.38041357225227	-50.439709580458675	-36.35941161599227	-50.62318896257394
5.767309064953605	0.0	11.496805882144095	3.293003214705772	0.4409567236940783	9.910118808887434	5.860408913684661	-1.6674665287699904	-11.181015774375782	10.197617225783889	22.910029524982946	55.64148724960379	0.0	72.6201123267611	20.593730901919944	5.582291636442792	43.03368327943309	-5.406472725781525
5.781584582441114	0.0	-28.487669798936587	-3.1394475589418	-8.362697283505662	-28.891452361255503	-11.116682387344552	41.27230021253969	-4.870113529362476	14.876318395955192	-0.010921896165285648	-11.867144064755218	0.0	-6.946969315833244	1.5887002261143601	-1.1395881668113337	58.05071006587723	-17.52140446860935
5.795860099928623	0.0	6.394904105231733	28.26455125030303	-1.0079380592796994	-0.31531759050439767	-14.620684970929306	12.311771657131814	15.76375828341174	6.155821003392773	3.295949928700001	-25.158851533024734	0.0	-46.57002886305605	-46.72154872706391	-37.753555638646475	47.71133931781153	-32.65526139620987
5.810135617416132	0.0	21.11036557766608	51.03192739303742	24.244375733092692	21.604384614333863	3.8410905751903157	45.33446276831659	26.179796587957366	19.988373509939613	24.885620417278012	29.704974952785268	0.0	5.388889922798279	4.31692591736286	1.5247038301175315	65.62810663300442	-18.806836079293625
5.824411134903641	0.0	0.13399931789970398	9.111376095906952	3.1796807494324364	-7.377221405976507	-9.92615817680918	-0.507510433430748	4.183875006152794	-15.485648862926437	-29.540926911686324	-24.657126562707713	0.0	27.342045656890363	19.754712486845097	27.006448705353193	36.77454817447046	15.549321745585225
5.83868665239115	0.0	-30.347826902086563	-18.524052455259078	-24.033954419174226	23.71409946060559	4.0090372700649874	-2.47472805446143	21.15822917749454	-21.656588184805965	-48.48710597373296	-49.37959663158872	0.0	0.03489721804006337	20.59909164142109	17.995352455729737	17.73020420093716	-21.822234304615197
5.8529621698786585	0.0	45.86773394505531	8.188224775297531	-9.49548544784227	-0.8463517348363083	25.88509617749462	11.70210829575306	3.7231264951183185	21.593313237805663	7.465611108622654	1.1300991321629554	0.0	36.20095592773751	40.477095725193976	8.527968455328173	-8.15248009163668	-14.142068087831943
5.867237687366168	0.0	-2.0579054773793755	8.480524559029632	4.8233155652814235	16.854894418874856	8.733761189980019	-8.295083647271131	13.461213068894155	112.32443401152511	14.821353451443574	-11.297168620589076	0.0	-53.4564215890149	-9.523147124181136	-37.98857708077881	-31.776705683677523	-58.97269014688679
5.881513204853676	0.0	41.9706899103417	10.512518024989387	12.805515213803218	22.223688866033946	10.289305578501176	12.61843068557301	16.507783089542613	3.092055532321806	15.098556185625885	-20.817682649576863	0.0	-16.40415660407027	-1.6500374560700504	8.117870518992946	28.28180349110861	-24.539803268985395
5.895788722341186	0.0	-109.86059403133501	-52.407590841563795	-72.90449600724101	-47.023143613457286	-76.67554705499364	-79.73042112445572	-80.25362865681052	-89.19631269135623	-112.31844559528265	-122.3932710267948	0.0	39.062745916750565	-0.7725690038851213	-11.234985322437783	24.913001423832924	-4.183641878624602
5.910064239828694	0.0	-46.19217735885341	-13.962935538781911	-14.671956778427328	-7.944775791601463	21.63772439315112	8.968678382819064	-29.258531189572892	-2.305827084566887	-24.924685284449797	-45.92340229425524	0.0	14.15673850425398	5.0727662201430785	1.3550362598540244	26.724983818999803	-7.0245257651414175
5.924339757316203	0.0	-14.689459781507127	-24.49396426072426	-31.554602428991476	-21.630288304173696	-35.526614789531365	-47.05216246279482	-36.140859972884655	-28.592204811920205	-26.068435542725044	-30.106694213191126	0.0	-6.736597965623376	-19.308189085010135	0.8472947645365827	15.743681655774724	15.980153319869563
5.938615274803713	0.0	37.0439213541071	18.86452289971383	15.45424143703304	25.390408141819865	1.3537613780031919	5.022446490710894	-4.803523191462195	-7.353163092667207	-17.487569711668403	-6.748523486200457	0.0	10.986469526878786	41.557230088366055	16.523912880620678	11.635343454782046	10.517863375799571
5.952890792291221	0.0	45.14130835761813	33.91484624879968	48.216244916835514	8.712980046921919	29.096403331089736	-1.608901369241122	10.286007316885	11.270589697009493	24.43761456247884	-2.001961860687179	0.0	-131.3427085202333	-134.63456381765465	-182.33099017317736	-141.41268654511188	-142.88334242557372
5.96716630977873	0.0	-41.92076043474918	-15.194558555709037	6.901359728451378	-22.036253541703427	-16.437801444448468	-12.084278566475584	-4.047605162788471	-19.582902456185256	-28.5354626536324	-21.69742719059205	0.0	3.7729612579163643	25.889416923005214	-3.4503419144734577	90.67434919416773	-2.723838158631039
5.981441827266239	0.0	19.518968052754428	-4.828654413344771	52.82566089107629	10.04458271725606	-7.924244942735488	3.232065901989687	15.245959915048097	-1.0732818455126942	31.252017586372435	6.09418884213786	0.0	37.577191370282506	2.5695620521859412	-11.13758704030562	2.1660407770158274	-3.366653600437474
5.995717344753748	0.0	-10.359446237805031	-7.79931054137666	-5.710281456934323	-20.57955988464757	-2.3775746091306136	-18.1506569940067	16.927977831048917	-6.184908036599623	-13.449716848121586	-47.11196705162109	0.0	2.2051774807712916	-40.41366333622201	-8.437462115549602	-23.401880798558356	-57.559339467774734
6.009992862241257	0.0	-41.06797592236847	-15.102764678062492	-33.602836958185534	-34.54411076795519	-19.189605902918444	-31.35643439602178	-29.3983136136589	-34.21853672827306	-32.1616791253119	-52.404394239741265	0.0	-4.140845251486101	0.31451932285713174	-26.44588681476667	6.404717104299399	8.334475100566419
6.024268379728766	0.0	-59.411940017425565	5.956244813020583	-30.649074552565178	-42.79904539938599	-30.6812380465332	-34.46609657988841	-26.1876416317039	-25.633041463828135	-52.64336183775981	34.06919324746412	0.0	4.84032981576034	31.519591406103743	5.339946510611505	-1.4733189783521408	4.26664561431696
6.038543897216274	0.0	-0.6243152192272022	14.839283097684666	5.285061983937557	-6.86792501986802	-1.9987866967022303	13.422777136463923	12.140684079441007	28.544703567470975	-14.564468391947724	70.1657254789302	0.0	-12.133507280526977	-27.319339622024664	8.839907425620815	61.93309850853073	-3.717736883878406
6.052819414703784	0.0	54.24249818834739	3.927786057011629	16.755996474511473	37.985342199546906	8.472382759794515	4.744667157427122	20.387058594179603	17.87653816113906	10.841013800945698	47.387758396354194	0.0	16.382729127293832	46.089889786566594	9.247023052119816	15.03464588081563	34.228825918873774
6.067094932191292	0.0	-10.337966930909783	9.242157986480535	6.115552672429973	0.994195949301162	25.620312452890687	-8.711319630534948	4.943520897832394	-19.166919282223983	-30.44402483897237	8.190022890602897	0.0	13.425930701554782	-5.175210345460997	40.39950945619828	-9.88170263897881	-16.821135958209968
6.0813704496788015	0.0	-77.4431448558968	-51.563618002547	-35.2383772327214	-56.74588988446339	-55.82781609494252	-54.88421120132664	-55.271091062803464	-50.607309329985675	-74.70823455753155	-79.54959942843071	0.0	20.94115788847225	-7.391568909448284	31.441434527396044	-7.762561085591515	10.815918158326944
6.095645967166311	0.0	-135.24180030454738	-61.1319334318676	-44.140771411733624	-73.13843586247691	-94.41338271783073	-85.93047076751677	-46.67729892608399	-88.93509107188173	-115.94647977256395	-138.2943252037884	0.0	2.9682559112566804	16.189489377580003	16.063634267761667	10.435534427503566	28.30518188429024
6.109921484653819	0.0	9.471404421606408	-10.28521760568234	1.2983197627956784	-4.998718977768764	50.51754909023215	-8.65475567527848	-8.942012300827606	18.82752665072634	-1.171933812212173	0.021753977069747805	0.0	-54.16785055076529	-109.30070175117795	-94.47304569494794	-58.45483060193938	-94.50656768887139
6.124197002141329	0.0	-54.56894932609063	-29.4778126294448	-21.853796938068218	-30.10721546411084	-20.09576182602099	-24.035136114351452	-28.372005033176247	-45.52019977322418	-49.54634553291487	-34.900531054522105	0.0	-18.696463810633027	-37.557720623079824	-33.6772692471444	-10.668244250330151	-50.94413731372101
6.138472519628837	0.0	-45.09448925098357	-21.619339382940243	-28.177209045604556	-30.222566844835395	-36.30128847537799	-38.47306029720414	-36.613125239333456	-38.25052401463972	-32.87423521054191	-77.61892881748281	0.0	-6.2593856164158534	-15.48748374166902	-23.758555066256644	23.702624393032938	-8.963358478730166
6.152748037116346	0.0	-1.9742028978576869	12.602729258583667	21.75739846314104	19.261381878463133	3.468004126959642	-5.715736615815163	13.511477109748743	10.438860903041276	34.16334097408807	-21.729958318037802	0.0	4.3132205764226415	20.27459606298892	-1.950775593940849	10.376451739875002	-11.135886050094031
6.167023554603855	0.0	-19.42393436494046	7.591157751313115	20.044458003297898	-19.566438157769056	-16.812880910909982	-7.617998205978614	-17.552810597314945	18.91579191226649	0.5429941775425023	-37.38589750182155	0.0	-46.67500291974071	-13.365894328592871	-23.273966762875663	-1.201387915992977	-31.284651674341525
6.181299072091364	0.0	62.80795213637718	-24.935781148054257	-19.799467352365475	-15.889858400615948	-18.474810127332265	-24.846877917180827	-6.1722269137631045	-28.209218258715048	-0.2055230630293171	-47.26505721144454	0.0	4.595367344207912	100.88713470027128	24.918619649670827	47.62641568982396	3.2030928645331525
6.1955745895788725	0.0	0.8137186547022178	2.195898547237061	14.43136138147239	-3.6823797402339364	0.7261387748370288	3.456008243805486	9.12382347195036	15.905543752061684	37.041527223959775	-11.253445634528655	0.0	-9.655779786755678	31.89767782631628	0.2673680140446804	11.594271884867592	10.692476869580869
6.209850107066382	0.0	-33.62581855083351	-14.483080744884026	-17.28991950256272	5.182809395144448	-22.661414632808416	-25.472808556987662	-29.95040224441975	-8.807643177153093	-20.927156245191327	74.08072800286206	0.0	21.168523065624242	-1.0203319593289728	-3.200955530588414	45.41951803623825	-22.24227323114986
6.22412562455389	0.0	-17.010459618238503	0.2235536312201546	-6.020489875315715	-1.270309220897994	1.3703376679994117	-14.643806379691265	34.143320672683046	-8.45334372153023	-19.42734773340857	-34.46389718602799	0.0	-27.034791456626106	-35.24842352752397	-59.40379440714355	5.733195907619831	-47.51914843192381
6.2384011420414	0.0	42.297977965056	2.3844010423745368	1.9872796087215407	2.6126233456724686	40.11103616529668	1.0453986031386	5.645447645040428	-5.7361446842485195	-8.727454698771883	-28.0807119042328	0.0	-10.163829125631493	-31.47974116058289	-2.1140717703403125	-10.520629101466646	-48.47387990362244
6.252676659528909	0.0	33.122181174563785	-9.352718435886095	-3.226164226996222	19.825623818333415	4.722668016456343	-4.170352975129096	1.6740960034742647	3.4989382165298566	-18.115413275351482	-28.28235433514917	0.0	27.770827417413642	17.800643879421223	8.74337623352994	30.06031781149066	35.56320090957174
6.266952177016417	0.0	4.792599176182208	-10.002483223732774	-4.926265241343717	-13.150256911748738	-5.304380666812847	5.0804403496691695	-4.55962970626397	0.17222680445062735	0.06043015490671059	-10.467071908327389	0.0	7.305056439297932	-10.72154939089575	-27.485557927234094	100.13096625212559	-7.6786245335009715
6.281227694503927	0.0	0.3708603767081732	8.510497898035618	14.666553906067943	43.51309875125888	3.4819940877341824	-1.7961804583937677	28.125583728201953	15.750934960614881	10.869912177704299	-14.518875362422525	0.0	-29.642453701439557	-40.561239574226974	-18.13042093676857	-7.535201043539527	-28.835089449329136
6.295503211991435	0.0	12.103532065751809	20.06379849874045	15.09704253698231	-4.714620748346469	-10.906181949845976	4.325179050433076	5.759551443569239	-13.167735538654284	5.955979772821654	-1.519038211719458	0.0	-63.5972602791554	-54.30635843506244	-58.448334029154324	-60.081698576527195	-31.173898857718655
6.3097787294789445	0.0	3.075361447870065	22.60371204061626	22.89273600741672	3.654846935259843	8.586308683567639	-5.395912622746578	-4.910996760715017	-12.31610292826532	50.263766439550444	-17.60463498330056	0.0	9.480331403663111	-1.5527155021970365	-18.60409069933034	-13.015092685779486	-10.679130882902106
6.324054246966453	0.0	20.339711224498668	3.3856334151647456	11.089580498894158	-3.7627501945771824	1.7193949689159949	6.269120685301657	19.6362768299284	-4.733225762029172	28.180087304892055	-7.974765285820508	0.0	27.28538498617045	52.1454355248189	-24.708545625749558	24.247086342162532	2.7367837876778807
6.338329764453962	0.0	1.961294638343139	17.542719860749987	-12.287691076658552	-7.345048533974736	-12.354623818704805	-0.7553448972043086	18.89322008863671	-10.813196049632259	-25.444686192828478	54.460972295690624	0.0	63.107876598404424	6.737066310735637	1.4562084713386458	43.98573290145271	10.173294246794889
6.352605281941471	0.0	13.571054338935694	20.82662036878692	5.581225434561196	2.3521020404558737	2.689702274120482	12.442312626537287	7.04788967406215	2.440746390922841	7.960199611934026	-0.07964579660674113	0.0	-5.047666472264989	39.72210367238144	-7.208818772844322	58.32062434707837	-1.6971779600487882
6.36688079942898	0.0	24.991920598540027	6.7970141844265495	-13.294169190385043	-5.121040028332919	-2.2751063314070223	0.3961535363981774	0.49732177026337	-10.918625710611721	-1.689216477693532	-16.87915092254766	0.0	-4.772205691434807	13.272915343860632	36.53950311865439	-1.0073600587150502	-0.492310117360563
6.381156316916488	0.0	-19.30735099029613	-19.833291294632232	-13.846141568790758	6.703019369796063	0.7325926347566847	-14.693648405845163	-17.323945344849047	49.78438082119477	-33.39876890756204	-36.014887841474625	0.0	-12.141791871542207	-2.0766422177102983	-6.717418440415596	25.496519510336032	-2.8239447882388484
6.395431834403998	0.0	25.344539860762122	21.14273810386266	2.815122729793614	35.77777602437399	10.22536713618216	21.33473829350521	16.769044284581835	8.613295657979345	27.69869023537632	17.318662434615455	0.0	1.454290232150274	-3.839162285266734	13.875534806498973	22.202137433806033	4.7833333290897135
6.409707351891507	0.0	-0.3048952804589521	7.638967538997915	5.580737203679841	3.4629233871996177	0.4264957466638038	8.28458421467607	9.659069039840544	45.949743335438924	-0.1740089907339078	1.9832609581874923	0.0	10.017667795322115	-18.27995685762046	-16.269975946080372	2.0209759123319357	-1.9384639446050733
6.4239828693790155	0.0	19.052961683516124	5.038085143349554	26.198560996161714	9.629623997500566	17.758331306955352	25.62290838981144	33.90918408070204	19.16756908980922	44.08222322794424	1.6005693860770291	0.0	-44.917553675570325	-32.189022036041386	-58.298577999984744	-48.64440206279412	-66.54948130683098
6.438258386866525	0.0	38.316628766404754	20.426008639583017	10.07523092583815	28.862491973634633	4.105106435157357	-0.4210262607541705	18.674032975855734	2.410921546722387	5.858471695550054	6.373687366180507	0.0	-50.460306519984925	-91.79095440000172	-55.63842682647194	-59.90811220910742	-114.09406813978589
6.452533904354033	0.0	-10.735220847653684	-6.425472152091638	21.99886684665157	-0.37289061271669666	-1.5246117052033203	10.33484763360976	-8.237338650818506	-16.81106061639787	-14.435995756591502	-5.441029656462168	0.0	43.20611190004868	13.550532047029119	22.843512923446802	16.891088378782705	17.337768605141953
6.466809421841543	0.0	5.462611877776537	-7.360131651493892	-3.351804458414275	15.08808336273943	5.391527124942312	13.106927482051738	3.6603628201331615	1.8086562855484252	1.804788524441464	24.095597739508666	0.0	3.907048857481593	0.03252242160287651	92.17230914774242	28.297662773135634	9.333955306032866
6.481084939329051	0.0	-53.18865842139766	-32.28406159947577	-34.029417610669476	-10.19572391906208	-37.13024672152656	-18.764778482396206	-14.72864854333022	-27.230142000706053	-52.16241052565428	-80.09656637280213	0.0	-33.314941580072706	-17.73047038679539	-51.49625365428213	26.667821065548733	-40.79949683067362
6.49536045681656	0.0	7.616385841490546	22.27366842425497	28.338585898374298	13.729878136630044	2.3985965235364146	13.017081110276754	-7.293377218461139	10.344248980398156	8.899223376693241	35.90484561335439	0.0	-21.738375858522772	-45.31324242590793	-52.35170284663161	-26.023704544589645	-60.449486592087574
6.509635974304069	0.0	16.6732191179694	4.409828263195192	-5.403725416662283	-10.648388274328607	-2.2523767926881675	14.20659811857652	-13.787594640551344	-6.652636286911719	-13.48412520649241	-7.592100456957039	0.0	-57.764546256864925	11.3492996623509	-56.89480883674269	-32.6290439856859	-38.93613017381692
6.523911491791578	0.0	-4.920699381281326	-1.376759789806227	-13.81873707950302	-6.3369133498015655	-18.178280323077686	-11.526696874081992	45.88917607091931	-14.571114668089914	-8.019026547776992	-39.0101189551694	0.0	-25.784974541229268	7.602459465775605	-41.40875309814929	3.381736447801728	-24.0155766865382
6.538187009279087	0.0	-7.495948017200501	-3.8022312344076217	-14.489286804875134	26.30519430239825	0.41272538106762735	-16.633592994437905	-0.4679123000878384	-5.119074620162899	9.591316767652005	-24.477299857029134	0.0	0.7318024623446635	-24.352395229495997	-1.1989875035421176	12.140393949614632	16.437984651486783
6.552462526766596	0.0	10.02498915622791	21.07759124592968	12.453478788189809	-2.964237819872304	34.97303732202237	10.269264894939319	32.66656327819743	15.183462825071542	13.342570478725392	-0.5898243099426678	0.0	5.444702887940955	16.381927996554	0.715048928091944	94.02725671294047	12.782267255828414
6.566738044254105	0.0	7.186075041171447	2.6662598969733757	17.55621144352634	5.26571950793914	3.2202495461339176	22.818412298855403	-18.11463309401339	0.7688716410584787	6.659211352772853	-19.266712628763756	0.0	0.7857313422538081	-18.682046060932414	-25.878218537140757	36.628823217281386	-4.765349031222338
6.581013561741614	0.0	-7.4099261843612	3.001369246356109	-30.405669902161392	1.2064518069015004	-19.687943019567935	-20.273948361956226	-19.851703338033502	-2.5726237054960137	-35.92768618552282	-34.05585406546815	0.0	-33.58424293612872	-16.13313790357163	-35.24290582609525	-5.2360653740760466	-14.074045288250442
6.595289079229123	0.0	101.86588457225795	5.75507437411095	-22.983942971277504	16.866543552304293	13.334719713895636	4.724040798980629	-9.50265498300469	-23.493175718491987	-16.22843831181877	-7.067472819661215	0.0	3.6269003163845692	30.077613683007634	7.515978959328659	23.83464195118415	12.397036397211822
6.609564596716631	0.0	-5.134475096354952	-15.78423060765753	-24.685236254070087	-18.944951350337945	-16.980352772580837	-1.689614137305637	-19.821014968648548	15.86037606889388	-28.797919190016483	-7.3274442545090706	0.0	16.328234426468633	17.1984108349125	23.785470505302733	26.26039477017517	16.04222371573677
6.623840114204141	0.0	-20.70123967182181	6.064079291467114	7.882256756422273	-14.601860062250108	-25.80762987832574	-17.497315408300384	-8.6430295738333	-18.88510336961474	-17.061409078935636	-29.971602011318915	0.0	-12.90659511700319	4.161049014116499	8.610844800609947	43.78849391741704	16.762527998034848
6.638115631691649	0.0	-33.59431725910808	10.188518608897219	-11.319693036897984	20.26939607608243	-27.29357986741761	2.141630209462231	-16.599348977969598	-2.641166336066326	-34.9534449875021	-2.3226631843557652	0.0	21.892485226462256	-7.351895125198545	45.15577665370716	-17.226471238735297	10.446493235683423
6.6523911491791585	0.0	-11.837058671487766	2.031891471366057	-0.33176863024671227	29.963891745576614	6.384898457177428	8.3778215062249	-4.023818915847713	4.841808223752602	20.312182925815744	-17.449837330712892	0.0	-38.770126040615416	24.258048200553446	-22.9576631984164	-29.443812617911355	-42.117704355482736
6.666666666666667	0.0	32.300343895340845	21.537064938472703	2.247869987460161	3.647301388130831	6.460093223382149	7.155021479592528	14.435911823902378	4.234396950203444	47.01947812521229	-1.4373259925512152	0.0	-24.38423689471336	-18.92979082746338	-50.59979521012146	-2.4040705774570323	-14.352858856868519
6.680942184154176	0.0	-28.196646333307392	-50.88900940376077	-34.977052982331095	-32.679225423421144	-12.74942409494411	-41.2480513614588	-46.82801934367355	-68.99722836367712	-65.4117211979505	-92.05961697741594	0.0	-0.7066778090202854	-5.9179145671055595	10.330281197395218	3.358196663164521	-2.7855614150833987
6.695217701641685	0.0	-50.930926668589656	-44.21330821330656	-31.705017698003147	-34.82479865536369	-41.560951282601245	-26.711464297082387	-41.68791278558081	-39.38395937659763	-51.09539597684728	-71.2499261633739	0.0	-11.621177837737653	-8.455134820423307	-19.88449225644021	4.571307772435906	-2.510268873658745
6.709493219129194	0.0	10.196998425157073	17.628711069797355	13.870403280950192	22.45147198817752	62.45075363182846	9.35683450403514	21.492836600122388	30.200395111422523	9.350783265382537	-12.085260433714552	0.0	-24.186665967967695	14.556685073013085	-9.54836501466	34.841091817105124	-8.298249083120245
6.723768736616703	0.0	-52.52281466818406	-19.42634197577098	-11.24817994082942	-6.3980051577263035	-35.75764433864052	-20.869852070501185	-20.889171853990423	-27.08544307169807	-19.708569453378573	-32.06761090397206	0.0	22.36384232223012	29.785767875526414	20.052958165703384	-6.119055360302698	7.065817855497565
6.738044254104212	0.0	3.661808179261158	7.913562590001884	23.872146983469612	17.254015133217774	1.8605727291646654	16.915985643874905	24.371338394716858	5.3584866503386195	43.38574693547704	36.44164320186411	0.0	-11.971658864828393	-5.891077042315974	-10.102813650073584	-25.572271474776873	-27.946486273782376
6.752319771591721	0.0	2.2561241810491675	-9.194095780498357	13.311454293770884	8.42887719435	-5.737293167400842	-0.9943222935172653	13.004395161999149	2.938999679262512	2.475652895521609	-17.30505794830431	0.0	-3.9205173658479437	-18.098270493968943	27.111834640176017	19.368123527857172	2.725766888219053
6.76659528907923	0.0	11.821650753226557	-7.099813904636129	8.367703340779949	6.107522965141243	-3.308348732209934	-6.7820219152778485	-10.090104590222834	-18.423937730607364	26.68365090024501	-17.681187035900734	0.0	-12.011309342787602	25.793792798061386	29.616978432474255	23.054249224298918	-45.509643289907096
6.780870806566739	0.0	-56.82033076571539	-4.615741128319487	10.345399830981682	-20.632642482992892	-32.16328272896087	17.638560712296794	-11.626471590118209	-21.96662967467086	-30.498575410011153	-61.10982127152017	0.0	-39.538958689718605	-61.74333051776257	-83.15740009173513	-41.57329033952564	-63.40782188181074
6.795146324054247	0.0	11.022001429800488	40.663508285216935	32.69631986014295	-10.71174130259502	-8.153392539933122	8.782707794615943	3.563808721550438	-10.629800631543649	39.31156475529669	11.975112249250731	0.0	-13.699963828553916	34.43476641670417	-28.893002365552533	-1.1745268808984053	-41.47280955807453
6.809421841541757	0.0	-45.406557126970135	-7.025351197030599	4.46211000926151	-4.746500517993119	-10.06471955846575	17.11230110938944	-9.231849940034056	6.928201190067861	6.527576268974525	-26.00321110494453	0.0	9.1591316476594	31.838452122677666	33.46828410214732	18.33787331429979	2.5793933707913275
6.823697359029265	0.0	28.482261867397742	7.407410978993942	5.149103769580978	-12.925341237541005	9.604986625282788	-11.629339880172516	-17.925412747983664	15.3933351874287	-30.60419473528432	-32.53398665984454	0.0	-0.11862279759276204	-28.657316469541918	-12.289707885553614	83.06275396114475	-33.8593981793152
6.837972876516774	0.0	-31.470301533179732	-9.03104741047686	-0.6530278491215608	5.194452492296734	-3.2077864657232213	-22.795604113996028	-18.96237278251503	-22.629696059101757	-30.80813393981601	-17.20360374308305	0.0	-10.595506540796043	-2.059965527594103	-36.37446915816114	16.90976873490608	-27.294653827527362
6.852248394004283	0.0	26.510923160855462	20.873727800254073	1.2231236559832206	13.56188110828715	12.889569535437213	5.223149795484618	4.524002978324323	-1.3850258613597752	29.9626210184599	30.770051526881236	0.0	-52.83422957499087	-0.7350148221018067	-68.91240742277765	-52.46502790056775	-32.07744693721575
6.866523911491792	0.0	46.12984742704908	-7.231837879139109	38.226440223668156	16.717702400927227	-17.342610292071598	-1.0440453548592667	4.775464094389224	31.069819161410656	-10.753159571039493	-28.866483171141514	0.0	-4.639223072114892	-69.05793858103698	-20.14131875166446	-51.994927153635004	-5.327741457358868
6.8807994289793015	0.0	-17.894755982857735	-17.06973032256261	11.411945020246204	22.241064385128514	-13.459347694389333	2.1688273327033154	-15.346035610147922	-19.36355262082485	-12.066219632781172	-2.7152343126461034	0.0	4.995945119197244	20.769972313849628	-5.925813262837568	55.7419651014561	7.912732212472767
6.89507494646681	0.0	-4.706794344507937	3.3807592877916646	12.795901264114773	-14.767311596019388	-8.573893245672076	0.40633749731266894	-0.20824836006822053	3.9363765843862044	2.151282702972793	-30.069107503064718	0.0	-46.343036355510364	11.671065973485804	-29.5381391281418	11.736037591390348	-34.4440070902879
6.909350463954319	0.0	16.6818716918813	-15.234011590994594	-19.15198738479734	-23.080461113853314	-26.82183163922053	-38.408096342810026	-40.42305524416532	0.2243118852641741	-42.03719852969952	-69.23755695376953	0.0	-37.26104169985522	-3.819201056476673	-38.42153829777673	-22.158384605717778	-31.40500161955664
6.923625981441828	0.0	-5.630851972804741	-5.9187330259918784	-19.494812637701216	-5.251032414501466	0.28720850180141566	-14.7582741699828	-10.054418493090347	-21.508524197116493	-6.717074135470393	0.3837684468616355	0.0	-5.904124668142464	-2.768757708395999	-0.7372877016979968	-5.454169291949007	38.46656108388841
6.937901498929337	0.0	40.452641819080014	10.951195080860757	4.73839063730425	-4.130620294058496	-23.646242020494157	-10.534829441622286	-13.122651312765525	13.555952417017465	-7.188084515798206	28.14904478841229	0.0	8.851822407940675	50.47364393500725	5.987860755444453	4.093134841107608	-1.978030955893754
6.9521770164168455	0.0	-10.07409646798224	-17.208867553079223	-11.837491642776966	-13.016040748553333	-16.606631733874618	-15.557425610029874	-31.728332610459915	-22.076363851680814	-40.75478699714252	-9.3748705304851	0.0	-4.406363904921491	0.5486642288496549	3.8012419596805516	27.602513557992207	10.92694658706315
6.966452533904355	0.0	33.53532831334726	27.565816270524834	9.078980412590616	30.149303072944303	2.5271718061644326	26.799467568434288	10.781679371407433	2.4639019450077924	2.3836559196067157	-6.320080810608856	0.0	-12.275265754599497	-1.9418409812254964	-18.044285965897217	-1.1313945379106303	-29.264254381184667
6.980728051391863	0.0	20.283507444307773	8.689369655488388	-0.8695857092371001	-27.101247415595427	4.5324811373498735	-2.077921474103913	22.083344335494257	-2.3312839230347953	6.221211949244456	-21.507475448969082	0.0	-36.85356655362684	-18.194986335501824	-11.065831749088753	-38.61267526607804	-39.19464618038182
6.995003568879373	0.0	-21.9521191662065	-19.42083354716132	-10.284854279768048	-10.898490655780805	-13.13726492956519	-3.3592296163718265	-13.685083812859627	-17.657263011086265	-18.71490853511125	-30.231056746895163	0.0	29.595635952949586	40.92831754513234	20.967195326255602	38.38214530757761	4.321658870395498
7.009279086366882	0.0	-20.039155683706348	-23.95783897542441	-23.944786302938706	-6.817415491535017	-20.94051585125569	25.24887294062158	-25.900457127075587	-27.631000697655757	-38.31520367897724	5.121167881686617	0.0	39.2188305095071	-17.015610669259573	-24.422857776344294	1.008122476481615	-2.494477805903616
7.02355460385439	0.0	-42.409547260946006	-18.741048721165075	-11.801837590512967	-2.8650339795467605	-0.04152526281916144	-25.26874374016888	-29.71090780471783	12.650093647795472	-36.02953478003739	-43.07235177799845	0.0	-33.29017482435239	2.476437456788292	-15.727306507787294	-11.517642377338774	-27.34389813145394
7.0378301213419	0.0	16.50041963309115	-11.223035923716754	-6.028862318496738	-11.638596943515914	7.802650775125878	-6.46253775064732	-18.735945086077344	-12.06292419512874	-12.625304331640933	-10.987371699885164	0.0	-5.501818324876402	0.15682279903139912	20.508815277553214	24.54078994840852	-9.310439141150678
7.052105638829408	0.0	2.8190973977766203	9.636254247685118	-10.854086971215983	-3.296902930521106	-8.021277994747521	2.005696663199178	27.60568880983212	19.403042976941368	-10.160719648608799	-18.08860334073197	0.0	13.503013626317914	-7.257031986950228	0.0866466404384697	63.10045790664178	-9.496978861263335
7.066381156316917	0.0	-25.237708359358447	-21.85142215208775	9.24441739047808	-33.88925136394266	-23.68069308351515	-29.271218187472243	12.188113160019974	-24.97794647525016	-33.18329790669336	-13.91157154030018	0.0	18.571399385033402	-2.065976683361486	-17.82321477645164	30.7134031980033	29.107468502213322
7.080656673804426	0.0	41.658705351702096	17.88179226104875	-3.222425650330656	-5.682729710065165	-12.25023284111631	0.0027978148096953702	10.808087085124194	-34.48500565201025	19.03777857356217	-10.144526332269544	0.0	-25.22738556149534	-42.32073989625622	-62.435061552039095	-20.4770464928454	-4.986327650766949
7.094932191291935	0.0	17.397441298030646	-10.676069673309456	7.0378512489939595	-17.569795936386118	21.279189600598592	0.3739661364250054	-0.8255740374388715	0.1209789445743973	-10.689989667777018	-30.55903948340789	0.0	-38.92499306285807	-36.45689303028004	18.551211158353222	-24.880482686356327	-35.38288102578812
7.109207708779444	0.0	41.79554126327336	29.432278891972658	-2.3696688106095793	-2.479354073937262	10.08436736601292	-0.183664866662419	30.75494565507155	3.778563187779713	11.029186055652495	-8.099447322148993	0.0	-18.150514832894988	-15.154540569133387	-39.35355373108443	-25.32856412518893	-54.6029225001789
7.123483226266953	0.0	-39.11193450099307	-20.006322198228432	-1.4203061446529617	-0.43958488774253685	-6.54870385420854	-12.830542478290845	10.784455083588025	-23.88070446756534	1.700871473786995	-29.96620542234114	0.0	-4.9769612405523365	-14.881482855488972	-0.40841544596281654	34.08771097094079	30.005819660990426
7.137758743754461	0.0	12.760022845441274	-0.6505650484588194	4.2869877067542514	27.075760717007267	-6.742232096153739	1.2915120629700463	14.00054762732008	29.912264344322736	-11.448779224673789	-15.403576424401233	0.0	-21.45452446859	-11.575229395044685	-16.7324193238916	-7.682183988822547	22.925996754927503
7.152034261241971	0.0	-23.656742452286913	13.375807341720146	18.232928340547844	1.1910532350693905	-4.718039321002665	0.3040788627311728	-10.636637762675731	-1.3040612070898725	-3.7522663797698237	0.4684879353075172	0.0	14.267581168829722	3.0443920704310936	24.67667997529361	10.954855095668988	16.759250370082132
7.16630977872948	0.0	-15.976501606650848	8.174719381525813	18.275290226433366	-12.57633758072556	25.00595808841976	0.7926645836212209	10.29051777213179	3.213448985054124	19.872072189696762	23.307461172733692	0.0	-91.16590410546819	-38.44988788171217	-74.59958786364209	-84.28163074114849	-81.69995886039575
7.1805852962169885	0.0	9.233923495098624	12.731488287408787	4.192085334754615	13.213832056081918	17.069599332070755	0.31461356272398444	0.4224238094141098	-0.07904860009950612	45.08079316551856	2.4385174023634066	0.0	-4.638117976692149	-6.988678056015561	-20.95281995142491	20.07507265953966	16.74107409795495
7.194860813704498	0.0	-19.259692487333087	-10.37698942175644	-12.300905108900226	-22.831836703725198	-0.47578668224380594	-8.15679575385206	-17.02778074059459	-4.699825821278132	-31.62805177749018	-16.573261185032706	0.0	-7.79128175129625	10.151531824229512	12.207976974077841	0.10680767834583793	-6.685714113794756
7.209136331192006	0.0	-19.313262911258484	-6.743981147860182	4.702003137186172	22.99553465907208	-4.243691292457688	22.023833927266924	36.39898324406946	-15.73060737911499	-29.321608319761417	-35.83336724106008	0.0	-27.309366333802814	-13.409697764113027	-24.183489975436164	57.82282360663003	48.85973468512023
7.223411848679516	0.0	7.0556143930464055	-11.19688540350592	-10.028462905340618	13.96458684772503	-13.032595854516183	-20.398104308651913	-3.3661990502313	-33.39392507621416	-9.054353703927946	-53.07008555347048	0.0	-28.342532571651358	-23.520356679096242	14.103059780727063	-9.50180029326726	-0.559399612589683
7.237687366167024	0.0	12.52318269273126	-12.715768510317586	-8.173663762873822	-1.8050155336665912	6.807422666094256	-1.1353253200788223	-6.820779386139321	-1.7206341720436487	-8.71378861240395	-20.69523020898117	0.0	30.189116731481853	12.075735069022443	-14.008207683153081	25.334675433158072	7.418074640094133
7.251962883654533	0.0	39.66106769061243	48.83249088591895	21.786522879361506	6.325286648384585	21.918500873720227	41.55049935302688	11.243950623112376	38.5151674475853	4.540712658837297	5.486889630579965	0.0	-15.664791559761655	-37.39332787865297	5.454861390206971	-32.16604955173259	-18.474383442515066
7.266238401142042	0.0	2.306749001923431	-9.83186335090182	-6.707561020080971	-4.5661222880318855	29.632903601723598	23.18606329631281	20.01049125980983	-3.9655611751909086	-18.157081788242543	-12.311979785007283	0.0	15.493327057670674	-16.18735138749597	5.0904921299258	-3.3156869402158327	-8.528396270892662
7.280513918629551	0.0	-13.055039552436012	-10.61322278773889	-15.40115784510867	16.878367603016954	-23.37595616452393	-15.633503187841587	8.845349242189775	-17.97899300879687	-23.656994618530085	-24.869763004322504	0.0	24.587450191327186	28.829908718681033	0.9994026907461323	69.94783278108429	27.118150133455583
7.2947894361170595	0.0	-10.801534588386934	-4.595443089775579	-13.786541770803513	-12.899119040124438	-10.480265484056414	-12.851267687983317	-17.641144229122013	-21.638773182212688	-21.008015182319348	-28.703372660483193	0.0	-22.02470772276705	32.84068750668511	-14.847607016485068	47.32518697446242	-5.872281180973469
7.309064953604569	0.0	-7.385761507050867	16.655571118656656	32.87975568481918	-0.4868146186796408	-7.916595715458463	-6.527854175325595	10.521427351853864	26.241395919355483	49.33105511335759	13.399156545526507	0.0	15.058945626848068	35.536324055976564	-5.481162644147103	12.266475606467099	-8.362912987354807
7.323340471092078	0.0	25.883599344225424	33.949754766848514	25.426991301194594	-5.22590660000253	10.865070675488633	8.312728814583792	11.296009887400913	-1.9736186608814417	-15.123292751205058	-2.6605672640908757	0.0	-27.64423597367304	-21.787272483759402	-29.067471204688403	-13.988125096288535	-36.23469138668992
7.337615988579587	0.0	1.838957196789862	-2.345910252639127	5.9723600341933025	-3.747149474662634	-7.201307310076957	-8.320995461141123	-13.22480323902503	17.190371800096816	-2.6418375091498234	-43.72886418473964	0.0	-20.764938772403454	7.220298587581693	7.017876911245439	-1.9815708834502972	-7.031343733196346
7.351891506067096	0.0	-7.188137825849182	13.086598153912874	0.6743716539369737	-1.2919407651267252	-6.4745258710535465	34.64671080536503	4.325444558000216	0.32856947922114016	-9.614120640110233	-10.929273226192967	0.0	-13.509772354116791	-18.758719697743953	-27.62410776803998	13.069961033733234	17.29326225520623
7.366167023554604	0.0	17.723725395098356	22.426464601581152	18.519586461325424	-5.559958950069424	5.755672390145526	39.60576284364089	-9.160918258308733	22.449268198036396	13.533798488577618	3.884578286459365	0.0	15.458343263169604	35.59721434851561	-0.9424563243766108	29.312364255837526	27.518250505189144
7.380442541042114	0.0	15.190173034981484	-1.2325207700150629	2.527420148355932	-13.428995462834626	-6.647022089188399	-5.688702199069038	-18.84880604810303	-35.3675653222697	-24.940472245719963	-27.02984085515996	0.0	-16.492355146158523	9.636409839300265	-5.381571165858698	-1.653949312571091	-8.787950485795045
7.394718058529622	0.0	-25.965233328661796	20.659878689798134	9.280992344231294	-5.789042027141307	-8.118189749590847	26.68787147533759	10.390486723785308	-15.728233873694922	-29.21672523768672	-9.556256365442154	0.0	-37.56581558369144	-6.700645977275669	29.494204187656074	28.738501018322403	-17.833928057137438
7.4089935760171315	0.0	-20.64314792243132	20.98386813437047	-10.94517430785966	-12.47192221610313	-2.6008664443056135	-7.725254891152278	-3.5196083373566225	-27.69462973993187	-1.2907829577918073	-31.60460148042813	0.0	35.40664826580405	1.8080832607917232	7.483571906207679	-40.12845348321948	-20.348468195792822
7.42326909350464	0.0	12.211968000667312	15.21828447469769	20.985880511992185	-10.991759320061044	-2.291120924984118	2.5373862049463876	18.529366128026663	1.345618075286621	20.60048365090358	-27.57864221199217	0.0	19.860241098084348	26.11869100711711	22.548246640592883	19.681820969096048	7.391986317239484
7.437544610992149	0.0	0.3078031140474426	-20.292085961507198	-17.603382386109526	-12.296461195986929	-9.88256683837603	-38.956193463572056	-24.47496417277063	31.564495904525216	-29.81368951485303	-40.276940408807164	0.0	27.17300498186859	7.67316362265499	-26.799992995906052	-16.616839972049277	-13.397166274224052
7.451820128479658	0.0	-3.8933794986172563	-9.622588465176387	13.953841222670563	17.28867095375801	-6.978315903513709	6.2944386443067915	-2.6854221794861823	1.2689940188210993	30.484846869277998	-22.127896704298077	0.0	61.40839029695891	-1.4697182637858357	-17.24857190495732	-12.328671777237027	-22.435495719292373
7.466095645967167	0.0	12.675369990108631	2.6457838518618475	-0.6649271403275484	19.41738239673879	28.626146387650678	26.81292529640388	37.763197044412294	-8.462731977381361	8.936412547186906	34.048439114449394	0.0	-49.52796756103318	5.537067365912767	-7.4487960525881265	-36.751975662443655	-13.50038126800216
7.480371163454676	0.0	-4.4158783666608015	1.6979834673225775	-3.182916349296116	-0.6166660220269584	-4.811058594705215	-1.4625628909073034	8.733004993859717	16.59738626217017	14.658781936226287	-12.5198121945614	0.0	42.563855427214385	13.69138884314989	33.86028415822775	52.48152798099312	-16.547347414003028
7.494646680942185	0.0	0.6687166521297531	12.923070414396063	35.88669100593513	22.209989521739733	8.713796781515756	-0.0727198995389887	4.309221585469752	4.8933880152001965	6.72637235826334	-7.963968759597585	0.0	-41.47686738794176	-40.24989602716844	-49.07276540578142	8.594462112817965	-41.04323978431917
7.508922198429694	0.0	-9.330596776619998	-7.23152355898459	-15.380077656409828	20.371352073660105	3.182371028193056	21.41229641178664	-14.669621043058056	20.167334371782495	15.502232554566755	-4.667046009987973	0.0	30.888674745424993	8.720388793065993	-0.6554845853848025	46.86020658507839	-3.857292957548706
7.5231977159172025	0.0	-31.830084010805404	1.1293698158005934	-13.050212024091952	-20.876983896893694	-6.8208809712017295	34.16876435967521	1.8317967066361938	-19.360633168510173	15.52997972174708	-42.24642691627706	0.0	-17.45440703037365	0.4348669193649711	4.623284821429581	-27.204458622240892	-30.04702010229655
7.537473233404712	0.0	-2.1112610254409567	20.57494797899195	9.241054620335353	19.349057881545374	8.82951802148833	-0.7175525881211455	1.9401936300674805	26.976758466303906	-3.6184056390429924	-0.26628146565087557	0.0	-19.14447841196345	-42.27835453774848	-0.8912027725080041	-2.5632239852312315	-4.700090820814572
7.55174875089222	0.0	-120.8838228884021	-62.410782868915206	-60.81309170498525	-64.2754427685903	-59.3090091051137	-63.68216913793725	-85.52167546359114	-73.88076012238815	-80.84816864922182	-81.8021511669585	0.0	-2.4199234621035153	-22.675727283058656	-2.7973410987957554	-24.158388376852656	12.911068259537753
7.56602426837973	0.0	-55.846971031539155	-36.90696569171644	-31.603677093140753	-29.063979679337983	-40.646615328330455	-28.104966061114176	-7.619686803588826	-51.46127770117242	-55.98763438825651	-71.97379228116687	0.0	-72.06414243983934	-43.21418778756608	-57.32916570294484	-55.79885129890827	-65.3125093662028
7.580299785867238	0.0	-22.69626368339855	0.7060877371443647	-20.09874910322669	-29.159023983669943	-18.91774652610952	-34.89042869761276	-20.054340990556817	-26.223743034309525	-48.88753843709283	-43.44228664022634	0.0	-1.281362766173302	-16.913895554380932	3.085441690539607	-15.781684894431189	-13.444201660667556
7.594575303354747	0.0	-24.217681661499377	6.980953046124048	2.022266353661631	13.263194201521134	-18.438467787183175	44.021472480462236	9.791115094107651	-2.278215989541147	6.295548983304208	-9.052497683946632	0.0	27.453775094526065	-5.551377039454339	-32.770442263787864	-21.86131198119251	58.888981910278005
7.608850820842256	0.0	-11.709900618741719	33.09625088858625	-5.522921358874655	-7.147751572255338	-3.3423137496069066	26.82942275887143	-8.757833534944169	5.851710486331866	-17.28566539956788	-4.780443144856301	0.0	-55.40880302960531	-74.81121433463568	-50.57773689696498	-82.48862242141	-92.13359643894519
7.623126338329765	0.0	31.534036652767316	-5.883562761685806	8.120166694020936	31.789195312340844	6.526431098280641	-12.079990636758868	-1.3575937537911045	15.289021305571387	-17.46762112628053	-24.793025164847414	0.0	-28.792217035232902	-41.82952804914084	12.19560091483309	-23.351650818320685	-11.52784937067388
7.6374018558172745	0.0	-34.3939904274979	9.596764155012815	-9.618789192688915	-3.0825591418683636	-23.538274244868642	-14.839158259264286	-27.58154914066623	-46.4068133034688	-6.304374885908689	-22.16908494735842	0.0	-7.356572904784653	5.5500744637698975	9.974728983214568	27.081410493045027	7.538740456732761
7.651677373304783	0.0	-8.332304630685286	24.358023588185862	33.75052445052604	7.983315061063575	1.664846401422088	10.039225654743932	12.90463629997731	84.42205948537715	21.010352288782993	6.973644872524707	0.0	-17.25914649397628	-24.15608300157967	-15.28712030828118	-0.31678519015619977	-12.58505104700556
7.665952890792292	0.0	30.749263971536923	-5.912225621212666	-10.818112650045174	-17.1159827859606	-20.228631618784753	35.12506031038067	-16.04156063249681	22.022406314836555	-5.003743482000003	-17.82672314003366	0.0	18.351233736879216	4.97911521406233	2.0023124864612423	6.935400023882272	19.954944783977453
7.680228408279801	0.0	-17.0414084334689	-18.59091128957362	-28.18770538538355	-8.075917236219386	8.31535108093514	-15.442413300748852	-23.304790157126398	-24.99295340150814	-9.55705506029611	3.7338581816843104	0.0	-22.378365373461897	-19.711760700940953	-55.80627137568169	-0.9405270588327949	-28.25324887636453
7.69450392576731	0.0	-5.547697493783428	26.259545905861266	17.762432917320663	22.576031886888494	-2.7838860344232494	16.412296596016365	76.73870234418712	50.32702501749806	29.897189893133298	31.44931828140668	0.0	6.016592611800642	-4.796194050003475	31.615037244436973	-13.111191793037468	15.224953661498915
7.7087794432548185	0.0	23.078159930851786	25.85923252949962	24.758511843138987	4.608261694570203	7.1233517950880145	11.622239702968743	10.67879763882838	22.872202956396507	16.929681997108258	41.11315645605195	0.0	-15.576704709498337	-17.18489933855245	-24.263652660452138	17.217503213016784	-7.831610500901847
7.723054960742328	0.0	31.949343041965445	25.033579794115905	8.88331839043532	12.643302677968961	22.659852643612506	6.621216997906274	9.166071320686468	36.39075829709096	7.308761448608508	51.727571180055136	0.0	-24.39175128903105	-27.43910155498846	18.673592865415245	68.1225102864209	-15.751500550782643
7.737330478229836	0.0	14.857645725267785	2.49437696703458	4.429137062674859	0.05956193894176295	6.841579012681672	18.905679553017116	-2.4764985027134836	48.09024429342587	42.07761157977842	19.294100707278346	0.0	5.757543587987636	56.46651937818961	23.87771941706122	8.458848257123503	2.0945547370328663
7.7516059957173455	0.0	0.5851284138477467	-9.335896056871345	2.829615211148662	-12.738972942957748	10.552826594002267	-2.5016142075647707	33.92138616383545	-3.656711781254499	3.26764857361392	2.6195665927485177	0.0	77.83678712640838	11.124431564202432	17.294903878551697	8.869285053829167	4.5624008378667185
7.765881513204855	0.0	-30.85856050864001	-17.704471718059985	-4.623767757237233	-5.056748764763515	-5.556783649008297	3.0677079893399593	28.700323802317193	18.52191552429358	-4.757941558138096	-35.79441230475233	0.0	29.097000480136614	-20.69938092381103	-17.93525024229651	-6.698979244675602	-17.65458774985844
7.780157030692363	0.0	-6.460841301713187	-9.408677622670856	10.658167575609886	12.091008243650778	-3.208366200597279	-13.18121913880453	4.4996027068501965	-12.48551144865783	-30.178474420885706	-32.7905615345397	0.0	-30.749267917956487	-23.694029193458654	-13.240600193535034	-41.07338742060407	47.973322769384986
7.794432548179873	0.0	31.758834247895248	32.49272266446619	13.189841480529786	17.63169316192123	16.314525561514674	1.6907923880462337	27.505160140915493	22.36936551132283	14.316212231776039	-13.846414347993147	0.0	-44.27472478108188	-31.842628516609427	-36.2758896768358	-25.335736345155674	-33.7870937632714
7.808708065667381	0.0	3.1951561384682874	-9.052058365208927	-10.45046567737665	2.7537507472436733	-9.788444270066336	-1.0649351560366522	-10.586438910565876	-27.88597411250984	16.0477731363978	-19.60070533711536	0.0	-41.15516422884819	-10.909771781724917	-52.88616843171382	-46.15436362096109	-19.792517870332784
7.82298358315489	0.0	-12.590566010159813	17.529196040210437	-9.21502374193471	31.378638602482887	7.6099618324974525	-5.066915750130502	-18.09376681710035	39.53597332445137	-6.888090293036903	-9.800230983212375	0.0	-24.519563859363583	-16.787780732839337	8.922701287770261	-15.392974511883642	-1.643974566263462
7.837259100642399	0.0	-40.75839710417877	-53.36432520222171	-30.855217044038646	-45.76568645144301	-55.14866417221443	-17.37713922054785	-52.015602092772724	-41.061630965272066	-68.05961982020642	-86.57661758761299	0.0	47.58861355910672	8.463727684492389	12.531895847660234	-10.130995314213289	-11.975486355338496
7.851534618129908	0.0	-12.158602578286143	1.7473522016309568	0.6479420324629268	-1.5534849014449654	-5.293598327498811	12.065244505268202	-9.612071388887374	2.7083828032494397	-18.142380533047753	43.26903710218131	0.0	-11.500184222152496	20.401452258232045	7.08067205468202	-1.5783588287452677	-1.6156695385883968
7.865810135617417	0.0	37.98788155565673	-4.909742919422789	-4.78727489246431	-26.72632444195722	-8.495425085244092	8.224829681150005	-19.508344419501668	-8.169666097090793	16.414634190353986	-40.24383127956386	0.0	0.794574279421775	28.1268060304623	-25.862032138862894	-10.663179089903242	-9.4994362354472
7.880085653104926	0.0	-43.7649520990436	-33.74516041524383	-18.970355545651067	-16.527518510556643	-27.913558456014812	-34.168712069149336	-34.3875992172582	-18.44179559772229	-51.20354757744375	-18.738511474491695	0.0	-7.7755819139306395	-27.303284958875654	-33.996054689586984	-19.247699895251948	19.92877730348223
7.894361170592434	0.0	-43.975610103613064	-16.209325529424884	45.71085876450976	-19.69981766481903	-26.280375047525105	1.1705523565208977	-26.195974462951785	-31.82464785064532	-44.21635422632949	-35.95830293683101	0.0	-15.907501983038381	-24.801947973367422	-16.022472676215614	27.223801142302158	16.28081344231994
7.908636688079944	0.0	24.523738843920583	1.9531210661592127	12.699290324495442	-0.9982404146200532	2.6798468944595544	3.243796523582737	-6.861824606703741	-1.2820903522189644	-13.6264961130748	-12.75912835290108	0.0	14.590076929989067	31.672135627138836	20.414068245565346	15.169790515691279	14.05302900713885
7.922912205567453	0.0	-2.9543874406937154	-33.73925567877236	-0.2525803165127927	-19.107029508463846	-23.878059245163673	-17.577599202348893	-8.072584392778593	4.446053848815247	28.446674341242254	-21.909770524180814	0.0	67.23268500159156	-7.010008956962608	7.728658158820521	27.942010096109808	9.603441866953121
7.9371877230549615	0.0	6.014458908823244	8.868891801659057	18.378894328066263	-9.1447584554433	-4.414986645779806	-11.483233732838231	4.287974272700454	-6.558699439579895	5.548026842235887	-7.962381791684272	0.0	-21.49145510284003	17.536244263158164	-36.043198850083016	18.496609109775644	62.167681623922824
7.951463240542471	0.0	29.23572759864992	12.902829807322474	10.599936634402951	10.368266156964014	15.699532739397867	-0.3334933458940355	4.804976607980441	16.33570070023198	4.2080739495513955	-4.219220491248759	0.0	-11.31387530412468	-11.402722112890281	33.73675646654738	-3.5423776443320483	22.211611536665334
7.965738758029979	0.0	5.096918662525071	-1.5149221483181452	15.026756264201063	14.824031779249864	16.93120461575164	19.032787176589327	43.19200263620077	29.228757528630396	-0.39012861365219226	4.765760436608155	0.0	-36.644598233012495	-27.217201205757117	-69.98926189315645	-32.68901858005233	-39.29199301859394
7.9800142755174885	0.0	12.302310673259981	-9.364286707744533	3.3278978747734613	-7.997815142316676	-14.09676013642694	-9.178958667031917	19.720522656470667	-9.257070159654313	-18.697329553331226	-15.210111837811827	0.0	-25.218405627393576	1.4356566758277136	-12.173292323161437	-18.18994596730095	-21.594772120789138
7.994289793004997	0.0	5.705184019252457	-3.159259446114273	12.698868588103771	-6.390063602366292	4.688106159415348	19.300665509863165	3.8921549661442003	-7.040093653674047	-3.7035808729614756	-14.965274387741024	0.0	-24.529235665756556	-26.356322926225165	-13.64014066189645	13.71440802945767	-9.191063321804226
8.008565310492505	0.0	-24.148475609882826	11.167377965952793	-21.303617444398572	-21.650241099508893	4.302145262342026	-7.3505199017310066	-24.437255382814772	-18.032593153839056	-29.759063438196197	-50.69465759649098	0.0	22.149719324670283	57.72774202748053	25.77511358669717	4.697737648253444	6.822524733076766
8.022840827980016	0.0	-15.19699085653809	7.52358284482108	-19.62078655318921	-23.395660319567927	17.51750464551139	-11.054914177842148	-23.434429088895225	-13.007971551927616	-5.142757391297241	-24.408729545168242	0.0	11.801346113138854	-1.6631283240108463	1.0930038193397138	15.00716916578258	23.55868492211461
8.037116345467524	0.0	-29.183055446010496	24.844039326311055	8.647986708097271	-11.369921394754044	-4.394207460133906	-9.732511363698967	-25.621616435363304	-16.20689865598874	-19.005021356069378	-15.85806382036904	0.0	8.81733803557343	-40.620321870360094	-8.15564585047466	-44.86728774317281	-34.253392114271186
8.051391862955033	0.0	-57.64264866317993	-61.400425470472	-47.76491540229921	-69.0694918917835	-66.9302321468338	-57.063698697925126	-58.31431601428981	-99.23871589865864	-98.74292838882818	-112.94036874509045	0.0	-25.05900288910025	-2.7513103545069044	-35.12068972537523	45.01878765261869	66.08245932215905
8.065667380442541	0.0	-16.91236755404798	0.5735353427461225	-8.121095089363166	-17.17334432130605	-2.6911991537296753	-4.150581257726324	-23.750588955294646	-9.476452698647352	-25.18099470782705	-29.826664242722668	0.0	54.07365512707346	-17.532723233543827	-22.990559004735232	4.11003178727217	-12.910925317456881
8.079942897930051	0.0	22.48347582487469	40.64366983225348	-7.111457283365163	-6.8210971059285255	4.259559696885334	5.205382552323378	-11.754130952087483	-18.120532365631657	2.8575940360851506	34.660441449321276	0.0	4.1515267265719675	-46.05030980425467	-13.137333597533631	-3.5271279193802982	-67.09358445567169
8.09421841541756	0.0	-28.79814482783875	-11.92072464267219	-16.58632468841683	-18.21291974386393	7.911219578369951	-4.364063849715064	-14.32367925558631	8.867347565958424	-22.92823749880728	-23.808188462102844	0.0	-80.53633553215006	-81.22139262057598	-78.09636150292704	-43.62105216402952	-42.748391607029106
8.108493932905068	0.0	-15.59339863186452	-5.819781067254533	30.050200142924233	-5.588040060710311	-2.065909516449477	24.521946107894944	20.208950800625335	32.20622122912368	-7.239241189033401	9.72131057442833	0.0	3.747661087977208	-26.768041441755432	-41.022294171478485	-10.847034421162336	-46.25089031900974
8.122769450392578	0.0	-10.762947187180322	4.2709036987223765	0.9947559283710604	30.180031107125163	-12.253823767876336	-13.118938748628642	8.4958311971233	-4.48687959172792	-4.032692824101392	3.421750355983965	0.0	33.04492941831146	-13.17989059432224	-3.9103156049134875	12.507962077138902	93.28864597465274
8.137044967880087	0.0	-8.543652620631475	-19.6276972760205	5.223672903949345	13.827609007893193	-16.61234228247335	-26.54180538374224	-24.327952358548764	-18.77573882024152	-15.65206138718932	-14.658474363530567	0.0	-0.7528041700632786	-13.48756223359259	-15.257161121544225	-11.41523104427863	-12.988079576801264
8.151320485367595	0.0	-10.94296315114149	-14.014045726204737	-8.357277070703143	-28.92782099679469	-33.62115651937346	-16.667680221206766	-24.010478210419805	-9.755403669745249	-20.605357480461965	-38.63240067394219	0.0	-20.5062808650998	-28.52196566125798	-8.08609472451898	-13.776598532706563	-6.074990370400809
8.165596002855104	0.0	-60.21062624017761	-11.266973277836431	-43.59642867430279	-19.60159091055458	-27.630224681293807	-26.257880505887062	-43.652886838201	-21.945526303197454	-49.73266720288057	-71.96792625071494	0.0	8.75365430688893	10.424255182730404	30.754255144626594	55.848939581488665	-0.17656210887461038
8.179871520342614	0.0	-19.026144929547993	-5.940359231258699	-21.560039099040257	-26.316872931049204	-30.38095705187367	-26.220426548786914	-23.766892339739808	-16.048055687353525	-5.867659561603615	-70.93803111448062	0.0	-15.667483661896762	-19.192629540878666	-8.176706097783942	11.674521306457263	-40.33467968324525
8.194147037830122	0.0	23.01139680455319	8.581993337304045	10.368212971124299	-10.052030452398505	26.654320364221654	-1.3384635870527202	-19.988171196766373	-11.726739002800587	4.020832848223916	8.374821261388396	0.0	-20.461819942688233	-53.39199078302602	-53.54480656354481	-0.3397180779790578	-32.39572546582141
8.20842255531763	0.0	11.148892775794282	-9.574115189394973	31.834387251432815	-1.9136973298810158	6.490596873748931	8.712125409470346	-5.533357202493461	-12.8408229585374	-28.665696374950098	-32.01004104552137	0.0	21.84583470631973	0.011039538858330344	3.2614596991944467	35.289076100320166	39.46157203331392
8.22269807280514	0.0	-47.380936469064736	-11.997973384062467	-5.728611685272072	-23.741894081531196	-4.6954789690732355	-10.476091378497252	-10.675531480126635	-27.11386410982239	32.82042292603428	-32.63878822341935	0.0	-17.83800638626565	-17.944812129360287	49.3837809627358	32.61943741440255	-16.970804746173265
8.23697359029265	0.0	-1.6224749803449825	1.7172118736963353	13.612721488264924	3.6877409069686875	12.702144761527649	-7.0982632055659876	-0.7797359918079642	19.760045654373766	40.251476130682796	8.56224309061845	0.0	-34.47301963125786	12.111994820425924	-15.622563165077455	6.2086502426578205	-17.99824902836024
8.251249107780158	0.0	24.014729903833175	12.987807316238522	18.208504328935227	5.054182345069342	14.470361313505125	12.514706940842684	28.15431361824378	-11.298765855353395	15.019087798133896	40.57625020146492	0.0	-55.40070039573622	-52.31392141180245	-63.357761195992104	-48.955869745862834	-54.64945560462821
8.265524625267666	0.0	27.24042334534945	16.590561767488058	-24.408109460224175	18.85818394377412	-25.415510698200496	3.7442520045133163	-28.84296578585972	0.3813492477769218	-35.73015456139728	-28.328234786350556	0.0	-48.2255292564826	20.421353515771333	-46.442581805756596	-10.759563618789702	-58.61252126331861
8.279800142755176	0.0	-8.974708833796635	9.779274271286532	19.33996342938022	-1.7092727191200638	5.904126357226128	20.680319998015747	7.160994657891552	4.602010172186093	21.844375399914682	-19.923185351816166	0.0	-9.830875130445135	-1.229023355615587	11.11991102994461	-4.8921169999773735	-5.079692647184992
8.294075660242685	0.0	28.73745980234638	0.3285357637301209	18.070320814553465	9.22817562245389	1.193080863881428	2.6911863458129637	19.945944560990863	-10.697349961140253	33.56895372883693	-0.10673568544764712	0.0	-36.40696889826536	-17.736786968758025	-25.038913608748793	-37.751847151211216	61.80763939987321
8.308351177730193	0.0	-10.569037597193931	-7.5569779184394426	3.040609326148365	-16.884374792451833	21.564923169720164	32.39207985193478	-6.657386703837272	7.610574259736486	-1.3534673805554414	-4.57987299950881	0.0	39.38550298205056	-2.50278116841469	13.415685244890781	-13.435078447063509	-24.834880475261983
8.322626695217702	0.0	23.56885758296345	27.15578254024681	30.54109540488517	4.623241940343742	14.52114601161678	8.267920748048356	1.6382636444329828	-6.178733702348422	-4.940739504074687	7.093239940203421	0.0	16.439099758698553	-19.21762550673108	-38.475910725766106	1.1238242261775935	9.486109576108015
8.336902212705212	0.0	46.43983169243123	2.0605884172879176	9.40542193464493	0.7636693481978452	-4.929260538973963	15.064770373892081	9.641999907840628	6.976869147002216	12.59636725985473	-3.2115100087773287	0.0	-21.432950398703323	-15.625159740428936	-36.279919959476516	-38.14996234168567	-9.402305089233407
8.35117773019272	0.0	-6.82790323514506	-16.618248007113777	-0.93195906979749	0.7084576970705089	-5.907388512665836	14.587074392258927	-17.224433902493033	37.38033337651746	-5.93189821976331	-27.475620110029528	0.0	6.732541571559424	0.19088002958257047	-2.450997649145637	72.07401720077223	18.140966813802894
8.365453247680229	0.0	-12.873452637681035	15.536604207869566	-7.37484094923962	5.389799899525841	-11.015624506679876	4.749740995036451	-25.19031816359708	-4.942983975482065	-38.92677554109385	-1.0484779766679118	0.0	-21.029801101692993	19.965963146123602	-0.9743003867265552	48.78914370017566	-17.488509284798205
8.379728765167739	0.0	-11.065554498870789	-37.69079025871748	-36.25777416602594	13.632185482647186	-25.19635439058037	-22.900418616746904	-22.079920438415854	-16.107640500936416	-43.4672890872846	-50.68328658576322	0.0	-25.262475863794815	1.8752058019321853	-20.85688989715379	21.652163318417323	38.75228366774753
8.394004282655247	0.0	13.79136914661612	15.892597686465903	10.371062710974817	-3.009848380966036	-4.753481054400079	9.04268822570543	-3.053590117816923	-10.276481415263282	-3.4526672465099115	-18.23584061526141	0.0	-2.4153628694773874	-10.577748867930584	18.44092072922742	63.6157744944585	-29.78017372706883
8.408279800142756	0.0	-7.369985055502082	-17.909186389171232	-16.618250754733456	-17.01578222777041	-1.1658819674934209	-5.933598497785233	13.699778100013729	-9.236275021737317	3.9213537960116858	-28.681084587137292	0.0	19.77725479075998	25.657856402682764	-16.244322584174693	-8.0848106038945	-18.992727232996582
8.422555317630264	0.0	44.81201556417988	27.93650639424806	28.603529962943206	13.838672336500563	0.8588270361508228	17.91482316326302	19.38903759274931	-2.849469821849606	20.74076888873211	6.543461791639165	0.0	28.910767957222525	-22.68080303727302	-50.4680070599869	-44.090909506013595	36.58394100180889
8.436830835117775	0.0	70.73301970885005	65.10365958579419	-15.315781722073979	8.880879748131013	-13.066625100917376	-0.28709523248977764	-1.0766575747804228	-17.551905224026633	-14.46849315107973	13.312829923648026	0.0	-38.89740783301443	46.05330557168493	-13.128759096505396	-10.360939576977433	56.2426912581929
8.451106352605283	0.0	24.82378797606336	11.596614986111101	4.769530916916671	13.071849418202108	1.6238264520082148	20.106378277438147	-2.2155502713992448	3.8405419329510586	-4.998820927031127	-32.369750151275554	0.0	-21.009897261571073	-33.51984481240785	-45.31900284914501	-37.1752964307576	-11.507806161274445
8.465381870092791	0.0	36.226066371786445	-17.277948421705773	-11.652294825653247	-20.18615668418017	-10.802644271943365	46.014300736697365	-1.2700516863384816	16.084945147751476	-2.2509151852157268	7.860280272803097	0.0	-1.4644127159553457	-19.357859277567457	8.956952757790162	16.766467523883183	19.256079382932036
8.4796573875803	0.0	-25.209859037974578	-22.39124427130961	7.832576446848264	-18.944498703734542	-24.740221752926583	-13.178504405302345	-36.80827007686175	-10.71410785193062	-3.1711503828628165	-48.72412667016829	0.0	-55.893027715185625	-50.569753080886414	-33.81618630907808	-45.00726517231989	-54.692875959991454
8.49393290506781	0.0	-28.89203561207961	-4.835223829773086	-14.145343626964765	-5.685385222875795	-7.3957207556154545	-5.40893796339487	-13.700742511681698	24.436079431471406	-11.640971530471344	-24.40170323767125	0.0	-2.753506354773911	-0.0720911980113152	42.994080911260696	67.01332571839232	0.565422278982595
8.508208422555319	0.0	9.829936399964767	7.489807419002944	5.747186204492066	15.918547658539012	15.353031190455855	13.795551662802792	-2.475120614920783	25.212377961930883	24.66755589506732	18.367493011161113	0.0	-28.171171014657173	0.667440778287517	-3.333384590331689	-10.196475622646012	-7.963291965583788
8.522483940042827	0.0	41.33839167555907	19.11753137465024	3.9601401782096497	3.621966714889128	10.820699437892047	6.734992890429025	-1.961100262568138	8.577987482950746	-13.396976771052323	-9.411390032873397	0.0	-1.7411075833189613	-9.487951145338904	1.5788279838899266	42.90427001266736	-10.786520853215396
8.536759457530337	0.0	-11.50629341023019	26.435935884005236	-3.000585872438595	7.570936076984214	-17.151419161988112	-13.193955811633565	-1.5395859674586545	6.446477589081614	-31.661001888622465	-9.46401736068162	0.0	11.654861752174162	12.038983800552844	-8.63354574932064	8.543938159158898	-26.744814348595032
8.551034975017846	0.0	-28.804980678846228	-15.057293205735697	13.03803995068644	7.37062626985963	5.6095435822548545	-14.945871759593153	-13.829186426822847	-25.860126611570447	-21.2551673491098	-25.753642308500716	0.0	-9.088981753166431	6.0324464914163896	-11.773389116797832	23.601876621907596	13.16265822091432
8.565310492505354	0.0	60.13121471257779	14.255825329636895	6.9986461773777595	-3.399973767871282	7.7133590884573975	27.813619585995088	57.40927692753452	64.47533199397253	-13.639256333775288	17.68184104956941	0.0	-0.07280043877349157	-1.1854732203913925	17.172550745114403	-47.92795766086441	-51.25789885113316
8.579586009992862	0.0	21.928633675287436	-1.816495577580574	54.60964274319909	22.199785389836943	0.8719673650601155	6.8470344428339445	3.5343869217962602	10.32884497734438	13.40823953726199	-16.389364745588296	0.0	-32.489798189532216	-6.8193322882350325	-62.38844006852637	-47.643987222510944	-42.86414121666939
8.593861527480373	0.0	4.506582167367296	-5.79343432890335	-4.2191656737169465	-7.375026875654233	-2.016835146383251	-11.139818241204724	-18.807355192716404	-15.22568997507229	17.523811008301106	-18.469618921309856	0.0	-35.974525927623915	-35.432247721577404	-16.293441456149502	-47.66693203880789	-61.43806934832086
8.608137044967881	0.0	-41.44894757980694	-44.98884435064601	-38.82922750756563	-51.32643499227344	-31.319468786940497	-58.60834109959978	-30.602086949964736	-74.12322382127034	-76.53544110250057	-81.21974849705386	0.0	-9.098224749635891	-31.089066513003022	6.486140959395448	19.541657076322124	-13.961305834084701
8.62241256245539	0.0	-1.1665938151569593	0.3106806951198072	1.8424464009061712	27.041093205306442	27.17688995322377	21.609286795707085	20.64823603393012	-2.390458985321757	-12.740297136869472	-15.580495157125931	0.0	28.459175096198678	35.42133279450078	27.23823999991155	36.39877513503712	25.340665185550797
8.636688079942898	0.0	0.4904940713745674	1.3490270487191836	-19.47530198402798	-28.15256479057809	-23.351226149202734	-4.759846354161616	-26.84608465396098	-42.04155881894352	-17.544083533790598	-28.668188483267144	0.0	-32.383321482877825	-1.5608319765538259	-28.26702170216195	-9.763763268791532	30.74807056877082
8.650963597430408	0.0	-19.161254078042063	-8.137806874380916	-5.498458177985657	1.9967260966538876	-23.864043827789246	4.732871418960088	-13.768620620307098	-8.317214125839781	7.240217949891623	-7.853129965042972	0.0	-17.7556043379367	-9.666641348656295	-23.590225197649563	-29.58259899681554	-2.1298809815286015
8.665239114917917	0.0	35.4949253309622	7.646227288944491	0.26262921136991046	19.69353425519765	2.8856577441335856	8.990354862918851	5.017547734423469	5.531443967665905	0.7172663839104785	57.61834899649493	0.0	-19.8977106892488	-29.695974434259426	1.9273567179011064	34.02885023908896	-5.227514579950386
8.679514632405425	0.0	-13.227481524494669	10.387886114868413	-8.150170363548789	2.2365606335350945	-4.035626675887233	-4.513373903531358	19.05044858762614	57.17958959410887	-2.0438471476760074	-22.567258353573894	0.0	-24.473226482501634	-6.646867799837878	-7.934367740784861	-9.918469451567097	69.12434231518411
8.693790149892935	0.0	-17.031611581127176	-15.947085153722519	-10.605090317299307	-18.209882426713673	-6.3885404173778895	12.700738585526294	-22.812335307487288	-6.778532046261241	-16.23291114354417	-2.9697352889069153	0.0	63.78363425126647	1.9070834282145441	1.1625025765417656	-26.80303664783951	3.967999935291417
8.708065667380444	0.0	-14.526950782789353	1.5679734280573276	-14.351744495137883	4.396236437339834	-11.232409452716999	-14.671107674559732	-22.75968629820725	15.255047390986933	-29.220528451658563	-25.570896115630607	0.0	11.19470765226083	63.59434860582998	35.01199082160541	32.74477825065611	44.91416267902971
8.722341184867952	0.0	17.03347708705826	-3.9756933155158873	5.601156675850636	1.1759215602718733	-5.069884222822855	11.31603619975245	26.218997225243655	17.32961866545314	23.846988315579615	18.305307766665546	0.0	-14.893467836539385	-11.643717834780853	-18.78923477830174	-11.524869128305049	-33.95212474327312
8.73661670235546	0.0	-30.70062300320448	2.7485770146599684	-25.219429779957494	-18.48213835452773	-3.7961427792761313	17.951763445154366	24.57682762113334	9.512639779624694	-4.533511277145698	-39.26250200329814	0.0	95.29496336413054	17.47843211640242	-31.389760907909785	-21.082934893046613	6.0521143230922085
8.75089221984297	0.0	-28.524168227572606	-7.243161903431034	-4.772907534092861	-17.28289618481882	-7.268223092612567	4.444906369612377	-10.307880661682164	-30.514217182261035	-1.633144462490505	-14.789654943292009	0.0	61.729713791246304	-25.365986918638967	-12.992971624746625	11.969688216080796	-22.50382169650768
8.76516773733048	0.0	-18.177265245042488	23.9912148494271	-11.350860903965033	-17.72352058764473	-22.59484260539386	-21.557481662641592	-16.63450299235483	-38.64972500374539	-10.823324351091825	-19.478835161747135	0.0	10.31727812586636	-1.8434662367147399	26.923659411804277	-4.611736891772704	26.616856005958862
8.779443254817988	0.0	15.913075869889925	32.45407354648462	7.70837066267564	22.7093562832783	6.564744817861609	15.171958796530355	16.76878810089067	19.03762408888974	35.80280010832334	8.231097309891803	0.0	3.473147052805646	-2.26253912007776	-32.486021467912714	17.338227845879842	-39.21594810341922
8.793718772305496	0.0	19.80172361463977	-0.652845045570882	-10.663298537837331	2.811289141740253	-16.8226434857057	-8.004424591783543	3.5106609151075845	1.616925285980657	19.707763205925733	-21.86087230374234	0.0	-3.7876883763531555	-20.109476353692347	-31.763510072233387	0.08062122202377363	7.05094776403992
8.807994289793006	0.0	11.792517326423667	-5.773455545657768	-16.620656781971032	-17.508039735748348	-12.674548536980245	-7.713328360970131	15.973364595544197	-15.003887155194704	-25.563709346182797	-24.81151661316586	0.0	-42.4970611046182	-46.81208814424483	-61.03028802336064	13.533267461101357	-50.375466297356866
8.822269807280515	0.0	-0.4651712007044529	4.5663724477429515	39.93460701051251	-2.438701969208521	7.3707929222340125	4.657866400059855	-6.485663657472636	-22.690805272863603	-17.55099765140603	-4.057931766459121	0.0	-35.21813234806207	-20.63343108106272	-46.260266112364725	-12.463458136471338	1.0307165712222945
8.836545324768023	0.0	-22.735298649340262	-11.054505912272527	-4.1440377219588145	-15.398035533793509	-14.28296796961852	5.8564896121997005	-14.135005415334058	5.748847078412962	24.780712131254802	-1.3149897374284572	0.0	50.11174259102218	18.039033174728864	17.155909797812633	6.901166711350168	73.86969164645222
8.850820842255533	0.0	-4.822765383129529	3.1808205250328605	0.03286434850299152	-5.440186961149768	-22.568429539856254	-12.069926775071567	-19.24126029095504	-5.280369027638109	6.1920626623972534	-32.580666382241915	0.0	-20.243066802513674	94.29413163950075	-6.391620121650008	-30.02516436191179	-1.7067903853117588
8.865096359743042	0.0	55.73402611222406	-19.06914652806224	-9.680430317690206	-14.606124615422004	-4.581598988859027	-21.353623141901025	-19.373891767564498	-21.982624809356356	-11.640152088777036	-26.162109715954465	0.0	-5.441291342388232	-25.497702227787883	-37.09610826777733	-16.079237079309134	-34.62995485881306
8.87937187723055	0.0	-27.99779059461467	13.011321019645774	-7.746271542481563	-9.17080095817959	-29.059187799735874	-17.097008199959273	-37.273868647015306	-27.160681272055914	-4.206403333696126	-24.90549430851072	0.0	-4.57710014187038	-4.289119504983423	20.864379701717056	32.89884964990832	-14.70879566395037
8.893647394718059	0.0	-2.9002987506185103	-5.436916475958141	-4.4356026904312085	51.14923545934388	8.7880850083764	3.263355040946518	-2.1907405632217793	22.364565912870138	-2.9660185490049433	18.484492257731876	0.0	4.7352228442157935	8.509324367462263	-19.598065581059718	18.654651566105926	26.721275846212297
8.907922912205569	0.0	-16.703939007738065	-21.579935952429263	-9.074887805771342	-13.700100260784568	-17.64724642286647	5.547083361982194	0.38387111754367936	-42.739294151142325	-20.774471958584186	-19.56282157123141	0.0	-59.05897673118388	-57.076255317040705	-72.09793359603495	-34.555410225552706	-81.20303398434088
8.922198429693077	0.0	41.436378229748215	13.66120917772084	-6.238910439881764	-1.9481300066800107	20.229277730671512	-5.163652811830912	12.468430950981254	17.269128453453355	10.163637974634169	-10.840989211072284	0.0	13.405286066093558	82.47245016358622	-0.19700762186573126	17.583531095983133	8.663200300489768
8.936473947180586	0.0	26.743480787428798	18.694067153134558	3.343120106484822	4.616589673518257	4.6741697767139145	-2.1414437410025458	19.589792805337648	25.737678598378153	-11.644007857771719	-0.7476479578101253	0.0	-53.11809033512821	-28.34251740733716	-44.389256851880894	29.374477482128963	44.32353887822855
8.950749464668094	0.0	-15.25081507467167	-18.367654361938612	-25.128129157483503	-23.35892453858484	-16.48271322875706	2.624494391478926	-26.54334600043505	-17.71436694471722	-36.79316790468283	-53.832330001015286	0.0	-12.564232267955942	-6.020268337983811	22.818114855716622	5.45903408996356	19.045088892517192
8.965024982155605	0.0	-20.675447514236392	1.1153524725233959	9.728779322748554	-2.620010671950349	-14.85763643878067	-5.669700050103882	-0.6068096791323188	-15.302573205538337	-22.911799680012543	13.746265662316395	0.0	26.280095105352068	1.0814973743724092	-16.38956704796243	15.20441197874786	13.557030130269121
8.979300499643113	0.0	-30.624609202062757	-24.738764278183	-15.88541637717693	-18.489896066715758	-30.25777912226013	-24.719101162903076	-23.25525923089824	-20.057265864299225	0.7483891678940819	-30.326779490989487	0.0	-27.90220390165761	0.04294780500203457	10.346348764600913	17.592945039793413	-10.790553328751853
8.993576017130621	0.0	0.07893504585582284	25.31968289095503	8.29029002427905	1.0606866454935489	16.37520470661651	-3.9578867461191147	1.798324463161346	-12.52967489008952	24.044295141070833	11.583465385801247	0.0	-42.37931993181628	-52.62809854125191	-48.28726026370905	-41.370684543682295	-57.033787939819476
9.007851534618132	0.0	-9.777893446334858	4.68126879303557	19.182547887881302	-2.9053874574704164	1.6234126303827878	17.301407036597233	20.306487258894602	-6.69386684047924	16.208572950388184	-22.74878639887731	0.0	41.32756965205359	6.134940637932211	-16.302719037542275	-11.393871281777779	-19.883659718835045
9.02212705210564	0.0	-9.15119940030978	-13.846224878488236	-10.914941105019734	14.39990513802157	-15.048437375655585	24.725534780060283	-17.463637110655668	-9.00408333585647	48.5911163420023	-49.50615804785849	0.0	-0.16189081234773575	-18.279425841825468	-45.06100989976129	-16.55703138311958	-27.24405845037213
9.036402569593148	0.0	-60.96462085529628	-18.586241768183456	-0.9149192144112998	-19.38246210477117	-17.992738976018867	-33.18204328695397	-23.20463375760616	-17.548646272825643	29.114669637895375	-50.118716653983284	0.0	4.497651659996403	-10.26961064174379	-7.753546136606787	-5.0778629160727995	-6.159686811667812
9.050678087080657	0.0	7.527523145908125	-11.269689054862898	-13.938242370305106	-5.70616329488171	-23.747476366272988	16.024082373582246	-17.990313490498902	-10.335839377157775	25.63246728126869	-32.71192513505129	0.0	2.8204891222585875	-36.51390354400725	-1.707676761543492	-20.040966683789414	6.943711678074855
9.064953604568167	0.0	1.777133390364778	1.6176214704187537	-11.258969670900555	-7.0528200517151065	-1.871742748127084	20.911994507699863	-13.424132108569134	43.84944573738386	-19.895625279221715	-16.5730487712589	0.0	-34.17591713898863	-25.01734719293393	1.9973773913306188	-4.902243523143515	0.23422434470851083
9.079229122055676	0.0	-55.12357403660998	-25.603512006442386	-36.187331892776115	-35.886389411004	-39.11337267646681	-10.444580283000123	-3.7101039834764364	-44.37889788866123	-5.896442208426215	-74.48230221254164	0.0	-43.09450344133883	-3.3273379175434497	5.9306646723896215	8.425236980553702	-37.83473012566271
9.093504639543184	0.0	-14.78144767698068	-10.30566066598185	-13.913932247499856	15.804386221825112	10.388853435230734	-2.811212443105613	9.449391216864708	11.574587855771492	-20.17253264678037	-32.34892986351796	0.0	-24.20786933721249	-1.9893023205072826	-39.343074176529285	19.739249520322883	-26.171603539125922
9.107780157030692	0.0	27.818793265661075	22.010026527998914	17.8573941337244	40.809133592066274	35.16908068415955	4.725921019085889	14.421291263049545	-0.02429474892517781	42.74745388581935	22.30119374112841	0.0	-10.059759687704707	-42.675279157063684	-35.707312608834584	73.33226987294368	-30.09533706452782
9.122055674518203	0.0	23.40785079998201	-1.6785906794851437	-16.349119094810494	-26.045156578687898	-9.68902264797959	-20.73769718686001	7.230108113839997	-20.099794064746014	-26.585407176637858	-33.087133522715874	0.0	-62.466506343914254	-73.96320603932631	-55.151412925776675	-33.6580990939466	-72.60460352323582
9.136331192005711	0.0	-13.453443235093244	-7.6276581201691895	-5.627343975996671	-18.016126598139817	-17.422943218872685	-16.260434954439543	5.934529097512911	0.6781075880504489	-35.64478469309875	-41.84941047038231	0.0	29.56918213279727	66.12240026554322	9.603725103484068	38.76377080108627	48.69791093382767
9.15060670949322	0.0	1.7417103451084388	43.32320077382236	11.756407852383564	28.837288846964825	12.987464359916142	10.33971401063971	11.671342011182674	7.516520881069534	33.95621330424633	16.08205014313184	0.0	-27.021921924642253	8.431793891416984	33.26437393103113	-14.975703099744718	-39.31819519741439
9.16488222698073	0.0	-65.13461969551295	-19.719794046489938	-39.17314438869523	-46.725755134511985	-17.48900324479508	-9.609121898690871	-44.384075510241125	-49.432645605516356	-48.94599684507613	-75.3283745552125	0.0	-50.07957033922216	-13.148783131555485	-29.189688601309534	-14.819516444229828	-21.48782964988906
9.179157744468238	0.0	-0.36510489171715843	-27.930883842613408	-20.042147246656945	-13.193580553477267	-1.9933713746836927	14.216056256790088	2.735045902761094	-24.187147974397075	3.5683474293705104	-38.14779455881108	0.0	-17.667677349456138	-23.752550699197712	-48.735241162096884	33.76016054158948	-20.755022957477706
9.193433261955747	0.0	-9.396333155956166	8.387097438961133	20.332616676824642	-8.074802274329686	11.371359053018734	17.03220428929463	-9.57015080453668	11.653997191726818	17.716947276830638	-29.716680022537425	0.0	-59.65006369246753	-36.4500632751344	-87.646782672945	11.247522815382784	-48.31992748629782
9.207708779443255	0.0	11.13504050368354	-4.0269525641518085	-7.882996041107204	43.64145336602065	-10.559618265662268	0.33036997289633985	22.4419481226132	-14.148519858874392	21.820819977349526	-43.698491356748036	0.0	-10.648426127945475	-1.7992635337644205	19.325079065071787	2.126517587437078	-3.5718857250553766
9.221984296930765	0.0	-24.669743651754594	5.620343443416569	-5.3592090366028025	10.192864583507212	-3.605845485438539	-21.738745208819893	5.327029173009651	30.069284801061546	5.833116688694825	-19.12160579105301	0.0	-3.8683970812524016	-2.8365650879730384	-6.90397956660709	8.675782332823205	25.674468704870254
9.236259814418274	0.0	-5.240624667259909	16.069167143986142	50.5510734353692	17.107588772192877	9.888582273332716	12.585476805510027	19.827721371504005	31.616591564829868	13.242160942394031	22.583769151529555	0.0	38.51502531666491	1.7971825322743287	3.1515904870974283	29.801704449218345	-7.057526895929784
9.250535331905782	0.0	-45.87796423256826	-36.174095972514856	-11.330090019365626	-29.00989860090244	-14.397782209941406	11.899911153622746	-51.649926004181474	-62.26181832311213	36.17122353271967	-57.699169515229855	0.0	-73.37380790606129	-65.81409557685316	-11.582923934160986	-27.976779368310766	-21.590274982046427
9.26481084939329	0.0	-22.372882772359816	-4.6152223182340055	-34.917893530305435	-19.126608112610604	-15.31958666796421	-7.161851304180862	-26.44440332384209	-20.057902486393502	-30.567799720141686	-40.455928425578044	0.0	-25.82241594788235	-32.88826056219455	-19.08239672500498	-9.66462766144032	-39.28850441409435
9.2790863668808	0.0	24.257741739163475	2.404054125105152	10.072603521727787	7.5524471580559265	21.830654635238105	34.801969191572226	24.329212408845596	9.191400987433667	39.336868441860915	-7.2098394859236485	0.0	-31.72980393407569	-10.416809647400099	8.728643342925524	31.44256593586892	15.441633507889863
9.29336188436831	0.0	-3.1456142284763127	29.63278466367439	-11.93178063443153	-2.2872703149386533	-19.016370928042107	15.43165553015351	5.5948880077227825	-15.744660610397347	-14.42472943092226	31.593240021703785	0.0	23.02802762712791	46.213639917758705	-12.740360371336832	-5.736866993327549	14.445970403518846
9.307637401855818	0.0	58.96932767573308	25.626276178476743	4.997158686124686	16.733419349850085	5.948615449726943	18.310306890060243	14.13663701612846	39.65464302707603	22.019241288739142	72.9690487259802	0.0	-66.0304492351417	-53.464903845665525	-47.48938532232354	-74.44180874845449	14.175529057792657
9.321912919343328	0.0	14.833030082339464	27.939965425571607	12.959992478671854	12.962902837247409	9.257782756919507	10.713415193133937	15.797844781665612	26.565995940074593	62.651691948701746	22.525736272637758	0.0	0.48917432163315105	34.36684963430805	37.98081966484724	46.036142762849224	26.714118559492803
9.336188436830836	0.0	25.43633721188295	-6.820574826123959	10.611046035315686	-4.2769659596840235	-2.3824240385653948	-7.532640458148182	31.70358435227401	3.3883273909049345	12.862240396856233	-12.839694983886078	0.0	8.743435935525131	9.00591381313144	9.01198482102788	27.24325193983214	18.154152372393504
9.350463954318345	0.0	-32.57611029368352	20.69416476686723	-10.294821470759079	-23.9388059220636	-22.051365382973255	-20.563680118428135	-10.325980522109655	-15.982887670680071	-22.5318682907578	50.58496642383489	0.0	-10.320176919006679	62.11066464485544	38.04521864283485	-15.588347887875207	58.89440309897579
9.364739471805853	0.0	6.70653403995688	-4.653283236394642	-11.40526963844673	18.902032185716738	-10.88913574100459	-1.1374516104767838	44.43128163627641	0.6706849675276024	39.769299881514065	23.48460780294693	0.0	-68.75357996079242	-50.81366430893816	-42.00722140166855	-11.343656925799396	-67.58791747672169
9.379014989293363	0.0	-24.685718819396484	-14.487944725941459	-7.241038232692233	-21.942938222786545	-3.74373585046133	-16.878316394334853	-1.3700810935459056	-4.011374964620626	-10.525237891874486	-32.18435781079676	0.0	10.689219441125314	13.392858464360446	1.5585489937421182	74.81022281570692	13.010940407729116
9.393290506780872	0.0	26.14492911195677	-5.707819328023605	9.390829803426962	11.78580527614452	-5.502085791218462	-2.1079323740571696	8.579937419481357	-24.72093044808605	-29.878588615524247	-8.178341457086342	0.0	-5.6058802511248	21.867533670763486	32.375501010575285	3.2180578539618305	9.541812106229905
9.40756602426838	0.0	41.31127472366519	-4.71781125937535	-1.7938090539988945	26.13069425254163	23.575346904695813	8.620085598439706	-1.942622320268771	50.35586406019304	-7.639787304238944	7.893898510781771	0.0	26.244575212647472	-12.026819690197664	-57.379751153797606	-31.777938337888227	-36.38900349279309
9.421841541755889	0.0	-63.407316935529984	-28.51108119273701	-25.353757908690827	-34.962513092167285	-44.53604061403322	-43.29664452540892	-30.27209551706483	-29.726057385062695	-49.765787958293885	-76.39868974375521	0.0	1.4550937876132934	-0.7470762244675049	68.17635564266115	-11.329274296136138	16.014082619343856
9.436117059243399	0.0	-19.8815047455144	1.3220780011962763	-0.6757848530542206	-1.5192295276587107	20.344593955464713	-8.940795175375138	4.042005408318517	-7.65146257279957	54.56848429819135	-21.243194502764158	0.0	-3.6344919197900247	17.064797492993105	21.74974207372932	68.30730650890914	7.4663473450687885
9.450392576730907	0.0	66.6639354130371	-7.270462631909233	-13.04656708695743	6.772190484233115	-2.2356379690830934	-9.580155250408541	29.023130590250812	-17.12850297988839	17.82083854468625	-2.1236211551027937	0.0	-19.320010582319707	1.9969413301959797	-11.982883291993598	-1.1617648089062331	15.922541206556067
9.464668094218416	0.0	6.763989311908853	14.932089146908927	17.794917860601664	33.860807017596336	26.60969189315913	-3.3144633422662393	6.4462909772569335	36.32637647214332	1.5934220971317903	-1.4187452672405774	0.0	-46.83340802868008	-43.55357913204808	-45.06584527315294	-12.391704912699998	-6.399995475874961
9.478943611705926	0.0	4.222600059718529	-14.15851605238419	-2.262166664925533	-15.628747637608596	-5.734112445642952	13.711437450954625	7.197882527959864	-9.068401610975629	49.904892496346314	-26.15668969781263	0.0	-27.7014732971667	55.569789886495464	62.782440175906686	8.220896206059	67.60546032854779
9.493219129193434	0.0	4.75653480906017	-8.868280144779375	-5.592904803278481	-23.682353086095535	-27.853023216813167	-3.3356287556558852	-28.05802161387396	-33.39036850981488	-24.264075131832957	-37.15443123953017	0.0	-12.458061869650653	20.686722771012644	-2.9721714984296663	2.0924568293894623	-5.226706443523407
9.507494646680943	0.0	-26.472498915891183	8.838342754544168	-10.877790648968025	1.9059438671172657	-6.117122037122231	-4.591116970646692	-17.61824040410922	-5.494985164471238	-36.72997224679292	-37.834804555002776	0.0	-5.4013556726562575	-8.89468294567604	10.842980350525167	0.3228620847077395	-35.371483553998736
9.521770164168451	0.0	-4.068195958340628	70.55836929553989	-0.41845334530108963	-5.23143895242616	37.01892345623456	-2.251303688286038	24.845185183368034	17.515541320076604	22.145584363596647	24.36762580773561	0.0	-22.016301634492745	-18.486679341950577	-35.65686434564333	-49.222003889102105	-28.369444741336476
9.536045681655962	0.0	11.755135632676362	-11.482486113322983	40.8719089452537	-5.874089085136611	38.94783404212799	-8.775190776568685	13.287540284712387	45.36913021120849	16.24174710298948	-47.204323257561455	0.0	-19.141748517985864	-1.421765218534002	-6.927088452259026	-23.392012331520466	-16.133640144457527
9.55032119914347	0.0	-13.757443930533384	26.14501655712912	-4.455470267541985	4.8461591758929465	-15.99655288620977	28.249115200379112	-5.723936065134985	-16.98002178284414	69.03409889007328	8.144822380775334	0.0	-33.770829519607894	-44.03324505591658	-37.00639828031977	-39.70779079425024	-19.66744862692012
9.564596716630978	0.0	-47.47572649246845	-36.51499252151373	-12.891206457267746	-21.384472938214838	-38.183007192220174	-13.287076834528563	-37.355821981424135	1.3612121304076867	-30.62753640133963	-55.92576718714117	0.0	-52.449479306117574	-45.964740794267584	-60.75802495905584	-68.20433789151872	-87.8352110684494
9.578872234118487	0.0	14.687081345932535	2.4598071581764183	20.0944151983744	16.42497104930617	15.059765270235264	25.971833203850473	19.41775113089344	132.25233128035143	4.6229897390301895	21.50501158957897	0.0	-0.03298055888238819	-8.100961852104433	-10.192012192582132	-6.570471102282259	7.620571507152084
9.593147751605997	0.0	-82.33933874064184	-45.887807547015896	-32.69844017893486	-45.965262210776494	-39.43523891806941	-28.725162139892472	-53.14501619605145	-63.20461182692108	-55.1594093219776	-84.40386002094472	0.0	-28.418310394436308	-43.020698535236285	-32.29224361315519	-7.28814922941068	-20.292424806089244
9.607423269093506	0.0	-19.51975216326811	0.9522094841927757	-17.841969190662688	0.263228322408646	-12.279202416509358	-9.265562484493996	3.8785560662891703	37.735032112752066	-35.10740861696193	4.937969236170143	0.0	23.014141363372396	12.171812033782635	-19.118674120701034	8.144985729168441	-14.406286539925802
9.621698786581014	0.0	-26.46248845298228	5.273072813742132	-13.403529607129524	-17.31378733948219	-11.03198141273156	-0.5064868619240005	-2.4701053806273356	-17.80330795626722	-0.928815146720087	-42.84723324090276	0.0	7.4154446724391665	6.150540073486957	20.025919772205583	34.63770842050135	-4.735735204329728
9.635974304068524	0.0	115.12110977558103	5.262675928972302	4.762787458455522	18.36503593561562	18.633604264635103	29.127273761130947	4.157088546867366	4.175395445636818	10.590752198884621	-2.5996159968423864	0.0	6.213840389845587	34.95490280957879	59.381717866078894	8.854086071115676	23.5369072653256
9.650249821556033	0.0	3.168909132602494	11.777228113827743	-19.587436692346714	-10.8085026454563	-16.91604460296726	7.081240687866068	-4.761534132414849	-3.9057303175592737	-18.47134691037967	-42.7795316027512	0.0	34.64561602653832	14.629836725936219	13.947521558713344	39.34660282254889	18.867988024375265
9.664525339043541	0.0	-20.25552517691471	-3.801445501747567	7.003515808274438	14.434275260122057	1.3462090019577657	-8.255826705920594	-17.48207182516099	1.3960780908134804	0.9928412868547999	-30.52277324079479	0.0	-29.314532687068553	-3.0397038475821794	-17.328057568371364	0.3485154038066652	-19.46303484846718
9.67880085653105	0.0	-107.06860414948528	-48.79964900340103	-46.166196490838104	-65.30586926882039	-60.853818009147616	-62.38853965090862	-66.67936306990374	-93.61593570500426	-79.36683118323288	-114.90787071621027	0.0	-23.382911043819227	20.637668252093462	15.753744664527423	25.565658094515406	-1.15179288562489
9.69307637401856	0.0	11.882041339653803	10.795597783143132	-0.7629280006078736	1.9930295398738016	5.097775686348445	12.346005639026485	-6.724190315460188	-3.1028808504123626	15.517533667503253	5.179716508532839	0.0	13.166541416679943	6.3611755239064	-40.09034598830586	40.71258190708116	18.021084742305
9.707351891506068	0.0	-9.22872756517333	-7.5307611785826225	-9.301829864208642	-11.542879597802258	-14.841174137290025	-25.06682665690956	32.35711543942917	-12.052428893808578	-17.371025023868572	-20.421019434788338	0.0	74.7827049580449	43.95796754774771	6.799979169160786	9.463539991752228	-4.257195302661297
9.721627408993577	0.0	75.90973402301763	11.246974446268906	15.97847127229783	1.437075965931788	-2.806467970815042	-3.7069779385396533	4.652028848680337	19.002379803578282	18.247464030905665	-17.850714221694258	0.0	35.00048765739186	64.51989009405472	13.15131046814257	30.76987157291397	0.5478800305330671
9.735902926481085	0.0	-38.40407936910296	-12.117217885699358	-6.479081769536489	-5.4056920649969795	-17.772907063797998	2.2420946930078562	-26.119815868503984	25.254464533390422	-28.4770876805491	-33.34095057496248	0.0	31.32691444680806	11.209778023649072	-22.18953000561625	-21.663943852760084	-34.74543123070984
9.750178443968595	0.0	45.94289726047528	-6.421423908036463	-21.020991309540136	-6.382140408911183	-20.979642250644797	-3.7348802954276152	-22.73072078698995	26.702974541808864	-24.596310745352028	-17.231475463974018	0.0	-39.891059749569074	-5.9937644463469235	18.97235550664121	40.005476088887946	-36.33837702275726
9.764453961456104	0.0	-10.303351653190038	1.868605002018041	5.148800907630195	4.906585612407982	7.017802204478321	-0.7677458030433911	12.381349813060305	1.0715949466571781	-29.194869162875637	-40.980248425644064	0.0	8.473296694089978	24.556238027908314	8.197041518743736	10.1618626340723	-5.5552747205998125
9.778729478943612	0.0	2.8067794548041003	-0.7090383431441397	4.010183282778789	30.8525187784204	-7.871001424353451	1.0882415181629739	11.4671785786953	10.13247583044044	87.01006800621461	4.9938390801062145	0.0	-18.61145738442079	22.49549954367664	-24.07293107169263	-8.26093058566517	-12.087780661101126
9.793004996431122	0.0	84.33950054001838	6.3707751158635135	-6.94312485417882	-0.1691771429906821	-4.408152856263837	-10.687097698865216	10.523235289017446	-6.8434961004937716	0.9217308592650288	24.532386713626156	0.0	15.264621604552723	51.0574234362093	-19.102627628438682	18.722430599755548	20.03429907750072
9.80728051391863	0.0	-9.633362246764078	-10.886068997774418	-6.833555122390042	-11.698242488005109	-2.7625616227269205	0.06453789524204119	23.54223083718451	-4.135843495911849	30.17678557843011	-5.246206359373228	0.0	9.467398213189245	23.448749723818995	-16.492378445140773	-26.632450364682718	12.02370570473471
9.82155603140614	0.0	35.520190681740594	6.537007201976756	11.610760452925279	10.946602859285246	10.694086083674927	36.14332770807938	-1.350046892862521	44.59128727544668	15.823489015886318	54.43150061435374	0.0	0.5081981156018	-0.4979209238694093	22.220895905064086	37.500197299877456	23.60682755226659
9.835831548893648	0.0	-5.5842787435020504	6.517745997737261	-14.721460515858197	-1.6346719794453544	1.1689706169634926	-8.086574574981508	-5.2974986607813745	-21.683647573705173	-33.540678762242514	-1.2734096908716641	0.0	-15.288433621635788	-0.3271559250133877	-0.19808089819516828	45.1078284249352	59.08465899902674
9.850107066381158	0.0	-52.33785580781552	-25.057948729915267	-32.86393086580392	-44.182380018077346	-40.72351682843747	-23.95395335442148	-17.2379554088187	-41.491469659692015	-0.5809278293218503	-40.6659725923811	0.0	6.0939255613313295	-13.281063839277492	9.182437043594723	34.95783500833971	-19.031809763214426
9.864382583868666	0.0	-0.44231422213791977	0.26171405626946376	-0.06919920205180223	35.80837637703485	-10.370474193028167	13.852458121398252	10.526467570604328	30.194616747067563	18.427794766135403	-0.8953362187682354	0.0	-40.80499142407671	-22.863342061544504	-12.484209540203905	20.901865113386023	-56.5354554044446
9.878658101356175	0.0	-18.974723449353636	15.055544405258134	5.814156337922526	-3.031103057846855	-15.260557802713647	13.76768616173599	7.225080523263317	10.742706483189803	-13.908996827725458	-18.604321444141586	0.0	-7.907013353564226	-2.7086023564351343	2.8846030960022753	-1.979521353741153	-4.877721902783603
9.892933618843683	0.0	-23.419099069024142	-24.47735384293766	-19.49826381390467	-13.192312979014142	-14.998536209172528	6.220250188716301	-20.370756791712825	-13.233413950854622	-7.107354361852661	-7.2227493724178125	0.0	16.795211917276426	-12.740739020493955	-16.674472715405397	8.56272667505483	-34.59349211663392
9.907209136331193	0.0	-7.1353083789863785	52.05954196069871	21.068024126442317	38.400810659600225	15.852212700990108	16.634061838071837	21.11563278467	31.689238393948443	13.930377621331354	-3.150303770065323	0.0	-30.36620509730591	-25.49864416698032	-47.264283384556514	9.176723922561631	-38.76823240770186
9.921484653818702	0.0	-22.897539063627573	-8.555553493167448	9.720478913124536	-26.575569659775862	-12.360856862991758	-10.222348274290754	-16.552544781395046	-30.77113134751914	-6.9925638850176774	-45.8854625975365	0.0	25.88608630106885	21.918499022401175	37.88962936757416	19.915494254194876	-4.329960129330132
9.93576017130621	0.0	-36.50157183981465	-17.504610785257654	-0.8568636273971623	-4.006744718539452	4.429144935452659	-6.3538843944751235	-4.6872712164790045	-8.610018122506006	-17.106446236147477	-5.982608287744897	0.0	-1.669521627292094	3.442251333489231	-21.902197018855656	11.214571171971315	16.781400079689302
9.95003568879372	0.0	-17.169609721124715	16.79279149448814	-15.278686193488246	-19.59420446750194	-14.342174122886497	-22.238917596326377	5.8755366622121565	19.146686675421616	12.182185095127618	-17.226230323636667	0.0	-8.787726648807148	-18.142193329261147	-45.244176815604774	-6.763678194447885	-41.025380514623755
9.964311206281229	0.0	-34.658011163241966	-7.841494917259504	-7.214474334574425	29.466716932797517	2.9193172200303192	-19.909293457008776	-29.739942749550934	22.093331940250295	-21.1135455222983	25.557550057245855	0.0	7.208263866117353	-28.794449995678228	-10.485949444384207	10.371592685175054	40.08550815534717
9.978586723768737	0.0	-2.319616749674656	25.342546701191633	-0.23900615072193868	-14.212360320982567	-11.254218224662928	-21.4576951640606	-15.546980145488797	-14.995794746930988	-32.829653227717614	-48.77668847225064	0.0	6.6424741787230825	-24.474911637231656	2.9904218980327375	-9.595811428599331	-0.8101338581052113
9.992862241256246	0.0	8.97534705374608	40.961427908124726	28.580841877644243	23.94467865637172	9.455324096425144	-5.9831894582431095	-1.232380776490733	-14.796593854764625	-0.5960050475848092	-9.839027027040949	0.0	-26.891289349715517	30.178729020533623	25.814359503917586	13.352348031926704	19.24185812901706
