# Supplementary material for: Terahertz Spectroscopic Analysis of Lactose in Infant Formula: Implications for Detection and Quantification
Source: Molecules. 2022 Aug 8;27(15):5040. doi: 10.3390/molecules27155040 (PMC9370465; doi:10.3390/molecules27155040)
Supplement: Supplementary file 1 [file molecules-27-05040-s001.zip › data/set1_N2_2/frequency_domain/L000_1.csv]

0.0	0.8232354311004316	0.17676456889956838
0.014275517487508924	0.783746622013442	0.21625337798655797
0.028551034975017847	1.3196345738894466	-0.3196345738894466
0.04282655246252677	0.8017863035866529	0.19821369641334707
0.057102069950035694	1.310785505455363	-0.310785505455363
0.07137758743754462	1.405857460646089	-0.40585746064608896
0.08565310492505354	2.3848247000584943	-1.3848247000584943
0.09992862241256247	0.4948759080146612	0.5051240919853388
0.11420413990007139	0.7753971553141802	0.2246028446858198
0.12847965738758033	0.8832500247365157	0.1167499752634843
0.14275517487508924	1.2950945028979772	-0.29509450289797723
0.15703069236259815	1.4152609150565472	-0.41526091505654716
0.17130620985010708	0.8749739490041387	0.12502605099586128
0.18558172733761602	0.7699764139432567	0.23002358605674333
0.19985724482512493	0.8906007982195049	0.10939920178049511
0.21413276231263384	1.0036022648983858	-0.0036022648983857763
0.22840827980014278	1.1212529006901693	-0.12125290069016925
0.24268379728765171	1.0240873635744807	-0.024087363574480714
0.25695931477516065	0.8924501498412353	0.10754985015876473
0.27123483226266953	0.9011547228645751	0.0988452771354249
0.28551034975017847	0.9817751429423146	0.018224857057685395
0.2997858672376874	0.9948600699150816	0.00513993008491842
0.3140613847251963	0.9609266270314005	0.039073372968599474
0.32833690221270523	0.9446073014699721	0.05539269853002793
0.34261241970021417	0.9642668034764446	0.035733196523555444
0.3568879371877231	0.9837519576098606	0.01624804239013944
0.37116345467523204	0.9767187181006473	0.023281281899352746
0.3854389721627409	0.9549635597554841	0.04503644024451592
0.39971448965024986	0.9374465246413524	0.06255347535864764
0.4139900071377588	0.9359376604770384	0.06406233952296159
0.4282655246252677	0.954970984321424	0.04502901567857598
0.4425410421127766	0.9801012468025625	0.019898753197437502
0.45681655960028555	0.9882436760136063	0.011756323986393702
0.4710920770877945	0.9749061899207133	0.025093810079286683
0.48536759457530343	0.9526805605034546	0.04731943949654538
0.4996431120628123	0.9334266727272205	0.06657332727277954
0.5139186295503213	0.9293284038063057	0.07067159619369434
0.5281941470378302	0.9468591373305779	0.053140862669422084
0.5424696645253391	0.97190921676021	0.028090783239789974
0.5567451820128481	0.9881488378290137	0.011851162170986251
0.5710206995003569	0.982791292836904	0.01720870716309597
0.5852962169878658	0.9667914716887369	0.033208528311263086
0.5995717344753748	0.9490349918389128	0.05096500816108718
0.6138472519628837	0.9343576306717721	0.06564236932822787
0.6281227694503926	0.932425864345145	0.06757413565485504
0.6423982869379016	0.9459246619321053	0.05407533806789466
0.6566738044254105	0.9685168645474813	0.031483135452518685
0.6709493219129194	0.9838274751838783	0.016172524816121747
0.6852248394004283	0.9838470391101076	0.016152960889892376
0.6995003568879372	0.9673480086614166	0.03265199133858343
0.7137758743754462	0.946360856453642	0.053639143546358015
0.7280513918629551	0.930793531973907	0.06920646802609298
0.7423269093504641	0.9296706533584733	0.07032934664152668
0.756602426837973	0.9442672711785102	0.05573272882148983
0.7708779443254818	0.9644335444519951	0.03556645554800486
0.7851534618129908	0.9813061349676869	0.018693865032313073
0.7994289793004997	0.9804290976677423	0.019570902332257667
0.8137044967880086	0.9649535975278437	0.03504640247215629
0.8279800142755176	0.9431877982079168	0.05681220179208324
0.8422555317630265	0.9273405624313106	0.07265943756868942
0.8565310492505354	0.9250432590094209	0.07495674099057914
0.8708065667380444	0.9391795284662409	0.060820471533759135
0.8850820842255532	0.9588912045373041	0.04110879546269586
0.8993576017130622	0.9725645495214018	0.02743545047859819
0.9136331192005711	0.9717485961045517	0.028251403895448335
0.92790863668808	0.9534605112447836	0.04653948875521641
0.942184154175589	0.9313937517157689	0.06860624828423112
0.9564596716630979	0.918257766596597	0.08174223340340303
0.9707351891506069	0.9214886698836895	0.07851133011631051
0.9850107066381157	0.9368481058057957	0.0631518941942043
0.9992862241256246	0.9561809348646905	0.04381906513530953
1.0135617416131335	0.9673298670446	0.0326701329554
1.0278372591006426	0.9603701152218971	0.03962988477810292
1.0421127765881515	0.9415034501860394	0.058496549813960574
1.0563882940756604	0.9198637428230887	0.08013625717691131
1.0706638115631693	0.9086279839104237	0.09137201608957635
1.0849393290506781	0.9132310779135137	0.08676892208648634
1.099214846538187	0.9350885357760367	0.06491146422396332
1.1134903640256961	0.9538357326206169	0.04616426737938306
1.127765881513205	0.964840023638247	0.035159976361753054
1.1420413990007139	0.9598072068788162	0.040192793121183845
1.1563169164882228	0.9383502553441665	0.061649744655833505
1.1705924339757316	0.9157917835399073	0.08420821646009269
1.1848679514632408	0.9005944346983575	0.09940556530164246
1.1991434689507496	0.9028046780092384	0.09719532199076164
1.2134189864382585	0.9224746606136442	0.07752533938635575
1.2276945039257674	0.9477103764287513	0.05228962357124867
1.2419700214132763	0.9633911458971905	0.03660885410280945
1.2562455389007852	0.9589378806691362	0.04106211933086379
1.2705210563882943	0.9357677563082806	0.06423224369171943
1.2847965738758031	0.9103131696506205	0.08968683034937952
1.299072091363312	0.894924990882108	0.10507500911789203
1.313347608850821	0.8943790151211192	0.10562098487888083
1.3276231263383298	0.9109467466853044	0.0890532533146956
1.341898643825839	0.9343370417464671	0.06566295825353285
1.3561741613133478	0.9494107107354035	0.05058928926459649
1.3704496788008567	0.9467368773190393	0.05326312268096067
1.3847251962883655	0.9303094976187622	0.06969050238123775
1.3990007137758744	0.9118650098852534	0.08813499011474657
1.4132762312633835	0.9036123165647189	0.09638768343528115
1.4275517487508924	0.898725705271411	0.10127429472858895
1.4418272662384013	0.9080687905979892	0.09193120940201083
1.4561027837259102	0.9246515152479294	0.07534848475207057
1.470378301213419	0.9327352859534389	0.06726471404656109
1.4846538187009282	0.929996914083925	0.07000308591607496
1.498929336188437	0.9168178412508708	0.08318215874912915
1.513204853675946	0.903025263808486	0.09697473619151398
1.5274803711634548	0.8937403303061752	0.10625966969382483
1.5417558886509637	0.8996714270345385	0.1003285729654615
1.5560314061384726	0.9127323120949641	0.08726768790503592
1.5703069236259817	0.9257276976772455	0.0742723023227545
1.5845824411134906	0.9269421307450946	0.07305786925490543
1.5988579586009994	0.9170369337020727	0.08296306629792727
1.6131334760885083	0.8994360036391664	0.10056399636083357
1.6274089935760172	0.8849922813518905	0.11500771864810955
1.6416845110635263	0.881883031612218	0.11811696838778196
1.6559600285510352	0.8930232235558184	0.10697677644418158
1.670235546038544	0.9277396968498803	0.07226030315011966
1.684511063526053	0.9290277504912724	0.0709722495087276
1.6987865810135618	0.9280756233071201	0.07192437669287988
1.7130620985010707	0.9110637413180989	0.08893625868190114
1.7273376159885798	0.8947151847943988	0.10528481520560118
1.7416131334760887	0.8701845600963707	0.12981543990362931
1.7558886509635976	0.8643739714623196	0.13562602853768035
1.7701641684511065	0.8721231997277821	0.12787680027221793
1.7844396859386153	0.8927060295315957	0.10729397046840428
1.7987152034261245	0.9173474233063202	0.08265257669367976
1.8129907209136333	0.920659624910427	0.07934037508957303
1.8272662384011422	0.9065778905270578	0.09342210947294216
1.841541755888651	0.8865653091534365	0.11343469084656355
1.85581727337616	0.8651735411852893	0.13482645881471067
1.870092790863669	0.8589663248464542	0.1410336751535458
1.884368308351178	0.8593862085382459	0.14061379146175412
1.8986438258386868	0.8780514463897322	0.1219485536102678
1.9129193433261957	0.8946686119915062	0.10533138800849384
1.9271948608137046	0.9066016946882725	0.09339830531172755
1.9414703783012137	0.8928680893600486	0.10713191063995142
1.9557458957887226	0.8741187599345739	0.12588124006542611
1.9700214132762315	0.8545288635960214	0.14547113640397857
1.9842969307637404	0.8477777709722577	0.1522222290277423
1.9985724482512492	0.8531301031339565	0.14686989686604346
2.012847965738758	0.8668361609188604	0.1331638390811396
2.027123483226267	0.8792389904394512	0.1207610095605488
2.041399000713776	0.8863040314743446	0.11369596852565544
2.055674518201285	0.8709074970851847	0.12909250291481533
2.069950035688794	0.8459818243795698	0.1540181756204302
2.084225553176303	0.8327913736388628	0.1672086263611372
2.098501070663812	0.8248970166050665	0.17510298339493346
2.1127765881513207	0.8306222198000357	0.1693777801999643
2.1270521056388296	0.8409839497983551	0.1590160502016449
2.1413276231263385	0.8560606131526443	0.14393938684735574
2.1556031406138474	0.8599442285918786	0.14005577140812142
2.1698786581013563	0.8544807227470624	0.14551927725293756
2.184154175588865	0.8325039869587035	0.16749601304129647
2.198429693076374	0.8221737998594533	0.17782620014054673
2.2127052105638834	0.8097581343334812	0.1902418656665188
2.2269807280513922	0.8225984900853646	0.17740150991463544
2.241256245538901	0.8224570789321766	0.17754292106782343
2.25553176302641	0.8469381036335079	0.15306189636649215
2.269807280513919	0.8556315721989727	0.14436842780102732
2.2840827980014278	0.8454284860941721	0.1545715139058279
2.2983583154889367	0.835025480964974	0.16497451903502602
2.3126338329764455	0.823705157117083	0.17629484288291697
2.3269093504639544	0.8202398217496519	0.17976017825034807
2.3411848679514633	0.8171781024804284	0.18282189751957156
2.355460385438972	0.8197248967018193	0.18027510329818075
2.3697359029264815	0.8356237761180753	0.16437622388192474
2.3840114204139904	0.8210544943398654	0.17894550566013456
2.3982869379014993	0.8203825967512607	0.17961740324873932
2.412562455389008	0.8199680174622405	0.18003198253775954
2.426837972876517	0.8142044817939823	0.1857955182060177
2.441113490364026	0.817434214622359	0.182565785377641
2.455389007851535	0.8326757458009999	0.1673242541990001
2.4696645253390437	0.8450190855906633	0.1549809144093367
2.4839400428265526	0.8356277626519277	0.16437223734807227
2.4982155603140614	0.819356954060669	0.180643045939331
2.5124910778015703	0.7942003866539523	0.20579961334604768
2.5267665952890797	0.7840606330312302	0.2159393669687698
2.5410421127765885	0.7818898089137477	0.2181101910862523
2.5553176302640974	0.7871611996359738	0.21283880036402625
2.5695931477516063	0.7988726981399763	0.2011273018600237
2.583868665239115	0.8213116765872319	0.17868832341276808
2.598144182726624	0.8241059010927722	0.17589409890722785
2.612419700214133	0.810081233780758	0.18991876621924197
2.626695217701642	0.784814312627902	0.21518568737209798
2.6409707351891507	0.6864630300515038	0.3135369699484962
2.6552462526766596	0.7552274624867473	0.24477253751325267
2.669521770164169	0.7626090854069154	0.2373909145930846
2.683797287651678	0.7788674607246541	0.22113253927534593
2.6980728051391867	0.7908798195811821	0.20912018041881786
2.7123483226266956	0.7879105034057685	0.21208949659423149
2.7266238401142044	0.7991601002198089	0.20083989978019112
2.7408993576017133	0.7561905351307033	0.24380946486929667
2.755174875089222	0.7460257206887825	0.2539742793112175
2.769450392576731	0.7229227352795793	0.2770772647204207
2.78372591006424	0.7449720300704389	0.2550279699295611
2.798001427551749	0.7447145136408739	0.25528548635912607
2.8122769450392577	0.7507477520999588	0.2492522479000412
2.826552462526767	0.7534136338443966	0.24658636615560336
2.840827980014276	0.7452323147419677	0.2547676852580323
2.855103497501785	0.7106780175030738	0.2893219824969262
2.8693790149892937	0.7040650927324209	0.2959349072675791
2.8836545324768026	0.6853034034542539	0.3146965965457461
2.8979300499643115	0.6955654383600023	0.3044345616399977
2.9122055674518204	0.7169359150669583	0.2830640849330417
2.9264810849393292	0.7631018306794543	0.23689816932054575
2.940756602426838	0.7450144398467168	0.2549855601532832
2.955032119914347	0.7616700259436932	0.23832997405630685
2.9693076374018563	0.6792565240718	0.32074347592819996
2.983583154889365	0.6877276108456906	0.31227238915430944
2.997858672376874	0.6418976003705468	0.3581023996294532
3.012134189864383	0.658819316035287	0.341180683964713
3.026409707351892	0.6613525322554695	0.3386474677445305
3.0406852248394007	0.6717475073061459	0.32825249269385415
3.0549607423269096	0.6842837343411096	0.31571626565889044
3.0692362598144185	0.7102551124852443	0.2897448875147557
3.0835117773019274	0.7311577634330476	0.2688422365669524
3.0977872947894363	0.6412859969545818	0.35871400304541823
3.112062812276945	0.6512798662904203	0.34872013370957966
3.1263383297644545	0.6407667261876553	0.3592332738123447
3.1406138472519634	0.5899322071016436	0.4100677928983564
3.1548893647394722	0.6031385285144916	0.39686147148550843
3.169164882226981	0.6040788780246598	0.39592112197534024
3.18344039971449	0.5701031582025379	0.4298968417974621
3.197715917201999	0.6487903711097339	0.3512096288902661
3.2119914346895078	0.5956876616739513	0.40431233832604874
3.2262669521770166	0.5827343786973946	0.41726562130260536
3.2405424696645255	0.5657637674685815	0.4342362325314185
3.2548179871520344	0.535585056757902	0.464414943242098
3.2690935046395433	0.49827368908312086	0.5017263109168791
3.2833690221270526	0.43376028256126403	0.5662397174387359
3.2976445396145615	0.5331732183836004	0.46682678161639957
3.3119200571020704	0.5150144984616681	0.48498550153833186
3.3261955745895793	0.5478572551046762	0.4521427448953238
3.340471092077088	0.5352401585298036	0.46475984147019644
3.354746609564597	0.5525537136570812	0.44744628634291883
3.369022127052106	0.530173729507965	0.46982627049203496
3.383297644539615	0.5186502684745379	0.4813497315254621
3.3975731620271237	0.44282627040316325	0.5571737295968368
3.4118486795146326	0.471737317366399	0.528262682633601
3.4261241970021414	0.44284044736672995	0.55715955263327
3.4403997144896508	0.48932707081360344	0.5106729291863965
3.4546752319771596	0.5104113457515326	0.4895886542484674
3.4689507494646685	0.5297630645739169	0.47023693542608314
3.4832262669521774	0.4087382316947103	0.5912617683052896
3.4975017844396863	0.5825369324605119	0.41746306753948814
3.511777301927195	0.548923963391343	0.451076036608657
3.526052819414704	0.5138291593615527	0.4861708406384473
3.540328336902213	0.48847210404844643	0.5115278959515536
3.554603854389722	0.5450662394387229	0.4549337605612771
3.5688793718772307	0.44875902804908385	0.5512409719509161
3.58315488936474	0.5897354810822021	0.4102645189177979
3.597430406852249	0.5931969390143489	0.4068030609856511
3.611705924339758	0.4699241155893018	0.5300758844106982
3.6259814418272667	0.5618553215054446	0.4381446784945554
3.6402569593147756	0.441474743496719	0.558525256503281
3.6545324768022844	0.47261218132133365	0.5273878186786664
3.6688079942897933	0.4740099491824399	0.5259900508175601
3.683083511777302	0.5310132832145275	0.46898671678547255
3.697359029264811	0.6907652809230055	0.3092347190769945
3.71163454675232	0.6996541082681175	0.30034589173188253
3.725910064239829	0.7774193632569495	0.2225806367430505
3.740185581727338	0.650315231502116	0.349684768497884
3.754461099214847	0.4943279451080649	0.5056720548919351
3.768736616702356	0.4575423870439145	0.5424576129560855
3.783012134189865	0.3836878323194945	0.6163121676805055
3.7972876516773737	0.5230299866131383	0.47697001338686174
3.8115631691648826	1.446664043172642	-0.4466640431726421
3.8258386866523915	0.43593795042095707	0.5640620495790429
3.8401142041399003	0.7013595907359165	0.29864040926408353
3.8543897216274092	0.8411581160778452	0.15884188392215481
3.868665239114918	0.5746391326869837	0.42536086731301626
3.8829407566024274	0.5092669897908969	0.4907330102091031
3.8972162740899363	0.27514447365732675	0.7248555263426733
3.911491791577445	0.3128017099492284	0.6871982900507716
3.925767309064954	0.29817714344163504	0.701822856558365
3.940042826552463	0.44783654720093924	0.5521634527990608
3.954318344039972	1.0112489885360432	-0.01124898853604317
3.9685938615274807	0.769643007427029	0.23035699257297104
3.9828693790149896	3.6467602472832588	-2.6467602472832588
3.9971448965024985	0.600873150339964	0.399126849660036
4.011420413990008	0.6157760116476475	0.3842239883523525
4.025695931477516	0.30925523099003066	0.6907447690099693
4.039971448965026	0.24027311982521732	0.7597268801747827
4.054246966452534	0.44367057323090925	0.5563294267690908
4.068522483940043	0.35110436662373606	0.6488956333762639
4.082798001427552	0.6030684546144703	0.39693154538552966
4.097073518915061	0.9973694286190737	0.002630571380926261
4.11134903640257	0.9765066760165024	0.02349332398349757
4.125624553890079	1.0538628481542776	-0.053862848154277554
4.139900071377588	0.3532358423003821	0.6467641576996179
4.154175588865097	0.40611746102718455	0.5938825389728155
4.168451106352606	0.8888771753828539	0.11112282461714607
4.182726623840114	0.6872868457184985	0.3127131542815015
4.197002141327624	0.4582430984654444	0.5417569015345556
4.211277658815132	0.6245338953211428	0.3754661046788572
4.2255531763026415	0.40666685765043104	0.5933331423495689
4.23982869379015	0.7739392776076169	0.22606072239238306
4.254104211277659	0.6660433110127828	0.3339566889872172
4.268379728765169	0.4285597746930725	0.5714402253069275
4.282655246252677	0.31022405889537985	0.6897759411046201
4.296930763740186	0.43644006434708227	0.5635599356529177
4.311206281227695	0.32958364580357374	0.6704163541964263
4.325481798715204	0.7104423142012812	0.28955768579871877
4.3397573162027125	0.6877494304439846	0.3122505695560154
4.354032833690222	0.7144712241174976	0.28552877588250236
4.36830835117773	0.30523932980606133	0.6947606701939386
4.38258386866524	0.5552324726935873	0.44476752730641267
4.396859386152748	0.18039154219898837	0.8196084578010117
4.411134903640257	0.23125100910024896	0.768748990899751
4.425410421127767	0.5557489814299665	0.44425101857003346
4.439685938615275	1.1036376863634731	-0.10363768636347315
4.4539614561027845	0.6592685408286326	0.3407314591713674
4.468236973590293	0.22216165049817188	0.7778383495018282
4.482512491077802	0.3311164157420624	0.6688835842579376
4.496788008565311	0.15739243035313707	0.8426075696468629
4.51106352605282	2.5883154381582116	-1.5883154381582116
4.5253390435403285	0.4378210170456957	0.5621789829543042
4.539614561027838	0.25600502355656224	0.7439949764434377
4.553890078515346	1.2426541241309368	-0.2426541241309368
4.5681655960028555	2.353194811507492	-1.353194811507492
4.582441113490365	0.7103421061138698	0.28965789388613017
4.596716630977873	0.8985857847760866	0.10141421522391336
4.610992148465383	1.056776519064544	-0.05677651906454395
4.625267665952891	0.24582267068235028	0.7541773293176497
4.6395431834404	0.31373536504744926	0.6862646349525507
4.653818700927909	0.5996871444407949	0.40031285555920515
4.668094218415418	1.0049779004886326	-0.004977900488632558
4.682369735902927	0.977242314752617	0.022757685247382975
4.696645253390436	1.0617204973425	-0.06172049734250007
4.710920770877944	0.5419529242508834	0.45804707574911663
4.725196288365454	2.9771209581576614	-1.9771209581576614
4.739471805852963	1.6744166248183843	-0.6744166248183843
4.7537473233404715	0.40777232266674485	0.5922276773332551
4.768022840827981	0.2651595681960546	0.7348404318039454
4.782298358315489	0.9099379674827566	0.09006203251724343
4.7965738758029985	2.020542047211865	-1.020542047211865
4.810849393290507	0.4231422498427537	0.5768577501572463
4.825124910778016	3.9525427204679078	-2.9525427204679078
4.839400428265525	2.2363246647607684	-1.2363246647607684
4.853675945753034	2.3426090194565377	-1.3426090194565377
4.8679514632405425	0.6106762611949166	0.3893237388050834
4.882226980728052	0.8038967775683585	0.19610322243164147
4.896502498215561	0.6947288612554703	0.3052711387445297
4.91077801570307	0.9187005189099073	0.08129948109009266
4.925053533190579	0.4067373320893875	0.5932626679106126
4.939329050678087	0.1484982009142187	0.8515017990857813
4.953604568165597	4.845535010202785	-3.845535010202785
4.967880085653105	13.07266326349425	-12.07266326349425
4.9821556031406145	5.362194467813628	-4.362194467813628
4.996431120628123	1.7399758985564426	-0.7399758985564426
5.010706638115632	0.5282998301917461	0.4717001698082539
5.024982155603141	0.5268634649311137	0.4731365350688863
5.03925767309065	3.132418933043742	-2.132418933043742
5.053533190578159	0.455851718566722	0.544148281433278
5.067808708065668	0.8565214018252981	0.14347859817470188
5.082084225553177	1.957196579007892	-0.957196579007892
5.0963597430406855	1.343809442140339	-0.34380944214033904
5.110635260528195	0.7720407727084355	0.22795922729156448
5.124910778015703	1.5866549483254238	-0.5866549483254238
5.139186295503213	0.663766344440412	0.33623365555958795
5.153461812990721	0.5208444584659193	0.4791555415340807
5.16773733047823	0.3193253189726777	0.6806746810273223
5.18201284796574	0.5784815193624611	0.42151848063753894
5.196288365453248	1.5262546988540868	-0.5262546988540868
5.2105638829407575	0.6043798374039084	0.39562016259609156
5.224839400428266	4.706552747436304	-3.7065527474363043
5.239114917915775	1.9206754885189008	-0.9206754885189008
5.253390435403284	0.9979958404421139	0.0020041595578861315
5.267665952890793	0.6074491626270447	0.39255083737295526
5.281941470378301	0.6929201276406322	0.30707987235936784
5.296216987865811	0.8413935528640824	0.15860644713591765
5.310492505353319	0.24814070262056634	0.7518592973794337
5.3247680228408285	0.5955775915299428	0.40442240847005717
5.339043540328338	0.27494105998935625	0.7250589400106437
5.353319057815846	3.029942290523134	-2.029942290523134
5.367594575303356	2.2827651447870347	-1.2827651447870347
5.381870092790864	1.3084520382317533	-0.30845203823175327
5.396145610278373	0.133398236799284	0.866601763200716
5.410421127765882	0.2098678107305149	0.7901321892694851
5.424696645253391	0.44274059518227643	0.5572594048177235
5.4389721627409	0.893899882086024	0.106100117913976
5.453247680228409	1.203330596160007	-0.20333059616000693
5.467523197715917	0.28960783369196536	0.7103921663080346
5.481798715203427	0.36712354479879555	0.6328764552012045
5.496074232690936	0.33697273164620106	0.663027268353799
5.510349750178444	0.8496457881649673	0.15035421183503273
5.524625267665954	0.3747386361949245	0.6252613638050755
5.538900785153462	1.850238371285877	-0.850238371285877
5.5531763026409715	0.08953125271940274	0.9104687472805972
5.56745182012848	1.1103558287428537	-0.11035582874285366
5.581727337615989	3.5754754504962056	-2.5754754504962056
5.596002855103498	0.2663212543398571	0.7336787456601429
5.610278372591007	0.09517035196185289	0.9048296480381471
5.6245538900785155	0.5055652751594001	0.4944347248405999
5.638829407566025	0.7459181311982275	0.2540818688017725
5.653104925053534	1.4919861643805892	-0.4919861643805892
5.667380442541043	2.130206522926736	-1.130206522926736
5.681655960028552	0.9103107593500708	0.08968924064992922
5.69593147751606	0.9024553467174935	0.0975446532825065
5.71020699500357	1.2861809792354988	-0.2861809792354988
5.724482512491078	0.4299257737355292	0.5700742262644708
5.738758029978587	1.4769777852196355	-0.4769777852196355
5.753033547466096	0.5033393476665964	0.4966606523334036
5.767309064953605	0.21404380158116015	0.7859561984188399
5.781584582441114	1.3231810524091951	-0.32318105240919515
5.795860099928623	1.3484862144238157	-0.34848621442381567
5.810135617416132	0.3501661906706383	0.6498338093293616
5.824411134903641	0.5148241009982685	0.4851758990017315
5.83868665239115	1.4453394185747972	-0.4453394185747972
5.8529621698786585	0.28006205054597744	0.7199379494540226
5.867237687366168	1.1987546210472289	-0.19875462104722885
5.881513204853676	1.0246886233186245	-0.024688623318624536
5.895788722341186	8.973028949687832	-7.973028949687832
5.910064239828694	1.6249325262194436	-0.6249325262194436
5.924339757316203	3.953035621324517	-2.953035621324517
5.938615274803713	0.7168465130310723	0.2831534869689277
5.952890792291221	0.34611753891875147	0.6538824610812486
5.96716630977873	2.366461310726216	-1.366461310726216
5.981441827266239	0.3318630786525116	0.6681369213474884
5.995717344753748	0.7291220419511929	0.2708779580488071
6.009992862241257	2.4001410065811397	-1.4001410065811397
6.024268379728766	2.214832130013372	-1.214832130013372
6.038543897216274	1.2333984754997134	-0.23339847549971338
6.052819414703784	0.5019726982945375	0.4980273017054625
6.067094932191292	0.7844778264030341	0.2155221735969659
6.0813704496788015	4.462152711266034	-3.462152711266034
6.095645967166311	28.95746175801856	-27.95746175801856
6.109921484653819	0.3539379288268697	0.6460620711731303
6.124197002141329	2.684895583334638	-1.684895583334638
6.138472519628837	4.293162491719839	-3.2931624917198388
6.152748037116346	0.8565914964286679	0.14340850357133206
6.167023554603855	1.5521050387468465	-0.5521050387468465
6.181299072091364	2.499191042991333	-1.4991910429913329
6.1955745895788725	1.2789204221054764	-0.2789204221054764
6.209850107066382	0.564667098691536	0.435332901308464
6.22412562455389	0.8702135036482957	0.12978649635170425
6.2384011420414	0.4994845465616882	0.5005154534383118
6.252676659528909	0.7902702764088706	0.2097297235911294
6.266952177016417	0.7948082889438842	0.20519171105611578
6.281227694503927	0.9676255987921605	0.03237440120783952
6.295503211991435	0.9304718123888347	0.0695281876111653
6.3097787294789445	0.5822129566791178	0.41778704332088223
6.324054246966453	0.7402865934592289	0.25971340654077113
6.338329764453962	0.29013355169857585	0.7098664483014241
6.352605281941471	1.1288917733446502	-0.12889177334465018
6.36688079942898	1.413496603060041	-0.4134966030600411
6.381156316916488	2.2175340110352098	-1.2175340110352098
6.395431834403998	0.47446587780034116	0.5255341221996588
6.409707351891507	0.3575416866535883	0.6424583133464117
6.4239828693790155	0.4839075503366225	0.5160924496633774
6.438258386866525	0.2218253355879158	0.7781746644120842
6.452533904354033	0.5567742145794805	0.4432257854205195
6.466809421841543	0.8960716697354044	0.10392833026459558
6.481084939329051	3.589067182167823	-2.589067182167823
6.49536045681656	0.2913799646852945	0.7086200353147055
6.509635974304069	2.046634476698975	-1.046634476698975
6.523911491791578	1.6508530715126815	-0.6508530715126815
6.538187009279087	1.219902288180592	-0.2199022881805921
6.552462526766596	0.8756707050079952	0.12432929499200485
6.566738044254105	0.6844460854430086	0.31555391455699144
6.581013561741614	2.492053886124652	-1.4920538861246522
6.595289079229123	1.4860968537326666	-0.48609685373266664
6.609564596716631	2.229217189149216	-1.229217189149216
6.623840114204141	3.180128778297278	-2.180128778297278
6.638115631691649	0.682679797599622	0.31732020240037795
6.6523911491791585	0.7193358951872764	0.28066410481272364
6.666666666666667	0.5187102874021294	0.48128971259787057
6.680942184154176	7.8759900107196685	-6.8759900107196685
6.695217701641685	5.2794915195993735	-4.2794915195993735
6.709493219129194	0.9601962372588084	0.03980376274119157
6.723768736616703	1.6556551509840634	-0.6556551509840634
6.738044254104212	0.39951028746332284	0.6004897125366772
6.752319771591721	1.1944866747056615	-0.1944866747056615
6.76659528907923	1.228371437938993	-0.22837143793899295
6.780870806566739	1.6882424186450964	-0.6882424186450964
6.795146324054247	0.6209706182827599	0.3790293817172401
6.809421841541757	1.151558202424313	-0.15155820242431295
6.823697359029265	0.8369417906026204	0.16305820939737958
6.837972876516774	1.3947039324168524	-0.3947039324168524
6.852248394004283	0.588730772933791	0.41126922706620905
6.866523911491792	0.23158452833188378	0.7684154716681162
6.8807994289793015	1.4498653471815937	-0.44986534718159366
6.89507494646681	1.8323073221803303	-0.8323073221803303
6.909350463954319	3.840000986636245	-2.840000986636245
6.923625981441828	1.5026176540365213	-0.5026176540365213
6.937901498929337	0.9894367815561269	0.01056321844387309
6.9521770164168455	1.9252088983795705	-0.9252088983795705
6.966452533904355	0.6717643015828468	0.32823569841715317
6.980728051391863	1.4169184293064903	-0.41691842930649026
6.995003568879373	1.4143893588724308	-0.4143893588724308
7.009279086366882	0.5144136770459915	0.4855863229540085
7.02355460385439	4.332706854876718	-3.332706854876718
7.0378301213419	1.4109026149228718	-0.41090261492287183
7.052105638829408	0.865276178143434	0.13472382185656595
7.066381156316917	1.0724126297362564	-0.0724126297362564
7.080656673804426	0.9467539569238517	0.05324604307614833
7.094932191291935	1.3611222447445868	-0.36112224474458676
7.109207708779444	0.4658440703308054	0.5341559296691947
7.123483226266953	2.147217101678792	-1.147217101678792
7.137758743754461	1.0246911968055425	-0.024691196805542548
7.152034261241971	0.7931092931698961	0.2068907068301039
7.16630977872948	2.0446616136090645	-1.0446616136090645
7.1805852962169885	0.4116606613931891	0.588339338606811
7.194860813704498	1.7532265304389587	-0.7532265304389587
7.209136331192006	1.7021476366592765	-0.7021476366592765
7.223411848679516	2.99029237005536	-1.9902923700553599
7.237687366167024	0.6265121203013472	0.3734878796986528
7.251962883654533	0.4108901440894452	0.5891098559105548
7.266238401142042	0.6297138118885115	0.3702861881114885
7.280513918629551	1.5014748521571237	-0.5014748521571237
7.2947894361170595	2.623976930428267	-1.6239769304282672
7.309064953604569	0.8505340020000904	0.14946599799990956
7.323340471092078	0.8401155770427958	0.15988442295720418
7.337615988579587	2.160809671795952	-1.1608096717959522
7.351891506067096	0.9636522471339393	0.036347752866060734
7.366167023554604	0.6045855914343371	0.3954144085656629
7.380442541042114	2.297722250429337	-1.297722250429337
7.394718058529622	2.2445281229815417	-1.2445281229815417
7.4089935760171315	0.31602123164144563	0.6839787683585543
7.42326909350464	0.9077767226867548	0.0922232773132452
7.437544610992149	1.1757638848789123	-0.17576388487891226
7.451820128479658	0.0929400508261508	0.9070599491738492
7.466095645967167	1.1199777126157209	-0.11997771261572088
7.480371163454676	0.2974540577956546	0.7025459422043454
7.494646680942185	0.9274978502874716	0.07250214971252844
7.508922198429694	0.7556684229111286	0.24433157708887143
7.5231977159172025	1.1502253044153135	-0.15022530441531345
7.537473233404712	0.8029351606382057	0.1970648393617943
7.55174875089222	17.641812414038732	-16.641812414038732
7.56602426837973	4.540372774614825	-3.5403727746148252
7.580299785867238	1.555618175838087	-0.5556181758380869
7.594575303354747	0.5102101280835011	0.4897898719164989
7.608850820842256	0.8024116605694935	0.19758833943050647
7.623126338329765	1.0989850643777461	-0.09898506437774612
7.6374018558172745	2.988669431147225	-1.9886694311472248
7.651677373304783	0.5423794298056246	0.4576205701943754
7.665952890792292	1.1762210437936875	-0.17622104379368753
7.680228408279801	1.4033188887106438	-0.4033188887106438
7.69450392576731	0.5427375666968215	0.4572624333031785
7.7087794432548185	0.5787535360124343	0.4212464639875657
7.723054960742328	0.830865085191687	0.169134914808313
7.737330478229836	0.7582836630480083	0.24171633695199168
7.7516059957173455	0.1447980843301326	0.8552019156698674
7.765881513204855	0.3993544910414209	0.6006455089585792
7.780157030692363	2.1086240190729875	-1.1086240190729875
7.794432548179873	0.5937712734499944	0.40622872655000564
7.808708065667381	1.1004144960800997	-0.10041449608009967
7.82298358315489	2.3888141219340646	-1.3888141219340646
7.837259100642399	1.964197540178357	-0.9641975401783569
7.851534618129908	1.0526493465768307	-0.052649346576830736
7.865810135617417	1.7061296666950774	-0.7061296666950774
7.880085653104926	1.9101037057317605	-0.9101037057317605
7.894361170592434	3.270055439485615	-2.270055439485615
7.908636688079944	0.9554491375820919	0.044550862417908066
7.922912205567453	0.36582042227226064	0.6341795777277394
7.9371877230549615	1.3048249652402992	-0.30482496524029923
7.951463240542471	0.6199214532221333	0.3800785467778667
7.965738758029979	0.5165343866528307	0.4834656133471693
7.9800142755174885	1.6489027900031863	-0.6489027900031863
7.994289793004997	1.5169137063449225	-0.5169137063449225
8.008565310492505	1.4329584214340423	-0.4329584214340423
8.022840827980016	1.8425462391564364	-0.8425462391564364
8.037116345467524	0.5009309465491024	0.4990690534508976
8.051391862955033	18.945272689386954	-17.945272689386954
8.065667380442541	0.2644207199582314	0.7355792800417686
8.079942897930051	0.3017971662678072	0.6982028337321928
8.09421841541756	2.4766643936882575	-1.4766643936882575
8.108493932905068	0.31003712829429	0.68996287170571
8.122769450392578	0.35894087719764073	0.6410591228023592
8.137044967880087	1.3890536666333484	-0.3890536666333484
8.151320485367595	2.5236817569604306	-1.5236817569604306
8.165596002855104	4.71710067924472	-3.7171006792447203
8.179871520342614	2.9672302656246394	-1.9672302656246394
8.194147037830122	0.465646429415325	0.5343535705846749
8.20842255531763	0.6773491686040548	0.3226508313959452
8.22269807280514	2.5684867262226705	-1.5684867262226705
8.23697359029265	0.8636501312174304	0.1363498687825696
8.251249107780158	0.7749194465803204	0.22508055341967959
8.265524625267666	1.9122918396184767	-0.9122918396184767
8.279800142755176	1.2187244620651012	-0.2187244620651012
8.294075660242685	1.108913052771653	-0.10891305277165308
8.308351177730193	0.43283861372179183	0.5671613862782081
8.322626695217702	0.25169750191727197	0.748302498082728
8.336902212705212	0.5256163463074687	0.4743836536925313
8.35117773019272	1.276933054439295	-0.27693305443929495
8.365453247680229	3.026003567725382	-2.026003567725382
8.379728765167739	4.812765990252261	-3.8127659902522613
8.394004282655247	1.1845279844327767	-0.18452798443277674
8.408279800142756	0.46477266248143795	0.5352273375185621
8.422555317630264	0.09425270914085099	0.9057472908591491
8.436830835117775	2.319045017447113	-1.319045017447113
8.451106352605283	0.8362415369679695	0.16375846303203045
8.465381870092791	2.4422440305211457	-1.4422440305211457
8.4796573875803	3.09395547627891	-2.09395547627891
8.49393290506781	2.2270855886198935	-1.2270855886198935
8.508208422555319	0.8856197437719139	0.11438025622808612
8.522483940042827	1.3726517491980774	-0.3726517491980774
8.536759457530337	0.7946622502696792	0.20533774973032082
8.551034975017846	2.614654283116932	-1.614654283116932
8.565310492505354	0.37497134308107466	0.6250286569189254
8.579586009992862	0.6907659531073338	0.3092340468926662
8.593861527480373	1.3914716109783762	-0.39147161097837624
8.608137044967881	8.955115971345688	-7.955115971345688
8.62241256245539	0.9678801406084517	0.03211985939154827
8.636688079942898	4.079756464434498	-3.0797564644344977
8.650963597430408	1.3155261017755386	-0.31552610177553864
8.665239114917917	0.8468773031496846	0.15312269685031543
8.679514632405425	1.4019060225407898	-0.4019060225407898
8.693790149892935	0.16369731049104558	0.8363026895089545
8.708065667380444	1.3462623581903972	-0.3462623581903972
8.722341184867952	0.4473542463994374	0.5526457536005627
8.73661670235546	0.11292762645293941	0.8870723735470606
8.75089221984297	0.21857041752628395	0.7814295824737161
8.76516773733048	1.1611671736916964	-0.16116717369169642
8.779443254817988	0.2315083995951086	0.7684916004048914
8.793718772305496	1.2037097682526399	-0.20370976825263987
8.807994289793006	1.9231349353379634	-0.9231349353379634
8.822269807280515	1.0864794519565768	-0.0864794519565768
8.836545324768023	0.16686400079538294	0.833135999204617
8.850820842255533	2.1155159202620237	-1.1155159202620237
8.865096359743042	0.8245002762185673	0.17549972378143275
8.87937187723055	3.873448785740005	-2.873448785740005
8.893647394718059	0.9368875716830566	0.06311242831694341
8.907922912205569	1.8937753239610107	-0.8937753239610107
8.922198429693077	0.7771377272772058	0.22286227272279424
8.936473947180586	1.7189020230501195	-0.7189020230501195
8.950749464668094	4.322200477639149	-3.322200477639149
8.965024982155605	0.5461935516303528	0.45380644836964723
8.979300499643113	3.650146194890239	-2.650146194890239
8.993576017130621	0.9706085803493244	0.0293914196506756
9.007851534618132	0.1986103410925754	0.8013896589074246
9.02212705210564	0.9982737557358744	0.0017262442641255982
9.036402569593148	1.6523702692453572	-0.6523702692453572
9.050678087080657	0.9631717128676275	0.03682828713237252
9.064953604568167	2.1506507646404853	-1.1506507646404853
9.079229122055676	10.761285346201609	-9.761285346201609
9.093504639543184	1.5011661853039235	-0.5011661853039235
9.107780157030692	0.3976288196074921	0.6023711803925079
9.122055674518203	1.6827715100597853	-0.6827715100597853
9.136331192005711	1.2862074169379552	-0.28620741693795515
9.15060670949322	0.7695576422906587	0.2304423577093413
9.16488222698073	5.519887009455495	-4.519887009455495
9.179157744468238	1.264209566880326	-0.26420956688032593
9.193433261955747	1.1670533245774604	-0.16705332457746036
9.207708779443255	1.1607700120352928	-0.16077001203529284
9.221984296930765	1.5917496188350577	-0.5917496188350577
9.236259814418274	0.17274251950815372	0.8272574804918462
9.250535331905782	9.253593161284602	-8.253593161284602
9.26481084939329	1.384221852963465	-0.3842218529634649
9.2790863668808	0.7221467310783857	0.2778532689216143
9.29336188436831	1.0287455908561174	-0.028745590856117387
9.307637401855818	0.780909534344722	0.219090465655278
9.321912919343328	0.5252836998191013	0.4747163001808987
9.336188436830836	1.7134700054500656	-0.7134700054500656
9.350463954318345	1.9669853497764278	-0.9669853497764278
9.364739471805853	1.837957124466911	-0.8379571244669111
9.379014989293363	2.126120321116197	-1.126120321116197
9.393290506780872	1.4929290132938804	-0.4929290132938804
9.40756602426838	0.09748649403157454	0.9025135059684255
9.421841541755889	3.915327208883114	-2.915327208883114
9.436117059243399	1.3636254927592826	-0.3636254927592826
9.450392576730907	1.742159375427333	-0.742159375427333
9.464668094218416	1.1729374744684968	-0.17293747446849683
9.478943611705926	2.2754626852424926	-1.2754626852424926
9.493219129193434	2.9818293995001994	-1.9818293995001994
9.507494646680943	1.522409263319018	-0.522409263319018
9.521770164168451	0.5312693247663374	0.46873067523366263
9.536045681655962	1.189070146917348	-0.18907014691734791
9.55032119914347	0.910349095761202	0.08965090423879796
9.564596716630978	1.936735117254383	-0.936735117254383
9.578872234118487	0.4992874807473736	0.5007125192526264
9.593147751605997	9.167235864361624	-8.167235864361624
9.607423269093506	0.5494217004503554	0.45057829954964457
9.621698786581014	1.9641292999532567	-0.9641292999532567
9.635974304068524	0.6608655605920549	0.3391344394079451
9.650249821556033	1.36059828427475	-0.36059828427474994
9.664525339043541	1.3022333706291558	-0.3022333706291558
9.67880085653105	40.27754083151556	-39.27754083151556
9.69307637401856	0.46479950991180696	0.535200490088193
9.707351891506068	0.1475269293768322	0.8524730706231678
9.721627408993577	0.4090238354532667	0.5909761645467333
9.735902926481085	0.45110496149898643	0.5488950385010136
9.750178443968595	3.1473305018014535	-2.1473305018014535
9.764453961456104	1.17550598565412	-0.1755059856541199
9.778729478943612	1.132853698384988	-0.13285369838498795
9.793004996431122	0.5440211916772244	0.4559788083227756
9.80728051391863	0.6056578873338625	0.3943421126661375
9.82155603140614	0.5943758775901952	0.40562412240980483
9.835831548893648	1.4409301467264986	-0.44093014672649855
9.850107066381158	2.9168899931325165	-1.9168899931325165
9.864382583868666	0.6903536432666825	0.30964635673331753
9.878658101356175	1.7820507984681864	-0.7820507984681864
9.892933618843683	1.1699080721380652	-0.16990807213806525
9.907209136331193	0.6621962006110118	0.3378037993889882
9.921484653818702	1.8162842138368716	-0.8162842138368716
9.93576017130621	1.215264771286591	-0.21526477128659094
9.95003568879372	1.0137848113227896	-0.013784811322789636
9.964311206281229	1.14225116934981	-0.14225116934981008
9.978586723768737	0.9521551849885836	0.04784481501141635
9.992862241256246	1.4836982722906573	-0.4836982722906573
