# Supplementary material for: Terahertz Spectroscopic Analysis of Lactose in Infant Formula: Implications for Detection and Quantification
Source: Molecules. 2022 Aug 8;27(15):5040. doi: 10.3390/molecules27155040 (PMC9370465; doi:10.3390/molecules27155040)
Supplement: Supplementary file 1 [file molecules-27-05040-s001.zip › data/set1_N2_2/frequency_domain/L000_2.csv]

0.0	0.7945742326728522	0.2054257673271478
0.014275517487508924	0.8015786967605364	0.1984213032394636
0.028551034975017847	1.2103586356447262	-0.21035863564472623
0.04282655246252677	0.8147617756906249	0.1852382243093751
0.057102069950035694	1.3090414357350988	-0.3090414357350988
0.07137758743754462	1.3773784924208725	-0.3773784924208725
0.08565310492505354	2.5176454253639164	-1.5176454253639164
0.09992862241256247	0.47919624809193206	0.5208037519080679
0.11420413990007139	0.7960539710060102	0.20394602899398984
0.12847965738758033	0.8780828695060708	0.12191713049392916
0.14275517487508924	1.3063813929200359	-0.30638139292003586
0.15703069236259815	1.422350319755597	-0.4223503197555969
0.17130620985010708	0.9048870978038664	0.09511290219613355
0.18558172733761602	0.7874149437404302	0.2125850562595698
0.19985724482512493	0.905719737635669	0.09428026236433096
0.21413276231263384	1.0084343528487694	-0.008434352848769366
0.22840827980014278	1.118766088808831	-0.1187660888088311
0.24268379728765171	1.0101025769357528	-0.010102576935752783
0.25695931477516065	0.891785936845115	0.10821406315488502
0.27123483226266953	0.9080025502892375	0.09199744971076251
0.28551034975017847	1.000999564633103	-0.0009995646331029118
0.2997858672376874	1.0211686011612426	-0.02116860116124264
0.3140613847251963	0.9848028676470102	0.015197132352989806
0.32833690221270523	0.960040057718129	0.03995994228187105
0.34261241970021417	0.9705279795805475	0.029472020419452516
0.3568879371877231	0.9825566022950121	0.01744339770498793
0.37116345467523204	0.9773753668401177	0.02262463315988228
0.3854389721627409	0.9617083511276271	0.03829164887237291
0.39971448965024986	0.9536306544871179	0.046369345512882076
0.4139900071377588	0.9598286661315203	0.04017133386847971
0.4282655246252677	0.9768818812140792	0.02311811878592085
0.4425410421127766	0.9934361816573034	0.006563818342696592
0.45681655960028555	0.9898681689939126	0.010131831006087388
0.4710920770877945	0.9701912593615555	0.02980874063844452
0.48536759457530343	0.9511793894977957	0.04882061050220432
0.4996431120628123	0.9401522952532929	0.05984770474670709
0.5139186295503213	0.9470674914453958	0.052932508554604185
0.5281941470378302	0.9717926153770351	0.028207384622964904
0.5424696645253391	0.9944394246579402	0.0055605753420597814
0.5567451820128481	0.9989656567237607	0.0010343432762393023
0.5710206995003569	0.9829638217788504	0.017036178221149556
0.5852962169878658	0.9604886046330328	0.03951139536696724
0.5995717344753748	0.9456133244465336	0.054386675553466435
0.6138472519628837	0.9422412053121009	0.05775879468789913
0.6281227694503926	0.9538137651690443	0.04618623483095574
0.6423982869379016	0.9736924588902575	0.026307541109742538
0.6566738044254105	0.9922656798928317	0.0077343201071683465
0.6709493219129194	0.9946265487651014	0.00537345123489863
0.6852248394004283	0.979902725977829	0.020097274022170986
0.6995003568879372	0.9563562958412147	0.04364370415878527
0.7137758743754462	0.9411341911475309	0.05886580885246906
0.7280513918629551	0.939564179623492	0.060435820376507965
0.7423269093504641	0.9533115434353816	0.0466884565646184
0.756602426837973	0.9748057293268532	0.025194270673146835
0.7708779443254818	0.9907852310036939	0.009214768996306133
0.7851534618129908	0.9894244815144936	0.010575518485506419
0.7994289793004997	0.9714014393262983	0.0285985606737017
0.8137044967880086	0.9511678605838962	0.04883213941610376
0.8279800142755176	0.9386887804086717	0.06131121959132835
0.8422555317630265	0.9385958694223994	0.061404130577600635
0.8565310492505354	0.952976397803496	0.04702360219650403
0.8708065667380444	0.9744098460552573	0.025590153944742733
0.8850820842255532	0.9845448776881592	0.015455122311840763
0.8993576017130622	0.9796558901526613	0.0203441098473387
0.9136331192005711	0.9601874513220552	0.039812548677944815
0.92790863668808	0.9389008973359523	0.06109910266404772
0.942184154175589	0.9287384955875666	0.0712615044124334
0.9564596716630979	0.9355652880600572	0.06443471193994277
0.9707351891506069	0.9547513070957268	0.04524869290427325
0.9850107066381157	0.97524411511316	0.024755884886839996
0.9992862241256246	0.9836180016286737	0.016381998371326256
1.0135617416131335	0.9701009339000312	0.02989906609996884
1.0278372591006426	0.9456726269634204	0.05432737303657964
1.0421127765881515	0.9248957113099224	0.07510428869007757
1.0563882940756604	0.91936576775149	0.08063423224850996
1.0706638115631693	0.9298125451461193	0.07018745485388067
1.0849393290506781	0.9531749734833586	0.046825026516641444
1.099214846538187	0.9738682337351786	0.026131766264821388
1.1134903640256961	0.9797661690375343	0.02023383096246567
1.127765881513205	0.9655463735293971	0.034453626470602905
1.1420413990007139	0.9416174116705656	0.05838258832943444
1.1563169164882228	0.9195522801929146	0.08044771980708543
1.1705924339757316	0.914590660840434	0.08540933915956594
1.1848679514632408	0.9237284059424002	0.07627159405759976
1.1991434689507496	0.943704568970532	0.05629543102946799
1.2134189864382585	0.9640768671026584	0.035923132897341614
1.2276945039257674	0.9713271315005015	0.02867286849949846
1.2419700214132763	0.9587562596432876	0.04124374035671241
1.2562455389007852	0.9378679201705008	0.0621320798294992
1.2705210563882943	0.9200948361222184	0.07990516387778157
1.2847965738758031	0.9142017786284502	0.0857982213715498
1.299072091363312	0.924504144018363	0.075495855981637
1.313347608850821	0.9408505349944158	0.059149465005584156
1.3276231263383298	0.9543649812427002	0.045635018757299806
1.341898643825839	0.9544818641967867	0.04551813580321329
1.3561741613133478	0.9389658484833783	0.061034151516621726
1.3704496788008567	0.920853556499655	0.07914644350034505
1.3847251962883655	0.9107029883272534	0.08929701167274662
1.3990007137758744	0.9165990138583172	0.08340098614168279
1.4132762312633835	0.9330213695134653	0.06697863048653474
1.4275517487508924	0.9469052846396635	0.0530947153603365
1.4418272662384013	0.9543087181795853	0.04569128182041471
1.4561027837259102	0.9437167353856852	0.056283264614314765
1.470378301213419	0.9232147159954164	0.07678528400458362
1.4846538187009282	0.9043826321920948	0.0956173678079052
1.498929336188437	0.9000990605008697	0.09990093949913026
1.513204853675946	0.9112513245209258	0.08874867547907417
1.5274803711634548	0.9296941964293977	0.07030580357060234
1.5417558886509637	0.9479612152651588	0.05203878473484125
1.5560314061384726	0.9533334682949731	0.04666653170502688
1.5703069236259817	0.9396377947008447	0.06036220529915526
1.5845824411134906	0.9132078898777498	0.08679211012225019
1.5988579586009994	0.8912086291681527	0.10879137083184731
1.6131334760885083	0.8872023210887462	0.11279767891125381
1.6274089935760172	0.8991119959139102	0.10088800408608978
1.6416845110635263	0.9233146701384192	0.07668532986158083
1.6559600285510352	0.9415586965992857	0.058441303400714295
1.670235546038544	0.9548892046907907	0.04511079530920925
1.684511063526053	0.932930497498545	0.06706950250145505
1.6987865810135618	0.907195374490507	0.09280462550949298
1.7130620985010707	0.8809274410806558	0.1190725589193442
1.7273376159885798	0.886565123029496	0.11343487697050403
1.7416131334760887	0.8924579937092821	0.10754200629071786
1.7558886509635976	0.9111553178165493	0.08884468218345065
1.7701641684511065	0.9246358310379552	0.07536416896204479
1.7844396859386153	0.9292585720470472	0.0707414279529528
1.7987152034261245	0.9165258134853426	0.08347418651465743
1.8129907209136333	0.8954922155674727	0.10450778443252728
1.8272662384011422	0.880507087505403	0.11949291249459704
1.841541755888651	0.879894425832049	0.12010557416795098
1.85581727337616	0.8928454062593586	0.1071545937406414
1.870092790863669	0.9099357305383143	0.09006426946168566
1.884368308351178	0.9164308952888154	0.08356910471118462
1.8986438258386868	0.9130465711401803	0.08695342885981971
1.9129193433261957	0.8932004589989911	0.10679954100100886
1.9271948608137046	0.8801409488914731	0.1198590511085269
1.9414703783012137	0.8693282166801936	0.13067178331980644
1.9557458957887226	0.8705348174093076	0.1294651825906924
1.9700214132762315	0.8862137244279129	0.11378627557208709
1.9842969307637404	0.9009417380858972	0.09905826191410283
1.9985724482512492	0.9048056050548923	0.09519439494510773
2.012847965738758	0.8949959012902542	0.10500409870974581
2.027123483226267	0.8788931048089053	0.12110689519109474
2.041399000713776	0.8658634624465124	0.13413653755348764
2.055674518201285	0.8509961960816497	0.14900380391835033
2.069950035688794	0.8549366330487548	0.14506336695124522
2.084225553176303	0.8673098362703725	0.1326901637296275
2.098501070663812	0.876825262620358	0.12317473737964202
2.1127765881513207	0.8759156557849898	0.12408434421501024
2.1270521056388296	0.8655437369914943	0.13445626300850566
2.1413276231263385	0.8455644262740089	0.15443557372599115
2.1556031406138474	0.8316427332937326	0.16835726670626738
2.1698786581013563	0.8304480841876452	0.16955191581235485
2.184154175588865	0.837554975522359	0.16244502447764098
2.198429693076374	0.8495134790670995	0.1504865209329005
2.2127052105638834	0.8557988965971728	0.1442011034028272
2.2269807280513922	0.8606507872020867	0.13934921279791335
2.241256245538901	0.8455582764017748	0.15444172359822517
2.25553176302641	0.834229890500929	0.165770109499071
2.269807280513919	0.8296295817273162	0.17037041827268384
2.2840827980014278	0.8326138115658012	0.16738618843419883
2.2983583154889367	0.8513419305054701	0.14865806949452987
2.3126338329764455	0.861272727330361	0.13872727266963902
2.3269093504639544	0.8710526147062213	0.1289473852937787
2.3411848679514633	0.8479801864736278	0.15201981352637217
2.355460385438972	0.8302740640997666	0.16972593590023344
2.3697359029264815	0.8089586334821527	0.1910413665178473
2.3840114204139904	0.7897029587170726	0.21029704128292737
2.3982869379014993	0.8013078870416759	0.19869211295832412
2.412562455389008	0.8229519174123034	0.17704808258769655
2.426837972876517	0.8435236196190952	0.15647638038090483
2.441113490364026	0.8567924095059074	0.1432075904940926
2.455389007851535	0.8582860139201822	0.14171398607981778
2.4696645253390437	0.8448912459935544	0.15510875400644564
2.4839400428265526	0.8222002889548103	0.17779971104518966
2.4982155603140614	0.7968016157969583	0.2031983842030417
2.5124910778015703	0.7878411050611682	0.21215889493883178
2.5267665952890797	0.7995297646641704	0.20047023533582964
2.5410421127765885	0.8204374056982805	0.1795625943017195
2.5553176302640974	0.8296060780377956	0.17039392196220438
2.5695931477516063	0.8216086024432203	0.17839139755677969
2.583868665239115	0.8095697988860796	0.1904302011139204
2.598144182726624	0.8022507705418492	0.19774922945815077
2.612419700214133	0.7922195790577612	0.2077804209422388
2.626695217701642	0.7713033350280156	0.22869666497198438
2.6409707351891507	0.6422233888327878	0.35777661116721216
2.6552462526766596	0.7834496609149708	0.2165503390850292
2.669521770164169	0.7841024872818102	0.2158975127181898
2.683797287651678	0.7812682593204732	0.21873174067952683
2.6980728051391867	0.7850807264196663	0.2149192735803337
2.7123483226266956	0.7550450544831626	0.24495494551683739
2.7266238401142044	0.7806094934956098	0.21939050650439018
2.7408993576017133	0.7649546085563956	0.23504539144360437
2.755174875089222	0.7825805452720277	0.2174194547279723
2.769450392576731	0.7427038022241759	0.25729619777582413
2.78372591006424	0.7803716008739431	0.21962839912605692
2.798001427551749	0.7583997630612186	0.2416002369387814
2.8122769450392577	0.7399865245944075	0.2600134754055925
2.826552462526767	0.7381256742503953	0.2618743257496047
2.840827980014276	0.7403293222524301	0.2596706777475699
2.855103497501785	0.7352886409845354	0.2647113590154646
2.8693790149892937	0.742847306892189	0.25715269310781097
2.8836545324768026	0.7300480040044095	0.2699519959955905
2.8979300499643115	0.7384760136432567	0.26152398635674334
2.9122055674518204	0.7309891898351126	0.26901081016488737
2.9264810849393292	0.7145429856296011	0.28545701437039894
2.940756602426838	0.7119312777576017	0.2880687222423983
2.955032119914347	0.6956142139677579	0.3043857860322421
2.9693076374018563	0.6589477234390518	0.34105227656094816
2.983583154889365	0.695484622746967	0.304515377253033
2.997858672376874	0.6451765609986535	0.3548234390013465
3.012134189864383	0.5642667195870092	0.43573328041299075
3.026409707351892	0.6467459800940879	0.3532540199059121
3.0406852248394007	0.6785690326061459	0.32143096739385413
3.0549607423269096	0.6661605328389777	0.3338394671610223
3.0692362598144185	0.6974361153080979	0.3025638846919021
3.0835117773019274	0.6982438052962135	0.30175619470378645
3.0977872947894363	0.6388615361568633	0.36113846384313675
3.112062812276945	0.6426640614426046	0.3573359385573954
3.1263383297644545	0.6242339413900507	0.37576605860994927
3.1406138472519634	0.5909247649494082	0.40907523505059185
3.1548893647394722	0.5467543930067525	0.45324560699324745
3.169164882226981	0.5336719632405127	0.4663280367594873
3.18344039971449	0.5540174394359426	0.4459825605640574
3.197715917201999	0.62866597212827	0.37133402787173
3.2119914346895078	0.619338784056122	0.38066121594387803
3.2262669521770166	0.5796273799269315	0.4203726200730685
3.2405424696645255	0.5816855729158421	0.4183144270841579
3.2548179871520344	0.5272057266304867	0.4727942733695133
3.2690935046395433	0.48353846641394077	0.5164615335860592
3.2833690221270526	0.4938484409406884	0.5061515590593115
3.2976445396145615	0.5342175272430676	0.4657824727569324
3.3119200571020704	0.5299614145213936	0.47003858547860644
3.3261955745895793	0.5533238109295768	0.44667618907042317
3.340471092077088	0.5640955465753549	0.4359044534246451
3.354746609564597	0.5123809244254846	0.48761907557451545
3.369022127052106	0.5252516429833045	0.4747483570166955
3.383297644539615	0.479352005772508	0.520647994227492
3.3975731620271237	0.428885646681525	0.571114353318475
3.4118486795146326	0.5084292338058007	0.49157076619419926
3.4261241970021414	0.48696656835820007	0.5130334316417999
3.4403997144896508	0.5007834214826105	0.49921657851738954
3.4546752319771596	0.5329586346509231	0.4670413653490769
3.4689507494646685	0.5377539968630913	0.46224600313690867
3.4832262669521774	0.500538563831207	0.499461436168793
3.4975017844396863	0.4709789654042537	0.5290210345957462
3.511777301927195	0.5285420412525064	0.47145795874749363
3.526052819414704	0.44786977881220497	0.552130221187795
3.540328336902213	0.45429411790617114	0.5457058820938289
3.554603854389722	0.4915188919627656	0.5084811080372345
3.5688793718772307	0.5340888629812505	0.46591113701874953
3.58315488936474	0.5944309270487043	0.40556907295129574
3.597430406852249	0.5316597938007989	0.46834020619920114
3.611705924339758	0.4494417771160911	0.5505582228839089
3.6259814418272667	0.5288788090696388	0.4711211909303612
3.6402569593147756	0.4438753083949108	0.5561246916050893
3.6545324768022844	0.8078154260956004	0.19218457390439958
3.6688079942897933	0.4295960503854315	0.5704039496145685
3.683083511777302	0.5839302096742656	0.41606979032573443
3.697359029264811	0.612763647705972	0.387236352294028
3.71163454675232	0.7162880351749455	0.28371196482505445
3.725910064239829	0.6991517061708786	0.30084829382912137
3.740185581727338	0.6699246640849357	0.3300753359150643
3.754461099214847	0.6147158096929132	0.3852841903070868
3.768736616702356	0.5315732600326581	0.46842673996734185
3.783012134189865	0.4282030900099142	0.5717969099900858
3.7972876516773737	0.5559563798139767	0.4440436201860233
3.8115631691648826	1.414341269594833	-0.414341269594833
3.8258386866523915	0.6696918060787458	0.3303081939212542
3.8401142041399003	0.7802176086467713	0.21978239135322875
3.8543897216274092	0.7870780569267322	0.21292194307326784
3.868665239114918	0.47798915371105233	0.5220108462889477
3.8829407566024274	0.5356745895792974	0.46432541042070263
3.8972162740899363	0.38600710940934774	0.6139928905906522
3.911491791577445	0.3910394574976677	0.6089605425023323
3.925767309064954	0.36156315468373806	0.6384368453162619
3.940042826552463	0.3943354191909874	0.6056645808090126
3.954318344039972	1.1203067235934991	-0.12030672359349914
3.9685938615274807	0.923912298684022	0.07608770131597797
3.9828693790149896	4.7005891200938175	-3.7005891200938175
3.9971448965024985	0.7750351369200978	0.22496486307990216
4.011420413990008	0.4801191717420337	0.5198808282579663
4.025695931477516	0.2671038796882818	0.7328961203117181
4.039971448965026	0.2827674078990819	0.7172325921009182
4.054246966452534	0.5604772489658076	0.43952275103419236
4.068522483940043	0.5890923399962554	0.41090766000374457
4.082798001427552	0.5466935784194147	0.4533064215805853
4.097073518915061	0.967759696260138	0.032240303739861975
4.11134903640257	0.6519055189415295	0.3480944810584705
4.125624553890079	0.7776367181853153	0.22236328181468468
4.139900071377588	0.2804588888147314	0.7195411111852685
4.154175588865097	0.29215473286197646	0.7078452671380235
4.168451106352606	0.8428835547021767	0.15711644529782332
4.182726623840114	0.5476344321079069	0.45236556789209315
4.197002141327624	0.6803064338833552	0.3196935661166448
4.211277658815132	0.7493679478638637	0.25063205213613626
4.2255531763026415	0.6469145225761724	0.35308547742382757
4.23982869379015	1.0331167740335894	-0.03311677403358937
4.254104211277659	0.29355231163294676	0.7064476883670532
4.268379728765169	0.4074868645598872	0.5925131354401127
4.282655246252677	0.31299117087053563	0.6870088291294644
4.296930763740186	0.5788863452200258	0.4211136547799742
4.311206281227695	0.6748848627442422	0.3251151372557578
4.325481798715204	0.5418558924836061	0.4581441075163939
4.3397573162027125	0.545319043206527	0.454680956793473
4.354032833690222	0.2811470819751777	0.7188529180248223
4.36830835117773	0.3130338553808166	0.6869661446191835
4.38258386866524	0.08822979124252403	0.9117702087574759
4.396859386152748	0.6475098479345037	0.3524901520654963
4.411134903640257	0.20478685583703177	0.7952131441629682
4.425410421127767	0.8256074203736401	0.1743925796263599
4.439685938615275	1.2263636486037524	-0.22636364860375235
4.4539614561027845	0.5128514402254627	0.4871485597745373
4.468236973590293	0.3315787041823717	0.6684212958176283
4.482512491077802	0.4920334829840506	0.5079665170159494
4.496788008565311	0.2219202405857055	0.7780797594142945
4.51106352605282	2.4307751852365485	-1.4307751852365485
4.5253390435403285	0.40520359981786275	0.5947964001821373
4.539614561027838	0.7021182959189616	0.2978817040810384
4.553890078515346	1.9798603293325157	-0.9798603293325157
4.5681655960028555	2.3120896484388362	-1.3120896484388362
4.582441113490365	0.581191380117421	0.418808619882579
4.596716630977873	0.5967481587386613	0.40325184126133873
4.610992148465383	0.7126790352894048	0.2873209647105952
4.625267665952891	0.22854087588985325	0.7714591241101467
4.6395431834404	0.5411497020108548	0.45885029798914523
4.653818700927909	1.0927540612582942	-0.09275406125829422
4.668094218415418	1.005306462912037	-0.005306462912036958
4.682369735902927	1.3693667914839798	-0.3693667914839798
4.696645253390436	0.6049584756706328	0.39504152432936723
4.710920770877944	1.3405039229593354	-0.3405039229593354
4.725196288365454	0.49349439828592295	0.506505601714077
4.739471805852963	1.7650261962353353	-0.7650261962353353
4.7537473233404715	0.17772484191632346	0.8222751580836766
4.768022840827981	0.5385297545094998	0.4614702454905002
4.782298358315489	0.5951034362795317	0.40489656372046834
4.7965738758029985	1.4981689809743404	-0.49816898097434037
4.810849393290507	1.0335961237466331	-0.03359612374663312
4.825124910778016	1.719653517205828	-0.719653517205828
4.839400428265525	0.6861662395617971	0.3138337604382029
4.853675945753034	0.7934800986706724	0.20651990132932763
4.8679514632405425	1.7508196277755053	-0.7508196277755053
4.882226980728052	0.6339374623776186	0.3660625376223814
4.896502498215561	0.9998394209447287	0.0001605790552713371
4.91077801570307	0.6665688203847039	0.3334311796152961
4.925053533190579	0.37338276855605906	0.6266172314439409
4.939329050678087	1.6509338414196577	-0.6509338414196577
4.953604568165597	2.588449176015548	-1.5884491760155481
4.967880085653105	24.829390775319695	-23.829390775319695
4.9821556031406145	3.989857724132373	-2.989857724132373
4.996431120628123	3.337014831644252	-2.337014831644252
5.010706638115632	0.7642855176518637	0.2357144823481363
5.024982155603141	0.2521563100549292	0.7478436899450708
5.03925767309065	2.094022384182382	-1.0940223841823822
5.053533190578159	0.315872298107511	0.684127701892489
5.067808708065668	0.332575978272896	0.667424021727104
5.082084225553177	0.9091844067452804	0.09081559325471955
5.0963597430406855	1.4051131628101294	-0.40511316281012943
5.110635260528195	0.9008803146854515	0.09911968531454851
5.124910778015703	2.139010878020367	-1.139010878020367
5.139186295503213	0.5587920908410999	0.44120790915890007
5.153461812990721	0.6158881124704159	0.38411188752958414
5.16773733047823	0.09463942618895999	0.90536057381104
5.18201284796574	0.5335325421228644	0.4664674578771356
5.196288365453248	1.0306767262250298	-0.030676726225029816
5.2105638829407575	0.6562180199533999	0.3437819800466001
5.224839400428266	2.6995191140552484	-1.6995191140552484
5.239114917915775	1.8570962424114048	-0.8570962424114048
5.253390435403284	0.49686144125946496	0.503138558740535
5.267665952890793	0.8435765550542004	0.15642344494579963
5.281941470378301	1.0280322457924214	-0.028032245792421362
5.296216987865811	0.7464028601822117	0.2535971398177883
5.310492505353319	0.43225606379182335	0.5677439362081766
5.3247680228408285	1.2760369636804842	-0.27603696368048425
5.339043540328338	0.7748065324236921	0.22519346757630787
5.353319057815846	8.665557562705656	-7.665557562705656
5.367594575303356	2.8066319117551424	-1.8066319117551424
5.381870092790864	0.77588628896525	0.22411371103474997
5.396145610278373	0.606119674651977	0.393880325348023
5.410421127765882	0.5590776207386764	0.4409223792613236
5.424696645253391	0.8722660156881478	0.12773398431185223
5.4389721627409	1.3240529786642128	-0.3240529786642128
5.453247680228409	1.2457123362821512	-0.24571233628215117
5.467523197715917	1.2441551606520647	-0.24415516065206466
5.481798715203427	2.239720354578956	-1.2397203545789561
5.496074232690936	0.34423770529527953	0.6557622947047205
5.510349750178444	0.2894522513741952	0.7105477486258047
5.524625267665954	0.248608566885718	0.751391433114282
5.538900785153462	1.4296582541021337	-0.42965825410213365
5.5531763026409715	2.4285824191200214	-1.4285824191200214
5.56745182012848	0.7165344273041963	0.28346557269580375
5.581727337615989	1.357618509049704	-0.35761850904970394
5.596002855103498	0.22393672833971862	0.7760632716602813
5.610278372591007	0.4926158230753916	0.5073841769246084
5.6245538900785155	0.4071209793689207	0.5928790206310792
5.638829407566025	0.6574732927416577	0.34252670725834233
5.653104925053534	2.613183698530427	-1.613183698530427
5.667380442541043	1.2481315433128877	-0.24813154331288767
5.681655960028552	1.578919891494252	-0.5789198914942519
5.69593147751606	0.7739003919748149	0.22609960802518514
5.71020699500357	1.248863399029328	-0.24886339902932808
5.724482512491078	0.9620820942678697	0.037917905732130275
5.738758029978587	1.5619438616261436	-0.5619438616261436
5.753033547466096	0.68184908794766	0.31815091205234003
5.767309064953605	0.7204329110544853	0.27956708894551474
5.781584582441114	2.174895856783754	-1.174895856783754
5.795860099928623	0.8312513928171512	0.1687486071828488
5.810135617416132	0.5533388551486675	0.44666114485133246
5.824411134903641	0.9891060446122217	0.010893955387778265
5.83868665239115	2.298268973321079	-1.298268973321079
5.8529621698786585	0.27948096478981416	0.7205190352101858
5.867237687366168	1.0541567456841276	-0.05415674568412765
5.881513204853676	0.31204942272004255	0.6879505772799575
5.895788722341186	20.805173564336247	-19.805173564336247
5.910064239828694	3.5728113351836894	-2.5728113351836894
5.924339757316203	1.494289567833137	-0.49428956783313693
5.938615274803713	0.35697283334530616	0.6430271666546938
5.952890792291221	0.285821200552931	0.714178799447069
5.96716630977873	3.173141677140672	-2.173141677140672
5.981441827266239	0.5808648816411432	0.41913511835885675
5.995717344753748	1.3244165161547017	-0.3244165161547017
6.009992862241257	3.1001940984660203	-2.1001940984660203
6.024268379728766	5.14275916677493	-4.14275916677493
6.038543897216274	1.0122511869735753	-0.012251186973575301
6.052819414703784	0.22213482804479845	0.7778651719552016
6.067094932191292	1.3238218318533213	-0.32382183185332125
6.0813704496788015	8.485578272258506	-7.485578272258506
6.095645967166311	41.97183183431764	-40.97183183431764
6.109921484653819	0.766931897386675	0.233068102613325
6.124197002141329	4.510900130234708	-3.510900130234708
6.138472519628837	3.4639257335569487	-2.4639257335569487
6.152748037116346	1.052749064875012	-0.052749064875011964
6.167023554603855	1.7085010504223257	-0.7085010504223257
6.181299072091364	0.17572035489828383	0.8242796451017161
6.1955745895788725	0.9740587327086299	0.02594126729137014
6.209850107066382	2.5256327406187493	-1.5256327406187493
6.22412562455389	1.5949546829041075	-0.5949546829041075
6.2384011420414	0.30948352386604766	0.6905164761339524
6.252676659528909	0.3994966852935091	0.6005033147064909
6.266952177016417	0.8752854989112704	0.12471450108872961
6.281227694503927	0.9894251202987386	0.010574879701261364
6.295503211991435	0.7149983698327957	0.28500163016720426
6.3097787294789445	0.9165011545921459	0.08349884540785413
6.324054246966453	0.5675999174164024	0.43240008258359763
6.338329764453962	0.9429234700574713	0.05707652994252865
6.352605281941471	0.6840424475063769	0.3159575524936231
6.36688079942898	0.498668594097765	0.501331405902235
6.381156316916488	1.6978092337634259	-0.6978092337634259
6.395431834403998	0.49423089347899474	0.5057691065210053
6.409707351891507	1.0038722878321056	-0.003872287832105581
6.4239828693790155	0.5872321093633515	0.41276789063664854
6.438258386866525	0.3452526417229838	0.6547473582770162
6.452533904354033	1.3384651831581902	-0.3384651831581902
6.466809421841543	0.8561138185881196	0.14388618141188037
6.481084939329051	4.335678311790324	-3.335678311790324
6.49536045681656	0.8064832670865306	0.19351673291346938
6.509635974304069	0.6282942907416728	0.37170570925832724
6.523911491791578	1.142959920315891	-0.1429599203158911
6.538187009279087	1.2256125736095085	-0.22561257360950848
6.552462526766596	0.7549319074108694	0.24506809258913065
6.566738044254105	0.8173064594009009	0.18269354059909915
6.581013561741614	1.2228114272890849	-0.22281142728908487
6.595289079229123	0.05960972731372166	0.9403902726862783
6.609564596716631	1.1495341821691334	-0.1495341821691334
6.623840114204141	1.7670725811266492	-0.7670725811266492
6.638115631691649	2.5246069117113423	-1.5246069117113423
6.6523911491791585	1.3833793348509746	-0.38337933485097464
6.666666666666667	0.4079339246084343	0.5920660753915656
6.680942184154176	2.1768758193021505	-1.1768758193021505
6.695217701641685	4.074398951471916	-3.074398951471916
6.709493219129194	0.7516313438398918	0.24836865616010817
6.723768736616703	4.258006410642003	-3.258006410642003
6.738044254104212	0.9020798095733464	0.09792019042665356
6.752319771591721	0.9382283213352189	0.06177167866478106
6.76659528907923	0.7197504559351496	0.28024954406485036
6.780870806566739	4.807493506615584	-3.807493506615584
6.795146324054247	0.7371441532491002	0.2628558467508998
6.809421841541757	3.508345744974443	-2.508345744974443
6.823697359029265	0.4549650032224471	0.545034996777553
6.837972876516774	2.3868213318863885	-1.3868213318863885
6.852248394004283	0.4803523421591958	0.5196476578408042
6.866523911491792	0.2792178137668074	0.7207821862331927
6.8807994289793015	1.639950123965336	-0.639950123965336
6.89507494646681	1.1386585241721698	-0.13865852417216984
6.909350463954319	0.6304449589772778	0.3695550410227222
6.923625981441828	1.1680169731148549	-0.16801697311485486
6.937901498929337	0.3267324786216473	0.6732675213783528
6.9521770164168455	1.3211325871820936	-0.3211325871820936
6.966452533904355	0.39547504219770296	0.6045249578022971
6.980728051391863	0.5704322370023327	0.4295677629976673
6.995003568879373	1.833220611295616	-0.833220611295616
7.009279086366882	1.739419886118618	-0.7394198861186181
7.02355460385439	3.229326184372133	-2.229326184372133
7.0378301213419	0.6329554140066141	0.36704458599338585
7.052105638829408	0.9239140438361837	0.0760859561638163
7.066381156316917	2.0074464687264455	-1.0074464687264455
7.080656673804426	0.31599375250594036	0.6840062474940596
7.094932191291935	0.6181323631639419	0.38186763683605807
7.109207708779444	0.31480473480837595	0.685195265191624
7.123483226266953	2.9483111948702416	-1.9483111948702416
7.137758743754461	0.702235788760799	0.29776421123920105
7.152034261241971	1.9230591124997816	-0.9230591124997816
7.16630977872948	1.5548914862349354	-0.5548914862349354
7.1805852962169885	0.7744661568196434	0.22553384318035663
7.194860813704498	1.7031119674674542	-0.7031119674674542
7.209136331192006	1.7046040908449553	-0.7046040908449553
7.223411848679516	0.8225143308116477	0.1774856691883523
7.237687366167024	0.7069407596949332	0.2930592403050668
7.251962883654533	0.33384030153115696	0.666159698468843
7.266238401142042	0.9378173597275744	0.06218264027242559
7.280513918629551	1.4337752058155548	-0.43377520581555484
7.2947894361170595	1.3468199580399365	-0.3468199580399365
7.309064953604569	1.2263468173189775	-0.22634681731897754
7.323340471092078	0.4885272627738627	0.5114727372261373
7.337615988579587	0.9498283651633185	0.05017163483668152
7.351891506067096	1.2197721757352809	-0.21977217573528085
7.366167023554604	0.6124021758122206	0.38759782418777944
7.380442541042114	0.6566445836728055	0.34335541632719446
7.394718058529622	2.0491026328185566	-1.0491026328185566
7.4089935760171315	1.7672333190874008	-0.7672333190874008
7.42326909350464	0.7119064893156055	0.2880935106843945
7.437544610992149	0.9889061897321888	0.0110938102678112
7.451820128479658	1.1100143340068	-0.11001433400680005
7.466095645967167	0.7019815797482846	0.29801842025171543
7.480371163454676	1.1266027946919686	-0.12660279469196856
7.494646680942185	0.977876328446375	0.022123671553625046
7.508922198429694	1.2913398191937313	-0.2913398191937313
7.5231977159172025	2.40673017536426	-1.40673017536426
7.537473233404712	1.0576960358506462	-0.0576960358506462
7.55174875089222	28.197416719900783	-27.197416719900783
7.56602426837973	4.667644494798907	-3.667644494798907
7.580299785867238	1.8678670494920955	-0.8678670494920955
7.594575303354747	1.9461917190909186	-0.9461917190909186
7.608850820842256	1.3790283359520206	-0.37902833595202057
7.623126338329765	0.4168486573438841	0.5831513426561159
7.6374018558172745	2.5799919429076112	-1.5799919429076112
7.651677373304783	1.2545587775984575	-0.25455877759845746
7.665952890792292	0.4257031561937905	0.5742968438062095
7.680228408279801	1.5981431258522196	-0.5981431258522196
7.69450392576731	1.1636586299688896	-0.16365862996888958
7.7087794432548185	0.5267601610776018	0.4732398389223982
7.723054960742328	0.41206400337655635	0.5879359966234436
7.737330478229836	0.6615177832861585	0.3384822167138415
7.7516059957173455	0.9817538636778094	0.01824613632219063
7.765881513204855	2.3444159364682586	-1.3444159364682586
7.780157030692363	1.19346942320393	-0.19346942320393
7.794432548179873	0.4145209157067492	0.5854790842932508
7.808708065667381	0.9131118709460124	0.08688812905398757
7.82298358315489	1.41230870193238	-0.4123087019323799
7.837259100642399	3.0750296013754865	-2.0750296013754865
7.851534618129908	1.3936476092159116	-0.3936476092159116
7.865810135617417	0.3484424292739469	0.651557570726053
7.880085653104926	3.343123796720759	-2.343123796720759
7.894361170592434	3.3662725569265963	-2.3662725569265963
7.908636688079944	0.5059711386387452	0.4940288613612548
7.922912205567453	1.0811646693717278	-0.08116466937172784
7.9371877230549615	0.8425274347322537	0.15747256526774633
7.951463240542471	0.4439827311331336	0.5560172688668664
7.965738758029979	0.8663099423805064	0.1336900576194936
7.9800142755174885	0.7098040883573207	0.2901959116426793
7.994289793004997	0.851543794116153	0.148456205883847
8.008565310492505	1.9421132259156126	-0.9421132259156126
8.022840827980016	1.5187897628528595	-0.5187897628528595
8.037116345467524	2.2347207886886187	-1.2347207886886187
8.051391862955033	4.913787839314054	-3.913787839314054
8.065667380442541	1.5942561236169976	-0.5942561236169976
8.079942897930051	0.5364641332806795	0.46353586671932046
8.09421841541756	2.214664245493899	-1.214664245493899
8.108493932905068	1.5383730815421048	-0.5383730815421048
8.122769450392578	1.3461367810714986	-0.3461367810714986
8.137044967880087	1.2663551824516526	-0.2663551824516526
8.151320485367595	1.3531785840886028	-0.3531785840886028
8.165596002855104	5.284041286900113	-4.284041286900113
8.179871520342614	1.6919442366591535	-0.6919442366591535
8.194147037830122	0.5292083202413008	0.4707916797586992
8.20842255531763	0.7346743378267434	0.2653256621732566
8.22269807280514	3.706476237751311	-2.706476237751311
8.23697359029265	1.0457786426439624	-0.045778642643962364
8.251249107780158	0.5147028431547963	0.4852971568452037
8.265524625267666	0.47076338254884753	0.5292366174511525
8.279800142755176	1.2810238924305566	-0.2810238924305566
8.294075660242685	0.45165157704781805	0.548348422952182
8.308351177730193	1.33912015091604	-0.33912015091604
8.322626695217702	0.5210929163955894	0.4789070836044106
8.336902212705212	0.27687693873881253	0.7231230612611874
8.35117773019272	1.2077838057455275	-0.20778380574552746
8.365453247680229	1.4274205180386854	-0.4274205180386854
8.379728765167739	1.3577673703211661	-0.3577673703211661
8.394004282655247	0.6827136447177673	0.3172863552822327
8.408279800142756	1.2258712277943742	-0.22587122779437419
8.422555317630264	0.2896127930274656	0.7103872069725343
8.436830835117775	0.14145599601491554	0.8585440039850845
8.451106352605283	0.5033657084912072	0.4966342915087928
8.465381870092791	0.36716255927675423	0.6328374407232458
8.4796573875803	2.006399037974991	-1.0063990379749912
8.49393290506781	2.2223527719708236	-1.2223527719708236
8.508208422555319	0.7619003818451217	0.23809961815487835
8.522483940042827	0.3187900303163025	0.6812099696836975
8.536759457530337	1.3744526069978218	-0.3744526069978218
8.551034975017846	2.2176240497706954	-1.2176240497706954
8.565310492505354	0.18963851645765567	0.8103614835423443
8.579586009992862	0.5453082152916446	0.45469178470835536
8.593861527480373	0.8825490577548072	0.11745094224519281
8.608137044967881	3.1454411034145564	-2.1454411034145564
8.62241256245539	1.032770742068594	-0.032770742068594094
8.636688079942898	0.9862245942585753	0.013775405741424662
8.650963597430408	1.698153973855779	-0.6981539738557789
8.665239114917917	0.37470075389663365	0.6252992461033664
8.679514632405425	1.4406406008092951	-0.4406406008092951
8.693790149892935	1.599743559979974	-0.5997435599799741
8.708065667380444	1.4914281174983715	-0.49142811749837145
8.722341184867952	0.6231615976738438	0.3768384023261562
8.73661670235546	2.3337581375727203	-1.3337581375727203
8.75089221984297	2.1947708812120004	-1.1947708812120004
8.76516773733048	1.649548006549601	-0.6495480065496011
8.779443254817988	0.642775788472287	0.357224211527713
8.793718772305496	0.5772180201598004	0.4227819798401996
8.807994289793006	0.7206353081746052	0.2793646918253948
8.822269807280515	1.0112695677151988	-0.011269567715198825
8.836545324768023	1.8711947098493757	-0.8711947098493757
8.850820842255533	1.1398382594057155	-0.13983825940571548
8.865096359743042	0.2137842005848298	0.7862157994151702
8.87937187723055	2.164756203870174	-1.1647562038701742
8.893647394718059	1.0815127964940592	-0.08151279649405918
8.907922912205569	1.5832661097049514	-0.5832661097049514
8.922198429693077	0.3175695868952914	0.6824304131047085
8.936473947180586	0.4770079358842013	0.5229920641157987
8.950749464668094	1.5228591349223795	-0.5228591349223795
8.965024982155605	1.7695885564330227	-0.7695885564330227
8.979300499643113	2.331404049453901	-1.331404049453901
8.993576017130621	0.9976659954679923	0.0023340045320077163
9.007851534618132	1.3097926729142046	-0.30979267291420465
9.02212705210564	1.2874665735274164	-0.28746657352741645
9.036402569593148	5.394094936996185	-4.394094936996185
9.050678087080657	0.8117307345674362	0.18826926543256384
9.064953604568167	0.9515912078951402	0.04840879210485982
9.079229122055676	4.590465144415124	-3.5904651444151243
9.093504639543184	1.5048494116334854	-0.5048494116334854
9.107780157030692	0.4633680656294633	0.5366319343705367
9.122055674518203	0.5232792538744621	0.47672074612553794
9.136331192005711	1.4497995406297275	-0.4497995406297275
9.15060670949322	0.9528573789622732	0.04714262103772682
9.16488222698073	6.055321605319441	-5.055321605319441
9.179157744468238	1.0097720694067516	-0.009772069406751571
9.193433261955747	1.296483788249116	-0.29648378824911603
9.207708779443255	0.7346948982153104	0.2653051017846896
9.221984296930765	1.9775163166725762	-0.9775163166725762
9.236259814418274	1.1558442009647187	-0.15584420096471874
9.250535331905782	3.5554797553340873	-2.5554797553340873
9.26481084939329	1.856150615633016	-0.8561506156330161
9.2790863668808	0.5112199602719661	0.48878003972803385
9.29336188436831	1.0906316818256339	-0.09063168182563386
9.307637401855818	0.19582527882370926	0.8041747211762907
9.321912919343328	0.6634233502702338	0.3365766497297662
9.336188436830836	0.4949413688063691	0.5050586311936309
9.350463954318345	2.4609163778396494	-1.4609163778396494
9.364739471805853	0.8303831466815705	0.16961685331842946
9.379014989293363	1.977483655480739	-0.9774836554807389
9.393290506780872	0.4849555981625972	0.5150444018374027
9.40756602426838	0.3190137488178558	0.6809862511821442
9.421841541755889	5.768706253756711	-4.768706253756711
9.436117059243399	1.7300525256251362	-0.7300525256251362
9.450392576730907	0.15802568214335477	0.8419743178566452
9.464668094218416	0.8275233643914311	0.17247663560856885
9.478943611705926	0.888216175587187	0.11178382441281298
9.493219129193434	0.8757063911931048	0.12429360880689522
9.507494646680943	2.076482078536445	-1.0764820785364448
9.521770164168451	1.117028446273473	-0.11702844627347297
9.536045681655962	0.7209812689094273	0.27901873109057274
9.55032119914347	1.4585112319706517	-0.4585112319706517
9.564596716630978	3.709116666194745	-2.709116666194745
9.578872234118487	0.665010877276351	0.334989122723649
9.593147751605997	9.717161239038605	-8.717161239038605
9.607423269093506	1.7103154664051015	-0.7103154664051015
9.621698786581014	2.0743650532334703	-1.0743650532334703
9.635974304068524	0.0414123892106215	0.9585876107893785
9.650249821556033	0.9157215779955347	0.08427842200446534
9.664525339043541	1.7504672416471947	-0.7504672416471947
9.67880085653105	19.304998845409578	-18.304998845409578
9.69307637401856	0.719956253167246	0.280043746832754
9.707351891506068	1.290547351306533	-0.2905473513065331
9.721627408993577	0.12259053140682108	0.8774094685931789
9.735902926481085	2.8914154207840803	-1.8914154207840803
9.750178443968595	0.2807333285447252	0.7192666714552748
9.764453961456104	1.3295996834630728	-0.3295996834630728
9.778729478943612	0.9251249521472269	0.0748750478527731
9.793004996431122	0.09703888909701053	0.9029611109029895
9.80728051391863	1.3040499940082304	-0.3040499940082304
9.82155603140614	0.3738992050373881	0.6261007949626118
9.835831548893648	1.1643617148448342	-0.1643617148448342
9.850107066381158	4.237888517554119	-3.2378885175541194
9.864382583868666	1.008423575938106	-0.008423575938105943
9.878658101356175	1.6818469073915085	-0.6818469073915085
9.892933618843683	1.9041987414499444	-0.9041987414499444
9.907209136331193	1.2121978871226449	-0.21219788712264487
9.921484653818702	1.874133383020483	-0.8741333830204829
9.93576017130621	2.7325573598574575	-1.7325573598574575
9.95003568879372	1.599867380305764	-0.5998673803057639
9.964311206281229	2.5983361938617193	-1.5983361938617193
9.978586723768737	1.0627682328165886	-0.06276823281658861
9.992862241256246	0.7783248167460327	0.2216751832539673
