# Supplementary material for: Terahertz Spectroscopic Analysis of Lactose in Infant Formula: Implications for Detection and Quantification
Source: Molecules. 2022 Aug 8;27(15):5040. doi: 10.3390/molecules27155040 (PMC9370465; doi:10.3390/molecules27155040)
Supplement: Supplementary file 1 [file molecules-27-05040-s001.zip › data/set1_N2_2/frequency_domain/L001.csv]

0.0	0.8963206424818969	0.10367935751810309
0.014275517487508924	0.7339433636056298	0.26605663639437016
0.028551034975017847	1.1947507313600803	-0.19475073136008025
0.04282655246252677	0.812958098853671	0.18704190114632901
0.057102069950035694	1.25836240865685	-0.2583624086568499
0.07137758743754462	1.3182901913683354	-0.31829019136833536
0.08565310492505354	2.437955900817052	-1.4379559008170522
0.09992862241256247	0.5087495260933932	0.4912504739066068
0.11420413990007139	0.7902948930915787	0.20970510690842126
0.12847965738758033	0.8973359707757579	0.10266402922424211
0.14275517487508924	1.3317069754406277	-0.33170697544062766
0.15703069236259815	1.4289362673621557	-0.42893626736215573
0.17130620985010708	0.9364793123264586	0.06352068767354135
0.18558172733761602	0.8011947894200477	0.19880521057995226
0.19985724482512493	0.9177501529801324	0.0822498470198676
0.21413276231263384	1.0322700505591518	-0.032270050559151775
0.22840827980014278	1.1280275324045206	-0.12802753240452058
0.24268379728765171	1.0456828066462325	-0.04568280664623248
0.25695931477516065	0.9130043025327864	0.08699569746721358
0.27123483226266953	0.9268333968263383	0.07316660317366175
0.28551034975017847	0.9988013086636598	0.0011986913363402074
0.2997858672376874	1.0151504135525413	-0.01515041355254132
0.3140613847251963	0.9809327444092772	0.019067255590722754
0.32833690221270523	0.965181511920398	0.03481848807960197
0.34261241970021417	0.9830725741490678	0.01692742585093221
0.3568879371877231	0.9843479902884851	0.015652009711514925
0.37116345467523204	0.9743342075029249	0.025665792497075124
0.3854389721627409	0.9485639520821735	0.05143604791782652
0.39971448965024986	0.9358648584885834	0.06413514151141664
0.4139900071377588	0.9405191022082838	0.05948089779171617
0.4282655246252677	0.9618392813537022	0.038160718646297775
0.4425410421127766	0.9843757854580958	0.015624214541904213
0.45681655960028555	0.9851090307919126	0.014890969208087412
0.4710920770877945	0.9665021899994931	0.03349781000050689
0.48536759457530343	0.9404158016496839	0.05958419835031614
0.4996431120628123	0.9228752252384371	0.07712477476156288
0.5139186295503213	0.9226867690039707	0.07731323099602927
0.5281941470378302	0.936830218846543	0.06316978115345695
0.5424696645253391	0.9671601335965158	0.03283986640348424
0.5567451820128481	0.9832713362305526	0.01672866376944737
0.5710206995003569	0.9761524577179139	0.023847542282086076
0.5852962169878658	0.9572137769597019	0.04278622304029811
0.5995717344753748	0.9387571236844057	0.06124287631559433
0.6138472519628837	0.928233347267091	0.07176665273290905
0.6281227694503926	0.9332178365001815	0.06678216349981847
0.6423982869379016	0.9492172538784879	0.05078274612151212
0.6566738044254105	0.9711340392906239	0.02886596070937608
0.6709493219129194	0.9847777380682042	0.015222261931795766
0.6852248394004283	0.9788270402218503	0.021172959778149703
0.6995003568879372	0.9586176976452866	0.04138230235471341
0.7137758743754462	0.9362146592930706	0.06378534070692943
0.7280513918629551	0.9261345892969489	0.07386541070305108
0.7423269093504641	0.9306473063538936	0.06935269364610641
0.756602426837973	0.947811296934592	0.052188703065408015
0.7708779443254818	0.9681125512857539	0.03188744871424609
0.7851534618129908	0.9786372729486026	0.021362727051397412
0.7994289793004997	0.9710392352483376	0.028960764751662427
0.8137044967880086	0.9517214267210867	0.04827857327891327
0.8279800142755176	0.930566280923913	0.06943371907608697
0.8422555317630265	0.9207728195234502	0.07922718047654975
0.8565310492505354	0.9260775278319673	0.07392247216803272
0.8708065667380444	0.943000822271513	0.05699917772848695
0.8850820842255532	0.9620170885153875	0.037982911484612525
0.8993576017130622	0.9701051460975526	0.029894853902447394
0.9136331192005711	0.9622622708004984	0.03773772919950158
0.92790863668808	0.9394121282959212	0.060587871704078755
0.942184154175589	0.9200505661895815	0.07994943381041852
0.9564596716630979	0.9164037462925892	0.08359625370741075
0.9707351891506069	0.9258022685596847	0.07419773144031527
0.9850107066381157	0.9448475071634911	0.055152492836508915
0.9992862241256246	0.9624530939103325	0.03754690608966749
1.0135617416131335	0.9648640294390106	0.03513597056098938
1.0278372591006426	0.9484070609291955	0.05159293907080453
1.0421127765881515	0.9261556028646244	0.0738443971353756
1.0563882940756604	0.909580660016349	0.09041933998365104
1.0706638115631693	0.9064990426433885	0.09350095735661146
1.0849393290506781	0.9187842696707843	0.0812157303292157
1.099214846538187	0.9431291174511285	0.056870882548871515
1.1134903640256961	0.9610212958046094	0.03897870419539062
1.127765881513205	0.9620512917873028	0.037948708212697246
1.1420413990007139	0.9468667248040672	0.053133275195932805
1.1563169164882228	0.917833554612151	0.08216644538784901
1.1705924339757316	0.9001880344214427	0.09981196557855732
1.1848679514632408	0.8949110125555299	0.10508898744447015
1.1991434689507496	0.9069287406756957	0.09307125932430427
1.2134189864382585	0.9305776378280008	0.06942236217199915
1.2276945039257674	0.9512642713699248	0.04873572863007525
1.2419700214132763	0.9559659830246406	0.04403401697535936
1.2562455389007852	0.9409323719996979	0.059067628000302075
1.2705210563882943	0.9144580872823961	0.08554191271760392
1.2847965738758031	0.8949435544778406	0.10505644552215943
1.299072091363312	0.8897516064055992	0.11024839359440075
1.313347608850821	0.8985477813255723	0.10145221867442766
1.3276231263383298	0.9184146423151532	0.08158535768484676
1.341898643825839	0.9299072382173432	0.07009276178265678
1.3561741613133478	0.9241288002607331	0.07587119973926693
1.3704496788008567	0.9033219245471432	0.09667807545285678
1.3847251962883655	0.8907167085014889	0.10928329149851113
1.3990007137758744	0.8881734778128156	0.11182652218718436
1.4132762312633835	0.8927374076599385	0.10726259234006152
1.4275517487508924	0.9037467933494266	0.09625320665057335
1.4418272662384013	0.9185076892037131	0.08149231079628694
1.4561027837259102	0.928851469075938	0.07114853092406204
1.470378301213419	0.924032672535964	0.075967327464036
1.4846538187009282	0.9094777557042435	0.0905222442957565
1.498929336188437	0.893096608416244	0.10690339158375595
1.513204853675946	0.8842488088581562	0.11575119114184385
1.5274803711634548	0.8877759862277077	0.1122240137722923
1.5417558886509637	0.9046513360871301	0.09534866391286989
1.5560314061384726	0.9228615848332999	0.07713841516670006
1.5703069236259817	0.9292822177974799	0.07071778220252012
1.5845824411134906	0.9187819058296348	0.08121809417036518
1.5988579586009994	0.8937372111594662	0.10626278884053375
1.6131334760885083	0.8743869482994808	0.12561305170051917
1.6274089935760172	0.8667477145506728	0.1332522854493272
1.6416845110635263	0.8770535619070503	0.1229464380929497
1.6559600285510352	0.8984029206736839	0.10159707932631612
1.670235546038544	0.9266041083544572	0.07339589164554283
1.684511063526053	0.9286351773815384	0.07136482261846155
1.6987865810135618	0.9148688650127975	0.08513113498720248
1.7130620985010707	0.8842464009214168	0.11575359907858318
1.7273376159885798	0.8699752231276334	0.13002477687236658
1.7416131334760887	0.8552642214023911	0.1447357785976089
1.7558886509635976	0.8614076141829173	0.13859238581708266
1.7701641684511065	0.8797634325029414	0.12023656749705858
1.7844396859386153	0.9042901432431207	0.09570985675687926
1.7987152034261245	0.9118254999647496	0.0881745000352504
1.8129907209136333	0.9000835754488287	0.09991642455117133
1.8272662384011422	0.8767450271070868	0.1232549728929132
1.841541755888651	0.8580359136012624	0.1419640863987376
1.85581727337616	0.8508774750723805	0.14912252492761946
1.870092790863669	0.8535059390111261	0.14649406098887385
1.884368308351178	0.8732009641332689	0.12679903586673114
1.8986438258386868	0.8894467190934342	0.1105532809065658
1.9129193433261957	0.8934634494712405	0.10653655052875954
1.9271948608137046	0.8839919048926633	0.11600809510733667
1.9414703783012137	0.8596258080502969	0.14037419194970313
1.9557458957887226	0.8458947976684551	0.1541052023315449
1.9700214132762315	0.8392503093692254	0.1607496906307746
1.9842969307637404	0.8489183112296687	0.15108168877033135
1.9985724482512492	0.8653308909606304	0.13466910903936957
2.012847965738758	0.8788359848678698	0.12116401513213015
2.027123483226267	0.8775117305489132	0.12248826945108682
2.041399000713776	0.8634113285973877	0.13658867140261233
2.055674518201285	0.839829296193904	0.160170703806096
2.069950035688794	0.8216532236773075	0.17834677632269247
2.084225553176303	0.81957378172249	0.18042621827751004
2.098501070663812	0.8240408656476769	0.17595913435232313
2.1127765881513207	0.8402823973305976	0.15971760266940238
2.1270521056388296	0.8488185741520625	0.15118142584793748
2.1413276231263385	0.8463875476625952	0.15361245233740484
2.1556031406138474	0.8318072452672365	0.16819275473276352
2.1698786581013563	0.8146446534709548	0.18535534652904517
2.184154175588865	0.802909634081185	0.197090365918815
2.198429693076374	0.7986167399487203	0.2013832600512797
2.2127052105638834	0.8096826586282553	0.19031734137174472
2.2269807280513922	0.8223458769420071	0.17765412305799289
2.241256245538901	0.8286288896489977	0.17137111035100228
2.25553176302641	0.8318230720369789	0.16817692796302108
2.269807280513919	0.8182605220929097	0.18173947790709033
2.2840827980014278	0.8086255922049237	0.1913744077950763
2.2983583154889367	0.8044055595263614	0.1955944404736386
2.3126338329764455	0.807708878179823	0.19229112182017705
2.3269093504639544	0.8217807402861879	0.17821925971381214
2.3411848679514633	0.8184227405366592	0.1815772594633408
2.355460385438972	0.8145370466562059	0.18546295334379415
2.3697359029264815	0.8085915384629629	0.19140846153703706
2.3840114204139904	0.7805413562660404	0.21945864373395962
2.3982869379014993	0.7703436347831835	0.22965636521681654
2.412562455389008	0.7792687625063801	0.2207312374936199
2.426837972876517	0.7910760030889638	0.20892399691103625
2.441113490364026	0.8093348684220616	0.1906651315779384
2.455389007851535	0.8260021841575127	0.1739978158424873
2.4696645253390437	0.8255203572063988	0.17447964279360118
2.4839400428265526	0.798316612821757	0.20168338717824297
2.4982155603140614	0.7684782175500323	0.23152178244996768
2.5124910778015703	0.7454241318267439	0.25457586817325606
2.5267665952890797	0.7357695099528107	0.26423049004718935
2.5410421127765885	0.7469002115959767	0.25309978840402325
2.5553176302640974	0.7557352745641754	0.24426472543582456
2.5695931477516063	0.7800455105449874	0.21995448945501261
2.583868665239115	0.792619074583638	0.207380925416362
2.598144182726624	0.772636195628278	0.227363804371722
2.612419700214133	0.7547311519308219	0.24526884806917815
2.626695217701642	0.7314314887189941	0.2685685112810059
2.6409707351891507	0.6265576912278714	0.3734423087721286
2.6552462526766596	0.7380848368275088	0.2619151631724912
2.669521770164169	0.7525564101773862	0.24744358982261383
2.683797287651678	0.758718265479771	0.24128173452022905
2.6980728051391867	0.7614263946272202	0.23857360537277983
2.7123483226266956	0.7460569177666476	0.2539430822333524
2.7266238401142044	0.7191502723773767	0.2808497276226233
2.7408993576017133	0.7073842677471832	0.2926157322528168
2.755174875089222	0.7214386651416307	0.2785613348583693
2.769450392576731	0.7050056226469146	0.2949943773530854
2.78372591006424	0.7307208774492562	0.2692791225507438
2.798001427551749	0.7218725813640072	0.2781274186359928
2.8122769450392577	0.6978127107211172	0.30218728927888283
2.826552462526767	0.7062376088686733	0.29376239113132674
2.840827980014276	0.6681266232818247	0.3318733767181753
2.855103497501785	0.6655678755584626	0.33443212444153736
2.8693790149892937	0.6607960124323092	0.33920398756769077
2.8836545324768026	0.667642068490777	0.332357931509223
2.8979300499643115	0.6652176867573275	0.3347823132426725
2.9122055674518204	0.677030604303311	0.32296939569668903
2.9264810849393292	0.6591725185478036	0.34082748145219643
2.940756602426838	0.6810483563645121	0.3189516436354879
2.955032119914347	0.6458198650871733	0.35418013491282674
2.9693076374018563	0.5736119144502855	0.4263880855497145
2.983583154889365	0.627748106594097	0.37225189340590303
2.997858672376874	0.5831359438956826	0.4168640561043174
3.012134189864383	0.5665775413611246	0.4334224586388754
3.026409707351892	0.6177259119833912	0.3822740880166088
3.0406852248394007	0.5881868407214178	0.4118131592785822
3.0549607423269096	0.6106813348776078	0.3893186651223922
3.0692362598144185	0.6299126198038079	0.37008738019619214
3.0835117773019274	0.641044392289893	0.35895560771010704
3.0977872947894363	0.6266792676756932	0.37332073232430685
3.112062812276945	0.606745275822418	0.393254724177582
3.1263383297644545	0.5763815029905373	0.42361849700946275
3.1406138472519634	0.5213879729651725	0.4786120270348275
3.1548893647394722	0.5139598684470613	0.4860401315529387
3.169164882226981	0.4499848728195247	0.5500151271804753
3.18344039971449	0.490723554432502	0.5092764455674981
3.197715917201999	0.5201505483979488	0.47984945160205117
3.2119914346895078	0.5787786570960979	0.4212213429039021
3.2262669521770166	0.503686544948886	0.496313455051114
3.2405424696645255	0.5370618256016146	0.46293817439838536
3.2548179871520344	0.5014930664815869	0.49850693351841313
3.2690935046395433	0.49185260839926703	0.508147391600733
3.2833690221270526	0.4809428233806207	0.5190571766193792
3.2976445396145615	0.46523792528831553	0.5347620747116845
3.3119200571020704	0.53705337249774	0.46294662750226
3.3261955745895793	0.46483930197484985	0.5351606980251502
3.340471092077088	0.5431740523005301	0.45682594769946994
3.354746609564597	0.5455102269602818	0.45448977303971816
3.369022127052106	0.5325136153891386	0.46748638461086145
3.383297644539615	0.4636569658876941	0.5363430341123059
3.3975731620271237	0.39030672527612936	0.6096932747238706
3.4118486795146326	0.4833304189923018	0.5166695810076982
3.4261241970021414	0.45145560085208897	0.5485443991479111
3.4403997144896508	0.5134752512040909	0.4865247487959091
3.4546752319771596	0.4840221400653112	0.5159778599346888
3.4689507494646685	0.48923031964515457	0.5107696803548454
3.4832262669521774	0.4849690490029455	0.5150309509970545
3.4975017844396863	0.4726552921344251	0.5273447078655749
3.511777301927195	0.49576273806149246	0.5042372619385076
3.526052819414704	0.4698623029978752	0.5301376970021248
3.540328336902213	0.5586907731619167	0.44130922683808327
3.554603854389722	0.5512397444358796	0.44876025556412036
3.5688793718772307	0.5067999983519335	0.49320000164806654
3.58315488936474	0.5552678147973381	0.4447321852026619
3.597430406852249	0.5604477470187949	0.43955225298120515
3.611705924339758	0.4097847729406427	0.5902152270593573
3.6259814418272667	0.49573345044732325	0.5042665495526768
3.6402569593147756	0.35231475558128056	0.6476852444187194
3.6545324768022844	0.31719911966647674	0.6828008803335233
3.6688079942897933	0.4354975305596712	0.5645024694403288
3.683083511777302	0.46640929003735093	0.5335907099626491
3.697359029264811	0.630626563506372	0.36937343649362797
3.71163454675232	0.6226130700971461	0.37738692990285394
3.725910064239829	0.6066364174521033	0.3933635825478967
3.740185581727338	0.5488474442059573	0.4511525557940427
3.754461099214847	0.39679840561609236	0.6032015943839076
3.768736616702356	0.4754785853763176	0.5245214146236824
3.783012134189865	0.3093189929465532	0.6906810070534468
3.7972876516773737	0.5868102323821657	0.4131897676178343
3.8115631691648826	0.980524163344944	0.019475836655056034
3.8258386866523915	0.49230837216079393	0.5076916278392061
3.8401142041399003	0.6273353096755957	0.3726646903244043
3.8543897216274092	0.7643634615173321	0.23563653848266786
3.868665239114918	0.38577591842715725	0.6142240815728428
3.8829407566024274	0.4915591968939581	0.5084408031060419
3.8972162740899363	0.3482729931985459	0.6517270068014541
3.911491791577445	0.4421903337570419	0.5578096662429581
3.925767309064954	0.3297566111771929	0.6702433888228071
3.940042826552463	0.6183315169172636	0.3816684830827364
3.954318344039972	0.8484957718358566	0.15150422816414344
3.9685938615274807	0.6423506111454166	0.3576493888545834
3.9828693790149896	4.410850809642784	-3.410850809642784
3.9971448965024985	0.8067637444565722	0.19323625554342783
4.011420413990008	0.23881768535469788	0.7611823146453021
4.025695931477516	0.33480125390162313	0.6651987460983768
4.039971448965026	0.12043461649399065	0.8795653835060093
4.054246966452534	0.29009895452199597	0.709901045478004
4.068522483940043	0.45064382852782287	0.5493561714721771
4.082798001427552	0.41453622427138187	0.5854637757286181
4.097073518915061	0.8122805594393386	0.18771944056066137
4.11134903640257	0.6433767902105733	0.35662320978942674
4.125624553890079	0.4748651234149227	0.5251348765850773
4.139900071377588	0.3865972607535239	0.613402739246476
4.154175588865097	0.38162678069840195	0.618373219301598
4.168451106352606	0.5890658315386398	0.4109341684613602
4.182726623840114	0.25191718783247585	0.7480828121675241
4.197002141327624	0.6472680962016006	0.35273190379839936
4.211277658815132	0.6100007923723072	0.3899992076276928
4.2255531763026415	0.7514450058524103	0.24855499414758975
4.23982869379015	0.5220106787044719	0.47798932129552807
4.254104211277659	0.533699001413583	0.46630099858641705
4.268379728765169	0.1883414425596897	0.8116585574403103
4.282655246252677	0.2687716425143191	0.7312283574856808
4.296930763740186	0.41215490294607143	0.5878450970539286
4.311206281227695	0.49223284887315005	0.50776715112685
4.325481798715204	0.6228576528545767	0.3771423471454233
4.3397573162027125	0.6238774248652571	0.3761225751347429
4.354032833690222	0.39463944948381396	0.6053605505161861
4.36830835117773	0.4065112027171821	0.5934887972828179
4.38258386866524	0.2902190760180789	0.709780923981921
4.396859386152748	0.18125725507415577	0.8187427449258442
4.411134903640257	0.4380534295352828	0.5619465704647172
4.425410421127767	0.778060670653436	0.22193932934656402
4.439685938615275	0.7518211131954762	0.24817888680452382
4.4539614561027845	0.5379442698101612	0.4620557301898388
4.468236973590293	0.2992097734350366	0.7007902265649635
4.482512491077802	0.44606529664906724	0.5539347033509328
4.496788008565311	0.12792270716431367	0.8720772928356864
4.51106352605282	3.963218599084771	-2.963218599084771
4.5253390435403285	0.43549389446542974	0.5645061055345703
4.539614561027838	0.46773287921306106	0.5322671207869389
4.553890078515346	0.879795147617933	0.12020485238206702
4.5681655960028555	1.3107353824383545	-0.3107353824383545
4.582441113490365	0.5798076833283632	0.4201923166716368
4.596716630977873	0.13146398029833134	0.8685360197016687
4.610992148465383	0.12426153551764695	0.875738464482353
4.625267665952891	0.45274977390474863	0.5472502260952514
4.6395431834404	0.3109101897375995	0.6890898102624006
4.653818700927909	0.9747360989248617	0.025263901075138318
4.668094218415418	0.5196044899084711	0.4803955100915289
4.682369735902927	0.8120128650325397	0.18798713496746033
4.696645253390436	0.23947701744075578	0.7605229825592442
4.710920770877944	0.3807271155264883	0.6192728844735117
4.725196288365454	2.124353503604663	-1.124353503604663
4.739471805852963	0.1866217290190047	0.8133782709809954
4.7537473233404715	0.3295807684501487	0.6704192315498513
4.768022840827981	0.1713605073376692	0.8286394926623308
4.782298358315489	0.2001665390363823	0.7998334609636177
4.7965738758029985	1.3075313291015302	-0.30753132910153025
4.810849393290507	1.154807975546483	-0.15480797554648307
4.825124910778016	3.9671350322816847	-2.9671350322816847
4.839400428265525	1.4088224623933334	-0.4088224623933334
4.853675945753034	2.1569149327593236	-1.1569149327593236
4.8679514632405425	1.2232037089021375	-0.22320370890213748
4.882226980728052	0.4195723539927104	0.5804276460072896
4.896502498215561	1.3635153178316717	-0.3635153178316717
4.91077801570307	0.9517970786524933	0.0482029213475067
4.925053533190579	1.3529428469529456	-0.35294284695294564
4.939329050678087	0.9337370928494333	0.06626290715056671
4.953604568165597	7.99605804768707	-6.99605804768707
4.967880085653105	50.10018968804312	-49.10018968804312
4.9821556031406145	2.1706899217031776	-1.1706899217031776
4.996431120628123	2.043895757497865	-1.043895757497865
5.010706638115632	0.7552642153918174	0.24473578460818257
5.024982155603141	0.39956908134144853	0.6004309186585515
5.03925767309065	3.1420292705004496	-2.1420292705004496
5.053533190578159	0.1897765868907665	0.8102234131092335
5.067808708065668	0.606163254358242	0.39383674564175797
5.082084225553177	1.0045636158921398	-0.004563615892139827
5.0963597430406855	0.45954049906585454	0.5404595009341455
5.110635260528195	0.9474038550611967	0.05259614493880327
5.124910778015703	2.702998785188986	-1.7029987851889858
5.139186295503213	0.4641279576545979	0.5358720423454021
5.153461812990721	0.8051599981531097	0.19484000184689032
5.16773733047823	0.5720122148848303	0.42798778511516966
5.18201284796574	0.5700392592529809	0.42996074074701907
5.196288365453248	1.1082831348007183	-0.10828313480071827
5.2105638829407575	0.36990623367651954	0.6300937663234805
5.224839400428266	3.428979984857647	-2.428979984857647
5.239114917915775	0.9759366171908286	0.02406338280917142
5.253390435403284	0.5315005756444133	0.46849942435558667
5.267665952890793	0.2596393603578433	0.7403606396421567
5.281941470378301	0.46421538630683384	0.5357846136931661
5.296216987865811	0.8710659972157568	0.12893400278424316
5.310492505353319	0.39344220411259007	0.60655779588741
5.3247680228408285	1.0326040680982524	-0.03260406809825245
5.339043540328338	0.7452291580974737	0.2547708419025263
5.353319057815846	5.659932330645465	-4.659932330645465
5.367594575303356	2.8193566867263646	-1.8193566867263646
5.381870092790864	0.39933710856868937	0.6006628914313106
5.396145610278373	0.3483131726785015	0.6516868273214985
5.410421127765882	0.29333323002509776	0.7066667699749023
5.424696645253391	0.42426958327084985	0.5757304167291502
5.4389721627409	0.7981478000642767	0.20185219993572334
5.453247680228409	1.16480196486799	-0.16480196486798993
5.467523197715917	0.5688831477930305	0.4311168522069695
5.481798715203427	3.1251095382412157	-2.1251095382412157
5.496074232690936	0.2468260490714176	0.7531739509285824
5.510349750178444	0.22517499264500293	0.774825007354997
5.524625267665954	1.6090475568997535	-0.6090475568997535
5.538900785153462	1.5280728374994392	-0.5280728374994392
5.5531763026409715	1.2464246121463112	-0.24642461214631117
5.56745182012848	0.5390939007150535	0.4609060992849465
5.581727337615989	2.381427004160964	-1.381427004160964
5.596002855103498	0.5670821224528403	0.4329178775471597
5.610278372591007	1.25627439420627	-0.25627439420626996
5.6245538900785155	0.48968962201663646	0.5103103779833635
5.638829407566025	0.5658996974460782	0.43410030255392185
5.653104925053534	2.882524360864511	-1.8825243608645108
5.667380442541043	1.0322440909831783	-0.032244090983178264
5.681655960028552	0.2537675787554696	0.7462324212445304
5.69593147751606	1.7838220090286343	-0.7838220090286343
5.71020699500357	1.5400201887382332	-0.5400201887382332
5.724482512491078	0.5128499825375306	0.48715001746246944
5.738758029978587	1.2547587741054103	-0.25475877410541026
5.753033547466096	0.845993893843029	0.15400610615697097
5.767309064953605	0.8507457874421284	0.14925421255787163
5.781584582441114	1.148284553895831	-0.14828455389583106
5.795860099928623	0.26463986591793415	0.7353601340820659
5.810135617416132	0.09127962697318319	0.9087203730268169
5.824411134903641	0.6469849290219182	0.3530150709780818
5.83868665239115	2.35030243047103	-1.35030243047103
5.8529621698786585	0.6764247463616913	0.32357525363830875
5.867237687366168	0.6680205820088544	0.3319794179911456
5.881513204853676	0.607477584239145	0.392522415760855
5.895788722341186	11.486154753660736	-10.486154753660736
5.910064239828694	1.9054491696457987	-0.9054491696457987
5.924339757316203	3.1193801262142276	-2.1193801262142276
5.938615274803713	0.41183156669513893	0.5881684333048611
5.952890792291221	0.20408202934471134	0.7959179706552887
5.96716630977873	2.023321347846303	-1.023321347846303
5.981441827266239	1.2477290717914307	-0.24772907179143067
5.995717344753748	1.4336900621013684	-0.4336900621013684
6.009992862241257	2.016200657353289	-1.0162006573532891
6.024268379728766	0.7545150967740148	0.24548490322598515
6.038543897216274	0.498639159407768	0.5013608405922321
6.052819414703784	0.8308586510838707	0.1691413489161293
6.067094932191292	0.6480804752206156	0.3519195247793844
6.0813704496788015	11.097420630027871	-10.097420630027871
6.095645967166311	17.359312083122553	-16.359312083122553
6.109921484653819	1.6143812808965825	-0.6143812808965825
6.124197002141329	3.957899712861284	-2.957899712861284
6.138472519628837	2.7404094846888802	-1.7404094846888802
6.152748037116346	0.554511314375966	0.445488685624034
6.167023554603855	0.7006255369117718	0.29937446308822824
6.181299072091364	3.200186022743523	-2.200186022743523
6.1955745895788725	0.9012224063876016	0.09877759361239835
6.209850107066382	1.964090111959473	-0.9640901119594729
6.22412562455389	0.9883220608026282	0.011677939197371812
6.2384011420414	0.8936944674623282	0.10630553253767183
6.252676659528909	1.5449821777358774	-0.5449821777358774
6.266952177016417	1.5910316638995723	-0.5910316638995723
6.281227694503927	0.6708421036887577	0.32915789631124226
6.295503211991435	0.39090006994017773	0.6090999300598223
6.3097787294789445	0.3471296134252723	0.6528703865747276
6.324054246966453	0.8522760321793884	0.1477239678206116
6.338329764453962	0.4399957544467625	0.5600042455532375
6.352605281941471	0.3770800617170669	0.6229199382829331
6.36688079942898	0.7252022516196985	0.27479774838030147
6.381156316916488	2.5157061920900805	-1.5157061920900805
6.395431834403998	0.3710629935430568	0.6289370064569433
6.409707351891507	0.697943460839745	0.302056539160255
6.4239828693790155	0.7874838388015178	0.21251616119848216
6.438258386866525	0.3837996087389291	0.616200391261071
6.452533904354033	1.34453254592382	-0.34453254592382
6.466809421841543	1.405498486655277	-0.4054984866552771
6.481084939329051	4.4993810194232315	-3.4993810194232315
6.49536045681656	0.352029270959839	0.6479707290401611
6.509635974304069	0.8109827924033949	0.18901720759660512
6.523911491791578	1.0637005450152346	-0.06370054501523459
6.538187009279087	1.190529821326641	-0.1905298213266411
6.552462526766596	0.3725013337329555	0.6274986662670445
6.566738044254105	0.880449005959294	0.11955099404070602
6.581013561741614	0.8668436858472578	0.1331563141527422
6.595289079229123	0.761374280640312	0.23862571935968802
6.609564596716631	2.079204894735882	-1.079204894735882
6.623840114204141	0.7486317757247034	0.2513682242752966
6.638115631691649	0.6176685112820155	0.3823314887179845
6.6523911491791585	0.9043414165839503	0.09565858341604971
6.666666666666667	0.3636329795983137	0.6363670204016862
6.680942184154176	10.719299031806138	-9.719299031806138
6.695217701641685	7.855712788149699	-6.855712788149699
6.709493219129194	0.43768880872592564	0.5623111912740744
6.723768736616703	2.4683795238836996	-1.4683795238836996
6.738044254104212	0.6891392910250093	0.31086070897499074
6.752319771591721	1.533524504428086	-0.5335245044280861
6.76659528907923	1.391712763003378	-0.3917127630033781
6.780870806566739	1.2399638870952032	-0.23996388709520322
6.795146324054247	0.14969263247797904	0.850307367522021
6.809421841541757	1.3879539415407165	-0.3879539415407165
6.823697359029265	0.7073491110293011	0.2926508889706989
6.837972876516774	1.5243873364818692	-0.5243873364818692
6.852248394004283	0.3770967655108	0.6229032344892
6.866523911491792	1.401515733736031	-0.4015157337360311
6.8807994289793015	2.218491070148813	-1.2184910701488132
6.89507494646681	0.8538813933317343	0.1461186066682657
6.909350463954319	2.0366546416617086	-1.0366546416617086
6.923625981441828	1.3182692016365603	-0.31826920163656025
6.937901498929337	0.5994824864676503	0.40051751353234966
6.9521770164168455	2.2335768454827707	-1.2335768454827707
6.966452533904355	0.27594176920531116	0.7240582307946888
6.980728051391863	0.6663828715092526	0.3336171284907474
6.995003568879373	2.476245701964555	-1.476245701964555
7.009279086366882	3.060336344852788	-2.060336344852788
7.02355460385439	2.399155415145122	-1.3991554151451222
7.0378301213419	1.6886610146200671	-0.6886610146200671
7.052105638829408	0.6373537354062557	0.36264626459374427
7.066381156316917	2.7736841488197834	-1.7736841488197834
7.080656673804426	0.4337942785498765	0.5662057214501235
7.094932191291935	1.6462469694539776	-0.6462469694539776
7.109207708779444	0.2529255312243594	0.7470744687756405
7.123483226266953	2.5452132649622605	-1.5452132649622605
7.137758743754461	1.030667943150093	-0.030667943150092913
7.152034261241971	0.5354296523817069	0.4645703476182931
7.16630977872948	0.682615958170641	0.317384041829359
7.1805852962169885	0.5517414096663834	0.4482585903336166
7.194860813704498	1.6234982320436706	-0.6234982320436706
7.209136331192006	1.3699440772573195	-0.3699440772573195
7.223411848679516	1.6868476583301901	-0.6868476583301901
7.237687366167024	1.810488362650504	-0.810488362650504
7.251962883654533	0.1022326876683993	0.8977673123316007
7.266238401142042	1.5824292103194655	-0.5824292103194655
7.280513918629551	1.6407206017027423	-0.6407206017027423
7.2947894361170595	1.2386773837973621	-0.23867738379736214
7.309064953604569	0.459089392630647	0.540910607369353
7.323340471092078	0.2046178734406134	0.7953821265593866
7.337615988579587	1.1140994540054847	-0.11409945400548471
7.351891506067096	0.5421598406857938	0.4578401593142062
7.366167023554604	0.35063494532783945	0.6493650546721605
7.380442541042114	1.0582142934109322	-0.058214293410932205
7.394718058529622	0.38087436693466775	0.6191256330653323
7.4089935760171315	0.37504237686924885	0.6249576231307512
7.42326909350464	0.49080136119606566	0.5091986388039343
7.437544610992149	2.5763770636343994	-1.5763770636343994
7.451820128479658	1.566133026653988	-0.5661330266539879
7.466095645967167	0.882598299755683	0.11740170024431695
7.480371163454676	0.922641886499748	0.07735811350025201
7.494646680942185	0.5462414076310889	0.45375859236891114
7.508922198429694	1.4005190122708835	-0.4005190122708835
7.5231977159172025	0.9481187167718649	0.05188128322813512
7.537473233404712	0.38219772065819624	0.6178022793418038
7.55174875089222	18.42683928610868	-17.42683928610868
7.56602426837973	5.602018744641013	-4.602018744641013
7.580299785867238	0.9670250703487888	0.03297492965121118
7.594575303354747	0.7216394930267596	0.27836050697324044
7.608850820842256	0.21312790755924693	0.7868720924407531
7.623126338329765	1.315950284219275	-0.31595028421927496
7.6374018558172745	0.6387264183902507	0.3612735816097493
7.651677373304783	0.32050589738725105	0.679494102612749
7.665952890792292	1.3178065427820003	-0.31780654278200027
7.680228408279801	2.382420974682833	-1.3824209746828329
7.69450392576731	0.2933563199592092	0.7066436800407908
7.7087794432548185	0.2988987580184347	0.7011012419815653
7.723054960742328	0.3106114300046595	0.6893885699953405
7.737330478229836	0.8900047563282375	0.1099952436717625
7.7516059957173455	1.5463523477101633	-0.5463523477101633
7.765881513204855	2.2852189554002877	-1.2852189554002877
7.780157030692363	1.5505609199841155	-0.5505609199841155
7.794432548179873	0.21901409135083497	0.7809859086491651
7.808708065667381	1.5247688652812483	-0.5247688652812483
7.82298358315489	0.44048465801324166	0.5595153419867583
7.837259100642399	12.07532555249444	-11.07532555249444
7.851534618129908	0.9203509354769609	0.0796490645230391
7.865810135617417	1.2562083854540267	-0.2562083854540267
7.880085653104926	4.830258242273051	-3.830258242273051
7.894361170592434	2.130741690422107	-1.130741690422107
7.908636688079944	0.9126015578169535	0.08739844218304649
7.922912205567453	4.833235711992886	-3.833235711992886
7.9371877230549615	0.6608090102904896	0.33919098970951045
7.951463240542471	0.5472529157243242	0.4527470842756758
7.965738758029979	1.0731606946102934	-0.0731606946102934
7.9800142755174885	1.5479620633392033	-0.5479620633392033
7.994289793004997	1.1586442906979273	-0.1586442906979273
8.008565310492505	0.5934068968634058	0.40659310313659425
8.022840827980016	0.7033450385858296	0.29665496141417036
8.037116345467524	0.31322891864975594	0.6867710813502441
8.051391862955033	17.584116551982056	-16.584116551982056
8.065667380442541	0.9732427164011664	0.02675728359883356
8.079942897930051	0.14983004076224843	0.8501699592377516
8.09421841541756	1.7447774082688152	-0.7447774082688152
8.108493932905068	1.3121661981462087	-0.3121661981462087
8.122769450392578	0.8190806146617813	0.18091938533821872
8.137044967880087	2.5007948139575915	-1.5007948139575915
8.151320485367595	1.9239741094445675	-0.9239741094445675
8.165596002855104	1.6923403047406766	-0.6923403047406766
8.179871520342614	1.31957386782745	-0.31957386782745
8.194147037830122	0.6697918117750119	0.3302081882249881
8.20842255531763	1.5636728436312655	-0.5636728436312655
8.22269807280514	1.7506490348196766	-0.7506490348196766
8.23697359029265	0.9223123674720793	0.07768763252792066
8.251249107780158	0.544862540153137	0.45513745984686305
8.265524625267666	0.46063357745566136	0.5393664225443386
8.279800142755176	0.633273583062527	0.366726416937473
8.294075660242685	0.9846628621867571	0.015337137813242863
8.308351177730193	1.422993255426152	-0.42299325542615196
8.322626695217702	0.28131182146208006	0.71868817853792
8.336902212705212	0.9081843655565498	0.0918156344434502
8.35117773019272	2.1725084419712624	-1.1725084419712624
8.365453247680229	0.4838871177746017	0.5161128822253983
8.379728765167739	5.812871534877394	-4.812871534877394
8.394004282655247	0.4760555985992311	0.5239444014007689
8.408279800142756	2.307672616626499	-1.307672616626499
8.422555317630264	0.2712450485439739	0.7287549514560261
8.436830835117775	0.04781877976346533	0.9521812202365346
8.451106352605283	0.5818371879767644	0.4181628120232356
8.465381870092791	2.240696758300653	-1.2406967583006532
8.4796573875803	2.8450368163555444	-1.8450368163555444
8.49393290506781	1.2530798054441061	-0.25307980544410613
8.508208422555319	0.7047581115180048	0.2952418884819952
8.522483940042827	0.40943818009527694	0.5905618199047231
8.536759457530337	0.29092889739424743	0.7090711026057526
8.551034975017846	2.019965582044188	-1.019965582044188
8.565310492505354	0.5138875459570491	0.4861124540429509
8.579586009992862	1.0884094279773449	-0.08840942797734486
8.593861527480373	1.310201070869949	-0.31020107086994897
8.608137044967881	8.169283670415428	-7.169283670415428
8.62241256245539	0.9845608674789059	0.015439132521094079
8.636688079942898	0.9382697794111092	0.06173022058889077
8.650963597430408	1.4615578454583524	-0.46155784545835243
8.665239114917917	0.6993772709748849	0.3006227290251151
8.679514632405425	0.6150825488651347	0.3849174511348653
8.693790149892935	2.1033243345126547	-1.1033243345126547
8.708065667380444	0.928691137792855	0.07130886220714505
8.722341184867952	1.203357149586744	-0.2033571495867439
8.73661670235546	0.8788382442253955	0.12116175577460453
8.75089221984297	1.4014571936708662	-0.4014571936708662
8.76516773733048	0.32585632314460106	0.674143676855399
8.779443254817988	0.21946243771608906	0.7805375622839109
8.793718772305496	1.0300585819194465	-0.030058581919446548
8.807994289793006	1.3083787625447343	-0.3083787625447343
8.822269807280515	0.8071070723896202	0.1928929276103798
8.836545324768023	1.6732933293504493	-0.6732933293504493
8.850820842255533	0.8606794179469989	0.13932058205300113
8.865096359743042	2.432389571493893	-1.4323895714938928
8.87937187723055	0.5436114419976457	0.45638855800235434
8.893647394718059	1.2871076476389285	-0.2871076476389285
8.907922912205569	2.7349314470802626	-1.7349314470802626
8.922198429693077	0.5273049427914042	0.47269505720859584
8.936473947180586	0.41674042354236646	0.5832595764576336
8.950749464668094	2.3516665295056427	-1.3516665295056427
8.965024982155605	0.9474585234014707	0.05254147659852926
8.979300499643113	3.1702267684806373	-2.1702267684806373
8.993576017130621	0.30617209936190665	0.6938279006380934
9.007851534618132	0.8022662100831799	0.1977337899168201
9.02212705210564	1.9057922355933408	-0.9057922355933408
9.036402569593148	2.3782709877146866	-1.3782709877146866
9.050678087080657	1.689825214728093	-0.689825214728093
9.064953604568167	0.9256562841366159	0.07434371586338406
9.079229122055676	3.298667160097348	-2.298667160097348
9.093504639543184	1.6147077335162763	-0.6147077335162763
9.107780157030692	0.3569195057792756	0.6430804942207244
9.122055674518203	1.0790556386448493	-0.07905563864484932
9.136331192005711	1.4242996139603386	-0.42429961396033855
9.15060670949322	0.1318062814378918	0.8681937185621083
9.16488222698073	2.5031293879628156	-1.5031293879628156
9.179157744468238	3.671716637347013	-2.671716637347013
9.193433261955747	0.673996652065989	0.326003347934011
9.207708779443255	1.2025891763148213	-0.20258917631482132
9.221984296930765	0.7667233855150879	0.2332766144849121
9.236259814418274	0.47065874036888194	0.529341259631118
9.250535331905782	5.395703308232601	-4.395703308232601
9.26481084939329	1.2347362398306165	-0.23473623983061653
9.2790863668808	0.8888549454819507	0.11114505451804935
9.29336188436831	0.2490597642558239	0.7509402357441761
9.307637401855818	0.3006383053062193	0.6993616946937806
9.321912919343328	0.2697443705600461	0.7302556294399539
9.336188436830836	1.36604413288744	-0.36604413288744
9.350463954318345	0.3778307897226541	0.622169210277346
9.364739471805853	1.2348528157665088	-0.23485281576650885
9.379014989293363	1.9547498971045631	-0.9547498971045631
9.393290506780872	1.2981879954100046	-0.2981879954100046
9.40756602426838	1.2398371417004612	-0.23983714170046122
9.421841541755889	3.7699784876204845	-2.7699784876204845
9.436117059243399	0.9357477781309907	0.06425222186900925
9.450392576730907	1.3970601469274662	-0.39706014692746616
9.464668094218416	0.4955309102439998	0.5044690897560002
9.478943611705926	1.9273657043862382	-0.9273657043862382
9.493219129193434	1.5050168202755105	-0.5050168202755105
9.507494646680943	0.6580161944142775	0.3419838055857225
9.521770164168451	0.03687948612595896	0.9631205138740411
9.536045681655962	1.7013125361180426	-0.7013125361180426
9.55032119914347	0.2935934201254399	0.7064065798745601
9.564596716630978	5.478785486998672	-4.478785486998672
9.578872234118487	0.8872307272537905	0.11276927274620951
9.593147751605997	8.491617932341867	-7.4916179323418675
9.607423269093506	0.953256347595715	0.04674365240428502
9.621698786581014	0.7794862417397158	0.2205137582602842
9.635974304068524	0.7800810674002432	0.2199189325997568
9.650249821556033	0.5758729480897151	0.4241270519102849
9.664525339043541	1.1925720540124967	-0.19257205401249666
9.67880085653105	9.757310929208877	-8.757310929208877
9.69307637401856	0.6034174536862845	0.3965825463137155
9.707351891506068	1.420634478989749	-0.42063447898974893
9.721627408993577	0.5911323473854352	0.4088676526145648
9.735902926481085	1.7605785895020198	-0.7605785895020198
9.750178443968595	1.349195156022925	-0.34919515602292495
9.764453961456104	0.9161949736200521	0.08380502637994791
9.778729478943612	1.0334128750756204	-0.03341287507562041
9.793004996431122	0.7422936918525287	0.2577063081474713
9.80728051391863	1.6621268103673434	-0.6621268103673434
9.82155603140614	0.736513177201227	0.263486822798773
9.835831548893648	0.7371058029043549	0.2628941970956451
9.850107066381158	3.219836546267524	-2.219836546267524
9.864382583868666	0.987285078930183	0.012714921069816976
9.878658101356175	0.4946210861614414	0.5053789138385586
9.892933618843683	3.1344932585214327	-2.1344932585214327
9.907209136331193	0.08786989595644103	0.912130104043559
9.921484653818702	1.4899937301864965	-0.4899937301864965
9.93576017130621	2.263352982509777	-1.263352982509777
9.95003568879372	0.456319144099363	0.543680855900637
9.964311206281229	1.4420387342913192	-0.44203873429131924
9.978586723768737	0.3061250274062309	0.6938749725937692
9.992862241256246	0.14760981525843744	0.8523901847415626
