# Supplementary material for: Terahertz Spectroscopic Analysis of Lactose in Infant Formula: Implications for Detection and Quantification
Source: Molecules. 2022 Aug 8;27(15):5040. doi: 10.3390/molecules27155040 (PMC9370465; doi:10.3390/molecules27155040)
Supplement: Supplementary file 1 [file molecules-27-05040-s001.zip › data/set1_N2_2/frequency_domain/L003.csv]

0.0	0.8976189269606397	0.10238107303936028
0.014275517487508924	0.7181420408395206	0.2818579591604794
0.028551034975017847	1.2234295689657322	-0.22342956896573218
0.04282655246252677	0.8066007524198464	0.1933992475801536
0.057102069950035694	1.2598613700988741	-0.2598613700988741
0.07137758743754462	1.318824786660429	-0.318824786660429
0.08565310492505354	2.3344808386805296	-1.3344808386805296
0.09992862241256247	0.5355837676329811	0.4644162323670189
0.11420413990007139	0.7598790977114551	0.24012090228854488
0.12847965738758033	0.8920250771921486	0.10797492280785137
0.14275517487508924	1.3305595190023518	-0.3305595190023518
0.15703069236259815	1.404500108520431	-0.40450010852043095
0.17130620985010708	0.9408615254949431	0.05913847450505694
0.18558172733761602	0.8108730734574899	0.18912692654251007
0.19985724482512493	0.9272644048117052	0.07273559518829475
0.21413276231263384	1.0320147873828267	-0.032014787382826704
0.22840827980014278	1.1357807346320976	-0.1357807346320976
0.24268379728765171	1.046835215325232	-0.04683521532523205
0.25695931477516065	0.9206175010036075	0.07938249899639249
0.27123483226266953	0.9373347033598115	0.0626652966401885
0.28551034975017847	0.9983324210998294	0.001667578900170552
0.2997858672376874	1.011222510762058	-0.011222510762058047
0.3140613847251963	0.9766547275280503	0.02334527247194973
0.32833690221270523	0.9581969499482883	0.0418030500517117
0.34261241970021417	0.9696294722922948	0.030370527707705208
0.3568879371877231	0.9706548024514519	0.02934519754854814
0.37116345467523204	0.9617740386369125	0.038225961363087535
0.3854389721627409	0.9397174062071135	0.060282593792886474
0.39971448965024986	0.9316453306216594	0.06835466937834056
0.4139900071377588	0.9375194795139615	0.06248052048603847
0.4282655246252677	0.9589104469784453	0.0410895530215547
0.4425410421127766	0.9746895534301185	0.025310446569881462
0.45681655960028555	0.9664627074080987	0.0335372925919013
0.4710920770877945	0.9448667060150577	0.055133293984942267
0.48536759457530343	0.9214622891257382	0.07853771087426176
0.4996431120628123	0.9070257338001785	0.09297426619982152
0.5139186295503213	0.9060637472844687	0.0939362527155313
0.5281941470378302	0.9010631085424997	0.09893689145750029
0.5424696645253391	0.9447281597606128	0.05527184023938725
0.5567451820128481	0.9682193911848155	0.03178060881518452
0.5710206995003569	0.9585652646091203	0.04143473539087972
0.5852962169878658	0.9401077867855513	0.05989221321444871
0.5995717344753748	0.923365964879384	0.07663403512061595
0.6138472519628837	0.9195450730962038	0.08045492690379619
0.6281227694503926	0.9285703684236961	0.07142963157630389
0.6423982869379016	0.9493656698236648	0.05063433017633523
0.6566738044254105	0.9703753963960736	0.02962460360392638
0.6709493219129194	0.9782176599695063	0.02178234003049373
0.6852248394004283	0.9667075731130095	0.03329242688699052
0.6995003568879372	0.9421428211738344	0.05785717882616559
0.7137758743754462	0.9228853571036144	0.07711464289638559
0.7280513918629551	0.9187286480443381	0.08127135195566193
0.7423269093504641	0.9279230443244786	0.07207695567552141
0.756602426837973	0.9491934017308281	0.05080659826917189
0.7708779443254818	0.9691449833912191	0.030855016608780872
0.7851534618129908	0.9719670262736079	0.02803297372639213
0.7994289793004997	0.9567991505940904	0.043200849405909625
0.8137044967880086	0.9354035562450911	0.06459644375490892
0.8279800142755176	0.9184471497392093	0.08155285026079073
0.8422555317630265	0.9145150022308449	0.08548499776915508
0.8565310492505354	0.9282452136137319	0.07175478638626809
0.8708065667380444	0.9489514348490578	0.05104856515094225
0.8850820842255532	0.9631007101701211	0.03689928982987889
0.8993576017130622	0.9617119161290103	0.0382880838709897
0.9136331192005711	0.944993563213923	0.05500643678607697
0.92790863668808	0.9197048071525361	0.08029519284746389
0.942184154175589	0.9064158768901553	0.09358412310984465
0.9564596716630979	0.9110963430891671	0.0889036569108329
0.9707351891506069	0.9293092348062252	0.07069076519377482
0.9850107066381157	0.951582137634429	0.048417862365570996
0.9992862241256246	0.9645677966333825	0.035432203366617454
1.0135617416131335	0.9540070668317021	0.04599293316829789
1.0278372591006426	0.9289084930486478	0.07109150695135225
1.0421127765881515	0.906162646655353	0.09383735334464705
1.0563882940756604	0.8954188265295586	0.10458117347044138
1.0706638115631693	0.9026234503071884	0.09737654969281162
1.0849393290506781	0.9258738036450745	0.07412619635492546
1.099214846538187	0.9505739586862173	0.0494260413137827
1.1134903640256961	0.958649663483123	0.04135033651687703
1.127765881513205	0.9465629829376098	0.053437017062390235
1.1420413990007139	0.921717498834769	0.07828250116523106
1.1563169164882228	0.8947715881795233	0.10522841182047671
1.1705924339757316	0.8844035787217387	0.11559642127826131
1.1848679514632408	0.8906453700950807	0.10935462990491929
1.1991434689507496	0.9097364853474275	0.09026351465257254
1.2134189864382585	0.9344975514840336	0.06550244851596643
1.2276945039257674	0.9469040336438371	0.05309596635616287
1.2419700214132763	0.9376244267019815	0.06237557329801846
1.2562455389007852	0.9138375349435998	0.08616246505640024
1.2705210563882943	0.8927936517386116	0.10720634826138842
1.2847965738758031	0.8851494397404065	0.1148505602595935
1.299072091363312	0.8917194690975585	0.1082805309024415
1.313347608850821	0.9079007829697288	0.09209921703027124
1.3276231263383298	0.9184291975704322	0.08157080242956782
1.341898643825839	0.9089258683719031	0.09107413162809685
1.3561741613133478	0.8766984931144425	0.12330150688555752
1.3704496788008567	0.8383210538988755	0.16167894610112454
1.3847251962883655	0.8318619723499845	0.1681380276500155
1.3990007137758744	0.8552565231225692	0.14474347687743083
1.4132762312633835	0.8818761786811831	0.11812382131881694
1.4275517487508924	0.9055287858782893	0.09447121412171067
1.4418272662384013	0.9175740102162265	0.08242598978377347
1.4561027837259102	0.9144911237895471	0.08550887621045289
1.470378301213419	0.8956315905330615	0.10436840946693848
1.4846538187009282	0.8776558744931895	0.12234412550681051
1.498929336188437	0.8677895825796338	0.1322104174203662
1.513204853675946	0.874001713699612	0.125998286300388
1.5274803711634548	0.8931221145544538	0.10687788544554622
1.5417558886509637	0.9138785997506057	0.0861214002493943
1.5560314061384726	0.9228645173258839	0.07713548267411607
1.5703069236259817	0.910423358860739	0.089576641139261
1.5845824411134906	0.8850042806294873	0.11499571937051267
1.5988579586009994	0.8586072628079217	0.14139273719207834
1.6131334760885083	0.8497707617519981	0.15022923824800194
1.6274089935760172	0.8585797130354427	0.14142028696455733
1.6416845110635263	0.8841064414040577	0.1158935585959423
1.6559600285510352	0.9078005758725942	0.09219942412740578
1.670235546038544	0.9241309925326288	0.07586900746737124
1.684511063526053	0.903842307023645	0.09615769297635501
1.6987865810135618	0.875677588599199	0.12432241140080103
1.7130620985010707	0.8422718200111452	0.1577281799888548
1.7273376159885798	0.8430581580327393	0.1569418419672607
1.7416131334760887	0.8493873682265676	0.15061263177343243
1.7558886509635976	0.8672054650843096	0.13279453491569038
1.7701641684511065	0.8856952428379835	0.11430475716201649
1.7844396859386153	0.89413301215924	0.10586698784075999
1.7987152034261245	0.8796433660784894	0.12035663392151064
1.8129907209136333	0.8555581935020462	0.1444418064979538
1.8272662384011422	0.835745184259652	0.16425481574034795
1.841541755888651	0.8335042947917721	0.16649570520822787
1.85581727337616	0.845892395081478	0.15410760491852205
1.870092790863669	0.8603574767567931	0.13964252324320692
1.884368308351178	0.8740352504627695	0.12596474953723047
1.8986438258386868	0.8740473342813755	0.1259526657186245
1.9129193433261957	0.855377948658667	0.144622051341333
1.9271948608137046	0.8360692753389066	0.16393072466109337
1.9414703783012137	0.8223257909939251	0.1776742090060749
1.9557458957887226	0.8216218444041558	0.17837815559584425
1.9700214132762315	0.8384333238793826	0.16156667612061737
1.9842969307637404	0.8554312670300479	0.1445687329699521
1.9985724482512492	0.8636808358331743	0.13631916416682566
2.012847965738758	0.8532171984884502	0.14678280151154977
2.027123483226267	0.8353677570695279	0.16463224293047207
2.041399000713776	0.8130038274321814	0.18699617256781864
2.055674518201285	0.7988502274992867	0.2011497725007133
2.069950035688794	0.8034255223100187	0.19657447768998126
2.084225553176303	0.8161394723137544	0.1838605276862456
2.098501070663812	0.8265136778347452	0.17348632216525484
2.1127765881513207	0.8296638049734467	0.17033619502655328
2.1270521056388296	0.8190297243492378	0.18097027565076218
2.1413276231263385	0.8031997110391753	0.1968002889608247
2.1556031406138474	0.7868833408075926	0.2131166591924074
2.1698786581013563	0.7819951134261611	0.21800488657383887
2.184154175588865	0.7831789303123536	0.21682106968764636
2.198429693076374	0.7977249533401937	0.20227504665980633
2.2127052105638834	0.7991276324041025	0.20087236759589755
2.2269807280513922	0.8050448484015686	0.19495515159843135
2.241256245538901	0.7869883867105844	0.21301161328941565
2.25553176302641	0.7773569803369756	0.22264301966302436
2.269807280513919	0.7685334384456372	0.23146656155436285
2.2840827980014278	0.769662187155502	0.23033781284449795
2.2983583154889367	0.7837282058281105	0.21627179417188946
2.3126338329764455	0.801292734549656	0.198707265450344
2.3269093504639544	0.8124155941169712	0.18758440588302883
2.3411848679514633	0.7928235198072627	0.20717648019273727
2.355460385438972	0.7689410183194096	0.23105898168059036
2.3697359029264815	0.7452739492167293	0.2547260507832707
2.3840114204139904	0.72994515707532	0.27005484292467996
2.3982869379014993	0.7326091912396286	0.26739080876037136
2.412562455389008	0.7637034319550927	0.23629656804490728
2.426837972876517	0.7826336439798655	0.21736635602013454
2.441113490364026	0.7855611693610782	0.21443883063892177
2.455389007851535	0.7661664625627375	0.23383353743726254
2.4696645253390437	0.7596957238442331	0.24030427615576688
2.4839400428265526	0.726691976393313	0.27330802360668704
2.4982155603140614	0.7066981422133839	0.2933018577866161
2.5124910778015703	0.6852645587410133	0.31473544125898667
2.5267665952890797	0.6982211511621137	0.3017788488378863
2.5410421127765885	0.7086460002643259	0.2913539997356741
2.5553176302640974	0.7144718134905432	0.28552818650945677
2.5695931477516063	0.7171299710532836	0.2828700289467164
2.583868665239115	0.7138275232232525	0.2861724767767475
2.598144182726624	0.6979110297054254	0.3020889702945746
2.612419700214133	0.6802820882127809	0.3197179117872191
2.626695217701642	0.6831276572632451	0.3168723427367549
2.6409707351891507	0.5425783506836688	0.4574216493163312
2.6552462526766596	0.7017935403312446	0.29820645966875536
2.669521770164169	0.715260998785611	0.284739001214389
2.683797287651678	0.7067289487586704	0.2932710512413296
2.6980728051391867	0.7013809862845953	0.29861901371540467
2.7123483226266956	0.6771870072521023	0.32281299274789765
2.7266238401142044	0.6532009828975998	0.34679901710240024
2.7408993576017133	0.6498181259293794	0.3501818740706206
2.755174875089222	0.6631840310475379	0.33681596895246213
2.769450392576731	0.6398770898308034	0.3601229101691966
2.78372591006424	0.6747606566659188	0.3252393433340812
2.798001427551749	0.6586913232410866	0.3413086767589134
2.8122769450392577	0.6547969106617947	0.3452030893382053
2.826552462526767	0.6350639220898848	0.3649360779101152
2.840827980014276	0.6226037023163241	0.3773962976836759
2.855103497501785	0.6185049882348044	0.3814950117651956
2.8693790149892937	0.6011263009355943	0.39887369906440573
2.8836545324768026	0.5764088333614555	0.42359116663854446
2.8979300499643115	0.6129931402472234	0.3870068597527766
2.9122055674518204	0.6038437482240179	0.3961562517759821
2.9264810849393292	0.6085210020224386	0.39147899797756136
2.940756602426838	0.6001159219563282	0.39988407804367176
2.955032119914347	0.6171371545219126	0.38286284547808735
2.9693076374018563	0.5312399573061332	0.46876004269386684
2.983583154889365	0.6007107746946545	0.3992892253053455
2.997858672376874	0.5581305473470168	0.44186945265298316
3.012134189864383	0.5179730170717732	0.48202698292822677
3.026409707351892	0.5552248614057381	0.4447751385942619
3.0406852248394007	0.5608361715000695	0.4391638284999305
3.0549607423269096	0.5730909531677862	0.42690904683221376
3.0692362598144185	0.5661377959565156	0.4338622040434844
3.0835117773019274	0.5820995845506851	0.4179004154493149
3.0977872947894363	0.5692503387690757	0.4307496612309243
3.112062812276945	0.5713736841611977	0.4286263158388023
3.1263383297644545	0.5193277047714937	0.4806722952285063
3.1406138472519634	0.4869734949020584	0.5130265050979417
3.1548893647394722	0.47273461519141374	0.5272653848085862
3.169164882226981	0.41120913688337507	0.588790863116625
3.18344039971449	0.4658121190431871	0.5341878809568129
3.197715917201999	0.5369716678581239	0.4630283321418761
3.2119914346895078	0.5582149174179288	0.44178508258207116
3.2262669521770166	0.4292228369738094	0.5707771630261906
3.2405424696645255	0.5056132962003188	0.4943867037996812
3.2548179871520344	0.4030060025145282	0.5969939974854718
3.2690935046395433	0.38651934816296907	0.6134806518370309
3.2833690221270526	0.3753217583125148	0.6246782416874852
3.2976445396145615	0.40368685896595524	0.5963131410340448
3.3119200571020704	0.4870617233935563	0.5129382766064436
3.3261955745895793	0.5038077214466484	0.4961922785533516
3.340471092077088	0.4716157798432725	0.5283842201567275
3.354746609564597	0.4675920996839004	0.5324079003160995
3.369022127052106	0.5031680118001568	0.4968319881998432
3.383297644539615	0.4566224774201386	0.5433775225798614
3.3975731620271237	0.4050873870526253	0.5949126129473747
3.4118486795146326	0.4457953637075435	0.5542046362924564
3.4261241970021414	0.4825082962195898	0.5174917037804102
3.4403997144896508	0.44504500341786296	0.554954996582137
3.4546752319771596	0.46391878226808136	0.5360812177319186
3.4689507494646685	0.456490697401126	0.543509302598874
3.4832262669521774	0.49416455252537006	0.5058354474746299
3.4975017844396863	0.35641685891117225	0.6435831410888277
3.511777301927195	0.47832882378259095	0.5216711762174091
3.526052819414704	0.4205400323557898	0.5794599676442103
3.540328336902213	0.4100587394697255	0.5899412605302745
3.554603854389722	0.48157184270879616	0.5184281572912038
3.5688793718772307	0.5430765363573102	0.45692346364268976
3.58315488936474	0.581696339040829	0.41830366095917104
3.597430406852249	0.4470130914488157	0.5529869085511843
3.611705924339758	0.49093712076336515	0.5090628792366348
3.6259814418272667	0.44787716741606626	0.5521228325839338
3.6402569593147756	0.3867081169158942	0.6132918830841059
3.6545324768022844	0.7832065825889678	0.2167934174110322
3.6688079942897933	0.43946649444691815	0.5605335055530818
3.683083511777302	0.5193663922679402	0.48063360773205976
3.697359029264811	0.4896798440957292	0.5103201559042708
3.71163454675232	0.6194117819582672	0.3805882180417328
3.725910064239829	0.6711433324102414	0.3288566675897586
3.740185581727338	0.5507574117026081	0.44924258829739194
3.754461099214847	0.4226245918140605	0.5773754081859395
3.768736616702356	0.4383015090352734	0.5616984909647267
3.783012134189865	0.39578884492830274	0.6042111550716973
3.7972876516773737	0.5165256631453592	0.4834743368546408
3.8115631691648826	1.0069133135346602	-0.0069133135346601815
3.8258386866523915	0.6389331631844226	0.3610668368155774
3.8401142041399003	0.6501333689323866	0.3498666310676134
3.8543897216274092	0.8013139681352369	0.19868603186476308
3.868665239114918	0.490291058384618	0.5097089416153819
3.8829407566024274	0.3882426392203679	0.611757360779632
3.8972162740899363	0.22330248179275747	0.7766975182072425
3.911491791577445	0.20743031294112932	0.7925696870588707
3.925767309064954	0.3305339745861737	0.6694660254138263
3.940042826552463	0.5844877066698391	0.41551229333016093
3.954318344039972	0.6722630766236367	0.3277369233763633
3.9685938615274807	0.6382368016091552	0.3617631983908448
3.9828693790149896	4.087879709286339	-3.087879709286339
3.9971448965024985	0.7340694141571695	0.26593058584283047
4.011420413990008	0.36244928673340904	0.637550713266591
4.025695931477516	0.06962448659212654	0.9303755134078735
4.039971448965026	0.30426800729311	0.69573199270689
4.054246966452534	0.3558500016797432	0.6441499983202568
4.068522483940043	0.6083578252288346	0.39164217477116536
4.082798001427552	0.6759752382763478	0.32402476172365224
4.097073518915061	0.991965297697056	0.008034702302944008
4.11134903640257	0.576116268791678	0.423883731208322
4.125624553890079	0.5192579985481117	0.4807420014518883
4.139900071377588	0.22063360813914062	0.7793663918608593
4.154175588865097	0.3376666478835094	0.6623333521164906
4.168451106352606	0.1933378177424484	0.8066621822575516
4.182726623840114	0.48959307275146624	0.5104069272485338
4.197002141327624	0.34574683338544077	0.6542531666145592
4.211277658815132	0.4062142012816536	0.5937857987183464
4.2255531763026415	0.38613066455790207	0.6138693354420979
4.23982869379015	0.39259096729089543	0.6074090327091046
4.254104211277659	0.21872959308551776	0.7812704069144822
4.268379728765169	0.4832191755844501	0.5167808244155498
4.282655246252677	0.7401998377580031	0.25980016224199687
4.296930763740186	0.20075253893669892	0.7992474610633011
4.311206281227695	0.7221138293372976	0.2778861706627024
4.325481798715204	0.5422143902676552	0.45778560973234483
4.3397573162027125	0.525498675334614	0.47450132466538597
4.354032833690222	0.20845906394724953	0.7915409360527504
4.36830835117773	0.27499312925346797	0.725006870746532
4.38258386866524	0.12833196519610476	0.8716680348038952
4.396859386152748	0.11129658592013313	0.8887034140798669
4.411134903640257	0.7889686992372861	0.21103130076271392
4.425410421127767	0.8042238886558497	0.1957761113441503
4.439685938615275	0.785179290451722	0.21482070954827803
4.4539614561027845	0.5027952517084818	0.4972047482915182
4.468236973590293	0.568884161563958	0.43111583843604195
4.482512491077802	0.38981437450504786	0.6101856254949521
4.496788008565311	0.5649356935844487	0.43506430641555127
4.51106352605282	1.5236638502817668	-0.5236638502817668
4.5253390435403285	0.2504009400305658	0.7495990599694342
4.539614561027838	0.9343473425520458	0.06565265744795423
4.553890078515346	0.9692132971860681	0.03078670281393192
4.5681655960028555	0.8618477323240155	0.13815226767598454
4.582441113490365	0.33616432500717475	0.6638356749928253
4.596716630977873	0.06655099994330506	0.933449000056695
4.610992148465383	0.8602026500409821	0.13979734995901794
4.625267665952891	0.27013112888117286	0.7298688711188271
4.6395431834404	0.34901903341968266	0.6509809665803173
4.653818700927909	0.6632699214502271	0.3367300785497729
4.668094218415418	1.2742578338744017	-0.2742578338744017
4.682369735902927	1.2219544408636955	-0.22195444086369553
4.696645253390436	0.21847818348795667	0.7815218165120433
4.710920770877944	0.8550229490224074	0.14497705097759261
4.725196288365454	1.3434409051225906	-0.3434409051225906
4.739471805852963	1.4676746663334754	-0.46767466633347543
4.7537473233404715	0.7804768642325383	0.21952313576746174
4.768022840827981	0.3770978963075463	0.6229021036924537
4.782298358315489	0.3195177279438914	0.6804822720561086
4.7965738758029985	0.5298242703324096	0.47017572966759036
4.810849393290507	2.427659834653032	-1.4276598346530318
4.825124910778016	7.360985404441948	-6.360985404441948
4.839400428265525	1.9131399330108259	-0.9131399330108259
4.853675945753034	2.307054616598857	-1.3070546165988568
4.8679514632405425	0.3830441914167217	0.6169558085832783
4.882226980728052	0.763901569640579	0.23609843035942102
4.896502498215561	0.7691101241830274	0.23088987581697262
4.91077801570307	0.40442960935005506	0.595570390649945
4.925053533190579	0.6686933980183907	0.3313066019816093
4.939329050678087	3.3267872420382734	-2.3267872420382734
4.953604568165597	5.980492324496107	-4.980492324496107
4.967880085653105	30.088427952909097	-29.088427952909097
4.9821556031406145	2.2882615208065697	-1.2882615208065697
4.996431120628123	2.2457411321513234	-1.2457411321513234
5.010706638115632	0.46912418053673316	0.5308758194632668
5.024982155603141	0.4586746475990979	0.5413253524009021
5.03925767309065	2.231680480506258	-1.2316804805062578
5.053533190578159	0.41108237767403166	0.5889176223259683
5.067808708065668	0.7271648460348524	0.27283515396514757
5.082084225553177	0.5766214870211638	0.4233785129788362
5.0963597430406855	1.6420857303963745	-0.6420857303963745
5.110635260528195	0.5796109572523908	0.42038904274760924
5.124910778015703	1.398823389541218	-0.3988233895412181
5.139186295503213	0.6364506675606227	0.36354933243937726
5.153461812990721	0.4921979659877092	0.5078020340122908
5.16773733047823	0.3281157325279347	0.6718842674720653
5.18201284796574	0.6054452316228407	0.3945547683771593
5.196288365453248	0.6003860741724916	0.39961392582750843
5.2105638829407575	0.4996158697979182	0.5003841302020817
5.224839400428266	3.1405070599880367	-2.1405070599880367
5.239114917915775	1.3155932288488772	-0.3155932288488772
5.253390435403284	0.6169358126427348	0.3830641873572652
5.267665952890793	0.4558341127942366	0.5441658872057634
5.281941470378301	0.5945755117147977	0.4054244882852023
5.296216987865811	0.7055089121436617	0.29449108785633826
5.310492505353319	0.3824481161841178	0.6175518838158822
5.3247680228408285	0.7026145246671994	0.2973854753328006
5.339043540328338	0.6454445966228191	0.35455540337718094
5.353319057815846	5.536692756247018	-4.536692756247018
5.367594575303356	2.3923055300740295	-1.3923055300740295
5.381870092790864	0.18468909380595647	0.8153109061940436
5.396145610278373	0.594370879318807	0.40562912068119295
5.410421127765882	0.4365237800356409	0.563476219964359
5.424696645253391	0.6806963003677609	0.31930369963223915
5.4389721627409	1.6393104947514612	-0.6393104947514612
5.453247680228409	1.4253970843251451	-0.4253970843251451
5.467523197715917	1.114230517896343	-0.11423051789634298
5.481798715203427	2.3610478067979677	-1.3610478067979677
5.496074232690936	0.06078009003925544	0.9392199099607446
5.510349750178444	0.7488920739257193	0.2511079260742807
5.524625267665954	1.3223500799026702	-0.3223500799026702
5.538900785153462	2.7634324514456203	-1.7634324514456203
5.5531763026409715	1.481381408667941	-0.4813814086679411
5.56745182012848	0.2749827678903448	0.7250172321096552
5.581727337615989	1.4780616220740894	-0.4780616220740894
5.596002855103498	0.942048283697614	0.05795171630238605
5.610278372591007	0.18583334343477603	0.8141666565652239
5.6245538900785155	0.45119647734981416	0.5488035226501858
5.638829407566025	0.5798482598430494	0.42015174015695056
5.653104925053534	1.2958823796412067	-0.29588237964120667
5.667380442541043	1.9208823795918493	-0.9208823795918493
5.681655960028552	1.9830275208379253	-0.9830275208379253
5.69593147751606	2.0895279603053103	-1.0895279603053103
5.71020699500357	1.8691440751288912	-0.8691440751288912
5.724482512491078	0.5030210607329729	0.4969789392670271
5.738758029978587	1.5700136869355628	-0.5700136869355628
5.753033547466096	0.41586370240212617	0.5841362975978739
5.767309064953605	0.9772880306073513	0.022711969392648745
5.781584582441114	1.5056674962764338	-0.5056674962764338
5.795860099928623	1.0496143677126797	-0.049614367712679686
5.810135617416132	0.303511043850119	0.696488956149881
5.824411134903641	0.853625167496468	0.146374832503532
5.83868665239115	3.2470356475366073	-2.2470356475366073
5.8529621698786585	1.5912432587168728	-0.5912432587168728
5.867237687366168	0.7877489418876544	0.21225105811234557
5.881513204853676	0.5324354115802973	0.4675645884197027
5.895788722341186	35.823968191187696	-34.823968191187696
5.910064239828694	2.053521233696689	-1.053521233696689
5.924339757316203	4.703450575206249	-3.703450575206249
5.938615274803713	0.46736160706177765	0.5326383929382223
5.952890792291221	0.09350137261621871	0.9064986273837813
5.96716630977873	0.7109472713191018	0.28905272868089815
5.981441827266239	0.07460495597617114	0.9253950440238289
5.995717344753748	1.3216729239916094	-0.3216729239916094
6.009992862241257	5.199435395892429	-4.199435395892429
6.024268379728766	4.496265846707998	-3.496265846707998
6.038543897216274	0.7701161001505035	0.22988389984949653
6.052819414703784	0.43853507929004687	0.5614649207099531
6.067094932191292	0.7389140687615435	0.26108593123845647
6.0813704496788015	5.622239857204503	-4.622239857204503
6.095645967166311	8.712079946300728	-7.712079946300728
6.109921484653819	0.9347892773842598	0.06521072261574024
6.124197002141329	2.9167487713190146	-1.9167487713190146
6.138472519628837	3.9827468370760393	-2.9827468370760393
6.152748037116346	0.3429837454565445	0.6570162545434555
6.167023554603855	0.3728816660596785	0.6271183339403215
6.181299072091364	2.635215248263319	-1.6352152482633189
6.1955745895788725	0.4908321106705889	0.5091678893294111
6.209850107066382	2.3305884172244653	-1.3305884172244653
6.22412562455389	1.339706538421414	-0.33970653842141396
6.2384011420414	0.9042423920551343	0.09575760794486565
6.252676659528909	1.1668894556396718	-0.16688945563967184
6.266952177016417	1.2692334256697106	-0.26923342566971065
6.281227694503927	0.4850170907392008	0.5149829092607991
6.295503211991435	0.4753783177956539	0.5246216822043461
6.3097787294789445	0.3239255929148809	0.6760744070851191
6.324054246966453	0.5778879657327388	0.4221120342672612
6.338329764453962	1.8213071724303687	-0.8213071724303687
6.352605281941471	0.7582591199107531	0.24174088008924688
6.36688079942898	1.914030112429774	-0.914030112429774
6.381156316916488	1.9660731824153674	-0.9660731824153674
6.395431834403998	0.8681389774409635	0.13186102255903653
6.409707351891507	0.7577435685452103	0.2422564314547897
6.4239828693790155	0.27526755187381563	0.7247324481261843
6.438258386866525	0.6077177238170618	0.3922822761829382
6.452533904354033	0.3382797138588745	0.6617202861411255
6.466809421841543	1.175631558455746	-0.17563155845574596
6.481084939329051	5.299536378145876	-4.299536378145876
6.49536045681656	0.24779237101027646	0.7522076289897235
6.509635974304069	1.3002675726071375	-0.30026757260713755
6.523911491791578	1.9663792835269975	-0.9663792835269975
6.538187009279087	2.030827268942003	-1.0308272689420028
6.552462526766596	0.5409593356134029	0.4590406643865971
6.566738044254105	0.42148472389874503	0.578515276101255
6.581013561741614	4.437809131550214	-3.437809131550214
6.595289079229123	3.085154978094581	-2.085154978094581
6.609564596716631	3.3543631704041097	-2.3543631704041097
6.623840114204141	0.678129237090878	0.321870762909122
6.638115631691649	1.7413820407166667	-0.7413820407166667
6.6523911491791585	1.0155576727602826	-0.015557672760282637
6.666666666666667	0.8943365087801423	0.10566349121985774
6.680942184154176	5.559076460396945	-4.559076460396945
6.695217701641685	4.729633078799547	-3.729633078799547
6.709493219129194	0.5048224981348401	0.49517750186515985
6.723768736616703	1.7324734141789948	-0.7324734141789948
6.738044254104212	0.30875376490413364	0.6912462350958664
6.752319771591721	0.5181544563112096	0.4818455436887904
6.76659528907923	0.6611453996681281	0.33885460033187187
6.780870806566739	0.6001923791652368	0.3998076208347632
6.795146324054247	0.20030607536947045	0.7996939246305296
6.809421841541757	0.8007762443164835	0.19922375568351647
6.823697359029265	0.7737048087194656	0.22629519128053444
6.837972876516774	1.027855990701276	-0.02785599070127609
6.852248394004283	0.9385487626995365	0.061451237300463535
6.866523911491792	0.15270931753143518	0.8472906824685649
6.8807994289793015	0.5693364391308611	0.43066356086913893
6.89507494646681	0.5322251226205232	0.46777487737947676
6.909350463954319	2.55375804578569	-1.55375804578569
6.923625981441828	2.597300583331058	-1.5973005833310578
6.937901498929337	0.7900098079691327	0.20999019203086733
6.9521770164168455	1.780906774480018	-0.780906774480018
6.966452533904355	0.6370867327682624	0.36291326723173756
6.980728051391863	1.038178974449499	-0.038178974449498915
6.995003568879373	1.6474894574099463	-0.6474894574099463
7.009279086366882	3.2206857875118424	-2.2206857875118424
7.02355460385439	1.7758389931742227	-0.7758389931742227
7.0378301213419	1.3376016848078172	-0.33760168480781716
7.052105638829408	1.6933726331598056	-0.6933726331598056
7.066381156316917	0.6317428658807893	0.3682571341192107
7.080656673804426	1.1656241492507637	-0.16562414925076374
7.094932191291935	0.7047898960869711	0.29521010391302893
7.109207708779444	1.1177719015658119	-0.11777190156581185
7.123483226266953	1.0664437164046372	-0.0664437164046372
7.137758743754461	0.8058253265040769	0.1941746734959231
7.152034261241971	0.405850166260489	0.594149833739511
7.16630977872948	0.4044391459775644	0.5955608540224355
7.1805852962169885	0.8082790054417208	0.19172099455827918
7.194860813704498	1.818222249245558	-0.818222249245558
7.209136331192006	0.7880415269598545	0.21195847304014548
7.223411848679516	1.624980314194851	-0.6249803141948509
7.237687366167024	1.4825795738380214	-0.4825795738380214
7.251962883654533	0.3405433446750421	0.6594566553249579
7.266238401142042	1.3807190899858373	-0.38071908998583726
7.280513918629551	2.1133855002979667	-1.1133855002979667
7.2947894361170595	1.951014326517033	-0.951014326517033
7.309064953604569	0.19740034250249577	0.8025996574975043
7.323340471092078	0.28490777414009905	0.715092225859901
7.337615988579587	0.7400502646550984	0.2599497353449016
7.351891506067096	0.9596950747945223	0.04030492520547768
7.366167023554604	0.3997882455933009	0.6002117544066992
7.380442541042114	0.8768134200525393	0.12318657994746074
7.394718058529622	0.6289272688353424	0.37107273116465755
7.4089935760171315	1.699998205095269	-0.6999982050952691
7.42326909350464	0.3542178266557272	0.6457821733442728
7.437544610992149	2.3559285944957433	-1.3559285944957433
7.451820128479658	0.5003918466682687	0.49960815333173125
7.466095645967167	1.0257700034741608	-0.025770003474160807
7.480371163454676	1.1602842559116355	-0.16028425591163553
7.494646680942185	0.17047085477394275	0.8295291452260573
7.508922198429694	2.1138809617665117	-1.1138809617665117
7.5231977159172025	1.8870228975226806	-0.8870228975226806
7.537473233404712	0.630781753582848	0.36921824641715195
7.55174875089222	19.647558823393805	-18.647558823393805
7.56602426837973	4.682264772947756	-3.6822647729477556
7.580299785867238	2.6648806786669645	-1.6648806786669645
7.594575303354747	0.8998740478435885	0.10012595215641151
7.608850820842256	1.3020577925206853	-0.3020577925206853
7.623126338329765	0.6663011848279757	0.33369881517202427
7.6374018558172745	1.5930043439537553	-0.5930043439537553
7.651677373304783	0.18934062171512725	0.8106593782848728
7.665952890792292	1.6895660239862678	-0.6895660239862678
7.680228408279801	3.966877258465434	-2.966877258465434
7.69450392576731	0.41538946467772997	0.58461053532227
7.7087794432548185	0.2946920576596116	0.7053079423403884
7.723054960742328	0.6417577431747465	0.35824225682525346
7.737330478229836	0.7992576116259971	0.20074238837400293
7.7516059957173455	0.8644145427165705	0.13558545728342952
7.765881513204855	1.2455588183107147	-0.2455588183107147
7.780157030692363	0.5888651205614721	0.4111348794385279
7.794432548179873	0.5200731582528538	0.47992684174714617
7.808708065667381	1.6604112450666864	-0.6604112450666864
7.82298358315489	1.5616953853926694	-0.5616953853926694
7.837259100642399	4.5216909112532155	-3.5216909112532155
7.851534618129908	0.9626505527279489	0.03734944727205114
7.865810135617417	1.2563932958001107	-0.2563932958001107
7.880085653104926	2.5212576678264624	-1.5212576678264624
7.894361170592434	0.10534061526331606	0.8946593847366839
7.908636688079944	0.5325884269397164	0.4674115730602836
7.922912205567453	1.005042802274721	-0.005042802274721092
7.9371877230549615	0.40268254850706153	0.5973174514929385
7.951463240542471	0.5903522781854168	0.4096477218145832
7.965738758029979	0.4751276316834016	0.5248723683165983
7.9800142755174885	0.8447160864057917	0.15528391359420834
7.994289793004997	0.5337495486221003	0.46625045137789967
8.008565310492505	2.832066071896965	-1.832066071896965
8.022840827980016	2.610303990244095	-1.6103039902440952
8.037116345467524	0.6511889068409219	0.3488110931590781
8.051391862955033	10.400513157441527	-9.400513157441527
8.065667380442541	1.4853222182059367	-0.4853222182059367
8.079942897930051	1.41451618247681	-0.41451618247681
8.09421841541756	2.250883628170023	-1.250883628170023
8.108493932905068	0.22786108591636328	0.7721389140836368
8.122769450392578	0.9486093395773258	0.05139066042267415
8.137044967880087	0.7713379466974475	0.22866205330255251
8.151320485367595	1.5021423923470436	-0.5021423923470436
8.165596002855104	8.475545231330877	-7.475545231330877
8.179871520342614	2.874392007029468	-1.874392007029468
8.194147037830122	0.5990772960269518	0.4009227039730482
8.20842255531763	0.2089281181111613	0.7910718818888387
8.22269807280514	1.3209121333106757	-0.3209121333106757
8.23697359029265	0.5105877676626552	0.48941223233734477
8.251249107780158	0.40757676398960063	0.5924232360103994
8.265524625267666	3.302072455469263	-2.302072455469263
8.279800142755176	0.38515736846275883	0.6148426315372412
8.294075660242685	0.4101255888460618	0.5898744111539382
8.308351177730193	0.858467716944327	0.141532283055673
8.322626695217702	0.22267161533405783	0.7773283846659422
8.336902212705212	0.6289535563017288	0.3710464436982712
8.35117773019272	1.0452677610484196	-0.045267761048419564
8.365453247680229	1.4348009095362042	-0.4348009095362042
8.379728765167739	5.927798411953433	-4.927798411953433
8.394004282655247	0.6003854579795893	0.3996145420204107
8.408279800142756	2.2601365379653977	-1.2601365379653977
8.422555317630264	0.24535012576468226	0.7546498742353177
8.436830835117775	2.1199567844300278	-1.1199567844300278
8.451106352605283	0.790662890234538	0.20933710976546205
8.465381870092791	1.770905078608541	-0.770905078608541
8.4796573875803	0.680320278204053	0.31967972179594695
8.49393290506781	2.001432934594921	-1.0014329345949209
8.508208422555319	0.7535952591245723	0.24640474087542774
8.522483940042827	0.8227817409239079	0.17721825907609212
8.536759457530337	1.1581477314153523	-0.15814773141535232
8.551034975017846	0.5269270613211996	0.4730729386788004
8.565310492505354	0.7085934483201393	0.29140655167986074
8.579586009992862	0.06841252613479484	0.9315874738652051
8.593861527480373	1.2292311445598907	-0.2292311445598907
8.608137044967881	6.723399990537283	-5.723399990537283
8.62241256245539	0.9130466083291168	0.08695339167088323
8.636688079942898	2.6003147172559844	-1.6003147172559844
8.650963597430408	1.3090336803172933	-0.3090336803172933
8.665239114917917	0.9865513088811737	0.013448691118826295
8.679514632405425	1.4905916446072045	-0.4905916446072045
8.693790149892935	1.681285139906197	-0.681285139906197
8.708065667380444	2.0204137171086107	-1.0204137171086107
8.722341184867952	0.7588151513048471	0.2411848486951529
8.73661670235546	3.447679130688767	-2.447679130688767
8.75089221984297	1.263209176254077	-0.2632091762540769
8.76516773733048	1.744528473646227	-0.744528473646227
8.779443254817988	0.68456777482707	0.31543222517293
8.793718772305496	1.687063771228475	-0.6870637712284751
8.807994289793006	2.2609485033557357	-1.2609485033557357
8.822269807280515	0.14068102672626143	0.8593189732737385
8.836545324768023	1.22512710637407	-0.22512710637407007
8.850820842255533	0.99817501551783	0.0018249844821699446
8.865096359743042	1.6083565535873623	-0.6083565535873623
8.87937187723055	1.4625922225320254	-0.46259222253202537
8.893647394718059	1.2432011606908013	-0.24320116069080133
8.907922912205569	1.5611844926702734	-0.5611844926702734
8.922198429693077	1.3584163770658626	-0.3584163770658626
8.936473947180586	0.8485849542202338	0.15141504577976617
8.950749464668094	3.434223319413863	-2.434223319413863
8.965024982155605	0.6202133543612208	0.3797866456387792
8.979300499643113	2.1813996999692304	-1.1813996999692304
8.993576017130621	0.6655586280293978	0.3344413719706022
9.007851534618132	0.38986067451504475	0.6101393254849552
9.02212705210564	1.7088338488425667	-0.7088338488425667
9.036402569593148	1.0459299228955516	-0.045929922895551645
9.050678087080657	1.9824384927500052	-0.9824384927500052
9.064953604568167	1.738074663363402	-0.7380746633634021
9.079229122055676	5.910665475578864	-4.910665475578864
9.093504639543184	1.9801489439084146	-0.9801489439084146
9.107780157030692	0.41609656699339675	0.5839034330066033
9.122055674518203	2.231649974994848	-1.231649974994848
9.136331192005711	1.3182344180659913	-0.3182344180659913
9.15060670949322	0.5614069677821375	0.4385930322178625
9.16488222698073	6.843103571654845	-5.843103571654845
9.179157744468238	2.6751674402796137	-1.6751674402796137
9.193433261955747	0.3684500650697407	0.6315499349302593
9.207708779443255	1.4724536750411592	-0.4724536750411592
9.221984296930765	1.3008024832482292	-0.3008024832482292
9.236259814418274	0.08356908617121234	0.9164309138287876
9.250535331905782	1.7442023990616018	-0.7442023990616018
9.26481084939329	5.553100422426527	-4.553100422426527
9.2790863668808	0.6097631020658518	0.3902368979341482
9.29336188436831	1.7963782836461206	-0.7963782836461206
9.307637401855818	0.7823873522307504	0.2176126477692496
9.321912919343328	0.5291770161295913	0.47082298387040866
9.336188436830836	0.5939229749786078	0.4060770250213922
9.350463954318345	1.6576156630606362	-0.6576156630606362
9.364739471805853	1.7506509833236712	-0.7506509833236712
9.379014989293363	1.4268946190639658	-0.42689461906396575
9.393290506780872	0.6305708346355621	0.36942916536443793
9.40756602426838	1.0919891048732535	-0.09198910487325351
9.421841541755889	3.472426336707866	-2.472426336707866
9.436117059243399	1.0336776964841665	-0.03367769648416652
9.450392576730907	1.8975263033285756	-0.8975263033285756
9.464668094218416	0.4173627477578225	0.5826372522421774
9.478943611705926	1.117339968674368	-0.11733996867436791
9.493219129193434	1.3158387146833859	-0.31583871468338587
9.507494646680943	1.7057630801103445	-0.7057630801103445
9.521770164168451	1.0206555800830153	-0.020655580083015268
9.536045681655962	0.13441588825858064	0.8655841117414194
9.55032119914347	1.2444400443829686	-0.24444004438296862
9.564596716630978	1.8830537709000184	-0.8830537709000184
9.578872234118487	0.37281573369095433	0.6271842663090457
9.593147751605997	4.980297162484261	-3.980297162484261
9.607423269093506	2.4013327824972523	-1.4013327824972523
9.621698786581014	1.9309786767132553	-0.9309786767132553
9.635974304068524	0.7913940705339179	0.20860592946608214
9.650249821556033	2.615641420890715	-1.6156414208907148
9.664525339043541	0.7089507174012277	0.2910492825987723
9.67880085653105	9.647699405551402	-8.647699405551402
9.69307637401856	1.037998897379653	-0.03799889737965301
9.707351891506068	1.578754868538491	-0.5787548685384909
9.721627408993577	0.4562894309612114	0.5437105690387887
9.735902926481085	1.374535328526489	-0.37453532852648896
9.750178443968595	2.806763168248802	-1.8067631682488021
9.764453961456104	0.7766060078779188	0.22339399212208122
9.778729478943612	0.8212277473976732	0.17877225260232676
9.793004996431122	1.4060044704597525	-0.4060044704597525
9.80728051391863	1.3985873524706942	-0.3985873524706942
9.82155603140614	0.5654306676184582	0.43456933238154183
9.835831548893648	2.060195294302693	-1.060195294302693
9.850107066381158	5.020927347948121	-4.020927347948121
9.864382583868666	1.003387269295925	-0.0033872692959249218
9.878658101356175	0.7516563788100326	0.24834362118996745
9.892933618843683	2.604706934482304	-1.6047069344823042
9.907209136331193	0.3554033744911581	0.6445966255088419
9.921484653818702	0.6203588822961789	0.37964111770382114
9.93576017130621	1.042924512580176	-0.042924512580176044
9.95003568879372	2.1173866684731326	-1.1173866684731326
9.964311206281229	1.4250737987486368	-0.4250737987486368
9.978586723768737	1.011775905453659	-0.01177590545365903
9.992862241256246	0.24576283534949692	0.7542371646505031
