# Supplementary material for: Terahertz Spectroscopic Analysis of Lactose in Infant Formula: Implications for Detection and Quantification
Source: Molecules. 2022 Aug 8;27(15):5040. doi: 10.3390/molecules27155040 (PMC9370465; doi:10.3390/molecules27155040)
Supplement: Supplementary file 1 [file molecules-27-05040-s001.zip › data/set1_N2_2/frequency_domain/L005.csv]

0.0	0.851657725878576	0.14834227412142398
0.014275517487508924	0.7407587008749243	0.25924129912507565
0.028551034975017847	1.1911135705010167	-0.19111357050101674
0.04282655246252677	0.8034230224257229	0.19657697757427706
0.057102069950035694	1.2580846895076725	-0.2580846895076725
0.07137758743754462	1.3025762654548847	-0.3025762654548847
0.08565310492505354	2.326389606671107	-1.326389606671107
0.09992862241256247	0.5594095612759638	0.44059043872403625
0.11420413990007139	0.7659585059780615	0.23404149402193852
0.12847965738758033	0.9159008642824789	0.08409913571752115
0.14275517487508924	1.3361044574016079	-0.3361044574016079
0.15703069236259815	1.4040861047019892	-0.40408610470198925
0.17130620985010708	0.9611552375498872	0.03884476245011281
0.18558172733761602	0.8176311568753991	0.1823688431246009
0.19985724482512493	0.9340024856926429	0.06599751430735712
0.21413276231263384	1.0458837371447187	-0.04588373714471872
0.22840827980014278	1.1340606671297466	-0.13406066712974662
0.24268379728765171	1.0730800123454005	-0.07308001234540051
0.25695931477516065	0.9442970289966037	0.05570297100339627
0.27123483226266953	0.962034759181672	0.03796524081832797
0.28551034975017847	1.0086143466757054	-0.008614346675705375
0.2997858672376874	1.0091607008690688	-0.009160700869068839
0.3140613847251963	0.96493914297249	0.03506085702751005
0.32833690221270523	0.9528121754791827	0.04718782452081727
0.34261241970021417	0.9820409994276175	0.017959000572382533
0.3568879371877231	0.9943619998870157	0.0056380001129843205
0.37116345467523204	0.9862431291155649	0.013756870884435113
0.3854389721627409	0.9515779800773277	0.048422019922672255
0.39971448965024986	0.9263231004530227	0.07367689954697731
0.4139900071377588	0.9160806263698167	0.08391937363018331
0.4282655246252677	0.9309500981876625	0.0690499018123375
0.4425410421127766	0.9590862972627435	0.040913702737256474
0.45681655960028555	0.9725718654312492	0.027428134568750817
0.4710920770877945	0.9682335293761875	0.03176647062381255
0.48536759457530343	0.9464600369892099	0.053539963010790115
0.4996431120628123	0.9162490084731135	0.08375099152688648
0.5139186295503213	0.8875518642518201	0.11244813574817991
0.5281941470378302	0.8398695775849094	0.16013042241509057
0.5424696645253391	0.8936467235103049	0.10635327648969506
0.5567451820128481	0.9390150451504691	0.060984954849530926
0.5710206995003569	0.9572830222417247	0.04271697775827532
0.5852962169878658	0.9645499816580534	0.03545001834194661
0.5995717344753748	0.9557570460311845	0.0442429539688155
0.6138472519628837	0.9384132287172542	0.06158677128274581
0.6281227694503926	0.9230854695049896	0.0769145304950104
0.6423982869379016	0.917733019625865	0.08226698037413505
0.6566738044254105	0.9288583112684994	0.07114168873150062
0.6709493219129194	0.9493649907056566	0.05063500929434339
0.6852248394004283	0.967234572791319	0.03276542720868103
0.6995003568879372	0.9716694999982867	0.028330500001713332
0.7137758743754462	0.9583857582494961	0.04161424175050388
0.7280513918629551	0.9367258181405166	0.06327418185948341
0.7423269093504641	0.9161259847825386	0.0838740152174614
0.756602426837973	0.9095426881952701	0.09045731180472993
0.7708779443254818	0.9179038769536338	0.08209612304636615
0.7851534618129908	0.9354943680304854	0.06450563196951464
0.7994289793004997	0.9550693815540305	0.04493061844596946
0.8137044967880086	0.9626784834358074	0.03732151656419258
0.8279800142755176	0.9538663134992641	0.046133686500735904
0.8422555317630265	0.9311104305499711	0.06888956945002889
0.8565310492505354	0.9101220965860835	0.08987790341391655
0.8708065667380444	0.8982879151025174	0.10171208489748262
0.8850820842255532	0.9018526309306057	0.09814736906939425
0.8993576017130622	0.9199225522809653	0.08007744771903469
0.9136331192005711	0.9393657318825602	0.06063426811743977
0.92790863668808	0.949302396304611	0.050697603695389004
0.942184154175589	0.9420002040013545	0.057999795998645465
0.9564596716630979	0.9222122404199702	0.07778775958002981
0.9707351891506069	0.9015820804128075	0.09841791958719248
0.9850107066381157	0.8884337828171707	0.11156621718282933
0.9992862241256246	0.8889945766785706	0.11100542332142938
1.0135617416131335	0.9015761177254075	0.09842388227459253
1.0278372591006426	0.9187485977046904	0.08125140229530958
1.0421127765881515	0.9293622045286044	0.07063779547139559
1.0563882940756604	0.9270941390508791	0.07290586094912088
1.0706638115631693	0.9109577062783567	0.0890422937216433
1.0849393290506781	0.8904996990044739	0.1095003009955261
1.099214846538187	0.8790270218436397	0.12097297815636032
1.1134903640256961	0.8786971652449647	0.12130283475503534
1.127765881513205	0.8896762056193108	0.11032379438068918
1.1420413990007139	0.9039309674574656	0.0960690325425344
1.1563169164882228	0.9120385615019256	0.08796143849807436
1.1705924339757316	0.9043318554091305	0.09566814459086947
1.1848679514632408	0.8768223412312339	0.12317765876876607
1.1991434689507496	0.8543426573316306	0.14565734266836938
1.2134189864382585	0.8510567180567488	0.14894328194325124
1.2276945039257674	0.8575335093892209	0.1424664906107791
1.2419700214132763	0.8721206052951886	0.12787939470481136
1.2562455389007852	0.892189977849207	0.10781002215079305
1.2705210563882943	0.8995079743506824	0.10049202564931758
1.2847965738758031	0.892736369570059	0.10726363042994103
1.299072091363312	0.8685834451570663	0.13141655484293369
1.313347608850821	0.8353260029712881	0.16467399702871188
1.3276231263383298	0.808798976097758	0.19120102390224203
1.341898643825839	0.7887292080613622	0.21127079193863785
1.3561741613133478	0.7653528650595418	0.2346471349404582
1.3704496788008567	0.7369278482091232	0.26307215179087684
1.3847251962883655	0.7672119970131267	0.2327880029868733
1.3990007137758744	0.8364039982791955	0.16359600172080446
1.4132762312633835	0.8624305056445992	0.13756949435540078
1.4275517487508924	0.8520995175851078	0.14790048241489218
1.4418272662384013	0.834220415968303	0.165779584031697
1.4561027837259102	0.8257756831960154	0.17422431680398465
1.470378301213419	0.8327981719469024	0.16720182805309758
1.4846538187009282	0.8545603182870048	0.14543968171299515
1.498929336188437	0.8776363764851298	0.12236362351487018
1.513204853675946	0.8908211881228583	0.10917881187714173
1.5274803711634548	0.8831456557927411	0.11685434420725893
1.5417558886509637	0.8611380174735994	0.13886198252640058
1.5560314061384726	0.8386936792699574	0.16130632073004258
1.5703069236259817	0.8242018481473644	0.1757981518526356
1.5845824411134906	0.8238662584511178	0.17613374154888217
1.5988579586009994	0.8352534696449608	0.16474653035503917
1.6131334760885083	0.8544552336898215	0.14554476631017854
1.6274089935760172	0.8633558633576868	0.13664413664231323
1.6416845110635263	0.8599403849137612	0.14005961508623876
1.6559600285510352	0.8420606732672806	0.15793932673271938
1.670235546038544	0.8301429655881799	0.1698570344118201
1.684511063526053	0.8128951853861888	0.18710481461381123
1.6987865810135618	0.811064386693962	0.18893561330603803
1.7130620985010707	0.8132727213788008	0.1867272786211992
1.7273376159885798	0.8359916043217076	0.1640083956782924
1.7416131334760887	0.8379289929699534	0.16207100703004662
1.7558886509635976	0.829015136939326	0.17098486306067395
1.7701641684511065	0.807717765720893	0.19228223427910696
1.7844396859386153	0.7913656783831504	0.20863432161684958
1.7987152034261245	0.7815927398682004	0.21840726013179956
1.8129907209136333	0.7794192369101083	0.22058076308989172
1.8272662384011422	0.7889078640090378	0.21109213599096222
1.841541755888651	0.8082914471329286	0.19170855286707145
1.85581727337616	0.8182959340031066	0.18170406599689337
1.870092790863669	0.8113652338600731	0.1886347661399269
1.884368308351178	0.794025340964212	0.20597465903578804
1.8986438258386868	0.7798552552919513	0.22014474470804868
1.9129193433261957	0.770435130046978	0.22956486995302205
1.9271948608137046	0.7775704138130924	0.22242958618690756
1.9414703783012137	0.7868628195501266	0.2131371804498734
1.9557458957887226	0.7998536119256002	0.20014638807439977
1.9700214132762315	0.8079894196943209	0.19201058030567908
1.9842969307637404	0.8010683943413738	0.19893160565862622
1.9985724482512492	0.7828316416737887	0.21716835832621129
2.012847965738758	0.7622755196112307	0.23772448038876925
2.027123483226267	0.7490509860169795	0.2509490139830205
2.041399000713776	0.7512888634710458	0.24871113652895416
2.055674518201285	0.7570745962555969	0.24292540374440308
2.069950035688794	0.7694575279163164	0.23054247208368361
2.084225553176303	0.77829319617488	0.22170680382511998
2.098501070663812	0.7703182262255559	0.2296817737744441
2.1127765881513207	0.7566214188933118	0.2433785811066882
2.1270521056388296	0.7348557692753099	0.26514423072469007
2.1413276231263385	0.722827762250377	0.27717223774962296
2.1556031406138474	0.7197271608526125	0.28027283914738754
2.1698786581013563	0.7325708716768592	0.2674291283231408
2.184154175588865	0.7387913022484961	0.2612086977515039
2.198429693076374	0.7477126298957532	0.25228737010424684
2.2127052105638834	0.739874108793705	0.26012589120629503
2.2269807280513922	0.7295074756073847	0.2704925243926153
2.241256245538901	0.7051077570708966	0.29489224292910343
2.25553176302641	0.698151066035034	0.30184893396496604
2.269807280513919	0.6968435286167732	0.30315647138322677
2.2840827980014278	0.7071284436362594	0.2928715563637406
2.2983583154889367	0.7262643458743454	0.2737356541256546
2.3126338329764455	0.7315260149672853	0.2684739850327147
2.3269093504639544	0.7381929248102915	0.26180707518970847
2.3411848679514633	0.7085648818129063	0.29143511818709367
2.355460385438972	0.6848636309821672	0.3151363690178328
2.3697359029264815	0.6591575471866297	0.34084245281337033
2.3840114204139904	0.6526988695421216	0.34730113045787836
2.3982869379014993	0.66020562197125	0.33979437802875
2.412562455389008	0.6885040257220394	0.3114959742779606
2.426837972876517	0.6960712161000283	0.3039287838999717
2.441113490364026	0.6957769097478577	0.30422309025214234
2.455389007851535	0.6781025213693799	0.3218974786306201
2.4696645253390437	0.6582913606627802	0.34170863933721984
2.4839400428265526	0.6241779546457429	0.3758220453542571
2.4982155603140614	0.6076519275386298	0.39234807246137016
2.5124910778015703	0.5892034910837702	0.41079650891622976
2.5267665952890797	0.5973450704091999	0.40265492959080007
2.5410421127765885	0.5970107522270622	0.40298924777293776
2.5553176302640974	0.5995583099435647	0.40044169005643526
2.5695931477516063	0.6134714348708311	0.3865285651291689
2.583868665239115	0.6186359412302667	0.38136405876973334
2.598144182726624	0.6139767786733961	0.38602322132660394
2.612419700214133	0.6012743875011382	0.39872561249886185
2.626695217701642	0.5920262371902615	0.4079737628097385
2.6409707351891507	0.44415616141897524	0.5558438385810247
2.6552462526766596	0.6195228426700149	0.3804771573299851
2.669521770164169	0.623859782492258	0.37614021750774196
2.683797287651678	0.6369621656788874	0.3630378343211126
2.6980728051391867	0.6322288732177769	0.3677711267822231
2.7123483226266956	0.6068562654944167	0.39314373450558326
2.7266238401142044	0.605767852735702	0.394232147264298
2.7408993576017133	0.5934444516753627	0.40655554832463725
2.755174875089222	0.5736491429341654	0.42635085706583464
2.769450392576731	0.5587226587540916	0.44127734124590845
2.78372591006424	0.5631621461687474	0.4368378538312526
2.798001427551749	0.5524345099966494	0.44756549000335055
2.8122769450392577	0.5489926096599396	0.45100739034006043
2.826552462526767	0.5256632267181754	0.47433677328182455
2.840827980014276	0.5228903196020567	0.4771096803979433
2.855103497501785	0.4962567695920528	0.5037432304079472
2.8693790149892937	0.5133780311669266	0.4866219688330734
2.8836545324768026	0.47497443983262705	0.525025560167373
2.8979300499643115	0.4907335577017929	0.5092664422982072
2.9122055674518204	0.49744837293783756	0.5025516270621624
2.9264810849393292	0.5102976985474958	0.48970230145250415
2.940756602426838	0.5057956066047622	0.4942043933952378
2.955032119914347	0.5192392098613211	0.4807607901386789
2.9693076374018563	0.5015713069005506	0.49842869309944937
2.983583154889365	0.49865351918227085	0.5013464808177291
2.997858672376874	0.48918223287001944	0.5108177671299805
3.012134189864383	0.3826523667435414	0.6173476332564586
3.026409707351892	0.47659956044521923	0.5234004395547808
3.0406852248394007	0.46842300047671254	0.5315769995232875
3.0549607423269096	0.46821573623392043	0.5317842637660796
3.0692362598144185	0.521489375909759	0.47851062409024103
3.0835117773019274	0.525941959660709	0.474058040339291
3.0977872947894363	0.507841414420602	0.49215858557939796
3.112062812276945	0.47455121604116707	0.5254487839588329
3.1263383297644545	0.4253113826636682	0.5746886173363318
3.1406138472519634	0.3789997699131648	0.6210002300868351
3.1548893647394722	0.3532314912297806	0.6467685087702194
3.169164882226981	0.3630356167201291	0.6369643832798709
3.18344039971449	0.31472787898235144	0.6852721210176486
3.197715917201999	0.37723754806338927	0.6227624519366107
3.2119914346895078	0.42289798121827055	0.5771020187817295
3.2262669521770166	0.37886623712855966	0.6211337628714404
3.2405424696645255	0.3657428266336152	0.6342571733663849
3.2548179871520344	0.284935192383479	0.715064807616521
3.2690935046395433	0.2428106854944558	0.7571893145055442
3.2833690221270526	0.22949948907050982	0.7705005109294902
3.2976445396145615	0.3012152151609894	0.6987847848390105
3.3119200571020704	0.2570864473948803	0.7429135526051197
3.3261955745895793	0.3180711917948038	0.6819288082051962
3.340471092077088	0.3629259505680619	0.6370740494319381
3.354746609564597	0.34554041304581495	0.654459586954185
3.369022127052106	0.41706456989813334	0.5829354301018667
3.383297644539615	0.4095672521730076	0.5904327478269924
3.3975731620271237	0.29682665385448465	0.7031733461455154
3.4118486795146326	0.34714140724420084	0.6528585927557992
3.4261241970021414	0.23134773002622674	0.7686522699737732
3.4403997144896508	0.3383288086089081	0.6616711913910919
3.4546752319771596	0.36626890595269684	0.6337310940473031
3.4689507494646685	0.4631154493464161	0.536884550653584
3.4832262669521774	0.42781587148360256	0.5721841285163974
3.4975017844396863	0.3617267275674658	0.6382732724325342
3.511777301927195	0.5606115350941756	0.4393884649058244
3.526052819414704	0.3403071321986895	0.6596928678013105
3.540328336902213	0.28276177007060527	0.7172382299293947
3.554603854389722	0.32143540208566806	0.678564597914332
3.5688793718772307	0.35564671576001383	0.6443532842399862
3.58315488936474	0.44374762398547585	0.5562523760145242
3.597430406852249	0.42107938932657546	0.5789206106734246
3.611705924339758	0.44480900317728495	0.5551909968227151
3.6259814418272667	0.39263347166954815	0.6073665283304519
3.6402569593147756	0.3966893171549586	0.6033106828450414
3.6545324768022844	0.3128242338284087	0.6871757661715914
3.6688079942897933	0.31731804913350337	0.6826819508664966
3.683083511777302	0.3444624036331509	0.655537596366849
3.697359029264811	0.26494256525277915	0.7350574347472209
3.71163454675232	0.4430803809812318	0.5569196190187682
3.725910064239829	0.5523224303165621	0.44767756968343786
3.740185581727338	0.49173760426916746	0.5082623957308325
3.754461099214847	0.4535890175958862	0.5464109824041138
3.768736616702356	0.3236305402626291	0.6763694597373708
3.783012134189865	0.2413350099132264	0.7586649900867736
3.7972876516773737	0.2198537273326144	0.7801462726673856
3.8115631691648826	1.6384742766843863	-0.6384742766843863
3.8258386866523915	0.3053881577422168	0.6946118422577832
3.8401142041399003	0.5841012911180087	0.4158987088819913
3.8543897216274092	0.618809852067269	0.381190147932731
3.868665239114918	0.478173728786685	0.521826271213315
3.8829407566024274	0.4159394963480434	0.5840605036519566
3.8972162740899363	0.20805402083694166	0.7919459791630583
3.911491791577445	0.2676714665657363	0.7323285334342637
3.925767309064954	0.11848695089437274	0.8815130491056272
3.940042826552463	0.3285534172533432	0.6714465827466568
3.954318344039972	0.6308800309488758	0.3691199690511242
3.9685938615274807	0.4301392836038692	0.5698607163961308
3.9828693790149896	3.0260236939916845	-2.0260236939916845
3.9971448965024985	0.834640713510661	0.16535928648933895
4.011420413990008	0.4179342944909221	0.5820657055090779
4.025695931477516	0.33355344139228116	0.6664465586077188
4.039971448965026	0.11322772803427811	0.8867722719657218
4.054246966452534	0.3087627198363427	0.6912372801636573
4.068522483940043	0.3398348965571953	0.6601651034428047
4.082798001427552	0.5181904932845881	0.4818095067154119
4.097073518915061	0.5553675409010298	0.4446324590989702
4.11134903640257	0.44517194040727515	0.5548280595927249
4.125624553890079	0.536034393731956	0.46396560626804395
4.139900071377588	0.3571061761284566	0.6428938238715434
4.154175588865097	0.10781501894836994	0.89218498105163
4.168451106352606	1.1214872057599008	-0.1214872057599008
4.182726623840114	0.17187884142106508	0.828121158578935
4.197002141327624	0.11939364189005726	0.8806063581099427
4.211277658815132	0.48483701008264724	0.5151629899173528
4.2255531763026415	0.3100693895804794	0.6899306104195206
4.23982869379015	0.4088995648502587	0.5911004351497413
4.254104211277659	0.39279240077816496	0.6072075992218351
4.268379728765169	0.3636108061977647	0.6363891938022352
4.282655246252677	0.059194845580303856	0.9408051544196961
4.296930763740186	0.23017238532888723	0.7698276146711127
4.311206281227695	0.21863401467444765	0.7813659853255523
4.325481798715204	0.27967834830634025	0.7203216516936597
4.3397573162027125	0.6251177244747773	0.3748822755252227
4.354032833690222	0.7361738273570144	0.2638261726429856
4.36830835117773	0.5811846058321406	0.4188153941678594
4.38258386866524	0.3391088304551329	0.6608911695448672
4.396859386152748	0.315716109680948	0.684283890319052
4.411134903640257	0.5580104690866456	0.44198953091335436
4.425410421127767	0.30448146256504166	0.6955185374349584
4.439685938615275	0.8717708085700417	0.12822919142995826
4.4539614561027845	0.7848818799609747	0.2151181200390253
4.468236973590293	0.5651452425596568	0.4348547574403432
4.482512491077802	0.4885963273419883	0.5114036726580117
4.496788008565311	0.23740630669806342	0.7625936933019366
4.51106352605282	1.277710934458802	-0.277710934458802
4.5253390435403285	0.4103443323246517	0.5896556676753484
4.539614561027838	0.4890573131519672	0.5109426868480328
4.553890078515346	1.21858168878869	-0.21858168878869
4.5681655960028555	2.4669984047405817	-1.4669984047405817
4.582441113490365	0.6766575009452342	0.32334249905476575
4.596716630977873	0.7555067367102524	0.24449326328974763
4.610992148465383	0.6509925936384306	0.34900740636156935
4.625267665952891	0.7883023212933327	0.21169767870666734
4.6395431834404	0.48310149899942184	0.5168985010005782
4.653818700927909	0.9306971806138062	0.06930281938619376
4.668094218415418	0.953823497403598	0.04617650259640205
4.682369735902927	1.1532586449810056	-0.1532586449810056
4.696645253390436	0.7936790874137813	0.20632091258621865
4.710920770877944	1.8297468070298317	-0.8297468070298317
4.725196288365454	2.150982418880532	-1.150982418880532
4.739471805852963	2.7895568728571996	-1.7895568728571996
4.7537473233404715	0.590998726510181	0.40900127348981896
4.768022840827981	0.422406191337733	0.577593808662267
4.782298358315489	0.3897984901612149	0.6102015098387852
4.7965738758029985	0.6102074566630216	0.38979254333697844
4.810849393290507	1.6259046683627394	-0.6259046683627394
4.825124910778016	2.3733858519902267	-1.3733858519902267
4.839400428265525	3.3128961463284763	-2.3128961463284763
4.853675945753034	3.174473491764978	-2.174473491764978
4.8679514632405425	1.7392898853782441	-0.7392898853782441
4.882226980728052	0.3909397284198713	0.6090602715801288
4.896502498215561	0.578281273809834	0.42171872619016604
4.91077801570307	1.2905959828274793	-0.29059598282747934
4.925053533190579	1.0478067568663132	-0.047806756866313194
4.939329050678087	2.5211361456303796	-1.5211361456303796
4.953604568165597	9.807154579321413	-8.807154579321413
4.967880085653105	35.18998278672978	-34.18998278672978
4.9821556031406145	1.4862876201421011	-0.48628762014210114
4.996431120628123	1.425479737050933	-0.4254797370509329
5.010706638115632	0.2298726661299828	0.7701273338700172
5.024982155603141	0.544078452063014	0.455921547936986
5.03925767309065	1.6455168100005069	-0.6455168100005069
5.053533190578159	0.606373071875802	0.393626928124198
5.067808708065668	0.8731268318925313	0.12687316810746874
5.082084225553177	1.8476674246926525	-0.8476674246926525
5.0963597430406855	1.1564034101684204	-0.1564034101684204
5.110635260528195	0.5607566281344623	0.43924337186553775
5.124910778015703	2.2649981579637912	-1.2649981579637912
5.139186295503213	0.8767047210212988	0.12329527897870118
5.153461812990721	0.966872576651395	0.03312742334860497
5.16773733047823	0.6134702203044122	0.38652977969558777
5.18201284796574	0.48480549831441466	0.5151945016855853
5.196288365453248	0.4441123662191801	0.5558876337808198
5.2105638829407575	0.9126222435720073	0.08737775642799273
5.224839400428266	1.6506750279103841	-0.6506750279103841
5.239114917915775	1.3878700082812054	-0.38787000828120544
5.253390435403284	0.6000723456196851	0.39992765438031486
5.267665952890793	0.43753944125283284	0.5624605587471672
5.281941470378301	0.2603894438138413	0.7396105561861587
5.296216987865811	0.7947993354489034	0.20520066455109665
5.310492505353319	0.09014883929182983	0.9098511607081702
5.3247680228408285	1.0671799510005522	-0.06717995100055218
5.339043540328338	0.7434829573724449	0.25651704262755515
5.353319057815846	3.8435420954686976	-2.8435420954686976
5.367594575303356	1.0152910439550906	-0.015291043955090622
5.381870092790864	0.6503903372745927	0.3496096627254073
5.396145610278373	0.631675576839284	0.368324423160716
5.410421127765882	0.28083774403527884	0.7191622559647212
5.424696645253391	0.2913112688374256	0.7086887311625745
5.4389721627409	0.5826054020971188	0.41739459790288125
5.453247680228409	1.204215483166641	-0.20421548316664095
5.467523197715917	1.8513672559100813	-0.8513672559100813
5.481798715203427	1.5676863413241862	-0.5676863413241862
5.496074232690936	0.44047618294433927	0.5595238170556607
5.510349750178444	0.32142819720621507	0.6785718027937849
5.524625267665954	0.5566171639474009	0.4433828360525991
5.538900785153462	4.762289957562096	-3.7622899575620963
5.5531763026409715	1.3059572082288802	-0.3059572082288802
5.56745182012848	1.3407643781604635	-0.34076437816046345
5.581727337615989	3.104106350339579	-2.104106350339579
5.596002855103498	0.8929198039052202	0.10708019609477981
5.610278372591007	0.6510013188163616	0.3489986811836384
5.6245538900785155	0.06493624480696289	0.9350637551930371
5.638829407566025	0.8491535295396921	0.15084647046030786
5.653104925053534	1.9797638616643678	-0.9797638616643678
5.667380442541043	1.9697571145645896	-0.9697571145645896
5.681655960028552	1.5382191531647382	-0.5382191531647382
5.69593147751606	1.3419502627688882	-0.3419502627688882
5.71020699500357	1.869580252502728	-0.8695802525027281
5.724482512491078	0.6719601300037371	0.3280398699962629
5.738758029978587	0.18963321306692432	0.8103667869330757
5.753033547466096	0.4234199439302536	0.5765800560697464
5.767309064953605	0.636179421318204	0.36382057868179596
5.781584582441114	3.706218574975387	-2.706218574975387
5.795860099928623	1.0117272488627285	-0.011727248862728468
5.810135617416132	0.3740878363942512	0.6259121636057488
5.824411134903641	1.3934469254115034	-0.3934469254115034
5.83868665239115	0.3398237279429527	0.6601762720570473
5.8529621698786585	1.0356091083206134	-0.03560910832061337
5.867237687366168	0.4632200213995696	0.5367799786004304
5.881513204853676	0.3630025422748443	0.6369974577251557
5.895788722341186	8.412544844917392	-7.412544844917392
5.910064239828694	1.4275925273958778	-0.42759252739587783
5.924339757316203	2.65470740841461	-1.6547074084146098
5.938615274803713	0.31447940952413694	0.685520590475863
5.952890792291221	0.6702457181430254	0.32975428185697464
5.96716630977873	2.710019276249153	-1.7100192762491528
5.981441827266239	0.6311127367505304	0.36888726324946963
5.995717344753748	2.5366546827880625	-1.5366546827880625
6.009992862241257	4.779926860148023	-3.7799268601480227
6.024268379728766	6.954666604294476	-5.954666604294476
6.038543897216274	1.3610635284305235	-0.3610635284305235
6.052819414703784	0.17749925773944422	0.8225007422605558
6.067094932191292	0.9529936004013957	0.04700639959860431
6.0813704496788015	13.11947785484886	-12.11947785484886
6.095645967166311	27.6167644937995	-26.6167644937995
6.109921484653819	1.2530528585893819	-0.25305285858938187
6.124197002141329	3.9151286642600067	-2.9151286642600067
6.138472519628837	3.938925193210053	-2.938925193210053
6.152748037116346	0.4166423726556119	0.5833576273443881
6.167023554603855	2.4283312722155244	-1.4283312722155244
6.181299072091364	2.053695723987447	-1.0536957239874472
6.1955745895788725	1.1800737267497525	-0.18007372674975253
6.209850107066382	0.788623394074931	0.21137660592506902
6.22412562455389	1.0575743643329751	-0.057574364332975136
6.2384011420414	0.8867929695080439	0.11320703049195613
6.252676659528909	0.4060950648285477	0.5939049351714523
6.266952177016417	1.8140603802936603	-0.8140603802936603
6.281227694503927	0.13843038422141213	0.8615696157785879
6.295503211991435	1.235144924127054	-0.235144924127054
6.3097787294789445	0.8436834563064863	0.15631654369351367
6.324054246966453	1.1827408703380824	-0.1827408703380824
6.338329764453962	1.3902680293106038	-0.3902680293106038
6.352605281941471	0.8957098866641813	0.10429011333581872
6.36688079942898	1.2576686960932606	-0.2576686960932606
6.381156316916488	0.7349064056741592	0.2650935943258408
6.395431834403998	0.19646351901171719	0.8035364809882828
6.409707351891507	0.8513506438404633	0.14864935615953667
6.4239828693790155	0.6435931509177639	0.3564068490822361
6.438258386866525	0.2686349799401756	0.7313650200598244
6.452533904354033	1.0138654221250996	-0.013865422125099558
6.466809421841543	0.5023644932971775	0.4976355067028225
6.481084939329051	1.5837063224778138	-0.5837063224778138
6.49536045681656	0.5342982652256077	0.46570173477439225
6.509635974304069	1.6158573344496863	-0.6158573344496863
6.523911491791578	1.3300476804065544	-0.3300476804065544
6.538187009279087	0.3024421524187396	0.6975578475812604
6.552462526766596	1.1424385173422509	-0.14243851734225088
6.566738044254105	0.786006804015679	0.21399319598432098
6.581013561741614	0.9455771796876183	0.05442282031238166
6.595289079229123	0.4645305032658679	0.535469496734132
6.609564596716631	2.361906151549656	-1.3619061515496562
6.623840114204141	1.939021645320466	-0.9390216453204661
6.638115631691649	0.39797037128843754	0.6020296287115625
6.6523911491791585	0.2561601216703383	0.7438398783296617
6.666666666666667	0.8463393890039377	0.15366061099606232
6.680942184154176	4.4062190273671655	-3.4062190273671655
6.695217701641685	4.855062886762731	-3.855062886762731
6.709493219129194	0.36036294142519865	0.6396370585748014
6.723768736616703	1.3357657803318441	-0.3357657803318441
6.738044254104212	0.4562103260460415	0.5437896739539585
6.752319771591721	0.6814644372493348	0.3185355627506652
6.76659528907923	0.757016489514701	0.24298351048529898
6.780870806566739	2.5500628651629027	-1.5500628651629027
6.795146324054247	1.6258985858662598	-0.6258985858662598
6.809421841541757	1.240240423084746	-0.2402404230847459
6.823697359029265	1.79758989885946	-0.7975898988594601
6.837972876516774	0.7898143346744976	0.21018566532550242
6.852248394004283	0.5402201598052693	0.4597798401947307
6.866523911491792	0.46801600175169167	0.5319839982483083
6.8807994289793015	0.3642521391413389	0.6357478608586611
6.89507494646681	1.9545881692474818	-0.9545881692474818
6.909350463954319	2.850847390333211	-1.850847390333211
6.923625981441828	1.2690010100388291	-0.26900101003882915
6.937901498929337	1.206174971667948	-0.20617497166794796
6.9521770164168455	1.8050261752099221	-0.8050261752099221
6.966452533904355	0.2543554630816501	0.74564453691835
6.980728051391863	3.42223210718844	-2.42223210718844
6.995003568879373	1.6400586664553116	-0.6400586664553116
7.009279086366882	1.362755497889385	-0.362755497889385
7.02355460385439	1.1387584508167035	-0.13875845081670346
7.0378301213419	1.696103548608973	-0.696103548608973
7.052105638829408	1.1614616699296993	-0.16146166992969935
7.066381156316917	4.657864120687295	-3.657864120687295
7.080656673804426	1.2942541348578043	-0.2942541348578043
7.094932191291935	2.219914575216563	-1.219914575216563
7.109207708779444	1.1188583747967489	-0.11885837479674888
7.123483226266953	1.020042607629152	-0.020042607629152
7.137758743754461	0.29247859793574493	0.7075214020642551
7.152034261241971	0.9472588638304653	0.052741136169534686
7.16630977872948	1.7697280165256302	-0.7697280165256302
7.1805852962169885	0.5487943723568147	0.4512056276431853
7.194860813704498	2.81860832634851	-1.8186083263485102
7.209136331192006	0.35199360611124575	0.6480063938887543
7.223411848679516	0.5304081490310473	0.46959185096895273
7.237687366167024	1.0852989209356638	-0.08529892093566382
7.251962883654533	0.7503146627975558	0.24968533720244424
7.266238401142042	1.2302037373459804	-0.23020373734598043
7.280513918629551	0.46471043087333197	0.535289569126668
7.2947894361170595	1.7960620196910713	-0.7960620196910713
7.309064953604569	1.0221191501063844	-0.022119150106384433
7.323340471092078	1.267544980941202	-0.26754498094120205
7.337615988579587	1.1848172206132515	-0.18481722061325145
7.351891506067096	1.0601947090703705	-0.0601947090703705
7.366167023554604	1.2869000203091787	-0.2869000203091787
7.380442541042114	1.8396709950799914	-0.8396709950799914
7.394718058529622	1.3004946102972004	-0.30049461029720037
7.4089935760171315	1.761333527591814	-0.761333527591814
7.42326909350464	1.6469119436180464	-0.6469119436180464
7.437544610992149	1.747332269094503	-0.747332269094503
7.451820128479658	0.45604925269426005	0.5439507473057399
7.466095645967167	0.413897592583644	0.586102407416356
7.480371163454676	1.0274066608010781	-0.02740666080107812
7.494646680942185	0.3645695858383654	0.6354304141616346
7.508922198429694	0.39616483671755387	0.6038351632824461
7.5231977159172025	2.5759982118673315	-1.5759982118673315
7.537473233404712	0.41491477561350343	0.5850852243864966
7.55174875089222	18.49248557166585	-17.49248557166585
7.56602426837973	3.740089793632681	-2.740089793632681
7.580299785867238	3.757249134971737	-2.757249134971737
7.594575303354747	0.5476315412152861	0.4523684587847139
7.608850820842256	1.3832182662867312	-0.38321826628673117
7.623126338329765	0.23614072906956976	0.7638592709304303
7.6374018558172745	1.1501577185297809	-0.15015771852978088
7.651677373304783	0.6959220783047758	0.3040779216952242
7.665952890792292	2.1750035868386393	-1.1750035868386393
7.680228408279801	1.44264930444475	-0.4426493044447499
7.69450392576731	0.358773226474703	0.641226773525297
7.7087794432548185	0.8111363194774758	0.18886368052252422
7.723054960742328	0.5631956448383958	0.4368043551616042
7.737330478229836	0.9971623999566493	0.002837600043350652
7.7516059957173455	1.782977377116184	-0.7829773771161841
7.765881513204855	1.2580448611609598	-0.2580448611609598
7.780157030692363	0.5775632355606	0.42243676443940004
7.794432548179873	0.44906113902485767	0.5509388609751423
7.808708065667381	0.8824113953298542	0.11758860467014576
7.82298358315489	0.2405909191559449	0.7594090808440551
7.837259100642399	7.9858311854532555	-6.9858311854532555
7.851534618129908	1.072781583676907	-0.07278158367690701
7.865810135617417	3.3645016519920437	-2.3645016519920437
7.880085653104926	2.117595701352554	-1.117595701352554
7.894361170592434	2.4454801777364774	-1.4454801777364774
7.908636688079944	1.0462092584826725	-0.046209258482672544
7.922912205567453	2.380673948303103	-1.380673948303103
7.9371877230549615	1.5144093465113126	-0.5144093465113126
7.951463240542471	0.6245098598336432	0.37549014016635684
7.965738758029979	0.5101072352320852	0.48989276476791477
7.9800142755174885	1.437614279557825	-0.43761427955782506
7.994289793004997	1.3364484439925794	-0.33644844399257945
8.008565310492505	2.672230770041308	-1.672230770041308
8.022840827980016	2.892592260223607	-1.8925922602236072
8.037116345467524	1.6756227956381708	-0.6756227956381708
8.051391862955033	23.0045263098681	-22.0045263098681
8.065667380442541	2.1807517209122875	-1.1807517209122875
8.079942897930051	1.3629239438393672	-0.3629239438393672
8.09421841541756	2.2855719781282895	-1.2855719781282895
8.108493932905068	1.288665487814252	-0.28866548781425205
8.122769450392578	0.25401656497818026	0.7459834350218197
8.137044967880087	0.5336380325428669	0.4663619674571331
8.151320485367595	3.718094710048315	-2.718094710048315
8.165596002855104	2.4344149093311165	-1.4344149093311165
8.179871520342614	3.302404667342084	-2.302404667342084
8.194147037830122	1.5781180580228482	-0.5781180580228482
8.20842255531763	1.0906449150326905	-0.09064491503269045
8.22269807280514	2.9372565215150535	-1.9372565215150535
8.23697359029265	0.8456061072765239	0.15439389272347614
8.251249107780158	0.7948380485671215	0.20516195143287852
8.265524625267666	0.42472933691487097	0.575270663085129
8.279800142755176	1.0806323932507536	-0.08063239325075355
8.294075660242685	0.6576828147925105	0.34231718520748955
8.308351177730193	2.152246030656842	-1.1522460306568418
8.322626695217702	0.8105633945255205	0.1894366054744795
8.336902212705212	0.9657638066015561	0.03423619339844386
8.35117773019272	0.9679522779713022	0.03204772202869777
8.365453247680229	0.7823538932595918	0.21764610674040819
8.379728765167739	0.5379038025799114	0.46209619742008856
8.394004282655247	1.1443225603010765	-0.14432256030107649
8.408279800142756	2.160692644779414	-1.160692644779414
8.422555317630264	0.5323526171106643	0.4676473828893357
8.436830835117775	0.6667498042483067	0.33325019575169335
8.451106352605283	0.5510752503973114	0.4489247496026886
8.465381870092791	2.493606186328914	-1.4936061863289138
8.4796573875803	2.358202689890335	-1.358202689890335
8.49393290506781	1.2914726688760632	-0.29147266887606316
8.508208422555319	0.4842560559616533	0.5157439440383467
8.522483940042827	0.8460367700946096	0.15396322990539035
8.536759457530337	0.7074772781516211	0.2925227218483789
8.551034975017846	0.7136796458392962	0.2863203541607038
8.565310492505354	1.1630207661900107	-0.1630207661900107
8.579586009992862	0.36365857407610536	0.6363414259238946
8.593861527480373	1.3921448641573895	-0.39214486415738947
8.608137044967881	10.243717807537665	-9.243717807537665
8.62241256245539	0.29174487474818483	0.7082551252518152
8.636688079942898	3.57634423309021	-2.57634423309021
8.650963597430408	0.9105544641268402	0.08944553587315984
8.665239114917917	0.40764519236902985	0.5923548076309701
8.679514632405425	0.8995866592084248	0.10041334079157516
8.693790149892935	2.2739307309603243	-1.2739307309603243
8.708065667380444	0.8151835457216149	0.1848164542783851
8.722341184867952	0.9440843225358185	0.05591567746418147
8.73661670235546	2.303545639942178	-1.303545639942178
8.75089221984297	2.180829201052198	-1.1808292010521981
8.76516773733048	2.22637616419437	-1.2263761641943698
8.779443254817988	0.35527775844065856	0.6447222415593414
8.793718772305496	0.8765203247311645	0.12347967526883552
8.807994289793006	2.203658132720317	-1.2036581327203169
8.822269807280515	1.1122026087889234	-0.11220260878892341
8.836545324768023	2.0050951912336696	-1.0050951912336696
8.850820842255533	1.2760384186076426	-0.27603841860764256
8.865096359743042	1.9334045098220078	-0.9334045098220078
8.87937187723055	1.511063118694671	-0.511063118694671
8.893647394718059	0.09775807876234469	0.9022419212376553
8.907922912205569	1.8560830165285898	-0.8560830165285898
8.922198429693077	1.088303268296848	-0.08830326829684809
8.936473947180586	0.807385315531292	0.192614684468708
8.950749464668094	2.8732941616791505	-1.8732941616791505
8.965024982155605	1.1217820581873075	-0.12178205818730747
8.979300499643113	2.307697862657591	-1.3076978626575908
8.993576017130621	0.9501715814135538	0.049828418586446155
9.007851534618132	1.138484675736242	-0.1384846757362419
9.02212705210564	0.5190222904735982	0.48097770952640184
9.036402569593148	2.406230724520559	-1.406230724520559
9.050678087080657	1.2935359267499815	-0.2935359267499815
9.064953604568167	1.3748094779925155	-0.3748094779925155
9.079229122055676	5.091135613720733	-4.091135613720733
9.093504639543184	0.4867911535256906	0.5132088464743094
9.107780157030692	0.15633314255544026	0.8436668574445597
9.122055674518203	3.253689222108278	-2.253689222108278
9.136331192005711	2.259697230801672	-1.259697230801672
9.15060670949322	0.2695068474533144	0.7304931525466856
9.16488222698073	8.33094618702852	-7.33094618702852
9.179157744468238	1.8168734434718714	-0.8168734434718714
9.193433261955747	1.4405023664714243	-0.44050236647142427
9.207708779443255	0.13763049718136597	0.862369502818634
9.221984296930765	0.6281754014531662	0.3718245985468338
9.236259814418274	0.45907970300514594	0.5409202969948541
9.250535331905782	3.7249764015587754	-2.7249764015587754
9.26481084939329	2.3779654321911634	-1.3779654321911634
9.2790863668808	0.7083550672199156	0.2916449327800844
9.29336188436831	1.1077317586984772	-0.10773175869847718
9.307637401855818	0.4669611446928335	0.5330388553071665
9.321912919343328	0.5541738097718615	0.4458261902281385
9.336188436830836	1.211484594393055	-0.211484594393055
9.350463954318345	2.9592816026392974	-1.9592816026392974
9.364739471805853	0.4232576559649819	0.5767423440350181
9.379014989293363	2.7049854705849645	-1.7049854705849645
9.393290506780872	0.5850948850709528	0.41490511492904725
9.40756602426838	0.3051308921561354	0.6948691078438646
9.421841541755889	4.88711736923584	-3.88711736923584
9.436117059243399	1.0708406194103237	-0.07084061941032371
9.450392576730907	0.7349336327730327	0.2650663672269673
9.464668094218416	0.21487913315941673	0.7851208668405832
9.478943611705926	2.031695643551765	-1.0316956435517648
9.493219129193434	2.9279260622682695	-1.9279260622682695
9.507494646680943	0.9166520783626024	0.08334792163739757
9.521770164168451	1.267398738769647	-0.26739873876964704
9.536045681655962	1.3049784785698608	-0.3049784785698608
9.55032119914347	0.8018095134288836	0.19819048657111638
9.564596716630978	2.638359478666319	-1.638359478666319
9.578872234118487	0.4741377184888333	0.5258622815111667
9.593147751605997	8.056683035132808	-7.056683035132808
9.607423269093506	0.987997467853409	0.012002532146590972
9.621698786581014	2.194524907784383	-1.1945249077843831
9.635974304068524	0.43437364235493237	0.5656263576450676
9.650249821556033	1.6334378337033248	-0.6334378337033248
9.664525339043541	0.5192485421336269	0.4807514578663731
9.67880085653105	19.38929746476208	-18.38929746476208
9.69307637401856	0.9134547920963254	0.08654520790367459
9.707351891506068	1.6887802348240601	-0.6887802348240601
9.721627408993577	0.9367430322070397	0.0632569677929603
9.735902926481085	1.278124022187358	-0.278124022187358
9.750178443968595	1.336041424378561	-0.336041424378561
9.764453961456104	0.8001496946106633	0.19985030538933668
9.778729478943612	0.24637375864670968	0.7536262413532904
9.793004996431122	1.0076478695122626	-0.007647869512262595
9.80728051391863	1.7007996850504967	-0.7007996850504967
9.82155603140614	0.608355228357568	0.39164477164243205
9.835831548893648	1.0768794897403733	-0.07687948974037329
9.850107066381158	7.4304982978500265	-6.4304982978500265
9.864382583868666	0.19667531097865065	0.8033246890213493
9.878658101356175	1.1472898438781232	-0.14728984387812316
9.892933618843683	1.8200838541690956	-0.8200838541690956
9.907209136331193	0.1749237974239519	0.8250762025760481
9.921484653818702	3.3417948558077764	-2.3417948558077764
9.93576017130621	1.1993475210953095	-0.1993475210953095
9.95003568879372	2.4340564418967494	-1.4340564418967494
9.964311206281229	0.2624187266222283	0.7375812733777717
9.978586723768737	1.9061733429637593	-0.9061733429637593
9.992862241256246	0.3370784227701258	0.6629215772298742
