# Supplementary material for: Terahertz Spectroscopic Analysis of Lactose in Infant Formula: Implications for Detection and Quantification
Source: Molecules. 2022 Aug 8;27(15):5040. doi: 10.3390/molecules27155040 (PMC9370465; doi:10.3390/molecules27155040)
Supplement: Supplementary file 1 [file molecules-27-05040-s001.zip › data/set1_N2_2/frequency_domain/L010.csv]

0.0	0.8104178883330586	0.1895821116669414
0.014275517487508924	0.7281385924350661	0.27186140756493393
0.028551034975017847	1.1647521871806576	-0.16475218718065765
0.04282655246252677	0.8052154957335871	0.19478450426641292
0.057102069950035694	1.2500024754284829	-0.25000247542848286
0.07137758743754462	1.2831616372059895	-0.2831616372059895
0.08565310492505354	2.2878596016161503	-1.2878596016161503
0.09992862241256247	0.5666204038053825	0.4333795961946175
0.11420413990007139	0.7494421807415516	0.25055781925844844
0.12847965738758033	0.921657101305002	0.078342898694998
0.14275517487508924	1.3406812540619588	-0.3406812540619588
0.15703069236259815	1.4011071609080992	-0.40110716090809917
0.17130620985010708	0.9681326931117893	0.03186730688821071
0.18558172733761602	0.8247243789836637	0.1752756210163363
0.19985724482512493	0.9360943860390113	0.0639056139609887
0.21413276231263384	1.0484644062786466	-0.048464406278646566
0.22840827980014278	1.1331133566454803	-0.1331133566454803
0.24268379728765171	1.083584788552611	-0.08358478855261109
0.25695931477516065	0.9567862873808194	0.04321371261918061
0.27123483226266953	0.9794523517439927	0.0205476482560073
0.28551034975017847	1.0166690795155553	-0.016669079515555296
0.2997858672376874	1.0086492647384446	-0.008649264738444629
0.3140613847251963	0.9577115651862623	0.042288434813737674
0.32833690221270523	0.9390072661308253	0.0609927338691747
0.34261241970021417	0.9716686322364249	0.028331367763575144
0.3568879371877231	0.9924789231319947	0.007521076868005294
0.37116345467523204	0.9933506645617756	0.006649335438224435
0.3854389721627409	0.9615527514456789	0.038447248554321134
0.39971448965024986	0.9284774734960066	0.07152252650399338
0.4139900071377588	0.9092368623851608	0.09076313761483923
0.4282655246252677	0.9138755848575488	0.08612441514245117
0.4425410421127766	0.9361800495736379	0.06381995042636213
0.45681655960028555	0.9545149391049235	0.045485060895076534
0.4710920770877945	0.9606368484073421	0.03936315159265791
0.48536759457530343	0.9493760093528572	0.05062399064714285
0.4996431120628123	0.918503680330523	0.08149631966947701
0.5139186295503213	0.8718045322310064	0.1281954677689936
0.5281941470378302	0.776682838193964	0.223317161806036
0.5424696645253391	0.8474743098386941	0.1525256901613059
0.5567451820128481	0.9051794223722345	0.09482057762776552
0.5710206995003569	0.931451863276646	0.06854813672335403
0.5852962169878658	0.9538698675422138	0.04613013245778619
0.5995717344753748	0.9631904383787849	0.03680956162121507
0.6138472519628837	0.9537623032121955	0.04623769678780454
0.6281227694503926	0.9347171814223476	0.06528281857765239
0.6423982869379016	0.9175145004911078	0.08248549950889217
0.6566738044254105	0.9141176636133868	0.08588233638661324
0.6709493219129194	0.9235434080262759	0.07645659197372412
0.6852248394004283	0.9404091473440752	0.059590852655924786
0.6995003568879372	0.9583587053221988	0.0416412946778012
0.7137758743754462	0.964175221464607	0.03582477853539301
0.7280513918629551	0.9556069615155993	0.04439303848440068
0.7423269093504641	0.9352410434004647	0.06475895659953534
0.756602426837973	0.9147739939918736	0.08522600600812635
0.7708779443254818	0.903980406428365	0.09601959357163503
0.7851534618129908	0.9072197631279949	0.0927802368720051
0.7994289793004997	0.9215090806549565	0.07849091934504349
0.8137044967880086	0.9409192338239812	0.05908076617601876
0.8279800142755176	0.954494215569057	0.045505784430943
0.8422555317630265	0.9494736903208051	0.050526309679194914
0.8565310492505354	0.9303349342465821	0.06966506575341791
0.8708065667380444	0.9074816103952917	0.09251838960470826
0.8850820842255532	0.8920096260083483	0.10799037399165168
0.8993576017130622	0.8901726289070375	0.10982737109296248
0.9136331192005711	0.9016139183738455	0.09838608162615448
0.92790863668808	0.9199437211025219	0.08005627889747813
0.942184154175589	0.9344435888108552	0.06555641118914479
0.9564596716630979	0.9389050371189126	0.0610949628810874
0.9707351891506069	0.9262846805187803	0.07371531948121968
0.9850107066381157	0.9040868073393824	0.0959131926606176
0.9992862241256246	0.884575386922364	0.11542461307763596
1.0135617416131335	0.8749080720643069	0.12509192793569313
1.0278372591006426	0.8785091279328039	0.12149087206719611
1.0421127765881515	0.8934944391198335	0.1065055608801665
1.0563882940756604	0.9113760787777835	0.08862392122221652
1.0706638115631693	0.9223515370912728	0.07764846290872718
1.0849393290506781	0.91651918985094	0.08348081014905995
1.099214846538187	0.898788611684457	0.101211388315543
1.1134903640256961	0.8769875086385703	0.12301249136142967
1.127765881513205	0.8631765723010691	0.13682342769893086
1.1420413990007139	0.8629466305741662	0.1370533694258338
1.1563169164882228	0.8707355346604059	0.12926446533959413
1.1705924339757316	0.8799550506369157	0.1200449493630843
1.1848679514632408	0.8718473537912697	0.12815264620873035
1.1991434689507496	0.8624311702730222	0.13756882972697781
1.2134189864382585	0.8672180994156555	0.13278190058434447
1.2276945039257674	0.8601419609509173	0.13985803904908267
1.2419700214132763	0.8512260405719154	0.14877395942808458
1.2562455389007852	0.851481274576796	0.148518725423204
1.2705210563882943	0.8569160793597701	0.1430839206402299
1.2847965738758031	0.8675121102001202	0.1324878897998798
1.299072091363312	0.8686077017976126	0.1313922982023874
1.313347608850821	0.8526430545913782	0.14735694540862176
1.3276231263383298	0.8204584716735797	0.17954152832642034
1.341898643825839	0.7734239299204592	0.22657607007954084
1.3561741613133478	0.7099510425025406	0.2900489574974594
1.3704496788008567	0.6449949209395074	0.3550050790604926
1.3847251962883655	0.6683705306736702	0.33162946932632975
1.3990007137758744	0.7619284974860173	0.23807150251398268
1.4132762312633835	0.8264510533214294	0.17354894667857057
1.4275517487508924	0.8548998427607266	0.1451001572392734
1.4418272662384013	0.8567856185838709	0.14321438141612908
1.4561027837259102	0.8418045277167402	0.1581954722832598
1.470378301213419	0.8262127854373861	0.17378721456261392
1.4846538187009282	0.8217620864605284	0.1782379135394716
1.498929336188437	0.8283844035820264	0.17161559641797364
1.513204853675946	0.8472986205869454	0.15270137941305462
1.5274803711634548	0.8651227415555827	0.13487725844441734
1.5417558886509637	0.8739319948862233	0.1260680051137767
1.5560314061384726	0.8665357078828798	0.1334642921171202
1.5703069236259817	0.8462826762783215	0.15371732372167846
1.5845824411134906	0.8190558415773463	0.18094415842265366
1.5988579586009994	0.8020126607275179	0.19798733927248213
1.6131334760885083	0.8021094464595387	0.19789055354046126
1.6274089935760172	0.817537652793052	0.18246234720694798
1.6416845110635263	0.841996458482515	0.15800354151748497
1.6559600285510352	0.8585503189955048	0.14144968100449518
1.670235546038544	0.8730881350074997	0.1269118649925003
1.684511063526053	0.8475759704350794	0.15242402956492063
1.6987865810135618	0.8223391609845965	0.17766083901540353
1.7130620985010707	0.7965626351628762	0.20343736483712382
1.7273376159885798	0.7942991620388629	0.20570083796113714
1.7416131334760887	0.7952155260568582	0.2047844739431418
1.7558886509635976	0.8057808524222485	0.1942191475777515
1.7701641684511065	0.8155611300692942	0.1844388699307058
1.7844396859386153	0.8154701947768349	0.1845298052231651
1.7987152034261245	0.8036711327119755	0.19632886728802446
1.8129907209136333	0.7807351698230713	0.21926483017692866
1.8272662384011422	0.7658716281815742	0.23412837181842583
1.841541755888651	0.7647597835320428	0.23524021646795723
1.85581727337616	0.7705248997844774	0.22947510021552264
1.870092790863669	0.7838708978091457	0.21612910219085435
1.884368308351178	0.7974284815420064	0.2025715184579936
1.8986438258386868	0.8050300846705024	0.1949699153294976
1.9129193433261957	0.8072403374771422	0.1927596625228578
1.9271948608137046	0.7959405962684322	0.20405940373156783
1.9414703783012137	0.7781559900193722	0.2218440099806278
1.9557458957887226	0.7682756177048783	0.2317243822951217
1.9700214132762315	0.7664826411389534	0.23351735886104663
1.9842969307637404	0.7717742549827526	0.22822574501724735
1.9985724482512492	0.7820496903248544	0.21795030967514561
2.012847965738758	0.7927743153287499	0.20722568467125013
2.027123483226267	0.788190429727119	0.21180957027288105
2.041399000713776	0.7792123992388367	0.22078760076116333
2.055674518201285	0.7584260913483196	0.24157390865168038
2.069950035688794	0.7425941141006006	0.2574058858993994
2.084225553176303	0.7388644624208669	0.2611355375791331
2.098501070663812	0.7404064778595253	0.2595935221404747
2.1127765881513207	0.7501892960662628	0.24981070393373717
2.1270521056388296	0.752486867529983	0.24751313247001705
2.1413276231263385	0.7541438348199663	0.24585616518003373
2.1556031406138474	0.7438913730866571	0.2561086269133429
2.1698786581013563	0.7356490465087	0.2643509534913
2.184154175588865	0.7181635813965718	0.28183641860342823
2.198429693076374	0.7070120160424316	0.2929879839575684
2.2127052105638834	0.7068883037192519	0.29311169628074807
2.2269807280513922	0.7170457325634798	0.2829542674365202
2.241256245538901	0.7211897986918276	0.27881020130817236
2.25553176302641	0.729635506583037	0.270364493416963
2.269807280513919	0.7226779627165523	0.27732203728344773
2.2840827980014278	0.7164293976177747	0.2835706023822253
2.2983583154889367	0.7075190807515895	0.29248091924841046
2.3126338329764455	0.6961741701106768	0.30382582988932316
2.3269093504639544	0.693169540148091	0.30683045985190904
2.3411848679514633	0.6897904016208384	0.3102095983791616
2.355460385438972	0.6903147032905823	0.3096852967094177
2.3697359029264815	0.6835465966174977	0.3164534033825023
2.3840114204139904	0.6685345949602962	0.3314654050397038
2.3982869379014993	0.6606168694885989	0.3393831305114011
2.412562455389008	0.6644393283519076	0.33556067164809245
2.426837972876517	0.6562388961319741	0.34376110386802594
2.441113490364026	0.6519349467257843	0.34806505327421566
2.455389007851535	0.6449800829869995	0.3550199170130005
2.4696645253390437	0.6446569831482684	0.35534301685173164
2.4839400428265526	0.6192812767264805	0.3807187232735195
2.4982155603140614	0.5877965860889909	0.4122034139110091
2.5124910778015703	0.5608523744761716	0.43914762552382836
2.5267665952890797	0.5398534710788468	0.46014652892115315
2.5410421127765885	0.5254662421563042	0.4745337578436958
2.5553176302640974	0.5270915178387381	0.4729084821612619
2.5695931477516063	0.5464585281652565	0.45354147183474347
2.583868665239115	0.5642418209723741	0.4357581790276259
2.598144182726624	0.5826328784736743	0.4173671215263257
2.612419700214133	0.5991860397902067	0.4008139602097933
2.626695217701642	0.5934491057782738	0.4065508942217262
2.6409707351891507	0.4350807169516633	0.5649192830483367
2.6552462526766596	0.5812524683697858	0.41874753163021416
2.669521770164169	0.5847476034136105	0.41525239658638946
2.683797287651678	0.5937941876574214	0.4062058123425786
2.6980728051391867	0.5875748052793168	0.4124251947206832
2.7123483226266956	0.598309254997659	0.40169074500234103
2.7266238401142044	0.5971849213501251	0.40281507864987487
2.7408993576017133	0.5585278793121102	0.44147212068788977
2.755174875089222	0.5530683120426289	0.44693168795737115
2.769450392576731	0.5068414640082625	0.49315853599173753
2.78372591006424	0.5351240135876972	0.46487598641230277
2.798001427551749	0.4934739769151943	0.5065260230848057
2.8122769450392577	0.49642507295823635	0.5035749270417637
2.826552462526767	0.5052500343603493	0.4947499656396507
2.840827980014276	0.4901822460645386	0.5098177539354614
2.855103497501785	0.45348381661756576	0.5465161833824342
2.8693790149892937	0.45259205866129365	0.5474079413387063
2.8836545324768026	0.42563181523305965	0.5743681847669404
2.8979300499643115	0.4232064346683791	0.576793565331621
2.9122055674518204	0.42812550107611647	0.5718744989238835
2.9264810849393292	0.4522831792718054	0.5477168207281946
2.940756602426838	0.46358025225865307	0.5364197477413469
2.955032119914347	0.49632903115468446	0.5036709688453156
2.9693076374018563	0.4863582140382351	0.5136417859617649
2.983583154889365	0.5160805386439651	0.4839194613560349
2.997858672376874	0.44932722576116785	0.5506727742388322
3.012134189864383	0.42469422087701764	0.5753057791229823
3.026409707351892	0.4325812048784181	0.5674187951215819
3.0406852248394007	0.4156880172381526	0.5843119827618475
3.0549607423269096	0.453893929078311	0.546106070921689
3.0692362598144185	0.48910541775407157	0.5108945822459284
3.0835117773019274	0.5005382640626918	0.49946173593730825
3.0977872947894363	0.4443220423892741	0.5556779576107259
3.112062812276945	0.4072477015053545	0.5927522984946455
3.1263383297644545	0.38673225881651346	0.6132677411834866
3.1406138472519634	0.32332192832235634	0.6766780716776437
3.1548893647394722	0.32532858482728666	0.6746714151727133
3.169164882226981	0.3105027049379403	0.6894972950620597
3.18344039971449	0.26048160642265844	0.7395183935773415
3.197715917201999	0.3450522165047309	0.654947783495269
3.2119914346895078	0.32474133601847693	0.675258663981523
3.2262669521770166	0.28997762541298683	0.7100223745870131
3.2405424696645255	0.23044317808204184	0.7695568219179582
3.2548179871520344	0.24073266046161632	0.7592673395383837
3.2690935046395433	0.20805748512987912	0.7919425148701209
3.2833690221270526	0.1935694631275401	0.8064305368724599
3.2976445396145615	0.22690188710293327	0.7730981128970668
3.3119200571020704	0.26056555328350967	0.7394344467164904
3.3261955745895793	0.22076711514858216	0.7792328848514178
3.340471092077088	0.29001147861167775	0.7099885213883222
3.354746609564597	0.3440558857821016	0.6559441142178983
3.369022127052106	0.37667572268019206	0.623324277319808
3.383297644539615	0.37716944640027167	0.6228305535997283
3.3975731620271237	0.3078191033334188	0.6921808966665812
3.4118486795146326	0.29011941932297514	0.7098805806770249
3.4261241970021414	0.28327106707846106	0.7167289329215389
3.4403997144896508	0.3264965197904086	0.6735034802095914
3.4546752319771596	0.31746399601966374	0.6825360039803363
3.4689507494646685	0.40518991751219396	0.594810082487806
3.4832262669521774	0.48111732825266174	0.5188826717473383
3.4975017844396863	0.47951586647093164	0.5204841335290684
3.511777301927195	0.563623227854448	0.43637677214555204
3.526052819414704	0.4586618500226104	0.5413381499773896
3.540328336902213	0.39229087552333375	0.6077091244766663
3.554603854389722	0.3417778649334191	0.6582221350665809
3.5688793718772307	0.37430386262509674	0.6256961373749033
3.58315488936474	0.43953259707893944	0.5604674029210606
3.597430406852249	0.5866843708701008	0.41331562912989916
3.611705924339758	0.5099952371895866	0.4900047628104134
3.6259814418272667	0.5232651486357788	0.4767348513642212
3.6402569593147756	0.36085751828731044	0.6391424817126896
3.6545324768022844	0.178478151376631	0.821521848623369
3.6688079942897933	0.3421481800088679	0.6578518199911321
3.683083511777302	0.4000927327526267	0.5999072672473733
3.697359029264811	0.4185979398332026	0.5814020601667974
3.71163454675232	0.6494709626132701	0.3505290373867299
3.725910064239829	0.6477426557583343	0.35225734424166566
3.740185581727338	0.5098363633806661	0.49016363661933393
3.754461099214847	0.37974381783122635	0.6202561821687737
3.768736616702356	0.3556650827454246	0.6443349172545754
3.783012134189865	0.2852581761988455	0.7147418238011545
3.7972876516773737	0.2640766505099115	0.7359233494900885
3.8115631691648826	1.1723429480966474	-0.1723429480966474
3.8258386866523915	0.365916480890439	0.6340835191095611
3.8401142041399003	0.44032797675562463	0.5596720232443754
3.8543897216274092	0.797966545147821	0.20203345485217905
3.868665239114918	0.3991986934107982	0.6008013065892017
3.8829407566024274	0.3246977146433586	0.6753022853566414
3.8972162740899363	0.24370637943350298	0.756293620566497
3.911491791577445	0.18223034146976305	0.817769658530237
3.925767309064954	0.14223950144434858	0.8577604985556514
3.940042826552463	0.19624038604417762	0.8037596139558224
3.954318344039972	0.3333927990240592	0.6666072009759407
3.9685938615274807	0.45067005899482493	0.5493299410051751
3.9828693790149896	3.4980661581936285	-2.4980661581936285
3.9971448965024985	0.4798983694950108	0.5201016305049893
4.011420413990008	0.37719035949514595	0.622809640504854
4.025695931477516	0.1310619751193678	0.8689380248806322
4.039971448965026	0.16014420325583154	0.8398557967441684
4.054246966452534	0.06547974694860711	0.9345202530513929
4.068522483940043	0.21691871145577682	0.7830812885442232
4.082798001427552	0.505374001374798	0.49462599862520196
4.097073518915061	0.6364645789948028	0.3635354210051972
4.11134903640257	0.9011209456343431	0.09887905436565692
4.125624553890079	0.9998645354689052	0.00013546453109480883
4.139900071377588	0.316262568051328	0.683737431948672
4.154175588865097	0.05730544948364804	0.942694550516352
4.168451106352606	0.770643042528539	0.229356957471461
4.182726623840114	0.14687105604030376	0.8531289439596963
4.197002141327624	0.03692753424267219	0.9630724657573279
4.211277658815132	0.4084184121888585	0.5915815878111415
4.2255531763026415	0.3820115272451335	0.6179884727548666
4.23982869379015	0.6082487371305415	0.3917512628694585
4.254104211277659	0.9165789502727173	0.0834210497272827
4.268379728765169	0.407425059765861	0.5925749402341389
4.282655246252677	0.14318727732221032	0.8568127226777897
4.296930763740186	0.27282499788767717	0.7271750021123229
4.311206281227695	0.39381296300193946	0.6061870369980605
4.325481798715204	0.4951033865166064	0.5048966134833937
4.3397573162027125	0.5230912096611288	0.47690879033887124
4.354032833690222	0.5276026192644089	0.4723973807355911
4.36830835117773	0.33358484996653204	0.666415150033468
4.38258386866524	0.7728415725615123	0.2271584274384877
4.396859386152748	0.2015096731051857	0.7984903268948143
4.411134903640257	0.2592636517618757	0.7407363482381243
4.425410421127767	0.4211448607221319	0.578855139277868
4.439685938615275	1.0764851627987013	-0.07648516279870132
4.4539614561027845	0.21339537785982313	0.7866046221401769
4.468236973590293	0.4522576248180352	0.5477423751819648
4.482512491077802	0.43814464214419707	0.561855357855803
4.496788008565311	0.2595851887207446	0.7404148112792555
4.51106352605282	0.34412426184114453	0.6558757381588555
4.5253390435403285	0.6233479533801373	0.37665204661986273
4.539614561027838	0.6410323707995038	0.3589676292004962
4.553890078515346	0.7983258643685192	0.20167413563148084
4.5681655960028555	0.9676206084462733	0.03237939155372671
4.582441113490365	0.9990356905903608	0.000964309409639208
4.596716630977873	1.0360490397133848	-0.0360490397133848
4.610992148465383	0.5943270774310079	0.4056729225689921
4.625267665952891	0.6589487072017494	0.34105129279825064
4.6395431834404	0.5301274725717097	0.46987252742829033
4.653818700927909	0.3495305540773693	0.6504694459226307
4.668094218415418	0.26934902507971176	0.7306509749202883
4.682369735902927	0.9997315282710295	0.00026847172897048743
4.696645253390436	1.275621399773773	-0.2756213997737731
4.710920770877944	1.294824426847095	-0.294824426847095
4.725196288365454	1.7981591896458164	-0.7981591896458164
4.739471805852963	1.4333973741126202	-0.43339737411262025
4.7537473233404715	0.9802830036385556	0.019716996361444417
4.768022840827981	0.40754202256211514	0.5924579774378849
4.782298358315489	0.6278136098135048	0.37218639018649524
4.7965738758029985	0.7211885306083986	0.2788114693916014
4.810849393290507	1.802050735606655	-0.8020507356066551
4.825124910778016	3.713715806230044	-2.713715806230044
4.839400428265525	2.3234985819517946	-1.3234985819517946
4.853675945753034	2.6874503315920366	-1.6874503315920366
4.8679514632405425	1.5945257639622377	-0.5945257639622377
4.882226980728052	0.0819342748869191	0.9180657251130809
4.896502498215561	0.5865776403623444	0.4134223596376556
4.91077801570307	1.190512157911685	-0.19051215791168508
4.925053533190579	0.6367142994495898	0.3632857005504102
4.939329050678087	1.5396140435544103	-0.5396140435544103
4.953604568165597	5.847267549596938	-4.847267549596938
4.967880085653105	34.341436214587155	-33.341436214587155
4.9821556031406145	1.4512643081955046	-0.45126430819550456
4.996431120628123	2.9710868460811666	-1.9710868460811666
5.010706638115632	0.567257172821844	0.43274282717815604
5.024982155603141	0.20030265575127962	0.7996973442487204
5.03925767309065	2.984006248954643	-1.984006248954643
5.053533190578159	0.8179682812196057	0.18203171878039426
5.067808708065668	0.542811196867303	0.45718880313269705
5.082084225553177	1.9746369297007884	-0.9746369297007884
5.0963597430406855	0.6359170662230296	0.36408293377697043
5.110635260528195	0.533777399552314	0.46622260044768604
5.124910778015703	2.7567864141666654	-1.7567864141666654
5.139186295503213	0.7004071561902561	0.29959284380974394
5.153461812990721	0.7381565711182129	0.26184342888178713
5.16773733047823	0.39503390071948363	0.6049660992805164
5.18201284796574	0.6250379387426037	0.3749620612573963
5.196288365453248	0.4826574445856893	0.5173425554143107
5.2105638829407575	0.583037997931706	0.41696200206829404
5.224839400428266	1.639806364431743	-0.6398063644317431
5.239114917915775	2.553315232936288	-1.553315232936288
5.253390435403284	0.43710017842766075	0.5628998215723393
5.267665952890793	1.0070349724918526	-0.007034972491852587
5.281941470378301	2.204629172070421	-1.2046291720704212
5.296216987865811	1.4484070236129158	-0.44840702361291584
5.310492505353319	0.06624497637634615	0.9337550236236538
5.3247680228408285	1.3980397270441742	-0.39803972704417423
5.339043540328338	0.5685066066454199	0.43149339335458015
5.353319057815846	3.107365433311341	-2.107365433311341
5.367594575303356	2.251362659497903	-1.2513626594979028
5.381870092790864	0.7913750288907432	0.20862497110925682
5.396145610278373	0.5874519039792637	0.4125480960207363
5.410421127765882	0.7153188361665038	0.2846811638334962
5.424696645253391	0.2823989395223898	0.7176010604776102
5.4389721627409	0.6733549306540763	0.32664506934592374
5.453247680228409	0.5141135981840258	0.4858864018159742
5.467523197715917	0.7511278561418294	0.24887214385817058
5.481798715203427	5.993168080822985	-4.993168080822985
5.496074232690936	0.6542920026612321	0.3457079973387679
5.510349750178444	1.0093656461752658	-0.009365646175265807
5.524625267665954	1.4837305940222842	-0.48373059402228424
5.538900785153462	2.435910773307567	-1.4359107733075671
5.5531763026409715	1.525345823624727	-0.525345823624727
5.56745182012848	1.811801091988896	-0.811801091988896
5.581727337615989	6.3833024054942795	-5.3833024054942795
5.596002855103498	0.6999742319805082	0.30002576801949177
5.610278372591007	0.4796306585670096	0.5203693414329904
5.6245538900785155	0.7296832083715359	0.2703167916284641
5.638829407566025	0.6370356380959364	0.36296436190406356
5.653104925053534	1.8080306057248559	-0.8080306057248559
5.667380442541043	2.715709161937788	-1.715709161937788
5.681655960028552	1.2898995725447184	-0.28989957254471843
5.69593147751606	2.3748008700060956	-1.3748008700060956
5.71020699500357	1.2158809583470152	-0.21588095834701515
5.724482512491078	0.7459326113368946	0.2540673886631054
5.738758029978587	1.6561256933032724	-0.6561256933032724
5.753033547466096	0.9392786468063951	0.06072135319360494
5.767309064953605	0.7742468760915273	0.22575312390847269
5.781584582441114	1.6149514686751139	-0.6149514686751139
5.795860099928623	1.8779395459418053	-0.8779395459418053
5.810135617416132	0.8447048897292924	0.15529511027070764
5.824411134903641	1.531926222124128	-0.5319262221241281
5.83868665239115	0.8382096380914288	0.1617903619085712
5.8529621698786585	0.3247494217813469	0.6752505782186531
5.867237687366168	0.6821686107431038	0.31783138925689625
5.881513204853676	0.6376252175045957	0.36237478249540434
5.895788722341186	27.499702822418836	-26.499702822418836
5.910064239828694	0.38994350105078496	0.610056498949215
5.924339757316203	4.63109493724435	-3.6310949372443497
5.938615274803713	0.9388550566854057	0.0611449433145943
5.952890792291221	0.2824654468319076	0.7175345531680923
5.96716630977873	2.03007054308746	-1.0300705430874602
5.981441827266239	1.4027130048397085	-0.4027130048397085
5.995717344753748	1.104314914071508	-0.10431491407150806
6.009992862241257	2.2867881565469115	-1.2867881565469115
6.024268379728766	3.7594055995389417	-2.7594055995389417
6.038543897216274	1.0859836165876906	-0.0859836165876906
6.052819414703784	0.6901502888943787	0.3098497111056213
6.067094932191292	0.32864526616595624	0.6713547338340438
6.0813704496788015	11.185470504907718	-10.185470504907718
6.095645967166311	59.473107323984365	-58.473107323984365
6.109921484653819	0.11177799744062665	0.8882220025593733
6.124197002141329	2.380361486604219	-1.3803614866042189
6.138472519628837	4.7991277115925115	-3.7991277115925115
6.152748037116346	0.8567797776332007	0.14322022236679932
6.167023554603855	2.0626315249271276	-1.0626315249271276
6.181299072091364	2.2161565189002763	-1.2161565189002763
6.1955745895788725	0.9652171674182358	0.03478283258176418
6.209850107066382	2.655348973337627	-1.655348973337627
6.22412562455389	0.9384006474885637	0.061599352511436334
6.2384011420414	0.17553239686568017	0.8244676031343199
6.252676659528909	0.8126214278415513	0.18737857215844866
6.266952177016417	1.2529533318638977	-0.2529533318638977
6.281227694503927	0.8565946557621488	0.14340534423785123
6.295503211991435	1.5982993225750708	-0.5982993225750708
6.3097787294789445	0.6872803032105315	0.31271969678946854
6.324054246966453	0.9247814395838571	0.07521856041614294
6.338329764453962	1.7015185203908496	-0.7015185203908496
6.352605281941471	0.8865213976168308	0.1134786023831692
6.36688079942898	1.0996111765354133	-0.09961117653541329
6.381156316916488	0.9653146326642176	0.034685367335782424
6.395431834403998	0.6399148188943672	0.3600851811056328
6.409707351891507	0.9782136391168877	0.021786360883112255
6.4239828693790155	0.46178544327701376	0.5382145567229862
6.438258386866525	0.8341570297253781	0.16584297027462191
6.452533904354033	1.0640432206643122	-0.06404322066431223
6.466809421841543	0.788668549488938	0.21133145051106195
6.481084939329051	4.974700139481756	-3.9747001394817563
6.49536045681656	0.8977320612273788	0.10226793877262119
6.509635974304069	1.097239105305456	-0.09723910530545599
6.523911491791578	2.185734256612963	-1.185734256612963
6.538187009279087	0.978505217644598	0.02149478235540203
6.552462526766596	0.2192489842333937	0.7807510157666063
6.566738044254105	0.8658332805681291	0.13416671943187086
6.581013561741614	2.3362926437594025	-1.3362926437594025
6.595289079229123	0.5596924349136668	0.4403075650863332
6.609564596716631	2.0773581361113336	-1.0773581361113336
6.623840114204141	3.0471890231511	-2.0471890231511
6.638115631691649	3.2481518206030495	-2.2481518206030495
6.6523911491791585	0.7549966787268934	0.24500332127310664
6.666666666666667	0.7535141290048814	0.24648587099511865
6.680942184154176	1.7310136066741386	-0.7310136066741386
6.695217701641685	6.02858359999181	-5.02858359999181
6.709493219129194	0.0667919578984888	0.9332080421015112
6.723768736616703	4.697573423434226	-3.6975734234342257
6.738044254104212	0.9208114701842739	0.0791885298157261
6.752319771591721	1.2789499115520744	-0.2789499115520744
6.76659528907923	1.149907119848301	-0.14990711984830107
6.780870806566739	4.015718683659858	-3.015718683659858
6.795146324054247	1.4210788714660016	-0.42107887146600165
6.809421841541757	1.5443862094905627	-0.5443862094905627
6.823697359029265	0.6593683348553278	0.34063166514467225
6.837972876516774	1.1488389538137362	-0.14883895381373624
6.852248394004283	0.5722659237548076	0.42773407624519244
6.866523911491792	2.1186009627882716	-1.1186009627882716
6.8807994289793015	1.7908573931220764	-0.7908573931220764
6.89507494646681	1.4491679367867982	-0.4491679367867982
6.909350463954319	3.193840001750628	-2.193840001750628
6.923625981441828	0.9875259005530099	0.012474099446990072
6.937901498929337	2.783809883371436	-1.7838098833714362
6.9521770164168455	2.0519826218736457	-1.0519826218736457
6.966452533904355	0.8962166784473418	0.10378332155265824
6.980728051391863	0.8217489999421889	0.17825100005781114
6.995003568879373	1.7659899640793506	-0.7659899640793506
7.009279086366882	2.4761859278095155	-1.4761859278095155
7.02355460385439	1.0017455655025858	-0.0017455655025857553
7.0378301213419	0.7132368068217638	0.2867631931782362
7.052105638829408	1.414810215172051	-0.41481021517205097
7.066381156316917	2.78727793895219	-1.7872779389521898
7.080656673804426	1.6992041588728997	-0.6992041588728997
7.094932191291935	0.39789365777042895	0.602106342229571
7.109207708779444	0.6461366777242186	0.35386332227578143
7.123483226266953	1.3277992763179582	-0.32779927631795824
7.137758743754461	1.3387305193687524	-0.3387305193687524
7.152034261241971	1.2265538200502215	-0.2265538200502215
7.16630977872948	0.33866018620620164	0.6613398137937984
7.1805852962169885	0.47749805036999743	0.5225019496300025
7.194860813704498	1.0204400641233984	-0.020440064123398383
7.209136331192006	1.2015938317898298	-0.2015938317898298
7.223411848679516	1.757805947709805	-0.7578059477098049
7.237687366167024	0.7444813782566305	0.2555186217433695
7.251962883654533	0.38708567682475736	0.6129143231752426
7.266238401142042	0.27716406733062077	0.7228359326693792
7.280513918629551	2.751353292465474	-1.751353292465474
7.2947894361170595	1.5742107209600773	-0.5742107209600773
7.309064953604569	1.408633040414566	-0.40863304041456594
7.323340471092078	0.6245950036315752	0.37540499636842484
7.337615988579587	1.3658489979149808	-0.3658489979149808
7.351891506067096	1.323463208226259	-0.32346320822625896
7.366167023554604	0.7791911266178255	0.22080887338217448
7.380442541042114	1.333144559084976	-0.333144559084976
7.394718058529622	1.4211217289486426	-0.42112172894864264
7.4089935760171315	1.1191925912045146	-0.11919259120451464
7.42326909350464	1.104126974607828	-0.10412697460782794
7.437544610992149	1.5334801984821338	-0.5334801984821338
7.451820128479658	1.3526689862929966	-0.3526689862929966
7.466095645967167	0.28952397482322056	0.7104760251767794
7.480371163454676	1.2314482718318684	-0.23144827183186845
7.494646680942185	0.6855491196046812	0.31445088039531877
7.508922198429694	0.8712336068182421	0.12876639318175787
7.5231977159172025	1.343588053517964	-0.34358805351796406
7.537473233404712	0.6822171621852433	0.3177828378147567
7.55174875089222	13.040251428007332	-12.040251428007332
7.56602426837973	5.812401850744895	-4.812401850744895
7.580299785867238	2.268150998857209	-1.2681509988572088
7.594575303354747	2.2218166026861277	-1.2218166026861277
7.608850820842256	1.1553690655423645	-0.15536906554236452
7.623126338329765	0.7536640575514169	0.24633594244858315
7.6374018558172745	2.7707098140140856	-1.7707098140140856
7.651677373304783	0.9304027403548595	0.06959725964514052
7.665952890792292	2.4007714523363983	-1.4007714523363983
7.680228408279801	0.6975366292568559	0.3024633707431441
7.69450392576731	1.127869110840765	-0.12786911084076502
7.7087794432548185	0.7344328699361827	0.26556713006381727
7.723054960742328	0.3748620021465973	0.6251379978534026
7.737330478229836	0.7434207881877652	0.25657921181223475
7.7516059957173455	0.633177331208705	0.366822668791295
7.765881513204855	1.2719963756178791	-0.27199637561787915
7.780157030692363	1.1487822815204336	-0.1487822815204336
7.794432548179873	0.4933751420156379	0.5066248579843621
7.808708065667381	1.527816513471684	-0.5278165134716839
7.82298358315489	0.7192081882130665	0.28079181178693347
7.837259100642399	10.888789523010773	-9.888789523010773
7.851534618129908	1.257061291084967	-0.257061291084967
7.865810135617417	1.44438921596745	-0.44438921596745007
7.880085653104926	3.3487721732124585	-2.3487721732124585
7.894361170592434	3.119957008698452	-2.119957008698452
7.908636688079944	0.8903231328956096	0.1096768671043904
7.922912205567453	2.8118099064707582	-1.8118099064707582
7.9371877230549615	1.2104885766250604	-0.21048857662506038
7.951463240542471	0.5066549045766096	0.49334509542339045
7.965738758029979	0.48038812385337404	0.519611876146626
7.9800142755174885	1.8408331876079298	-0.8408331876079298
7.994289793004997	0.8162190497203058	0.1837809502796942
8.008565310492505	0.8297810450146018	0.17021895498539819
8.022840827980016	0.4681237220921437	0.5318762779078563
8.037116345467524	1.2084039217604414	-0.20840392176044142
8.051391862955033	18.116499919218406	-17.116499919218406
8.065667380442541	1.1215738677025475	-0.12157386770254752
8.079942897930051	0.8297812068579906	0.17021879314200938
8.09421841541756	0.7089345060525931	0.2910654939474069
8.108493932905068	1.0924518139679489	-0.09245181396794888
8.122769450392578	1.6982845806338158	-0.6982845806338158
8.137044967880087	2.051840450237871	-1.0518404502378709
8.151320485367595	4.28396417954644	-3.28396417954644
8.165596002855104	3.3045613178034587	-2.3045613178034587
8.179871520342614	3.7219723431642366	-2.7219723431642366
8.194147037830122	0.3151172996152249	0.6848827003847751
8.20842255531763	0.754065067827398	0.24593493217260198
8.22269807280514	1.223278124352035	-0.22327812435203498
8.23697359029265	0.5761113028855361	0.42388869711446386
8.251249107780158	0.5338477343106052	0.46615226568939483
8.265524625267666	3.0030287679672254	-2.0030287679672254
8.279800142755176	0.773936429665095	0.22606357033490498
8.294075660242685	0.9490104206342986	0.050989579365701365
8.308351177730193	0.39280679682932484	0.6071932031706752
8.322626695217702	0.5328266669578572	0.4671733330421428
8.336902212705212	1.236483499509088	-0.2364834995090881
8.35117773019272	1.2905210540836682	-0.29052105408366824
8.365453247680229	1.6100975887595528	-0.6100975887595528
8.379728765167739	2.974218391173984	-1.974218391173984
8.394004282655247	1.2274001579234204	-0.2274001579234204
8.408279800142756	1.0507668351741455	-0.050766835174145486
8.422555317630264	0.9626176779649653	0.037382322035034665
8.436830835117775	1.7590065277727436	-0.7590065277727436
8.451106352605283	0.9309308307472235	0.06906916925277651
8.465381870092791	1.5944926911165969	-0.5944926911165969
8.4796573875803	2.9134014836681765	-1.9134014836681765
8.49393290506781	1.3737530298850924	-0.3737530298850924
8.508208422555319	0.5132705868873965	0.48672941311260354
8.522483940042827	0.6246493521400681	0.3753506478599319
8.536759457530337	2.0962945982799845	-1.0962945982799845
8.551034975017846	0.7827764469074581	0.21722355309254193
8.565310492505354	0.7146376103359965	0.2853623896640035
8.579586009992862	0.9607754043048712	0.03922459569512882
8.593861527480373	1.0890787692498252	-0.08907876924982516
8.608137044967881	3.8721711744056098	-2.8721711744056098
8.62241256245539	0.307653611827586	0.692346388172414
8.636688079942898	2.742835415460838	-1.742835415460838
8.650963597430408	2.8053564658392443	-1.8053564658392443
8.665239114917917	0.8806858094820446	0.11931419051795544
8.679514632405425	1.1887966843630078	-0.18879668436300778
8.693790149892935	1.3168069653611558	-0.3168069653611558
8.708065667380444	1.6250227002851492	-0.6250227002851492
8.722341184867952	1.2444060856271089	-0.24440608562710886
8.73661670235546	1.177235751993733	-0.1772357519937331
8.75089221984297	1.3672735544760382	-0.36727355447603816
8.76516773733048	2.6539701323339084	-1.6539701323339084
8.779443254817988	0.7507872651243365	0.24921273487566353
8.793718772305496	2.066659718952029	-1.066659718952029
8.807994289793006	1.72644436665503	-0.72644436665503
8.822269807280515	0.7246569102542465	0.2753430897457535
8.836545324768023	1.852262523870267	-0.852262523870267
8.850820842255533	2.652299778526953	-1.6522997785269529
8.865096359743042	1.2167312937793306	-0.21673129377933065
8.87937187723055	3.5133617045358507	-2.5133617045358507
8.893647394718059	0.6818336847002123	0.31816631529978767
8.907922912205569	2.142285472664142	-1.1422854726641418
8.922198429693077	0.4154908982356101	0.58450910176439
8.936473947180586	0.8149514993578694	0.18504850064213063
8.950749464668094	2.035334444248318	-1.0353344442483179
8.965024982155605	1.897875486619505	-0.8978754866195049
8.979300499643113	3.6945610827077915	-2.6945610827077915
8.993576017130621	0.4902940153426018	0.5097059846573981
9.007851534618132	0.9283556727891461	0.0716443272108539
9.02212705210564	1.9108041922508436	-0.9108041922508436
9.036402569593148	2.17258628940389	-1.17258628940389
9.050678087080657	2.786218641580756	-1.786218641580756
9.064953604568167	1.0803844201130834	-0.08038442011308344
9.079229122055676	5.4190530459683455	-4.4190530459683455
9.093504639543184	0.6352367434239689	0.36476325657603115
9.107780157030692	0.21735230502564695	0.782647694974353
9.122055674518203	1.5173436137959841	-0.5173436137959841
9.136331192005711	2.120300432461209	-1.120300432461209
9.15060670949322	0.5681342170839567	0.4318657829160433
9.16488222698073	2.12613071275788	-1.1261307127578801
9.179157744468238	1.0872496341339872	-0.08724963413398723
9.193433261955747	0.6099231793731792	0.3900768206268208
9.207708779443255	1.5761949844515	-0.5761949844515
9.221984296930765	1.1669522714031837	-0.1669522714031837
9.236259814418274	0.6505017876176253	0.34949821238237466
9.250535331905782	1.8608406932693957	-0.8608406932693957
9.26481084939329	1.9378964873545614	-0.9378964873545614
9.2790863668808	0.3878686130333946	0.6121313869666054
9.29336188436831	2.273687485475857	-1.273687485475857
9.307637401855818	0.7714841586125384	0.22851584138746162
9.321912919343328	0.6685454048162582	0.33145459518374176
9.336188436830836	1.1072680399240316	-0.10726803992403156
9.350463954318345	2.5936760986474052	-1.5936760986474052
9.364739471805853	1.6000343928970888	-0.6000343928970888
9.379014989293363	1.1745474569506995	-0.1745474569506995
9.393290506780872	1.2666394469073612	-0.2666394469073612
9.40756602426838	0.3593657838773734	0.6406342161226266
9.421841541755889	6.859684345951252	-5.859684345951252
9.436117059243399	0.4133895887868486	0.5866104112131514
9.450392576730907	1.099458661006369	-0.09945866100636902
9.464668094218416	0.31511048704564903	0.684889512954351
9.478943611705926	1.2788766434616108	-0.2788766434616108
9.493219129193434	3.3328800224405657	-2.3328800224405657
9.507494646680943	1.3012166156457898	-0.30121661564578983
9.521770164168451	0.20095780304426067	0.7990421969557393
9.536045681655962	0.18485616377297173	0.8151438362270282
9.55032119914347	1.9948784418641095	-0.9948784418641095
9.564596716630978	5.216693667801136	-4.216693667801136
9.578872234118487	0.5200017549362052	0.47999824506379485
9.593147751605997	5.5011625463905505	-4.5011625463905505
9.607423269093506	1.698187124531697	-0.6981871245316971
9.621698786581014	1.609223095784814	-0.6092230957848139
9.635974304068524	0.44543377610056084	0.5545662238994391
9.650249821556033	2.077638608622222	-1.0776386086222218
9.664525339043541	0.9426264226475778	0.05737357735242221
9.67880085653105	13.9270368526786	-12.9270368526786
9.69307637401856	0.8007363406003632	0.19926365939963675
9.707351891506068	1.898342269943497	-0.8983422699434971
9.721627408993577	1.1270426564294165	-0.12704265642941648
9.735902926481085	2.1539015737429934	-1.1539015737429934
9.750178443968595	2.475872982526213	-1.4758729825262131
9.764453961456104	0.7364161300405225	0.26358386995947747
9.778729478943612	1.4036378298504903	-0.40363782985049035
9.793004996431122	1.2082200969597392	-0.2082200969597392
9.80728051391863	1.125692367463175	-0.12569236746317491
9.82155603140614	0.6283461740378907	0.3716538259621093
9.835831548893648	0.9486488203592182	0.05135117964078184
9.850107066381158	5.817792966848239	-4.817792966848239
9.864382583868666	1.5619215659078252	-0.5619215659078252
9.878658101356175	1.9291631678702716	-0.9291631678702716
9.892933618843683	1.9083881670563565	-0.9083881670563565
9.907209136331193	0.5015899347776094	0.4984100652223906
9.921484653818702	1.7024840081575425	-0.7024840081575425
9.93576017130621	0.8227097115499672	0.1772902884500328
9.95003568879372	1.853803194271261	-0.853803194271261
9.964311206281229	0.8783653845650847	0.12163461543491527
9.978586723768737	1.6235269844001892	-0.6235269844001892
9.992862241256246	0.6619586786864204	0.33804132131357956
