# Supplementary material for: Terahertz Spectroscopic Analysis of Lactose in Infant Formula: Implications for Detection and Quantification
Source: Molecules. 2022 Aug 8;27(15):5040. doi: 10.3390/molecules27155040 (PMC9370465; doi:10.3390/molecules27155040)
Supplement: Supplementary file 1 [file molecules-27-05040-s001.zip › data/set1_N2_2/frequency_domain/L015.csv]

0.0	0.8291887169908781	0.17081128300912185
0.014275517487508924	0.757241818831004	0.24275818116899595
0.028551034975017847	1.1743993493778144	-0.17439934937781443
0.04282655246252677	0.7865548905033454	0.21344510949665463
0.057102069950035694	1.27883086591423	-0.27883086591423
0.07137758743754462	1.3114222356573784	-0.31142223565737837
0.08565310492505354	2.3692668914104686	-1.3692668914104686
0.09992862241256247	0.5467315439794204	0.45326845602057964
0.11420413990007139	0.7291774635432186	0.27082253645678145
0.12847965738758033	0.9218615174100283	0.07813848258997169
0.14275517487508924	1.3391896767378741	-0.33918967673787415
0.15703069236259815	1.409886283937649	-0.4098862839376489
0.17130620985010708	0.9714128812350866	0.028587118764913377
0.18558172733761602	0.8287728688945006	0.17122713110549936
0.19985724482512493	0.9422277651210516	0.05777223487894845
0.21413276231263384	1.0625378493128514	-0.06253784931285145
0.22840827980014278	1.1422900591064395	-0.14229005910643955
0.24268379728765171	1.0940288143929862	-0.09402881439298616
0.25695931477516065	0.9543995102132182	0.04560048978678177
0.27123483226266953	0.9788233641458265	0.02117663585417351
0.28551034975017847	1.019344605167842	-0.01934460516784209
0.2997858672376874	1.0181137269164082	-0.018113726916408224
0.3140613847251963	0.9699290832547727	0.030070916745227327
0.32833690221270523	0.9494143823783439	0.05058561762165614
0.34261241970021417	0.9772018475856113	0.02279815241438865
0.3568879371877231	0.9889750750862205	0.011024924913779488
0.37116345467523204	0.9838729228028507	0.016127077197149342
0.3854389721627409	0.9489709182744712	0.05102908172552878
0.39971448965024986	0.9203531185445807	0.07964688145541932
0.4139900071377588	0.9078578978841811	0.09214210211581886
0.4282655246252677	0.9199126166483282	0.08008738335167176
0.4425410421127766	0.94797081967195	0.05202918032805004
0.45681655960028555	0.9622983514000877	0.03770164859991232
0.4710920770877945	0.9562726885131005	0.043727311486899456
0.48536759457530343	0.928820896940349	0.07117910305965103
0.4996431120628123	0.8859071646523491	0.11409283534765091
0.5139186295503213	0.8261995111291869	0.17380048887081312
0.5281941470378302	0.6785559084989993	0.32144409150100073
0.5424696645253391	0.7893896031307422	0.21061039686925775
0.5567451820128481	0.8936338884716282	0.10636611152837183
0.5710206995003569	0.9327189632376889	0.06728103676231112
0.5852962169878658	0.9512468733884353	0.04875312661156472
0.5995717344753748	0.9476713288647822	0.052328671135217775
0.6138472519628837	0.9301782135131148	0.0698217864868852
0.6281227694503926	0.911750425528246	0.08824957447175397
0.6423982869379016	0.9036503376350982	0.09634966236490183
0.6566738044254105	0.9146066100701766	0.08539338992982337
0.6709493219129194	0.9348625464988849	0.0651374535011151
0.6852248394004283	0.9548047890363018	0.04519521096369816
0.6995003568879372	0.9606336844166762	0.03936631558332382
0.7137758743754462	0.9492247240017883	0.050775275998211744
0.7280513918629551	0.9270701756220456	0.07292982437795437
0.7423269093504641	0.9050714883442706	0.09492851165572935
0.756602426837973	0.8960011919857855	0.10399880801421446
0.7708779443254818	0.902854649633677	0.09714535036632299
0.7851534618129908	0.9200091558284944	0.07999084417150559
0.7994289793004997	0.9399917457963581	0.060008254203641864
0.8137044967880086	0.9505171331927383	0.04948286680726166
0.8279800142755176	0.941115700992406	0.058884299007593954
0.8422555317630265	0.9189059965735662	0.0810940034264338
0.8565310492505354	0.8968447774565176	0.10315522254348242
0.8708065667380444	0.8841868939778347	0.11581310602216532
0.8850820842255532	0.8861242389507412	0.11387576104925878
0.8993576017130622	0.901802182752273	0.09819781724772703
0.9136331192005711	0.9194436250705563	0.08055637492944367
0.92790863668808	0.928223616774203	0.07177638322579705
0.942184154175589	0.923585406191001	0.07641459380899895
0.9564596716630979	0.9050862054289776	0.09491379457102245
0.9707351891506069	0.884388400384982	0.11561159961501799
0.9850107066381157	0.8719715882876	0.12802841171239998
0.9992862241256246	0.8721191765942574	0.12788082340574258
1.0135617416131335	0.88169064182077	0.11830935817923005
1.0278372591006426	0.8955424706680429	0.10445752933195707
1.0421127765881515	0.9043748738775874	0.09562512612241258
1.0563882940756604	0.8980086283656417	0.10199137163435834
1.0706638115631693	0.882374979833114	0.11762502016688603
1.0849393290506781	0.864453607095303	0.13554639290469706
1.099214846538187	0.8529592228505798	0.1470407771494202
1.1134903640256961	0.8507526670817616	0.14924733291823844
1.127765881513205	0.8584072677325695	0.14159273226743052
1.1420413990007139	0.8696034065111373	0.13039659348886268
1.1563169164882228	0.8695062810839548	0.13049371891604522
1.1705924339757316	0.8507070202926772	0.1492929797073228
1.1848679514632408	0.8085552915174941	0.19144470848250594
1.1991434689507496	0.7830082671153183	0.21699173288468165
1.2134189864382585	0.7987692499869876	0.20123075001301238
1.2276945039257674	0.8159491976863072	0.18405080231369275
1.2419700214132763	0.831583198489591	0.16841680151040905
1.2562455389007852	0.8494407187389051	0.15055928126109486
1.2705210563882943	0.8548497815542939	0.14515021844570608
1.2847965738758031	0.843746971149283	0.156253028850717
1.299072091363312	0.814280340465418	0.18571965953458203
1.313347608850821	0.7745537550553451	0.22544624494465493
1.3276231263383298	0.7346508840779047	0.2653491159220953
1.341898643825839	0.6862903275773707	0.31370967242262926
1.3561741613133478	0.6027510606494554	0.3972489393505446
1.3704496788008567	0.5028787376257609	0.49712126237423915
1.3847251962883655	0.5329035808520134	0.4670964191479866
1.3990007137758744	0.6706921726773281	0.32930782732267194
1.4132762312633835	0.7586429635192345	0.24135703648076545
1.4275517487508924	0.781936155198218	0.21806384480178198
1.4418272662384013	0.7792649203693179	0.22073507963068206
1.4561027837259102	0.7732680038944544	0.22673199610554562
1.470378301213419	0.7775367901981124	0.2224632098018876
1.4846538187009282	0.7954337726602483	0.20456622733975172
1.498929336188437	0.8169330449641927	0.18306695503580728
1.513204853675946	0.8338044676752455	0.16619553232475448
1.5274803711634548	0.8313265245667524	0.16867347543324762
1.5417558886509637	0.8163553664658051	0.1836446335341949
1.5560314061384726	0.7942394783642298	0.2057605216357702
1.5703069236259817	0.7797501314234164	0.22024986857658357
1.5845824411134906	0.7752399903996883	0.22476000960031173
1.5988579586009994	0.7834455322198935	0.21655446778010645
1.6131334760885083	0.8007457378712584	0.19925426212874164
1.6274089935760172	0.8120114390380365	0.18798856096196348
1.6416845110635263	0.8108287448109042	0.18917125518909583
1.6559600285510352	0.7944404625202083	0.20555953747979172
1.670235546038544	0.7847151321409517	0.21528486785904832
1.684511063526053	0.7640649065351179	0.23593509346488206
1.6987865810135618	0.7580618323044719	0.24193816769552812
1.7130620985010707	0.7559281436751417	0.24407185632485828
1.7273376159885798	0.7701310152889183	0.22986898471108175
1.7416131334760887	0.7696939059899451	0.23030609401005486
1.7558886509635976	0.7580206882785068	0.24197931172149323
1.7701641684511065	0.7366265139263112	0.2633734860736888
1.7844396859386153	0.7131342509644069	0.28686574903559314
1.7987152034261245	0.6935470706765913	0.30645292932340873
1.8129907209136333	0.682414169288549	0.31758583071145097
1.8272662384011422	0.6882719401132095	0.31172805988679053
1.841541755888651	0.7113070764474884	0.28869292355251164
1.85581727337616	0.7284937080126682	0.2715062919873318
1.870092790863669	0.7344802320340722	0.2655197679659278
1.884368308351178	0.7247533439182184	0.27524665608178156
1.8986438258386868	0.7132042255343212	0.28679577446567883
1.9129193433261957	0.7084699602968323	0.2915300397031677
1.9271948608137046	0.7110880780811569	0.2889119219188431
1.9414703783012137	0.7141102994885625	0.2858897005114375
1.9557458957887226	0.722174415562378	0.27782558443762195
1.9700214132762315	0.7301486340069917	0.2698513659930083
1.9842969307637404	0.7268681193140728	0.2731318806859272
1.9985724482512492	0.7123267119170051	0.28767328808299486
2.012847965738758	0.6980494907290317	0.30195050927096834
2.027123483226267	0.6888818441508577	0.31111815584914226
2.041399000713776	0.6864312785457714	0.31356872145422865
2.055674518201285	0.6865979741268385	0.31340202587316146
2.069950035688794	0.6898805161807857	0.3101194838192143
2.084225553176303	0.6923511010410132	0.30764889895898684
2.098501070663812	0.6883949298882814	0.31160507011171856
2.1127765881513207	0.6712354862610277	0.3287645137389723
2.1270521056388296	0.6529224076095438	0.3470775923904562
2.1413276231263385	0.6380388127840526	0.3619611872159474
2.1556031406138474	0.6361411725283938	0.36385882747160625
2.1698786581013563	0.6392259003653576	0.36077409963464235
2.184154175588865	0.6392733153019878	0.36072668469801217
2.198429693076374	0.6443600009489335	0.35563999905106647
2.2127052105638834	0.6377197747887938	0.3622802252112062
2.2269807280513922	0.6349763610162178	0.3650236389837822
2.241256245538901	0.6156841321820014	0.38431586781799865
2.25553176302641	0.6120008588176016	0.3879991411823984
2.269807280513919	0.610258378332303	0.389741621667697
2.2840827980014278	0.6128575116429644	0.3871424883570356
2.2983583154889367	0.6210614207345837	0.3789385792654163
2.3126338329764455	0.6163092757703856	0.38369072422961437
2.3269093504639544	0.6059389616420242	0.3940610383579758
2.3411848679514633	0.5811204443556215	0.4188795556443785
2.355460385438972	0.5663906050588995	0.4336093949411005
2.3697359029264815	0.5472282435637839	0.45277175643621614
2.3840114204139904	0.5433002969077728	0.4566997030922272
2.3982869379014993	0.5416034666257475	0.45839653337425246
2.412562455389008	0.5445044427167185	0.4554955572832815
2.426837972876517	0.5431393342142269	0.4568606657857731
2.441113490364026	0.5261726026750769	0.47382739732492307
2.455389007851535	0.5008934935854169	0.4991065064145831
2.4696645253390437	0.4839894053633601	0.5160105946366399
2.4839400428265526	0.45157459242654124	0.5484254075734587
2.4982155603140614	0.4184761852403782	0.5815238147596218
2.5124910778015703	0.39317743060823207	0.6068225693917679
2.5267665952890797	0.38464532689095227	0.6153546731090478
2.5410421127765885	0.3627928524842376	0.6372071475157624
2.5553176302640974	0.3711199643874191	0.6288800356125809
2.5695931477516063	0.37604283942526484	0.6239571605747352
2.583868665239115	0.3914136611907426	0.6085863388092574
2.598144182726624	0.41222036839744775	0.5877796316025523
2.612419700214133	0.4306371822885676	0.5693628177114324
2.626695217701642	0.4422550530200903	0.5577449469799096
2.6409707351891507	0.39439025926520976	0.6056097407347902
2.6552462526766596	0.4814188383355697	0.5185811616644302
2.669521770164169	0.4977103757339686	0.5022896242660314
2.683797287651678	0.4968309313485305	0.5031690686514695
2.6980728051391867	0.48789569211086337	0.5121043078891366
2.7123483226266956	0.4674837526118973	0.5325162473881027
2.7266238401142044	0.44133880567686856	0.5586611943231314
2.7408993576017133	0.4159134262876847	0.5840865737123153
2.755174875089222	0.40804507946793317	0.5919549205320669
2.769450392576731	0.3907838340085674	0.6092161659914326
2.78372591006424	0.4080885573314566	0.5919114426685435
2.798001427551749	0.37971833919833387	0.6202816608016661
2.8122769450392577	0.36676677804998753	0.6332332219500125
2.826552462526767	0.34110549488289327	0.6588945051171067
2.840827980014276	0.31915610414936013	0.6808438958506399
2.855103497501785	0.2978098836018644	0.7021901163981357
2.8693790149892937	0.27538919317423605	0.724610806825764
2.8836545324768026	0.27968741657267127	0.7203125834273287
2.8979300499643115	0.28194360008730507	0.718056399912695
2.9122055674518204	0.3189729776200724	0.6810270223799276
2.9264810849393292	0.34471764103260405	0.655282358967396
2.940756602426838	0.36708071571977263	0.6329192842802274
2.955032119914347	0.3749156208327939	0.625084379167206
2.9693076374018563	0.34293547987907225	0.6570645201209278
2.983583154889365	0.3586003790325577	0.6413996209674423
2.997858672376874	0.3368462546566221	0.6631537453433779
3.012134189864383	0.3293511849294184	0.6706488150705816
3.026409707351892	0.35388744578869813	0.6461125542113019
3.0406852248394007	0.35932182518966094	0.6406781748103391
3.0549607423269096	0.39862391465793906	0.6013760853420609
3.0692362598144185	0.4085928623917716	0.5914071376082284
3.0835117773019274	0.3822439180311232	0.6177560819688768
3.0977872947894363	0.3221464496913195	0.6778535503086804
3.112062812276945	0.2838265724800451	0.7161734275199549
3.1263383297644545	0.27091955281509333	0.7290804471849066
3.1406138472519634	0.20442848202227817	0.7955715179777219
3.1548893647394722	0.25315633983639707	0.7468436601636029
3.169164882226981	0.24082260321842727	0.7591773967815727
3.18344039971449	0.2249207461396772	0.7750792538603228
3.197715917201999	0.19454376782786148	0.8054562321721386
3.2119914346895078	0.23182766891972875	0.7681723310802713
3.2262669521770166	0.1741394900867349	0.8258605099132651
3.2405424696645255	0.09950902050712818	0.9004909794928718
3.2548179871520344	0.08917648941923041	0.9108235105807696
3.2690935046395433	0.04872187456579414	0.9512781254342059
3.2833690221270526	0.10337816235592456	0.8966218376440754
3.2976445396145615	0.10704651261363485	0.8929534873863652
3.3119200571020704	0.13890527068441672	0.8610947293155833
3.3261955745895793	0.14873656443182007	0.85126343556818
3.340471092077088	0.17199642714768942	0.8280035728523105
3.354746609564597	0.1843117504723057	0.8156882495276943
3.369022127052106	0.1677552772620541	0.8322447227379459
3.383297644539615	0.17485406816498814	0.8251459318350118
3.3975731620271237	0.0988054787476198	0.9011945212523802
3.4118486795146326	0.16019812144289597	0.839801878557104
3.4261241970021414	0.19294675774585715	0.8070532422541429
3.4403997144896508	0.1622488780023306	0.8377511219976694
3.4546752319771596	0.31518785608598315	0.6848121439140169
3.4689507494646685	0.29762689298270384	0.7023731070172962
3.4832262669521774	0.31558533182103216	0.6844146681789678
3.4975017844396863	0.3235008218013282	0.6764991781986718
3.511777301927195	0.25690957039913326	0.7430904296008667
3.526052819414704	0.20643094056737085	0.7935690594326291
3.540328336902213	0.33245574199966677	0.6675442580003332
3.554603854389722	0.3948761921526486	0.6051238078473514
3.5688793718772307	0.3683779047495023	0.6316220952504976
3.58315488936474	0.3619397222216225	0.6380602777783775
3.597430406852249	0.31054467870667535	0.6894553212933247
3.611705924339758	0.2608087186443278	0.7391912813556722
3.6259814418272667	0.3211587958445969	0.678841204155403
3.6402569593147756	0.16276210226623233	0.8372378977337677
3.6545324768022844	0.4059649252921512	0.5940350747078488
3.6688079942897933	0.25045789915839267	0.7495421008416073
3.683083511777302	0.2849122669153283	0.7150877330846717
3.697359029264811	0.44806745790501756	0.5519325420949824
3.71163454675232	0.4975695276809505	0.5024304723190496
3.725910064239829	0.4136359869291771	0.586364013070823
3.740185581727338	0.3277801187323249	0.6722198812676752
3.754461099214847	0.31712967245061396	0.682870327549386
3.768736616702356	0.14637244195552063	0.8536275580444794
3.783012134189865	0.11129876512308731	0.8887012348769127
3.7972876516773737	0.41920240602308584	0.5807975939769141
3.8115631691648826	1.528312166252638	-0.528312166252638
3.8258386866523915	0.3162757893840274	0.6837242106159727
3.8401142041399003	0.49743183966057203	0.502568160339428
3.8543897216274092	0.4376226160830852	0.5623773839169148
3.868665239114918	0.2195584928523233	0.7804415071476767
3.8829407566024274	0.19092749770273	0.80907250229727
3.8972162740899363	0.10770854389792535	0.8922914561020746
3.911491791577445	0.2428768003704947	0.7571231996295054
3.925767309064954	0.2972087983321079	0.7027912016678921
3.940042826552463	0.28110692129805975	0.7188930787019403
3.954318344039972	0.707282371412474	0.29271762858752604
3.9685938615274807	0.2912633641677826	0.7087366358322174
3.9828693790149896	2.903932228547649	-1.903932228547649
3.9971448965024985	0.07795682594431667	0.9220431740556834
4.011420413990008	0.12688572139095283	0.8731142786090471
4.025695931477516	0.14584695125527639	0.8541530487447236
4.039971448965026	0.11095728337561866	0.8890427166243813
4.054246966452534	0.16832901820133575	0.8316709817986643
4.068522483940043	0.18371475981665464	0.8162852401833454
4.082798001427552	0.4480183245815712	0.5519816754184288
4.097073518915061	0.46879068597286444	0.5312093140271356
4.11134903640257	0.4922156917284355	0.5077843082715645
4.125624553890079	0.10784548903957779	0.8921545109604222
4.139900071377588	0.21963492085641376	0.7803650791435862
4.154175588865097	0.08086788974801365	0.9191321102519864
4.168451106352606	1.2568373435097757	-0.2568373435097757
4.182726623840114	0.422029645948854	0.577970354051146
4.197002141327624	0.6933136630919212	0.3066863369080788
4.211277658815132	0.33980087973398737	0.6601991202660127
4.2255531763026415	0.40264862782159744	0.5973513721784025
4.23982869379015	0.23562566175854915	0.7643743382414508
4.254104211277659	0.16841685095739292	0.8315831490426071
4.268379728765169	0.2847372531271101	0.7152627468728898
4.282655246252677	0.16632251643266216	0.8336774835673378
4.296930763740186	0.4823376286984015	0.5176623713015984
4.311206281227695	0.6477332724376178	0.3522667275623822
4.325481798715204	0.3151185472946972	0.6848814527053029
4.3397573162027125	0.13774136156602096	0.862258638433979
4.354032833690222	0.19747022670107395	0.802529773298926
4.36830835117773	0.3265437586664315	0.6734562413335685
4.38258386866524	0.19826600679906836	0.8017339932009316
4.396859386152748	0.6044223371938905	0.3955776628061095
4.411134903640257	0.29598707831133686	0.7040129216886631
4.425410421127767	0.4007504083078553	0.5992495916921448
4.439685938615275	0.4377153243438741	0.5622846756561259
4.4539614561027845	0.2575308495341399	0.74246915046586
4.468236973590293	0.511881414278339	0.488118585721661
4.482512491077802	0.3094246291783387	0.6905753708216613
4.496788008565311	0.2509812910537928	0.7490187089462073
4.51106352605282	1.645307505412814	-0.6453075054128139
4.5253390435403285	0.13027909329670984	0.8697209067032902
4.539614561027838	0.3341099553886493	0.6658900446113507
4.553890078515346	0.6230478409398025	0.3769521590601975
4.5681655960028555	2.0568297444880828	-1.0568297444880828
4.582441113490365	0.48372135712410996	0.5162786428758901
4.596716630977873	0.6998159654537395	0.3001840345462605
4.610992148465383	0.48439154443917337	0.5156084555608267
4.625267665952891	0.10101755608909588	0.8989824439109041
4.6395431834404	0.2875007562503199	0.7124992437496801
4.653818700927909	0.6934105235261129	0.3065894764738871
4.668094218415418	0.9677886932538597	0.032211306746140256
4.682369735902927	1.5206901226112268	-0.5206901226112268
4.696645253390436	0.5010879373451294	0.49891206265487065
4.710920770877944	1.4041348734867658	-0.4041348734867658
4.725196288365454	1.1560626437812775	-0.15606264378127754
4.739471805852963	1.4952627592498295	-0.49526275924982954
4.7537473233404715	0.5218527724594947	0.4781472275405053
4.768022840827981	0.2775562161929285	0.7224437838070715
4.782298358315489	0.3914961828656362	0.6085038171343637
4.7965738758029985	0.4608635041652276	0.5391364958347724
4.810849393290507	0.7555774313313676	0.24442256866863243
4.825124910778016	1.880910834736197	-0.8809108347361969
4.839400428265525	1.982521487324691	-0.982521487324691
4.853675945753034	2.3858682643936056	-1.3858682643936056
4.8679514632405425	2.881347866823413	-1.881347866823413
4.882226980728052	0.314686625703933	0.685313374296067
4.896502498215561	0.5027712533586962	0.4972287466413038
4.91077801570307	0.6811742029936847	0.3188257970063153
4.925053533190579	0.8942631391938286	0.1057368608061714
4.939329050678087	1.3423589982275874	-0.3423589982275874
4.953604568165597	2.2322023864096403	-1.2322023864096403
4.967880085653105	25.64894242663782	-24.64894242663782
4.9821556031406145	4.842563538264472	-3.8425635382644723
4.996431120628123	1.4952818154787106	-0.49528181547871064
5.010706638115632	0.38384385396388465	0.6161561460361153
5.024982155603141	0.7723640860226352	0.22763591397736482
5.03925767309065	1.0137768148186093	-0.013776814818609262
5.053533190578159	0.8945185937520825	0.10548140624791746
5.067808708065668	0.566971439815922	0.433028560184078
5.082084225553177	0.6803998628121926	0.31960013718780744
5.0963597430406855	1.8276758546709941	-0.8276758546709941
5.110635260528195	1.0120700738796142	-0.01207007387961423
5.124910778015703	1.437207593683566	-0.437207593683566
5.139186295503213	1.1392029869151648	-0.13920298691516475
5.153461812990721	0.1653297504081257	0.8346702495918743
5.16773733047823	0.5073134525049241	0.4926865474950759
5.18201284796574	0.26553961670506343	0.7344603832949366
5.196288365453248	0.5414224844725589	0.4585775155274411
5.2105638829407575	0.8407468502137204	0.15925314978627958
5.224839400428266	5.744310127114014	-4.744310127114014
5.239114917915775	0.8013022015277158	0.1986977984722842
5.253390435403284	0.17288743271482118	0.8271125672851788
5.267665952890793	0.6740120570380143	0.32598794296198574
5.281941470378301	1.118427455320871	-0.11842745532087107
5.296216987865811	0.29300752226739346	0.7069924777326065
5.310492505353319	0.19704090504652264	0.8029590949534774
5.3247680228408285	1.2521251472572528	-0.25212514725725277
5.339043540328338	0.2558460676323654	0.7441539323676346
5.353319057815846	4.445223563642198	-3.445223563642198
5.367594575303356	2.6194097936109144	-1.6194097936109144
5.381870092790864	0.6847369811518441	0.3152630188481559
5.396145610278373	0.09503749248333014	0.9049625075166698
5.410421127765882	0.3042618836304009	0.695738116369599
5.424696645253391	0.41536461764004096	0.584635382359959
5.4389721627409	1.5380979781537176	-0.5380979781537176
5.453247680228409	0.7985402041376084	0.2014597958623916
5.467523197715917	1.1384207674455185	-0.13842076744551846
5.481798715203427	2.410720618049734	-1.410720618049734
5.496074232690936	0.5916165006499653	0.4083834993500347
5.510349750178444	0.5149923160694592	0.48500768393054083
5.524625267665954	1.8797160367670989	-0.8797160367670989
5.538900785153462	0.8372199246153554	0.16278007538464456
5.5531763026409715	1.6055081652300627	-0.6055081652300627
5.56745182012848	1.2815866073124622	-0.2815866073124622
5.581727337615989	2.8131516669403607	-1.8131516669403607
5.596002855103498	0.9368301655286168	0.06316983447138325
5.610278372591007	0.7406787486807165	0.2593212513192835
5.6245538900785155	0.49638382098627865	0.5036161790137214
5.638829407566025	0.28216556967021283	0.7178344303297872
5.653104925053534	3.17972757572333	-2.17972757572333
5.667380442541043	0.9617814721755545	0.03821852782444546
5.681655960028552	0.7996827863146866	0.2003172136853134
5.69593147751606	1.7439116506408563	-0.7439116506408563
5.71020699500357	1.1904739107917006	-0.19047391079170062
5.724482512491078	0.7832244865466162	0.21677551345338375
5.738758029978587	0.7802454306522867	0.2197545693477133
5.753033547466096	1.0089899461549034	-0.00898994615490345
5.767309064953605	1.076109012770015	-0.07610901277001503
5.781584582441114	0.16086126707834814	0.8391387329216519
5.795860099928623	0.5794157660678441	0.42058423393215594
5.810135617416132	0.13442268517361805	0.8655773148263819
5.824411134903641	1.0223949121985731	-0.022394912198573147
5.83868665239115	1.1146972025002437	-0.11469720250024373
5.8529621698786585	0.5950463877913124	0.40495361220868764
5.867237687366168	1.441288371340514	-0.441288371340514
5.881513204853676	0.5714935994868197	0.42850640051318034
5.895788722341186	34.039180133943695	-33.039180133943695
5.910064239828694	0.6716589596472742	0.3283410403527258
5.924339757316203	8.01227724961381	-7.01227724961381
5.938615274803713	0.7996926388352465	0.20030736116475345
5.952890792291221	1.07197669215569	-0.07197669215568991
5.96716630977873	1.7049534616983062	-0.7049534616983062
5.981441827266239	0.8649794152849256	0.1350205847150744
5.995717344753748	2.2290948982945604	-1.2290948982945604
6.009992862241257	3.998154774565929	-2.998154774565929
6.024268379728766	4.588969082121953	-3.5889690821219533
6.038543897216274	0.5514187321923202	0.4485812678076798
6.052819414703784	0.809247092477358	0.19075290752264196
6.067094932191292	1.468769197387141	-0.46876919738714107
6.0813704496788015	11.337956302137837	-10.337956302137837
6.095645967166311	44.78789378683482	-43.78789378683482
6.109921484653819	1.4663319010377083	-0.4663319010377083
6.124197002141329	2.8952205400134057	-1.8952205400134057
6.138472519628837	5.486690023810801	-4.486690023810801
6.152748037116346	1.2875008733774393	-0.28750087337743935
6.167023554603855	1.4007397943858504	-0.4007397943858504
6.181299072091364	3.0021455591187776	-2.0021455591187776
6.1955745895788725	0.8580618576979085	0.14193814230209145
6.209850107066382	3.0859978560849544	-2.0859978560849544
6.22412562455389	1.9114612597764011	-0.9114612597764011
6.2384011420414	0.9546259039620685	0.04537409603793152
6.252676659528909	1.202593329955121	-0.20259332995512103
6.266952177016417	0.7984998315197753	0.20150016848022467
6.281227694503927	1.0826600658759502	-0.0826600658759502
6.295503211991435	0.8257392227314612	0.17426077726853884
6.3097787294789445	1.2693368117371597	-0.26933681173715973
6.324054246966453	0.7577164336335707	0.24228356636642934
6.338329764453962	1.0339455606595407	-0.033945560659540686
6.352605281941471	0.5765670705593254	0.42343292944067457
6.36688079942898	0.9825009617203947	0.017499038279605306
6.381156316916488	1.9156692832585693	-0.9156692832585693
6.395431834403998	0.3889772194495132	0.6110227805504869
6.409707351891507	0.6930580367700296	0.30694196322997036
6.4239828693790155	0.32179949958330345	0.6782005004166966
6.438258386866525	1.018744454076959	-0.018744454076959016
6.452533904354033	0.6329469292539425	0.36705307074605753
6.466809421841543	0.5598959566410344	0.4401040433589656
6.481084939329051	2.2939396494913384	-1.2939396494913384
6.49536045681656	0.562014051729692	0.437985948270308
6.509635974304069	0.5330201417443328	0.46697985825566724
6.523911491791578	1.6643058476810886	-0.6643058476810886
6.538187009279087	2.087072775220863	-1.087072775220863
6.552462526766596	0.6347317242997653	0.3652682757002347
6.566738044254105	0.36432202066820035	0.6356779793317997
6.581013561741614	2.4522556446249326	-1.4522556446249326
6.595289079229123	0.8109426145500971	0.18905738544990291
6.609564596716631	1.076828421646189	-0.07682842164618897
6.623840114204141	2.168217939794651	-1.1682179397946508
6.638115631691649	0.9094377348277253	0.09056226517227473
6.6523911491791585	0.6902094307717103	0.30979056922828974
6.666666666666667	0.7285836299643064	0.27141637003569363
6.680942184154176	6.2039892661966904	-5.2039892661966904
6.695217701641685	3.2606863445594407	-2.2606863445594407
6.709493219129194	0.6608046850453194	0.3391953149546806
6.723768736616703	2.517989202052241	-1.5179892020522412
6.738044254104212	0.47304828540836974	0.5269517145916303
6.752319771591721	1.0449771953969256	-0.04497719539692557
6.76659528907923	1.3498724163849896	-0.34987241638498956
6.780870806566739	0.45816088114688125	0.5418391188531188
6.795146324054247	0.6778642157022987	0.3221357842977013
6.809421841541757	0.46892306136979167	0.5310769386302083
6.823697359029265	1.6729661203823363	-0.6729661203823363
6.837972876516774	2.741780425167572	-1.7417804251675721
6.852248394004283	0.7936328629743163	0.20636713702568366
6.866523911491792	1.0471477667392954	-0.04714776673929544
6.8807994289793015	0.9083461786549148	0.09165382134508515
6.89507494646681	0.9819627788337462	0.018037221166253836
6.909350463954319	5.470659464116959	-4.470659464116959
6.923625981441828	1.921059034420164	-0.9210590344201639
6.937901498929337	1.5937268164300304	-0.5937268164300304
6.9521770164168455	1.9900398239285297	-0.9900398239285297
6.966452533904355	0.30543202777199735	0.6945679722280027
6.980728051391863	1.0961143098091413	-0.09611430980914126
6.995003568879373	1.1601850820806208	-0.16018508208062077
7.009279086366882	0.32715284367226954	0.6728471563277305
7.02355460385439	3.058742343459283	-2.058742343459283
7.0378301213419	1.330767625483306	-0.33076762548330607
7.052105638829408	0.9145027257054492	0.08549727429455078
7.066381156316917	3.648890570354887	-2.648890570354887
7.080656673804426	0.9991266493363962	0.0008733506636038335
7.094932191291935	0.9825096463557607	0.017490353644239343
7.109207708779444	1.0066788145119232	-0.006678814511923203
7.123483226266953	1.7619983205966934	-0.7619983205966934
7.137758743754461	0.9437639675963477	0.05623603240365227
7.152034261241971	0.9854016216243751	0.014598378375624943
7.16630977872948	0.9645484445919611	0.035451555408038904
7.1805852962169885	0.9849789628286404	0.015021037171359608
7.194860813704498	1.4319358911721756	-0.43193589117217557
7.209136331192006	0.3769495986611446	0.6230504013388554
7.223411848679516	2.4628446936422854	-1.4628446936422854
7.237687366167024	1.050538904161533	-0.05053890416153295
7.251962883654533	0.15890168951501105	0.841098310484989
7.266238401142042	0.3580773150800531	0.6419226849199469
7.280513918629551	1.9957944006747848	-0.9957944006747848
7.2947894361170595	1.764640354363709	-0.764640354363709
7.309064953604569	1.3332591237611686	-0.3332591237611686
7.323340471092078	0.6913622420551732	0.30863775794482684
7.337615988579587	1.4440648495125978	-0.44406484951259784
7.351891506067096	0.21567814520064313	0.7843218547993569
7.366167023554604	0.1731550414858979	0.8268449585141021
7.380442541042114	1.2855855888175176	-0.2855855888175176
7.394718058529622	0.3067421282270277	0.6932578717729723
7.4089935760171315	1.4055097082918147	-0.40550970829181465
7.42326909350464	0.8927736036641203	0.10722639633587971
7.437544610992149	5.600250359929421	-4.600250359929421
7.451820128479658	0.7561632230750951	0.2438367769249049
7.466095645967167	0.3048226476697448	0.6951773523302551
7.480371163454676	1.0655461681499039	-0.06554616814990388
7.494646680942185	1.0022676564787558	-0.0022676564787558195
7.508922198429694	0.3873007756697097	0.6126992243302902
7.5231977159172025	0.22007338983460287	0.7799266101653971
7.537473233404712	1.031062788558035	-0.031062788558035015
7.55174875089222	16.730993439198368	-15.730993439198368
7.56602426837973	3.4660554550238682	-2.4660554550238682
7.580299785867238	4.677784905686043	-3.6777849056860434
7.594575303354747	0.14230207649019375	0.8576979235098062
7.608850820842256	0.3044794419365192	0.6955205580634808
7.623126338329765	1.7027466868940373	-0.7027466868940373
7.6374018558172745	1.9233859129866424	-0.9233859129866424
7.651677373304783	0.6397332225990628	0.36026677740093715
7.665952890792292	0.2108931573298122	0.7891068426701878
7.680228408279801	1.9763453051615374	-0.9763453051615374
7.69450392576731	0.48229178161539693	0.5177082183846031
7.7087794432548185	0.5961846003877346	0.4038153996122654
7.723054960742328	0.7443428158898615	0.2556571841101385
7.737330478229836	0.4318049316975976	0.5681950683024024
7.7516059957173455	1.1141456528320903	-0.11414565283209033
7.765881513204855	0.8702345878213837	0.12976541217861626
7.780157030692363	1.7859874242344818	-0.7859874242344818
7.794432548179873	0.9256239540615933	0.07437604593840674
7.808708065667381	1.0455869004961649	-0.04558690049616487
7.82298358315489	1.247814569870013	-0.24781456987001294
7.837259100642399	2.149276805920481	-1.149276805920481
7.851534618129908	0.5833748041588465	0.41662519584115354
7.865810135617417	0.6911387703882662	0.3088612296117338
7.880085653104926	4.512306709665538	-3.5123067096655376
7.894361170592434	0.9439671313817407	0.05603286861825929
7.908636688079944	0.8600936233099281	0.1399063766900719
7.922912205567453	2.1603662170475064	-1.1603662170475064
7.9371877230549615	1.6490663283346494	-0.6490663283346494
7.951463240542471	1.0081712060331436	-0.008171206033143585
7.965738758029979	0.42770638376242354	0.5722936162375765
7.9800142755174885	1.4892775216523235	-0.4892775216523235
7.994289793004997	0.4220542656211072	0.5779457343788927
8.008565310492505	1.3722000937081897	-0.37220009370818974
8.022840827980016	1.617599222815164	-0.6175992228151641
8.037116345467524	1.527079963167735	-0.527079963167735
8.051391862955033	12.396031950662485	-11.396031950662485
8.065667380442541	1.1910709053065565	-0.19107090530655646
8.079942897930051	0.7859972418691108	0.2140027581308892
8.09421841541756	1.1987451577063533	-0.19874515770635326
8.108493932905068	0.3337822234565586	0.6662177765434414
8.122769450392578	1.7681355660065783	-0.7681355660065783
8.137044967880087	3.1990604912603	-2.1990604912603
8.151320485367595	2.0678137573348137	-1.0678137573348137
8.165596002855104	3.1581976588500016	-2.1581976588500016
8.179871520342614	3.1539531397421787	-2.1539531397421787
8.194147037830122	1.0481444196737364	-0.048144419673736394
8.20842255531763	0.6725057129448239	0.32749428705517614
8.22269807280514	1.5722895148020881	-0.5722895148020881
8.23697359029265	1.3548797176123313	-0.3548797176123313
8.251249107780158	0.5685762778944565	0.4314237221055435
8.265524625267666	0.838007944120494	0.16199205587950605
8.279800142755176	0.3966060457763327	0.6033939542236673
8.294075660242685	0.8789381045009838	0.12106189549901625
8.308351177730193	0.23585687343942163	0.7641431265605784
8.322626695217702	0.6870526626514524	0.3129473373485476
8.336902212705212	0.5093580169968316	0.4906419830031684
8.35117773019272	0.5207402585172862	0.4792597414827138
8.365453247680229	0.8050300854053083	0.1949699145946917
8.379728765167739	2.7352480343114824	-1.7352480343114824
8.394004282655247	0.6647962873301091	0.3352037126698909
8.408279800142756	1.2911827336882302	-0.2911827336882302
8.422555317630264	0.44983239268707625	0.5501676073129238
8.436830835117775	1.0064973882238248	-0.00649738822382484
8.451106352605283	0.4076744354238031	0.5923255645761969
8.465381870092791	0.12954859528992227	0.8704514047100778
8.4796573875803	1.7755383416535635	-0.7755383416535635
8.49393290506781	1.257501663305294	-0.257501663305294
8.508208422555319	0.5372953211107929	0.4627046788892071
8.522483940042827	0.7345304105146155	0.26546958948538446
8.536759457530337	1.7749148111355149	-0.7749148111355149
8.551034975017846	1.917786759104568	-0.9177867591045681
8.565310492505354	0.2893149255208135	0.7106850744791865
8.579586009992862	0.7318820625159896	0.26811793748401036
8.593861527480373	1.6211504426248695	-0.6211504426248695
8.608137044967881	13.256566032642253	-12.256566032642253
8.62241256245539	0.3804259912986018	0.6195740087013982
8.636688079942898	1.2237869832938795	-0.22378698329387947
8.650963597430408	0.8039230224784113	0.1960769775215887
8.665239114917917	0.6653062238048713	0.33469377619512874
8.679514632405425	1.2107555171327578	-0.21075551713275775
8.693790149892935	0.5651699384301319	0.43483006156986814
8.708065667380444	1.8969172624730197	-0.8969172624730197
8.722341184867952	0.6008918080544562	0.3991081919455438
8.73661670235546	0.44742693661380983	0.5525730633861902
8.75089221984297	0.8137924210966433	0.1862075789033567
8.76516773733048	2.5702230261271017	-1.5702230261271017
8.779443254817988	0.5057685093095338	0.49423149069046624
8.793718772305496	1.411138900781261	-0.4111389007812609
8.807994289793006	1.3920702594240217	-0.39207025942402174
8.822269807280515	0.8051102777852719	0.1948897222147281
8.836545324768023	0.7647319014393072	0.23526809856069275
8.850820842255533	1.6921704185130673	-0.6921704185130673
8.865096359743042	2.5500821514644314	-1.5500821514644314
8.87937187723055	2.1117023295017288	-1.1117023295017288
8.893647394718059	0.8581991055729269	0.1418008944270731
8.907922912205569	0.7758834368676367	0.22411656313236328
8.922198429693077	1.2449036021865727	-0.2449036021865727
8.936473947180586	1.0896910972826415	-0.08969109728264146
8.950749464668094	0.8831436856964101	0.11685631430358989
8.965024982155605	1.273556667272329	-0.2735566672723291
8.979300499643113	2.960085662705161	-1.9600856627051608
8.993576017130621	1.181564544690447	-0.18156454469044703
9.007851534618132	0.4609498417840406	0.5390501582159595
9.02212705210564	0.33164385635629035	0.6683561436437097
9.036402569593148	4.293907886947919	-3.2939078869479186
9.050678087080657	0.48632106883269216	0.5136789311673078
9.064953604568167	0.3915138290505194	0.6084861709494807
9.079229122055676	1.5663843714451406	-0.5663843714451406
9.093504639543184	1.11759455005934	-0.11759455005934005
9.107780157030692	0.8018965599326623	0.1981034400673377
9.122055674518203	2.4770866463778543	-1.4770866463778543
9.136331192005711	2.0329386691843094	-1.0329386691843094
9.15060670949322	0.6271362320959486	0.3728637679040514
9.16488222698073	1.5160629121716258	-0.5160629121716258
9.179157744468238	0.5284131993265523	0.4715868006734477
9.193433261955747	0.46650124458028563	0.5334987554197144
9.207708779443255	0.977546529571399	0.02245347042860102
9.221984296930765	2.594302721746403	-1.594302721746403
9.236259814418274	0.5684202045777074	0.43157979542229263
9.250535331905782	0.5853073001070298	0.4146926998929702
9.26481084939329	1.361883770890838	-0.361883770890838
9.2790863668808	0.21257613611797554	0.7874238638820245
9.29336188436831	0.5013212892322565	0.4986787107677435
9.307637401855818	0.44099859738033587	0.5590014026196641
9.321912919343328	0.6171125047260472	0.3828874952739528
9.336188436830836	1.3823012950000415	-0.3823012950000415
9.350463954318345	2.462953418968943	-1.4629534189689428
9.364739471805853	1.0439265820729755	-0.043926582072975506
9.379014989293363	2.0943278045613547	-1.0943278045613547
9.393290506780872	1.08821180861868	-0.08821180861868005
9.40756602426838	0.6776259104888043	0.3223740895111957
9.421841541755889	6.743551866214468	-5.743551866214468
9.436117059243399	1.4730408693253316	-0.4730408693253316
9.450392576730907	1.5153767116353731	-0.5153767116353731
9.464668094218416	1.1495324806991774	-0.14953248069917735
9.478943611705926	0.5409529911968988	0.45904700880310123
9.493219129193434	1.15159913300296	-0.15159913300296002
9.507494646680943	1.218420456077915	-0.21842045607791505
9.521770164168451	1.098031784027196	-0.09803178402719603
9.536045681655962	1.4671093423200763	-0.4671093423200763
9.55032119914347	0.2851691810475103	0.7148308189524897
9.564596716630978	1.7909655701239224	-0.7909655701239224
9.578872234118487	0.3151014485000128	0.6848985514999872
9.593147751605997	3.542174548054344	-2.542174548054344
9.607423269093506	1.4973597733611625	-0.49735977336116255
9.621698786581014	1.0150981851968157	-0.015098185196815717
9.635974304068524	0.27346229227113616	0.7265377077288638
9.650249821556033	0.726186687230296	0.273813312769704
9.664525339043541	1.4303680123461757	-0.4303680123461757
9.67880085653105	15.674765705310437	-14.674765705310437
9.69307637401856	0.5747027121067759	0.4252972878932241
9.707351891506068	3.0092185140283796	-2.0092185140283796
9.721627408993577	1.1687851555088145	-0.16878515550881446
9.735902926481085	0.897796337047731	0.10220366295226901
9.750178443968595	1.171055088314201	-0.17105508831420102
9.764453961456104	1.0271318386951547	-0.027131838695154675
9.778729478943612	0.9451957761507219	0.05480422384927808
9.793004996431122	1.5933066643068665	-0.5933066643068665
9.80728051391863	0.9898628832778098	0.010137116722190198
9.82155603140614	0.20060701472897607	0.799392985271024
9.835831548893648	1.4186037636760995	-0.4186037636760995
9.850107066381158	2.861792998720825	-1.861792998720825
9.864382583868666	0.5376089154978906	0.4623910845021094
9.878658101356175	0.5392974558319171	0.4607025441680829
9.892933618843683	0.7536352120942172	0.24636478790578276
9.907209136331193	0.4752676468777074	0.5247323531222926
9.921484653818702	1.5589180074042106	-0.5589180074042106
9.93576017130621	1.3144486192379035	-0.31444861923790346
9.95003568879372	2.653739106623346	-1.653739106623346
9.964311206281229	2.3920728183144138	-1.3920728183144138
9.978586723768737	2.560979439933793	-1.560979439933793
9.992862241256246	1.2924792764759516	-0.2924792764759516
