# Supplementary material for: Terahertz Spectroscopic Analysis of Lactose in Infant Formula: Implications for Detection and Quantification
Source: Molecules. 2022 Aug 8;27(15):5040. doi: 10.3390/molecules27155040 (PMC9370465; doi:10.3390/molecules27155040)
Supplement: Supplementary file 1 [file molecules-27-05040-s001.zip › data/set1_N2_2/frequency_domain/L020.csv]

0.0	0.7672559623352746	0.2327440376647254
0.014275517487508924	0.709495690794087	0.29050430920591297
0.028551034975017847	1.086713264037983	-0.08671326403798307
0.04282655246252677	0.7646486837020814	0.2353513162979186
0.057102069950035694	1.2557952942214476	-0.25579529422144764
0.07137758743754462	1.2960154110814992	-0.2960154110814992
0.08565310492505354	2.358883545471401	-1.358883545471401
0.09992862241256247	0.547331581355387	0.45266841864461305
0.11420413990007139	0.7252175889764485	0.2747824110235515
0.12847965738758033	0.933700893632916	0.06629910636708403
0.14275517487508924	1.345924536994534	-0.34592453699453407
0.15703069236259815	1.4045142402178155	-0.40451424021781546
0.17130620985010708	0.9618693826936966	0.038130617306303405
0.18558172733761602	0.8154718663203385	0.18452813367966148
0.19985724482512493	0.9250643904718417	0.07493560952815825
0.21413276231263384	1.0237017062715172	-0.023701706271517242
0.22840827980014278	1.1132821425188226	-0.11328214251882263
0.24268379728765171	1.0694526350783344	-0.06945263507833443
0.25695931477516065	0.9729744918885044	0.027025508111495622
0.27123483226266953	1.0005719686666947	-0.0005719686666947332
0.28551034975017847	1.0323825777750744	-0.03238257777507436
0.2997858672376874	1.0100445015888457	-0.010044501588845733
0.3140613847251963	0.9373465525857672	0.06265344741423284
0.32833690221270523	0.9080681422659381	0.09193185773406187
0.34261241970021417	0.9386721565703576	0.06132784342964237
0.3568879371877231	0.979662752766708	0.020337247233292
0.37116345467523204	1.0030147799873963	-0.003014779987396299
0.3854389721627409	0.9863938203422067	0.013606179657793316
0.39971448965024986	0.9527509429967462	0.04724905700325377
0.4139900071377588	0.9193300739083141	0.08066992609168588
0.4282655246252677	0.9005893951887155	0.0994106048112845
0.4425410421127766	0.9034503544805976	0.09654964551940237
0.45681655960028555	0.9136054861786932	0.0863945138213068
0.4710920770877945	0.928222152242906	0.07177784775709395
0.48536759457530343	0.9348896699109858	0.06511033008901423
0.4996431120628123	0.9125777032760789	0.0874222967239211
0.5139186295503213	0.8308952185764412	0.16910478142355878
0.5281941470378302	0.634774616932375	0.365225383067625
0.5424696645253391	0.7643411149711049	0.2356588850288951
0.5567451820128481	0.860346262720653	0.13965373727934705
0.5710206995003569	0.8794304031995066	0.1205695968004934
0.5852962169878658	0.9036954092966867	0.09630459070331332
0.5995717344753748	0.9319936744132951	0.06800632558670494
0.6138472519628837	0.9542368123476282	0.04576318765237175
0.6281227694503926	0.9608968601243664	0.03910313987563363
0.6423982869379016	0.94995912196075	0.05004087803924995
0.6566738044254105	0.9301430590464053	0.06985694095359474
0.6709493219129194	0.910171910489735	0.089828089510265
0.6852248394004283	0.8991162450615084	0.10088375493849155
0.6995003568879372	0.9017720204417263	0.09822797955827367
0.7137758743754462	0.9149715205559006	0.08502847944409941
0.7280513918629551	0.9340458805294272	0.06595411947057284
0.7423269093504641	0.947627285038015	0.052372714961985034
0.756602426837973	0.9447052634306349	0.05529473656936512
0.7708779443254818	0.928669747565962	0.07133025243403801
0.7851534618129908	0.9057810769970206	0.0942189230029794
0.7994289793004997	0.8855161539665185	0.1144838460334815
0.8137044967880086	0.8793911532206682	0.12060884677933181
0.8279800142755176	0.8877553517130887	0.11224464828691127
0.8422555317630265	0.9034933511771108	0.09650664882288917
0.8565310492505354	0.918715201000656	0.08128479899934404
0.8708065667380444	0.9264480316494661	0.0735519683505339
0.8850820842255532	0.9169434342491055	0.08305656575089448
0.8993576017130622	0.8950840461392956	0.1049159538607044
0.9136331192005711	0.8732204555920312	0.1267795444079688
0.92790863668808	0.8572629527517054	0.1427370472482946
0.942184154175589	0.8544807821726014	0.14551921782739863
0.9564596716630979	0.865681873031178	0.13431812696882195
0.9707351891506069	0.8835029166718427	0.11649708332815734
0.9850107066381157	0.8983414381365907	0.10165856186340927
0.9992862241256246	0.902432298985494	0.09756770101450596
1.0135617416131335	0.8879310184182178	0.11206898158178225
1.0278372591006426	0.8630149601193489	0.13698503988065114
1.0421127765881515	0.8415016125282285	0.15849838747177147
1.0563882940756604	0.8301157255882973	0.16988427441170273
1.0706638115631693	0.833460113315875	0.166539886684125
1.0849393290506781	0.8470300563512689	0.15296994364873107
1.099214846538187	0.8635240200264872	0.1364759799735128
1.1134903640256961	0.8715623043517561	0.12843769564824392
1.127765881513205	0.8648613055482087	0.13513869445179127
1.1420413990007139	0.8418667269396388	0.15813327306036118
1.1563169164882228	0.8091440775147161	0.19085592248528394
1.1705924339757316	0.7775859822984379	0.2224140177015621
1.1848679514632408	0.7409124748407534	0.2590875251592466
1.1991434689507496	0.7343027819230991	0.26569721807690094
1.2134189864382585	0.7786141553826476	0.22138584461735245
1.2276945039257674	0.8167174182052901	0.1832825817947099
1.2419700214132763	0.8350219677148115	0.16497803228518848
1.2562455389007852	0.8298315646637977	0.1701684353362023
1.2705210563882943	0.8051654545866875	0.19483454541331247
1.2847965738758031	0.7740675981052721	0.22593240189472785
1.299072091363312	0.7463334679714081	0.2536665320285919
1.313347608850821	0.7208419822252168	0.2791580177747832
1.3276231263383298	0.6909789254985371	0.3090210745014629
1.341898643825839	0.6362333946060722	0.3637666053939278
1.3561741613133478	0.5294618812767706	0.47053811872322937
1.3704496788008567	0.4302402279344327	0.5697597720655674
1.3847251962883655	0.471728435424477	0.5282715645755229
1.3990007137758744	0.6162099886288558	0.3837900113711442
1.4132762312633835	0.709534448194059	0.290465551805941
1.4275517487508924	0.7370571244053307	0.26294287559466933
1.4418272662384013	0.7478424405409714	0.2521575594590286
1.4561027837259102	0.75940250890121	0.24059749109879003
1.470378301213419	0.7757618485683841	0.22423815143161585
1.4846538187009282	0.7954047884272097	0.20459521157279026
1.498929336188437	0.8063389614495929	0.19366103855040706
1.513204853675946	0.8064941310134442	0.19350586898655575
1.5274803711634548	0.7929144065429458	0.20708559345705424
1.5417558886509637	0.7777122158026615	0.22228778419733852
1.5560314061384726	0.7653878772219643	0.23461212277803567
1.5703069236259817	0.7612631654550306	0.2387368345449694
1.5845824411134906	0.7623245067973579	0.23767549320264214
1.5988579586009994	0.767751978528138	0.23224802147186197
1.6131334760885083	0.7792947105713814	0.22070528942861856
1.6274089935760172	0.7831826718926934	0.21681732810730658
1.6416845110635263	0.7765669212084333	0.2234330787915667
1.6559600285510352	0.7635958269497438	0.23640417305025618
1.670235546038544	0.7569191563897826	0.24308084361021742
1.684511063526053	0.7369513780678311	0.26304862193216894
1.6987865810135618	0.7342160906423434	0.2657839093576566
1.7130620985010707	0.7289678697965876	0.27103213020341244
1.7273376159885798	0.7440080885986284	0.25599191140137156
1.7416131334760887	0.7416734936616469	0.2583265063383531
1.7558886509635976	0.7273813227144059	0.2726186772855941
1.7701641684511065	0.7079210100674315	0.29207898993256853
1.7844396859386153	0.6862009970615494	0.31379900293845064
1.7987152034261245	0.6640869146427334	0.3359130853572666
1.8129907209136333	0.6513211555228794	0.3486788444771206
1.8272662384011422	0.6559247127913638	0.3440752872086362
1.841541755888651	0.6767604802488244	0.3232395197511756
1.85581727337616	0.6937531418287471	0.30624685817125286
1.870092790863669	0.7041100100301431	0.29588998996985694
1.884368308351178	0.7019357057346604	0.29806429426533965
1.8986438258386868	0.6952339259001302	0.3047660740998698
1.9129193433261957	0.6851843560982204	0.31481564390177963
1.9271948608137046	0.6801968113476318	0.31980318865236823
1.9414703783012137	0.6733413468212228	0.3266586531787772
1.9557458957887226	0.674751449056913	0.325248550943087
1.9700214132762315	0.6783517731476175	0.3216482268523825
1.9842969307637404	0.6776695307240835	0.32233046927591646
1.9985724482512492	0.6695585637131223	0.3304414362868777
2.012847965738758	0.6621610614728819	0.3378389385271181
2.027123483226267	0.6482107107953196	0.35178928920468044
2.041399000713776	0.6426063432991701	0.3573936567008299
2.055674518201285	0.6354392930155606	0.36456070698443943
2.069950035688794	0.6304352966227583	0.3695647033772417
2.084225553176303	0.6290463623505338	0.3709536376494662
2.098501070663812	0.6260008599883188	0.3739991400116812
2.1127765881513207	0.6255035085812984	0.37449649141870156
2.1270521056388296	0.6175931732907841	0.3824068267092159
2.1413276231263385	0.6106051132133676	0.38939488678663237
2.1556031406138474	0.6029584734187932	0.39704152658120684
2.1698786581013563	0.5939560161588258	0.40604398384117424
2.184154175588865	0.5866200483346419	0.4133799516653581
2.198429693076374	0.5794888411607391	0.42051115883926093
2.2127052105638834	0.5782423656300728	0.4217576343699272
2.2269807280513922	0.5762326296175806	0.4237673703824194
2.241256245538901	0.5703023463330728	0.42969765366692725
2.25553176302641	0.5658169987844276	0.4341830012155724
2.269807280513919	0.5525770031082488	0.44742299689175125
2.2840827980014278	0.546067846778863	0.453932153221137
2.2983583154889367	0.5356322077320294	0.46436779226797065
2.3126338329764455	0.528755520968789	0.471244479031211
2.3269093504639544	0.5313109612317323	0.46868903876826773
2.3411848679514633	0.5147337317770423	0.4852662682229577
2.355460385438972	0.4973760053553483	0.5026239946446517
2.3697359029264815	0.47921890553872654	0.5207810944612734
2.3840114204139904	0.47004402057191236	0.5299559794280877
2.3982869379014993	0.45734782571985877	0.5426521742801412
2.412562455389008	0.4539736788397318	0.5460263211602683
2.426837972876517	0.4466574123721349	0.553342587627865
2.441113490364026	0.44073716306605987	0.5592628369339401
2.455389007851535	0.4111499634116935	0.5888500365883065
2.4696645253390437	0.4053184609560574	0.5946815390439426
2.4839400428265526	0.36410148706233747	0.6358985129376625
2.4982155603140614	0.33171235018314804	0.668287649816852
2.5124910778015703	0.3000213147404339	0.6999786852595661
2.5267665952890797	0.28716082736075244	0.7128391726392476
2.5410421127765885	0.2848184443938581	0.7151815556061418
2.5553176302640974	0.2936738846235406	0.7063261153764594
2.5695931477516063	0.31581878331358104	0.684181216686419
2.583868665239115	0.3295278036187067	0.6704721963812933
2.598144182726624	0.36395349378045216	0.6360465062195478
2.612419700214133	0.37907811668712565	0.6209218833128743
2.626695217701642	0.380387542312709	0.619612457687291
2.6409707351891507	0.33376213925304604	0.6662378607469539
2.6552462526766596	0.4049689004174518	0.5950310995825482
2.669521770164169	0.3972067321518389	0.6027932678481611
2.683797287651678	0.4016844466463091	0.5983155533536909
2.6980728051391867	0.40116115603091757	0.5988388439690824
2.7123483226266956	0.40860665824061587	0.5913933417593842
2.7266238401142044	0.38479657524510635	0.6152034247548936
2.7408993576017133	0.3595131901491593	0.6404868098508407
2.755174875089222	0.3267802359283831	0.6732197640716169
2.769450392576731	0.28314789677911034	0.7168521032208897
2.78372591006424	0.31582139829960876	0.6841786017003912
2.798001427551749	0.2925612545780872	0.7074387454219129
2.8122769450392577	0.29960454820268784	0.7003954517973121
2.826552462526767	0.27800700647363735	0.7219929935263627
2.840827980014276	0.2765559152414045	0.7234440847585955
2.855103497501785	0.25032013690569843	0.7496798630943016
2.8693790149892937	0.2376353196184614	0.7623646803815386
2.8836545324768026	0.23957727668736864	0.7604227233126314
2.8979300499643115	0.20744586790975936	0.7925541320902406
2.9122055674518204	0.24351655326816152	0.7564834467318384
2.9264810849393292	0.268858594918784	0.731141405081216
2.940756602426838	0.30182263811899535	0.6981773618810047
2.955032119914347	0.3117727211507266	0.6882272788492734
2.9693076374018563	0.3616073127631689	0.6383926872368311
2.983583154889365	0.3198801355335333	0.6801198644664668
2.997858672376874	0.3066573245094342	0.6933426754905658
3.012134189864383	0.1861371121301326	0.8138628878698674
3.026409707351892	0.2795490122045134	0.7204509877954866
3.0406852248394007	0.2966831439112358	0.7033168560887642
3.0549607423269096	0.2924185681222432	0.7075814318777568
3.0692362598144185	0.30359876875434344	0.6964012312456566
3.0835117773019274	0.32078352351075484	0.6792164764892452
3.0977872947894363	0.31025605087689867	0.6897439491231013
3.112062812276945	0.2344681399058512	0.7655318600941488
3.1263383297644545	0.20948789678225363	0.7905121032177463
3.1406138472519634	0.18573522940183224	0.8142647705981678
3.1548893647394722	0.17474241091560402	0.825257589084396
3.169164882226981	0.14310694732513043	0.8568930526748696
3.18344039971449	0.1353611469494676	0.8646388530505325
3.197715917201999	0.14969433732140275	0.8503056626785972
3.2119914346895078	0.19491093950607735	0.8050890604939227
3.2262669521770166	0.15789917654039837	0.8421008234596017
3.2405424696645255	0.1437166894078909	0.856283310592109
3.2548179871520344	0.12422605887074244	0.8757739411292575
3.2690935046395433	0.1209626981575363	0.8790373018424638
3.2833690221270526	0.07205706321529214	0.9279429367847079
3.2976445396145615	0.06319119309650714	0.9368088069034929
3.3119200571020704	0.06505401109294741	0.9349459889070526
3.3261955745895793	0.12841394981151139	0.8715860501884887
3.340471092077088	0.10504289963937205	0.8949571003606279
3.354746609564597	0.15213102834352699	0.847868971656473
3.369022127052106	0.20245853365371644	0.7975414663462835
3.383297644539615	0.23743285885566168	0.7625671411443383
3.3975731620271237	0.18532101072896998	0.81467898927103
3.4118486795146326	0.19239024992048379	0.8076097500795162
3.4261241970021414	0.14041285056391253	0.8595871494360875
3.4403997144896508	0.13821294260805372	0.8617870573919463
3.4546752319771596	0.16829491706427893	0.8317050829357211
3.4689507494646685	0.27822900022850877	0.7217709997714912
3.4832262669521774	0.31979033188808864	0.6802096681119114
3.4975017844396863	0.31857997875069793	0.681420021249302
3.511777301927195	0.3992792560850993	0.6007207439149007
3.526052819414704	0.3185208238070772	0.6814791761929229
3.540328336902213	0.2185537281456358	0.7814462718543642
3.554603854389722	0.2396811164040068	0.7603188835959932
3.5688793718772307	0.17147730647504922	0.8285226935249508
3.58315488936474	0.24050859252080106	0.759491407479199
3.597430406852249	0.45999537584450817	0.5400046241554919
3.611705924339758	0.3460083317523611	0.6539916682476389
3.6259814418272667	0.38182628425776044	0.6181737157422396
3.6402569593147756	0.299449757425997	0.700550242574003
3.6545324768022844	0.23074436658759329	0.7692556334124068
3.6688079942897933	0.375968587187875	0.6240314128121249
3.683083511777302	0.21691777926080888	0.7830822207391911
3.697359029264811	0.23765729049985035	0.7623427095001496
3.71163454675232	0.46726909779072995	0.5327309022092701
3.725910064239829	0.38530971830613	0.61469028169387
3.740185581727338	0.26827739742660794	0.7317226025733921
3.754461099214847	0.41543780715187834	0.5845621928481217
3.768736616702356	0.34102868956097626	0.6589713104390238
3.783012134189865	0.13197268327712172	0.8680273167228783
3.7972876516773737	0.13835517725186805	0.8616448227481319
3.8115631691648826	0.8479728646237946	0.15202713537620538
3.8258386866523915	0.24800233634604846	0.7519976636539516
3.8401142041399003	0.27928413428004595	0.720715865719954
3.8543897216274092	0.4016635190262888	0.5983364809737113
3.868665239114918	0.25532216722433465	0.7446778327756653
3.8829407566024274	0.2922627732184022	0.7077372267815978
3.8972162740899363	0.2242243317016824	0.7757756682983176
3.911491791577445	0.12967354027971523	0.8703264597202848
3.925767309064954	0.09175655286836863	0.9082434471316314
3.940042826552463	0.10839900311982302	0.891600996880177
3.954318344039972	0.42363019014019593	0.576369809859804
3.9685938615274807	0.46453971014450185	0.5354602898554981
3.9828693790149896	1.6653416683065043	-0.6653416683065043
3.9971448965024985	0.3100754449753604	0.6899245550246396
4.011420413990008	0.1667422314314468	0.8332577685685532
4.025695931477516	0.26401576544279837	0.7359842345572016
4.039971448965026	0.20266630476868416	0.7973336952313158
4.054246966452534	0.32671385034296924	0.6732861496570308
4.068522483940043	0.04128911829292626	0.9587108817070737
4.082798001427552	0.34479959376788616	0.6552004062321138
4.097073518915061	0.46286082858338995	0.53713917141661
4.11134903640257	0.5213043470244634	0.4786956529755366
4.125624553890079	0.7793153258243265	0.2206846741756735
4.139900071377588	0.2691451163413047	0.7308548836586952
4.154175588865097	0.08517884920017896	0.9148211507998211
4.168451106352606	0.6963441885306145	0.3036558114693855
4.182726623840114	0.14248432229824667	0.8575156777017533
4.197002141327624	0.15033273873100725	0.8496672612689927
4.211277658815132	0.3263940451037122	0.6736059548962878
4.2255531763026415	0.25268770209791813	0.7473122979020819
4.23982869379015	0.42016303882675826	0.5798369611732417
4.254104211277659	0.17632126288438188	0.8236787371156181
4.268379728765169	0.47728256789165435	0.5227174321083456
4.282655246252677	0.15108999096521408	0.8489100090347859
4.296930763740186	0.40143507300453457	0.5985649269954654
4.311206281227695	0.11273964997944659	0.8872603500205534
4.325481798715204	0.20919235092300376	0.7908076490769962
4.3397573162027125	0.2202199872288784	0.7797800127711216
4.354032833690222	0.04321452869459511	0.9567854713054049
4.36830835117773	0.22526321976117664	0.7747367802388234
4.38258386866524	0.324160247436344	0.675839752563656
4.396859386152748	0.23460700673453702	0.765392993265463
4.411134903640257	0.13885487679909106	0.861145123200909
4.425410421127767	0.6427800434483032	0.3572199565516968
4.439685938615275	0.6816956568567802	0.31830434314321976
4.4539614561027845	0.31436077872579704	0.685639221274203
4.468236973590293	0.39830010372414426	0.6016998962758557
4.482512491077802	0.22280277706733956	0.7771972229326605
4.496788008565311	0.3485845866570136	0.6514154133429864
4.51106352605282	3.8801252339205385	-2.8801252339205385
4.5253390435403285	0.5166660557475731	0.48333394425242693
4.539614561027838	0.43939402433381636	0.5606059756661836
4.553890078515346	0.2686521571491294	0.7313478428508706
4.5681655960028555	0.986611969970817	0.013388030029182985
4.582441113490365	0.5606072496044702	0.43939275039552983
4.596716630977873	0.5843929516949397	0.41560704830506034
4.610992148465383	0.7817836747746315	0.2182163252253685
4.625267665952891	0.795575780225209	0.20442421977479097
4.6395431834404	0.7649077508219888	0.2350922491780112
4.653818700927909	0.2576070088014952	0.7423929911985048
4.668094218415418	0.22419543356632268	0.7758045664336773
4.682369735902927	1.0550354060846114	-0.05503540608461144
4.696645253390436	0.5990647379820097	0.40093526201799035
4.710920770877944	0.9050052369782391	0.09499476302176091
4.725196288365454	2.0567428597833017	-1.0567428597833017
4.739471805852963	1.6856051286760168	-0.6856051286760168
4.7537473233404715	0.3220760522310881	0.6779239477689118
4.768022840827981	0.1013575769761923	0.8986424230238077
4.782298358315489	0.43351961381748483	0.5664803861825152
4.7965738758029985	1.5320875831127174	-0.5320875831127174
4.810849393290507	1.4558360885567423	-0.4558360885567423
4.825124910778016	4.070214578215013	-3.0702145782150128
4.839400428265525	0.3148404610228399	0.6851595389771601
4.853675945753034	2.593902076739097	-1.5939020767390968
4.8679514632405425	1.2260828180269159	-0.22608281802691588
4.882226980728052	0.4239765665560792	0.5760234334439208
4.896502498215561	0.6440944743726937	0.35590552562730626
4.91077801570307	1.0180445888591039	-0.01804458885910387
4.925053533190579	1.188476086508191	-0.18847608650819092
4.939329050678087	2.297264697416275	-1.2972646974162751
4.953604568165597	4.698419166173729	-3.6984191661737293
4.967880085653105	20.011292293421583	-19.011292293421583
4.9821556031406145	5.111988699711878	-4.111988699711878
4.996431120628123	3.238627115739121	-2.238627115739121
5.010706638115632	0.5242770575933862	0.47572294240661384
5.024982155603141	0.5576377631615518	0.4423622368384482
5.03925767309065	2.3019960402630395	-1.3019960402630395
5.053533190578159	0.7446351875777543	0.25536481242224573
5.067808708065668	0.6048993501420179	0.3951006498579821
5.082084225553177	1.2459414583543285	-0.24594145835432846
5.0963597430406855	1.8411454072426248	-0.8411454072426248
5.110635260528195	0.9673158085900173	0.03268419140998269
5.124910778015703	2.0988407472011903	-1.0988407472011903
5.139186295503213	0.5413946392215291	0.4586053607784709
5.153461812990721	0.6221198276514126	0.3778801723485874
5.16773733047823	0.4352864671488102	0.5647135328511899
5.18201284796574	0.7218019443606336	0.2781980556393664
5.196288365453248	0.5424872015546152	0.45751279844538484
5.2105638829407575	0.9888240304560119	0.01117596954398814
5.224839400428266	1.028726933714198	-0.02872693371419799
5.239114917915775	1.7982935442730652	-0.7982935442730652
5.253390435403284	0.810220851771443	0.18977914822855702
5.267665952890793	0.5828317648532774	0.41716823514672263
5.281941470378301	1.468443790037041	-0.46844379003704106
5.296216987865811	1.1523938169164916	-0.15239381691649156
5.310492505353319	0.2984676267150841	0.7015323732849159
5.3247680228408285	0.8643615523730298	0.1356384476269702
5.339043540328338	0.39072113866098207	0.6092788613390179
5.353319057815846	5.891612409048376	-4.891612409048376
5.367594575303356	1.8574638159758168	-0.8574638159758168
5.381870092790864	0.43269863771866857	0.5673013622813314
5.396145610278373	0.6475179288009991	0.3524820711990009
5.410421127765882	0.48695478375109036	0.5130452162489096
5.424696645253391	0.9115175068354036	0.08848249316459644
5.4389721627409	0.9153648275370182	0.0846351724629818
5.453247680228409	0.6044458355578206	0.3955541644421794
5.467523197715917	0.3092503656097092	0.6907496343902908
5.481798715203427	5.161196847694767	-4.161196847694767
5.496074232690936	0.5742787047106813	0.4257212952893187
5.510349750178444	0.6871431961457383	0.31285680385426173
5.524625267665954	0.13366543642850462	0.8663345635714954
5.538900785153462	1.3930731947143076	-0.39307319471430757
5.5531763026409715	0.36852044948354623	0.6314795505164538
5.56745182012848	0.6479406929803567	0.3520593070196433
5.581727337615989	2.115832424698823	-1.115832424698823
5.596002855103498	1.174589406037009	-0.174589406037009
5.610278372591007	0.5402870290589766	0.45971297094102337
5.6245538900785155	0.5231922490172426	0.4768077509827574
5.638829407566025	0.2543230618109923	0.7456769381890077
5.653104925053534	1.9759144708322676	-0.9759144708322676
5.667380442541043	1.7168688883224317	-0.7168688883224317
5.681655960028552	1.4668148013101272	-0.4668148013101272
5.69593147751606	0.5179607895825212	0.48203921041747877
5.71020699500357	0.4105389858597484	0.5894610141402516
5.724482512491078	0.26061342415778604	0.739386575842214
5.738758029978587	1.3548521571049303	-0.35485215710493034
5.753033547466096	0.5952736662313881	0.4047263337686119
5.767309064953605	1.5642047805466266	-0.5642047805466266
5.781584582441114	1.2049747633209011	-0.20497476332090114
5.795860099928623	0.5117414383754482	0.48825856162455183
5.810135617416132	0.3325328783633635	0.6674671216366366
5.824411134903641	0.8248384905698243	0.17516150943017572
5.83868665239115	0.40928080106510534	0.5907191989348947
5.8529621698786585	0.8397863002943303	0.16021369970566968
5.867237687366168	0.5612418619525149	0.4387581380474851
5.881513204853676	0.4943356027971296	0.5056643972028704
5.895788722341186	27.09309792846576	-26.09309792846576
5.910064239828694	3.2868102745871606	-2.2868102745871606
5.924339757316203	4.361589015195648	-3.361589015195648
5.938615274803713	1.189107521380957	-0.189107521380957
5.952890792291221	0.6349068313633444	0.36509316863665564
5.96716630977873	1.1518650169751756	-0.15186501697517563
5.981441827266239	0.5171742916904911	0.4828257083095089
5.995717344753748	0.48323899742314524	0.5167610025768548
6.009992862241257	3.285295609510675	-2.285295609510675
6.024268379728766	2.8841201752628263	-1.8841201752628263
6.038543897216274	0.5896129544111698	0.4103870455888302
6.052819414703784	0.4179592523551926	0.5820407476448074
6.067094932191292	0.7894894892226824	0.21051051077731764
6.0813704496788015	9.568251801039304	-8.568251801039304
6.095645967166311	6.708336136293113	-5.708336136293113
6.109921484653819	1.4102573505207845	-0.4102573505207845
6.124197002141329	3.147138544018669	-2.147138544018669
6.138472519628837	4.412394278018431	-3.4123942780184313
6.152748037116346	0.552923819727391	0.447076180272609
6.167023554603855	2.004558654739511	-1.004558654739511
6.181299072091364	1.2507516705449613	-0.2507516705449613
6.1955745895788725	0.6645775457510316	0.33542245424896844
6.209850107066382	3.341393378657003	-2.341393378657003
6.22412562455389	0.23442503360863234	0.7655749663913677
6.2384011420414	0.7648357299812701	0.23516427001872986
6.252676659528909	0.9040425768231175	0.0959574231768825
6.266952177016417	1.1694234852901695	-0.16942348529016948
6.281227694503927	0.30313496976912246	0.6968650302308775
6.295503211991435	0.7645256288041569	0.23547437119584314
6.3097787294789445	1.1858719420853612	-0.18587194208536117
6.324054246966453	0.4300853325300574	0.5699146674699427
6.338329764453962	0.44462379789593787	0.5553762021040621
6.352605281941471	0.7239638491708822	0.2760361508291178
6.36688079942898	0.9491643973221287	0.05083560267787135
6.381156316916488	1.9861657621992623	-0.9861657621992623
6.395431834403998	0.4844212947905243	0.5155787052094757
6.409707351891507	0.6502140720644976	0.34978592793550245
6.4239828693790155	0.23826243055644128	0.7617375694435587
6.438258386866525	0.4478497561990761	0.5521502438009239
6.452533904354033	1.3643545308473164	-0.3643545308473164
6.466809421841543	0.8332237203921234	0.16677627960787655
6.481084939329051	1.7821699346321176	-0.7821699346321176
6.49536045681656	1.3133995705151174	-0.31339957051511735
6.509635974304069	1.7153431540766328	-0.7153431540766328
6.523911491791578	0.1449084675148098	0.8550915324851902
6.538187009279087	0.9894826396750148	0.010517360324985181
6.552462526766596	0.251567618068553	0.748432381931447
6.566738044254105	2.0638008965835493	-1.0638008965835493
6.581013561741614	2.2209492312967822	-1.2209492312967822
6.595289079229123	1.4433394988784718	-0.4433394988784718
6.609564596716631	2.2066915728362817	-1.2066915728362817
6.623840114204141	1.3902075356194163	-0.39020753561941635
6.638115631691649	1.9300606475166047	-0.9300606475166047
6.6523911491791585	1.1463000949375122	-0.14630009493751217
6.666666666666667	0.5341403145788893	0.46585968542111067
6.680942184154176	6.731127488685573	-5.731127488685573
6.695217701641685	5.432451181913999	-4.432451181913999
6.709493219129194	0.3967925784011163	0.6032074215988836
6.723768736616703	2.294268203250575	-1.2942682032505748
6.738044254104212	0.35331952869395883	0.6466804713060412
6.752319771591721	0.5641813522294117	0.4358186477705883
6.76659528907923	1.468122935973721	-0.4681229359737209
6.780870806566739	1.5643086024542625	-0.5643086024542625
6.795146324054247	0.8326689586481627	0.1673310413518373
6.809421841541757	1.4167690697089128	-0.4167690697089128
6.823697359029265	2.0372886207175838	-1.0372886207175838
6.837972876516774	2.131787795911876	-1.131787795911876
6.852248394004283	0.8077509948951028	0.19224900510489717
6.866523911491792	0.7989870502848729	0.20101294971512706
6.8807994289793015	1.837380639668507	-0.8373806396685071
6.89507494646681	0.9802999048418868	0.019700095158113218
6.909350463954319	5.181432444163665	-4.181432444163665
6.923625981441828	1.4739766263347511	-0.4739766263347511
6.937901498929337	1.6775849699676408	-0.6775849699676408
6.9521770164168455	3.6142718168890986	-2.6142718168890986
6.966452533904355	0.6237615505628922	0.3762384494371078
6.980728051391863	0.3899061732157317	0.6100938267842684
6.995003568879373	1.7177048946250526	-0.7177048946250526
7.009279086366882	2.851194508417149	-1.8511945084171488
7.02355460385439	3.329283474882439	-2.329283474882439
7.0378301213419	2.117486459612543	-1.1174864596125431
7.052105638829408	0.311655363287866	0.688344636712134
7.066381156316917	0.5891107089717679	0.41088929102823213
7.080656673804426	0.6228602618419062	0.37713973815809376
7.094932191291935	1.0076287138122357	-0.007628713812235732
7.109207708779444	0.27293225792266534	0.7270677420773346
7.123483226266953	0.6224677817083893	0.37753221829161066
7.137758743754461	0.5439937640057714	0.4560062359942286
7.152034261241971	1.5042750567838556	-0.5042750567838556
7.16630977872948	0.6323969592716846	0.3676030407283154
7.1805852962169885	0.9533288358675958	0.04667116413240424
7.194860813704498	1.9684552462191875	-0.9684552462191875
7.209136331192006	0.21498723112868054	0.7850127688713194
7.223411848679516	1.1183510230009608	-0.11835102300096079
7.237687366167024	1.2932979543776644	-0.29329795437766437
7.251962883654533	0.6124244667585662	0.3875755332414338
7.266238401142042	0.4261298130904093	0.5738701869095907
7.280513918629551	0.6780945814723272	0.32190541852767285
7.2947894361170595	2.027376254355827	-1.027376254355827
7.309064953604569	0.6314767781464988	0.36852322185350117
7.323340471092078	0.6109072944317553	0.3890927055682447
7.337615988579587	1.6901679699418812	-0.6901679699418812
7.351891506067096	0.8159793759304599	0.18402062406954012
7.366167023554604	1.4245294110716833	-0.4245294110716833
7.380442541042114	2.1310174646627233	-1.1310174646627233
7.394718058529622	0.6353872260532482	0.36461277394675184
7.4089935760171315	1.1277869029487047	-0.12778690294870465
7.42326909350464	0.4529894637257628	0.5470105362742372
7.437544610992149	2.6889984090759134	-1.6889984090759134
7.451820128479658	1.0904069383648383	-0.09040693836483826
7.466095645967167	0.20468671361562674	0.7953132863843733
7.480371163454676	0.6811352992631351	0.3188647007368649
7.494646680942185	0.8177551675205104	0.18224483247948964
7.508922198429694	1.7907956646929046	-0.7907956646929046
7.5231977159172025	0.9035191570281518	0.09648084297184822
7.537473233404712	0.9016961961763043	0.09830380382369575
7.55174875089222	33.73893257060455	-32.73893257060455
7.56602426837973	1.3416092880364265	-0.34160928803642654
7.580299785867238	2.250381490112618	-1.250381490112618
7.594575303354747	0.6530605862426623	0.3469394137573377
7.608850820842256	1.4107610086925308	-0.41076100869253085
7.623126338329765	1.040170588529842	-0.04017058852984201
7.6374018558172745	3.0771937125768103	-2.0771937125768103
7.651677373304783	0.5758455724607342	0.4241544275392658
7.665952890792292	1.908626277107799	-0.9086262771077991
7.680228408279801	2.578191123522706	-1.5781911235227062
7.69450392576731	0.04091795726563354	0.9590820427343665
7.7087794432548185	0.6312139174193365	0.3687860825806635
7.723054960742328	0.6722140573185793	0.3277859426814207
7.737330478229836	1.0875908177641833	-0.08759081776418332
7.7516059957173455	0.24125882940635682	0.7587411705936432
7.765881513204855	0.2989704412524906	0.7010295587475094
7.780157030692363	0.8145759378914408	0.18542406210855922
7.794432548179873	0.3149958722294934	0.6850041277705066
7.808708065667381	1.5226330247369202	-0.5226330247369202
7.82298358315489	2.0776244741531067	-1.0776244741531067
7.837259100642399	8.465443773411652	-7.465443773411652
7.851534618129908	1.4606478389895259	-0.4606478389895259
7.865810135617417	2.2038574569940614	-1.2038574569940614
7.880085653104926	4.086786075479334	-3.086786075479334
7.894361170592434	2.9088916831738985	-1.9088916831738985
7.908636688079944	1.306768985369065	-0.30676898536906494
7.922912205567453	1.37388251752254	-0.37388251752254
7.9371877230549615	0.8221031742764794	0.1778968257235206
7.951463240542471	0.8034072249672828	0.19659277503271722
7.965738758029979	0.16359834257377912	0.8364016574262209
7.9800142755174885	0.4322925177211124	0.5677074822788877
7.994289793004997	0.8330819543681911	0.1669180456318089
8.008565310492505	2.6980706609895972	-1.6980706609895972
8.022840827980016	2.593638866611887	-1.593638866611887
8.037116345467524	2.8400681889783495	-1.8400681889783495
8.051391862955033	10.998091251134882	-9.998091251134882
8.065667380442541	2.6260497973784704	-1.6260497973784704
8.079942897930051	1.5957244217829534	-0.5957244217829534
8.09421841541756	1.7777529224977162	-0.7777529224977162
8.108493932905068	0.42604129365828963	0.5739587063417104
8.122769450392578	0.6930045122750245	0.30699548772497554
8.137044967880087	2.7002675437344386	-1.7002675437344386
8.151320485367595	2.6601498160646972	-1.6601498160646972
8.165596002855104	5.992863092410739	-4.992863092410739
8.179871520342614	2.630392691531683	-1.630392691531683
8.194147037830122	2.2490242834306975	-1.2490242834306975
8.20842255531763	1.2365644262388904	-0.2365644262388904
8.22269807280514	1.5331538722186362	-0.5331538722186362
8.23697359029265	1.0161255142856258	-0.016125514285625808
8.251249107780158	0.30642680111058473	0.6935731988894153
8.265524625267666	3.249014687548171	-2.249014687548171
8.279800142755176	0.7324083864584315	0.26759161354156846
8.294075660242685	0.4308318981772294	0.5691681018227706
8.308351177730193	1.2976136649398764	-0.2976136649398764
8.322626695217702	0.9202694393863611	0.07973056061363892
8.336902212705212	0.660864531854915	0.339135468145085
8.35117773019272	2.0122305220787244	-1.0122305220787244
8.365453247680229	2.7959187742293894	-1.7959187742293894
8.379728765167739	2.4561829990612702	-1.4561829990612702
8.394004282655247	1.1172793005730823	-0.11727930057308233
8.408279800142756	0.5582194043330226	0.44178059566697736
8.422555317630264	0.44045407887604554	0.5595459211239544
8.436830835117775	1.0295010703962937	-0.029501070396293683
8.451106352605283	1.080043637406119	-0.08004363740611908
8.465381870092791	1.0375753295712753	-0.037575329571275295
8.4796573875803	4.524013538139773	-3.524013538139773
8.49393290506781	1.7360475313301553	-0.7360475313301553
8.508208422555319	1.0906438533980105	-0.09064385339801051
8.522483940042827	1.066592723359369	-0.06659272335936905
8.536759457530337	1.0498436774668272	-0.04984367746682716
8.551034975017846	1.745901446754764	-0.745901446754764
8.565310492505354	0.0914590619917652	0.9085409380082348
8.579586009992862	0.8510776811549731	0.14892231884502694
8.593861527480373	2.1477009607878648	-1.1477009607878648
8.608137044967881	3.495286288458237	-2.495286288458237
8.62241256245539	0.418733282760185	0.5812667172398149
8.636688079942898	2.99517617231645	-1.9951761723164498
8.650963597430408	1.7441705839371255	-0.7441705839371255
8.665239114917917	0.801845664147954	0.198154335852046
8.679514632405425	0.4484272821551526	0.5515727178448474
8.693790149892935	2.5389998987058933	-1.5389998987058933
8.708065667380444	2.5288575259747175	-1.5288575259747175
8.722341184867952	0.3327101569678766	0.6672898430321235
8.73661670235546	0.35640301100192656	0.6435969889980735
8.75089221984297	1.5129229959306216	-0.5129229959306216
8.76516773733048	1.9628780595131852	-0.9628780595131852
8.779443254817988	0.4924098124472063	0.5075901875527937
8.793718772305496	0.8541331368319686	0.14586686316803144
8.807994289793006	0.5096621407601357	0.4903378592398643
8.822269807280515	1.293352957731747	-0.2933529577317471
8.836545324768023	1.778195855381187	-0.778195855381187
8.850820842255533	2.1970566753572993	-1.1970566753572993
8.865096359743042	2.2059701539300676	-1.2059701539300676
8.87937187723055	4.631871606581269	-3.631871606581269
8.893647394718059	1.0841254170449386	-0.08412541704493859
8.907922912205569	0.9739540577509981	0.02604594224900192
8.922198429693077	0.5904754716909084	0.4095245283090916
8.936473947180586	0.4395335375289426	0.5604664624710574
8.950749464668094	2.9655912701467635	-1.9655912701467635
8.965024982155605	1.0149343702382918	-0.014934370238291805
8.979300499643113	2.587999069681958	-1.587999069681958
8.993576017130621	0.9187674057206853	0.08123259427931473
9.007851534618132	0.4268325347761384	0.5731674652238616
9.02212705210564	2.0385287010215767	-1.0385287010215767
9.036402569593148	2.5888466235212686	-1.5888466235212686
9.050678087080657	2.086015123892477	-1.086015123892477
9.064953604568167	1.7260877380191262	-0.7260877380191262
9.079229122055676	1.1538816618938186	-0.15388166189381858
9.093504639543184	0.6682705039864492	0.33172949601355084
9.107780157030692	0.5447338945985144	0.4552661054014856
9.122055674518203	0.7339568096172467	0.26604319038275326
9.136331192005711	0.7735084859217976	0.22649151407820245
9.15060670949322	0.6106305184337303	0.3893694815662697
9.16488222698073	6.226130101589818	-5.226130101589818
9.179157744468238	0.8839491284339057	0.11605087156609428
9.193433261955747	1.471247207129049	-0.471247207129049
9.207708779443255	0.39102163796220385	0.6089783620377962
9.221984296930765	0.7944047365129209	0.20559526348707913
9.236259814418274	0.43617645421733053	0.5638235457826695
9.250535331905782	8.402964198153915	-7.402964198153915
9.26481084939329	2.958919876139219	-1.9589198761392188
9.2790863668808	0.36177675143484217	0.6382232485651578
9.29336188436831	0.7861664048099222	0.21383359519007783
9.307637401855818	0.5514893902466047	0.4485106097533953
9.321912919343328	0.5144956792025646	0.48550432079743544
9.336188436830836	0.2661555697773733	0.7338444302226267
9.350463954318345	1.514166236147161	-0.5141662361471611
9.364739471805853	0.15668696536335042	0.8433130346366495
9.379014989293363	1.0423075961199029	-0.04230759611990287
9.393290506780872	0.6915457461670805	0.30845425383291947
9.40756602426838	1.069000015102575	-0.06900001510257492
9.421841541755889	3.448994747816923	-2.448994747816923
9.436117059243399	0.8331935992577476	0.1668064007422524
9.450392576730907	0.29606215478197495	0.703937845218025
9.464668094218416	0.7545226932916654	0.24547730670833456
9.478943611705926	0.7310667431816162	0.26893325681838376
9.493219129193434	3.1515772514615783	-2.1515772514615783
9.507494646680943	2.0420763678894374	-1.0420763678894374
9.521770164168451	0.3515485246683936	0.6484514753316064
9.536045681655962	0.5676955243127161	0.4323044756872839
9.55032119914347	1.2467059771791063	-0.24670597717910625
9.564596716630978	4.6268601898339785	-3.6268601898339785
9.578872234118487	0.44086899477290925	0.5591310052270908
9.593147751605997	8.90113228247283	-7.90113228247283
9.607423269093506	0.8405005516490903	0.15949944835090968
9.621698786581014	1.0949415899766621	-0.09494158997666213
9.635974304068524	0.8318204186195255	0.1681795813804745
9.650249821556033	1.2045258977002182	-0.20452589770021823
9.664525339043541	2.0383445329660863	-1.0383445329660863
9.67880085653105	15.644969064042069	-14.644969064042069
9.69307637401856	1.30539559583235	-0.30539559583235
9.707351891506068	0.2588169980512865	0.7411830019487136
9.721627408993577	0.8148576308182116	0.1851423691817884
9.735902926481085	2.9122380388490514	-1.9122380388490514
9.750178443968595	2.532846028334476	-1.5328460283344758
9.764453961456104	0.5911597486148866	0.4088402513851134
9.778729478943612	0.6146814647996434	0.38531853520035664
9.793004996431122	0.639249608722682	0.360750391277318
9.80728051391863	0.3734576814105733	0.6265423185894268
9.82155603140614	1.0459321800566008	-0.045932180056600824
9.835831548893648	1.2309877623350136	-0.2309877623350136
9.850107066381158	2.0163816029778796	-1.0163816029778796
9.864382583868666	0.6398462326385682	0.3601537673614318
9.878658101356175	0.7325556879993517	0.26744431200064833
9.892933618843683	2.2995479278374438	-1.2995479278374438
9.907209136331193	0.41338643441348305	0.586613565586517
9.921484653818702	1.9673776863887438	-0.9673776863887438
9.93576017130621	1.202589039471265	-0.20258903947126505
9.95003568879372	0.7767501636985437	0.22324983630145634
9.964311206281229	3.390469269613572	-2.390469269613572
9.978586723768737	1.8840911705108236	-0.8840911705108236
9.992862241256246	1.0419299331146235	-0.04192993311462345
