# Supplementary material for: Terahertz Spectroscopic Analysis of Lactose in Infant Formula: Implications for Detection and Quantification
Source: Molecules. 2022 Aug 8;27(15):5040. doi: 10.3390/molecules27155040 (PMC9370465; doi:10.3390/molecules27155040)
Supplement: Supplementary file 1 [file molecules-27-05040-s001.zip › data/set1_N2_2/frequency_domain/L049.csv]

0.0	0.7030874073645115	0.2969125926354885
0.014275517487508924	0.7224657126984598	0.2775342873015402
0.028551034975017847	1.018535443735976	-0.01853544373597593
0.04282655246252677	0.7197056810974367	0.2802943189025633
0.057102069950035694	1.2686056628846254	-0.2686056628846254
0.07137758743754462	1.3276194025803787	-0.3276194025803787
0.08565310492505354	2.5460016141017436	-1.5460016141017436
0.09992862241256247	0.5080997710833297	0.4919002289166703
0.11420413990007139	0.704996499080395	0.29500350091960503
0.12847965738758033	0.9499589778031773	0.050041022196822715
0.14275517487508924	1.3747870227251286	-0.37478702272512865
0.15703069236259815	1.471346718735536	-0.471346718735536
0.17130620985010708	1.0044033905586245	-0.004403390558624487
0.18558172733761602	0.8258006162233699	0.17419938377663013
0.19985724482512493	0.9061786572114157	0.09382134278858434
0.21413276231263384	1.0060448368616917	-0.00604483686169166
0.22840827980014278	1.0833430588525474	-0.08334305885254745
0.24268379728765171	1.0680061079801444	-0.06800610798014439
0.25695931477516065	0.9807842412307649	0.019215758769235092
0.27123483226266953	1.0469105768386513	-0.0469105768386513
0.28551034975017847	1.0763331291008478	-0.07633312910084777
0.2997858672376874	1.0421662161230523	-0.04216621612305227
0.3140613847251963	0.9494833451965476	0.050516654803452354
0.32833690221270523	0.8843153042940304	0.11568469570596962
0.34261241970021417	0.8907677777907453	0.10923222220925466
0.3568879371877231	0.9182490623362936	0.08175093766370645
0.37116345467523204	0.9558702688663239	0.04412973113367613
0.3854389721627409	0.9691611038708511	0.03083889612914892
0.39971448965024986	0.9662615400186154	0.03373845998138458
0.4139900071377588	0.9501328581732266	0.04986714182677343
0.4282655246252677	0.9185115632295476	0.08148843677045237
0.4425410421127766	0.888673627997682	0.11132637200231799
0.45681655960028555	0.8589341968846874	0.14106580311531258
0.4710920770877945	0.8405977642099953	0.15940223579000468
0.48536759457530343	0.8335995397343371	0.1664004602656629
0.4996431120628123	0.8102029005279269	0.18979709947207313
0.5139186295503213	0.6767792842881827	0.3232207157118173
0.5281941470378302	0.33622578543915205	0.663774214560848
0.5424696645253391	0.5309151833468936	0.4690848166531064
0.5567451820128481	0.7917158145219441	0.20828418547805594
0.5710206995003569	0.8630969387958872	0.13690306120411277
0.5852962169878658	0.8689909420779013	0.13100905792209872
0.5995717344753748	0.8605373910125809	0.13946260898741913
0.6138472519628837	0.8554865667332617	0.14451343326673827
0.6281227694503926	0.8650265092257378	0.13497349077426224
0.6423982869379016	0.8860202409665278	0.11397975903347224
0.6566738044254105	0.9165535755123926	0.08344642448760742
0.6709493219129194	0.938127203817165	0.06187279618283503
0.6852248394004283	0.9409191408383342	0.05908085916166583
0.6995003568879372	0.9218331601689874	0.07816683983101258
0.7137758743754462	0.8928648818156373	0.10713511818436272
0.7280513918629551	0.866972213571214	0.133027786428786
0.7423269093504641	0.851711755342875	0.14828824465712498
0.756602426837973	0.8535965717996732	0.1464034282003268
0.7708779443254818	0.8683188608833895	0.1316811391166105
0.7851534618129908	0.8909522430520944	0.10904775694790558
0.7994289793004997	0.9120398419641013	0.08796015803589874
0.8137044967880086	0.9201387778563771	0.0798612221436229
0.8279800142755176	0.9081375169350836	0.0918624830649164
0.8422555317630265	0.8822825461634209	0.11771745383657906
0.8565310492505354	0.8544531459638971	0.1455468540361029
0.8708065667380444	0.835406920146055	0.164593079853945
0.8850820842255532	0.829960208637644	0.17003979136235603
0.8993576017130622	0.839684220843746	0.16031577915625395
0.9136331192005711	0.8571741101645497	0.1428258898354503
0.92790863668808	0.8739306570684316	0.12606934293156835
0.942184154175589	0.8833561257257333	0.1166438742742667
0.9564596716630979	0.8775199771851127	0.12248002281488735
0.9707351891506069	0.8600108977161234	0.13998910228387662
0.9850107066381157	0.8363860784686279	0.1636139215313721
0.9992862241256246	0.815482126047954	0.184517873952046
1.0135617416131335	0.8039944044791841	0.19600559552081587
1.0278372591006426	0.8030850267130218	0.19691497328697816
1.0421127765881515	0.8120214606051996	0.18797853939480036
1.0563882940756604	0.8199335708381016	0.1800664291618984
1.0706638115631693	0.8328660188623478	0.1671339811376522
1.0849393290506781	0.8312916311927947	0.1687083688072053
1.099214846538187	0.8163137922182132	0.1836862077817868
1.1134903640256961	0.7884061907721946	0.21159380922780535
1.127765881513205	0.7596667599947784	0.2403332400052216
1.1420413990007139	0.7375428206417496	0.2624571793582504
1.1563169164882228	0.7178758178696002	0.2821241821303998
1.1705924339757316	0.6875404193648581	0.3124595806351419
1.1848679514632408	0.6239021091753075	0.37609789082469247
1.1991434689507496	0.6011324861146369	0.3988675138853631
1.2134189864382585	0.6734790051709795	0.3265209948290205
1.2276945039257674	0.7205520751326489	0.27944792486735115
1.2419700214132763	0.722731160728591	0.277268839271409
1.2562455389007852	0.7049364988899468	0.2950635011100532
1.2705210563882943	0.6771911485758398	0.32280885142416016
1.2847965738758031	0.6503147608944497	0.34968523910555027
1.299072091363312	0.6225508637231693	0.37744913627683074
1.313347608850821	0.5755048108840214	0.4244951891159786
1.3276231263383298	0.4914905789933935	0.5085094210066066
1.341898643825839	0.3614826224613458	0.6385173775386541
1.3561741613133478	0.20628583719419533	0.7937141628058046
1.3704496788008567	0.12419334880566121	0.8758066511943388
1.3847251962883655	0.18156340094099524	0.8184365990590048
1.3990007137758744	0.3541461447949232	0.6458538552050768
1.4132762312633835	0.5156614619241072	0.4843385380758928
1.4275517487508924	0.5960799609228877	0.40392003907711227
1.4418272662384013	0.63361002190018	0.36638997809982
1.4561027837259102	0.6588517726924856	0.3411482273075144
1.470378301213419	0.6840208385086585	0.31597916149134153
1.4846538187009282	0.7090049920003245	0.2909950079996755
1.498929336188437	0.7216013684818658	0.27839863151813415
1.513204853675946	0.7233094505416143	0.27669054945838567
1.5274803711634548	0.7146199502047803	0.2853800497952197
1.5417558886509637	0.6997742791220686	0.3002257208779314
1.5560314061384726	0.6888955908377786	0.3111044091622214
1.5703069236259817	0.6821236298056876	0.31787637019431236
1.5845824411134906	0.6803851978172989	0.3196148021827011
1.5988579586009994	0.6858406016433797	0.3141593983566203
1.6131334760885083	0.6942193264500207	0.3057806735499793
1.6274089935760172	0.6969304576856404	0.30306954231435956
1.6416845110635263	0.6904556188735436	0.30954438112645644
1.6559600285510352	0.6760112899627824	0.32398871003721763
1.670235546038544	0.6633476919182745	0.3366523080817255
1.684511063526053	0.6353746048551029	0.3646253951448971
1.6987865810135618	0.6202709595286439	0.37972904047135614
1.7130620985010707	0.6129794338748988	0.38702056612510116
1.7273376159885798	0.6167025376409606	0.3832974623590394
1.7416131334760887	0.609498617458387	0.39050138254161304
1.7558886509635976	0.5925717188856433	0.4074282811143567
1.7701641684511065	0.5652281383859314	0.43477186161406856
1.7844396859386153	0.5265371128158378	0.4734628871841622
1.7987152034261245	0.4898968491405856	0.5101031508594144
1.8129907209136333	0.46628448211241	0.53371551788759
1.8272662384011422	0.47029233292000394	0.5297076670799961
1.841541755888651	0.4973669022901609	0.5026330977098391
1.85581727337616	0.531368930758555	0.46863106924144504
1.870092790863669	0.5585869917919637	0.4414130082080363
1.884368308351178	0.5761632758875471	0.4238367241124529
1.8986438258386868	0.5874396088395673	0.41256039116043275
1.9129193433261957	0.5902039883078273	0.4097960116921727
1.9271948608137046	0.5853435763158802	0.4146564236841198
1.9414703783012137	0.5720447686850807	0.4279552313149193
1.9557458957887226	0.5632204442932821	0.4367795557067179
1.9700214132762315	0.5556613069413292	0.4443386930586708
1.9842969307637404	0.5561981855030235	0.44380181449697653
1.9985724482512492	0.5570520745844906	0.4429479254155094
2.012847965738758	0.5569106815749194	0.4430893184250806
2.027123483226267	0.5551006026120269	0.44489939738797313
2.041399000713776	0.5464285153000933	0.4535714846999067
2.055674518201285	0.525545266211587	0.47445473378841296
2.069950035688794	0.5080997138946948	0.49190028610530523
2.084225553176303	0.4963384463782933	0.5036615536217067
2.098501070663812	0.48558591245303245	0.5144140875469676
2.1127765881513207	0.48510833898622774	0.5148916610137723
2.1270521056388296	0.4809248742579781	0.5190751257420219
2.1413276231263385	0.47811563664699397	0.521884363353006
2.1556031406138474	0.46635746240676057	0.5336425375932394
2.1698786581013563	0.45875905424741087	0.5412409457525891
2.184154175588865	0.44331948571964114	0.5566805142803588
2.198429693076374	0.4289476451290276	0.5710523548709724
2.2127052105638834	0.42190838386383706	0.5780916161361629
2.2269807280513922	0.41662218373174137	0.5833778162682586
2.241256245538901	0.41384067099060595	0.586159329009394
2.25553176302641	0.41961241724659903	0.580387582753401
2.269807280513919	0.41628708901238953	0.5837129109876105
2.2840827980014278	0.40541237082943876	0.5945876291705612
2.2983583154889367	0.39041001336101466	0.6095899866389853
2.3126338329764455	0.3694515081486616	0.6305484918513384
2.3269093504639544	0.35614123884970383	0.6438587611502962
2.3411848679514633	0.3346951354795035	0.6653048645204964
2.355460385438972	0.31482009099421115	0.6851799090057888
2.3697359029264815	0.30518580129971284	0.6948141987002872
2.3840114204139904	0.29517490038007466	0.7048250996199253
2.3982869379014993	0.2767404183650847	0.7232595816349153
2.412562455389008	0.26214396485951996	0.73785603514048
2.426837972876517	0.24380629170178564	0.7561937082982144
2.441113490364026	0.21653977844058286	0.7834602215594171
2.455389007851535	0.1896387762912768	0.8103612237087232
2.4696645253390437	0.1666164388501924	0.8333835611498076
2.4839400428265526	0.14613578384362122	0.8538642161563788
2.4982155603140614	0.11552747080080968	0.8844725291991903
2.5124910778015703	0.0950454622129201	0.9049545377870799
2.5267665952890797	0.08421428120283397	0.9157857187971661
2.5410421127765885	0.0647463658336541	0.9352536341663459
2.5553176302640974	0.07511738677627175	0.9248826132237282
2.5695931477516063	0.07812496904792203	0.921875030952078
2.583868665239115	0.10319762156889738	0.8968023784311027
2.598144182726624	0.11118390933608366	0.8888160906639163
2.612419700214133	0.13223349923103067	0.8677665007689693
2.626695217701642	0.1442351361218947	0.8557648638781052
2.6409707351891507	0.16806358290436155	0.8319364170956385
2.6552462526766596	0.19471215428960476	0.8052878457103952
2.669521770164169	0.19094435031054524	0.8090556496894548
2.683797287651678	0.1865143280533782	0.8134856719466218
2.6980728051391867	0.16664908835076622	0.8333509116492338
2.7123483226266956	0.1524021227970421	0.8475978772029579
2.7266238401142044	0.1359095560813159	0.8640904439186841
2.7408993576017133	0.11200221217560395	0.8879977878243961
2.755174875089222	0.10952389300388905	0.8904761069961109
2.769450392576731	0.11483379050852731	0.8851662094914727
2.78372591006424	0.09730212430796872	0.9026978756920313
2.798001427551749	0.09658037114538025	0.9034196288546198
2.8122769450392577	0.09405577549203739	0.9059442245079626
2.826552462526767	0.05676956503967126	0.9432304349603288
2.840827980014276	0.046139715743591034	0.953860284256409
2.855103497501785	0.03829543258044518	0.9617045674195548
2.8693790149892937	0.02605377555096907	0.9739462244490309
2.8836545324768026	0.051124201424039416	0.9488757985759606
2.8979300499643115	0.05689309300034669	0.9431069069996533
2.9122055674518204	0.06960477249829887	0.9303952275017011
2.9264810849393292	0.0966496919781358	0.9033503080218642
2.940756602426838	0.106000366015821	0.893999633984179
2.955032119914347	0.10824903958755623	0.8917509604124437
2.9693076374018563	0.11014473759758517	0.8898552624024149
2.983583154889365	0.108742340639368	0.8912576593606321
2.997858672376874	0.07206575427878854	0.9279342457212114
3.012134189864383	0.12210892374544476	0.8778910762545552
3.026409707351892	0.11351307355724286	0.8864869264427572
3.0406852248394007	0.11593029055107162	0.8840697094489284
3.0549607423269096	0.11924550396018277	0.8807544960398173
3.0692362598144185	0.13213487313169672	0.8678651268683033
3.0835117773019274	0.11411040867911174	0.8858895913208883
3.0977872947894363	0.07387669264739345	0.9261233073526065
3.112062812276945	0.03859523381576893	0.9614047661842311
3.1263383297644545	0.04832052088468293	0.951679479115317
3.1406138472519634	0.07787436097734572	0.9221256390226543
3.1548893647394722	0.048192551997716	0.951807448002284
3.169164882226981	0.10902379115485997	0.8909762088451401
3.18344039971449	0.0706592539558195	0.9293407460441805
3.197715917201999	0.08079050312088949	0.9192094968791105
3.2119914346895078	0.09508197791424118	0.9049180220857588
3.2262669521770166	0.06687828110949068	0.9331217188905093
3.2405424696645255	0.05309104773675608	0.9469089522632439
3.2548179871520344	0.022790601040333973	0.9772093989596661
3.2690935046395433	0.05242232147143156	0.9475776785285684
3.2833690221270526	0.040574078654386954	0.959425921345613
3.2976445396145615	0.09218106348869377	0.9078189365113062
3.3119200571020704	0.053309913292720015	0.9466900867072799
3.3261955745895793	0.11971109213021476	0.8802889078697852
3.340471092077088	0.082348889960163	0.917651110039837
3.354746609564597	0.05897070223484621	0.9410292977651538
3.369022127052106	0.03696358257721792	0.9630364174227821
3.383297644539615	0.009520349853281113	0.9904796501467189
3.3975731620271237	0.08476461690123605	0.915235383098764
3.4118486795146326	0.08383397586184752	0.9161660241381525
3.4261241970021414	0.08476397639656454	0.9152360236034355
3.4403997144896508	0.02226253232362109	0.9777374676763789
3.4546752319771596	0.05201943615151488	0.9479805638484852
3.4689507494646685	0.09823153715947601	0.901768462840524
3.4832262669521774	0.14742469570803213	0.8525753042919679
3.4975017844396863	0.21032717008684262	0.7896728299131573
3.511777301927195	0.17975121385027093	0.8202487861497291
3.526052819414704	0.15796163357768456	0.8420383664223154
3.540328336902213	0.10733855855298113	0.8926614414470189
3.554603854389722	0.12948390158563597	0.8705160984143641
3.5688793718772307	0.11831625696881937	0.8816837430311806
3.58315488936474	0.1959949736570008	0.8040050263429992
3.597430406852249	0.2018950305427294	0.7981049694572706
3.611705924339758	0.2829495316997485	0.7170504683002514
3.6259814418272667	0.23235229968242455	0.7676477003175755
3.6402569593147756	0.1323150178858731	0.8676849821141269
3.6545324768022844	0.28313540574810553	0.7168645942518945
3.6688079942897933	0.12618027563350803	0.873819724366492
3.683083511777302	0.15960577217861469	0.8403942278213853
3.697359029264811	0.23409236843384265	0.7659076315661574
3.71163454675232	0.2628468862475207	0.7371531137524794
3.725910064239829	0.4231796732800993	0.5768203267199007
3.740185581727338	0.20965702380494716	0.7903429761950529
3.754461099214847	0.07517464468368097	0.924825355316319
3.768736616702356	0.0211141576706216	0.9788858423293784
3.783012134189865	0.07192273950225414	0.9280772604977459
3.7972876516773737	0.21351470892875749	0.7864852910712425
3.8115631691648826	2.0904852203088535	-1.0904852203088535
3.8258386866523915	0.14902457343968775	0.8509754265603122
3.8401142041399003	0.2554873187733131	0.7445126812266869
3.8543897216274092	0.207343656372899	0.792656343627101
3.868665239114918	0.15372327691383236	0.8462767230861676
3.8829407566024274	0.0922393257178115	0.9077606742821885
3.8972162740899363	0.06387662158749409	0.9361233784125059
3.911491791577445	0.10824432302892159	0.8917556769710784
3.925767309064954	0.2076882903655323	0.7923117096344677
3.940042826552463	0.06672800738347569	0.9332719926165243
3.954318344039972	0.1552928109623755	0.8447071890376245
3.9685938615274807	0.2534692317951037	0.7465307682048963
3.9828693790149896	1.471404780205454	-0.47140478020545395
3.9971448965024985	0.25434191147187396	0.7456580885281261
4.011420413990008	0.39066797712447265	0.6093320228755273
4.025695931477516	0.17625940005672605	0.823740599943274
4.039971448965026	0.11494552174667136	0.8850544782533286
4.054246966452534	0.21197659792163023	0.7880234020783697
4.068522483940043	0.29584800169820025	0.7041519983017998
4.082798001427552	0.3797306178358456	0.6202693821641544
4.097073518915061	0.18509490710850576	0.8149050928914943
4.11134903640257	0.37776650686901403	0.622233493130986
4.125624553890079	0.49055692625612135	0.5094430737438786
4.139900071377588	0.15906387618205195	0.840936123817948
4.154175588865097	0.218805273549405	0.781194726450595
4.168451106352606	0.44532836042892815	0.5546716395710718
4.182726623840114	0.2995360260455768	0.7004639739544232
4.197002141327624	0.2043211266689199	0.7956788733310801
4.211277658815132	0.31581790893662853	0.6841820910633715
4.2255531763026415	0.4578046290585447	0.5421953709414553
4.23982869379015	0.09659304590182931	0.9034069540981707
4.254104211277659	0.7538315600834032	0.24616843991659676
4.268379728765169	0.08183448846029896	0.918165511539701
4.282655246252677	0.1763456822850531	0.8236543177149469
4.296930763740186	0.44190623512625604	0.558093764873744
4.311206281227695	0.3563775368834884	0.6436224631165116
4.325481798715204	0.1707137139122442	0.8292862860877558
4.3397573162027125	0.40950744891036217	0.5904925510896378
4.354032833690222	0.3356415103373108	0.6643584896626892
4.36830835117773	0.09066093966135184	0.9093390603386482
4.38258386866524	0.2573062933526436	0.7426937066473565
4.396859386152748	0.3851194904379119	0.6148805095620882
4.411134903640257	0.6296435734220839	0.3703564265779161
4.425410421127767	0.08684362543592952	0.9131563745640705
4.439685938615275	0.70605597998199	0.29394402001801
4.4539614561027845	0.14954446460119744	0.8504555353988026
4.468236973590293	0.4380523838536486	0.5619476161463515
4.482512491077802	0.384133032545148	0.615866967454852
4.496788008565311	0.25993864902865166	0.7400613509713483
4.51106352605282	0.8912577836553182	0.10874221634468184
4.5253390435403285	0.5262654458482264	0.47373455415177357
4.539614561027838	0.7803069001644178	0.21969309983558216
4.553890078515346	0.6526422842788524	0.3473577157211476
4.5681655960028555	1.331759240871345	-0.331759240871345
4.582441113490365	0.6558239872258385	0.34417601277416154
4.596716630977873	0.8131584356030124	0.18684156439698762
4.610992148465383	0.8639195597717121	0.1360804402282879
4.625267665952891	0.575775349039326	0.42422465096067397
4.6395431834404	0.5735560292161712	0.4264439707838288
4.653818700927909	0.5377933284819294	0.4622066715180706
4.668094218415418	0.31107895783446465	0.6889210421655354
4.682369735902927	0.9399081681504361	0.060091831849563904
4.696645253390436	0.9022262786209271	0.09777372137907292
4.710920770877944	1.1515840946047065	-0.15158409460470645
4.725196288365454	4.329007019163018	-3.3290070191630177
4.739471805852963	2.6275646632227434	-1.6275646632227434
4.7537473233404715	0.10169675601983393	0.898303243980166
4.768022840827981	0.4143981465281002	0.5856018534718999
4.782298358315489	1.095452814546965	-0.09545281454696508
4.7965738758029985	1.1008334780108529	-0.10083347801085285
4.810849393290507	1.5118797554853762	-0.5118797554853762
4.825124910778016	1.7431030011934003	-0.7431030011934003
4.839400428265525	1.7825614872563926	-0.7825614872563926
4.853675945753034	3.9314990826424783	-2.9314990826424783
4.8679514632405425	1.0835961874651034	-0.08359618746510344
4.882226980728052	0.6535246011587895	0.3464753988412105
4.896502498215561	0.5756557751584739	0.4243442248415261
4.91077801570307	2.4275348582055236	-1.4275348582055236
4.925053533190579	0.820236082397231	0.179763917602769
4.939329050678087	1.5564224619934894	-0.5564224619934894
4.953604568165597	6.451360742698029	-5.451360742698029
4.967880085653105	38.727102000532014	-37.727102000532014
4.9821556031406145	1.1247961459428177	-0.12479614594281774
4.996431120628123	1.0647798878825312	-0.0647798878825312
5.010706638115632	0.34487788400319613	0.6551221159968039
5.024982155603141	0.24268362763827417	0.7573163723617258
5.03925767309065	2.0827994683047857	-1.0827994683047857
5.053533190578159	0.6159617008100665	0.3840382991899335
5.067808708065668	1.1662318803840845	-0.16623188038408454
5.082084225553177	1.8119087626966024	-0.8119087626966024
5.0963597430406855	0.7524045920618978	0.2475954079381022
5.110635260528195	0.40303756208537445	0.5969624379146256
5.124910778015703	0.6420661518777647	0.3579338481222353
5.139186295503213	0.3917088423353449	0.608291157664655
5.153461812990721	0.7252167044219439	0.27478329557805614
5.16773733047823	0.6179662518498698	0.38203374815013025
5.18201284796574	0.6813596484742339	0.3186403515257661
5.196288365453248	1.7125095081802588	-0.7125095081802588
5.2105638829407575	0.9471904449452593	0.05280955505474072
5.224839400428266	1.616242081774212	-0.616242081774212
5.239114917915775	2.4159533228650076	-1.4159533228650076
5.253390435403284	0.7060027547676175	0.29399724523238246
5.267665952890793	0.05827910531128725	0.9417208946887128
5.281941470378301	1.0029244394417218	-0.0029244394417218267
5.296216987865811	0.8100053252189	0.1899946747811
5.310492505353319	0.36066897722677743	0.6393310227732225
5.3247680228408285	0.9553129119115639	0.04468708808843613
5.339043540328338	0.3578310287283307	0.6421689712716693
5.353319057815846	2.5803966397323506	-1.5803966397323506
5.367594575303356	2.1559487034782205	-1.1559487034782205
5.381870092790864	0.28449820259454667	0.7155017974054534
5.396145610278373	0.8792512956981349	0.12074870430186513
5.410421127765882	0.7205760003358146	0.2794239996641854
5.424696645253391	0.6023500081208515	0.3976499918791485
5.4389721627409	0.741554383110528	0.258445616889472
5.453247680228409	0.6267892522386418	0.3732107477613582
5.467523197715917	2.399817141753448	-1.3998171417534482
5.481798715203427	4.438763678035676	-3.4387636780356763
5.496074232690936	0.13292928166667958	0.8670707183333204
5.510349750178444	0.41854524018554207	0.5814547598144579
5.524625267665954	0.933276423323233	0.06672357667676698
5.538900785153462	1.614063388044284	-0.6140633880442841
5.5531763026409715	2.092729815896866	-1.092729815896866
5.56745182012848	0.27871810769368255	0.7212818923063175
5.581727337615989	2.9464090459130006	-1.9464090459130006
5.596002855103498	1.586325715405824	-0.5863257154058239
5.610278372591007	0.9438695363144725	0.05613046368552754
5.6245538900785155	0.7559717289991994	0.2440282710008006
5.638829407566025	0.288573029792141	0.711426970207859
5.653104925053534	1.674629348563498	-0.674629348563498
5.667380442541043	2.2881363828746117	-1.2881363828746117
5.681655960028552	2.1370958552453105	-1.1370958552453105
5.69593147751606	1.8232438606278418	-0.8232438606278418
5.71020699500357	1.921574329490643	-0.9215743294906431
5.724482512491078	1.1038574202009452	-0.10385742020094524
5.738758029978587	1.2191888737048417	-0.21918887370484175
5.753033547466096	0.8083541156039729	0.19164588439602714
5.767309064953605	0.6697749319593095	0.3302250680406905
5.781584582441114	0.5660396244893913	0.43396037551060873
5.795860099928623	0.7716168603135053	0.2283831396864947
5.810135617416132	0.4721358225988891	0.5278641774011109
5.824411134903641	1.6636799925985573	-0.6636799925985573
5.83868665239115	2.0736643025601627	-1.0736643025601627
5.8529621698786585	0.4442022148904094	0.5557977851095905
5.867237687366168	0.017614154116337745	0.9823858458836623
5.881513204853676	0.8605037115483338	0.13949628845166617
5.895788722341186	23.007303383065267	-22.007303383065267
5.910064239828694	1.047722251027986	-0.047722251027985996
5.924339757316203	2.680781180871715	-1.680781180871715
5.938615274803713	1.2550618155628162	-0.25506181556281615
5.952890792291221	0.6468632668437889	0.3531367331562111
5.96716630977873	1.9468718229533521	-0.9468718229533521
5.981441827266239	1.0032170376391079	-0.003217037639107856
5.995717344753748	1.2048446472563594	-0.20484464725635942
6.009992862241257	3.261441961551095	-2.261441961551095
6.024268379728766	2.404033989414376	-1.4040339894143758
6.038543897216274	0.35061312859362753	0.6493868714063724
6.052819414703784	0.51081671395352	0.48918328604648
6.067094932191292	1.9183805850731026	-0.9183805850731026
6.0813704496788015	5.88554125988534	-4.88554125988534
6.095645967166311	23.080516354817515	-22.080516354817515
6.109921484653819	0.4990160553564152	0.5009839446435849
6.124197002141329	4.916366577983364	-3.9163665779833643
6.138472519628837	3.783941385706186	-2.783941385706186
6.152748037116346	0.666093551638774	0.33390644836122596
6.167023554603855	0.493084547176981	0.506915452823019
6.181299072091364	2.6389705982707725	-1.6389705982707725
6.1955745895788725	0.548539139625451	0.451460860374549
6.209850107066382	1.3250127579231816	-0.3250127579231816
6.22412562455389	1.3042510507123113	-0.3042510507123113
6.2384011420414	1.185515491020594	-0.18551549102059406
6.252676659528909	0.8499631429223204	0.15003685707767955
6.266952177016417	0.953680112156243	0.04631988784375696
6.281227694503927	0.5482879996729054	0.4517120003270946
6.295503211991435	1.5375976294696232	-0.5375976294696232
6.3097787294789445	1.4871683212394995	-0.4871683212394995
6.324054246966453	1.1373570662784802	-0.1373570662784802
6.338329764453962	1.4136107295883882	-0.4136107295883882
6.352605281941471	0.880237851021345	0.119762148978655
6.36688079942898	1.4204134960255952	-0.4204134960255952
6.381156316916488	0.16326496263317922	0.8367350373668208
6.395431834403998	0.7066919443587732	0.29330805564122675
6.409707351891507	0.18744580385433457	0.8125541961456655
6.4239828693790155	0.48643458675163354	0.5135654132483665
6.438258386866525	0.8829264804156596	0.11707351958434042
6.452533904354033	1.7499459548599294	-0.7499459548599294
6.466809421841543	0.9022518287853206	0.09774817121467938
6.481084939329051	2.5348512955952764	-1.5348512955952764
6.49536045681656	0.6671764091304755	0.3328235908695245
6.509635974304069	1.2186310071641213	-0.21863100716412132
6.523911491791578	1.6107036738452345	-0.6107036738452345
6.538187009279087	1.1545227440825478	-0.15452274408254785
6.552462526766596	0.5602680249885341	0.4397319750114659
6.566738044254105	0.9342001382073855	0.06579986179261454
6.581013561741614	1.0534838147014558	-0.0534838147014558
6.595289079229123	2.2103145742424672	-1.2103145742424672
6.609564596716631	0.5433704916412411	0.45662950835875893
6.623840114204141	1.8698422477407823	-0.8698422477407823
6.638115631691649	1.0491282074185675	-0.04912820741856749
6.6523911491791585	0.8023381918409496	0.19766180815905043
6.666666666666667	0.8224281597434434	0.1775718402565566
6.680942184154176	11.195671518226609	-10.195671518226609
6.695217701641685	3.8899475385045066	-2.8899475385045066
6.709493219129194	0.32664403886263543	0.6733559611373645
6.723768736616703	2.5073744411599104	-1.5073744411599104
6.738044254104212	0.7885651184443874	0.21143488155561263
6.752319771591721	0.862111058275643	0.13788894172435695
6.76659528907923	1.8429066017108	-0.8429066017108
6.780870806566739	2.0852129447352974	-1.0852129447352974
6.795146324054247	1.3941941444375017	-0.39419414443750167
6.809421841541757	0.7484875801416511	0.25151241985834893
6.823697359029265	0.5519390108389095	0.4480609891610905
6.837972876516774	2.1395052957558307	-1.1395052957558307
6.852248394004283	1.0049635634581844	-0.0049635634581843835
6.866523911491792	0.31638516502639746	0.6836148349736025
6.8807994289793015	1.9085995439184653	-0.9085995439184653
6.89507494646681	0.8305856840096162	0.1694143159903838
6.909350463954319	0.9507026957165767	0.04929730428342327
6.923625981441828	2.0574582809717046	-1.0574582809717046
6.937901498929337	0.5913790227620267	0.4086209772379733
6.9521770164168455	2.1003013846980347	-1.1003013846980347
6.966452533904355	0.8791203969631385	0.12087960303686152
6.980728051391863	1.0418312980048627	-0.04183129800486274
6.995003568879373	1.7998415729989647	-0.7998415729989647
7.009279086366882	2.5683842940575925	-1.5683842940575925
7.02355460385439	0.6107928379996589	0.3892071620003411
7.0378301213419	1.47713537672516	-0.47713537672516004
7.052105638829408	0.4826996554455018	0.5173003445544981
7.066381156316917	2.337775883220045	-1.3377758832200448
7.080656673804426	3.276866615321206	-2.276866615321206
7.094932191291935	0.956541999949606	0.04345800005039402
7.109207708779444	0.8379192844171683	0.16208071558283166
7.123483226266953	2.245387815166863	-1.245387815166863
7.137758743754461	0.3316747595020335	0.6683252404979665
7.152034261241971	1.005725403108455	-0.0057254031084550405
7.16630977872948	0.8545403595287606	0.14545964047123938
7.1805852962169885	0.9633583048728317	0.036641695127168306
7.194860813704498	1.132708720099049	-0.1327087200990491
7.209136331192006	1.6832213893025416	-0.6832213893025416
7.223411848679516	3.154165195215731	-2.154165195215731
7.237687366167024	1.0233064569803396	-0.023306456980339618
7.251962883654533	0.24477588454888366	0.7552241154511163
7.266238401142042	1.113770322078974	-0.11377032207897408
7.280513918629551	1.8382447244952957	-0.8382447244952957
7.2947894361170595	2.0958266358418007	-1.0958266358418007
7.309064953604569	0.3820435568987712	0.6179564431012288
7.323340471092078	1.044920649267272	-0.04492064926727202
7.337615988579587	0.5278286279400672	0.47217137205993276
7.351891506067096	0.9643723086714437	0.035627691328556255
7.366167023554604	0.4381264548906438	0.5618735451093562
7.380442541042114	3.4346157164095255	-2.4346157164095255
7.394718058529622	1.7100698651279749	-0.7100698651279749
7.4089935760171315	2.6103613328284094	-1.6103613328284094
7.42326909350464	0.9295995657364307	0.07040043426356934
7.437544610992149	0.31608220943265436	0.6839177905673457
7.451820128479658	0.9266434754189385	0.07335652458106146
7.466095645967167	1.3091934232637843	-0.3091934232637843
7.480371163454676	0.5347996365465358	0.46520036345346416
7.494646680942185	0.8103202635266912	0.18967973647330882
7.508922198429694	0.4717826943685907	0.5282173056314092
7.5231977159172025	1.9268565583888357	-0.9268565583888357
7.537473233404712	0.37074599057377333	0.6292540094262267
7.55174875089222	13.481623640109929	-12.481623640109929
7.56602426837973	6.0765651250158115	-5.0765651250158115
7.580299785867238	2.4701894692282	-1.4701894692281998
7.594575303354747	1.0536000606689113	-0.05360006066891132
7.608850820842256	0.7877280305238771	0.21227196947612292
7.623126338329765	0.5645414143297236	0.4354585856702764
7.6374018558172745	5.064279130776665	-4.064279130776665
7.651677373304783	0.048003057467063084	0.9519969425329369
7.665952890792292	0.44200740967169766	0.5579925903283023
7.680228408279801	2.360001938424459	-1.360001938424459
7.69450392576731	0.16160788262853903	0.838392117371461
7.7087794432548185	0.4305071076675557	0.5694928923324443
7.723054960742328	0.266147923497808	0.733852076502192
7.737330478229836	0.17573294450578125	0.8242670554942187
7.7516059957173455	1.1084402983476314	-0.10844029834763136
7.765881513204855	0.5034329854954902	0.4965670145045098
7.780157030692363	1.5225676650224058	-0.5225676650224058
7.794432548179873	0.4411670811027466	0.5588329188972534
7.808708065667381	2.638240443275829	-1.638240443275829
7.82298358315489	0.23935399211234012	0.7606460078876599
7.837259100642399	4.2222634913229875	-3.2222634913229875
7.851534618129908	0.8874385421608827	0.11256145783911731
7.865810135617417	1.3093042635859222	-0.3093042635859222
7.880085653104926	1.8858021515746037	-0.8858021515746037
7.894361170592434	3.03892249484237	-2.03892249484237
7.908636688079944	1.0246773897202666	-0.024677389720266563
7.922912205567453	0.8346169226454888	0.1653830773545112
7.9371877230549615	1.2353237624004971	-0.23532376240049713
7.951463240542471	0.5468748499441949	0.4531251500558051
7.965738758029979	0.34595038011911555	0.6540496198808845
7.9800142755174885	1.3606298434837985	-0.36062984348379845
7.994289793004997	1.2580765631662074	-0.2580765631662074
8.008565310492505	1.8626756345179785	-0.8626756345179785
8.022840827980016	1.5539683644793654	-0.5539683644793654
8.037116345467524	1.7412745458894416	-0.7412745458894416
8.051391862955033	33.461781979090915	-32.461781979090915
8.065667380442541	1.368689030457758	-0.3686890304577579
8.079942897930051	1.8587275500303477	-0.8587275500303477
8.09421841541756	0.7094932816643137	0.2905067183356863
8.108493932905068	0.30916548701442986	0.6908345129855702
8.122769450392578	1.142298614283947	-0.14229861428394708
8.137044967880087	1.8957032384388937	-0.8957032384388937
8.151320485367595	1.37673451222711	-0.37673451222710996
8.165596002855104	2.126766439578727	-1.1267664395787271
8.179871520342614	1.7263763386017943	-0.7263763386017943
8.194147037830122	1.4765280368469584	-0.47652803684695844
8.20842255531763	1.536146846440067	-0.5361468464400669
8.22269807280514	2.548723752615061	-1.5487237526150608
8.23697359029265	0.4818213152871466	0.5181786847128533
8.251249107780158	1.4543910106531084	-0.4543910106531084
8.265524625267666	0.9597987461674362	0.04020125383256379
8.279800142755176	0.8272916617880881	0.1727083382119119
8.294075660242685	1.427906217220125	-0.4279062172201249
8.308351177730193	0.7437996484546148	0.25620035154538523
8.322626695217702	1.2135482269750555	-0.2135482269750555
8.336902212705212	0.7600145612838961	0.2399854387161039
8.35117773019272	0.2578851054274836	0.7421148945725164
8.365453247680229	1.1647718269243443	-0.16477182692434433
8.379728765167739	1.731592369921524	-0.7315923699215241
8.394004282655247	1.4038229472178756	-0.4038229472178756
8.408279800142756	1.353588692305184	-0.3535886923051841
8.422555317630264	1.0800784618565449	-0.08007846185654488
8.436830835117775	1.8215774003206708	-0.8215774003206708
8.451106352605283	0.8496651275306868	0.1503348724693132
8.465381870092791	0.5510255664918151	0.4489744335081849
8.4796573875803	1.4290662734755084	-0.4290662734755084
8.49393290506781	0.40956868600318996	0.59043131399681
8.508208422555319	0.3978720278610078	0.6021279721389923
8.522483940042827	0.7180800876345366	0.28191991236546343
8.536759457530337	0.7755063796637853	0.22449362033621467
8.551034975017846	2.4487456145977236	-1.4487456145977236
8.565310492505354	0.09849918792691154	0.9015008120730885
8.579586009992862	0.6757977588538634	0.3242022411461366
8.593861527480373	1.6782887258308914	-0.6782887258308914
8.608137044967881	13.679436875770877	-12.679436875770877
8.62241256245539	1.0657254358306743	-0.06572543583067425
8.636688079942898	4.362869408748632	-3.362869408748632
8.650963597430408	1.313851925995263	-0.313851925995263
8.665239114917917	0.8016068770411701	0.19839312295882994
8.679514632405425	0.12743511113073472	0.8725648888692653
8.693790149892935	1.2390695963914076	-0.23906959639140757
8.708065667380444	0.5669834230853091	0.43301657691469086
8.722341184867952	0.5264700927464915	0.4735299072535085
8.73661670235546	0.6944041874033722	0.3055958125966278
8.75089221984297	2.883390941933879	-1.8833909419338788
8.76516773733048	3.8430750707734602	-2.8430750707734602
8.779443254817988	0.49195488595649295	0.508045114043507
8.793718772305496	0.9141252731330192	0.08587472686698083
8.807994289793006	1.6538772139862272	-0.6538772139862272
8.822269807280515	2.1757749855291646	-1.1757749855291646
8.836545324768023	0.7887587835191826	0.2112412164808174
8.850820842255533	1.1680774595004706	-0.1680774595004706
8.865096359743042	2.1121010890381346	-1.1121010890381346
8.87937187723055	2.5433264287199675	-1.5433264287199675
8.893647394718059	0.4355312606247778	0.5644687393752221
8.907922912205569	4.4277465191790055	-3.4277465191790055
8.922198429693077	0.522317840583658	0.47768215941634196
8.936473947180586	0.38745365796429976	0.6125463420357002
8.950749464668094	1.8235555988083703	-0.8235555988083703
8.965024982155605	1.6753197649164155	-0.6753197649164155
8.979300499643113	1.9872911014625436	-0.9872911014625436
8.993576017130621	1.5170738912064259	-0.5170738912064259
9.007851534618132	1.2344717079231302	-0.2344717079231302
9.02212705210564	1.339188330442023	-0.3391883304420229
9.036402569593148	1.8152050448232246	-0.8152050448232246
9.050678087080657	1.4050285230680009	-0.40502852306800086
9.064953604568167	0.20422526769246727	0.7957747323075327
9.079229122055676	4.721689385547103	-3.721689385547103
9.093504639543184	0.6428539184846628	0.3571460815153372
9.107780157030692	0.9692897418927792	0.030710258107220834
9.122055674518203	1.986057239751952	-0.986057239751952
9.136331192005711	0.9477492833287153	0.05225071667128467
9.15060670949322	0.74461269479801	0.25538730520199004
9.16488222698073	5.660434832262189	-4.660434832262189
9.179157744468238	2.3006019069333825	-1.3006019069333825
9.193433261955747	0.6423155556639759	0.3576844443360241
9.207708779443255	1.6091631732646527	-0.6091631732646527
9.221984296930765	0.3330286530685985	0.6669713469314015
9.236259814418274	0.31603729181200146	0.6839627081879985
9.250535331905782	8.925095845283236	-7.925095845283236
9.26481084939329	1.9890790586637486	-0.9890790586637486
9.2790863668808	0.7022482809180949	0.2977517190819051
9.29336188436831	1.7049032425848085	-0.7049032425848085
9.307637401855818	0.23734445768350285	0.7626555423164971
9.321912919343328	0.37852459244565667	0.6214754075543434
9.336188436830836	0.8643305999367507	0.13566940006324935
9.350463954318345	1.7199946206284156	-0.7199946206284156
9.364739471805853	0.953221102977849	0.04677889702215099
9.379014989293363	1.126124467196436	-0.1261244671964361
9.393290506780872	2.3493634359938524	-1.3493634359938524
9.40756602426838	0.16207520457841385	0.8379247954215862
9.421841541755889	2.8057452915783823	-1.8057452915783823
9.436117059243399	1.2791281774478849	-0.2791281774478849
9.450392576730907	1.794170323768344	-0.794170323768344
9.464668094218416	0.2676113576306398	0.7323886423693602
9.478943611705926	1.3463746153953833	-0.3463746153953833
9.493219129193434	3.199276198514692	-2.199276198514692
9.507494646680943	1.185911028774402	-0.1859110287744019
9.521770164168451	0.5218915807624728	0.4781084192375272
9.536045681655962	0.19400771994123114	0.8059922800587689
9.55032119914347	1.7818958122127015	-0.7818958122127015
9.564596716630978	0.9263075476030528	0.07369245239694722
9.578872234118487	0.008760890107697197	0.9912391098923028
9.593147751605997	9.226036738829986	-8.226036738829986
9.607423269093506	0.2535177950349447	0.7464822049650552
9.621698786581014	1.8302537524976115	-0.8302537524976115
9.635974304068524	0.835212231095446	0.16478776890455404
9.650249821556033	1.1127045635553328	-0.11270456355533276
9.664525339043541	0.9235544780473017	0.07644552195269827
9.67880085653105	27.15637094325072	-26.15637094325072
9.69307637401856	1.0845602375875452	-0.08456023758754516
9.707351891506068	1.4936835116469187	-0.4936835116469187
9.721627408993577	0.49372348165474844	0.5062765183452516
9.735902926481085	0.39495832165912503	0.605041678340875
9.750178443968595	0.3753609740272941	0.6246390259727059
9.764453961456104	0.9336578987241647	0.06634210127583529
9.778729478943612	0.6769831858771335	0.32301681412286654
9.793004996431122	1.2405596474949396	-0.24055964749493963
9.80728051391863	1.1272340926495088	-0.1272340926495088
9.82155603140614	0.19933571205229264	0.8006642879477074
9.835831548893648	2.1122076834172434	-1.1122076834172434
9.850107066381158	4.2672196819910875	-3.2672196819910875
9.864382583868666	0.3330530606572622	0.6669469393427379
9.878658101356175	0.6658627016791847	0.3341372983208153
9.892933618843683	1.564474955172058	-0.564474955172058
9.907209136331193	0.3157473303905843	0.6842526696094158
9.921484653818702	2.9161152464786415	-1.9161152464786415
9.93576017130621	1.3274097771060678	-0.3274097771060678
9.95003568879372	0.4948992710201086	0.5051007289798914
9.964311206281229	0.4456639687938864	0.5543360312061136
9.978586723768737	1.6697197932384396	-0.6697197932384396
9.992862241256246	1.6575708823332669	-0.6575708823332669
