# Supplementary material for: Terahertz Spectroscopic Analysis of Lactose in Infant Formula: Implications for Detection and Quantification
Source: Molecules. 2022 Aug 8;27(15):5040. doi: 10.3390/molecules27155040 (PMC9370465; doi:10.3390/molecules27155040)
Supplement: Supplementary file 1 [file molecules-27-05040-s001.zip › data/set1_N2_2/frequency_domain/L080.csv]

0.0	0.6955040263711069	0.30449597362889314
0.014275517487508924	0.6334201039932806	0.36657989600671936
0.028551034975017847	0.9494680658888395	0.050531934111160526
0.04282655246252677	0.6559134600642528	0.3440865399357472
0.057102069950035694	1.2708747990783376	-0.27087479907833756
0.07137758743754462	1.3215416060694658	-0.3215416060694658
0.08565310492505354	2.7894757765628917	-1.7894757765628917
0.09992862241256247	0.49813758535664876	0.5018624146433512
0.11420413990007139	0.682457026211483	0.31754297378851704
0.12847965738758033	0.9498326400408842	0.05016735995911581
0.14275517487508924	1.389872216727905	-0.38987221672790495
0.15703069236259815	1.5334221728213482	-0.5334221728213482
0.17130620985010708	1.0549564896986323	-0.054956489698632316
0.18558172733761602	0.8351952479722938	0.16480475202770617
0.19985724482512493	0.8864646827340043	0.11353531726599575
0.21413276231263384	0.983905141264976	0.01609485873502403
0.22840827980014278	1.0287037956357172	-0.028703795635717233
0.24268379728765171	1.0136343215846286	-0.013634321584628628
0.25695931477516065	0.918026600870306	0.08197339912969404
0.27123483226266953	1.0175806491276898	-0.01758064912768975
0.28551034975017847	1.075014213898082	-0.07501421389808205
0.2997858672376874	1.073503364372487	-0.07350336437248695
0.3140613847251963	0.9805033260871755	0.019496673912824503
0.32833690221270523	0.8919007132907286	0.10809928670927138
0.34261241970021417	0.867706600865792	0.132293399134208
0.3568879371877231	0.8599860104274366	0.1400139895725634
0.37116345467523204	0.8754053924486691	0.1245946075513309
0.3854389721627409	0.8828450864834502	0.11715491351654983
0.39971448965024986	0.897037870677536	0.10296212932246396
0.4139900071377588	0.9150710192279129	0.0849289807720871
0.4282655246252677	0.9204021386388833	0.07959786136111668
0.4425410421127766	0.9058922296778551	0.0941077703221449
0.45681655960028555	0.8629685126223627	0.13703148737763726
0.4710920770877945	0.81058644547346	0.18941355452653996
0.48536759457530343	0.7579321027016377	0.2420678972983623
0.4996431120628123	0.6973099032406144	0.30269009675938563
0.5139186295503213	0.5310762252169962	0.46892377478300384
0.5281941470378302	0.19449583274870386	0.8055041672512961
0.5424696645253391	0.3764448775291213	0.6235551224708786
0.5567451820128481	0.6684438248414575	0.3315561751585425
0.5710206995003569	0.7924990535121605	0.20750094648783945
0.5852962169878658	0.8539982556713235	0.14600174432867652
0.5995717344753748	0.8750518536013334	0.12494814639866658
0.6138472519628837	0.8654527769677228	0.13454722303227717
0.6281227694503926	0.8450521277228548	0.15494787227714524
0.6423982869379016	0.8247728133009115	0.17522718669908854
0.6566738044254105	0.8232419167839926	0.1767580832160074
0.6709493219129194	0.8362188911833477	0.1637811088166523
0.6852248394004283	0.8588047953412488	0.14119520465875124
0.6995003568879372	0.8852574177152263	0.11474258228477374
0.7137758743754462	0.9025009133007711	0.09749908669922891
0.7280513918629551	0.9056850754643759	0.09431492453562407
0.7423269093504641	0.8867112703610612	0.11328872963893877
0.756602426837973	0.8596315731315682	0.14036842686843176
0.7708779443254818	0.8314542120448303	0.16854578795516972
0.7851534618129908	0.8153596209627723	0.18464037903722774
0.7994289793004997	0.8130779019141583	0.1869220980858417
0.8137044967880086	0.8234144656257294	0.1765855343742706
0.8279800142755176	0.8439371828997189	0.15606281710028114
0.8422555317630265	0.8653134434628883	0.1346865565371117
0.8565310492505354	0.8747450642952083	0.12525493570479174
0.8708065667380444	0.8669160054173985	0.13308399458260145
0.8850820842255532	0.8457574477875187	0.1542425522124813
0.8993576017130622	0.8182271387113678	0.18177286128863224
0.9136331192005711	0.7955555017001814	0.2044444982998186
0.92790863668808	0.7811849550424668	0.21881504495753323
0.942184154175589	0.7817144249255322	0.21828557507446777
0.9564596716630979	0.7958726398021145	0.20412736019788547
0.9707351891506069	0.8161284131212267	0.18387158687877325
0.9850107066381157	0.8333635178538484	0.16663648214615157
0.9992862241256246	0.8357941235290102	0.16420587647098983
1.0135617416131335	0.8206201866398966	0.17937981336010345
1.0278372591006426	0.7922878491268488	0.2077121508731512
1.0421127765881515	0.7610518653094599	0.2389481346905401
1.0563882940756604	0.7373547910521999	0.2626452089478001
1.0706638115631693	0.7352083300230534	0.2647916699769466
1.0849393290506781	0.7424467814953544	0.25755321850464563
1.099214846538187	0.7579705659828769	0.24202943401712307
1.1134903640256961	0.7677988476622505	0.23220115233774952
1.127765881513205	0.7643031519183445	0.23569684808165547
1.1420413990007139	0.7372257869915787	0.2627742130084213
1.1563169164882228	0.682934769756975	0.317065230243025
1.1705924339757316	0.6060561980525192	0.3939438019474808
1.1848679514632408	0.5135330328535623	0.48646696714643767
1.1991434689507496	0.48521299021510095	0.514787009784899
1.2134189864382585	0.5561402254968363	0.4438597745031637
1.2276945039257674	0.6153770316521128	0.38462296834788723
1.2419700214132763	0.6464552729847448	0.3535447270152552
1.2562455389007852	0.6577329628029333	0.34226703719706675
1.2705210563882943	0.6386885075989149	0.36131149240108507
1.2847965738758031	0.5902024040234242	0.40979759597657583
1.299072091363312	0.5233598475060552	0.47664015249394476
1.313347608850821	0.4445117946928717	0.5554882053071283
1.3276231263383298	0.34550485339790526	0.6544951466020947
1.341898643825839	0.20985269693431208	0.7901473030656879
1.3561741613133478	0.07890941558234142	0.9210905844176586
1.3704496788008567	0.039543390144926686	0.9604566098550733
1.3847251962883655	0.08714205431267642	0.9128579456873236
1.3990007137758744	0.2189173156574483	0.7810826843425517
1.4132762312633835	0.3798629586307366	0.6201370413692634
1.4275517487508924	0.4812420529609864	0.5187579470390136
1.4418272662384013	0.5508440817380444	0.44915591826195556
1.4561027837259102	0.600114794774434	0.39988520522556603
1.470378301213419	0.6344935198720154	0.3655064801279846
1.4846538187009282	0.6536212585574614	0.34637874144253855
1.498929336188437	0.6595832639962931	0.3404167360037069
1.513204853675946	0.6590086453518277	0.3409913546481723
1.5274803711634548	0.6584732731059215	0.3415267268940785
1.5417558886509637	0.662822360185313	0.33717763981468696
1.5560314061384726	0.6678860704594508	0.3321139295405492
1.5703069236259817	0.6741903168331934	0.3258096831668066
1.5845824411134906	0.6743893237225258	0.3256106762774742
1.5988579586009994	0.6680882539669235	0.3319117460330765
1.6131334760885083	0.658387472427368	0.34161252757263205
1.6274089935760172	0.6442902615904129	0.3557097384095871
1.6416845110635263	0.6334207304638979	0.3665792695361021
1.6559600285510352	0.6240529131555678	0.37594708684443223
1.670235546038544	0.6267362642184283	0.3732637357815717
1.684511063526053	0.6141276392148486	0.3858723607851514
1.6987865810135618	0.6147725174248198	0.38522748257518025
1.7130620985010707	0.6062715843590072	0.3937284156409928
1.7273376159885798	0.5935496180028809	0.40645038199711914
1.7416131334760887	0.5667011216379534	0.4332988783620466
1.7558886509635976	0.5298744154477862	0.47012558455221376
1.7701641684511065	0.4930736833591281	0.506926316640872
1.7844396859386153	0.4526252504663029	0.5473747495336971
1.7987152034261245	0.41456239127077227	0.5854376087292277
1.8129907209136333	0.3872152971414964	0.6127847028585036
1.8272662384011422	0.3947197176533017	0.6052802823466983
1.841541755888651	0.4321980808288596	0.5678019191711404
1.85581727337616	0.47715059493759787	0.5228494050624022
1.870092790863669	0.5119599983261257	0.4880400016738743
1.884368308351178	0.5289856620280666	0.4710143379719334
1.8986438258386868	0.5360432872416733	0.46395671275832673
1.9129193433261957	0.535355666857471	0.46464433314252895
1.9271948608137046	0.5356233963044728	0.46437660369552725
1.9414703783012137	0.5366393043085407	0.4633606956914593
1.9557458957887226	0.543733699894842	0.456266300105158
1.9700214132762315	0.5516448685407062	0.44835513145929384
1.9842969307637404	0.5532869554488514	0.4467130445511486
1.9985724482512492	0.5525911908909331	0.4474088091090669
2.012847965738758	0.5445454362936972	0.4554545637063028
2.027123483226267	0.5312685464003803	0.46873145359961965
2.041399000713776	0.5138202010100296	0.48617979898997044
2.055674518201285	0.5002144987268902	0.49978550127310983
2.069950035688794	0.4924237162366267	0.5075762837633733
2.084225553176303	0.49216197423038455	0.5078380257696155
2.098501070663812	0.492237663863112	0.5077623361368879
2.1127765881513207	0.4910199412975691	0.5089800587024309
2.1270521056388296	0.483252619844479	0.516747380155521
2.1413276231263385	0.47221485529052476	0.5277851447094752
2.1556031406138474	0.459198575226363	0.540801424773637
2.1698786581013563	0.4470711446029477	0.5529288553970523
2.184154175588865	0.4336883464068329	0.5663116535931672
2.198429693076374	0.42434911822393995	0.57565088177606
2.2127052105638834	0.4261611834325789	0.5738388165674211
2.2269807280513922	0.4272888517505744	0.5727111482494256
2.241256245538901	0.42435766078302073	0.5756423392169793
2.25553176302641	0.42422079453848954	0.5757792054615105
2.269807280513919	0.4140727747736607	0.5859272252263392
2.2840827980014278	0.40030925805683093	0.5996907419431691
2.2983583154889367	0.38628038891401456	0.6137196110859855
2.3126338329764455	0.3633057291394765	0.6366942708605234
2.3269093504639544	0.35446699349312144	0.6455330065068785
2.3411848679514633	0.33051708048864553	0.6694829195113545
2.355460385438972	0.32277638283734433	0.6772236171626557
2.3697359029264815	0.30564808203496724	0.6943519179650328
2.3840114204139904	0.2879147808643448	0.7120852191356553
2.3982869379014993	0.25611063582830623	0.7438893641716937
2.412562455389008	0.23487534329285228	0.7651246567071477
2.426837972876517	0.2058234001374012	0.7941765998625988
2.441113490364026	0.1953374844920732	0.8046625155079268
2.455389007851535	0.17142147538559083	0.8285785246144092
2.4696645253390437	0.13642997959646497	0.863570020403535
2.4839400428265526	0.11694041490662124	0.8830595850933788
2.4982155603140614	0.08938518310902993	0.91061481689097
2.5124910778015703	0.0554715702513293	0.9445284297486707
2.5267665952890797	0.030892924269199803	0.9691070757308002
2.5410421127765885	0.015393028804595046	0.984606971195405
2.5553176302640974	0.01891216544706558	0.9810878345529345
2.5695931477516063	0.02332881899179036	0.9766711810082096
2.583868665239115	0.029399562943336847	0.9706004370566631
2.598144182726624	0.04296754049179592	0.957032459508204
2.612419700214133	0.07473979239413094	0.925260207605869
2.626695217701642	0.0895835133396704	0.9104164866603296
2.6409707351891507	0.146592134530597	0.8534078654694031
2.6552462526766596	0.14749719219893154	0.8525028078010685
2.669521770164169	0.13758487488179189	0.8624151251182082
2.683797287651678	0.12319262361218528	0.8768073763878147
2.6980728051391867	0.11216503449295485	0.8878349655070451
2.7123483226266956	0.10696737552274195	0.8930326244772581
2.7266238401142044	0.09199187080578423	0.9080081291942158
2.7408993576017133	0.08551678209747847	0.9144832179025215
2.755174875089222	0.08281115253629967	0.9171888474637003
2.769450392576731	0.048068044201991345	0.9519319557980086
2.78372591006424	0.07172082063571275	0.9282791793642873
2.798001427551749	0.021901318293260606	0.9780986817067394
2.8122769450392577	0.02267745408906469	0.9773225459109353
2.826552462526767	0.008080213632299113	0.9919197863677008
2.840827980014276	0.016794394824698366	0.9832056051753016
2.855103497501785	0.00694016220518853	0.9930598377948114
2.8693790149892937	0.019864717387371906	0.9801352826126281
2.8836545324768026	0.009931949199157807	0.9900680508008421
2.8979300499643115	0.03317192602282089	0.9668280739771791
2.9122055674518204	0.04628359741920008	0.9537164025807999
2.9264810849393292	0.06645991303459409	0.9335400869654059
2.940756602426838	0.04896915145390484	0.9510308485460952
2.955032119914347	0.04227005355978718	0.9577299464402128
2.9693076374018563	0.019149921651788512	0.9808500783482115
2.983583154889365	0.0474734286396591	0.9525265713603409
2.997858672376874	0.06931695467484512	0.9306830453251549
3.012134189864383	0.16391697486101617	0.8360830251389838
3.026409707351892	0.09320567837020081	0.9067943216297992
3.0406852248394007	0.08298478652109838	0.9170152134789016
3.0549607423269096	0.07068251548579811	0.9293174845142019
3.0692362598144185	0.024118622887163533	0.9758813771128365
3.0835117773019274	0.035278420609117504	0.9647215793908825
3.0977872947894363	0.021654200600864242	0.9783457993991358
3.112062812276945	0.04587868828481454	0.9541213117151854
3.1263383297644545	0.06701244104803797	0.9329875589519621
3.1406138472519634	0.028182333760811678	0.9718176662391883
3.1548893647394722	0.03504394176159188	0.9649560582384081
3.169164882226981	0.09325068786594148	0.9067493121340585
3.18344039971449	0.05792133364016308	0.942078666359837
3.197715917201999	0.06723484882740292	0.9327651511725971
3.2119914346895078	0.07071507478538377	0.9292849252146163
3.2262669521770166	0.026683270131352917	0.973316729868647
3.2405424696645255	0.04177697775034488	0.9582230222496552
3.2548179871520344	0.023510005783155208	0.9764899942168448
3.2690935046395433	0.08080984388250588	0.9191901561174941
3.2833690221270526	0.0765802939708417	0.9234197060291582
3.2976445396145615	0.08427209739045735	0.9157279026095426
3.3119200571020704	0.06866675660990759	0.9313332433900924
3.3261955745895793	0.10572454137329707	0.894275458626703
3.340471092077088	0.10998876792429703	0.890011232075703
3.354746609564597	0.07368093020374637	0.9263190697962537
3.369022127052106	0.06855927886879877	0.9314407211312012
3.383297644539615	0.06010441980653118	0.9398955801934689
3.3975731620271237	0.09385800127376341	0.9061419987262366
3.4118486795146326	0.0885105698373685	0.9114894301626315
3.4261241970021414	0.07277026046145355	0.9272297395385465
3.4403997144896508	0.07781974009397791	0.922180259906022
3.4546752319771596	0.047428990113428125	0.9525710098865718
3.4689507494646685	0.14380614851830428	0.8561938514816957
3.4832262669521774	0.04360988639938231	0.9563901136006177
3.4975017844396863	0.13947958745235517	0.8605204125476449
3.511777301927195	0.1509593931503745	0.8490406068496255
3.526052819414704	0.08431461395694592	0.915685386043054
3.540328336902213	0.09493378851460382	0.9050662114853962
3.554603854389722	0.062394188499172096	0.9376058115008279
3.5688793718772307	0.17452475746213134	0.8254752425378686
3.58315488936474	0.2091183797333076	0.7908816202666924
3.597430406852249	0.0908879665386683	0.9091120334613317
3.611705924339758	0.13487782711377813	0.8651221728862218
3.6259814418272667	0.03409451791484764	0.9659054820851524
3.6402569593147756	0.08185343229136127	0.9181465677086387
3.6545324768022844	0.26234087323963423	0.7376591267603658
3.6688079942897933	0.0643405809418711	0.9356594190581289
3.683083511777302	0.1785411739647187	0.8214588260352813
3.697359029264811	0.32278339792504485	0.6772166020749552
3.71163454675232	0.253157239493782	0.746842760506218
3.725910064239829	0.12564498674248745	0.8743550132575125
3.740185581727338	0.08062947205182944	0.9193705279481705
3.754461099214847	0.023814618559976162	0.9761853814400239
3.768736616702356	0.059193497548633386	0.9408065024513667
3.783012134189865	0.17851320233677648	0.8214867976632235
3.7972876516773737	0.3202623991763736	0.6797376008236264
3.8115631691648826	2.080278583583715	-1.080278583583715
3.8258386866523915	0.14981365000576016	0.8501863499942398
3.8401142041399003	0.12213648991312073	0.8778635100868792
3.8543897216274092	0.10806323664652222	0.8919367633534778
3.868665239114918	0.10508223071877143	0.8949177692812286
3.8829407566024274	0.08410471297327135	0.9158952870267286
3.8972162740899363	0.18168671513395054	0.8183132848660495
3.911491791577445	0.1973255221932096	0.8026744778067905
3.925767309064954	0.29541321854501856	0.7045867814549814
3.940042826552463	0.28474805920998414	0.7152519407900159
3.954318344039972	0.06507681930981252	0.9349231806901874
3.9685938615274807	0.1463150828176506	0.8536849171823494
3.9828693790149896	0.23060606746565385	0.7693939325343462
3.9971448965024985	0.2301023388819594	0.7698976611180406
4.011420413990008	0.07483956018225302	0.925160439817747
4.025695931477516	0.35001042536952215	0.6499895746304778
4.039971448965026	0.2519647728714134	0.7480352271285866
4.054246966452534	0.17936938040853992	0.8206306195914601
4.068522483940043	0.08556801401853635	0.9144319859814637
4.082798001427552	0.2050523799929689	0.7949476200070311
4.097073518915061	0.0720846987224726	0.9279153012775274
4.11134903640257	0.30563180879206403	0.694368191207936
4.125624553890079	0.40562728670684606	0.594372713293154
4.139900071377588	0.24762409977826652	0.7523759002217335
4.154175588865097	0.26700710541544964	0.7329928945845503
4.168451106352606	1.032514423660897	-0.03251442366089696
4.182726623840114	0.18546234865105518	0.8145376513489448
4.197002141327624	0.30192669563269303	0.698073304367307
4.211277658815132	0.3781615558353158	0.6218384441646843
4.2255531763026415	0.25573468660368087	0.7442653133963191
4.23982869379015	0.42799437145068375	0.5720056285493162
4.254104211277659	0.4574467414789817	0.5425532585210183
4.268379728765169	0.31987392171870993	0.6801260782812901
4.282655246252677	0.11568101936831406	0.8843189806316859
4.296930763740186	0.3978812873116229	0.6021187126883771
4.311206281227695	0.4989810276230936	0.5010189723769064
4.325481798715204	0.28632143586498365	0.7136785641350163
4.3397573162027125	0.3343980974886518	0.6656019025113482
4.354032833690222	0.1901657347912272	0.8098342652087728
4.36830835117773	0.4909960543394939	0.5090039456605061
4.38258386866524	0.2628826637484584	0.7371173362515415
4.396859386152748	0.3866913590730874	0.6133086409269126
4.411134903640257	0.3729330527714317	0.6270669472285684
4.425410421127767	0.40424077153918725	0.5957592284608128
4.439685938615275	0.4589989372967021	0.541001062703298
4.4539614561027845	0.16678302391826003	0.83321697608174
4.468236973590293	0.4281215074772306	0.5718784925227693
4.482512491077802	0.3458036072165998	0.6541963927834002
4.496788008565311	0.13830180442221085	0.8616981955777891
4.51106352605282	0.10171712584111205	0.898282874158888
4.5253390435403285	0.6474362845045898	0.3525637154954102
4.539614561027838	1.1551245554431893	-0.15512455544318926
4.553890078515346	0.7114835873587626	0.2885164126412374
4.5681655960028555	0.9739187977899462	0.026081202210053833
4.582441113490365	0.5781279967365922	0.4218720032634078
4.596716630977873	0.579468685597298	0.420531314402702
4.610992148465383	0.6058603400365985	0.3941396599634015
4.625267665952891	0.17210384388636726	0.8278961561136328
4.6395431834404	0.6685560774712402	0.33144392252875976
4.653818700927909	0.8858883730730077	0.11411162692699228
4.668094218415418	0.6849295508347913	0.31507044916520865
4.682369735902927	0.8342920070424121	0.16570799295758787
4.696645253390436	1.0048072088041944	-0.004807208804194385
4.710920770877944	0.36974815273931455	0.6302518472606855
4.725196288365454	2.485541492647326	-1.485541492647326
4.739471805852963	1.6541812877148243	-0.6541812877148243
4.7537473233404715	0.3794595731286259	0.6205404268713741
4.768022840827981	0.484441744916518	0.5155582550834821
4.782298358315489	0.5773888825585148	0.42261111744148516
4.7965738758029985	0.8031624557398774	0.19683754426012257
4.810849393290507	1.6265160345591096	-0.6265160345591096
4.825124910778016	2.3374690478224465	-1.3374690478224465
4.839400428265525	1.9843588673024228	-0.9843588673024228
4.853675945753034	3.422949223994777	-2.422949223994777
4.8679514632405425	0.6219016480219233	0.37809835197807673
4.882226980728052	0.471782045193186	0.528217954806814
4.896502498215561	0.5514528085601401	0.4485471914398599
4.91077801570307	1.8916225584174482	-0.8916225584174482
4.925053533190579	0.7705804611136087	0.22941953888639133
4.939329050678087	2.2588161321926634	-1.2588161321926634
4.953604568165597	10.97638748991111	-9.97638748991111
4.967880085653105	38.21549997100945	-37.21549997100945
4.9821556031406145	4.487628599202438	-3.487628599202438
4.996431120628123	3.4051840325399927	-2.4051840325399927
5.010706638115632	0.4312856503684255	0.5687143496315745
5.024982155603141	0.39790395686780705	0.6020960431321929
5.03925767309065	2.531980157570772	-1.5319801575707719
5.053533190578159	0.622908305982751	0.37709169401724896
5.067808708065668	1.2938122156810108	-0.2938122156810108
5.082084225553177	1.1993674849534832	-0.19936748495348322
5.0963597430406855	0.9118630306188554	0.08813696938114457
5.110635260528195	0.6998089262163576	0.3001910737836424
5.124910778015703	1.6717969159591186	-0.6717969159591186
5.139186295503213	0.23986144188421285	0.7601385581157871
5.153461812990721	0.3462205790611387	0.6537794209388613
5.16773733047823	0.3887385642705049	0.6112614357294951
5.18201284796574	0.765001462735745	0.23499853726425501
5.196288365453248	0.9012825122067752	0.09871748779322476
5.2105638829407575	1.2863512315204404	-0.2863512315204404
5.224839400428266	1.463894401029083	-0.4638944010290831
5.239114917915775	1.8147985675756375	-0.8147985675756375
5.253390435403284	0.2003645560459747	0.7996354439540253
5.267665952890793	0.3773900738944401	0.6226099261055599
5.281941470378301	0.7583016315673314	0.24169836843266856
5.296216987865811	0.9456642167399976	0.054335783260002435
5.310492505353319	0.6811050312128986	0.31889496878710144
5.3247680228408285	0.6520956252359754	0.3479043747640246
5.339043540328338	0.4777091769105995	0.5222908230894006
5.353319057815846	6.518922271000817	-5.518922271000817
5.367594575303356	2.447396590563186	-1.4473965905631858
5.381870092790864	0.38427824538240696	0.615721754617593
5.396145610278373	0.794426787294652	0.205573212705348
5.410421127765882	0.5588339838459921	0.44116601615400786
5.424696645253391	0.4834810150023815	0.5165189849976185
5.4389721627409	1.0113437719585916	-0.011343771958591597
5.453247680228409	0.9392095162849836	0.060790483715016386
5.467523197715917	0.7392241103486281	0.2607758896513719
5.481798715203427	3.5217211636636114	-2.5217211636636114
5.496074232690936	0.43429402422337304	0.565705975776627
5.510349750178444	0.8606432292114533	0.1393567707885467
5.524625267665954	0.3044437136503364	0.6955562863496636
5.538900785153462	0.9257056923612991	0.07429430763870093
5.5531763026409715	1.1663332670938225	-0.16633326709382246
5.56745182012848	0.8614377620396083	0.1385622379603917
5.581727337615989	4.959475003976857	-3.9594750039768574
5.596002855103498	0.5181375777969064	0.4818624222030936
5.610278372591007	0.38005239944980035	0.6199476005501996
5.6245538900785155	0.7133122452865497	0.2866877547134503
5.638829407566025	0.5106757583390964	0.4893242416609036
5.653104925053534	1.330785077627579	-0.3307850776275789
5.667380442541043	1.093321526442401	-0.09332152644240099
5.681655960028552	0.75633810592473	0.24366189407526995
5.69593147751606	2.4384562911109278	-1.4384562911109278
5.71020699500357	1.5754399282866	-0.5754399282866001
5.724482512491078	1.0052019100739034	-0.00520191007390336
5.738758029978587	0.81674592038327	0.18325407961673001
5.753033547466096	0.67588230735687	0.32411769264312995
5.767309064953605	0.46997185660176183	0.5300281433982381
5.781584582441114	0.9668664781233213	0.03313352187667873
5.795860099928623	0.876459989136008	0.12354001086399202
5.810135617416132	0.4470877105417398	0.5529122894582602
5.824411134903641	2.441586411757957	-1.441586411757957
5.83868665239115	4.418533232520022	-3.418533232520022
5.8529621698786585	0.7666736060655878	0.23332639393441224
5.867237687366168	0.606576380627345	0.393423619372655
5.881513204853676	0.6033173012287922	0.39668269877120776
5.895788722341186	32.18895050822868	-31.18895050822868
5.910064239828694	2.1023531973208627	-1.1023531973208627
5.924339757316203	2.189227492243557	-1.1892274922435568
5.938615274803713	1.6721024839089418	-0.6721024839089418
5.952890792291221	0.45136198222553575	0.5486380177744643
5.96716630977873	2.3666027508059857	-1.3666027508059857
5.981441827266239	0.36414847020299407	0.635851529797006
5.995717344753748	1.4781920472511685	-0.4781920472511685
6.009992862241257	2.644201622633467	-1.6442016226334668
6.024268379728766	5.023819440305256	-4.023819440305256
6.038543897216274	1.5284622696574715	-0.5284622696574715
6.052819414703784	0.6903955753865686	0.3096044246134314
6.067094932191292	2.51517143352834	-1.51517143352834
6.0813704496788015	10.073401689446124	-9.073401689446124
6.095645967166311	36.48290648519868	-35.48290648519868
6.109921484653819	1.0135402633415531	-0.013540263341553116
6.124197002141329	4.577388170767993	-3.5773881707679926
6.138472519628837	2.7136633951327824	-1.7136633951327824
6.152748037116346	0.33371097799993266	0.6662890220000673
6.167023554603855	0.9532424062201895	0.04675759377981048
6.181299072091364	0.9754434577833733	0.02455654221662673
6.1955745895788725	0.304616570971955	0.695383429028045
6.209850107066382	1.8644208363707504	-0.8644208363707504
6.22412562455389	1.7782045546375813	-0.7782045546375813
6.2384011420414	1.2717879087166708	-0.2717879087166708
6.252676659528909	1.6981736750897938	-0.6981736750897938
6.266952177016417	0.9584923570515547	0.041507642948445334
6.281227694503927	0.6850478177342743	0.31495218226572574
6.295503211991435	0.8000379340073106	0.1999620659926894
6.3097787294789445	0.1995745583847906	0.8004254416152095
6.324054246966453	0.3994247035299555	0.6005752964700445
6.338329764453962	2.1322678666276365	-1.1322678666276365
6.352605281941471	0.7488323735180886	0.2511676264819114
6.36688079942898	1.0102345017406926	-0.010234501740692625
6.381156316916488	2.7078736770369622	-1.7078736770369622
6.395431834403998	0.40044774291307894	0.5995522570869211
6.409707351891507	0.9578010058858532	0.04219899411414685
6.4239828693790155	0.2403510666294931	0.7596489333705069
6.438258386866525	0.7932264600389065	0.2067735399610935
6.452533904354033	1.4966332682591221	-0.49663326825912213
6.466809421841543	0.9004793908338645	0.09952060916613548
6.481084939329051	4.874062403922941	-3.8740624039229408
6.49536045681656	0.7220078360500018	0.27799216394999815
6.509635974304069	1.451821596705884	-0.45182159670588407
6.523911491791578	1.2206124099644602	-0.2206124099644602
6.538187009279087	0.7064630642014336	0.29353693579856643
6.552462526766596	0.6280625932617274	0.3719374067382726
6.566738044254105	0.772920980651634	0.22707901934836605
6.581013561741614	2.9242251007729774	-1.9242251007729774
6.595289079229123	1.5731901479461452	-0.5731901479461452
6.609564596716631	2.333670809060463	-1.3336708090604632
6.623840114204141	1.612930258590318	-0.612930258590318
6.638115631691649	2.810848668140711	-1.8108486681407112
6.6523911491791585	0.5003153111118276	0.4996846888881724
6.666666666666667	0.21740885122925083	0.7825911487707492
6.680942184154176	7.263585144347993	-6.263585144347993
6.695217701641685	4.632917185053219	-3.632917185053219
6.709493219129194	0.6981036785328819	0.3018963214671181
6.723768736616703	1.7319007010162755	-0.7319007010162755
6.738044254104212	0.24031913237340613	0.7596808676265938
6.752319771591721	0.8614059161509775	0.1385940838490225
6.76659528907923	0.40281305480731777	0.5971869451926822
6.780870806566739	2.4134979556036704	-1.4134979556036704
6.795146324054247	0.27377854186812983	0.7262214581318702
6.809421841541757	0.7641384479553017	0.23586155204469827
6.823697359029265	2.451100251649431	-1.451100251649431
6.837972876516774	2.4593476795292393	-1.4593476795292393
6.852248394004283	0.36813275466205775	0.6318672453379423
6.866523911491792	1.31411691866043	-0.31411691866043
6.8807994289793015	1.3714068961549835	-0.37140689615498346
6.89507494646681	0.8772746381663723	0.1227253618336277
6.909350463954319	3.4921219067364584	-2.4921219067364584
6.923625981441828	1.1589954089616423	-0.15899540896164233
6.937901498929337	1.178103664066119	-0.1781036640661191
6.9521770164168455	3.3497503446843404	-2.3497503446843404
6.966452533904355	0.8715239474928604	0.12847605250713956
6.980728051391863	0.7733787446857388	0.22662125531426125
6.995003568879373	1.6898883798947315	-0.6898883798947315
7.009279086366882	3.1207125095924635	-2.1207125095924635
7.02355460385439	2.897169498183779	-1.897169498183779
7.0378301213419	1.3965650004773518	-0.39656500047735177
7.052105638829408	1.2983026922324514	-0.2983026922324514
7.066381156316917	2.6567999096055246	-1.6567999096055246
7.080656673804426	0.5216103108954073	0.4783896891045927
7.094932191291935	1.3228714192713844	-0.3228714192713844
7.109207708779444	0.6722561410163804	0.3277438589836196
7.123483226266953	0.9013771160767792	0.09862288392322083
7.137758743754461	1.362971756984175	-0.36297175698417505
7.152034261241971	1.0682660413359781	-0.06826604133597813
7.16630977872948	0.5122058798495835	0.48779412015041645
7.1805852962169885	0.23210083868483697	0.767899161315163
7.194860813704498	2.5434835204701534	-1.5434835204701534
7.209136331192006	2.361449184047299	-1.361449184047299
7.223411848679516	1.2525595911204546	-0.25255959112045456
7.237687366167024	1.237332499194388	-0.23733249919438792
7.251962883654533	0.8192435016889988	0.18075649831100116
7.266238401142042	1.6654329500275433	-0.6654329500275433
7.280513918629551	1.9787613682054996	-0.9787613682054996
7.2947894361170595	1.8239990338554222	-0.8239990338554222
7.309064953604569	0.20276528591046167	0.7972347140895384
7.323340471092078	1.5129051576296695	-0.5129051576296695
7.337615988579587	1.028973213483163	-0.028973213483163063
7.351891506067096	1.2752775568398111	-0.27527755683981114
7.366167023554604	0.6177105729324666	0.38228942706753344
7.380442541042114	2.060624863893491	-1.0606248638934912
7.394718058529622	2.3561537115752698	-1.3561537115752698
7.4089935760171315	0.9826322776250401	0.01736772237495987
7.42326909350464	0.4962223063453489	0.5037776936546511
7.437544610992149	2.3942188034963365	-1.3942188034963365
7.451820128479658	0.36487146150511346	0.6351285384948866
7.466095645967167	0.7149685019138556	0.28503149808614436
7.480371163454676	0.5957576969151811	0.4042423030848189
7.494646680942185	0.7665427292547199	0.2334572707452801
7.508922198429694	0.5828527103640492	0.4171472896359508
7.5231977159172025	0.5842923351477377	0.4157076648522623
7.537473233404712	1.0599078664699377	-0.05990786646993773
7.55174875089222	11.825179088679114	-10.825179088679114
7.56602426837973	5.418910884716193	-4.418910884716193
7.580299785867238	4.329163073065086	-3.329163073065086
7.594575303354747	0.771481521751852	0.22851847824814797
7.608850820842256	1.6113821870709266	-0.6113821870709266
7.623126338329765	1.623610736292232	-0.6236107362922321
7.6374018558172745	1.1434606476029583	-0.1434606476029583
7.651677373304783	0.4882268257842608	0.5117731742157392
7.665952890792292	1.09862495825282	-0.09862495825282003
7.680228408279801	1.2652697372733224	-0.26526973727332237
7.69450392576731	0.36847802176672945	0.6315219782332706
7.7087794432548185	0.554154372717182	0.44584562728281796
7.723054960742328	0.7486283198778162	0.2513716801221838
7.737330478229836	0.252223996053481	0.747776003946519
7.7516059957173455	0.8470832531614706	0.1529167468385294
7.765881513204855	1.0930631608615078	-0.09306316086150779
7.780157030692363	2.4093741339378	-1.4093741339378
7.794432548179873	0.6007214254122382	0.39927857458776184
7.808708065667381	0.5706357734652857	0.4293642265347143
7.82298358315489	1.167486064469952	-0.16748606446995207
7.837259100642399	7.891597725510171	-6.891597725510171
7.851534618129908	1.6653895187977714	-0.6653895187977714
7.865810135617417	0.5664177575791991	0.4335822424208009
7.880085653104926	4.667275274392704	-3.667275274392704
7.894361170592434	3.7448737954451903	-2.7448737954451903
7.908636688079944	1.4425683197513666	-0.44256831975136657
7.922912205567453	0.3870741292311381	0.6129258707688618
7.9371877230549615	0.7907047459101596	0.2092952540898404
7.951463240542471	0.8259594460433688	0.1740405539566312
7.965738758029979	0.9574491245389302	0.04255087546106984
7.9800142755174885	1.689792370063531	-0.6897923700635309
7.994289793004997	1.0592672250947779	-0.05926722509477789
8.008565310492505	2.397418043561278	-1.3974180435612782
8.022840827980016	1.1069325294058276	-0.10693252940582765
8.037116345467524	1.7076457419277506	-0.7076457419277506
8.051391862955033	20.604523327246635	-19.604523327246635
8.065667380442541	2.063533404956808	-1.0635334049568081
8.079942897930051	0.8587481640358438	0.14125183596415625
8.09421841541756	1.927940604792024	-0.927940604792024
8.108493932905068	1.1854697228608282	-0.1854697228608282
8.122769450392578	1.0703028376250032	-0.07030283762500322
8.137044967880087	1.5355263156988825	-0.5355263156988825
8.151320485367595	1.797243608199184	-0.797243608199184
8.165596002855104	4.459030299644446	-3.4590302996444464
8.179871520342614	1.1310994360136182	-0.13109943601361818
8.194147037830122	0.8317275274859969	0.16827247251400312
8.20842255531763	2.310663585636711	-1.310663585636711
8.22269807280514	0.33970894995388706	0.660291050046113
8.23697359029265	0.2688761905177284	0.7311238094822716
8.251249107780158	0.5906386025400189	0.4093613974599811
8.265524625267666	2.882359084767771	-1.8823590847677711
8.279800142755176	0.4779569311102721	0.522043068889728
8.294075660242685	0.3317136946256378	0.6682863053743622
8.308351177730193	0.9882960383150807	0.011703961684919273
8.322626695217702	1.1031239773250792	-0.10312397732507916
8.336902212705212	0.6374763708878295	0.3625236291121705
8.35117773019272	1.1406161566464645	-0.14061615664646454
8.365453247680229	3.2044445266431456	-2.2044445266431456
8.379728765167739	3.7030159978492567	-2.7030159978492567
8.394004282655247	1.0648013780239387	-0.0648013780239387
8.408279800142756	0.8456430689626676	0.1543569310373324
8.422555317630264	0.4983136163140996	0.5016863836859005
8.436830835117775	1.4986896003619783	-0.4986896003619783
8.451106352605283	1.1138910520930012	-0.11389105209300121
8.465381870092791	1.020675249087971	-0.020675249087970915
8.4796573875803	1.0467426730536753	-0.0467426730536753
8.49393290506781	1.3631029486660813	-0.3631029486660813
8.508208422555319	0.43936701766270847	0.5606329823372915
8.522483940042827	1.4396899462231587	-0.4396899462231587
8.536759457530337	2.5463543959786317	-1.5463543959786317
8.551034975017846	1.839021829470875	-0.8390218294708749
8.565310492505354	1.4540122644417854	-0.45401226444178544
8.579586009992862	0.6239089022328279	0.3760910977671721
8.593861527480373	0.5465442682733797	0.45345573172662035
8.608137044967881	10.30177636446446	-9.30177636446446
8.62241256245539	1.3977536823040522	-0.39775368230405217
8.636688079942898	1.6279791282038365	-0.6279791282038365
8.650963597430408	0.7516995833795402	0.24830041662045976
8.665239114917917	0.924511499369994	0.075488500630006
8.679514632405425	1.0080399775972124	-0.008039977597212422
8.693790149892935	1.5718886400461247	-0.5718886400461247
8.708065667380444	2.3654414349353043	-1.3654414349353043
8.722341184867952	0.4502333091785679	0.549766690821432
8.73661670235546	1.0905906334309547	-0.09059063343095475
8.75089221984297	0.9940504118739188	0.005949588126081151
8.76516773733048	1.3196336468721368	-0.3196336468721368
8.779443254817988	0.3075187445147397	0.6924812554852603
8.793718772305496	0.5086889159902204	0.49131108400977963
8.807994289793006	2.0893925588179236	-1.0893925588179236
8.822269807280515	1.628985145692698	-0.628985145692698
8.836545324768023	0.4345470908191747	0.5654529091808254
8.850820842255533	0.7738958361078847	0.2261041638921153
8.865096359743042	1.3465819192150439	-0.3465819192150439
8.87937187723055	1.0695173489038594	-0.06951734890385941
8.893647394718059	1.027467759499434	-0.02746775949943392
8.907922912205569	1.7923876233960345	-0.7923876233960345
8.922198429693077	0.6807802967304395	0.3192197032695605
8.936473947180586	1.3469127904377847	-0.34691279043778467
8.950749464668094	2.9492914779630337	-1.9492914779630337
8.965024982155605	1.9129339582051414	-0.9129339582051414
8.979300499643113	0.9161713783238951	0.08382862167610494
8.993576017130621	0.44220881695552366	0.5577911830444764
9.007851534618132	0.5649896801192253	0.43501031988077465
9.02212705210564	0.2062195240898711	0.7937804759101289
9.036402569593148	0.38021282102075127	0.6197871789792487
9.050678087080657	0.425204687667549	0.574795312332451
9.064953604568167	1.7595380244893204	-0.7595380244893204
9.079229122055676	1.1372903469696756	-0.13729034696967557
9.093504639543184	1.771707010981323	-0.7717070109813231
9.107780157030692	0.24885569314008452	0.7511443068599155
9.122055674518203	2.1803916541479738	-1.1803916541479738
9.136331192005711	2.891848526055751	-1.891848526055751
9.15060670949322	0.3274391048737738	0.6725608951262262
9.16488222698073	4.379732571365729	-3.3797325713657287
9.179157744468238	0.8473484363033157	0.1526515636966843
9.193433261955747	0.545009930245199	0.45499006975480105
9.207708779443255	0.4799512158800365	0.5200487841199635
9.221984296930765	0.7887183165693947	0.21128168343060527
9.236259814418274	0.6265253199543965	0.37347468004560347
9.250535331905782	0.30505661890123187	0.6949433810987682
9.26481084939329	2.4615679478738777	-1.4615679478738777
9.2790863668808	0.2763369402760206	0.7236630597239794
9.29336188436831	1.4777794623653877	-0.4777794623653877
9.307637401855818	0.4735260773754459	0.5264739226245541
9.321912919343328	0.13337624163308887	0.8666237583669112
9.336188436830836	0.6302389593001834	0.36976104069981663
9.350463954318345	1.8996846948232669	-0.8996846948232669
9.364739471805853	0.271531086863806	0.728468913136194
9.379014989293363	1.3028563677433147	-0.3028563677433147
9.393290506780872	2.3926593841874104	-1.3926593841874104
9.40756602426838	1.1960827377069156	-0.19608273770691564
9.421841541755889	4.4711028693441115	-3.4711028693441115
9.436117059243399	0.17104524144468103	0.828954758555319
9.450392576730907	0.5412283801271679	0.4587716198728321
9.464668094218416	0.8985216838946911	0.10147831610530889
9.478943611705926	0.19810288305273116	0.8018971169472688
9.493219129193434	2.0050528833308228	-1.0050528833308228
9.507494646680943	2.9682567617093185	-1.9682567617093185
9.521770164168451	0.4711986067183796	0.5288013932816205
9.536045681655962	0.5646556752598787	0.4353443247401213
9.55032119914347	0.10813287776006168	0.8918671222399384
9.564596716630978	2.4388790327548087	-1.4388790327548087
9.578872234118487	0.810605697938923	0.189394302061077
9.593147751605997	5.251807669535519	-4.251807669535519
9.607423269093506	2.798494899256204	-1.798494899256204
9.621698786581014	0.9605355869353845	0.039464413064615456
9.635974304068524	0.6725690843708025	0.32743091562919746
9.650249821556033	1.6703050692721202	-0.6703050692721202
9.664525339043541	0.9096735706736432	0.09032642932635682
9.67880085653105	11.23001364374135	-10.23001364374135
9.69307637401856	0.5778500307668112	0.4221499692331888
9.707351891506068	1.6132316532109194	-0.6132316532109194
9.721627408993577	0.5300742764519906	0.46992572354800943
9.735902926481085	2.2797837228772115	-1.2797837228772115
9.750178443968595	2.0238550863630524	-1.0238550863630524
9.764453961456104	2.3341293218735992	-1.3341293218735992
9.778729478943612	0.06169520559842388	0.9383047944015761
9.793004996431122	0.9113107610108635	0.0886892389891365
9.80728051391863	0.36505658146770215	0.6349434185322979
9.82155603140614	0.5722133409409403	0.42778665905905966
9.835831548893648	2.6744549587163675	-1.6744549587163675
9.850107066381158	0.952059984975972	0.047940015024028004
9.864382583868666	0.5245909830469291	0.4754090169530709
9.878658101356175	1.4364919266796077	-0.4364919266796077
9.892933618843683	1.1643524614315734	-0.16435246143157345
9.907209136331193	0.602895296100153	0.397104703899847
9.921484653818702	1.1573564978493311	-0.15735649784933115
9.93576017130621	1.5932321902487696	-0.5932321902487696
9.95003568879372	0.6366778830851241	0.3633221169148759
9.964311206281229	1.797123432654461	-0.797123432654461
9.978586723768737	2.5905333864534192	-1.5905333864534192
9.992862241256246	0.9477469316722954	0.0522530683277046
