# Supplementary material for: Terahertz Spectroscopic Analysis of Lactose in Infant Formula: Implications for Detection and Quantification
Source: Molecules. 2022 Aug 8;27(15):5040. doi: 10.3390/molecules27155040 (PMC9370465; doi:10.3390/molecules27155040)
Supplement: Supplementary file 1 [file molecules-27-05040-s001.zip › data/set1_N2_2/frequency_domain/L100_1.csv]

0.0	0.7466933563066981	0.2533066436933019
0.014275517487508924	0.7374613672107007	0.26253863278929934
0.028551034975017847	1.1166716410819757	-0.1166716410819757
0.04282655246252677	0.6800405496858094	0.3199594503141906
0.057102069950035694	1.2980976731414142	-0.2980976731414142
0.07137758743754462	1.3100048014581276	-0.3100048014581276
0.08565310492505354	2.6795975230083995	-1.6795975230083995
0.09992862241256247	0.5743396975365603	0.42566030246343967
0.11420413990007139	0.7310918845608829	0.2689081154391171
0.12847965738758033	0.8973778174582651	0.10262218254173494
0.14275517487508924	1.3777771973141235	-0.3777771973141235
0.15703069236259815	1.5202798219102054	-0.5202798219102054
0.17130620985010708	1.0704594167353059	-0.07045941673530587
0.18558172733761602	0.8365239571760573	0.16347604282394268
0.19985724482512493	0.8792930147087276	0.12070698529127244
0.21413276231263384	0.9343933844014695	0.06560661559853054
0.22840827980014278	0.999501470455371	0.0004985295446290339
0.24268379728765171	0.923138918439196	0.07686108156080396
0.25695931477516065	0.8344595719994241	0.1655404280005759
0.27123483226266953	0.8770823504512437	0.12291764954875628
0.28551034975017847	0.9768097487047637	0.02319025129523633
0.2997858672376874	1.0077414011745838	-0.007741401174583773
0.3140613847251963	0.9830695745454979	0.016930425454502074
0.32833690221270523	0.9557077048956842	0.04429229510431576
0.34261241970021417	0.9432595719091675	0.05674042809083246
0.3568879371877231	0.9190403509258063	0.08095964907419373
0.37116345467523204	0.8850641306606271	0.11493586933937294
0.3854389721627409	0.8462195194157839	0.15378048058421612
0.39971448965024986	0.8261499546853159	0.17385004531468407
0.4139900071377588	0.8310194176721725	0.16898058232782753
0.4282655246252677	0.8578314880833555	0.14216851191664448
0.4425410421127766	0.9019374512913413	0.09806254870865871
0.45681655960028555	0.9246159620656416	0.07538403793435844
0.4710920770877945	0.9071873153354558	0.09281268466454418
0.48536759457530343	0.838386767989465	0.161613232010535
0.4996431120628123	0.7069756826571176	0.29302431734288237
0.5139186295503213	0.4794531780198022	0.5205468219801979
0.5281941470378302	0.14992051186186764	0.8500794881381324
0.5424696645253391	0.30797813007045655	0.6920218699295435
0.5567451820128481	0.6396148926228409	0.3603851073771591
0.5710206995003569	0.7465513281645444	0.2534486718354556
0.5852962169878658	0.7744045367935939	0.2255954632064061
0.5995717344753748	0.8036751812630332	0.19632481873696683
0.6138472519628837	0.8394432260560052	0.1605567739439948
0.6281227694503926	0.8813869452831571	0.11861305471684291
0.6423982869379016	0.9140702009662319	0.08592979903376807
0.6566738044254105	0.9317507849605254	0.06824921503947456
0.6709493219129194	0.9254825853005307	0.07451741469946926
0.6852248394004283	0.9009146011623815	0.09908539883761847
0.6995003568879372	0.8668493696033659	0.1331506303966341
0.7137758743754462	0.8392787839858745	0.16072121601412548
0.7280513918629551	0.8248781152507471	0.17512188474925294
0.7423269093504641	0.8253534336343891	0.17464656636561093
0.756602426837973	0.8447149598534219	0.15528504014657807
0.7708779443254818	0.8734407930835669	0.12655920691643308
0.7851534618129908	0.9037642877557511	0.09623571224424887
0.7994289793004997	0.9241307812397791	0.0758692187602209
0.8137044967880086	0.9259148812029531	0.07408511879704693
0.8279800142755176	0.9071479272977874	0.09285207270221263
0.8422555317630265	0.8737908229324285	0.1262091770675715
0.8565310492505354	0.8376970536795147	0.16230294632048525
0.8708065667380444	0.8130365915539925	0.18696340844600745
0.8850820842255532	0.7991722442172293	0.20082775578277068
0.8993576017130622	0.8025000385920723	0.1974999614079277
0.9136331192005711	0.8162816885491311	0.18371831145086892
0.92790863668808	0.8356854852873881	0.16431451471261194
0.942184154175589	0.8599415656388213	0.1400584343611787
0.9564596716630979	0.872892657302738	0.12710734269726198
0.9707351891506069	0.8727213169822214	0.12727868301777856
0.9850107066381157	0.8553442436747862	0.14465575632521377
0.9992862241256246	0.8254497563066818	0.17455024369331817
1.0135617416131335	0.7928451382518005	0.20715486174819953
1.0278372591006426	0.7653689738767476	0.23463102612325237
1.0421127765881515	0.7501409897055095	0.24985901029449054
1.0563882940756604	0.7442503627776988	0.25574963722230115
1.0706638115631693	0.763140072667879	0.23685992733212102
1.0849393290506781	0.7889030561517593	0.21109694384824074
1.099214846538187	0.8105697465014874	0.1894302534985126
1.1134903640256961	0.8063997765156	0.19360022348439998
1.127765881513205	0.7783565279764749	0.22164347202352508
1.1420413990007139	0.733269664842367	0.266730335157633
1.1563169164882228	0.671569841847022	0.32843015815297805
1.1705924339757316	0.591562554075154	0.408437445924846
1.1848679514632408	0.4943807693013838	0.5056192306986163
1.1991434689507496	0.46254578360271	0.53745421639729
1.2134189864382585	0.5408194540268475	0.4591805459731525
1.2276945039257674	0.6153736421471157	0.38462635785288435
1.2419700214132763	0.6568505876650935	0.3431494123349065
1.2562455389007852	0.6650600354924376	0.33493996450756236
1.2705210563882943	0.6364311064678037	0.36356889353219635
1.2847965738758031	0.5812585029045564	0.4187414970954436
1.299072091363312	0.5116302774719186	0.4883697225280814
1.313347608850821	0.43148784433364407	0.5685121556663559
1.3276231263383298	0.3262584553616578	0.6737415446383421
1.341898643825839	0.1838883132586154	0.8161116867413846
1.3561741613133478	0.05974516174112701	0.940254838258873
1.3704496788008567	0.028328404410602834	0.9716715955893972
1.3847251962883655	0.06996900797707511	0.9300309920229248
1.3990007137758744	0.18272449208276076	0.8172755079172392
1.4132762312633835	0.34591288360011957	0.6540871163998805
1.4275517487508924	0.4605861603383595	0.5394138396616406
1.4418272662384013	0.5372976012485727	0.46270239875142727
1.4561027837259102	0.591526290539138	0.40847370946086203
1.470378301213419	0.6324442565314553	0.3675557434685447
1.4846538187009282	0.6623820512531644	0.3376179487468356
1.498929336188437	0.6752294152604954	0.3247705847395046
1.513204853675946	0.677071851102447	0.32292814889755295
1.5274803711634548	0.6715300545760485	0.32846994542395147
1.5417558886509637	0.6676098824940503	0.3323901175059497
1.5560314061384726	0.6670425483136638	0.33295745168633617
1.5703069236259817	0.6715766251362947	0.3284233748637053
1.5845824411134906	0.6755073799250604	0.3244926200749396
1.5988579586009994	0.6853095783032296	0.3146904216967704
1.6131334760885083	0.6898307193028005	0.3101692806971995
1.6274089935760172	0.6883477519453336	0.3116522480546664
1.6416845110635263	0.6797901578883507	0.32020984211164927
1.6559600285510352	0.6646106921564362	0.3353893078435638
1.670235546038544	0.6568524319890855	0.3431475680109145
1.684511063526053	0.6199672735175478	0.38003272648245223
1.6987865810135618	0.6059742604481249	0.39402573955187514
1.7130620985010707	0.6001253087445068	0.39987469125549324
1.7273376159885798	0.5948528165781167	0.4051471834218833
1.7416131334760887	0.5839508391000356	0.41604916089996435
1.7558886509635976	0.5629862668408785	0.4370137331591215
1.7701641684511065	0.5213464110277878	0.4786535889722122
1.7844396859386153	0.46951160568895345	0.5304883943110466
1.7987152034261245	0.41890434102665	0.58109565897335
1.8129907209136333	0.38525300577469124	0.6147469942253088
1.8272662384011422	0.3884241974681588	0.6115758025318412
1.841541755888651	0.42543580290942196	0.574564197090578
1.85581727337616	0.46680504001401707	0.5331949599859829
1.870092790863669	0.5068179397149398	0.4931820602850602
1.884368308351178	0.5343840239351572	0.46561597606484284
1.8986438258386868	0.5603314439381288	0.43966855606187116
1.9129193433261957	0.5820932486954745	0.4179067513045255
1.9271948608137046	0.5937135620862538	0.4062864379137462
1.9414703783012137	0.5983048994411927	0.4016951005588073
1.9557458957887226	0.5912124442484278	0.4087875557515722
1.9700214132762315	0.5814581225488453	0.4185418774511547
1.9842969307637404	0.5722432705999652	0.42775672940003484
1.9985724482512492	0.5662427337308541	0.4337572662691459
2.012847965738758	0.5636902944243682	0.43630970557563176
2.027123483226267	0.5667609797634652	0.4332390202365348
2.041399000713776	0.569676025139651	0.430323974860349
2.055674518201285	0.5685014848341662	0.4314985151658338
2.069950035688794	0.562151639040013	0.437848360959987
2.084225553176303	0.5513757713277506	0.4486242286722494
2.098501070663812	0.5384440587319999	0.46155594126800015
2.1127765881513207	0.5255659448044826	0.4744340551955174
2.1270521056388296	0.5104454682540435	0.48955453174595653
2.1413276231263385	0.5006154784856253	0.49938452151437474
2.1556031406138474	0.4855718564406679	0.5144281435593321
2.1698786581013563	0.4801484707928004	0.5198515292071997
2.184154175588865	0.48076531473008205	0.5192346852699179
2.198429693076374	0.48592553700292096	0.514074462997079
2.2127052105638834	0.48510888014664855	0.5148911198533515
2.2269807280513922	0.4866277612047016	0.5133722387952984
2.241256245538901	0.4799540419866452	0.5200459580133547
2.25553176302641	0.46897162603366943	0.5310283739663306
2.269807280513919	0.45886576195566664	0.5411342380443334
2.2840827980014278	0.440049553802744	0.559950446197256
2.2983583154889367	0.4312547540763651	0.5687452459236348
2.3126338329764455	0.4137902215847253	0.5862097784152747
2.3269093504639544	0.4103987382080995	0.5896012617919004
2.3411848679514633	0.38793892804403673	0.6120610719559633
2.355460385438972	0.3694615815646083	0.6305384184353917
2.3697359029264815	0.35313902004520203	0.646860979954798
2.3840114204139904	0.3308716603280158	0.6691283396719843
2.3982869379014993	0.2936825385445983	0.7063174614554018
2.412562455389008	0.2715604597065409	0.7284395402934591
2.426837972876517	0.2526278411475971	0.7473721588524029
2.441113490364026	0.22960097496079857	0.7703990250392014
2.455389007851535	0.2025791608894948	0.7974208391105052
2.4696645253390437	0.1584934505136294	0.8415065494863706
2.4839400428265526	0.12855007795354614	0.8714499220464539
2.4982155603140614	0.08942711744733743	0.9105728825526626
2.5124910778015703	0.06010377869110404	0.9398962213088959
2.5267665952890797	0.035955788023468715	0.9640442119765313
2.5410421127765885	0.00887850161645163	0.9911214983835483
2.5553176302640974	0.013482477820285265	0.9865175221797148
2.5695931477516063	0.010657119730111676	0.9893428802698884
2.583868665239115	0.024390495084821582	0.9756095049151784
2.598144182726624	0.03441470155840882	0.9655852984415911
2.612419700214133	0.05057557107521304	0.949424428924787
2.626695217701642	0.07804324244328317	0.9219567575567168
2.6409707351891507	0.10030379109269226	0.8996962089073077
2.6552462526766596	0.11417665121887371	0.8858233487811262
2.669521770164169	0.1179211073406145	0.8820788926593854
2.683797287651678	0.11131577518480106	0.8886842248151989
2.6980728051391867	0.10069845944318187	0.8993015405568181
2.7123483226266956	0.10413038214877482	0.8958696178512252
2.7266238401142044	0.08483897504003969	0.9151610249599603
2.7408993576017133	0.08492818822405161	0.9150718117759484
2.755174875089222	0.0658183609630075	0.9341816390369925
2.769450392576731	0.06200659852473032	0.9379934014752697
2.78372591006424	0.03188987238552109	0.9681101276144789
2.798001427551749	0.02424889494368567	0.9757511050563143
2.8122769450392577	0.006705705008583575	0.9932942949914164
2.826552462526767	0.0067752423095824525	0.9932247576904175
2.840827980014276	0.013264621680842095	0.9867353783191579
2.855103497501785	0.006317475637776708	0.9936825243622233
2.8693790149892937	0.019893914187793516	0.9801060858122065
2.8836545324768026	0.008255636802227939	0.991744363197772
2.8979300499643115	0.03623739636064915	0.9637626036393508
2.9122055674518204	0.023476625918368806	0.9765233740816311
2.9264810849393292	0.027308419790211456	0.9726915802097885
2.940756602426838	0.02069441676539947	0.9793055832346005
2.955032119914347	0.04244933853241385	0.9575506614675862
2.9693076374018563	0.00970295916313573	0.9902970408368643
2.983583154889365	0.03773802984006183	0.9622619701599382
2.997858672376874	0.04426020652428336	0.9557397934757166
3.012134189864383	0.08778059167440064	0.9122194083255993
3.026409707351892	0.05751903024645502	0.942480969753545
3.0406852248394007	0.08534710891767151	0.9146528910823285
3.0549607423269096	0.08250614862245877	0.9174938513775412
3.0692362598144185	0.04564782333191719	0.9543521766680828
3.0835117773019274	0.04064984844234078	0.9593501515576592
3.0977872947894363	0.056173252146003015	0.943826747853997
3.112062812276945	0.030966276797599588	0.9690337232024004
3.1263383297644545	0.0524226258921443	0.9475773741078557
3.1406138472519634	0.09197886789599857	0.9080211321040015
3.1548893647394722	0.020612408383092272	0.9793875916169077
3.169164882226981	0.032360385727292634	0.9676396142727074
3.18344039971449	0.03243533365478985	0.9675646663452101
3.197715917201999	0.07229132672089779	0.9277086732791022
3.2119914346895078	0.05835900012029303	0.941640999879707
3.2262669521770166	0.0540421874039514	0.9459578125960486
3.2405424696645255	0.03523474734589265	0.9647652526541074
3.2548179871520344	0.017863530529582585	0.9821364694704174
3.2690935046395433	0.04544083973579409	0.954559160264206
3.2833690221270526	0.03995547924535449	0.9600445207546455
3.2976445396145615	0.04284047964946631	0.9571595203505336
3.3119200571020704	0.05456100866005788	0.9454389913399421
3.3261955745895793	0.0793230040270472	0.9206769959729528
3.340471092077088	0.030730184349841407	0.9692698156501586
3.354746609564597	0.04941947176486698	0.9505805282351331
3.369022127052106	0.06275317716693288	0.9372468228330672
3.383297644539615	0.03086726592546438	0.9691327340745356
3.3975731620271237	0.054714089540183405	0.9452859104598166
3.4118486795146326	0.04307436099306319	0.9569256390069368
3.4261241970021414	0.0403664356967203	0.9596335643032797
3.4403997144896508	0.031995563154243324	0.9680044368457567
3.4546752319771596	0.07200300998685366	0.9279969900131464
3.4689507494646685	0.018380222158063664	0.9816197778419363
3.4832262669521774	0.014653565369437975	0.985346434630562
3.4975017844396863	0.04511994421398811	0.9548800557860119
3.511777301927195	0.10429469471371691	0.8957053052862831
3.526052819414704	0.09719378840999411	0.9028062115900058
3.540328336902213	0.1092905134286024	0.8907094865713976
3.554603854389722	0.06956785328852401	0.930432146711476
3.5688793718772307	0.04737409506330478	0.9526259049366952
3.58315488936474	0.11100113010484224	0.8889988698951578
3.597430406852249	0.05511368380832318	0.9448863161916768
3.611705924339758	0.04041342184595867	0.9595865781540414
3.6259814418272667	0.04947496285071813	0.9505250371492818
3.6402569593147756	0.06509142632341205	0.934908573676588
3.6545324768022844	0.4771377361646788	0.5228622638353212
3.6688079942897933	0.04421956533918592	0.9557804346608141
3.683083511777302	0.027747484276701127	0.9722525157232988
3.697359029264811	0.11379944496494611	0.8862005550350539
3.71163454675232	0.22897758130608756	0.7710224186939124
3.725910064239829	0.19727845815781772	0.8027215418421823
3.740185581727338	0.0815391950372245	0.9184608049627755
3.754461099214847	0.04444292473236841	0.9555570752676316
3.768736616702356	0.07113401236961656	0.9288659876303834
3.783012134189865	0.16129738793009665	0.8387026120699034
3.7972876516773737	0.1151622777763824	0.8848377222236176
3.8115631691648826	0.5253788219450962	0.4746211780549038
3.8258386866523915	0.03546677334170016	0.9645332266582999
3.8401142041399003	0.0456293789959644	0.9543706210040356
3.8543897216274092	0.11801172213271828	0.8819882778672817
3.868665239114918	0.06783490101103708	0.9321650989889629
3.8829407566024274	0.053100055357347235	0.9468999446426528
3.8972162740899363	0.10461490746523261	0.8953850925347674
3.911491791577445	0.11589633338727788	0.8841036666127221
3.925767309064954	0.2037601675987977	0.7962398324012023
3.940042826552463	0.07748705713693499	0.922512942863065
3.954318344039972	0.199398374690002	0.800601625309998
3.9685938615274807	0.14378572025310285	0.8562142797468971
3.9828693790149896	0.46596814180539137	0.5340318581946086
3.9971448965024985	0.09665966440300629	0.9033403355969937
4.011420413990008	0.081012769572882	0.918987230427118
4.025695931477516	0.01649076479436601	0.983509235205634
4.039971448965026	0.04823457333352466	0.9517654266664753
4.054246966452534	0.052070819381224	0.947929180618776
4.068522483940043	0.06985012315044827	0.9301498768495517
4.082798001427552	0.31177359019177286	0.6882264098082271
4.097073518915061	0.1919712002159096	0.8080287997840904
4.11134903640257	0.07874134972927395	0.9212586502707261
4.125624553890079	0.36068204212515875	0.6393179578748412
4.139900071377588	0.06503862845606469	0.9349613715439353
4.154175588865097	0.13695165463340517	0.8630483453665948
4.168451106352606	0.7580946634868798	0.24190533651312018
4.182726623840114	0.2641963586612204	0.7358036413387796
4.197002141327624	0.16210031268911185	0.8378996873108882
4.211277658815132	0.07084388036472057	0.9291561196352794
4.2255531763026415	0.09201683754720985	0.9079831624527901
4.23982869379015	0.10288570816596428	0.8971142918340357
4.254104211277659	0.46974930364233825	0.5302506963576618
4.268379728765169	0.04723267818649964	0.9527673218135003
4.282655246252677	0.19137495831639273	0.8086250416836073
4.296930763740186	0.4338736256389249	0.5661263743610752
4.311206281227695	0.21760970380773698	0.7823902961922631
4.325481798715204	0.14681240268692067	0.8531875973130794
4.3397573162027125	0.15418253761446327	0.8458174623855368
4.354032833690222	0.1472169944949396	0.8527830055050604
4.36830835117773	0.18250661790145414	0.8174933820985458
4.38258386866524	0.2147985681775483	0.7852014318224517
4.396859386152748	0.18850601544052006	0.81149398455948
4.411134903640257	0.13034819833636482	0.8696518016636352
4.425410421127767	0.26698498300497214	0.7330150169950278
4.439685938615275	0.3925694102848969	0.6074305897151031
4.4539614561027845	0.13089402761868354	0.8691059723813165
4.468236973590293	0.327906757116296	0.672093242883704
4.482512491077802	0.3125168655313998	0.6874831344686002
4.496788008565311	0.616206423359022	0.383793576640978
4.51106352605282	2.8090916455309904	-1.8090916455309904
4.5253390435403285	0.6183013644130482	0.38169863558695183
4.539614561027838	0.35209669585293246	0.6479033041470675
4.553890078515346	0.2546746142668927	0.7453253857331072
4.5681655960028555	1.0946555185259659	-0.09465551852596588
4.582441113490365	0.4145773983821506	0.5854226016178494
4.596716630977873	0.6655099385504939	0.3344900614495061
4.610992148465383	0.2383352717609465	0.7616647282390535
4.625267665952891	0.4468336678866597	0.5531663321133403
4.6395431834404	0.3464615480095207	0.6535384519904792
4.653818700927909	0.9604338178116911	0.039566182188308874
4.668094218415418	1.0151643700384398	-0.015164370038439845
4.682369735902927	0.10783245964508012	0.8921675403549199
4.696645253390436	0.6018778884451477	0.39812211155485233
4.710920770877944	0.7764708127445781	0.22352918725542192
4.725196288365454	0.8088693453817493	0.19113065461825074
4.739471805852963	0.39945304267660936	0.6005469573233906
4.7537473233404715	0.5128919443787822	0.48710805562121784
4.768022840827981	0.280404743018578	0.719595256981422
4.782298358315489	0.31926374685113273	0.6807362531488672
4.7965738758029985	0.6845763317956254	0.3154236682043746
4.810849393290507	1.1044806058379166	-0.10448060583791663
4.825124910778016	4.680975944919807	-3.6809759449198074
4.839400428265525	1.271937025019653	-0.2719370250196529
4.853675945753034	0.5473343543416131	0.45266564565838685
4.8679514632405425	0.5406718312683899	0.4593281687316101
4.882226980728052	0.7323783068800215	0.2676216931199785
4.896502498215561	0.5405095965722074	0.45949040342779257
4.91077801570307	0.7997173125970504	0.20028268740294963
4.925053533190579	0.9039385028140718	0.09606149718592816
4.939329050678087	1.2479070291308307	-0.24790702913083074
4.953604568165597	9.931736422031989	-8.931736422031989
4.967880085653105	32.826466221081766	-31.826466221081766
4.9821556031406145	3.8520367675345812	-2.8520367675345812
4.996431120628123	1.3961530642612532	-0.3961530642612532
5.010706638115632	0.3609605540844692	0.6390394459155309
5.024982155603141	0.6087620392374046	0.3912379607625954
5.03925767309065	0.2733458182983565	0.7266541817016434
5.053533190578159	0.3081568967413781	0.6918431032586219
5.067808708065668	0.5591753314660423	0.44082466853395774
5.082084225553177	0.2588980227969018	0.7411019772030982
5.0963597430406855	1.0506794536065067	-0.05067945360650672
5.110635260528195	0.3244509294899188	0.6755490705100812
5.124910778015703	0.4966468125976858	0.5033531874023143
5.139186295503213	0.6199546291394926	0.3800453708605074
5.153461812990721	0.0811822763610487	0.9188177236389513
5.16773733047823	0.2544922484629967	0.7455077515370033
5.18201284796574	0.05699671131002415	0.9430032886899758
5.196288365453248	0.302468108155935	0.6975318918440649
5.2105638829407575	0.3573141220609609	0.6426858779390391
5.224839400428266	2.5014328301763253	-1.5014328301763253
5.239114917915775	1.973755433759075	-0.973755433759075
5.253390435403284	0.4262857871200577	0.5737142128799423
5.267665952890793	0.15925771047714787	0.8407422895228521
5.281941470378301	0.3696711356790767	0.6303288643209233
5.296216987865811	0.9363782364356408	0.06362176356435922
5.310492505353319	0.4374347922016064	0.5625652077983936
5.3247680228408285	0.8413280630481317	0.15867193695186832
5.339043540328338	0.3459127295958879	0.6540872704041121
5.353319057815846	3.3502071953458716	-2.3502071953458716
5.367594575303356	1.3616163348307861	-0.36161633483078615
5.381870092790864	0.5536031765470439	0.44639682345295606
5.396145610278373	0.5750746986539483	0.42492530134605166
5.410421127765882	0.2078650236943256	0.7921349763056744
5.424696645253391	0.5696745991418934	0.43032540085810655
5.4389721627409	1.0048656424822993	-0.0048656424822992594
5.453247680228409	0.94849674120198	0.05150325879801998
5.467523197715917	1.5598956310028715	-0.5598956310028715
5.481798715203427	3.545302942023661	-2.545302942023661
5.496074232690936	0.4077846855645939	0.5922153144354061
5.510349750178444	0.22514755598522193	0.774852444014778
5.524625267665954	0.9314067656525198	0.06859323434748021
5.538900785153462	1.9889570962904535	-0.9889570962904535
5.5531763026409715	2.0701725351498204	-1.0701725351498204
5.56745182012848	0.7011054304576159	0.29889456954238414
5.581727337615989	4.852828990134598	-3.852828990134598
5.596002855103498	0.3670077724377516	0.6329922275622484
5.610278372591007	0.9577632325563532	0.042236767443646794
5.6245538900785155	0.3260358439899899	0.67396415601001
5.638829407566025	0.6318711983114018	0.3681288016885982
5.653104925053534	1.4269464961117075	-0.42694649611170754
5.667380442541043	2.0393140118686293	-1.0393140118686293
5.681655960028552	1.9107736939169364	-0.9107736939169364
5.69593147751606	2.92074307228996	-1.92074307228996
5.71020699500357	0.8758664874912832	0.12413351250871685
5.724482512491078	1.0752780121570942	-0.07527801215709418
5.738758029978587	1.1251458531030878	-0.1251458531030878
5.753033547466096	0.6461164433099742	0.3538835566900258
5.767309064953605	0.4965327856452542	0.5034672143547458
5.781584582441114	0.22372075840558114	0.7762792415944189
5.795860099928623	0.10129971465302741	0.8987002853469725
5.810135617416132	0.06748679026452949	0.9325132097354705
5.824411134903641	0.40366278412572093	0.596337215874279
5.83868665239115	0.9069242127836508	0.09307578721634924
5.8529621698786585	0.9730017339343467	0.026998266065653254
5.867237687366168	0.6713986118468996	0.32860138815310036
5.881513204853676	0.3041049493552679	0.6958950506447321
5.895788722341186	13.636224036930018	-12.636224036930018
5.910064239828694	1.1775563082023948	-0.17755630820239476
5.924339757316203	2.176320376829404	-1.1763203768294042
5.938615274803713	0.7220520356565641	0.27794796434343594
5.952890792291221	0.4705721201607773	0.5294278798392227
5.96716630977873	0.219140986422175	0.7808590135778251
5.981441827266239	0.902345149014162	0.09765485098583804
5.995717344753748	1.5106071079638466	-0.5106071079638466
6.009992862241257	1.8338487360852336	-0.8338487360852336
6.024268379728766	2.7027892833060614	-1.7027892833060614
6.038543897216274	0.16342937649963396	0.836570623500366
6.052819414703784	0.5373060651742178	0.46269393482578225
6.067094932191292	1.5366754075570972	-0.5366754075570972
6.0813704496788015	10.145966632976402	-9.145966632976402
6.095645967166311	24.133404318045212	-23.133404318045212
6.109921484653819	0.4094524569491968	0.5905475430508031
6.124197002141329	2.218197149058733	-1.2181971490587329
6.138472519628837	1.941452150358057	-0.9414521503580571
6.152748037116346	0.7477857721242747	0.25221422787572534
6.167023554603855	0.4569351920754917	0.5430648079245083
6.181299072091364	0.7879485357225322	0.2120514642774678
6.1955745895788725	0.7363801264293861	0.2636198735706139
6.209850107066382	0.2999284120880957	0.7000715879119044
6.22412562455389	0.3672386583906665	0.6327613416093335
6.2384011420414	0.5298812304058166	0.4701187695941834
6.252676659528909	0.7764434384680288	0.22355656153197123
6.266952177016417	0.06394265686507422	0.9360573431349257
6.281227694503927	0.549049698674502	0.45095030132549796
6.295503211991435	0.8805488999635157	0.11945110003648429
6.3097787294789445	1.134300209380089	-0.1343002093800889
6.324054246966453	0.8455245808116484	0.15447541918835161
6.338329764453962	0.5157900057503472	0.48420999424965283
6.352605281941471	0.20438278764184328	0.7956172123581567
6.36688079942898	1.3325034143729932	-0.33250341437299324
6.381156316916488	0.8203256395477843	0.17967436045221574
6.395431834403998	0.2787533207892565	0.7212466792107435
6.409707351891507	0.4645924679143679	0.5354075320856321
6.4239828693790155	0.5572637503359188	0.4427362496640812
6.438258386866525	0.29863420805628427	0.7013657919437157
6.452533904354033	1.191479431810082	-0.1914794318100821
6.466809421841543	0.47019552356242633	0.5298044764375737
6.481084939329051	0.7038912345850574	0.2961087654149426
6.49536045681656	0.33568252994617387	0.6643174700538261
6.509635974304069	1.0509856916338158	-0.05098569163381583
6.523911491791578	0.7566941159461391	0.2433058840538609
6.538187009279087	0.9103048753675014	0.08969512463249862
6.552462526766596	0.0774969895791683	0.9225030104208317
6.566738044254105	0.2598770603924079	0.7401229396075921
6.581013561741614	1.1604918042216559	-0.16049180422165588
6.595289079229123	0.8666712398662778	0.1333287601337222
6.609564596716631	1.7242661146400435	-0.7242661146400435
6.623840114204141	0.6762065852215576	0.32379341477844237
6.638115631691649	2.0599093174903773	-1.0599093174903773
6.6523911491791585	0.5683383191043054	0.43166168089569457
6.666666666666667	0.2881145186307508	0.7118854813692492
6.680942184154176	7.1727294404029625	-6.1727294404029625
6.695217701641685	3.422468253373394	-2.422468253373394
6.709493219129194	0.19082303610256018	0.8091769638974398
6.723768736616703	3.707701093120809	-2.707701093120809
6.738044254104212	0.591755001812377	0.40824499818762305
6.752319771591721	0.6342285336409194	0.36577146635908064
6.76659528907923	0.4693775774189883	0.5306224225810117
6.780870806566739	1.8037315315582692	-0.8037315315582692
6.795146324054247	0.44358861544957046	0.5564113845504295
6.809421841541757	0.8993178823402243	0.10068211765977575
6.823697359029265	0.08428890490150526	0.9157110950984948
6.837972876516774	0.656276755712355	0.343723244287645
6.852248394004283	0.5908922026865363	0.4091077973134637
6.866523911491792	0.8721802589173102	0.1278197410826898
6.8807994289793015	0.3626307341647261	0.6373692658352739
6.89507494646681	0.3725788150809336	0.6274211849190664
6.909350463954319	2.566329140386331	-1.566329140386331
6.923625981441828	1.500431752467178	-0.500431752467178
6.937901498929337	1.1472482937439838	-0.14724829374398385
6.9521770164168455	0.8099154164025302	0.19008458359746983
6.966452533904355	0.5020067813148272	0.49799321868517277
6.980728051391863	1.5098183150781914	-0.5098183150781914
6.995003568879373	1.1221912524317197	-0.12219125243171969
7.009279086366882	1.4994610190272737	-0.4994610190272737
7.02355460385439	2.4087385610867558	-1.4087385610867558
7.0378301213419	0.6240109843670504	0.3759890156329496
7.052105638829408	0.22252283458025382	0.7774771654197462
7.066381156316917	0.7745452930021426	0.2254547069978574
7.080656673804426	0.8415554195945993	0.15844458040540066
7.094932191291935	0.9362875211720237	0.06371247882797626
7.109207708779444	0.574621451975478	0.425378548024522
7.123483226266953	0.7367040665719209	0.2632959334280791
7.137758743754461	0.7111697322138829	0.2888302677861171
7.152034261241971	0.8819658258203636	0.11803417417963635
7.16630977872948	1.7193817769976982	-0.7193817769976982
7.1805852962169885	0.2105397366074403	0.7894602633925597
7.194860813704498	1.4273698308920704	-0.42736983089207037
7.209136331192006	0.1634746665052562	0.8365253334947438
7.223411848679516	1.7972022168396304	-0.7972022168396304
7.237687366167024	0.7273028295648023	0.2726971704351977
7.251962883654533	0.6602661534782133	0.33973384652178673
7.266238401142042	1.0840720347914135	-0.08407203479141345
7.280513918629551	0.4368851310609947	0.5631148689390053
7.2947894361170595	0.3931879111769029	0.6068120888230971
7.309064953604569	0.9371050466619604	0.06289495333803963
7.323340471092078	0.5860580503764484	0.4139419496235516
7.337615988579587	1.3111855171251299	-0.3111855171251299
7.351891506067096	0.47259214719461484	0.5274078528053852
7.366167023554604	0.42005273582329444	0.5799472641767056
7.380442541042114	1.553418646992873	-0.553418646992873
7.394718058529622	0.36460084957490263	0.6353991504250973
7.4089935760171315	2.5989091733633605	-1.5989091733633605
7.42326909350464	0.9261378783217368	0.07386212167826323
7.437544610992149	4.009978094085567	-3.009978094085567
7.451820128479658	0.724509223054207	0.27549077694579305
7.466095645967167	0.797754970424032	0.20224502957596802
7.480371163454676	0.22921122879256103	0.7707887712074389
7.494646680942185	0.2358548913136661	0.7641451086863339
7.508922198429694	0.4949667069186991	0.5050332930813008
7.5231977159172025	1.5294106612614031	-0.5294106612614031
7.537473233404712	0.5154459673031095	0.48455403269689046
7.55174875089222	32.556338362970784	-31.556338362970784
7.56602426837973	2.935415439476788	-1.9354154394767882
7.580299785867238	2.35064603115005	-1.3506460311500499
7.594575303354747	2.02130148266349	-1.0213014826634899
7.608850820842256	1.7238128133395312	-0.7238128133395312
7.623126338329765	0.9585245583565339	0.04147544164346606
7.6374018558172745	1.170758125745028	-0.1707581257450279
7.651677373304783	0.3444234146356381	0.6555765853643619
7.665952890792292	1.6387739857400532	-0.6387739857400532
7.680228408279801	0.7869154162435118	0.2130845837564882
7.69450392576731	0.9315583794025296	0.06844162059747039
7.7087794432548185	0.23761390805785318	0.7623860919421468
7.723054960742328	0.06521854655880316	0.9347814534411969
7.737330478229836	0.7135083772548246	0.28649162274517537
7.7516059957173455	0.9916732385441807	0.008326761455819343
7.765881513204855	1.0956343819528607	-0.09563438195286067
7.780157030692363	2.868070106439284	-1.868070106439284
7.794432548179873	0.35870053005340774	0.6412994699465923
7.808708065667381	1.2867631256815955	-0.28676312568159545
7.82298358315489	1.8874107307359973	-0.8874107307359973
7.837259100642399	9.850412832666262	-8.850412832666262
7.851534618129908	0.8156555267922619	0.18434447320773806
7.865810135617417	2.3797382372188705	-1.3797382372188705
7.880085653104926	2.667460258808147	-1.667460258808147
7.894361170592434	1.0073595669172384	-0.00735956691723838
7.908636688079944	0.9543301795450595	0.0456698204549405
7.922912205567453	1.0984751392821606	-0.09847513928216056
7.9371877230549615	0.4369237129698726	0.5630762870301274
7.951463240542471	0.5057518723878299	0.4942481276121701
7.965738758029979	0.46706236462628425	0.5329376353737157
7.9800142755174885	1.3698090584132658	-0.36980905841326583
7.994289793004997	0.5329863346634724	0.46701366533652755
8.008565310492505	2.3514235896985256	-1.3514235896985256
8.022840827980016	1.7076884899380478	-0.7076884899380478
8.037116345467524	2.2382282040442996	-1.2382282040442996
8.051391862955033	2.7587960189802363	-1.7587960189802363
8.065667380442541	1.0649688849670997	-0.06496888496709974
8.079942897930051	0.37708417100035324	0.6229158289996468
8.09421841541756	0.900603943687877	0.099396056312123
8.108493932905068	0.46878129201147006	0.53121870798853
8.122769450392578	0.6383566569881357	0.3616433430118643
8.137044967880087	1.8850050783036445	-0.8850050783036445
8.151320485367595	2.111566919986801	-1.1115669199868008
8.165596002855104	1.2915366452053096	-0.29153664520530964
8.179871520342614	1.4051473206301954	-0.40514732063019543
8.194147037830122	0.2697033052606352	0.7302966947393648
8.20842255531763	0.47286240224591153	0.5271375977540884
8.22269807280514	0.64432881951196	0.35567118048804003
8.23697359029265	0.28335710578225237	0.7166428942177476
8.251249107780158	0.6546254645448544	0.3453745354551456
8.265524625267666	0.6849199065791379	0.3150800934208621
8.279800142755176	1.073966331894752	-0.0739663318947521
8.294075660242685	1.1629615335734151	-0.16296153357341514
8.308351177730193	1.8881189775764715	-0.8881189775764715
8.322626695217702	0.388094793771563	0.611905206228437
8.336902212705212	0.8441984644302174	0.1558015355697826
8.35117773019272	0.21155561923061802	0.788444380769382
8.365453247680229	0.44369149251610757	0.5563085074838925
8.379728765167739	1.3281633873958671	-0.32816338739586715
8.394004282655247	0.19287847190959156	0.8071215280904085
8.408279800142756	1.0156023767831606	-0.015602376783160565
8.422555317630264	0.7184767964863531	0.2815232035136469
8.436830835117775	1.0648821308975962	-0.0648821308975962
8.451106352605283	1.3234237965148459	-0.3234237965148459
8.465381870092791	1.4910884544756162	-0.4910884544756162
8.4796573875803	2.318674797074746	-1.3186747970747459
8.49393290506781	0.3269307814315744	0.6730692185684256
8.508208422555319	0.545845211537822	0.45415478846217805
8.522483940042827	0.40453676027482266	0.5954632397251773
8.536759457530337	0.879459370655139	0.12054062934486098
8.551034975017846	1.077303275106366	-0.07730327510636603
8.565310492505354	1.4341348466553812	-0.43413484665538116
8.579586009992862	1.0720816209813793	-0.07208162098137927
8.593861527480373	1.9593838504428236	-0.9593838504428236
8.608137044967881	4.124037672655355	-3.124037672655355
8.62241256245539	0.7884509762429733	0.21154902375702667
8.636688079942898	2.215126972715434	-1.2151269727154341
8.650963597430408	1.8531520084606468	-0.8531520084606468
8.665239114917917	0.19398406543565913	0.8060159345643408
8.679514632405425	0.9511956715342362	0.04880432846576377
8.693790149892935	2.036676227006543	-1.0366762270065428
8.708065667380444	0.7540454837588821	0.24595451624111786
8.722341184867952	0.4130807233614013	0.5869192766385987
8.73661670235546	2.851250547695839	-1.8512505476958392
8.75089221984297	0.8747725232465249	0.12522747675347512
8.76516773733048	1.773347151201324	-0.7733471512013239
8.779443254817988	0.1596073879468262	0.8403926120531738
8.793718772305496	1.0969086584951913	-0.09690865849519126
8.807994289793006	0.41372626108270005	0.5862737389173
8.822269807280515	0.5864732273978165	0.4135267726021835
8.836545324768023	0.5579108478283403	0.44208915217165967
8.850820842255533	2.809950109452289	-1.8099501094522892
8.865096359743042	1.1225990712998262	-0.12259907129982617
8.87937187723055	1.3896564049819546	-0.38965640498195464
8.893647394718059	0.6456701488033387	0.35432985119666127
8.907922912205569	0.9745371479841886	0.025462852015811444
8.922198429693077	0.7020515902133775	0.2979484097866225
8.936473947180586	0.1783994838306646	0.8216005161693354
8.950749464668094	2.676699169873165	-1.676699169873165
8.965024982155605	0.7587498107535282	0.2412501892464718
8.979300499643113	1.0588905692706305	-0.05889056927063052
8.993576017130621	0.9655289457710742	0.034471054228925824
9.007851534618132	0.8718157722509806	0.12818422774901939
9.02212705210564	1.6022640938114383	-0.6022640938114383
9.036402569593148	2.193457154635079	-1.193457154635079
9.050678087080657	1.8434874344917935	-0.8434874344917935
9.064953604568167	0.9769143162916583	0.023085683708341742
9.079229122055676	2.6489327751215987	-1.6489327751215987
9.093504639543184	0.4551107946975155	0.5448892053024845
9.107780157030692	0.04045316743980537	0.9595468325601946
9.122055674518203	0.7719494794279262	0.22805052057207376
9.136331192005711	1.0165491565109714	-0.01654915651097144
9.15060670949322	0.5636131587854334	0.4363868412145666
9.16488222698073	2.127375840583033	-1.1273758405830332
9.179157744468238	0.3112064734024942	0.6887935265975058
9.193433261955747	0.16773640786847419	0.8322635921315258
9.207708779443255	0.8322353281962034	0.16776467180379662
9.221984296930765	1.1481735347984745	-0.1481735347984745
9.236259814418274	0.22491773571126766	0.7750822642887323
9.250535331905782	2.7030425701312355	-1.7030425701312355
9.26481084939329	0.9089801410306625	0.09101985896933751
9.2790863668808	0.12932148037817953	0.8706785196218205
9.29336188436831	2.333117371984361	-1.3331173719843612
9.307637401855818	1.0112001076206731	-0.011200107620673139
9.321912919343328	0.1528908547347392	0.8471091452652608
9.336188436830836	1.0551965617452834	-0.05519656174528342
9.350463954318345	2.330737485872934	-1.330737485872934
9.364739471805853	0.3849066492713205	0.6150933507286795
9.379014989293363	0.37019749237701166	0.6298025076229883
9.393290506780872	1.198839124117678	-0.1988391241176779
9.40756602426838	0.496155369025528	0.503844630974472
9.421841541755889	5.697804869078851	-4.697804869078851
9.436117059243399	0.19093483082970206	0.8090651691702979
9.450392576730907	1.0813451055365928	-0.0813451055365928
9.464668094218416	0.46399118678259704	0.536008813217403
9.478943611705926	0.8645048084007223	0.1354951915992777
9.493219129193434	2.0405617671791036	-1.0405617671791036
9.507494646680943	1.328611483202671	-0.328611483202671
9.521770164168451	1.1517279154414384	-0.15172791544143838
9.536045681655962	1.362591890037796	-0.362591890037796
9.55032119914347	1.090701527325507	-0.09070152732550696
9.564596716630978	3.0524460157142834	-2.0524460157142834
9.578872234118487	0.608857807791103	0.391142192208897
9.593147751605997	5.197268898688908	-4.197268898688908
9.607423269093506	0.8413787748675322	0.1586212251324678
9.621698786581014	0.9379608579147347	0.062039142085265286
9.635974304068524	0.6246716220537127	0.37532837794628726
9.650249821556033	1.2115078129947014	-0.21150781299470145
9.664525339043541	0.5817287161191909	0.41827128388080914
9.67880085653105	10.575101691053762	-9.575101691053762
9.69307637401856	0.22069223490257153	0.7793077650974285
9.707351891506068	0.9154757402955583	0.08452425970444166
9.721627408993577	0.4679120306899659	0.5320879693100341
9.735902926481085	1.9846020806958429	-0.9846020806958429
9.750178443968595	0.3512929747005239	0.6487070252994761
9.764453961456104	1.1381444688099343	-0.13814446880993425
9.778729478943612	0.862802821233214	0.13719717876678605
9.793004996431122	0.5009745814284766	0.4990254185715234
9.80728051391863	1.664171053999668	-0.6641710539996679
9.82155603140614	0.2165451586813245	0.7834548413186755
9.835831548893648	0.2748789779140979	0.7251210220859021
9.850107066381158	1.3280108196772118	-0.3280108196772118
9.864382583868666	0.12692301199939476	0.8730769880006053
9.878658101356175	1.5295463057717062	-0.5295463057717062
9.892933618843683	1.4832790636523192	-0.4832790636523192
9.907209136331193	0.22336240894368062	0.7766375910563194
9.921484653818702	2.158224218601772	-1.158224218601772
9.93576017130621	0.8576806256859698	0.1423193743140302
9.95003568879372	0.9656864896292103	0.03431351037078967
9.964311206281229	1.0528175554877344	-0.05281755548773437
9.978586723768737	1.4995969786231573	-0.49959697862315733
9.992862241256246	0.4894697740676568	0.5105302259323432
