# Supplementary material for: Terahertz Spectroscopic Analysis of Lactose in Infant Formula: Implications for Detection and Quantification
Source: Molecules. 2022 Aug 8;27(15):5040. doi: 10.3390/molecules27155040 (PMC9370465; doi:10.3390/molecules27155040)
Supplement: Supplementary file 1 [file molecules-27-05040-s001.zip › data/set1_N2_2/frequency_domain/L100_2.csv]

0.0	0.693572285246136	0.306427714753864
0.014275517487508924	0.5614543881697049	0.43854561183029506
0.028551034975017847	0.9463604488596091	0.05363955114039087
0.04282655246252677	0.6442869274161411	0.35571307258385887
0.057102069950035694	1.255558781683055	-0.2555587816830549
0.07137758743754462	1.2922672715717773	-0.29226727157177734
0.08565310492505354	2.806990916264757	-1.8069909162647568
0.09992862241256247	0.5679126070589349	0.43208739294106513
0.11420413990007139	0.6808237051069499	0.3191762948930501
0.12847965738758033	0.8904055782564031	0.1095944217435969
0.14275517487508924	1.3555356273240682	-0.3555356273240682
0.15703069236259815	1.4764982546063012	-0.47649825460630124
0.17130620985010708	1.0162496608320106	-0.016249660832010626
0.18558172733761602	0.7974003481181378	0.20259965188186224
0.19985724482512493	0.8523717528672002	0.14762824713279976
0.21413276231263384	0.9112068865061823	0.08879311349381769
0.22840827980014278	0.9830626760179121	0.016937323982087915
0.24268379728765171	0.9238645956325193	0.07613540436748067
0.25695931477516065	0.836384155872937	0.16361584412706298
0.27123483226266953	0.8817455633611139	0.11825443663888613
0.28551034975017847	0.9402552988537638	0.0597447011462362
0.2997858672376874	0.9466320293205425	0.05336797067945753
0.3140613847251963	0.8971922037228525	0.10280779627714753
0.32833690221270523	0.8655537848103645	0.1344462151896355
0.34261241970021417	0.8686402316780497	0.1313597683219503
0.3568879371877231	0.8776641109202132	0.12233588907978676
0.37116345467523204	0.8658382723264929	0.1341617276735071
0.3854389721627409	0.834065526416018	0.16593447358398195
0.39971448965024986	0.8047795741163881	0.19522042588361188
0.4139900071377588	0.789414208140251	0.21058579185974902
0.4282655246252677	0.8008358597498666	0.1991641402501334
0.4425410421127766	0.8188804703629229	0.18111952963707711
0.45681655960028555	0.8275606289949783	0.1724393710050217
0.4710920770877945	0.8231941333699907	0.1768058666300093
0.48536759457530343	0.7787428976717988	0.22125710232820117
0.4996431120628123	0.6806263151760554	0.31937368482394457
0.5139186295503213	0.47110957601829184	0.5288904239817082
0.5281941470378302	0.15845265581358114	0.8415473441864189
0.5424696645253391	0.31964219877426525	0.6803578012257347
0.5567451820128481	0.628583463839625	0.37141653616037495
0.5710206995003569	0.7306621154596312	0.2693378845403688
0.5852962169878658	0.7650701203627754	0.23492987963722456
0.5995717344753748	0.7854486139818507	0.21455138601814927
0.6138472519628837	0.8084129875779361	0.19158701242206388
0.6281227694503926	0.8283958047024352	0.17160419529756477
0.6423982869379016	0.8504106132529684	0.1495893867470316
0.6566738044254105	0.8653301799894435	0.1346698200105565
0.6709493219129194	0.8741179370390377	0.12588206296096227
0.6852248394004283	0.8746700676273135	0.12532993237268653
0.6995003568879372	0.863018198617923	0.13698180138207705
0.7137758743754462	0.8471889920008024	0.15281100799919756
0.7280513918629551	0.8350489465641516	0.16495105343584837
0.7423269093504641	0.829230037772093	0.17076996222790697
0.756602426837973	0.8328607642914996	0.16713923570850042
0.7708779443254818	0.8441486138146173	0.15585138618538275
0.7851534618129908	0.8600811372917113	0.13991886270828868
0.7994289793004997	0.8781516767209753	0.12184832327902473
0.8137044967880086	0.891283959759821	0.108716040240179
0.8279800142755176	0.8954278128442443	0.10457218715575567
0.8422555317630265	0.8844694637468566	0.11553053625314336
0.8565310492505354	0.862046637883856	0.13795336211614395
0.8708065667380444	0.8439008494845894	0.15609915051541057
0.8850820842255532	0.8304807359906929	0.16951926400930706
0.8993576017130622	0.8278582746198494	0.1721417253801506
0.9136331192005711	0.8386279811485482	0.1613720188514518
0.92790863668808	0.8534435973477804	0.1465564026522196
0.942184154175589	0.8666413620002831	0.13335863799971692
0.9564596716630979	0.8846161840648247	0.11538381593517533
0.9707351891506069	0.885135516220245	0.114864483779755
0.9850107066381157	0.880933158827594	0.11906684117240596
0.9992862241256246	0.8710564821729825	0.12894351782701752
1.0135617416131335	0.8526683562759023	0.14733164372409768
1.0278372591006426	0.8343342016545239	0.16566579834547612
1.0421127765881515	0.821561585800973	0.17843841419902695
1.0563882940756604	0.8168855485897928	0.1831144514102072
1.0706638115631693	0.8226898630042866	0.1773101369957134
1.0849393290506781	0.8336703267483117	0.16632967325168835
1.099214846538187	0.8454614841474062	0.15453851585259382
1.1134903640256961	0.8370184827004614	0.16298151729953858
1.127765881513205	0.8241217707538097	0.17587822924619034
1.1420413990007139	0.7965468438142016	0.2034531561857984
1.1563169164882228	0.7503564249263015	0.2496435750736985
1.1705924339757316	0.6741903279300961	0.32580967206990386
1.1848679514632408	0.5677950054835221	0.43220499451647787
1.1991434689507496	0.5277041899658839	0.47229581003411614
1.2134189864382585	0.6078000122120221	0.39219998778797793
1.2276945039257674	0.6747356071413382	0.3252643928586618
1.2419700214132763	0.7056000316686004	0.2943999683313996
1.2562455389007852	0.7110679037820675	0.2889320962179325
1.2705210563882943	0.6912179243499321	0.3087820756500679
1.2847965738758031	0.6481378680003148	0.3518621319996852
1.299072091363312	0.5766069320711259	0.4233930679288741
1.313347608850821	0.4816260707798963	0.5183739292201037
1.3276231263383298	0.35418251692118513	0.6458174830788148
1.341898643825839	0.1932402569591884	0.8067597430408115
1.3561741613133478	0.061312326409624245	0.9386876735903757
1.3704496788008567	0.026213950115215105	0.9737860498847849
1.3847251962883655	0.07042471359552734	0.9295752864044726
1.3990007137758744	0.1928996755082577	0.8071003244917423
1.4132762312633835	0.3759780258904777	0.6240219741095223
1.4275517487508924	0.5072267816662472	0.49277321833375276
1.4418272662384013	0.587751862644486	0.412248137355514
1.4561027837259102	0.6399353812183444	0.36006461878165563
1.470378301213419	0.6840942433135017	0.31590575668649834
1.4846538187009282	0.7263586861860605	0.2736413138139395
1.498929336188437	0.7581208648948727	0.24187913510512726
1.513204853675946	0.7737265400041023	0.22627345999589765
1.5274803711634548	0.7779049849917102	0.22209501500828976
1.5417558886509637	0.7746131523261229	0.22538684767387707
1.5560314061384726	0.7664203253328856	0.23357967466711438
1.5703069236259817	0.7581542822399286	0.24184571776007135
1.5845824411134906	0.7579860785688106	0.24201392143118938
1.5988579586009994	0.7594887742705286	0.24051122572947137
1.6131334760885083	0.7677864417604803	0.23221355823951972
1.6274089935760172	0.7727794231926333	0.22722057680736674
1.6416845110635263	0.7728749653668499	0.22712503463315015
1.6559600285510352	0.7684986352056883	0.23150136479431171
1.670235546038544	0.7692396377235023	0.23076036227649765
1.684511063526053	0.728100793431493	0.27189920656850697
1.6987865810135618	0.7091095774193088	0.2908904225806912
1.7130620985010707	0.6936674689343435	0.3063325310656565
1.7273376159885798	0.6788941145557179	0.3211058854442821
1.7416131334760887	0.6599448829131682	0.3400551170868318
1.7558886509635976	0.6313850665164973	0.3686149334835027
1.7701641684511065	0.5935583188888915	0.40644168111110845
1.7844396859386153	0.5431222046039564	0.45687779539604356
1.7987152034261245	0.4875929143390232	0.5124070856609768
1.8129907209136333	0.44988270041871864	0.5501172995812813
1.8272662384011422	0.45334834231107746	0.5466516576889225
1.841541755888651	0.4951527785981973	0.5048472214018027
1.85581727337616	0.5477038028169704	0.4522961971830296
1.870092790863669	0.5913465562411695	0.4086534437588305
1.884368308351178	0.6144798956814721	0.3855201043185279
1.8986438258386868	0.6407034966903807	0.35929650330961926
1.9129193433261957	0.6559082747836589	0.3440917252163411
1.9271948608137046	0.6729811858425431	0.3270188141574569
1.9414703783012137	0.6765897174297713	0.32341028257022875
1.9557458957887226	0.6838406940782891	0.31615930592171093
1.9700214132762315	0.6836161630452625	0.3163838369547375
1.9842969307637404	0.6805844273643814	0.3194155726356186
1.9985724482512492	0.6772759075373318	0.3227240924626682
2.012847965738758	0.6702327767737833	0.32976722322621665
2.027123483226267	0.6642476133633156	0.3357523866366844
2.041399000713776	0.661782940534381	0.338217059465619
2.055674518201285	0.6523812018080981	0.3476187981919019
2.069950035688794	0.6447985104323667	0.3552014895676333
2.084225553176303	0.6405371875495333	0.35946281245046674
2.098501070663812	0.6271426169193398	0.3728573830806602
2.1127765881513207	0.6203449822725193	0.37965501772748067
2.1270521056388296	0.6093390316901373	0.39066096830986274
2.1413276231263385	0.5975698608295288	0.4024301391704712
2.1556031406138474	0.5857449987064575	0.41425500129354254
2.1698786581013563	0.5724204702062485	0.42757952979375147
2.184154175588865	0.5630470920657724	0.4369529079342276
2.198429693076374	0.5607449056750973	0.43925509432490273
2.2127052105638834	0.558123513146018	0.44187648685398195
2.2269807280513922	0.5557246526235567	0.44427534737644325
2.241256245538901	0.5577309359365848	0.44226906406341515
2.25553176302641	0.5571314432186762	0.44286855678132375
2.269807280513919	0.5427405191046335	0.4572594808953665
2.2840827980014278	0.5333850787997856	0.4666149212002144
2.2983583154889367	0.5297446771660638	0.47025532283393623
2.3126338329764455	0.5104474227662394	0.48955257723376056
2.3269093504639544	0.4847295063478909	0.5152704936521091
2.3411848679514633	0.4535669017685553	0.5464330982314447
2.355460385438972	0.43469325501777123	0.5653067449822288
2.3697359029264815	0.41976440239739404	0.5802355976026059
2.3840114204139904	0.3916343437689238	0.6083656562310762
2.3982869379014993	0.3595630071490978	0.6404369928509022
2.412562455389008	0.34880824916060826	0.6511917508393917
2.426837972876517	0.30711374957860416	0.6928862504213958
2.441113490364026	0.2750043697307824	0.7249956302692175
2.455389007851535	0.24323122141857934	0.7567687785814207
2.4696645253390437	0.19053682215421933	0.8094631778457807
2.4839400428265526	0.15918030452707013	0.8408196954729299
2.4982155603140614	0.1313847208635409	0.8686152791364591
2.5124910778015703	0.09066771246427958	0.9093322875357204
2.5267665952890797	0.05420798557790958	0.9457920144220904
2.5410421127765885	0.027225975277246538	0.9727740247227534
2.5553176302640974	0.0043333919392367195	0.9956666080607632
2.5695931477516063	0.01949496658283736	0.9805050334171627
2.583868665239115	0.02636615665510128	0.9736338433448988
2.598144182726624	0.044578176879435064	0.9554218231205649
2.612419700214133	0.06273127468081448	0.9372687253191855
2.626695217701642	0.07539939907924997	0.92460060092075
2.6409707351891507	0.03343499348907358	0.9665650065109264
2.6552462526766596	0.14895242464270597	0.851047575357294
2.669521770164169	0.14347595183015321	0.8565240481698468
2.683797287651678	0.1419957323752935	0.8580042676247065
2.6980728051391867	0.13146237181992296	0.8685376281800771
2.7123483226266956	0.09734872651841281	0.9026512734815872
2.7266238401142044	0.08618972071992839	0.9138102792800716
2.7408993576017133	0.09793928995220802	0.902060710047792
2.755174875089222	0.09561284413076565	0.9043871558692343
2.769450392576731	0.0740264982602038	0.9259735017397962
2.78372591006424	0.04951764963506096	0.950482350364939
2.798001427551749	0.022012933668808087	0.9779870663311919
2.8122769450392577	0.016727232311116058	0.9832727676888839
2.826552462526767	0.014375393234817985	0.985624606765182
2.840827980014276	0.0506468469945071	0.949353153005493
2.855103497501785	0.05083992322032275	0.9491600767796773
2.8693790149892937	0.02805144060870843	0.9719485593912915
2.8836545324768026	0.020678251133830337	0.9793217488661696
2.8979300499643115	0.015088678918939166	0.9849113210810608
2.9122055674518204	0.03352090120432085	0.9664790987956792
2.9264810849393292	0.06590169616846056	0.9340983038315395
2.940756602426838	0.05860909316414775	0.9413909068358522
2.955032119914347	0.08987013985616056	0.9101298601438395
2.9693076374018563	0.11088269878749205	0.889117301212508
2.983583154889365	0.08336114233405849	0.9166388576659416
2.997858672376874	0.043888510916653654	0.9561114890833463
3.012134189864383	0.049337894106914026	0.950662105893086
3.026409707351892	0.06233493074651325	0.9376650692534867
3.0406852248394007	0.08829734721764908	0.911702652782351
3.0549607423269096	0.1159888545776088	0.8840111454223912
3.0692362598144185	0.06971476752006267	0.9302852324799373
3.0835117773019274	0.03001517729139031	0.9699848227086096
3.0977872947894363	0.03748679665666386	0.9625132033433361
3.112062812276945	0.06513308615149463	0.9348669138485054
3.1263383297644545	0.06688229838176638	0.9331177016182336
3.1406138472519634	0.09053394171794563	0.9094660582820544
3.1548893647394722	0.030611347906284184	0.9693886520937158
3.169164882226981	0.03270441988648623	0.9672955801135138
3.18344039971449	0.08507394655737673	0.9149260534426232
3.197715917201999	0.05308663483684811	0.9469133651631518
3.2119914346895078	0.06326932950100338	0.9367306704989966
3.2262669521770166	0.0826095691173966	0.9173904308826034
3.2405424696645255	0.06486463585661957	0.9351353641433804
3.2548179871520344	0.06950281065508164	0.9304971893449183
3.2690935046395433	0.03203679596092772	0.9679632040390723
3.2833690221270526	0.020199279575247895	0.9798007204247521
3.2976445396145615	0.02002051640573077	0.9799794835942692
3.3119200571020704	0.05898880279096534	0.9410111972090347
3.3261955745895793	0.07121323528637133	0.9287867647136286
3.340471092077088	0.12109452241376775	0.8789054775862323
3.354746609564597	0.09102156293248909	0.9089784370675109
3.369022127052106	0.08245020931183515	0.9175497906881649
3.383297644539615	0.029369987823919454	0.9706300121760806
3.3975731620271237	0.061613226525777214	0.9383867734742228
3.4118486795146326	0.053484334851561066	0.946515665148439
3.4261241970021414	0.05181992576080077	0.9481800742391993
3.4403997144896508	0.04931528147784049	0.9506847185221595
3.4546752319771596	0.10728981591137011	0.8927101840886299
3.4689507494646685	0.18537165832071117	0.8146283416792888
3.4832262669521774	0.15394964042341705	0.8460503595765829
3.4975017844396863	0.0647408948124692	0.9352591051875307
3.511777301927195	0.12215414053278478	0.8778458594672152
3.526052819414704	0.09809850818411951	0.9019014918158805
3.540328336902213	0.23932408364573396	0.760675916354266
3.554603854389722	0.12282705315859245	0.8771729468414076
3.5688793718772307	0.016418148734206883	0.9835818512657931
3.58315488936474	0.09727277813926638	0.9027272218607336
3.597430406852249	0.2802349130354765	0.7197650869645236
3.611705924339758	0.22258313782978312	0.7774168621702169
3.6259814418272667	0.22319676475724495	0.7768032352427551
3.6402569593147756	0.15474621935077487	0.8452537806492251
3.6545324768022844	0.15805737038160922	0.8419426296183907
3.6688079942897933	0.15982686299935217	0.8401731370006478
3.683083511777302	0.12979524722714728	0.8702047527728527
3.697359029264811	0.2866444620800784	0.7133555379199217
3.71163454675232	0.28931595169729585	0.7106840483027042
3.725910064239829	0.261001956293463	0.738998043706537
3.740185581727338	0.165865842291455	0.834134157708545
3.754461099214847	0.17023217862507023	0.8297678213749298
3.768736616702356	0.04346144039561276	0.9565385596043873
3.783012134189865	0.04475031637319452	0.9552496836268055
3.7972876516773737	0.027552518225534027	0.9724474817744659
3.8115631691648826	1.5018445666910134	-0.5018445666910134
3.8258386866523915	0.1684422971573148	0.8315577028426853
3.8401142041399003	0.136923164167718	0.863076835832282
3.8543897216274092	0.19805424941630156	0.8019457505836984
3.868665239114918	0.16618970566306432	0.8338102943369357
3.8829407566024274	0.05183363881854699	0.948166361181453
3.8972162740899363	0.10697271890746655	0.8930272810925335
3.911491791577445	0.23036054256130162	0.7696394574386984
3.925767309064954	0.07520445129474182	0.9247955487052582
3.940042826552463	0.14107324628913737	0.8589267537108627
3.954318344039972	0.4605384841126317	0.5394615158873683
3.9685938615274807	0.3075014675447025	0.6924985324552975
3.9828693790149896	3.7746537442138264	-2.7746537442138264
3.9971448965024985	0.4225960361327921	0.5774039638672079
4.011420413990008	0.35833079770593984	0.6416692022940602
4.025695931477516	0.16470907658909284	0.8352909234109072
4.039971448965026	0.1955168350959024	0.8044831649040975
4.054246966452534	0.2726903095228339	0.7273096904771661
4.068522483940043	0.2479075763491433	0.7520924236508567
4.082798001427552	0.3149704611860038	0.6850295388139962
4.097073518915061	0.44897246455427264	0.5510275354457274
4.11134903640257	0.402443609023217	0.5975563909767829
4.125624553890079	0.3230952653243146	0.6769047346756853
4.139900071377588	0.15232809869716302	0.847671901302837
4.154175588865097	0.10851213589079926	0.8914878641092008
4.168451106352606	1.1509822982614648	-0.1509822982614648
4.182726623840114	0.26126019528785177	0.7387398047121483
4.197002141327624	0.46207037236079546	0.5379296276392045
4.211277658815132	0.2046018531007682	0.7953981468992318
4.2255531763026415	0.26713040982349356	0.7328695901765064
4.23982869379015	0.10567341277144365	0.8943265872285564
4.254104211277659	0.15275476656643225	0.8472452334335677
4.268379728765169	0.37428164531943653	0.6257183546805635
4.282655246252677	0.23286624085450225	0.7671337591454978
4.296930763740186	0.405035904513784	0.594964095486216
4.311206281227695	0.3194947269292888	0.6805052730707112
4.325481798715204	0.34339626566721326	0.6566037343327867
4.3397573162027125	0.34392769781272986	0.6560723021872701
4.354032833690222	0.19639523753066296	0.803604762469337
4.36830835117773	0.2404535194369965	0.7595464805630034
4.38258386866524	0.45897972454056685	0.5410202754594331
4.396859386152748	0.1152225725852006	0.8847774274147994
4.411134903640257	0.35405148820484506	0.6459485117951549
4.425410421127767	0.24857496361104076	0.7514250363889592
4.439685938615275	0.320342594777136	0.679657405222864
4.4539614561027845	0.1370977553582294	0.8629022446417706
4.468236973590293	0.6558788737987202	0.34412112620127977
4.482512491077802	0.2747551974091518	0.7252448025908482
4.496788008565311	0.51149610509948	0.48850389490052004
4.51106352605282	2.38798533141539	-1.3879853314153898
4.5253390435403285	0.16578207921884602	0.834217920781154
4.539614561027838	0.2920626475792067	0.7079373524207933
4.553890078515346	0.626705778788188	0.373294221211812
4.5681655960028555	1.326081604850728	-0.326081604850728
4.582441113490365	0.5162473350341987	0.48375266496580127
4.596716630977873	0.7256099056515536	0.2743900943484464
4.610992148465383	0.46236941786299035	0.5376305821370096
4.625267665952891	0.8560068113563456	0.1439931886436544
4.6395431834404	0.45083118438206315	0.5491688156179368
4.653818700927909	0.8028252521543187	0.19717474784568134
4.668094218415418	0.5750637185271619	0.42493628147283813
4.682369735902927	0.9095488054348657	0.09045119456513429
4.696645253390436	0.8488802854161459	0.1511197145838541
4.710920770877944	0.9670266324228567	0.03297336757714331
4.725196288365454	5.719257084843893	-4.719257084843893
4.739471805852963	2.261912652016409	-1.261912652016409
4.7537473233404715	0.5404079776848874	0.45959202231511265
4.768022840827981	0.34107914517572363	0.6589208548242764
4.782298358315489	0.4306444385582282	0.5693555614417718
4.7965738758029985	1.2819856036534123	-0.2819856036534123
4.810849393290507	1.8433515886660745	-0.8433515886660745
4.825124910778016	4.633549952127507	-3.633549952127507
4.839400428265525	2.32792047753624	-1.32792047753624
4.853675945753034	3.5654465136336286	-2.5654465136336286
4.8679514632405425	0.6738367907771109	0.3261632092228891
4.882226980728052	0.8367102231659315	0.16328977683406853
4.896502498215561	1.2797807435057256	-0.27978074350572557
4.91077801570307	1.2352397575038176	-0.23523975750381765
4.925053533190579	1.5161057307336896	-0.5161057307336896
4.939329050678087	2.263805147895711	-1.2638051478957109
4.953604568165597	7.312320100762071	-6.312320100762071
4.967880085653105	48.80881219276526	-47.80881219276526
4.9821556031406145	1.4901704621566223	-0.4901704621566223
4.996431120628123	2.512827148183438	-1.512827148183438
5.010706638115632	0.9731794896472049	0.02682051035279509
5.024982155603141	0.1985845916467015	0.8014154083532985
5.03925767309065	2.959956000378082	-1.959956000378082
5.053533190578159	0.1360055642823325	0.8639944357176675
5.067808708065668	0.9197697620487953	0.08023023795120465
5.082084225553177	1.6064078095693286	-0.6064078095693286
5.0963597430406855	1.493876481850194	-0.49387648185019395
5.110635260528195	0.7455689470314132	0.2544310529685868
5.124910778015703	1.38829270834693	-0.3882927083469301
5.139186295503213	0.6549064356399394	0.34509356436006056
5.153461812990721	0.20271977196264399	0.797280228037356
5.16773733047823	0.586429209238995	0.413570790761005
5.18201284796574	0.6091363320016088	0.39086366799839123
5.196288365453248	0.6653984819177411	0.3346015180822589
5.2105638829407575	1.0840645526296142	-0.08406455262961421
5.224839400428266	5.085897041686349	-4.085897041686349
5.239114917915775	2.0250088301055085	-1.0250088301055085
5.253390435403284	0.8701519315736407	0.12984806842635932
5.267665952890793	0.4559493858418357	0.5440506141581642
5.281941470378301	1.05241389755882	-0.05241389755881998
5.296216987865811	1.3365738345200142	-0.3365738345200142
5.310492505353319	0.2002483958174908	0.7997516041825092
5.3247680228408285	0.7883551236016455	0.2116448763983545
5.339043540328338	0.4435637581475048	0.5564362418524952
5.353319057815846	4.906558289777805	-3.906558289777805
5.367594575303356	2.1671730815178294	-1.1671730815178294
5.381870092790864	0.29959017025235685	0.7004098297476431
5.396145610278373	0.11700533013705332	0.8829946698629467
5.410421127765882	0.7130919434022833	0.2869080565977167
5.424696645253391	0.7252578371116258	0.27474216288837416
5.4389721627409	1.6685310694052466	-0.6685310694052466
5.453247680228409	0.4946343882662084	0.5053656117337916
5.467523197715917	1.598777624978628	-0.5987776249786281
5.481798715203427	4.088011265739587	-3.0880112657395866
5.496074232690936	0.29810076865502055	0.7018992313449794
5.510349750178444	0.5485430856809277	0.4514569143190723
5.524625267665954	0.2504899203703315	0.7495100796296685
5.538900785153462	1.3867198883937168	-0.38671988839371685
5.5531763026409715	1.3838940841448015	-0.38389408414480153
5.56745182012848	0.4993033176183899	0.5006966823816101
5.581727337615989	5.818037086622473	-4.818037086622473
5.596002855103498	0.7529221816371104	0.24707781836288956
5.610278372591007	0.8315533215376023	0.1684466784623977
5.6245538900785155	0.7426676274423382	0.25733237255766184
5.638829407566025	0.5151387171210858	0.48486128287891417
5.653104925053534	0.28460726933953434	0.7153927306604657
5.667380442541043	0.8683304483885141	0.13166955161148586
5.681655960028552	2.136261624528267	-1.136261624528267
5.69593147751606	2.7266282917817137	-1.7266282917817137
5.71020699500357	0.9353258746268427	0.06467412537315731
5.724482512491078	0.6323943363288259	0.3676056636711741
5.738758029978587	1.4521185634857507	-0.45211856348575075
5.753033547466096	0.9436072579623405	0.05639274203765954
5.767309064953605	1.8777726975840454	-0.8777726975840454
5.781584582441114	1.7829238963337926	-0.7829238963337926
5.795860099928623	0.9207837215558703	0.0792162784441297
5.810135617416132	0.6900736537496089	0.30992634625039106
5.824411134903641	0.7198363771921945	0.2801636228078055
5.83868665239115	2.6739351979576775	-1.6739351979576775
5.8529621698786585	1.1380575663640606	-0.13805756636406064
5.867237687366168	1.4096084088824818	-0.40960840888248184
5.881513204853676	1.295729743666813	-0.2957297436668129
5.895788722341186	30.085026428187994	-29.085026428187994
5.910064239828694	2.9484498712589486	-1.9484498712589486
5.924339757316203	2.1269676324136997	-1.1269676324136997
5.938615274803713	0.7316589800988014	0.26834101990119863
5.952890792291221	0.48332311732931804	0.516676882670682
5.96716630977873	2.8525088810637484	-1.8525088810637484
5.981441827266239	1.0374806670074341	-0.03748066700743413
5.995717344753748	3.8547046821744777	-2.8547046821744777
6.009992862241257	1.7323736636985534	-0.7323736636985534
6.024268379728766	2.3106745748599136	-1.3106745748599136
6.038543897216274	1.0116086833493414	-0.011608683349341398
6.052819414703784	0.3179097397594267	0.6820902602405733
6.067094932191292	1.8638867922066122	-0.8638867922066122
6.0813704496788015	6.067229305812904	-5.067229305812904
6.095645967166311	14.763216790645535	-13.763216790645535
6.109921484653819	1.109889937282676	-0.10988993728267604
6.124197002141329	6.74996276158973	-5.74996276158973
6.138472519628837	4.791898811181727	-3.791898811181727
6.152748037116346	1.3558493044757525	-0.35584930447575247
6.167023554603855	1.0481312224971213	-0.04813122249712132
6.181299072091364	2.68971808406259	-1.6897180840625898
6.1955745895788725	0.7531325729279743	0.2468674270720257
6.209850107066382	1.9465078464342416	-0.9465078464342416
6.22412562455389	1.596332437359819	-0.5963324373598189
6.2384011420414	1.5121157182568568	-0.5121157182568568
6.252676659528909	0.6651570342068205	0.3348429657931795
6.266952177016417	1.2547775276435982	-0.2547775276435982
6.281227694503927	0.9852541953034895	0.014745804696510545
6.295503211991435	0.3940526432129897	0.6059473567870103
6.3097787294789445	1.058791604260237	-0.058791604260236996
6.324054246966453	1.5284533364187394	-0.5284533364187394
6.338329764453962	1.3107436113098616	-0.3107436113098616
6.352605281941471	1.0734280557021703	-0.07342805570217026
6.36688079942898	1.315255131884282	-0.315255131884282
6.381156316916488	1.7971751157812847	-0.7971751157812847
6.395431834403998	0.4511011781511531	0.5488988218488469
6.409707351891507	0.5181149568986066	0.48188504310139335
6.4239828693790155	0.9147315492612746	0.08526845073872535
6.438258386866525	1.3368527081374937	-0.3368527081374937
6.452533904354033	1.1787015209819898	-0.17870152098198977
6.466809421841543	0.7961216505313374	0.20387834946866257
6.481084939329051	4.5690885163932	-3.5690885163932
6.49536045681656	0.8746258781667935	0.1253741218332065
6.509635974304069	1.2573665399467728	-0.25736653994677283
6.523911491791578	1.6227871851746412	-0.6227871851746412
6.538187009279087	0.8131623421382347	0.18683765786176532
6.552462526766596	0.7366818935194126	0.2633181064805874
6.566738044254105	0.8225418480574397	0.17745815194256032
6.581013561741614	1.48931037649218	-0.48931037649218
6.595289079229123	1.2015265170896747	-0.20152651708967473
6.609564596716631	2.31945939146643	-1.31945939146643
6.623840114204141	1.4429294834533892	-0.44292948345338923
6.638115631691649	0.9689218386061254	0.031078161393874648
6.6523911491791585	0.8163440431323452	0.1836559568676548
6.666666666666667	0.40573739972971284	0.5942626002702871
6.680942184154176	8.604702739935522	-7.604702739935522
6.695217701641685	4.221780092644555	-3.221780092644555
6.709493219129194	0.6382241537721014	0.3617758462278986
6.723768736616703	2.6054639035084373	-1.6054639035084373
6.738044254104212	0.6395820900887084	0.36041790991129163
6.752319771591721	1.0193134829745634	-0.019313482974563367
6.76659528907923	3.16574040293461	-2.16574040293461
6.780870806566739	3.339791020586204	-2.339791020586204
6.795146324054247	1.3621204361964874	-0.36212043619648737
6.809421841541757	1.404363652609408	-0.4043636526094081
6.823697359029265	2.1591192842773292	-1.1591192842773292
6.837972876516774	2.2518842835811057	-1.2518842835811057
6.852248394004283	0.3382671602779326	0.6617328397220674
6.866523911491792	0.24194967585298155	0.7580503241470185
6.8807994289793015	1.3734749543712566	-0.37347495437125655
6.89507494646681	1.345658257529692	-0.34565825752969204
6.909350463954319	3.341282006007397	-2.341282006007397
6.923625981441828	0.4498226377568619	0.5501773622431381
6.937901498929337	1.3643679457856641	-0.3643679457856641
6.9521770164168455	1.2896669967531362	-0.28966699675313623
6.966452533904355	1.0934371203793571	-0.09343712037935714
6.980728051391863	1.5336926151680192	-0.5336926151680192
6.995003568879373	2.882863409860846	-1.882863409860846
7.009279086366882	1.6528617494424966	-0.6528617494424966
7.02355460385439	3.7209615315861577	-2.7209615315861577
7.0378301213419	1.588996063101824	-0.5889960631018241
7.052105638829408	1.6541108417139843	-0.6541108417139843
7.066381156316917	0.8092379263171576	0.19076207368284237
7.080656673804426	0.5491087102168074	0.4508912897831926
7.094932191291935	1.2522285188926807	-0.2522285188926807
7.109207708779444	1.2904918872739548	-0.2904918872739548
7.123483226266953	0.8252055249844112	0.17479447501558876
7.137758743754461	0.30358239669388953	0.6964176033061105
7.152034261241971	0.7473698686225141	0.2526301313774859
7.16630977872948	1.5907938464673228	-0.5907938464673228
7.1805852962169885	0.22915724249787162	0.7708427575021284
7.194860813704498	1.7117591371015164	-0.7117591371015164
7.209136331192006	0.20781661770236548	0.7921833822976345
7.223411848679516	1.398033451513258	-0.398033451513258
7.237687366167024	1.1904260681513146	-0.19042606815131458
7.251962883654533	0.4519045398707975	0.5480954601292025
7.266238401142042	1.2517596947861769	-0.2517596947861769
7.280513918629551	1.4297020691034874	-0.4297020691034874
7.2947894361170595	1.7147983137693286	-0.7147983137693286
7.309064953604569	1.658358423617386	-0.6583584236173861
7.323340471092078	1.0845102887621596	-0.0845102887621596
7.337615988579587	1.5062132399518953	-0.5062132399518953
7.351891506067096	0.4188793941943905	0.5811206058056095
7.366167023554604	0.44094743782352	0.5590525621764799
7.380442541042114	1.899389445862069	-0.899389445862069
7.394718058529622	1.3284666640208842	-0.3284666640208842
7.4089935760171315	1.5153525456890353	-0.5153525456890353
7.42326909350464	1.3132666250845455	-0.3132666250845455
7.437544610992149	3.6978743322225434	-2.6978743322225434
7.451820128479658	0.964474977948529	0.03552502205147101
7.466095645967167	0.42178406422132236	0.5782159357786776
7.480371163454676	1.557289508723173	-0.5572895087231731
7.494646680942185	0.9369990342334054	0.06300096576659464
7.508922198429694	2.0238516842644585	-1.0238516842644585
7.5231977159172025	1.663861553074118	-0.6638615530741181
7.537473233404712	0.5503235624617883	0.44967643753821174
7.55174875089222	11.763563059258082	-10.763563059258082
7.56602426837973	3.8485979155588095	-2.8485979155588095
7.580299785867238	2.2169510372365666	-1.2169510372365666
7.594575303354747	0.21806919109415462	0.7819308089058454
7.608850820842256	2.2643108720745038	-1.2643108720745038
7.623126338329765	0.6952568066088146	0.3047431933911854
7.6374018558172745	2.0196770541581786	-1.0196770541581786
7.651677373304783	0.48687647278714047	0.5131235272128596
7.665952890792292	1.1514144164425062	-0.1514144164425062
7.680228408279801	1.6853253131857568	-0.6853253131857568
7.69450392576731	0.42855795056878754	0.5714420494312125
7.7087794432548185	0.4775945180087621	0.5224054819912378
7.723054960742328	0.666391230809011	0.33360876919098903
7.737330478229836	0.8532047807393668	0.14679521926063321
7.7516059957173455	1.1195050579586021	-0.11950505795860211
7.765881513204855	1.4872091674426626	-0.4872091674426626
7.780157030692363	0.2450382951673754	0.7549617048326246
7.794432548179873	0.4532719954352958	0.5467280045647043
7.808708065667381	0.6209431028047396	0.37905689719526037
7.82298358315489	1.2914468903319063	-0.2914468903319063
7.837259100642399	10.362712423835495	-9.362712423835495
7.851534618129908	0.8157747789703725	0.18422522102962746
7.865810135617417	2.3053009609946784	-1.3053009609946784
7.880085653104926	0.9026768618096497	0.09732313819035032
7.894361170592434	1.3654584476211817	-0.36545844762118174
7.908636688079944	0.9857605927039705	0.01423940729602946
7.922912205567453	1.8258395325126227	-0.8258395325126227
7.9371877230549615	0.1307499070826352	0.8692500929173648
7.951463240542471	0.248175213463853	0.751824786536147
7.965738758029979	0.560825324395204	0.43917467560479595
7.9800142755174885	1.5053549424203772	-0.5053549424203772
7.994289793004997	1.0041422264265165	-0.004142226426516515
8.008565310492505	2.217125510905301	-1.217125510905301
8.022840827980016	1.348116726029803	-0.34811672602980304
8.037116345467524	1.6687086359140106	-0.6687086359140106
8.051391862955033	1.5397153169931421	-0.5397153169931421
8.065667380442541	1.705047743035007	-0.7050477430350071
8.079942897930051	2.185651670643754	-1.1856516706437539
8.09421841541756	0.8784325755926629	0.12156742440733714
8.108493932905068	1.2472383706135632	-0.24723837061356324
8.122769450392578	0.0683465561434222	0.9316534438565778
8.137044967880087	1.9681655413157144	-0.9681655413157144
8.151320485367595	1.7066784216062336	-0.7066784216062336
8.165596002855104	6.080039005101952	-5.080039005101952
8.179871520342614	5.917442951165791	-4.917442951165791
8.194147037830122	0.6542906734117341	0.3457093265882659
8.20842255531763	0.4212571985153848	0.5787428014846152
8.22269807280514	2.5387896262189953	-1.5387896262189953
8.23697359029265	0.5533960878301482	0.44660391216985185
8.251249107780158	0.7658748895985059	0.23412511040149409
8.265524625267666	2.569496315663882	-1.5694963156638821
8.279800142755176	1.0777191092712786	-0.07771910927127856
8.294075660242685	0.07400621647251868	0.9259937835274813
8.308351177730193	2.582092997745374	-1.5820929977453742
8.322626695217702	0.3072931285224362	0.6927068714775638
8.336902212705212	0.38025902854481947	0.6197409714551805
8.35117773019272	0.9380274755410978	0.06197252445890222
8.365453247680229	2.7697133859176346	-1.7697133859176346
8.379728765167739	0.8252372259962252	0.17476277400377482
8.394004282655247	2.5455170524829915	-1.5455170524829915
8.408279800142756	1.3712965739407887	-0.37129657394078874
8.422555317630264	0.07703623673422622	0.9229637632657738
8.436830835117775	0.16845789582902934	0.8315421041709706
8.451106352605283	0.6498554188626636	0.3501445811373364
8.465381870092791	1.3901243238654934	-0.39012432386549345
8.4796573875803	3.028633721372387	-2.028633721372387
8.49393290506781	2.0529427266759788	-1.0529427266759788
8.508208422555319	0.513186871889248	0.48681312811075195
8.522483940042827	1.785242667004763	-0.785242667004763
8.536759457530337	2.33360899711457	-1.33360899711457
8.551034975017846	1.4371997081549326	-0.4371997081549326
8.565310492505354	1.5720005858179706	-0.5720005858179706
8.579586009992862	0.9392914687804444	0.06070853121955555
8.593861527480373	2.8673908183061814	-1.8673908183061814
8.608137044967881	10.412501126071252	-9.412501126071252
8.62241256245539	1.07033004839971	-0.07033004839971002
8.636688079942898	0.7227963950495858	0.2772036049504142
8.650963597430408	0.8675956012948057	0.13240439870519427
8.665239114917917	0.574029037914361	0.425970962085639
8.679514632405425	0.10685458688642749	0.8931454131135725
8.693790149892935	0.8697632704796251	0.1302367295203749
8.708065667380444	0.5386165947931587	0.4613834052068413
8.722341184867952	0.7683140875309623	0.2316859124690377
8.73661670235546	1.3476334216800734	-0.3476334216800734
8.75089221984297	2.270485883075969	-1.270485883075969
8.76516773733048	0.748578327451663	0.251421672548337
8.779443254817988	0.7636899470264783	0.2363100529735217
8.793718772305496	0.9056760100112923	0.09432398998870772
8.807994289793006	2.426805697853782	-1.4268056978537822
8.822269807280515	0.4049240342249709	0.5950759657750291
8.836545324768023	0.08771711671451544	0.9122828832854846
8.850820842255533	1.2860775486841094	-0.2860775486841094
8.865096359743042	1.8782754625007603	-0.8782754625007603
8.87937187723055	5.195674809854645	-4.195674809854645
8.893647394718059	0.5177554804149087	0.4822445195850913
8.907922912205569	3.5453237448898114	-2.5453237448898114
8.922198429693077	0.8995220961283934	0.1004779038716066
8.936473947180586	0.11827058231605912	0.8817294176839409
8.950749464668094	1.8407190770705906	-0.8407190770705906
8.965024982155605	0.7945536760290223	0.20544632397097773
8.979300499643113	2.323221200623489	-1.3232212006234891
8.993576017130621	1.488970996526659	-0.4889709965266591
9.007851534618132	1.1037146381316825	-0.10371463813168247
9.02212705210564	2.156817619172641	-1.156817619172641
9.036402569593148	2.261790833924226	-1.261790833924226
9.050678087080657	0.8745938013301635	0.1254061986698365
9.064953604568167	0.847736810300229	0.15226318969977104
9.079229122055676	9.51857159943044	-8.51857159943044
9.093504639543184	1.61945028924268	-0.6194502892426801
9.107780157030692	0.7061172069057569	0.29388279309424314
9.122055674518203	2.26631520695186	-1.2663152069518602
9.136331192005711	0.7724452045446851	0.22755479545531487
9.15060670949322	1.1047508969407285	-0.10475089694072848
9.16488222698073	2.5571172858192757	-1.5571172858192757
9.179157744468238	1.4045542010776841	-0.40455420107768414
9.193433261955747	0.8707417925775803	0.12925820742241967
9.207708779443255	0.9741901556394545	0.025809844360545453
9.221984296930765	0.7172475135728374	0.28275248642716255
9.236259814418274	0.6232139696309632	0.3767860303690368
9.250535331905782	2.266280667181405	-1.2662806671814049
9.26481084939329	2.0635920208371035	-1.0635920208371035
9.2790863668808	0.20144097564904148	0.7985590243509585
9.29336188436831	1.33618170923385	-0.33618170923384993
9.307637401855818	0.08730694743750671	0.9126930525624933
9.321912919343328	0.2606695104183979	0.7393304895816021
9.336188436830836	1.3542408887628377	-0.35424088876283766
9.350463954318345	0.2969295131412146	0.7030704868587854
9.364739471805853	1.8215965929398918	-0.8215965929398918
9.379014989293363	2.041162950889388	-1.041162950889388
9.393290506780872	1.0049039438551328	-0.00490394385513282
9.40756602426838	0.5628344591786261	0.43716554082137393
9.421841541755889	2.6723642749673293	-1.6723642749673293
9.436117059243399	1.0254160233767733	-0.02541602337677329
9.450392576730907	0.6729489219896863	0.32705107801031374
9.464668094218416	0.3924914921496272	0.6075085078503728
9.478943611705926	0.16707521813585544	0.8329247818641445
9.493219129193434	2.495871361155654	-1.495871361155654
9.507494646680943	3.5588194871351355	-2.5588194871351355
9.521770164168451	0.6464286656452588	0.3535713343547412
9.536045681655962	1.1131990562347214	-0.11319905623472137
9.55032119914347	0.6262575483424292	0.3737424516575708
9.564596716630978	5.251251922034619	-4.251251922034619
9.578872234118487	0.41145385629487347	0.5885461437051265
9.593147751605997	7.454589471625142	-6.454589471625142
9.607423269093506	1.571486540812523	-0.5714865408125229
9.621698786581014	2.7931521822758074	-1.7931521822758074
9.635974304068524	0.4167673010303844	0.5832326989696156
9.650249821556033	2.1372804849926976	-1.1372804849926976
9.664525339043541	1.0080241932780367	-0.008024193278036718
9.67880085653105	22.16395529303733	-21.16395529303733
9.69307637401856	0.41386376775118056	0.5861362322488195
9.707351891506068	1.339757449574337	-0.33975744957433696
9.721627408993577	1.0800829602318198	-0.08008296023181982
9.735902926481085	2.8521298141644102	-1.8521298141644102
9.750178443968595	2.901245747540617	-1.9012457475406168
9.764453961456104	1.759256300707198	-0.759256300707198
9.778729478943612	0.9596212065629728	0.040378793437027216
9.793004996431122	0.4832717908108823	0.5167282091891177
9.80728051391863	0.5714656391994365	0.4285343608005635
9.82155603140614	0.31809906345324696	0.681900936546753
9.835831548893648	0.18686533102019154	0.8131346689798085
9.850107066381158	5.9107545168967	-4.9107545168967
9.864382583868666	1.0808837010179702	-0.08088370101797016
9.878658101356175	1.6591344078165233	-0.6591344078165233
9.892933618843683	4.8989764798985656	-3.8989764798985656
9.907209136331193	0.84318377815276	0.15681622184723998
9.921484653818702	4.2350119193025835	-3.2350119193025835
9.93576017130621	0.7383315793534566	0.2616684206465434
9.95003568879372	2.499831517415841	-1.4998315174158412
9.964311206281229	0.46421215884383715	0.5357878411561628
9.978586723768737	1.1783737176384055	-0.17837371763840548
9.992862241256246	0.4169216293379393	0.5830783706620607
