# Supplementary material for: Terahertz Spectroscopic Analysis of Lactose in Infant Formula: Implications for Detection and Quantification
Source: Molecules. 2022 Aug 8;27(15):5040. doi: 10.3390/molecules27155040 (PMC9370465; doi:10.3390/molecules27155040)
Supplement: Supplementary file 1 [file molecules-27-05040-s001.zip › data/set1_N2_2/frequency_domain/refractive-index.csv]

Frequency	Ref	L000_2	L001	L003	L005	L010	L015	L020	L049	L080	S001	Ref_2	L000_1	S002	S003	L100_1	L100_2
0.0	nan	nan	nan	nan	nan	nan	nan	nan	nan	nan	nan	nan	nan	nan	nan	nan	nan
0.014275517487508924	1.0	1.8645825519376968	1.7621200121078537	1.3750892588845132	1.4261159677650534	1.595371730602451	1.4447474138585235	1.3526005667030705	1.4583549163199472	1.2896081984654115	1.1409334218743883	1.0	2.258038282792612	1.1434458743365994	1.5515673886222898	1.5227686511195238	1.6457430313966706
0.028551034975017847	1.0	1.5356214163655535	1.3180602833063682	1.3789067250238827	1.4407890539277732	1.326133784696746	1.4648559241763521	1.4203468717717218	1.6915031479102882	1.8774729891844202	1.9728255398389156	1.0	1.395104847291614	1.4677364976930292	1.7025801701504433	1.8052170625339008	1.7764949367828526
0.04282655246252677	1.0	1.3652383242187582	1.2416708402772894	1.2466992832882822	1.2652585719786937	1.2516333441966736	1.2175660701624382	1.2580038694990996	1.2097343125168025	1.1960881354819082	1.0236623688134479	1.0	1.274750959412124	1.3201094403966103	1.3087183184483582	1.2550769108496969	1.0272195673506752
0.057102069950035694	1.0	1.1267655924876732	1.1134850960578309	1.1234370636262199	1.145754859861879	1.1586998823459425	1.1604447768928137	1.1764581776772365	1.2732885196504578	1.382261683873534	1.5027623826077279	1.0	1.150833596065554	1.5399646147306707	1.592519582781748	1.4076484509185683	1.5271582377994553
0.07137758743754462	1.0	1.2505726892562699	1.1557443677511718	1.17019211197092	1.1754176040969602	1.1825458319988549	1.206458262034828	1.2109900065222086	1.3147756226792144	1.4183663667743716	1.5467785732675852	1.0	1.2503498021121395	1.5182015941464766	1.5667394770270202	1.4287711474048983	1.5052797965255862
0.08565310492505354	1.0	1.2065155362324795	1.147913837983577	1.1121323182356786	1.1321543692528528	1.1065362780438714	1.0864033816275407	1.0766476833187282	1.0804736465784937	1.0752851714795175	1.0840212522293695	1.0	1.1138385848135761	1.0426103604677754	1.0769227918066235	1.0151244717562478	1.0817044910691511
0.09992862241256247	1.0	1.3084466685713314	1.1456946563183037	1.1414666511568456	1.0889622068856486	1.0824595588218213	1.0806752533935553	1.0926345707611933	1.1454269011729452	1.244347051231854	1.4252545893113826	1.0	1.3459771232483033	1.6415157217316811	1.6052012493629106	1.333317242935551	1.3723231376978315
0.11420413990007139	1.0	1.1794862725401307	1.1170016116842574	1.133943571136487	1.1706972398572404	1.1949063135822302	1.2218203319318814	1.245803040791522	1.33065686891571	1.379100928065764	1.400675659750888	1.0	1.156317693076573	1.243315180094347	1.298438921338962	1.3012613754141573	1.330702043093051
0.12847965738758033	1.0	1.4490738702083603	1.2629550802521767	1.2591956628287717	1.2661431414683066	1.2819128913080138	1.288527773067291	1.3020092671944763	1.3542393105966326	1.4025132710963946	1.473124370887854	1.0	1.4310132414999466	1.4961286324896546	1.51828106482257	1.4098698839525172	1.4300445196375158
0.14275517487508924	1.0	1.4100770835547256	1.2456985909468783	1.2439896946677118	1.2576247038246813	1.2773169788406382	1.286975268640691	1.3022660926636582	1.358530822094237	1.4160892250566532	1.4831759303323515	1.0	1.3974309774817746	1.4753560775159658	1.4984139166732913	1.3975096235059075	1.4258493899170934
0.15703069236259815	1.0	1.688054745460823	1.4033719304659857	1.3914051766593636	1.404587842415881	1.4272467443750165	1.4331559263911355	1.457307498621362	1.5456372847160003	1.6351337433583482	1.753594473445247	1.0	1.6710025003600057	1.787165410884216	1.8138828845419492	1.6728963091156581	1.6917954273770812
0.17130620985010708	1.0	1.8903727849533483	1.5203682128716642	1.5007215720536413	1.517864781046693	1.5455879482405106	1.551082698931403	1.5808725356118711	1.711029622125738	1.8473214326195444	2.0037410833506444	1.0	1.8829672940986706	2.0906149091658217	2.110500130377664	1.9346743450910502	1.939681448580345
0.18558172733761602	1.0	1.7605106850604357	1.4437759893590274	1.4280832816939992	1.43858259014051	1.4615649380854592	1.4658686655242321	1.4907560051462345	1.606486046501466	1.7376090281497654	1.8810700477018165	1.0	1.7493085145053084	1.9692563671972194	1.9879864340668394	1.8488970319640505	1.8377252831315836
0.19985724482512493	1.0	1.6345617429351464	1.3796693305558803	1.3714527769129403	1.3885938190727813	1.413258283265793	1.4212265093573488	1.4402997102186785	1.5434798459436738	1.6661571322663642	1.7798723639942124	1.0	1.6162532391141933	1.7866156922238066	1.8114516950073924	1.7371430193283017	1.7294736505377621
0.21413276231263384	1.0	1.6450233235351361	1.3791229727355017	1.3702524644284733	1.3794325455184597	1.4001460740590095	1.4078609493042886	1.423128472877648	1.517454859627263	1.6278836716226017	1.7335221707655155	1.0	1.6283305638527068	1.7609375913227123	1.7787265556320948	1.7125345309577695	1.7012153362293136
0.22840827980014278	1.0	1.701918472868376	1.41484313037172	1.4043241502079906	1.418106849390509	1.4403790323899563	1.4498865628512183	1.4619441071950288	1.5595590301898823	1.6747723158680068	1.7860869583694945	1.0	1.6853112562062975	1.802617084846605	1.8234807809653402	1.756591577029201	1.7470455154865943
0.24268379728765171	1.0	1.7413745545074923	1.437615320960088	1.421846549714072	1.4359633656948045	1.4573976848456942	1.4672939765755555	1.4754241155542542	1.5710402458344548	1.6827012013023017	1.7915956091372602	1.0	1.7280142932875537	1.8317020622448852	1.852622136317236	1.7745264672607661	1.759883601115735
0.25695931477516065	1.0	1.7161830435469665	1.4263654197350397	1.4150217843784043	1.43046223261423	1.4531968229312668	1.4630494919653685	1.473753470892739	1.5691116107412695	1.6723648762449639	1.7776800653176683	1.0	1.7107798073192302	1.818117174632473	1.8412379372272092	1.7519957951131726	1.749331209768522
0.27123483226266953	1.0	1.674391961722614	1.4050150793377894	1.3947185139282727	1.4123019615603918	1.4363565439117616	1.4454201810436031	1.4587890051064019	1.55997324627057	1.6569241498084228	1.7536279325597952	1.0	1.6717958875713241	1.7944288432605815	1.8169139636191338	1.7162672607980425	1.7189851930846465
0.28551034975017847	1.0	1.674675727672243	1.4030240178595332	1.3931522042597353	1.411990208532632	1.436907863213201	1.4456628110237837	1.4648495074383536	1.5719275354974656	1.6698472533504718	1.7666198052701922	1.0	1.6687711922871065	1.8053200412156691	1.8257412375743987	1.7194222226927973	1.724474646428297
0.2997858672376874	1.0	1.6946951736629872	1.4136222937764293	1.402464228227916	1.4217221001173899	1.4474110019376698	1.4569822853149503	1.4763083661731795	1.594270098306668	1.7069264011048495	1.8000351040223095	1.0	1.6841386266623248	1.8414295937903644	1.8560015539967136	1.7434507191160105	1.7457085826815617
0.3140613847251963	1.0	1.7049767086979684	1.4172486739693015	1.405776307242949	1.4225353026908667	1.4470953713377745	1.4575753701536556	1.4764282019852277	1.5977998636260697	1.717292265984095	1.8153893174256994	1.0	1.6916415081413851	1.8578430692446957	1.8712584382559212	1.7628005784844283	1.7559602159605672
0.32833690221270523	1.0	1.6994117963590427	1.4148790226565864	1.4028330026426317	1.4176375556904557	1.4404157203329047	1.452156668244541	1.4653079443279662	1.585959608921991	1.7140850409933523	1.8115226633182688	1.0	1.6858453505425677	1.8532292814215066	1.8645737530535569	1.7674911218798621	1.7525225943885627
0.34261241970021417	1.0	1.6914670353908297	1.4111799467591957	1.3992850707871722	1.4133012778196878	1.4342800929000536	1.4470413388950847	1.4550661938703686	1.5700708272219623	1.6984705333765233	1.7979031710647964	1.0	1.6792157145165725	1.8328449092674317	1.844218817252379	1.7700388976060548	1.7445204045890694
0.3568879371877231	1.0	1.6937439521237538	1.4136249412164195	1.4006426152997267	1.4164185936408034	1.436718627697381	1.4498254227797045	1.4554267209348293	1.5653011749082615	1.6908943884643217	1.7912337484409313	1.0	1.6834521429354135	1.82202878559844	1.8338062753962503	1.7766354257501673	1.7480612031590597
0.37116345467523204	1.0	1.6971562083919345	1.416197389343978	1.4020358531159003	1.4211401780512773	1.4425342514186783	1.4550444300184344	1.4619037328394842	1.5688114922553233	1.6887992394498528	1.7878522522785567	1.0	1.6883027923136522	1.8174080640334047	1.829224065451832	1.7795369002989678	1.7537715063802017
0.3854389721627409	1.0	1.696352191449214	1.415109562440135	1.400874822265436	1.4211196951095162	1.4437559981569144	1.455679211550091	1.4664988512687465	1.5726951540934826	1.6863681358042735	1.7811250776655616	1.0	1.688696166385713	1.8146807360258388	1.8270243528593286	1.7760316819172517	1.75581842208477
0.39971448965024986	1.0	1.694407679655092	1.4128944908572816	1.398806453077599	1.419741136627394	1.4436622748060735	1.454361089531073	1.4697882389973649	1.5799288974395398	1.6888128105305293	1.7765430893071887	1.0	1.6866842043979733	1.815579187110755	1.8287535513475388	1.7706607567802697	1.753834999245797
0.4139900071377588	1.0	1.6911862916298612	1.4101616716979288	1.3965519653804703	1.4158792591436429	1.4397755654157098	1.4506483020438041	1.468945871454956	1.5856010957215338	1.6940655349523668	1.7738222953814449	1.0	1.681741987537217	1.8190434209746142	1.8330244353125706	1.7650710497714954	1.7493337974215777
0.4282655246252677	1.0	1.6902942450991447	1.4087768094942663	1.3959754615549091	1.4126516707639207	1.4358643132265985	1.447358960891931	1.4654572743142686	1.5891331554441326	1.702266754142863	1.7756042720377407	1.0	1.6789645742016062	1.8246908397201231	1.8378498218020418	1.7633319264436547	1.7462620615520783
0.4425410421127766	1.0	1.6933031870947715	1.4101621394479964	1.3976966408618894	1.4124305528624697	1.4340581682966531	1.4471448575277348	1.462133205329894	1.5903443208163985	1.7118568409269437	1.7829773754773024	1.0	1.6800394808421293	1.8310701524217983	1.842091821595051	1.7695711635787639	1.747648696367074
0.45681655960028555	1.0	1.6971483871143436	1.4131893661140444	1.4000724861973473	1.414982804992424	1.435258662803105	1.450080402428437	1.4609722363120272	1.5899949566915814	1.7210550136296847	1.7937459086983312	1.0	1.6843408741958306	1.836646433787977	1.844335173491662	1.7841780501746047	1.756893589346089
0.4710920770877945	1.0	1.699291446507683	1.4151826079053906	1.401307183942035	1.4181450378171376	1.438359990970484	1.4545646684523077	1.4623904151997074	1.5903304893357908	1.7278284212503503	1.803863074136315	1.0	1.6884435017675443	1.8386807706352495	1.8431677189010922	1.8060464289067917	1.7700397800288203
0.48536759457530343	1.0	1.6982122962797521	1.4148851556524797	1.4003019043531981	1.4200142615276283	1.4412466382923794	1.4576248993490397	1.4660082466580704	1.5931423669869396	1.7334321952592822	1.8102438707475952	1.0	1.6894583675354968	1.8377000498517655	1.8389749281520698	1.830601318391043	1.7893492567371032
0.4996431120628123	1.0	1.6944126783717257	1.4126379091055445	1.3981477512112028	1.4200536770386232	1.4433049403053329	1.4595500061971949	1.4719944232028097	1.6040697546066975	1.7473487422902196	1.8164412196838744	1.0	1.6866871373180017	1.835810779145758	1.8336217713415721	1.8574743109541463	1.8163917559954008
0.5139186295503213	1.0	1.690582177895677	1.409966713998596	1.396136216783593	1.4188274535513232	1.4441526862821967	1.4610756092788244	1.479015826625625	1.626740659581031	1.7790955165792264	1.8269825245914872	1.0	1.6824757428987276	1.8353502653172318	1.8286904684902567	1.8930939220620988	1.8507292339336172
0.5281941470378302	1.0	1.689163296379083	1.408256031544449	1.3943753513069357	1.4149037644491909	1.4388563655050803	1.4543244570782132	1.4696726154549833	1.6015497418445	1.7289187006021713	1.8168782859298922	1.0	1.6792046428847698	1.8218275725007578	1.8262082379762132	1.8235698112758225	1.7834339501918235
0.5424696645253391	1.0	1.6917276427756684	1.4080235912053047	1.3917617863448297	1.4064051629896979	1.4233306743252676	1.4269218513947903	1.4354827909567862	1.4940910000771876	1.5554108837203628	1.6942055740070234	1.0	1.6799653318351129	1.7927432866462558	1.827744118804105	1.5878071869589343	1.5613765373280235
0.5567451820128481	1.0	1.6956361896088858	1.4101298742298978	1.3945079463957815	1.4079903928668802	1.4251126327865054	1.431705042846827	1.4425864592212774	1.5162857974277866	1.5860954480877352	1.7114733408373994	1.0	1.68280642736616	1.798849706195542	1.8313361410980329	1.6294154499786278	1.6016726494381834
0.5710206995003569	1.0	1.6985008581834355	1.4123508685660209	1.396885612602031	1.4103376951972826	1.426855563212098	1.4362805384711876	1.4455079942905211	1.5354815912175415	1.6123294139363318	1.725096311894787	1.0	1.686258498331974	1.8060352959375576	1.8354353062994861	1.6679294447514308	1.6379844596145865
0.5852962169878658	1.0	1.6986533839098372	1.4131041952604695	1.3972857735826905	1.412477209225103	1.4287554926770842	1.4401788593537603	1.4461920334210885	1.545561717264838	1.630378186606125	1.7332581411831351	1.0	1.6879743524349684	1.8118171482544012	1.837322570894163	1.6850093888942594	1.6549417398327217
0.5995717344753748	1.0	1.696661750988445	1.4126326232531279	1.3965068019173839	1.4143332393869124	1.431407383276765	1.4433941421910386	1.447673722008175	1.5496853513459752	1.6442700166992879	1.7412166145239767	1.0	1.6878119487563028	1.8161309186815289	1.8373646742720622	1.6921930941306016	1.664488334377268
0.6138472519628837	1.0	1.6938035219882626	1.411074625248667	1.3948218744404703	1.4148839088728822	1.4335997556766986	1.4449649292963835	1.45026065826426	1.5505935137112126	1.653641709826291	1.7490354118167608	1.0	1.6858301062365082	1.8182389795091969	1.8357779139772945	1.6977682973445156	1.669790699164416
0.6281227694503926	1.0	1.6916196938504855	1.4094594230360813	1.393383807738385	1.4142599579094997	1.4344266858869956	1.4449510556944678	1.4534728831648847	1.5504702841741165	1.6586182680129387	1.7556210941831965	1.0	1.683190530348985	1.8182122216691456	1.8333663214774794	1.7044330882931131	1.6743510347777897
0.6423982869379016	1.0	1.6912745855800633	1.4086152868272668	1.3930210931235163	1.4127667859315458	1.4336301797842321	1.4435388130003184	1.4561502279456109	1.5508622759973036	1.659988708664479	1.7598458308503657	1.0	1.681151543304721	1.8163458784560387	1.8306623363234034	1.7124891503978983	1.6802696649001758
0.6566738044254105	1.0	1.693191116481667	1.4090359832379993	1.3938608998639668	1.4114961312604397	1.4321338661894418	1.4423930949348056	1.4572743984131566	1.5530028067804857	1.6597530609451256	1.7610492471825347	1.0	1.681300783022766	1.8141343753006867	1.8284860540053876	1.7212890097730091	1.6849266807440757
0.6709493219129194	1.0	1.696233530120872	1.4106122580109886	1.395733145220751	1.4112923955047163	1.4309289842364181	1.442119468184626	1.457241092526341	1.5567479689553738	1.6592094100387007	1.760651976406245	1.0	1.6833557858237442	1.8121745156802187	1.8277755441550187	1.729293875257766	1.69064202440281
0.6852248394004283	1.0	1.6983669661962533	1.4123588182879998	1.3972284075965211	1.4122928409859452	1.430458129162273	1.4432925170843016	1.455860090575921	1.5613192532627203	1.6600061507118817	1.7587669677908742	1.0	1.6862014577863609	1.8112873225395245	1.828144015241044	1.7350937109086728	1.695392470439087
0.6995003568879372	1.0	1.6984471620018664	1.413170508279547	1.3976341758554602	1.4140032626745769	1.4312546340124164	1.4451369562465333	1.45440818926486	1.5645481823931333	1.6621124918800612	1.7563664335058817	1.0	1.6879868811876535	1.811249304439897	1.828938850090473	1.7375120228020968	1.6987617979293408
0.7137758743754462	1.0	1.6963289100562946	1.4126020243062913	1.3965492453885362	1.4154435027862913	1.432861506447246	1.44687187705141	1.4536063244340127	1.5660740088967753	1.6661472188956625	1.7547429587708279	1.0	1.68781362814013	1.8125491132873948	1.8300285605871203	1.7370214960299561	1.700615855710342
0.7280513918629551	1.0	1.6935625772974716	1.411165224200941	1.3950183874484527	1.4159279877176678	1.4344801732057144	1.4476576728699908	1.4538957549733305	1.5655511245937066	1.6710076988793383	1.7548795839772757	1.0	1.6858318627444326	1.814468209852803	1.830872369347111	1.7347870786279636	1.7007590802239052
0.7423269093504641	1.0	1.6917482995103827	1.40978892465154	1.3937398785758865	1.4151181791547993	1.4352086953053347	1.4470302457203024	1.4555114321812057	1.563708784887849	1.6750161870197138	1.75674945332004	1.0	1.6831615806796212	1.81592956359096	1.8307385744096263	1.7317657130673678	1.7003411679535856
0.756602426837973	1.0	1.6918629328819694	1.4091008211374572	1.3934723928464985	1.413606152288112	1.4347559215403678	1.4455682356132833	1.4576499183118818	1.5617434644723047	1.6771493361266319	1.76008076752698	1.0	1.681519684512155	1.8166754597308254	1.829783027801557	1.730100345371786	1.6996741796084611
0.7708779443254818	1.0	1.69393114871672	1.4095904811130031	1.3944338589205572	1.4124310702595468	1.4335251647691054	1.4442461168487557	1.4591929153269705	1.5607999289847827	1.6773169130841845	1.7636738700650745	1.0	1.6816401815368776	1.8164026459109772	1.8283183884783205	1.7307446150579606	1.6994200297046742
0.7851534618129908	1.0	1.6966214179542776	1.4110833309014477	1.3960659156819832	1.4120404456294935	1.4321670230596912	1.443818009785455	1.4595985931555178	1.561127353100996	1.6764234845120078	1.7662777931545728	1.0	1.6836076124988884	1.8151332081445881	1.8266339116508024	1.73323196815364	1.7006531447487299
0.7994289793004997	1.0	1.6983023022995583	1.41256558453218	1.3972656205194598	1.4127324969542443	1.4314550204476446	1.444469236037928	1.4589027258169938	1.5629298125521576	1.6747173750337292	1.767321345429551	1.0	1.686286072662276	1.8133018933673226	1.8250965861426638	1.7377759064512288	1.7024813820155997
0.8137044967880086	1.0	1.6978834773300215	1.413127047803408	1.3973161149131308	1.4141322749219678	1.4315886439959153	1.4459861564766578	1.4572844853162175	1.5658621811385225	1.6734834478516862	1.7664930039778273	1.0	1.687784603884602	1.8113922009374936	1.8238688087401687	1.7429775341270963	1.7055688976693562
0.8279800142755176	1.0	1.6960182688340648	1.412554781326046	1.3963950448971918	1.4154492289039355	1.432742185453649	1.447512305153781	1.4559379605281895	1.5684542788110658	1.6733991402032342	1.7644609025308544	1.0	1.6875606273216341	1.8099935722822824	1.8233102013366396	1.7471387555960078	1.7090973579365645
0.8422555317630265	1.0	1.6935662961496953	1.4111878498036063	1.3949092178720397	1.4159268278148693	1.4342192741836635	1.4481324826053164	1.455478429719481	1.5696755713705133	1.6748366070587246	1.762073457846375	1.0	1.6856860391787545	1.8094183756482884	1.8229467012795686	1.7495482725120388	1.7116272579547758
0.8565310492505354	1.0	1.6919590605450208	1.4098847228550597	1.393784260951761	1.4153299634218415	1.4350736474316341	1.4476302619948018	1.4560149657749983	1.5696166096626252	1.6775945421883518	1.7601812681716464	1.0	1.6833151844047602	1.8096453091622395	1.8230715237738822	1.749948742002395	1.7135143430727733
0.8708065667380444	1.0	1.692236030430748	1.4092241673944554	1.3937404992368716	1.4140403681944766	1.434860168387374	1.446393306341435	1.4574674997368948	1.5683272868090823	1.6808600897012909	1.7595385643185408	1.0	1.6815583697807326	1.8104150174500278	1.8230066224727313	1.7484437313439405	1.7140151746794317
0.8850820842255532	1.0	1.6941055534186806	1.40969885338212	1.3946985627907238	1.412734276680617	1.433827136982446	1.445117005830081	1.4591554030042764	1.566581462879479	1.6832989935124258	1.7602229284949766	1.0	1.6817276400886851	1.8113657366226867	1.8227338944825822	1.746143280227423	1.7130253934101232
0.8993576017130622	1.0	1.6965819610652	1.4110592447300392	1.3961033205949618	1.4123027336415652	1.432726856888846	1.4447061506945924	1.4602238344982534	1.5657767020619544	1.6847669410759876	1.762596791874378	1.0	1.6835815851053149	1.8120232839294905	1.8221111457584018	1.7445689005749898	1.712290900333758
0.9136331192005711	1.0	1.6978824365463554	1.412461531071003	1.397224886878776	1.4128687980181867	1.4318879310795447	1.4453011498220296	1.460260441103793	1.5659754589100627	1.6848318726269311	1.7653137744698069	1.0	1.6860292830625188	1.811941814872493	1.8213330871509652	1.7436227701338918	1.7122526629392274
0.92790863668808	1.0	1.6974046370225988	1.4130330773926782	1.3971842955409406	1.4142187917465132	1.431983548585911	1.4466066102522734	1.4594483018504956	1.567223578381727	1.6837860326273795	1.7676986538787707	1.0	1.6876879375332985	1.811073214761828	1.820038712159708	1.7442237475500293	1.7127840923899469
0.942184154175589	1.0	1.6956374099997569	1.4124244707553215	1.3961540384098194	1.4155836448498125	1.432789181073944	1.4479316078172269	1.4581825930984094	1.569225656087839	1.6824635328505115	1.7687663550173771	1.0	1.687444259000792	1.809554035397253	1.8185995198743687	1.7457974933737246	1.7141464065670597
0.9564596716630979	1.0	1.6935218909643015	1.411212744873987	1.3948394285079742	1.416135219140092	1.4339935589004695	1.4486067659393942	1.4571272653495881	1.5713146220439966	1.681470479004063	1.7684143183837202	1.0	1.6855121498633547	1.8078858407151794	1.816991078748975	1.7488509430240238	1.7167407389764648
0.9707351891506069	1.0	1.6924735563609743	1.4100993371483177	1.3940893732159338	1.4157160353483536	1.435068605040378	1.448331107664173	1.4569171194275055	1.5727140817083707	1.681730737645926	1.767342928222793	1.0	1.683282895486756	1.806540830956369	1.8159001378936792	1.7525647695934772	1.718954095179023
0.9850107066381157	1.0	1.6929095924362811	1.4096587739979312	1.3941808142935073	1.414554528308867	1.435229959684433	1.4472517113163603	1.4576957032361406	1.573096885869755	1.683434028546563	1.7657906693891436	1.0	1.6818527644568042	1.805670289678098	1.8151162744624578	1.7555874031851864	1.7210434866556246
0.9992862241256246	1.0	1.6945988417157154	1.4100966500472636	1.395125641100385	1.4133071532755865	1.434497444375371	1.4461112936226552	1.4590351688824685	1.5726422778896323	1.6863975633072257	1.764504631503866	1.0	1.6817849017108877	1.8055058739792647	1.8150539612178833	1.757950772496981	1.723076558003145
1.0135617416131335	1.0	1.696402454152659	1.4113606731982524	1.3964528926601407	1.4126279572799365	1.4334357285491508	1.445544103795067	1.4603927606450218	1.5717700213046153	1.6895617234072242	1.7641694679644817	1.0	1.683395198269312	1.8060189545936938	1.8148681841534147	1.7588414929588319	1.7252445524312607
1.0278372591006426	1.0	1.6973181975033775	1.412465510463421	1.397118430119748	1.413004217136618	1.4326121175352264	1.445944629955377	1.4612273427236526	1.571305588853965	1.6920193301462643	1.7650373189952282	1.0	1.6854808969067543	1.8065720968218446	1.8147048065780087	1.7585475284965386	1.726415137031293
1.0421127765881515	1.0	1.696585558345217	1.4127960527322019	1.3968515167920434	1.4140799341891006	1.43231090266514	1.4472405995630524	1.4611399233130418	1.571552147243003	1.693404501366992	1.7667974441623777	1.0	1.6869443923474727	1.806975335015188	1.8143251994518255	1.758003362545634	1.7271726900245155
1.0563882940756604	1.0	1.6950085660399177	1.4122852413844984	1.396062233445486	1.415418153943992	1.4328839937712914	1.4485593707609012	1.4603491877390984	1.5724773387551703	1.693100825172726	1.7687603552168418	1.0	1.6867563120862692	1.8066037970244593	1.8135265899353357	1.7565343043243278	1.7280406771737944
1.0706638115631693	1.0	1.6935902128145992	1.4114031062222843	1.3950657900270644	1.4163685566030666	1.4342780232554344	1.4495045065396321	1.4595590525871525	1.5741721116295584	1.6922169212989548	1.7709107146189391	1.0	1.6853613201989481	1.8060564946868762	1.8122877701073308	1.755847101673724	1.7282771095958047
1.0849393290506781	1.0	1.693096226973859	1.4105312314325356	1.3946046197726911	1.4163154484693394	1.4355086683463072	1.449477851629257	1.4592024912842168	1.5764218465758009	1.6919801120413505	1.7726243803702642	1.0	1.6836498886883304	1.8050729596836845	1.8110507876942188	1.7575250399356919	1.7305004051147623
1.099214846538187	1.0	1.6937238977381128	1.4101809357063284	1.394902472909536	1.4154077372421985	1.4359825683971796	1.4486671087582523	1.459501529101954	1.578487347958745	1.6925103864843565	1.7733651022079018	1.0	1.682318547928506	1.8038348366536334	1.8094560326719842	1.7609125115673758	1.7327330603888609
1.1134903640256961	1.0	1.6953232428002005	1.410718713007609	1.3959285964535986	1.4143142857193565	1.4356369432510847	1.4477473319216827	1.4606549900104397	1.5795422750492913	1.6946324268772062	1.7734388122714404	1.0	1.6823532245987645	1.802924043277922	1.8084666250395114	1.7656038481150143	1.7357632839224517
1.127765881513205	1.0	1.6965000640336825	1.4116794656808627	1.3967544287308216	1.413621731727314	1.4347108721764672	1.4471554100555668	1.4619049534279598	1.5797487482267059	1.6983047569017014	1.7733537252066256	1.0	1.6834657547090122	1.8024701798521088	1.8076507309229692	1.7705805930763998	1.7392958256778654
1.1420413990007139	1.0	1.6967002442755619	1.412398138944239	1.3970517978744796	1.4135282846832955	1.4336515483492307	1.4474734316333082	1.4629530098056036	1.5795988400163605	1.7026489105282314	1.7735558624514143	1.0	1.6850652272940132	1.8024053483213351	1.8069699470728207	1.775012128278653	1.7434586379839327
1.1563169164882228	1.0	1.695669789458321	1.412558679169774	1.3967144383472156	1.4144738696470744	1.4333230384187412	1.448652154313096	1.4634828343837767	1.5801193581597937	1.7069733532540194	1.7747883989325985	1.0	1.6860146103977107	1.8028316878848933	1.80643522963441	1.778938181725713	1.7481331417710921
1.1705924339757316	1.0	1.6942757002513045	1.4121866386507902	1.3959214381067926	1.4158121957426504	1.4339494839107414	1.4503284781442036	1.463609349673616	1.5818243831546068	1.7100111812783871	1.777222207572918	1.0	1.6859496442540889	1.803471227832992	1.806554006851314	1.7816467472719326	1.752471610741081
1.1848679514632408	1.0	1.6934564529501945	1.4114391256643433	1.395139934104821	1.4166051102388149	1.4347848384588089	1.450815963040106	1.462555621070338	1.5814607642050509	1.707501570388833	1.7785607481906036	1.0	1.684807648707246	1.8033723705314375	1.8060760618447396	1.7778973159551805	1.7513021904660424
1.1991434689507496	1.0	1.693452845254276	1.4107699591887295	1.3948930906356856	1.4162934501851412	1.434972014231477	1.4489933490342295	1.4593683439688518	1.5743376353472796	1.6949856523899007	1.7730357153479366	1.0	1.6838226083706842	1.8008405651024053	1.805464142515563	1.762120194721656	1.7374169042375802
1.2134189864382585	1.0	1.694656010612467	1.4107848504108378	1.3954079744245758	1.4155392040282817	1.4353356413662557	1.4477689188969178	1.4580696728997624	1.5717902944722608	1.689263106608444	1.7701116151480565	1.0	1.6830655130688088	1.7995967803505715	1.8044595069361562	1.754037401403589	1.7307821966629433
1.2276945039257674	1.0	1.696305671845506	1.4114153545719494	1.3964550069860298	1.414802901396194	1.4355989049836095	1.4473872967854957	1.4591020194201938	1.5750385085840812	1.6916563521918833	1.7733577277661619	1.0	1.6831519194239242	1.7994761717933416	1.8033022415909046	1.7570963288346464	1.7345493470410231
1.2419700214132763	1.0	1.6973649896099825	1.4123757968933675	1.3973494857241673	1.4142722384267659	1.4352167891628556	1.4473735435219341	1.4608035298314046	1.5786950345234934	1.6962188077972766	1.7772001578944694	1.0	1.6844044063168337	1.7996756208917177	1.8021633796475385	1.7635944648408175	1.740462038534878
1.2562455389007852	1.0	1.697257169938659	1.4130523344423347	1.397434986949982	1.414299408459979	1.4345665539562038	1.4477939421190291	1.462536784734834	1.5813852069834073	1.702110809806349	1.780486493635446	1.0	1.6857265638077343	1.7997408255347076	1.8009018049965753	1.7717867065790842	1.747030779367973
1.2705210563882943	1.0	1.6959564988751725	1.4129252026433052	1.3968589777314715	1.415073872878972	1.4341750021901332	1.449030452247748	1.4639857530338904	1.5835579931586858	1.7092052404144864	1.784281391294206	1.0	1.6864381891552083	1.8001505181611002	1.80024103794708	1.7810524459755575	1.755308545544655
1.2847965738758031	1.0	1.6944011349783001	1.4122059986276079	1.395956117193913	1.4161560074022266	1.4344348005415295	1.4506387611601639	1.4648063847294888	1.585859333986697	1.7170049360967137	1.788783367536748	1.0	1.6859066656696173	1.801148134272716	1.7994370923506497	1.7904973961301733	1.7650694648090417
1.299072091363312	1.0	1.6932494237344415	1.4113155627229774	1.3953384089070646	1.4171394118197251	1.4356107610014923	1.4521827158571465	1.4652352576681014	1.5894479095333651	1.7251225126128475	1.7953779381381767	1.0	1.6845735551560366	1.8026543803707897	1.7989332175063995	1.7998165969201463	1.7767707801937962
1.313347608850821	1.0	1.6934204937322348	1.4107990904031449	1.39548114330821	1.4175566208141874	1.4371806144297068	1.4533792227250806	1.4659311691538583	1.5950228517720946	1.7340530338317846	1.8048810669451463	1.0	1.6832634175584889	1.8047371823871177	1.7983489956176535	1.8109619145416573	1.7902141782400272
1.3276231263383298	1.0	1.6950002064022378	1.4110990591975576	1.3966044894925311	1.4174921028273655	1.4387158599831409	1.454319886148204	1.4675538120454363	1.6021267083376918	1.744869677845669	1.8172966263595665	1.0	1.682885603318891	1.8067598193474663	1.7980554762856666	1.8259923730007375	1.8066725123313447
1.341898643825839	1.0	1.696770154037332	1.412107106194321	1.3978789106507203	1.417173380554449	1.4396145887979155	1.455306462030924	1.4696987265873473	1.6081314635639372	1.756008107407145	1.829665474922803	1.0	1.6834881916466928	1.8082240701041696	1.7974387855664562	1.8404894028119234	1.8214264943972478
1.3561741613133478	1.0	1.6978605430422324	1.4129688922942072	1.3985722022544336	1.416588050382072	1.4391670671112533	1.4554152360340464	1.4696915073057388	1.6041526862457376	1.746437636682619	1.822807006003152	1.0	1.6848629672230055	1.8039204817523136	1.7965067520085793	1.8297122893919329	1.8117237030549223
1.3704496788008567	1.0	1.6975275826451306	1.4131804629570213	1.3977239254990081	1.4143019257519236	1.4351304458345349	1.4491946038226027	1.460626327953427	1.5682278348127954	1.6642621439327294	1.7301117012704044	1.0	1.6863116066144659	1.7855024485026156	1.7953164390992837	1.7175134222121522	1.6931271991758834
1.3847251962883655	1.0	1.6960093860260166	1.4123751455860465	1.3955309101766833	1.4105382114992573	1.4280135193629941	1.4370383219739244	1.4455342596737206	1.525297542567013	1.6045452444731065	1.6737910707923636	1.0	1.6867660827645659	1.7670140365234284	1.7939839039744152	1.651975178475627	1.623311366542512
1.3990007137758744	1.0	1.6943992851297054	1.4116128570870974	1.3942121096845872	1.4102783262145118	1.4259175933393435	1.4341941978571127	1.4422284144273076	1.5171409631540553	1.5918842505920534	1.6703251918882311	1.0	1.6859638006311308	1.763383303611184	1.7929733166457487	1.63409288337686	1.604830290557833
1.4132762312633835	1.0	1.6932256468627442	1.4106397339614056	1.393554118098222	1.4115553037930204	1.4267377762008286	1.4364227803423046	1.4448997565984243	1.5249221124459376	1.6042610792103384	1.683030120083275	1.0	1.684597727453339	1.7651200707091996	1.7919716836986503	1.6468599157771404	1.6184264850002719
1.4275517487508924	1.0	1.6936211702165913	1.4102476122843701	1.393840135004434	1.4126222041650434	1.4285204609871638	1.4389902097861182	1.4475258881887918	1.5331407392622913	1.6167041233281139	1.6951658443263586	1.0	1.6833647737234743	1.7680022756970977	1.7919058965853578	1.6626383452817768	1.635284091644676
1.4418272662384013	1.0	1.6949283904973378	1.4105108514619868	1.394711406431552	1.4129151319302622	1.4302465974811434	1.4404938551457591	1.4489809599707721	1.5388546099129488	1.6264393628848444	1.7044513125056497	1.0	1.6827644583908208	1.7699516830278597	1.791615746213395	1.6746618711114007	1.64852639673452
1.4561027837259102	1.0	1.6966322897512431	1.4113327415943555	1.3958459013115867	1.4126725400422564	1.431439298598827	1.4411934841094534	1.4499236672209894	1.5429647835565397	1.6346916010641284	1.7116243064396106	1.0	1.6834076886395832	1.7714756794358943	1.7913981177461844	1.6846784391915814	1.6586650658360624
1.470378301213419	1.0	1.6976152265360611	1.4124147859339733	1.3966496555723957	1.4123777355307747	1.4318584868581823	1.4414591550832034	1.4509903581878665	1.5464210110647654	1.6421224264158967	1.716872950606974	1.0	1.6848377452026992	1.7721551419038613	1.790835748560152	1.6933827039287066	1.666615433471227
1.4846538187009282	1.0	1.6975941819095015	1.413126863152646	1.3968470677792597	1.4124904147589967	1.4318144036410745	1.4417932512255103	1.4524306743058135	1.5498399270815986	1.6482876672239397	1.7207473906768977	1.0	1.6864018898389612	1.7733969081364327	1.7903985772479252	1.7013845364869127	1.6737768001869204
1.498929336188437	1.0	1.6965178569588186	1.4130664449736834	1.3963166646775056	1.4130560825391918	1.4314612378481082	1.442421675243896	1.4538817088823761	1.5528828315755934	1.6530266885716463	1.723675018933804	1.0	1.6870336511759332	1.7735440148348773	1.7890836443733362	1.707791477785503	1.6799364203896434
1.513204853675946	1.0	1.695279149172897	1.4124850023856153	1.3956425156262315	1.4139506751772006	1.4312403153324917	1.4433459054859479	1.4550674808283086	1.55541486802057	1.6562276252755659	1.726147285488682	1.0	1.6865798450991059	1.7739447895872518	1.7878760363936883	1.7122994721414977	1.6857698968888777
1.5274803711634548	1.0	1.6945407113538797	1.4115408585829488	1.3950452535626192	1.414763806419792	1.4314455296092483	1.44430431169902	1.4556769531230742	1.5570945804886676	1.6579998750885048	1.728072026995259	1.0	1.6853240211905613	1.7735367958308528	1.7871984663869978	1.7153694299600402	1.6897492447279001
1.5417558886509637	1.0	1.6945201980733797	1.4108715180090152	1.3949961398537396	1.4148688823798021	1.4319115125560327	1.4447480806280897	1.4556364893230438	1.5578749455725327	1.659296000590372	1.7296322875691734	1.0	1.6839173906338232	1.7736328189949209	1.7864873462052384	1.71733612076194	1.6926892533434765
1.5560314061384726	1.0	1.6956273442315215	1.4109378322558905	1.39566709311623	1.4145723336789109	1.4327851835284202	1.4448472055856136	1.4553158125948022	1.5582383073326715	1.660893329917324	1.7315843617415214	1.0	1.6831441327936747	1.7736113479672952	1.7860146441688305	1.7188752222177897	1.6949022339393158
1.5703069236259817	1.0	1.6967987431167333	1.4115877411838857	1.3964278730209985	1.4139226453080578	1.4333262022712874	1.444506318467396	1.4550120934616446	1.5585998543836357	1.6630744898263892	1.7331961257383746	1.0	1.6834691796084027	1.773554611506725	1.7854889007915244	1.720388568011669	1.696994519808921
1.5845824411134906	1.0	1.6975022836557594	1.4125355961286705	1.3970083246464915	1.4135492571005661	1.4335362121927064	1.4442299103999623	1.4550983470431436	1.559346918228644	1.6657976969352215	1.735176374337248	1.0	1.6847726049765472	1.7738161227889064	1.7848677588652526	1.722743510111039	1.6991635744408113
1.5988579586009994	1.0	1.697159491062634	1.413134423498947	1.3969306301467828	1.413520150133461	1.4331588737467835	1.44424888869385	1.4554437156303264	1.5602998335465716	1.6685667336094476	1.7362767550552078	1.0	1.686285436874927	1.774214904308285	1.7845810008250271	1.7257529226875579	1.7016022221624056
1.6131334760885083	1.0	1.696265490966515	1.413045417274044	1.3963721974367571	1.414006820459353	1.4326220951387552	1.4446453486611808	1.4562275819530015	1.561751947274151	1.6709486086585412	1.7375819400177317	1.0	1.6869845832936945	1.7744871595155296	1.7839251699947942	1.7290286343193944	1.7043651787330103
1.6274089935760172	1.0	1.6955936823083437	1.4125887258678622	1.3958113779164536	1.4149657177013222	1.4322995084144057	1.4456301161866414	1.4573313686246174	1.56341116358941	1.6728734843176678	1.738194784939991	1.0	1.6867441292006156	1.7737438081537185	1.782709669716172	1.732207521136023	1.7072754495553517
1.6416845110635263	1.0	1.6954857698499914	1.4119743225261312	1.3956254694587122	1.4157739850495499	1.432393461706729	1.4466407528467995	1.4582512484450536	1.564999359811658	1.6739942022761893	1.73899536376697	1.0	1.6859268722204692	1.7731915613001163	1.7822457471313164	1.7350791351133288	1.7098541626277801
1.6559600285510352	1.0	1.6958647571701362	1.4114678539058543	1.3957794840517432	1.4158993806313906	1.4327856466165367	1.446996884296908	1.4584029028942418	1.5658434978539404	1.6741980781232892	1.7389155927210347	1.0	1.6846985548315165	1.7730225510854993	1.7803047166291242	1.7371242938193476	1.7116621485205563
1.670235546038544	1.0	1.6967532436818669	1.411479670829823	1.3964361180724705	1.4154968487020372	1.433451272056514	1.4468301224522224	1.4582086625880284	1.5664382879305108	1.6746429907045144	1.7397343539805852	1.0	1.683877851667114	1.7726122427722153	1.779704650711438	1.7383455219705515	1.7138347763334938
1.684511063526053	1.0	1.6977171257060362	1.4122588078117992	1.3972193722579311	1.414977330245485	1.4342351222489755	1.4465981146754612	1.4578758376776761	1.566506748186999	1.6754841704766317	1.740997698465709	1.0	1.6845137485548327	1.773234886392569	1.7803898682806976	1.7389440249558905	1.7149249003544598
1.6987865810135618	1.0	1.6975751668107015	1.4128795134222039	1.3972812849177936	1.4141978544678917	1.4342223190385337	1.4459757723626026	1.4572033437185703	1.5659788575554996	1.6764171586736278	1.7416897270137066	1.0	1.6851427350331163	1.7725444196114202	1.7798794910780904	1.7388969956186118	1.7157801463154474
1.7130620985010707	1.0	1.6967208184314317	1.413019047995558	1.3967954907709608	1.4137662694072497	1.4337497345073595	1.445668444308249	1.4569794126915574	1.5658200895918675	1.6781167035618063	1.7421909982330175	1.0	1.6859746432445069	1.771196570570445	1.778771554928877	1.7394380504200417	1.7168433092259479
1.7273376159885798	1.0	1.6959196804424814	1.4128590598434816	1.3962046848145546	1.4142429946310875	1.433480232618626	1.4461595139379577	1.4575392650033578	1.5667162257444835	1.6806312659129556	1.744035942968417	1.0	1.6865815602719865	1.7727722004811932	1.7786113438880435	1.741295746426963	1.7189450330933844
1.7416131334760887	1.0	1.695582587056324	1.4124670789902949	1.3958615378793666	1.4151254924445418	1.433305107699713	1.4470866330577397	1.4585355996375886	1.5680574539856946	1.6829521367788367	1.744902301536003	1.0	1.6866591116542393	1.771962736915753	1.7777938317970763	1.7441286486251082	1.7215877888884896
1.7558886509635976	1.0	1.6958849957614697	1.4120932821565235	1.395889142832195	1.4161246090421866	1.4334996093925387	1.4481289736980507	1.4596929205954328	1.5696143472815431	1.6847561364220938	1.7456679901541081	1.0	1.6859381470395851	1.77159265213088	1.7769807361896803	1.7471441941368124	1.7236155566896927
1.7701641684511065	1.0	1.6966966560911896	1.4119060396749616	1.396322779270626	1.4165079588036866	1.4339488476183886	1.448591673733472	1.4602480631331072	1.5708261972256272	1.6854682997974806	1.746111869028533	1.0	1.6851948192741548	1.771222603731039	1.7758602393916247	1.749949960945913	1.7256882599543157
1.7844396859386153	1.0	1.697919400455317	1.4122343752513369	1.397160239832746	1.4163821545242727	1.4346278416378353	1.4485741029909447	1.4603315420766667	1.5709630182099348	1.6850413130614796	1.7457080405322443	1.0	1.684913791879845	1.7708702616691947	1.7751278000793342	1.7506022979304379	1.7264812189016943
1.7987152034261245	1.0	1.6986307832804939	1.4128465467843574	1.3976670768286286	1.415678158497292	1.4350321283356096	1.4478269562496922	1.4596045987446689	1.5695360042361326	1.6828331270921004	1.7445373042450565	1.0	1.6850733794525978	1.76983151928354	1.7742761783488503	1.747765381651511	1.7240604730057014
1.8129907209136333	1.0	1.698344038845709	1.413351914222996	1.3975961677444044	1.4148103343656544	1.4345890648347686	1.4465116325275371	1.4580962759080127	1.5663718072269082	1.6780068318569605	1.740832860560798	1.0	1.6859424963900218	1.7680113702671165	1.7756310815165315	1.7415352092143257	1.7180938398306882
1.8272662384011422	1.0	1.697413468810544	1.4134328361264983	1.3970666702318373	1.4142062953670496	1.433858269736841	1.4453921959428482	1.4566855023379472	1.5627235669137987	1.6727837578928288	1.7358085166720003	1.0	1.6868074194384988	1.766543210949012	1.7745537881388747	1.7346147496885198	1.7112824234974156
1.841541755888651	1.0	1.6963688466738742	1.4130104840739954	1.3963668054159508	1.4141240069911634	1.4331472461786183	1.4449280719714637	1.4559533417426405	1.5606002487392088	1.6691362019536646	1.7332209427623824	1.0	1.6870486242684728	1.7656654248551118	1.7742967763282564	1.7299565929553675	1.7068586721715984
1.85581727337616	1.0	1.6957840528524382	1.4124597645226329	1.3958849725473352	1.414688869905367	1.4326503145322524	1.4452662929080147	1.4560788599042485	1.5603538382445195	1.668725914589011	1.7332403061338495	1.0	1.6865416228520258	1.7650240781561508	1.7736223408585454	1.7286892314887665	1.7064634500036326
1.870092790863669	1.0	1.695849159417679	1.411875769387243	1.3958200197384827	1.415311025505543	1.4324541283273327	1.4459577212662207	1.456852120234867	1.5609268446368438	1.670240392072992	1.734112323582087	1.0	1.6858233349337746	1.764612593464854	1.7726560408159042	1.7295552030309789	1.7077466524752616
1.884368308351178	1.0	1.6971911878528352	1.4120930782891934	1.3965907191229627	1.4160377765501846	1.4329913837848651	1.446733480625387	1.4579890234722614	1.5623796770099907	1.6723485569519647	1.7354055933657864	1.0	1.6853718443173114	1.7638167690182307	1.771120320898802	1.7315196809816795	1.7096539797045267
1.8986438258386868	1.0	1.6982296929335716	1.412538918995969	1.397341665245971	1.4160349035257993	1.4335947128577786	1.4469751298359144	1.4585486522102704	1.5637114003822532	1.6740385158827416	1.7360282658544852	1.0	1.685157897398138	1.7625109193967776	1.7699199271447363	1.7331916513101546	1.7112358219499337
1.9129193433261957	1.0	1.6989991354865488	1.4132367205691643	1.3978338415804732	1.415728057773093	1.4343357384743753	1.4469440800143971	1.4587859895973305	1.565198975459089	1.6755259878198596	1.7360224034957545	1.0	1.6857498777002677	1.762637573009084	1.7680228317981488	1.735363655137099	1.7131898981404032
1.9271948608137046	1.0	1.6989153588211585	1.4137917787237186	1.3978551354181552	1.4151633750111825	1.4347925660657659	1.4466361899532765	1.458739020658374	1.566368517444646	1.676631644500145	1.737018948529422	1.0	1.6867128801183726	1.7630226277674366	1.7692911416158232	1.7381486952114602	1.7148228595066775
1.9414703783012137	1.0	1.6979318137618633	1.4139255640462838	1.3974234832515458	1.4149257864951776	1.434638051594928	1.4464294089810088	1.4583765113998393	1.5670756510925352	1.677362510861943	1.737550312469421	1.0	1.6874801178415513	1.762554967293441	1.76900181097835	1.7405677208707235	1.7166087722729748
1.9557458957887226	1.0	1.6970909029781773	1.4135250678843172	1.3968006901929435	1.4148833120580562	1.434242730421511	1.4465625632659616	1.4581755909631886	1.5674678593528975	1.6781256625555294	1.738379964155268	1.0	1.6878208105526968	1.7622408411397392	1.770076191670746	1.7430040065118049	1.7182592122987927
1.9700214132762315	1.0	1.6965596586751897	1.4129272881992485	1.396435105426625	1.4152881302539033	1.4337660862587862	1.4469817996245955	1.458212812366586	1.567786420060565	1.6793335510670946	1.7396727242983463	1.0	1.687333311198953	1.7633513816715074	1.7679446645857126	1.7445544778747064	1.7203882684686749
1.9842969307637404	1.0	1.6972585916419676	1.4126494977552273	1.3966447751407962	1.4161041129109326	1.4336195599838129	1.4477358001820166	1.4587290825283814	1.5684507548821303	1.6808257122655301	1.740407521121	1.0	1.6867436996805392	1.7637159639176283	1.7690538977785577	1.7457298599017612	1.7220619229209295
1.9985724482512492	1.0	1.6980594985815822	1.412560666376694	1.3972343667009377	1.4166479660281057	1.433764554345792	1.448268985695588	1.4593868027634818	1.5689016411227745	1.682634448850286	1.7410591864758396	1.0	1.6859322326543358	1.7623801616939727	1.7680435052937793	1.7466155454077934	1.7236500852850263
2.012847965738758	1.0	1.698997420038444	1.4130842493274347	1.398003613236947	1.416767008051283	1.4344052334700335	1.4484758406668594	1.4598243557448822	1.5697455869995487	1.684117159427187	1.741577372469991	1.0	1.6858795667428599	1.7608807996995597	1.7666997567150267	1.7472483056077375	1.7253349020554567
2.027123483226267	1.0	1.6993821096372153	1.413714393454022	1.3982232530818368	1.416323209999556	1.435039097014218	1.4481560117604821	1.4600180678433916	1.5704856496114665	1.685043689836263	1.7412316750935533	1.0	1.6866550258060924	1.7595785414871092	1.7641893225780159	1.748332345101687	1.7263824533950702
2.041399000713776	1.0	1.6991853882635852	1.4141306591531657	1.3981193231634181	1.4158281913135822	1.4355659563659442	1.4478353812710336	1.4599784783654988	1.5713692526217216	1.6859089271032508	1.7413708985618568	1.0	1.6872389347162804	1.7601982760130812	1.7634701801215382	1.7494569658872416	1.7275710707478615
2.055674518201285	1.0	1.698588105160192	1.4142624283345737	1.397625746945129	1.4155958456273616	1.435613663300533	1.4478362514593826	1.4597577224689133	1.572176233741573	1.6864364624287846	1.741508239039113	1.0	1.688127530888372	1.7611268657617551	1.7615989726621906	1.7513254763205002	1.728511843807214
2.069950035688794	1.0	1.6977860817768238	1.41395389106347	1.3970701257457179	1.4155663360909525	1.4353247995214184	1.4479194108744662	1.4596085216590078	1.5726274354278398	1.6871410650039853	1.742653445953032	1.0	1.6883031882518833	1.7608425249702395	1.7623111128556375	1.7534025625200396	1.730032034269836
2.084225553176303	1.0	1.697863316598419	1.4135018673213655	1.3969623654920682	1.416126628155195	1.4349465067763592	1.4485005286617503	1.4594012293274454	1.5728168935125721	1.687933013806246	1.7437427236170429	1.0	1.6875509065040448	1.7609554213513328	1.7642280904878187	1.7551692400641348	1.7313303339670623
2.098501070663812	1.0	1.6981296102387344	1.4131098342610693	1.397081601837376	1.4165081446597692	1.4345916237465721	1.4491913894004362	1.459575282781117	1.57303097984432	1.6887640367175776	1.744816177293482	1.0	1.6869599375764137	1.760879027013042	1.7656473684411242	1.7572634329217438	1.7333832507342095
2.1127765881513207	1.0	1.6990006756467162	1.4132971907396235	1.3977525763154053	1.417142586271818	1.4346793628552148	1.4498224974752079	1.4601975196033274	1.573593911002316	1.6900574360724607	1.7450863634624318	1.0	1.6864085153953547	1.7605811818794939	1.7632776030956425	1.7587267839224259	1.7352275419955339
2.1270521056388296	1.0	1.6998255124851345	1.413726460227914	1.3983924366148073	1.4173694978744715	1.4351966817309445	1.450116106362689	1.4607167829024283	1.5740114772272586	1.6912962305944261	1.7456272689345966	1.0	1.6863791673252009	1.7601167211797077	1.7603881002127317	1.7595911223689735	1.7365544373605544
2.1413276231263385	1.0	1.6999355581762767	1.4140942804405308	1.3984694168074319	1.416999316057265	1.4356976061508455	1.4497915192832482	1.4609087060548418	1.5745391496498984	1.6922916715373568	1.7454426263856757	1.0	1.68673254207616	1.7590456054362742	1.758751483901972	1.760152498515423	1.7376951822799738
2.1556031406138474	1.0	1.699468311679611	1.414466942712279	1.3982698478705848	1.4165140205126727	1.4360434288010349	1.4493739455179553	1.461078797252255	1.5750477317715619	1.6930407379328725	1.7447571941443438	1.0	1.6876808319230125	1.7577700107922707	1.7566110731385498	1.760753920495058	1.7381888718979939
2.1698786581013563	1.0	1.6984685401518251	1.4143582411285596	1.397601751612938	1.416078891059625	1.43612870031034	1.4487723982914986	1.4608969194200347	1.5753432139592358	1.6935718999395344	1.7450732410272334	1.0	1.6880700956280972	1.7565315310667682	1.7569082563800351	1.760860816920456	1.738481508253765
2.184154175588865	1.0	1.6973983680499676	1.4137291680147441	1.3971090287185663	1.4159581984076326	1.4358276859126737	1.448483378584988	1.4603728598629733	1.575217811119194	1.6937805606112875	1.7435989752004786	1.0	1.687902230558676	1.7554713867097926	1.7541451482663664	1.761223864635022	1.7386203849557038
2.198429693076374	1.0	1.6970370426783272	1.4129971334942286	1.3968573378522369	1.4158812072937978	1.4350539619409433	1.4483676075597745	1.4598731833389569	1.5754304331295985	1.6945785300573872	1.7429820560624185	1.0	1.686973309701921	1.7559652311759208	1.7564151455210073	1.7621186922666703	1.7399982813290098
2.2127052105638834	1.0	1.6976630431053865	1.4130126670605996	1.3972727033020584	1.4164707335720221	1.4348398855568298	1.449161624638289	1.4602558835949815	1.57626746086494	1.695653142900919	1.7455448593364813	1.0	1.686593059687827	1.758362039249711	1.7598681638355125	1.7639061498336703	1.7411863165860928
2.2269807280513922	1.0	1.698207644266391	1.4129135415106573	1.397544170867134	1.4167776086994937	1.4345566905180487	1.4495491735566437	1.4600694938495924	1.5762045718829436	1.6966518535272705	1.7463554562397894	1.0	1.6856334363413277	1.7600515779799122	1.7648234899712851	1.7662975976986648	1.743130720262421
2.241256245538901	1.0	1.6993987195602824	1.4136593079379693	1.3981882584126517	1.4172220237254463	1.4351990952654454	1.4503696626056417	1.4612609949317918	1.5773486982299958	1.6982430666951303	1.7486752563384238	1.0	1.6860572368336766	1.7605401765476807	1.7602168880543805	1.7692621981144212	1.7457208921157448
2.25553176302641	1.0	1.6997719197040446	1.414307945905553	1.3984503578776577	1.4172400046771791	1.435967097042436	1.4506959348430561	1.4618669814694645	1.578531054673097	1.7002774440237265	1.7486904854348841	1.0	1.6871725066511694	1.7582670972243777	1.7561990415635544	1.7717463930230961	1.7483692064178156
2.269807280513919	1.0	1.6998354718297561	1.4147528093375596	1.3982511280636662	1.4169377529344198	1.4365998154773745	1.4506159398519154	1.4625175462867557	1.5795096735458463	1.701817666711023	1.750549234295971	1.0	1.6879746490147518	1.7577161996884798	1.7597961374379765	1.7744533266011513	1.7501920367678276
2.2840827980014278	1.0	1.6989562321234315	1.4145268676391856	1.39780453059885	1.416720540330015	1.4369856310325768	1.450160513104443	1.462599268347163	1.5801625390483132	1.703223132127699	1.7490187127743873	1.0	1.6883297504482502	1.754103648987706	1.7536549096779883	1.7751960711883714	1.7520100556171565
2.2983583154889367	1.0	1.6986847377340264	1.4141431642621272	1.3975044957051352	1.4165467575454724	1.4370401808685724	1.4502927210248324	1.4625678112617457	1.5811212981673366	1.7050699529581583	1.7486351003069807	1.0	1.688455888328102	1.7508166356315364	1.747745433735288	1.7767362352571145	1.7538769463801893
2.3126338329764455	1.0	1.698528668962095	1.4136945597024448	1.3973547882754627	1.4167553516956009	1.436603972724574	1.4505008465874456	1.4618335376198155	1.5817933195883342	1.706715409941268	1.749149633909845	1.0	1.687831973521337	1.7518777173565048	1.7470826725983857	1.778482800921068	1.755443703254715
2.3269093504639544	1.0	1.698286560331637	1.4131430170309294	1.3975823096396853	1.4169422737274107	1.4357672570655007	1.4505966710917746	1.4615248891143566	1.5820810889343513	1.7081440790321931	1.7515815183052725	1.0	1.686567589970159	1.7543350140240146	1.7457603879997017	1.7810113963025973	1.7588281318859944
2.3411848679514633	1.0	1.6991207019028067	1.4133933775568508	1.3981188134875817	1.4172743434943864	1.4355982956604352	1.4510052660962116	1.4617580348865165	1.5833936952003675	1.710168894862497	1.753811207010675	1.0	1.6862257157995837	1.7559400752314485	1.7537168394887246	1.7840049506148232	1.7615571385624642
2.355460385438972	1.0	1.699735246932701	1.41403446014561	1.3985453209955876	1.4176007617374187	1.435743787799744	1.451639062132935	1.4617896885854051	1.5847864665184965	1.7114201831963074	1.7551899697423956	1.0	1.6864546767385216	1.7544610434562116	1.7602070228400502	1.7876372707918797	1.7645863314226005
2.3697359029264815	1.0	1.6997519171218434	1.4145399278660413	1.3987571252096074	1.4174021468399653	1.4364089432085942	1.451745794566123	1.462717097004254	1.5860692143175488	1.7144869029009793	1.7571775787437964	1.0	1.686681022747654	1.7580501121731604	1.7564657786576925	1.7909668854485963	1.767002724060466
2.3840114204139904	1.0	1.6998329233734322	1.4150280231572436	1.3987666163721573	1.417438430724143	1.4371250403564724	1.452187022674132	1.463504715978673	1.587723581057827	1.7164556485817086	1.756971803616686	1.0	1.6882853548538619	1.7553317614710806	1.7533103417854234	1.7950781406991976	1.7714374466244514
2.3982869379014993	1.0	1.6994412023357954	1.4148932961339917	1.3980571548405398	1.4176142905081868	1.4378471005313866	1.4521443192487187	1.4636959047864768	1.5879349521355666	1.7172231068518258	1.7583963384385932	1.0	1.6890725221472078	1.7543883100104851	1.7549748497969566	1.7977626655347871	1.7730277889364474
2.412562455389008	1.0	1.6993449924280983	1.4147973171820243	1.3983202374967645	1.4177875940778828	1.4382080337904157	1.4524081526959725	1.4638654903346446	1.5888521842385517	1.7208817368280065	1.7579102307570609	1.0	1.6892411931008926	1.7517065885006375	1.7509514875323038	1.8012933434430658	1.7751836550745699
2.426837972876517	1.0	1.699291145729442	1.4143475089539987	1.3984024506389707	1.4178597740716274	1.4383684304710784	1.4525114036773752	1.4643495717335184	1.5892370107668734	1.7235348456892292	1.7568329773958722	1.0	1.6891175153035576	1.7501560418329936	1.7418574838817693	1.8042948965640362	1.7794348091704946
2.441113490364026	1.0	1.7001116903594145	1.4142998260978383	1.3989046705538546	1.418476627400659	1.437659853705708	1.4531802134069554	1.4640857570010684	1.5900059350668587	1.7270584710445056	1.7586810831484727	1.0	1.6881548703587124	1.7481416085823112	1.7399058783116197	1.806872431252685	1.7839062449291672
2.455389007851535	1.0	1.7000672725353723	1.414185121646341	1.3989060735937655	1.4184322328337933	1.4374618492317264	1.453212540483062	1.4635725363016399	1.5913460892906368	1.7296634572720606	1.7636103719186962	1.0	1.687451460499119	1.7536856085726626	1.7463440692286245	1.8123019790169794	1.7897975189940065
2.4696645253390437	1.0	1.7004411640054498	1.4148496183467396	1.3990358891806642	1.4183438651897156	1.4374528761490335	1.4534402798918176	1.4630985493242041	1.5917821303275081	1.7325645250845052	1.7650936080113444	1.0	1.6873161617271306	1.7569285006398587	1.7557833016153928	1.818479402577312	1.7936757992293542
2.4839400428265526	1.0	1.6998322980912492	1.414969007155916	1.398964023385175	1.4180092352808489	1.437351800538292	1.45322858515132	1.4629950950998403	1.5923489019411745	1.735077833551744	1.7667201186284947	1.0	1.6877491238258162	1.758227194491561	1.74742258143168	1.8194603595312757	1.798116476220939
2.4982155603140614	1.0	1.699667302007384	1.4150809887264186	1.398916915272482	1.4178026532089238	1.4376912150670973	1.4529525345096355	1.4629557700086064	1.5933550670414178	1.7338325145482814	1.7700682693763898	1.0	1.68910588912451	1.7606977641608892	1.7551394914592466	1.8243632799592366	1.8020871937086858
2.5124910778015703	1.0	1.699521186825136	1.415067491252863	1.39853628580236	1.4176768758126341	1.4378779214564297	1.452944474331816	1.4623033323839434	1.5910651606950368	1.7307234170448647	1.7649374645101354	1.0	1.6896370307724873	1.7553634652948837	1.754260248848523	1.8289826975149472	1.8026913819829222
2.5267665952890797	1.0	1.699876516605714	1.4150935630034487	1.3986059811844822	1.4176269428197792	1.4380140716085164	1.451924197124704	1.461171691973662	1.5853071532774727	1.7191491753460502	1.7631929411962055	1.0	1.6896711455954723	1.7569170673921264	1.7466111662288264	1.819063116965614	1.8043411294757508
2.5410421127765885	1.0	1.7011166919588345	1.4150048919383904	1.398688395962921	1.417868862588708	1.4374905419440278	1.4507794050797524	1.4594955914162098	1.5753953770650715	1.6931292441838603	1.7493062446171095	1.0	1.6899352427591976	1.749570329849563	1.7399322006100157	1.8029185373959695	1.797578941060611
2.5553176302640974	1.0	1.7018107171485117	1.4148246701321252	1.3989878610990898	1.417817356944063	1.436999503176049	1.4489865839026617	1.4573132371615833	1.567906067411481	1.6761288583590213	1.7422383057711095	1.0	1.6897503536740288	1.738328860432982	1.7396296382002483	1.7764726006066525	1.7408659341136712
2.5695931477516063	1.0	1.701774969602132	1.4151634518822103	1.3989467761341343	1.4175136476619206	1.435565277655299	1.4473247217757266	1.455235404396268	1.559107004082101	1.6602848048356889	1.7299891725721748	1.0	1.689115836141632	1.7409464652169175	1.7238277855325563	1.7322973127195174	1.711649996238602
2.583868665239115	1.0	1.7020771776631274	1.4152498684663553	1.39905320807606	1.417220100125257	1.434706647166381	1.4457609878127993	1.453130674137633	1.555996026472283	1.6698676434213	1.7305738216926865	1.0	1.6886772116911284	1.7452794945800791	1.7147972670937772	1.7417012038098214	1.692288611231838
2.598144182726624	1.0	1.7012110091707469	1.4151379753787845	1.3983291706981749	1.4166360038277857	1.4337179211826723	1.4453677289656413	1.4523292122093012	1.5518991009618852	1.6691232898926214	1.7313595516959075	1.0	1.6890731844079117	1.745574171435507	1.7608554418341233	1.7295564700598574	1.7004055997886636
2.612419700214133	1.0	1.7007100686954697	1.415281687235124	1.398224045980093	1.4162030247938477	1.4339507645584622	1.4456553182224936	1.4521067715698848	1.5570810106635282	1.6697939215610993	1.738151348848451	1.0	1.6897099522150212	1.7480887675301438	1.761626081841825	1.733067760605989	1.7127547107250147
2.626695217701642	1.0	1.7002096542776153	1.4152307242956184	1.3982531848578492	1.416031654245323	1.4349826796588683	1.4458247774161257	1.4523070145204917	1.5595597398020662	1.6726499782658606	1.7401361018848096	1.0	1.6900769120900503	1.7515129400397178	1.7541449443125823	1.7377990165625552	1.7191457946447706
2.6409707351891507	1.0	1.6999710675577564	1.413465342174081	1.3966836553311157	1.4138785408355479	1.4330645365189818	1.4435406737149281	1.4534744320860749	1.5551517355032818	1.6688022221155139	1.7555843469117123	1.0	1.6899789049502176	1.732014341236253	1.7488730847571294	1.7372886687859097	1.7158191405104772
2.6552462526766596	1.0	1.7009032721237123	1.4147104723861348	1.3984690660696613	1.416691021083634	1.4358806265887807	1.4471495163522068	1.4557005147521873	1.5657568031019666	1.6805478246495829	1.7394728488565083	1.0	1.6896533186372746	1.753547066672113	1.7588969335674314	1.747223910192217	1.7287243204215192
2.669521770164169	1.0	1.7023095854234849	1.4149297084251102	1.3989038321465133	1.417706003596327	1.4365441020072385	1.4481522578396528	1.4569629326240754	1.5667462201287152	1.6829944439358058	1.73823000611137	1.0	1.6899259659108585	1.7383025844901745	1.748774176577057	1.7546420313681583	1.7342432662825022
2.683797287651678	1.0	1.7025391382200656	1.4156265139287139	1.399797136123511	1.4183443550408832	1.4370435782176396	1.449017203170676	1.457573101657077	1.5699481801278945	1.686384937783426	1.7413382421365684	1.0	1.6903139313385114	1.7351766766441354	1.7378964159788048	1.7597591701065982	1.739903101869891
2.6980728051391867	1.0	1.7028873040916443	1.415975125155374	1.3992890172379133	1.4188338265681897	1.437143313586444	1.4498195109342942	1.4585522833047617	1.5704572488114499	1.6932767539394262	1.7372158437152472	1.0	1.6899385089841465	1.7313359061505293	1.7385126269858335	1.7648607383779988	1.7464405868379105
2.7123483226266956	1.0	1.702306915767298	1.4160645270713823	1.3996456694664914	1.4187786476828301	1.4371884622342248	1.4504687832960057	1.4587176142461253	1.573230777035557	1.702589903541582	1.7366172665462245	1.0	1.6908551923592587	1.7281993415764936	1.6995421224098064	1.7761116269411945	1.7521123055724936
2.7266238401142044	1.0	1.7010209661475895	1.4158661512843678	1.398806992420532	1.4177558751237211	1.4368679313118338	1.4508394939301865	1.4584937830097027	1.5753024594042457	1.7072205595993188	1.7537926520812115	1.0	1.690805698829085	1.7753581922395565	1.6762975657020616	1.780449966986835	1.7695725817777506
2.7408993576017133	1.0	1.7013099857371512	1.415517093032512	1.3987461557275265	1.4180040741125726	1.4372505001449905	1.4508522172187106	1.4587674475723822	1.57934237032624	1.7105009703860214	1.7634361248095347	1.0	1.6909293765194362	1.7689359519068846	1.771009779943769	1.7917405530874084	1.7771281935118382
2.755174875089222	1.0	1.7021956097376214	1.4154069130362525	1.3987868599530175	1.4185993444861804	1.438185739860931	1.4516809694809787	1.4593729332763268	1.5825330896954894	1.7130478449891506	1.7732947060078577	1.0	1.691097751811571	1.772361944866561	1.7557302450086434	1.794660378192671	1.782675416727072
2.769450392576731	1.0	1.7027964748367796	1.4160443811354781	1.3995350548673335	1.4190691648988918	1.4383117173503053	1.4523325295619585	1.4596967454275989	1.5843157083249315	1.7103879340019448	1.7662056140715348	1.0	1.6907285540306392	1.7568586429093804	1.745666266571591	1.7941964498175584	1.789982194984678
2.78372591006424	1.0	1.702847725716354	1.4164466317594449	1.3996761364860915	1.4194682476687672	1.438414088250923	1.4529286577834566	1.4597486883721345	1.5825825362347379	1.6978914734088364	1.7581724458367134	1.0	1.6904218352588782	1.750858307633011	1.7586668684194269	1.7890379718394702	1.7830360048404552
2.798001427551749	1.0	1.7036241629921824	1.4160478680905986	1.3999724021816102	1.4194744200325113	1.4385105695968445	1.4521717386315738	1.4602992545685143	1.5773731265739603	1.685661569126745	1.7470800719152735	1.0	1.6909959563379764	1.7408930188561178	1.7343777372610298	1.78734846816396	1.770723361095945
2.8122769450392577	1.0	1.7031504565866444	1.4167530512862148	1.399905221807019	1.4198794757997693	1.4393708861442134	1.4513582985055602	1.4605389816944436	1.5744552511241334	1.6791067144960286	1.7372176420538417	1.0	1.6904352897213575	1.7286303205254965	1.722762258693124	1.8143123913576764	1.8448460352749902
2.826552462526767	1.0	1.7026451392982391	1.4168437653788157	1.3995529128511397	1.4195020854836948	1.4390856496909121	1.4513496114214317	1.4595079815631986	1.564530007350977	1.7543939853912733	1.7202729084695578	1.0	1.6915739509101728	1.70061958268864	1.7222541282720485	1.868213181636277	1.8583665035506751
2.840827980014276	1.0	1.702369162279758	1.4164590125447711	1.3991749535243407	1.4187849928241194	1.438471388009412	1.4501442270330296	1.4567013826695694	1.5570372998918272	1.7571767301173233	1.736247761938691	1.0	1.6917368532332298	1.631565239097702	1.7043712180353676	1.7918261224821164	1.8540408366079248
2.855103497501785	1.0	1.7027580851213997	1.4164183421860375	1.399110820762004	1.4176415022676372	1.43840749362376	1.4504172652177858	1.4564742672424986	1.549454550659331	1.7320445817983474	1.6457667371334672	1.0	1.6925629686974246	1.5916422267181627	1.68159616105679	1.6951781246799338	1.8511523959187661
2.8693790149892937	1.0	1.7033165551581482	1.4161156761790497	1.3998692218302986	1.4180263179319064	1.436618963926882	1.450141740604899	1.4550369956921942	1.5565634813421383	1.6782821643037507	1.64109923494155	1.0	1.6920118730238505	1.5945278699237377	1.5992155550263338	1.643833795015382	1.8412673593336417
2.8836545324768026	1.0	1.7046880230520782	1.4164606001571447	1.3996407289027184	1.4179454142184318	1.4355094257119458	1.4489493977970183	1.4529365093915554	1.5529729000996961	1.6906265911800733	1.6228655178912705	1.0	1.692055486885292	1.5813432196725201	1.5633796842151946	1.5497380894832338	1.8362512802576143
2.8979300499643115	1.0	1.7053234252627743	1.416513079574506	1.3997020869174452	1.4180585869928461	1.4369634733755152	1.4483725809249732	1.4512643277768638	1.5574757930347167	1.6743869303326977	1.584158041152767	1.0	1.6916335124029485	1.5574901987555703	1.5605264078235244	1.544126944038105	1.8934982860373695
2.9122055674518204	1.0	1.7044744952525486	1.4171366607981164	1.4001383831122145	1.418302357763633	1.4363031263456525	1.4483105076143958	1.453559412142693	1.5539985288202927	1.6552712614444562	1.567339477355144	1.0	1.6916026856889712	1.5490757250726817	1.5508529831241697	1.5311767332424484	1.8846473111397732
2.9264810849393292	1.0	1.7049221152748189	1.4178153132719975	1.4003099599432343	1.4189076619306449	1.436145732948847	1.4469795120542877	1.452906534725712	1.5543467006264127	1.6440826073870831	1.5374140139319592	1.0	1.692707111016735	1.5455958154860103	1.5350196576853363	1.5218513160327798	1.8830873821906966
2.940756602426838	1.0	1.704670850790147	1.4167820082135782	1.399407909273319	1.4187592192624785	1.4359729427825523	1.4466152672792967	1.4533700258457356	1.5504947149372268	1.6454161727261398	1.5256167279053745	1.0	1.6920199794366533	1.5482480839529007	1.5409812834541867	1.5440657725430107	1.8737119936447795
2.955032119914347	1.0	1.7032240323020864	1.4167362195470143	1.3988324057114356	1.4175410797611878	1.4356967844792767	1.445159119333757	1.452997861270766	1.5485942314604952	1.640079454456857	1.5005518204956179	1.0	1.6919938566279633	1.5354323523495865	1.5291547612333145	1.5228868962537452	1.8662726599688098
2.9693076374018563	1.0	1.700726153050964	1.4146315563183092	1.3964443105919058	1.41549584646315	1.4339423655834356	1.4432420616608763	1.4493054334586684	1.5392898776905608	1.7162515326508418	1.4684539105705385	1.0	1.6892743954399299	1.4867361117231346	1.4746485474958233	1.5022431509190874	1.8508505825807675
2.983583154889365	1.0	1.702903540350384	1.4159408657425883	1.3987265886270874	1.4165449779031423	1.4360019966523758	1.446365386566598	1.4534635622074084	1.5488870806588668	1.6691781629421447	1.5058803198678998	1.0	1.6909278139945032	1.486648192913813	1.4482877448005638	1.5457853584181978	1.8704687234352704
2.997858672376874	1.0	1.7046575998267826	1.4166239608021112	1.4001179838245355	1.4171020211159482	1.4362595069146042	1.4475801456263662	1.4539076410246752	1.5505419085860017	1.6784319496397124	1.4144295127481485	1.0	1.6909355183558739	1.479509658674846	1.4625373486702848	1.5452619093824644	1.8703626954450012
3.012134189864383	1.0	1.7065562674517372	1.4170594229538764	1.4024781576537568	1.4205356271782477	1.4395831480115768	1.4528238399080011	1.461952626725599	1.5697171402575896	1.6639491636660606	1.4261561017494866	1.0	1.6992747867101547	1.5582962857635319	1.4077849555849478	1.5474540001827806	1.7814735687223364
3.026409707351892	1.0	1.705113332866817	1.4170683332487761	1.4005862139295622	1.418793417286679	1.4384974626611828	1.4523173886543792	1.4564201278643591	1.571408613847332	1.6801844874025897	1.4239939910624928	1.0	1.6918163750195654	1.5642691277469862	1.4183781865643432	1.5711444114056905	1.7351468968019157
3.0406852248394007	1.0	1.7072927004986718	1.4178411287627721	1.4011045541424954	1.4199680946541313	1.4387206616575468	1.4514916791344956	1.4578959327167618	1.5682913576529232	1.6786330131385505	1.3930471982485872	1.0	1.6952531967454818	1.574363596776929	1.3747796012947502	1.5764413823873187	1.735610078075632
3.0549607423269096	1.0	1.7063657695201466	1.4174794261080184	1.4009054101360974	1.4199926099069937	1.4393561032215765	1.4509596986109423	1.4599543553853462	1.568205560948872	1.678493894992417	1.3871621206474885	1.0	1.6941305198475365	1.5443083946095433	1.3956256806234857	1.5809433496190441	1.7326736168853327
3.0692362598144185	1.0	1.7065620281597482	1.4177533371126056	1.3991278894875387	1.4202795583594567	1.4394567147174495	1.4523230794010398	1.459598021856383	1.5641987364587435	1.6573263949808419	1.3692971651578805	1.0	1.6948392723151	1.5388963754862626	1.341495793152717	1.5974172385131866	1.7347510092942433
3.0835117773019274	1.0	1.705826109028508	1.4168938100319979	1.3982254600439088	1.4195721836038677	1.4397014455557162	1.4507419236516936	1.4590790197742587	1.5591229595885236	1.7318695755812643	1.3521967068964285	1.0	1.6944981105806263	1.5253620441742481	1.3609970092952919	1.604552974634667	1.721866611616341
3.0977872947894363	1.0	1.70369929372673	1.4158805602926559	1.3993231338250296	1.4192225294088114	1.438775208213769	1.4517255323590412	1.4588819355661116	1.563031681268615	1.7385009404091447	1.3759985610472565	1.0	1.6912272691407648	1.5051424550802293	1.2835864149118448	1.6396257375897043	1.6413263087440182
3.112062812276945	1.0	1.7042764337606655	1.4165153256726017	1.3991378997227681	1.4185345235663998	1.4385044293944649	1.452482807684885	1.4569521790334523	1.5738320728144588	1.7202964924819195	1.3123980914292344	1.0	1.6923653229138036	1.4652410096512654	1.2951725430297965	1.643841429437748	1.6330662793534527
3.1263383297644545	1.0	1.7042431426477607	1.417119520821668	1.4004544805480437	1.4187370093104485	1.43942707259633	1.455724721052414	1.4579336665486435	1.5898983906137112	1.702619069044418	1.2658677025267449	1.0	1.6926691519423351	1.458640390391494	1.2809486775167953	1.649710463204472	1.6336189182914778
3.1406138472519634	1.0	1.7037076969351064	1.4155968756095336	1.398522493975955	1.4169161318689998	1.4396904630077771	1.4542086673518093	1.4569857427727073	1.5895055510160356	1.7213128671956825	1.2766762820910693	1.0	1.6908953636009831	1.442876091607369	1.2654099700750243	1.6326358465483963	1.6331820983069676
3.1548893647394722	1.0	1.706095843986143	1.4182330440763462	1.4006868946876245	1.4208548414098054	1.4415501710956475	1.4585067392699185	1.460618226125989	1.579681292112395	1.6689598791693165	1.2715791367706335	1.0	1.6952436088390421	1.4090766229463498	1.2261992543944902	1.606772325212133	1.6521767856591438
3.169164882226981	1.0	1.7049751862100713	1.4178459847562699	1.4010653050106907	1.4216699429226103	1.4461451124816482	1.458207001430299	1.4681393308887274	1.5784291820085095	1.6490815305032198	1.2241608918418718	1.0	1.6957044030359296	1.4042639573545816	1.2265090264325889	1.539353135775752	1.6755449310550041
3.18344039971449	1.0	1.7054334333234529	1.4173099893486147	1.3993449092999664	1.4238829131038355	1.4424768856391483	1.456478831375783	1.467469155941711	1.577282567510526	1.6528140484177996	1.2030651326144646	1.0	1.6989858132765598	1.389388092989672	1.2243763163744084	1.5136395836089207	1.7135020064742248
3.197715917201999	1.0	1.7076437362315335	1.4191941781712158	1.4009215252642762	1.4223121187531662	1.444680952190088	1.4546343608192505	1.4658201242935442	1.566005230220306	1.63015795732273	1.2216113235158845	1.0	1.6965270829329353	1.3592370300179297	1.2385340074348878	1.5400139491989977	1.7085581660368563
3.2119914346895078	1.0	1.7049309246226079	1.4176337360000604	1.3990620342384608	1.4203922030796372	1.439491032782473	1.4541166124109528	1.4632480131683898	1.5519862798859299	1.637300510760637	1.187027480061087	1.0	1.695454278786842	1.377629486477503	1.1801035341327657	1.5340373412290762	1.691002117735978
3.2262669521770166	1.0	1.7046787068493647	1.4162811945192955	1.3992312231859265	1.418785414360995	1.4381389388179637	1.4485173760710457	1.4553224418041029	1.536943299446428	1.6150293439568435	1.1618252251772434	1.0	1.6910846138441982	1.3414325011469832	1.1650509033353955	1.5031207809416776	1.6691077565985504
3.2405424696645255	1.0	1.7041091890195244	1.4152987611421446	1.398580520610278	1.4192085206315979	1.4334960943388104	1.449305413167666	1.4558623704185731	1.5185216634272165	1.5894050337685925	1.174827736682779	1.0	1.6919394342710938	1.2905784478296674	1.1589330586942814	1.505701308673287	1.680916397726845
3.2548179871520344	1.0	1.7040210593237224	1.413000551558591	1.3978553290404223	1.414229602901732	1.4275847053766744	1.451479151479302	1.4425414626594644	1.5073533156483387	1.5258365851921096	1.133790171279998	1.0	1.6881023653854337	1.3076494872492883	1.1542558146049344	1.4297432500759615	1.6618687857546213
3.2690935046395433	1.0	1.7031269351961456	1.4156508378394514	1.3971135151198342	1.415160145351911	1.4254126688953328	1.4488621532750476	1.4421794711211997	1.473494109138454	1.5415368281359585	1.1283337712013677	1.0	1.6902408074086441	1.2729043362793624	1.103689150331182	1.3830339555311466	1.6081584165937337
3.2833690221270526	1.0	1.7016736716647243	1.4163261193328371	1.3980980571724961	1.414469537079427	1.4272691205839214	1.447293185120155	1.4322597112267197	1.4595718200511856	1.5316807428694585	1.0866514765506434	1.0	1.6915969530296942	1.256929441893773	1.1034262876764593	1.3964786935953475	1.6443958254829412
3.2976445396145615	1.0	1.7056626149294118	1.4153202938848495	1.3979032122017048	1.4163369661594356	1.4332464086893002	1.441240701668169	1.43665108201493	1.4460951275406957	1.5205791892160558	1.0762829745031088	1.0	1.6927140515367518	1.2403299013517557	1.091548579947693	1.4066897979892947	1.6588625527964105
3.3119200571020704	1.0	1.704363062551341	1.417094494923004	1.3999389182337656	1.417294298874994	1.4352475382481744	1.444661531286763	1.4507074735898824	1.4294971646226429	1.5096509445278945	1.0657719887276325	1.0	1.6945875080016113	1.2247640192355942	1.0620039483041654	1.4195065686816208	1.7064950030433699
3.3261955745895793	1.0	1.706971869158623	1.414773624706515	1.3988220414443937	1.4202686127269653	1.433662883289812	1.440770193588656	1.4544850116441894	1.4286234989870952	1.4891539927732058	1.0600252146280316	1.0	1.694753381065591	1.198810888788704	1.0392838924923096	1.3778204415123168	1.6808293518181494
3.340471092077088	1.0	1.7027956874051924	1.4159140378195354	1.3985564486403605	1.417579392217654	1.434257810871073	1.4399616233136308	1.4411357481117562	1.4309557946085931	1.4930507621860445	1.0579098693846511	1.0	1.6919830257589075	1.1930225971227473	1.0585269343582433	1.3974068849397578	1.6950689118288325
3.354746609564597	1.0	1.7025962114962654	1.41535656579329	1.3957725226778428	1.415072104395803	1.4302785013301569	1.4338077105868012	1.4485976705026653	1.40528136045881	1.4633041386761718	1.0229590493066145	1.0	1.6926645672562697	1.2018505893979479	1.021962374313283	1.3796274573940674	1.6759667452839915
3.369022127052106	1.0	1.7022544302088107	1.413916199629034	1.3958110025009303	1.4152738614136535	1.4276813266070776	1.4370556885102634	1.4388332062270563	1.43308320371424	1.4418097014893947	1.0036979015197167	1.0	1.6913011017114254	1.1694980975193863	1.0368354864233846	1.3632929406746932	1.6592877935672612
3.383297644539615	1.0	1.7005762566882447	1.414129641435665	1.3943462269910194	1.4128116884956687	1.4247294394345056	1.4338585066407696	1.4366598056086224	1.395569841099156	1.4288079230200446	1.0062413684445295	1.0	1.6909415464666453	1.1991678222377478	1.0040633553475973	1.405969669137577	1.6425856181552196
3.3975731620271237	1.0	1.6991048471335894	1.4140862041001738	1.395241460617905	1.409034251218993	1.4252960453283823	1.4370065655127742	1.4320827254995974	1.3782905055239183	1.4124516061550807	1.0136703636859516	1.0	1.684532063569967	1.2711487457685025	1.0440949954971193	1.437450299134718	1.618114193910766
3.4118486795146326	1.0	1.6988025611771074	1.4142402530135867	1.396907341073882	1.409740862438916	1.4258159586106447	1.4396496124254279	1.4326050428533574	1.3492975872609236	1.405351607266117	1.0225337819968432	1.0	1.6882399967310802	1.2158487854017888	1.030552230644458	1.4188535265242281	1.5581063156830672
3.4261241970021414	1.0	1.7026077069896899	1.4135652420575218	1.3961370231167716	1.4141584539826424	1.4288704582590201	1.4392543284057846	1.432094831829065	1.3480812719328947	1.3660141909865025	1.0556026748987761	1.0	1.690534067021781	1.277781135249354	1.0655842570612823	1.4008462413011562	1.5587080099602293
3.4403997144896508	1.0	1.7023055677409333	1.4149057115567678	1.3984103223762014	1.4162240816776306	1.4293685190086522	1.4405065002191058	1.4408956207732895	1.304164701665991	1.3854467461484328	1.074552146377838	1.0	1.69565301315645	1.2353486615375868	1.0567680750325945	1.3754474620701336	1.563931369300708
3.4546752319771596	1.0	1.6995600280233905	1.414201795468039	1.396164538429329	1.414879025076892	1.4292419411599993	1.4334552961116036	1.4447995066310289	1.285386281256654	1.3548273946392575	1.0882529533089207	1.0	1.690861886527271	1.242750060473772	1.0858385532075654	1.3687952157335173	1.532536873375793
3.4689507494646685	1.0	1.699748993460911	1.4140520565704482	1.3958771227719446	1.4158626226230695	1.4281270831978277	1.4349037492429124	1.4431767470667194	1.3065275935502394	1.3371854099232445	1.0872127998909833	1.0	1.6897252124315152	1.2016026726678424	1.0959592667254774	1.2897313358219844	1.5375333024299207
3.4832262669521774	1.0	1.6982303814809137	1.4128860993405827	1.3949122196296035	1.4155264111151802	1.430264315855246	1.4346555959501786	1.440480643562284	1.2711617976962089	1.3171723374536026	1.1173200139695327	1.0	1.6873130776466336	1.209554905349946	1.0983216886379112	1.2968494340814565	1.5231491901751268
3.4975017844396863	1.0	1.697778774095693	1.4143056946785246	1.3971052370733155	1.4138365499093573	1.4311263482344372	1.4331210524663671	1.4395597130400817	1.2642958573705936	1.3161448909945959	1.1178861626289762	1.0	1.6888838140760098	1.1849309168346769	1.1401402835580647	1.3201136437582561	1.5230136059710482
3.511777301927195	1.0	1.702551646666946	1.4116263198456052	1.396306925530865	1.4112325931502439	1.4281239930439131	1.4354986888389667	1.4396137264970685	1.272581314843297	1.294223477142266	1.1281560305954588	1.0	1.6894497672916615	1.1721287748934022	1.1357383901000253	1.3158774453312363	1.482586321450611
3.526052819414704	1.0	1.7014824378773685	1.4158979976335853	1.3976102240520991	1.4126387504974893	1.4270103787848	1.4359523995869212	1.4383953664839677	1.2621426216590566	1.2882428260021657	1.151970385760932	1.0	1.6899533054590261	1.1471240151215323	1.1484099963845937	1.3013874477943943	1.4502223956640121
3.540328336902213	1.0	1.6962345041155613	1.4141234536753466	1.394768669263026	1.4108850074032728	1.42916590237055	1.441116840818018	1.435602060434563	1.2551693356622584	1.2813300423703908	1.1495482655270661	1.0	1.6885104843784013	1.1350584942759274	1.1856292828462933	1.305205389106073	1.4630090847564035
3.554603854389722	1.0	1.7044103962354313	1.4169672726670544	1.3969837980602173	1.4151785235880072	1.4301816227135378	1.441889758092179	1.4389124452469484	1.281896196763512	1.3348035937663127	1.1911771233459163	1.0	1.6914016595077506	1.1048725362024983	1.1974521965694458	1.2951608331974396	1.4596615546106224
3.5688793718772307	1.0	1.703471748665731	1.415551093572668	1.399821133374167	1.4125507626751599	1.4369352790491634	1.4405598508119852	1.449092690917136	1.3132748222790804	1.3437260214674682	1.2086146600131493	1.0	1.688022681309032	1.0761185466096603	1.2144825215151385	1.292617738386856	1.4080424666205642
3.58315488936474	1.0	1.6985354887944148	1.4157321680083343	1.3931386383316546	1.4163847343554994	1.4326220846749378	1.442221030559173	1.4464145731572395	1.2883845977905166	1.3471658349359992	1.2039214806164185	1.0	1.692848532921988	1.0937065573730225	1.1880544895081047	1.2436746822732263	1.3679103128350887
3.597430406852249	1.0	1.6980675644421819	1.4117994163675789	1.3926334462087862	1.4136469480505822	1.4308842627610256	1.435297914854396	1.4513925453255596	1.287618883170103	1.3383472275308523	1.236261850958582	1.0	1.686553705380791	1.0753398972900448	1.2313967997720225	1.2138686421135847	1.3611493846480671
3.611705924339758	1.0	1.6927162952404773	1.413861596532375	1.393218981586465	1.4154502205499768	1.4349555810323444	1.4364067696104725	1.449974855014994	1.306778486943137	1.3398023993304486	1.2402502639280129	1.0	1.686291883383542	1.0629862571635345	1.2254068503291335	1.1805233653479523	1.3664605300427493
3.6259814418272667	1.0	1.6952577467684438	1.4120747303093453	1.3936137102715325	1.4139953296571763	1.431959221380814	1.4452359566286934	1.4478566630875997	1.2879825183520122	1.3553211902276119	1.223420773918194	1.0	1.6896642471113785	1.0521971838805826	1.259796091876428	1.2379330410112326	1.3677085119784078
3.6402569593147756	1.0	1.6982278162227753	1.417183203661831	1.397962470112382	1.4118464657198997	1.4320869368896676	1.4484132083636023	1.4459102807517765	1.2910453346631612	1.4006070605343437	1.2442034212846127	1.0	1.6872891895946278	1.0324517895695904	1.25464778747658	1.2212670340266663	1.3626866256315546
3.6545324768022844	1.0	1.7099059078492733	1.4193524864127673	1.4037524970186728	1.428339227445493	1.4302092318264543	1.4541621510734015	1.4555593792646078	1.326215143021117	1.4047874381815815	1.2957567225637554	1.0	1.697722599953659	1.001347967891287	1.3008195456922458	1.2811709452991966	1.4336003647864104
3.6688079942897933	1.0	1.7045459691483693	1.4207334341658442	1.4038296055965553	1.4131901672512817	1.4338934716153282	1.446525532864801	1.4453353289870674	1.3031656300606898	1.4134044271373902	1.2373988341403155	1.0	1.6877346934766007	1.0454031375391413	1.2793593758008441	1.26890668970483	1.36370812649291
3.683083511777302	1.0	1.7062868671801288	1.4177396336906778	1.3985089308869552	1.4182197797259144	1.4357783812408103	1.4460986909478182	1.4544243406575779	1.3228217164304619	1.4006653129564939	1.3017222853722268	1.0	1.6964776555352787	1.0140452198571988	1.3038144800940412	1.196073002462685	1.4101171689295358
3.697359029264811	1.0	1.7026423046035217	1.4161219730356347	1.4008164875782094	1.421415309526758	1.43800974420973	1.445054863958227	1.4594499014664817	1.3190048526560565	1.3852147958634922	1.3087883719229818	1.0	1.6907360723425735	1.0239205176119504	1.3085177964366266	1.26641223389842	1.4025590501297587
3.71163454675232	1.0	1.7031774153530037	1.4154473082576537	1.3968435135791648	1.4186329080844242	1.4356093539282824	1.441457021798925	1.454828995014023	1.3268018192386262	1.3820232891207673	1.3087022666686572	1.0	1.6910965719896378	1.0015922876534131	1.3065087957395027	1.26567155051222	1.3987876701969508
3.725910064239829	1.0	1.6984596549839552	1.4125834368360204	1.3949509193271097	1.4156505876060401	1.4321451669414027	1.4415350170239354	1.4523812941046546	1.3149209725219062	1.351958032437142	1.3352191355092509	1.0	1.6904607791223532	1.065938381929691	1.3226579881650524	1.2771468178651577	1.393099357970519
3.740185581727338	1.0	1.697884451426096	1.4113223664576036	1.3990517249838157	1.414091601298812	1.4320624282944032	1.443586347588399	1.4515944160234198	1.3251536351384576	1.3529781455844052	1.3332214581470692	1.0	1.6862452435168134	1.036341535571734	1.3190575117329169	1.3285462069579859	1.3771944310969306
3.754461099214847	1.0	1.6939442255363963	1.411535078139268	1.3918519536341654	1.410826566563214	1.431731057017227	1.4389155476733135	1.4478817849357422	1.291586684438658	1.3038683856170201	1.3405423793760343	1.0	1.6879857848880773	1.0595348794022486	1.3746386652682498	1.2614393988287689	1.3932967567696952
3.768736616702356	1.0	1.6947534926110253	1.4151737540432903	1.398765446805689	1.4145584188012839	1.4301528905835448	1.4487290736120024	1.4479333125066827	1.256746382144682	1.279076996870229	1.3594094993819488	1.0	1.6871504111265536	1.0660262384991706	1.3893696192388636	1.3214526536110052	1.395357215621303
3.783012134189865	1.0	1.7058262716630601	1.418330069840778	1.4016301487478133	1.4129124692550956	1.4288834215457815	1.4672891977991718	1.465394277078837	1.2229949401636362	1.2889315274830082	1.379392425963798	1.0	1.6875987493885312	1.130356575853328	1.3946791751048968	1.33200387819396	1.3346433681699352
3.7972876516773737	1.0	1.7070636825122105	1.415366223692251	1.4049983298170226	1.4195359293052099	1.4345711073374925	1.4502170340627807	1.4679990385816324	1.2322957288434617	1.2864056828105006	1.4030994511590353	1.0	1.6978227594868742	1.136174206857757	1.4076379067980944	1.309913180088838	1.2971007090374287
3.8115631691648826	1.0	1.7346061031330557	1.4513527776424597	1.4142509168131525	1.4559477616405974	1.3900696152582326	1.4681428059028963	1.4257514437068814	1.2545001679802723	1.3002450539214525	1.393224901588186	1.0	1.7440779632138197	1.083494211678805	1.3531487095766992	1.358589834695405	1.2296567263754214
3.8258386866523915	1.0	1.7073772559923444	1.4186701405351458	1.4005533140107187	1.4257768634232928	1.3523812622426803	1.4491477221928424	1.383851305167324	1.2436755822353731	1.2805427406842964	1.4152143660708814	1.0	1.6962428573563986	1.101856324694897	1.4190033654245549	1.407282930219358	1.290874865923875
3.8401142041399003	1.0	1.7113962175681197	1.4170162075786181	1.4017400858253455	1.4228317958294767	1.3606110986919313	1.4439750148428612	1.3719587284007255	1.2197008816128398	1.270485985258647	1.4171181312661294	1.0	1.690837381719063	1.0906224891144236	1.4105234963869677	1.4068417027414504	1.290092357027811
3.8543897216274092	1.0	1.6973234895847562	1.4126571301971136	1.396704689954004	1.4138950598038071	1.3471270810156852	1.4388697716872823	1.3613995685354143	1.2271821443225797	1.2387439097994168	1.4380908518854332	1.0	1.6829854088727791	1.1556529367053439	1.4463342538760644	1.4249442400602903	1.2632367029420635
3.868665239114918	1.0	1.694838736458072	1.4110631027896243	1.3923183066402836	1.4162756344317868	1.3425266228203816	1.4411802751606426	1.3518772199755178	1.1908136357410612	1.2195482739043297	1.4536474554329917	1.0	1.6821476537800064	1.1757101443216675	1.4517606840367303	1.363343596564381	1.2416231730238123
3.8829407566024274	1.0	1.6945668561648644	1.4114319873480703	1.3928224624312118	1.4110012809572414	1.3349449657379011	1.4513227271936748	1.3527781367707257	1.1882876902935364	1.2165482337148341	1.4714299272654576	1.0	1.6864165036332999	1.1697655425908573	1.4738002377771195	1.3373688115643731	1.2366491048507346
3.8972162740899363	1.0	1.6941432936546799	1.4144408949371667	1.3966730272120644	1.4095519077959864	1.3446387162473796	1.456618164985739	1.3507463615929693	1.1598080936360218	1.190435861285429	1.4861576019268323	1.0	1.68096995826384	1.2029578170298765	1.5010653345564757	1.346215124324034	1.1963020651679712
3.911491791577445	1.0	1.7096589933681683	1.4209776039033402	1.3938359371533404	1.4170541890634953	1.34634743594601	1.4575270685813164	1.344886940982375	1.1635661517009281	1.1932345586195863	1.4904487582780046	1.0	1.6963485479470135	1.2162618382984944	1.5019429159820716	1.3092977486913933	1.1941872618958962
3.925767309064954	1.0	1.7100915377108068	1.4211577816062955	1.4051751976127136	1.4247869488977325	1.3495396603219159	1.4482015828251793	1.2990073103989757	1.1399004796855723	1.1680352910584844	1.4915092425479526	1.0	1.6935633744437104	1.2522516030296356	1.48037875927155	1.318517491552483	1.1549063890679767
3.940042826552463	1.0	1.7051287302585285	1.4203053481851247	1.406674534412839	1.4226132703689374	1.3646667573782751	1.451118913171706	1.2561355262216818	1.137157875138361	1.1666027409661108	1.5078510461445727	1.0	1.698767908165172	1.2259777290049407	1.5183745990156092	1.3219064563248129	1.185681279106179
3.954318344039972	1.0	1.7057975207145448	1.419010867699516	1.3964716094280607	1.4221095973199553	1.362121782737585	1.4464313241398021	1.2717905863501662	1.1162146227881584	1.117186688114635	1.5133812970680989	1.0	1.6928002204814736	1.2479905206575665	1.5283260268580938	1.267476989164836	1.1377839147578341
3.9685938615274807	1.0	1.700924338782452	1.4115466822651412	1.3944864756684068	1.4113021749589585	1.3528599658268794	1.440007509824	1.2754776733546314	1.1108373713129247	1.1142408072309091	1.5485317830384802	1.0	1.686476576215616	1.3072684338004608	1.5498530164279787	1.2916464380751496	1.129525389086262
3.9828693790149896	1.0	1.706515737295046	1.420032580494278	1.4027454624072817	1.422009578792865	1.3589498468628955	1.450978000332125	1.2886810584932864	1.1226233768201077	1.117886735228135	1.5157813831276166	1.0	1.6839798648921713	1.2754454603611576	1.5394018327342969	1.2249540581991203	1.154746193985049
3.9971448965024985	1.0	1.6899293101904873	1.4087736372683168	1.3898440302529735	1.4077091858438864	1.3362476904057954	1.4325898300179425	1.2664609961525433	1.078143637196206	1.1048862273331168	1.562929052156043	1.0	1.6743159047328136	1.2877749170644512	1.5789110873696135	1.2672870255976911	1.106590883746422
4.011420413990008	1.0	1.692974975388696	1.4059581510223322	1.3923843881180644	1.4094519074210754	1.341346372638256	1.4316554548608504	1.2730401705931043	1.0878922321871713	1.095087466440618	1.5721491246743091	1.0	1.664815121014088	1.3176082307211574	1.572975876792841	1.2337611011410994	1.0981842333243825
4.025695931477516	1.0	1.7037515276422712	1.4259782628941886	1.3966220199843105	1.4001298511369054	1.3295617595866993	1.3919032010072139	1.2569191682133292	1.070186930308453	1.0959795882718422	1.576758751408641	1.0	1.6869019716871576	1.3013937097476438	1.5846478833290099	1.236342852970715	1.056867917219459
4.039971448965026	1.0	1.7083858465092918	1.4072746113477792	1.4030624134203507	1.3674986461232472	1.32440777937059	1.3763793055286078	1.2376174550382901	1.0618607744035091	1.0788480471091857	1.586491867096424	1.0	1.681862651092012	1.3546869527562313	1.60301887051497	1.2584535220966577	1.0703203151377638
4.054246966452534	1.0	1.7057814536279508	1.4155031242851404	1.4114856260936344	1.3544080698840575	1.3153335223535128	1.3815803639275908	1.22642327792089	1.0481258779885088	1.0635740720551692	1.6067654627880739	1.0	1.6882306754391199	1.3370245707508686	1.5977003610494807	1.311488811286495	1.0500676315039388
4.068522483940043	1.0	1.7108464501576175	1.419312281987473	1.4043072803011127	1.3379463561377514	1.2740076085398941	1.3713834808186738	1.240478612631464	1.0380581934961703	1.0360540559751663	1.621208072645213	1.0	1.705807963523875	1.329992507606156	1.6110729915428443	1.327221493263672	1.0358994547197486
4.082798001427552	1.0	1.7114337213187631	1.4141549214540936	1.4025853451067158	1.3461401286760353	1.271286842874284	1.3602454050486634	1.2113475952263122	1.0348396647720444	1.030895361802042	1.6138042222126279	1.0	1.6997294370954628	1.3559644336194068	1.6048940785038526	1.319959081473593	1.0450066316538345
4.097073518915061	1.0	1.7107027530125403	1.4148855467802899	1.3956594174635912	1.3389333195204713	1.2670334240279448	1.3450678408086594	1.1869220171812391	1.0187525263180313	1.0633335648666404	1.6303358350431276	1.0	1.6968072375421601	1.3618075875605065	1.619953514613937	1.29508908036689	1.034853830570997
4.11134903640257	1.0	1.7029303616224478	1.4158640982537247	1.3921588543768366	1.3355533065626106	1.2680878663213921	1.3457979787442567	1.1896294360942332	1.0129352347682263	1.0104761809462697	1.6246901571960137	1.0	1.6894708153936162	1.3850337017673704	1.6413794349099968	1.258603656496883	1.0277346404557348
4.125624553890079	1.0	1.6848255093665738	1.4071952809939812	1.4007986769172822	1.3381881444141512	1.2618650709310937	1.3376078451239444	1.1778480960522544	1.000522223056019	1.0110576665978557	1.6719507339741513	1.0	1.6829538790992893	1.4006213408291242	1.6524331393344176	1.2876761457840642	1.0211312968576867
4.139900071377588	1.0	1.6934215075903134	1.4115705619236207	1.4038497580390321	1.321567572162822	1.2516192474075034	1.3764199970486009	1.1612083237488904	1.0010734888842374	1.0142223987680692	1.6652320776809004	1.0	1.6890644303755318	1.4245759574993693	1.6573934254108937	1.245290404865735	1.0095693258753473
4.154175588865097	1.0	1.7082566036693554	1.413940598428566	1.4058130599734004	1.3232143728531849	1.2633748489545478	1.3857984506832652	1.1265746279380315	1.0298950991690141	1.030455897866747	1.6798013043159075	1.0	1.6842488507224176	1.4379572456029157	1.6750571984088949	1.2797627345583635	1.0489108179731705
4.168451106352606	1.0	1.7049017074977106	1.42488362094518	1.3889741029885712	1.342774342221297	1.2808437669793598	1.3623791366252285	1.1175074739507966	1.0637605214075743	1.0505991715227772	1.7138653321261235	1.0	1.7381714126237855	1.4608574147360291	1.6896107211094151	1.236299074562281	1.0457905907817544
4.182726623840114	1.0	1.7076818822182618	1.421109773789738	1.4078924375526138	1.341494459809566	1.288719501995724	1.3718362763502188	1.0957390737138415	1.0443051969404915	1.0263556676168213	1.6897568318268998	1.0	1.6881196482295975	1.4396338807669213	1.7079108455957328	1.2116958293308357	1.042160835506342
4.197002141327624	1.0	1.7096910355077268	1.4151519485338162	1.3988583312849237	1.3526529118824957	1.2729127067790036	1.3616905213404755	1.0799137632655096	1.0280366484678725	1.0772937386039603	1.72678573105139	1.0	1.6960487118981389	1.4473298769605618	1.7192908619887404	1.1819849261813875	1.0612633351666392
4.211277658815132	1.0	1.7047389810262046	1.4161188695911275	1.4001480803245354	1.3462704983861005	1.2738746822001703	1.3636508878687954	1.1195779994240256	1.0595895834022724	1.0594237254864691	1.7230464238974585	1.0	1.6966708789329505	1.450666685819725	1.7214893894692478	1.1867162960838058	1.0666419440462835
4.2255531763026415	1.0	1.6984548392007768	1.4121795139072488	1.3926439376760888	1.3374738545479894	1.2678576461969233	1.3547122879063775	1.1162333413036234	1.05407427404126	1.0580351293483707	1.726378454650981	1.0	1.6916515067449018	1.4567227269678482	1.7147170233975735	1.1794110951313723	1.0752505553554954
4.23982869379015	1.0	1.707640613444919	1.4188238677791039	1.3892925714165405	1.348501824539997	1.2705492133390146	1.3483069935821728	1.1260197243145278	1.0650186914585966	1.0778582289482734	1.7203661298968318	1.0	1.694184583023839	1.4932382156766892	1.734202053064227	1.2384828404755819	1.0507164624056708
4.254104211277659	1.0	1.690993337326396	1.4118304635259322	1.4017502099597117	1.330815743380573	1.2667055044384548	1.3502152503028468	1.1135317779536185	1.0868160490051681	1.089414795707439	1.738805364751593	1.0	1.689066991604764	1.4668023249927857	1.7473213079301069	1.2820493251165275	1.104317216432427
4.268379728765169	1.0	1.6887796005857196	1.4043953190646095	1.3945406826394051	1.328318698881783	1.2596610061587006	1.3248656078283596	1.0914779766476865	1.0893691712801608	1.0860133095815714	1.7376127005682735	1.0	1.6877288851242058	1.4947840157120162	1.768309887892178	1.2556327434352093	1.1297802608650651
4.282655246252677	1.0	1.703607748750677	1.4268855546589112	1.4084500296340654	1.3556027225531688	1.2672451582328836	1.2890569616654375	1.0865283167867645	1.0841202353629822	1.1077749755914816	1.7872881416469073	1.0	1.6816495396380156	1.5065849361478134	1.7577880823950538	1.2580149052118301	1.1337109632017512
4.296930763740186	1.0	1.7093114164005219	1.42102326607945	1.402578988700847	1.3455702026838823	1.2834854104644147	1.2908455388643463	1.069384290478978	1.1140396054207105	1.1425124297753455	1.801468917220188	1.0	1.6936345197683038	1.5378191923537918	1.7938351036525138	1.2266230144876638	1.157799666485259
4.311206281227695	1.0	1.7022878365276504	1.4204109469514536	1.4013121209078525	1.334113636818156	1.2816775935327356	1.280901264278708	1.0495828649377499	1.1259214880883779	1.1435012547305383	1.8143663883513423	1.0	1.681462370188333	1.5499214089504934	1.7997487176163824	1.2046261334180492	1.181394180766313
4.325481798715204	1.0	1.7060635704543898	1.4111526713068914	1.4016461040624253	1.3405712423508507	1.2758608321505562	1.2807870640080392	1.0447216271731001	1.1253546029605184	1.1608468142241861	1.8032602164013254	1.0	1.6995934695065755	1.5684441680833894	1.7510835791683892	1.2050060127819349	1.1762580177981512
4.3397573162027125	1.0	1.6999627575846268	1.4153449604378947	1.3924479768689397	1.342724523735927	1.279927207651351	1.2817976117575889	1.0310916673847659	1.1504718099017088	1.1679794204929221	1.8030875449822625	1.0	1.6832620006148038	1.5544461824733355	1.804029936320907	1.200804401782394	1.198160312095397
4.354032833690222	1.0	1.7129385513640047	1.4127673963981884	1.390488192241914	1.3419894518061586	1.2750438775604165	1.2917410718440716	1.0348955685429355	1.1474720045608107	1.1639900911699754	1.8157321055396174	1.0	1.6864281333696658	1.5778576589561042	1.8333816185997707	1.2464720190877965	1.1914538727330055
4.36830835117773	1.0	1.680219623220838	1.4080677383828006	1.39964868614797	1.3357356423768736	1.279227929733746	1.2619521335550827	1.0286370940870597	1.164296692922626	1.182671515465402	1.8194737377197872	1.0	1.689781438198617	1.5967973961787751	1.8108097179963392	1.2044569552347093	1.1966278771555499
4.38258386866524	1.0	1.6830016519712523	1.4089526309638911	1.4105260037993808	1.330517529376822	1.2631026957907507	1.2452898822077718	1.0262941719209862	1.1690770579799448	1.2130601198275885	1.8058214474205712	1.0	1.6899874242498878	1.560610730141144	1.8520319540215646	1.149446827736581	1.2254831637359522
4.396859386152748	1.0	1.7218454793257962	1.4342705040610042	1.3855279687865139	1.3119169453802972	1.2544425380592332	1.2251404865219582	1.0114940473568625	1.1681655999648914	1.205633120443074	1.8500248927177738	1.0	1.7162235505573533	1.6095382105747016	1.8567007379532026	1.1236383686184228	1.239900400388594
4.411134903640257	1.0	1.7182170230682896	1.4230668403583577	1.4086547689612208	1.346070636375952	1.2462547646468016	1.2143556666549074	1.0076506801476115	1.1962867125948282	1.203347473588951	1.8850151907026316	1.0	1.7117469664251765	1.6250634111581725	1.8762675610425559	1.1116733534667589	1.2692604473104558
4.425410421127767	1.0	1.7130298204941874	1.423194844592302	1.4033068797991464	1.3490473027910461	1.2834635371925387	1.2201869952510749	1.0318016745652205	1.2236011358942642	1.2148801452900968	1.8846140516034837	1.0	1.7078103951332142	1.6275511153557756	1.8515337355806358	1.1075384014225245	1.2727355833087906
4.439685938615275	1.0	1.6975319597618375	1.4215171577348666	1.3893667062972654	1.3442257564311066	1.2853590398141836	1.2107136307494955	1.0179396597818753	1.2232331447995566	1.2291841443426368	1.8756698757832222	1.0	1.7003148086529096	1.6277278788484488	1.8972917057673286	1.0851743362291666	1.2335100364221323
4.4539614561027845	1.0	1.685989623302592	1.4056261354293498	1.3951864955344802	1.3450614031446535	1.2855016240634647	1.1993061803622687	1.0212807858312871	1.2291747663042933	1.1948105303537297	1.8929144796732422	1.0	1.6797292952518625	1.6460850730315735	1.9060779425714816	1.0535202131482357	1.1750394767594232
4.468236973590293	1.0	1.6834917478164106	1.4016868637252535	1.388865632780081	1.340812184608357	1.27594537055871	1.1945245470797772	1.0476197423368951	1.2500044321245223	1.157156950587152	1.901329943362106	1.0	1.6802283734260557	1.6763910145010423	1.8997377340524277	1.0652641446566757	1.1840504046633362
4.482512491077802	1.0	1.6804855398552108	1.414255304225356	1.3887449686821247	1.341805740420838	1.2766684662996228	1.2080174672646662	1.036652285236472	1.2341381832493057	1.164784827180954	1.8995000451903228	1.0	1.7048450199981047	1.6626978846462954	1.887807755728499	1.0714607761844088	1.191087756803322
4.496788008565311	1.0	1.676009940027339	1.4266857374539512	1.3569457864441483	1.338084434098806	1.267587216601254	1.1843873797175997	1.0381435686475817	1.2275054978426458	1.1860480376420033	1.9189955546793505	1.0	1.6544565389824584	1.6902932782412137	1.9334510974454797	1.0354881097775588	1.1899262912278517
4.51106352605282	1.0	1.6454169908748464	1.446407943594307	1.3627176320303187	1.3345463789672434	1.2655506923144413	1.1568316463295965	1.0379205321756708	1.2621518983547437	1.1818374327681498	1.9218132938555024	1.0	1.67263262012017	1.6698707778931676	1.9026743617035833	1.083280630688244	1.1579755530019689
4.5253390435403285	1.0	1.6934054902958553	1.410813876417448	1.3616173966328273	1.3233582378585416	1.2706460692404495	1.1259009211027078	1.0411176454101798	1.2500910643388514	1.1606123499865921	1.9061816900794102	1.0	1.6960076918912081	1.6998436655449427	1.917705966794875	1.0789352771949308	1.200043502057246
4.539614561027838	1.0	1.7300558381923772	1.429729672000955	1.345174353737546	1.3199652586957673	1.2473930129582393	1.1619164431351032	1.0557158565329343	1.2626860304579326	1.187698913988178	1.9169241490088191	1.0	1.7208023654243942	1.6756456311993615	1.9048818869686075	1.1036924713258773	1.1908635201238142
4.553890078515346	1.0	1.71135539285553	1.433383359883372	1.3419781733429703	1.2992175731379754	1.2387321150908004	1.154959252739131	1.0860611727955916	1.266859998395764	1.1934793966745052	1.9434919051517667	1.0	1.6933795407919865	1.7138784502226305	1.9560501976663645	1.121942080035026	1.248752469398667
4.5681655960028555	1.0	1.7037539475593624	1.4123470280651915	1.3356439749505604	1.2740738566437122	1.2078878296239464	1.1383346062668098	1.0963195315029628	1.2856232120678535	1.2049542023021185	1.9596096627837372	1.0	1.6930627229669657	1.7322026648449314	1.9058103968126257	1.0625402633677843	1.2571410703283221
4.582441113490365	1.0	1.6806151173567907	1.4046542551642078	1.3210058810802114	1.2700494858994738	1.2050528040568715	1.1382784688089274	1.1035190697015145	1.2986688882908977	1.2405188057723548	1.9803854692358773	1.0	1.6769102864906666	1.7357926843944087	1.8676193312450686	1.0581891167193418	1.2723811379297696
4.596716630977873	1.0	1.657041547903758	1.409411350729651	1.341250452942473	1.2664089913962866	1.195921595692389	1.1241027849373582	1.11093110141841	1.3148160520640453	1.2401586632338522	1.9747197936719876	1.0	1.6688991517483531	1.7591047266605877	1.8856707004985682	1.0599452705306698	1.3067426372885316
4.610992148465383	1.0	1.6859020768038566	1.4080055573241261	1.3217910008259297	1.270749752648389	1.216382303700889	1.1442057222286302	1.0950100074909965	1.2997014182243176	1.2353552090697635	1.9601766284871551	1.0	1.6715848356518408	1.7171237303768931	1.8788165272740978	1.0381647480492922	1.264857715171428
4.625267665952891	1.0	1.7349280905551265	1.388678942035114	1.3174520063598016	1.26128035470499	1.1928438739725642	1.171197137883038	1.1158326812371653	1.3157121914902439	1.2656854610607458	2.002458635280421	1.0	1.7103290358725465	1.7589805457904377	1.9327353063029569	1.0704564560167495	1.2936755069862669
4.6395431834404	1.0	1.74403142969084	1.3683778964439361	1.3164906001633372	1.2394692650479482	1.1673817431896398	1.1698081471625157	1.1193577155505827	1.342641690627432	1.264913966803092	1.9986570516585616	1.0	1.7514839733100276	1.7643552789862138	1.8767123839006836	1.0154392002924901	1.3141949843268304
4.653818700927909	1.0	1.7373764860946808	1.3655403032734001	1.3464915328557048	1.235928383055099	1.1811522480462	1.1691573063775034	1.124050568634843	1.3135839396007578	1.2681532827624074	2.0117549970251654	1.0	1.701294809872707	1.7726245487665984	1.8847735656971978	1.0460809949593928	1.3042484944728487
4.668094218415418	1.0	1.7235462558359407	1.3530298003657542	1.3408101412624336	1.2361557398444016	1.1606072034734232	1.1662774897847206	1.1167242452301478	1.3284570578689496	1.273881661622001	2.0134337034903798	1.0	1.7138439312191784	1.7799667107093602	1.9145157158400896	1.0065849535358091	1.3259075162143348
4.682369735902927	1.0	1.6976509197856167	1.343675088629556	1.3288017168759092	1.224123035093144	1.1580256596426282	1.1563746500496346	1.088019661210367	1.3672410525592942	1.3199330544171326	2.049610233577812	1.0	1.733261251703701	1.779527044170051	1.8693103205607877	1.015671911927278	1.3075309877967645
4.696645253390436	1.0	1.7093344710633116	1.3200698237623238	1.3382744070749868	1.2062496441369086	1.1419020229028407	1.1551992867953662	1.0787948029340133	1.3558926575259123	1.314641358322325	2.0257318563655033	1.0	1.7833657176491249	1.7935403970180976	1.8338403089604443	1.071518953538364	1.2661003722408335
4.710920770877944	1.0	1.6887724220941678	1.3135317694087083	1.3230998373006346	1.1963924904504466	1.1340607253587707	1.1309133169952659	1.092407388983882	1.3761207904243618	1.329964924224899	2.0634776960062915	1.0	1.7255190664122748	1.839863917395553	1.86835493191745	1.0489535482185248	1.2722336061247075
4.725196288365454	1.0	1.6549595126685013	1.3197747192055633	1.306339275874582	1.1952048724942697	1.1275609461105005	1.1070773076624292	1.0899793509704798	1.3876657735726883	1.329571361752889	2.0558209512134065	1.0	1.7571218444230399	1.8455917886064077	1.8605810503882094	1.0408072157720356	1.2981484973996915
4.739471805852963	1.0	1.6669690717015064	1.315914157618494	1.3123620124374382	1.1983179106008859	1.1259727565870916	1.1227629619338846	1.0976703777880057	1.3750248398382667	1.3317219974480459	2.059022621278043	1.0	1.7606831915228378	1.8533971888363379	1.8514285990316606	1.0116771679022802	1.2738975885585764
4.7537473233404715	1.0	1.719362588623913	1.2931689538393303	1.3016986255897651	1.1807215275026504	1.1204694527279788	1.1120852531683134	1.0879623577460449	1.3978641663885054	1.339473315616267	2.087853581254369	1.0	1.7333421713479358	1.8468216067551	1.85612394296197	1.0316334773688582	1.2819735896075475
4.768022840827981	1.0	1.7204846483245029	1.3015819784087528	1.2988124349801258	1.1543403979378992	1.1048487953539754	1.1060667688760502	1.068528426145436	1.4010521357306516	1.3498139752601777	2.0969601165845133	1.0	1.7565822917638072	1.8718661196136481	1.8697331606168865	1.062381972269311	1.2892472434019773
4.782298358315489	1.0	1.7446690467463064	1.3294213301408238	1.2710723842269767	1.1681772560118056	1.1115982710009955	1.1001969989984803	1.075698591542247	1.394187881449373	1.35718203731526	2.0743546359645437	1.0	1.7300863814315588	1.8438066629515493	1.8616805717518972	1.0122871430632165	1.2855445211129677
4.7965738758029985	1.0	1.710699071751657	1.3574124494341528	1.2663648118152393	1.1614733335104694	1.0752690276531656	1.0892055832275105	1.0608294661399615	1.4049937193609439	1.3691984829776027	2.089031000491806	1.0	1.7056182143341845	1.8678886001195822	1.8679438673498905	1.0342729643572117	1.2990777611166726
4.810849393290507	1.0	1.7163011422239405	1.3539928408717181	1.272242679894584	1.1502562984611882	1.0938270054383488	1.106115028004773	1.0711827670401373	1.4144072924286322	1.3592140888640198	2.1017050532048263	1.0	1.6856183433879979	1.9089253162445363	1.8993072093417327	1.0228211990812113	1.3297287987989037
4.825124910778016	1.0	1.7582090751846353	1.3839070227248984	1.2967986604356976	1.18277354294718	1.1152487745701585	1.111745196783476	1.0972535167259765	1.3798353270476413	1.345990748323556	2.050350241027017	1.0	1.6523493452289104	1.930598209752492	1.925906159686741	1.028147920301523	1.3643364765857142
4.839400428265525	1.0	1.761588321179457	1.3947196101510677	1.2674604428398721	1.2016877018482799	1.1373308006715397	1.140528869858923	1.0761612366118092	1.3520999041279191	1.3168897377407345	2.0223648402725782	1.0	1.6328665907905213	1.915029135731526	1.9075871546410097	1.0002929632903712	1.3511151506923629
4.853675945753034	1.0	1.7593901690654121	1.3865131461187457	1.2924708275957268	1.181633915673555	1.1224871843104942	1.1069746116393533	1.090081575515868	1.3704627345100227	1.3345752495893988	2.0458955690815284	1.0	1.672205636442439	1.891798382947015	1.87097836404612	1.0083750045914428	1.3302222322405934
4.8679514632405425	1.0	1.721832022523658	1.3560606812567078	1.2870882592569275	1.168568749705028	1.1081462972596445	1.1081233580511716	1.1176749779499477	1.3777424583840405	1.344985030853508	2.055487494318235	1.0	1.6394678824899152	1.8751684162048843	1.8314458732041303	1.055075739818628	1.2776388722195784
4.882226980728052	1.0	1.7091090758636984	1.3613409700969794	1.2731927892523804	1.1683992436411814	1.1253912523133869	1.10670616047822	1.113080840961823	1.388131211453227	1.3420294130826818	2.0536298786826572	1.0	1.6218496747303572	1.8325001595026875	1.829088614584307	1.081603058644056	1.2533204739304327
4.896502498215561	1.0	1.7191184601353173	1.3629127382533273	1.282063464122099	1.1661900660846354	1.112262147578912	1.1081853923167406	1.084405436412747	1.371955744343622	1.3338964367976627	2.0478548930069858	1.0	1.6026029469524647	1.8332917541016602	1.8469140074854113	1.079442131978224	1.2853348891299148
4.91077801570307	1.0	1.7269283619795872	1.3632032500579427	1.2852336682943692	1.1707562281025707	1.098163600859596	1.107211374041944	1.1014234014479678	1.3817292940589945	1.3367581937253026	2.026154674207782	1.0	1.6060472436851478	1.8571827800892615	1.8310998943327728	1.0407322447236282	1.3025513912275635
4.925053533190579	1.0	1.7470577459978374	1.3628127946906174	1.2919214563727115	1.16284298493506	1.1128145298327519	1.1095249401150806	1.1022677883576633	1.379636341328292	1.347722015748122	2.0441620260587374	1.0	1.6192216435011533	1.843418316083489	1.8308519934882443	1.0718983341989274	1.2888399209988854
4.939329050678087	1.0	1.7059247738025327	1.3637677610367338	1.2667151725246812	1.164790152090154	1.098013608676332	1.0854385977258305	1.125665746246108	1.3882745371061607	1.3536286663935435	2.0599564153778163	1.0	1.5631981782341122	1.8024773341512987	1.804652794946289	1.0440822249553663	1.2441543494203682
4.953604568165597	1.0	1.720745526275071	1.3524980947816994	1.2878997713818845	1.1658746111344989	1.106843044502325	1.0841716557010739	1.106885053174274	1.368485200180352	1.3375601215900375	2.0382272328353137	1.0	1.592308461893408	1.8245406012353305	1.8388775326764042	1.0199709489143998	1.2931816947974362
4.967880085653105	1.0	1.6683823200497694	1.3346130031768406	1.307179439005683	1.1394069826221707	1.1358228345919972	1.0671706604782973	1.1423211167580614	1.341100463206787	1.379047820373294	2.0885269515156653	1.0	1.561596852876908	1.8474200489063155	1.83635141240869	1.0457007652751562	1.2914263533748258
4.9821556031406145	1.0	1.613468059827263	1.3149271781420118	1.2938279719968313	1.118159083933087	1.1098584177030544	1.05227138045323	1.1664313913818654	1.3754020950037948	1.3874169956182762	2.1092129144653895	1.0	1.6115000986894623	1.8365765695783502	1.8452717314368383	1.001876872180167	1.26631367177566
4.996431120628123	1.0	1.6020991260627646	1.2925518341773166	1.2801183657889865	1.104735766156073	1.119391253056758	1.0429250608870921	1.1754527840140623	1.371400505212418	1.4272656208472807	2.1077895384236762	1.0	1.6411247605208086	1.8052481415082715	1.793323803150305	1.0507860980818273	1.2439854004613573
5.010706638115632	1.0	1.6022832431879914	1.277865291866402	1.2837132356674301	1.0981235057771308	1.0995770075289928	1.034974940098458	1.181077567303169	1.3782251337224853	1.4141913773648345	2.1465765240824446	1.0	1.5944157683983033	1.801740812395177	1.7955056017569908	1.0449465433715979	1.2668173791912805
5.024982155603141	1.0	1.570717965509683	1.289728079640505	1.2793504063166559	1.0972372006356805	1.1154090902438711	1.0373560891925573	1.164662147143279	1.3778764606007208	1.4206178886035112	2.121380486162581	1.0	1.5692350514467504	1.833689225891602	1.7450088440044036	1.076009811799964	1.2605280270647505
5.03925767309065	1.0	1.5855047868803571	1.276602097877553	1.2700743305708546	1.0974683330721566	1.0975498396904824	1.0296231664848237	1.1812167472561668	1.379278643879765	1.4272461043023599	2.1483979763596603	1.0	1.5957748746196097	1.8034053791039875	1.7903595199139193	1.096988442828094	1.267636452581783
5.053533190578159	1.0	1.5827382018898928	1.279534770340243	1.261344584591546	1.0916741662674339	1.092059149233434	1.0255192013200685	1.189329198520948	1.390215327730394	1.4316908668737514	2.146676390457202	1.0	1.5916796786343486	1.8265042418723763	1.8191807352405462	1.0624968020839987	1.3099677750019625
5.067808708065668	1.0	1.5624821169581706	1.2707898104316582	1.2429748527960807	1.0776973335600568	1.0905236525842212	1.0161592880660402	1.1960459854064844	1.3880082631688702	1.4453207210527301	2.1532626109830524	1.0	1.5773542838982575	1.831136137981186	1.8311062936665494	1.0489851736003024	1.2719704850764861
5.082084225553177	1.0	1.5543394613363106	1.2879202867150283	1.2362966310677066	1.0555736030669842	1.0618206006862456	1.0072584550648334	1.215646363513829	1.4176812216856312	1.4837908910409507	2.178797185514067	1.0	1.5488534507418148	1.8322359105640904	1.8356675126918567	1.0785086412142573	1.2995363760139245
5.0963597430406855	1.0	1.514705204310598	1.2910181004575527	1.2464895018248097	1.0609317258724693	1.0879470925751604	1.0027941112812315	1.2030583536901287	1.3969894596794659	1.4709533832731303	2.15373717964525	1.0	1.5818726051014356	1.802218340205623	1.8076860110349098	1.0975999461812405	1.2847144166140412
5.110635260528195	1.0	1.4740490046610584	1.2888980604126419	1.2168896076916447	1.0339212673858857	1.109807590515636	1.0347900368547285	1.1760566630275737	1.3641961085520014	1.4441982910714226	2.1097613922848044	1.0	1.5627036227559141	1.8036105658409003	1.810709193338822	1.1448547736805175	1.2830346076117862
5.124910778015703	1.0	1.5193204088823007	1.2914445666110512	1.2303263313033002	1.0642653239327218	1.1229909822781932	1.057069842692632	1.1528675338271386	1.361394353825394	1.3974099533141022	2.0637726595113355	1.0	1.6014566717879881	1.7650638647810935	1.8561531063173242	1.1046016591273622	1.2321853189087955
5.139186295503213	1.0	1.502242939916435	1.2887502347315936	1.218648869687183	1.0329680409550657	1.1158419291626458	1.0493782595407046	1.170195944396143	1.351500667508449	1.4103031533157089	2.100939073764902	1.0	1.6081192928417178	1.7966614722401815	1.8911778175953093	1.1324926801448336	1.2449722045733327
5.153461812990721	1.0	1.4824326817995068	1.2886751932407894	1.210310425081301	1.0359574997761072	1.1037278309600114	1.023221187569039	1.1831993147591064	1.3657562880621343	1.4227811844743123	2.0941853736091853	1.0	1.5738606667764103	1.7829693297706406	1.8931137341792277	1.129345544031581	1.2707751807773997
5.16773733047823	1.0	1.4428100285233896	1.2896239825130809	1.2060089271167314	1.0338872632416922	1.1090348158082945	1.0343177668172885	1.179139218375444	1.3593843908840098	1.406764768951665	2.106159905126859	1.0	1.5862128417478818	1.79039730511575	1.8838101207565274	1.1680068184746597	1.2640503685853164
5.18201284796574	1.0	1.4645535432573316	1.277370338192404	1.21827216347417	1.0353592387784478	1.0970657679408582	1.0372721485400171	1.179069377536274	1.354443417987296	1.414077319969033	2.0828173328986272	1.0	1.5977164264615176	1.8127821563811528	1.8975724875323117	1.2050361238300327	1.2686513124804406
5.196288365453248	1.0	1.4879117417387504	1.2653481771942106	1.190653593309043	1.0068392051875756	1.07863082092193	1.0067580299015448	1.193288559935642	1.3807657219071272	1.42879801520134	2.115479863532127	1.0	1.5488227020538277	1.8111910141084162	1.937477026071762	1.2243223441721869	1.2935351901726282
5.2105638829407575	1.0	1.4744402761132553	1.2717897364019601	1.1943854804813925	1.0228162107258223	1.0875107093929244	1.0318806823883633	1.1862019918670825	1.3532145553919988	1.421536510920713	2.1110826335297865	1.0	1.533940103965471	1.8019151990611442	1.9300966834552677	1.1772823177970588	1.303298784497724
5.224839400428266	1.0	1.509166465146358	1.2403798907425936	1.1717479375070348	1.0058662424184774	1.0556983701797396	1.0535291459727836	1.1990891546082636	1.3199966241444885	1.4551425959570805	2.15780905186699	1.0	1.5207432890235166	1.8218715333689823	1.9215505003599493	1.1640972346361296	1.2905606784643846
5.239114917915775	1.0	1.470322607647374	1.2151242718843744	1.1507461350528003	1.0178897530187472	1.0353894879154066	1.0734686945412044	1.1692882851316824	1.3484490601612107	1.487970789659656	2.17175008162724	1.0	1.4897424411673525	1.8545930582007	1.9552763074014303	1.1845309247992448	1.3370546636202936
5.253390435403284	1.0	1.5004282470649515	1.2352966103036225	1.1570267481763052	1.015428447256414	1.047218848868296	1.0464126677594154	1.157414114752847	1.3335851022983554	1.4811014765350987	2.1579846391937005	1.0	1.4867432437008903	1.8502696804688705	1.9706984711684599	1.2328614614520428	1.3470118975150294
5.267665952890793	1.0	1.4882628675751288	1.2439179853138769	1.1518631561622363	1.0252598202375112	1.0460045455010902	1.0485899242907748	1.160469672308768	1.347943964161684	1.4868402820302071	2.1653324748478777	1.0	1.4877588039947227	1.8643102813443622	1.971588613979749	1.2069265696366809	1.350813340742879
5.281941470378301	1.0	1.4480358218749725	1.2697451941490498	1.1284929823141256	1.0265537279383272	1.028268787302203	1.0231396428772417	1.1695835208796292	1.367627786226171	1.5102841895495716	2.1803420895207806	1.0	1.459761199408128	1.865392817094415	1.997470647095918	1.1687454646349424	1.3738780963843167
5.296216987865811	1.0	1.4553486991120872	1.2926920181106423	1.151861703791392	1.0239045274466818	1.0320431704311175	1.044269398519341	1.165080167163568	1.350726838904173	1.4906669755674038	2.1801159780129153	1.0	1.4618157206823459	1.8839625872445755	1.9734925883520975	1.1713467695058268	1.3672737329074105
5.310492505353319	1.0	1.4408556382431796	1.2927573612605672	1.1326079863048493	1.046688923493518	1.0390703311842326	1.0575397501774975	1.1879077662460762	1.3645211344642076	1.5154247995773376	2.1954373062534045	1.0	1.4510354443641194	1.882376844385389	1.961442282208977	1.1826035288198848	1.3682648292363537
5.3247680228408285	1.0	1.424843661318575	1.3158360644483356	1.1339890712116028	1.0398808624138156	1.0261703518308776	1.0268238130109717	1.1811948901937053	1.3703059368675188	1.5202901101845174	2.190927710962904	1.0	1.4307638680643022	1.8835019813643554	2.0015175803709573	1.1833248605448234	1.3776896897513096
5.339043540328338	1.0	1.4275683649391402	1.307835979200817	1.123865423015003	1.0466548584825892	1.0246057654072356	1.016092498284359	1.180988337768184	1.3852796336504303	1.509609607159993	2.194074365416361	1.0	1.4139716338455421	1.8912333612961154	1.9895453526492586	1.1676675357986654	1.3808420499273166
5.353319057815846	1.0	1.4220647584815787	1.3143130496067479	1.120818644134821	1.0569439200539164	1.0087278947521412	1.0259232863553363	1.1968528316887488	1.3785188806092397	1.5215788263531302	2.1788415916774575	1.0	1.3902624900381038	1.9275848917795058	2.001645349927523	1.2051644128849635	1.4196691919140898
5.367594575303356	1.0	1.3798278371694508	1.285680244848636	1.107246375399948	1.0564195284368305	1.0234266209092815	1.049783198663539	1.2205453623297733	1.4048581322186144	1.557189118369222	2.1454833732219747	1.0	1.372222598645209	1.9509408392883438	2.0442389465397364	1.239546394716206	1.4490697431156518
5.381870092790864	1.0	1.3786977903161057	1.2843850447441	1.1037226631219361	1.0781189458436518	1.0253595578077657	1.0607849203186404	1.2173539040548904	1.4036391348858095	1.5683093789331237	2.1450152224991452	1.0	1.3729846831672705	1.9613439492292768	2.0404529809194396	1.23886268459352	1.4329253151487595
5.396145610278373	1.0	1.3492439044303108	1.2734075737019745	1.0942148687403122	1.0894544442650782	1.0346529134389957	1.0489823874923176	1.2431561789945447	1.4285875265896857	1.5850482662515275	2.162109363047466	1.0	1.4011091693344149	1.9559384531111585	2.0579763342155935	1.2421396654324828	1.4536909711823192
5.410421127765882	1.0	1.3534473413391015	1.2517109321816244	1.084437024122558	1.0968435706143231	1.0309455813915938	1.0284752720889319	1.234614033209418	1.4122401786969814	1.5807956902744005	2.1545648608592893	1.0	1.3859517391762814	1.947703261842526	2.057406781568279	1.224847213872032	1.4546327975984532
5.424696645253391	1.0	1.3134105175218334	1.2458498833841334	1.0630371399942449	1.0927460189926865	1.0369864598295213	1.033201557890754	1.2418189892341092	1.4483233191028833	1.611704620347724	2.174745194711016	1.0	1.4210959930602574	1.9561171408380784	2.0662840362793453	1.1779030381811484	1.4711064276885413
5.4389721627409	1.0	1.3570133988397939	1.2280788922109396	1.0841230056806763	1.075697884744643	1.0384466204028546	1.0404036866998478	1.2306814756260611	1.4217090649140056	1.5662139975527691	2.134095379549286	1.0	1.4420581967143487	1.9539645322701105	2.0622282944770953	1.1655434450808946	1.4556299123184249
5.453247680228409	1.0	1.3074314467798702	1.2462961891514874	1.0610066520711958	1.0586783635781267	1.0444406953261525	1.0093915276471561	1.2632465435811542	1.4455555208301307	1.5269429667084813	2.1728421847282244	1.0	1.4195393864732524	1.902805584052437	2.0865935421696618	1.1806507862666737	1.4593284796257915
5.467523197715917	1.0	1.2818387088538645	1.2393184178042937	1.04673382872331	1.0615490702471815	1.063357552529899	1.001482723297137	1.2600003568661964	1.4678540334167167	1.5256007593338201	2.181952000278671	1.0	1.4457261634917726	1.9257474063381461	2.045898471737053	1.221168270180312	1.424305989530125
5.481798715203427	1.0	1.2759958971131535	1.21673882363042	1.060226350807316	1.07567613789796	1.0706256966468881	1.0086565394132148	1.2803827572987658	1.4809172439874	1.5411321609459416	2.185299571558444	1.0	1.4542942494626196	1.9121791329988658	2.0168035773939623	1.2207707499218174	1.4189906427174153
5.496074232690936	1.0	1.2611804044223123	1.2126879976238443	1.08475002820319	1.0804490880953725	1.083766587154478	1.0243083327867892	1.2926800846803232	1.4947268392779232	1.5640126162887986	2.2188268083514604	1.0	1.4612280250057568	1.9278907541213823	2.0232327269393036	1.2159895326945733	1.4269299249493688
5.510349750178444	1.0	1.2146443482884726	1.2172869874148209	1.0780683158050075	1.0956169111036018	1.0959817843003388	1.0324945473677438	1.300128483139349	1.5060969480804938	1.557434234771386	2.225137494273043	1.0	1.4594803742935816	1.9265512586958846	2.0234635397373184	1.215846935449257	1.4271809168937883
5.524625267665954	1.0	1.2438962035900825	1.2009415042059777	1.0948091414023264	1.0998740593444607	1.1059147075106808	1.0332949722669935	1.2930971809500291	1.5118373161509142	1.5666091975824932	2.23592534206261	1.0	1.4620683315283003	1.9267775684598916	2.0324277053813518	1.250825832085152	1.3851000604656907
5.538900785153462	1.0	1.2351040119603685	1.1937267510548764	1.0695995236409808	1.0928554239597503	1.1040696775526608	1.0347469106063882	1.3022422576885688	1.4974649131668158	1.558428250848726	2.2334408067638796	1.0	1.4330654971803516	1.9420075688713538	2.056052494740961	1.2783869047334246	1.35426961844842
5.5531763026409715	1.0	1.2311640382445406	1.1936492040779338	1.0880940205717942	1.1097200022415223	1.1066862717992265	1.049790458801631	1.3048425835272943	1.509025833873263	1.59772274677626	2.2551604918945714	1.0	1.4799550847585436	1.9589789796262207	2.050421283258117	1.2561531108095667	1.3805048638391122
5.56745182012848	1.0	1.2037475359301004	1.1818134886440679	1.102665005660494	1.1244163977636616	1.1173969566064583	1.0527775889743234	1.3007758016662383	1.5175727493358897	1.591016732849834	2.264100778393235	1.0	1.4705224836928719	1.9158449709169798	2.091313734677925	1.2239054708643295	1.410401031685128
5.581727337615989	1.0	1.2332520393053836	1.193687086468635	1.0838871822839227	1.1054200500895768	1.100221992131102	1.0279778996483167	1.3075605287212628	1.50142338156249	1.5700733351855924	2.2300237741611895	1.0	1.4853368694007734	1.882803757820669	2.073125530018779	1.2169099502284477	1.4212200343069983
5.596002855103498	1.0	1.276696010615643	1.2119198216600724	1.0934323207688237	1.0756374173462322	1.0879418844134192	1.019188596998108	1.2749541180057113	1.4697350522617572	1.5378650524876898	2.1892342635188173	1.0	1.4402188014312027	1.845160720782914	2.0985239414666657	1.2555004816811604	1.4492235578640116
5.610278372591007	1.0	1.2556718784014567	1.2176738179701656	1.0787362466854142	1.0777856093876617	1.0812743393106943	1.0278720167921753	1.2778471743305577	1.47890422667014	1.5333845247683036	2.1848944315589316	1.0	1.468512300089032	1.8372209609037142	2.107204040482568	1.2445969049248373	1.4298051603371233
5.6245538900785155	1.0	1.2379479743446233	1.2011257757403695	1.0857395432566022	1.084553709542709	1.0904774218838615	1.0215499961398062	1.2921214865162802	1.4925679894760355	1.562628073943094	2.2091889327934315	1.0	1.444557954091645	1.811184205939507	2.1044688241854415	1.2075758444895617	1.4442203445777342
5.638829407566025	1.0	1.2380625501237632	1.1936978899630095	1.0762290131487688	1.0997802982293294	1.0913438052152518	1.0214186534675915	1.3049498745792096	1.5219109917611873	1.564071076715038	2.2123731792072765	1.0	1.418062482717361	1.799823075019332	2.1182438294109676	1.23137380337769	1.4549370941393
5.653104925053534	1.0	1.2662247222616614	1.2036858505018115	1.066406748174748	1.08388283923749	1.0827424006617272	1.0345940539364147	1.2888987449119553	1.5478486566315595	1.5344525034475174	2.2016914448211806	1.0	1.445187372130874	1.8045865994243293	2.1218408673737708	1.2184499015144037	1.4119151575806919
5.667380442541043	1.0	1.2722506734162418	1.2039197820225347	1.0921151923850019	1.073062600605521	1.0828898175335269	1.0211274380216953	1.2706141200436813	1.54816296810402	1.5276160293250778	2.1762449873689533	1.0	1.4787270739017313	1.755860353419115	2.150561280482845	1.2000571032356664	1.3694195421545459
5.681655960028552	1.0	1.25206155897554	1.21748526619444	1.1171629513748385	1.0933047451401499	1.0804613997550652	1.0300841870959145	1.2902463361541125	1.5556032145827605	1.546295612290604	2.2117438434188097	1.0	1.468831002844032	1.7518245818550984	2.181493129774522	1.2055957456681874	1.3234960597137597
5.69593147751606	1.0	1.2929388227917105	1.2292034002715448	1.0935508546570272	1.0824525612971	1.0720697455469321	1.0084481171514266	1.2636745116666739	1.5306678588227014	1.5268451917661667	2.2527909198017237	1.0	1.4518722342707333	1.7215788058442028	2.197125430364408	1.2393283868741332	1.3517058407477447
5.71020699500357	1.0	1.2650170314572884	1.2147058761892873	1.0926781229749778	1.0725677932693507	1.0786651868252355	1.0222437902043204	1.2646805440626554	1.5265788305487267	1.5181350772081807	2.259617866455691	1.0	1.4402225411060687	1.687340397821548	2.167667105927584	1.263139122076846	1.34162501713894
5.724482512491078	1.0	1.2222728512504812	1.1903979987888007	1.070804002496835	1.0913015579595489	1.09801283891041	1.0382737409289446	1.294152408372175	1.4904471222543472	1.4750073622332671	2.296994486653425	1.0	1.4138573159366499	1.7052609157606664	2.178040504871886	1.2307014063284019	1.3539604634230396
5.738758029978587	1.0	1.2441181702774884	1.1824413914381644	1.0751608738654668	1.094580647165791	1.0928050293212561	1.0327667696219982	1.2845216694274906	1.4998862788516805	1.4522877801863305	2.2889906241871616	1.0	1.4416365230950214	1.7185973525447142	2.1742259012929743	1.2317750927334066	1.328696127742532
5.753033547466096	1.0	1.2061417243724937	1.1927787689466314	1.0812935507069377	1.0867959435980787	1.1000355861068403	1.0250321638896125	1.3011709941278704	1.4804857773139513	1.4687897953442013	2.2800234099135577	1.0	1.4122285127421803	1.7441753633768504	2.1975545826838463	1.1948166097403725	1.3602573344112987
5.767309064953605	1.0	1.2218061707274328	1.1941259154689272	1.0754627022103729	1.1019502283559894	1.0962108322059396	1.0425281426274071	1.2833226537363882	1.47691915963179	1.4873402385841865	2.2637096939088384	1.0	1.4505770579999018	1.7104427977185988	2.1910842880109214	1.23346595014019	1.329076328800113
5.781584582441114	1.0	1.2301027547413403	1.2005835006671242	1.0769059857584558	1.0849050534134965	1.0947349092199354	1.0623754833895942	1.2796623510055727	1.4899954743786634	1.4477713785499078	2.2725672043858145	1.0	1.4112865040754272	1.7187696447551226	2.218250979839894	1.2183442503581354	1.361316319523047
5.795860099928623	1.0	1.196078963424988	1.2145590428775341	1.0675150362690202	1.1086060100304513	1.1137555858382984	1.0632130413162064	1.3015586260492946	1.4947215011102224	1.4058143034541033	2.308273631725628	1.0	1.3919119820655423	1.7474336713402099	2.219857685569486	1.208979896155336	1.3638985213583652
5.810135617416132	1.0	1.1971376182654814	1.2293151583043243	1.0920652879180712	1.1035377382214984	1.1040548188817756	1.054992762260008	1.300133381445926	1.4855044132957362	1.392858371046357	2.2784988393920003	1.0	1.4120663335060284	1.7085357326234352	2.1736091814183034	1.2274522090438802	1.3297856506469197
5.824411134903641	1.0	1.1857563795157378	1.2207608532813647	1.0969719947570982	1.1187325585233345	1.1213312219358331	1.0358129133480574	1.3214048295204706	1.5107100546871988	1.4193623662986052	2.3066612741912182	1.0	1.4035282271328038	1.7526634589013668	2.1360042093534717	1.2339602210857794	1.3224228768910522
5.83868665239115	1.0	1.1817110667393687	1.2280204635825922	1.1012512059054287	1.1097299967214964	1.1136586913115858	1.0626821427897386	1.3024252624476524	1.5062461623338772	1.4103707951786284	2.309262205746412	1.0	1.423724096989019	1.7781129629019943	2.138758713574334	1.1934070344795233	1.3292429790752114
5.8529621698786585	1.0	1.176217436407046	1.2032173972881774	1.086304101054579	1.124394351134725	1.132660186885953	1.0747128497490108	1.3319418856110148	1.5143907770025784	1.4346744034682097	2.3241641553610686	1.0	1.411729926140361	1.7806691753829695	2.1372446014576325	1.2285827853625522	1.32274466478043
5.867237687366168	1.0	1.1377353701581772	1.187801272091314	1.0873064662290435	1.1409029614113002	1.140305518763124	1.0811063410695623	1.3304310973294529	1.4965275732692294	1.4690556360816267	2.337839862857815	1.0	1.4166215050416529	1.8050513368705179	2.1438144550588314	1.2265049357949644	1.3337867863532749
5.881513204853676	1.0	1.1367486333922663	1.1893133687744506	1.0817389488496878	1.141751089506003	1.1432567085469683	1.0697544907747545	1.3379726257257827	1.4950247626107969	1.4433755950758564	2.3339571480458416	1.0	1.4148757440516384	1.77809854479577	2.173851345540168	1.2111916833289182	1.3296404763727359
5.895788722341186	1.0	1.1036651532124846	1.1718371359439952	1.0646553994493395	1.1538350088551117	1.1655842160290046	1.0478657030170906	1.3570024308935031	1.4905272442159259	1.4810322550248975	2.3691012808770227	1.0	1.4487369327277129	1.7593266976678847	2.148616263847657	1.1807299306163321	1.328619771591476
5.910064239828694	1.0	1.1323680862522052	1.1871836927614399	1.0595728854890427	1.1470744932758026	1.1493592143571436	1.0698885267312446	1.3404391248171594	1.4590392009485789	1.461927608074167	2.3316259609184766	1.0	1.41404460012402	1.7963167086575833	2.150361422601453	1.1414346862792173	1.3247546711156355
5.924339757316203	1.0	1.1438508557674816	1.1711512015353285	1.0664386050822288	1.162772739683139	1.1601045702681896	1.0680327513944954	1.358666999284202	1.4296786372609533	1.4241272409551353	2.2922899185318837	1.0	1.4038454660770516	1.7941382223435085	2.1205294015100096	1.133052710509173	1.3303285608256088
5.938615274803713	1.0	1.1650916967648441	1.1701710995408536	1.0898157247590454	1.1368918872012053	1.1432331131808424	1.0743219193172415	1.3786130434650286	1.4521261391642448	1.4347624723596488	2.312456543827431	1.0	1.3973677117238648	1.7796536002440746	2.138443228592302	1.1091398020032446	1.3309290656621058
5.952890792291221	1.0	1.1389991328701234	1.1585553651803275	1.1021162122374273	1.144346713185517	1.1406236997074788	1.0856948499014891	1.40222636875297	1.450546357336452	1.4299718129923922	2.323100474639828	1.0	1.4299913693347575	1.7993628111215654	2.1302106360671256	1.1173550351671897	1.2984478731503009
5.96716630977873	1.0	1.1416950824916146	1.1494394940487147	1.100695207807328	1.1254560362623673	1.1291502866886027	1.0714809779029202	1.3831502910763305	1.4228057346740948	1.4174907288023646	2.285127038456185	1.0	1.3945588052811504	1.7542698744732728	2.1438003552812104	1.1373765542599763	1.3308971188787604
5.981441827266239	1.0	1.1263607904944448	1.1379659598542826	1.088872600982088	1.1392614407684647	1.147213237815298	1.0943285075650115	1.400182883122705	1.4553429969949634	1.4440596340194083	2.3178054141955124	1.0	1.3723983068188914	1.7813609722664263	2.129185740692665	1.13111047741246	1.300577772933742
5.995717344753748	1.0	1.1594444559552255	1.134458617636946	1.0798902225190476	1.124991807130396	1.12984889365895	1.0825060148392331	1.3851905369695332	1.4461544027722206	1.4109477215829536	2.2960320470809554	1.0	1.383057563032085	1.7922279682566475	2.0848827457312273	1.1644128441782897	1.2614680921833443
6.009992862241257	1.0	1.1360445798591579	1.1363910561222133	1.0762342508273988	1.1326668637656405	1.1305461788437419	1.085682949659355	1.3954710410141125	1.4632613129798568	1.4369965532294835	2.2988880615928076	1.0	1.4079078792266277	1.7522460266376823	2.055961220628092	1.1771561984493575	1.2241643002937184
6.024268379728766	1.0	1.1544109326385559	1.1260933982647336	1.0838937365754808	1.128726852026404	1.1390815538686339	1.079682259343575	1.3723947739817566	1.4584055867971895	1.4226989746335341	2.284054382818434	1.0	1.4450961595200367	1.7951633181287496	2.097792158664568	1.2111823146841103	1.185050722913171
6.038543897216274	1.0	1.1533684796091768	1.1132922399803513	1.086429308439794	1.126355228334686	1.1359851070701068	1.0748712205839672	1.378629192803698	1.4305398184774956	1.4223986033187677	2.2860559017431736	1.0	1.4877238064391063	1.7528105741932656	2.1104295627103324	1.2497609666440215	1.1475234986690408
6.052819414703784	1.0	1.1464451469371406	1.0903010869921836	1.0831919726238584	1.1393965898088496	1.1347385464774429	1.0859559834740928	1.4014790394040617	1.4580286546436743	1.4291523569821005	2.2554334926524175	1.0	1.4968322643076124	1.7610121156967993	2.12704456648381	1.217322049543393	1.1300364760690291
6.067094932191292	1.0	1.1571583313454055	1.0967556978792774	1.1006884198427145	1.1160161861467095	1.1240577186445229	1.0669959586898754	1.4291373327095092	1.4222637139229133	1.4072213251411159	2.2695241344979884	1.0	1.4536423002356431	1.776203349963346	2.1387660254781977	1.1805322443649164	1.1632434234796498
6.0813704496788015	1.0	1.1144229972961899	1.0749652551864313	1.1251126203835926	1.0975042657851515	1.1101089673023372	1.0442250108657232	1.4133170768798597	1.4079249837222583	1.3704994075219437	2.229306879357284	1.0	1.4312782738653111	1.7626559646559157	2.1259366822027763	1.1381743695631057	1.146417396562692
6.095645967166311	1.0	1.1033707366189873	1.054874413244252	1.1070091849726174	1.0946310353048634	1.1064342009925245	1.0441493819207306	1.4075205281932042	1.390791349756149	1.385523485486075	2.2325552423331407	1.0	1.4093494798419828	1.755667228295597	2.118649535412539	1.1528192319243686	1.10328174074024
6.109921484653819	1.0	1.1251289712947738	1.0767831134381627	1.129158744735566	1.0765234987872343	1.1318464200791662	1.0293327386722866	1.3852002694761478	1.3715978851994381	1.3566864535146288	2.2111543479976783	1.0	1.4304741453010157	1.7807274734054577	2.1295854076828973	1.1471553468855566	1.1409413658002594
6.124197002141329	1.0	1.1014759007701873	1.0618434933410654	1.106330082180577	1.0940475087835484	1.1136195172053565	1.0454203418174526	1.399464065626646	1.398134421923079	1.3917510583580812	2.2231038125839553	1.0	1.4649451690009152	1.7998295574880219	2.152123159679336	1.1551127774905292	1.1673511572172237
6.138472519628837	1.0	1.1429496793586174	1.0809802410117964	1.0813518497048025	1.0716315283874547	1.1239457124171508	1.0209442133933373	1.4263706001760714	1.4230078130627781	1.4070984747441935	2.1820156657475156	1.0	1.4838375688232321	1.7738030221916792	2.1065776005306214	1.131647446959548	1.1265039378296897
6.152748037116346	1.0	1.1194583661836592	1.0692508605773634	1.0881607885978344	1.0673004833070616	1.1420915705141228	1.0299919825580328	1.4408087126258013	1.4530230933798294	1.4141845545017597	2.198728215324616	1.0	1.4656734842866526	1.7503491076409174	2.102437525157586	1.1439284082466845	1.1396043987204503
6.167023554603855	1.0	1.0792943354153968	1.074024931900985	1.100951405259027	1.0689728962308387	1.1351583587669605	1.019776904122421	1.4255327415400099	1.4448887309935639	1.4227250865368721	2.1693057877424495	1.0	1.475921692463419	1.7597985726017602	2.0890586179061614	1.1184044392925396	1.1471624304923254
6.181299072091364	1.0	1.0989553871708064	1.0745422804852325	1.1195987978509003	1.0875003122023403	1.138173784581291	1.0245477194294321	1.4297715695285342	1.4463692109653017	1.425721784977467	2.1803159949324264	1.0	1.4849141541055	1.770964597988674	2.1130103831967766	1.1219076145409288	1.1322069976916238
6.1955745895788725	1.0	1.1309670387756003	1.0792772395387127	1.1172875467217303	1.0833830974101015	1.134173490848615	1.0248584611952494	1.4223984886349634	1.4495355971229409	1.4246501316807438	2.182196144555985	1.0	1.4708107016026535	1.7289707835062855	2.120207131630978	1.0790216524885259	1.1328185145417518
6.209850107066382	1.0	1.1210461533639942	1.0756941933254478	1.1119587590622517	1.0975897346660417	1.1464003121432254	1.0350480673268527	1.4439841127455706	1.4325518510222868	1.4235859498470431	2.183077639640257	1.0	1.5024238786815385	1.7385233338737205	2.102943641160858	1.1217612835494875	1.1330445691513829
6.22412562455389	1.0	1.125527779423449	1.0749828637067635	1.1189336843226094	1.085814170931528	1.1391902979005488	1.0221869741838436	1.471600270636566	1.4577966784486578	1.4274642027811928	2.1820777755926546	1.0	1.5392539427394831	1.6956664370383083	2.137294616692588	1.1125101046863195	1.1648487048810787
6.2384011420414	1.0	1.1220115920220395	1.0666227631784324	1.1174700017935717	1.0814001371311772	1.1183129150940405	1.0269544407620084	1.450430532029612	1.447714935310367	1.43399480372757	2.1920743837434404	1.0	1.5805583271839416	1.7341110547341003	2.110292078982238	1.1101449151031146	1.1260909286161358
6.252676659528909	1.0	1.0865399408576726	1.087527122178559	1.1360155210029745	1.068098675750873	1.1157680595965354	1.015318207823817	1.4280383432047257	1.4786183051341397	1.4674761938394152	2.232002801257986	1.0	1.5486933543407138	1.6976676870549192	2.1177139366553237	1.0886348310844252	1.1410322121830871
6.266952177016417	1.0	1.0539354944398815	1.1102505347654272	1.1250054914181191	1.0792561794928588	1.13802314862004	1.0294821896974284	1.4335808580502338	1.5035469749578358	1.4976217770927722	2.26066154350028	1.0	1.5473822537929527	1.6635233268776783	2.090884553333199	1.0566482643144388	1.1513185666392518
6.281227694503927	1.0	1.0395928509642898	1.088088262740929	1.124563196377887	1.090950542278858	1.135248110120327	1.015605587792819	1.4084126664216383	1.4954854911737414	1.483063342342191	2.2465798400607646	1.0	1.530694171178129	1.6735232047259043	2.0893623323413544	1.0388061932677397	1.1452270518473786
6.295503211991435	1.0	1.0586644530716798	1.101238343919968	1.1025016575676605	1.1128213323691862	1.1217385368886128	1.0188411345024229	1.4156554371647576	1.4828213433854274	1.4707123058560887	2.2100985767169536	1.0	1.514255994486148	1.6664915933455593	2.1222070806492903	1.0533917741481298	1.158973675312394
6.3097787294789445	1.0	1.0973847151069218	1.104391148592714	1.1199826953475591	1.135744703636705	1.1203316888390848	1.033695608588768	1.4382280804642322	1.5056656237280206	1.5000234282373797	2.170877163795057	1.0	1.538689573635292	1.650902565311453	2.1065907744256664	1.0696800340371697	1.158906142329212
6.324054246966453	1.0	1.133905827287824	1.086907830846246	1.1326613249207766	1.1156847307628261	1.1302975860300384	1.0123216553941528	1.4220107268845663	1.4922741599393654	1.471720408935656	2.1425644057923585	1.0	1.5649487812827638	1.6694945067872324	2.1442368998551737	1.0588978813140522	1.1261037715172946
6.338329764453962	1.0	1.1443255583737466	1.0871576113005321	1.1307235740184485	1.1343227825926945	1.1243844415164053	1.013027730716384	1.4014828805523487	1.484743881980413	1.478313274870267	2.178768218513068	1.0	1.5550523760090442	1.6537278926337424	2.1541531692335667	1.0862453432780166	1.1344211236746637
6.352605281941471	1.0	1.143564056216427	1.1094269540486952	1.1093688236724302	1.122824438847089	1.1346339689565268	1.019294143915164	1.4252790566440474	1.4988786194277532	1.4974612333285187	2.1574324482724565	1.0	1.5415542577363555	1.614987047488997	2.1528848425288523	1.1223765209158223	1.138514981909575
6.36688079942898	1.0	1.1484715231937883	1.132793163971289	1.1262655772456454	1.1205196328009865	1.1266973467152919	1.0225361520410108	1.4281427568074763	1.4767399579572857	1.5132950131186245	2.1403923830968736	1.0	1.5654219075171332	1.6373826316967532	2.1459098873938176	1.147107214211765	1.1255093537033054
6.381156316916488	1.0	1.143799670392736	1.128682282179822	1.1313878918959348	1.1293160415860923	1.127159488158378	1.0227802166949145	1.4234405033208364	1.4942645446410228	1.5493555004979436	2.1388004387658683	1.0	1.5754243174600235	1.6451824412222866	2.15199960314441	1.1513249763336342	1.1303494142681043
6.395431834403998	1.0	1.1344549841529106	1.1352031857671832	1.1194411253589795	1.115139155348055	1.1286958719449556	1.0266057794439654	1.4198203639750768	1.4977860844287416	1.563942334038299	2.1485252211072936	1.0	1.5400259524514444	1.633152855152849	2.1330609010365458	1.1426026291137856	1.1471027913765328
6.409707351891507	1.0	1.1447531772343773	1.1132778870091953	1.1236524396975331	1.1296759408953436	1.1267817694144404	1.0140546720355021	1.4198718563360688	1.4820954425986108	1.5565630925903986	2.13685125331338	1.0	1.5330260536783684	1.6541406929253102	2.0910793646309815	1.1434877634704583	1.150884528592301
6.4239828693790155	1.0	1.1602921789589304	1.1281730202033584	1.1287087202018142	1.125713233536706	1.1297633458826017	1.007232751322228	1.4196616075374646	1.4808158890217396	1.553214728875857	2.1302446107551996	1.0	1.5219232651537833	1.6203994848834373	2.083732303151968	1.1627210610138663	1.1545770685492338
6.438258386866525	1.0	1.1353199242766474	1.1301517892167572	1.1227793421158305	1.1356892951027944	1.1272080255331973	1.0155429871135464	1.4167918551328402	1.4838455036076932	1.556679394633702	2.1320478499915385	1.0	1.4905139296596857	1.6320380197708622	2.050680786293185	1.1249850508395052	1.1127707645143632
6.452533904354033	1.0	1.1568941741546992	1.1353021788901316	1.1301129326597101	1.119005742876072	1.1338000067938316	1.014490541215392	1.4180380910214407	1.4854004823483091	1.5519340087702842	2.126239980935069	1.0	1.475223548015804	1.621576787089464	2.0273467061601904	1.1415194001541122	1.111833335495862
6.466809421841543	1.0	1.1403776757571962	1.1222962519006126	1.1109879574542914	1.1243134018415184	1.1340953039222939	1.0095930745062227	1.4226973871120938	1.4822362532940612	1.5556714593055858	2.1433694685705955	1.0	1.459591291490814	1.6429944000649224	2.0655065092374905	1.1678189276401603	1.130407542180273
6.481084939329051	1.0	1.131033499883503	1.129879766575359	1.1203075707038557	1.118180525769621	1.1232302702516885	1.016925683177825	1.4309723171611883	1.4882025558124041	1.5392450951467787	2.1302105743105213	1.0	1.474309438625244	1.6296878343803969	2.0334071644390432	1.1952177849278423	1.1150881119615799
6.49536045681656	1.0	1.143280310505339	1.1323655477404742	1.1301420789686356	1.1249692061588896	1.1353249131957859	1.0302900279970921	1.4096478127676049	1.4666412572607939	1.5498644356876268	2.1007496427252916	1.0	1.441654156940051	1.64326641466611	2.0650884911944876	1.2242591455034117	1.1429538485025625
6.509635974304069	1.0	1.1300032875523065	1.126962284573832	1.1106651322635706	1.1269935840660987	1.147534479463065	1.0482100243418058	1.4249705186780726	1.4870488852617174	1.5566119455711098	2.1251711482336937	1.0	1.4707338318262153	1.620741295209572	2.0310317757601943	1.2019386229664741	1.1265205065081596
6.523911491791578	1.0	1.1037702983594544	1.1060923413809547	1.100825809034864	1.1047741068477688	1.1546936218100197	1.052240009848346	1.430242267482528	1.509249200198442	1.5756516988333367	2.1552145229702004	1.0	1.4548177704432155	1.6116521533686403	2.0553298300716705	1.2034119711332092	1.1188892611544916
6.538187009279087	1.0	1.1316614372954021	1.1191391311294876	1.115406842186625	1.0835615852473275	1.132319287099204	1.033658855833363	1.4147524915675194	1.4828353923121356	1.5508499521926389	2.1189792157907568	1.0	1.4290506486477705	1.6392572777335621	2.0520134692148524	1.2090423756767623	1.1161191305084284
6.552462526766596	1.0	1.1337476800652064	1.1196447324344039	1.1146821865657506	1.0780406349316216	1.120114505638945	1.0237636144789732	1.395593337968593	1.484791108600422	1.5537508738345847	2.119505302808206	1.0	1.4421030380809523	1.6195351406125424	2.04522268898066	1.206111169906792	1.1212498523459502
6.566738044254105	1.0	1.1167386944141589	1.1118481288491118	1.0926437130315663	1.0866575595755537	1.1457774815920807	1.0031791937150087	1.376301774937593	1.4990302682213836	1.5631610586499913	2.125860476766462	1.0	1.4468593964353937	1.6065745200734431	2.0197870710793318	1.2366854270372896	1.127892282451547
6.581013561741614	1.0	1.129996375029115	1.1102378718184873	1.1107634753971851	1.0713383326304757	1.1334895552163358	1.0215705618621964	1.3633926686429407	1.4899081019675744	1.5648139145284228	2.125525347340643	1.0	1.4159048233850013	1.640568923926681	2.0500860465568	1.2279215827471637	1.15873800951767
6.595289079229123	1.0	1.122994138403833	1.1325040943845412	1.0913473765102182	1.064861391527446	1.1152823176201891	1.0466289316061717	1.3853998000296825	1.5178548375631806	1.5951963343346556	2.1438799225886314	1.0	1.443825848730019	1.6583335824944672	2.0490869461334906	1.267805780889283	1.1276277241993382
6.609564596716631	1.0	1.1076334906926466	1.1542135504033098	1.0881331274367019	1.0515529008123576	1.1375982859060572	1.0561230382349125	1.407726267809862	1.5333435859796973	1.5844402232109134	2.1542669166077513	1.0	1.4532239998865442	1.6889296939866942	2.0164903632648628	1.2979263153424982	1.1148141346849
6.623840114204141	1.0	1.1171180497539885	1.172367539014674	1.0776761062909292	1.0559492541965219	1.1208213185334344	1.038155956960777	1.4016567971231595	1.5414780097988383	1.6027121050810038	2.175132358204144	1.0	1.4469085752911488	1.7145412680121612	2.0269846497226007	1.2725347729712635	1.1316634097834162
6.638115631691649	1.0	1.1116068687623735	1.1676485485599946	1.0691605287739512	1.0701018571133583	1.1298857173433994	1.0257522220884008	1.4124175409445732	1.538656224276522	1.6280618662617605	2.195261083849508	1.0	1.4707190204942755	1.6965959620760411	2.0271457354015325	1.2697007174289263	1.1217136375534127
6.6523911491791585	1.0	1.110930296432654	1.162442556887475	1.0601181773616384	1.08308233765125	1.1449276131399224	1.01298557671453	1.4155924075131532	1.551574869236326	1.6209098852933614	2.203035911069173	1.0	1.4634628728220023	1.6587556212148482	1.9848925591742739	1.2649156755770008	1.0957443342843618
6.666666666666667	1.0	1.1265107861990324	1.1650621071332237	1.07486508966751	1.0731980848909117	1.121502825527725	1.0132274105662085	1.4106673463979549	1.529072868867849	1.6130635986094828	2.172705527170408	1.0	1.442983069384638	1.697986552441051	1.9427560595493811	1.2637625369145422	1.0860912175386934
6.680942184154176	1.0	1.08716673694162	1.143123706918682	1.0921096911514296	1.0510149525708061	1.1226095654112738	1.0115048109595808	1.430990007417935	1.499632734057384	1.644556894393101	2.1418970377673863	1.0	1.4462876060804368	1.6771393002059258	1.9298795447428223	1.2778188849833547	1.112498649468628
6.695217701641685	1.0	1.1259550841724397	1.126022963218233	1.1130855386685463	1.0660720719122512	1.1173511981426638	1.0133594717114045	1.4434264641904566	1.5211750476653014	1.6600235806235548	2.158837390906524	1.0	1.4279951768696963	1.7103510653009126	1.949897785146371	1.3015114748937102	1.120259022784272
6.709493219129194	1.0	1.12682685849515	1.1155212371526297	1.1054506744762642	1.0761672320262448	1.0949549125016167	1.032585842397793	1.451735700650589	1.5217455797674826	1.684168626279327	2.1733575903801223	1.0	1.4469371279165713	1.6975984128586274	1.932328973667502	1.3044152424349464	1.1171034505278543
6.723768736616703	1.0	1.1247777072428493	1.1284405885565103	1.110295553902785	1.064091587588516	1.0735742719097616	1.011044938775033	1.4506275364422827	1.5309414669746415	1.6808458174907321	2.166866362944594	1.0	1.450005418754914	1.682320267452825	1.930202712363442	1.2847596698932673	1.1329940508164633
6.738044254104212	1.0	1.0886550493773477	1.1105732145103342	1.1175999791409519	1.0796818914309056	1.092032601419212	1.010145527969123	1.426723707682675	1.543810032603072	1.7026351296551234	2.1638030128694243	1.0	1.4339632429082556	1.6967927656440491	1.923875443950343	1.2832457924823881	1.1243789352139368
6.752319771591721	1.0	1.0771389155886488	1.0884570683964718	1.1328913528633524	1.0596905552666565	1.1026331147386912	1.0038529205930262	1.447466131037146	1.5216906989107393	1.714666733603195	2.1370134833045205	1.0	1.4148982288292442	1.7125390300034804	1.9531036433072604	1.3189042939996365	1.1483506040906313
6.76659528907923	1.0	1.0931423137065406	1.0661681633928524	1.1143102103248765	1.0682242780170645	1.1269781292430014	1.0196191805175816	1.4454689102373321	1.5275994405287987	1.7379531654600897	2.168883145435786	1.0	1.395438037352089	1.7491540323134105	1.9512071027691862	1.3285022311194743	1.1845261488511094
6.780870806566739	1.0	1.0620588962937407	1.0444493101146808	1.1062110481257839	1.0503762309917835	1.1041649583538904	1.010854129815534	1.4466287058480987	1.5464269245299764	1.7158253619386779	2.1996756119071534	1.0	1.4009731377452745	1.7413324648200685	1.973667886451796	1.3118796640882082	1.1682662169877442
6.795146324054247	1.0	1.029654044315016	1.0276617831626664	1.1056314747247173	1.0322854361637455	1.0839879715497398	1.026693052315217	1.4598871541987253	1.5389342477791312	1.682673976422254	2.1632615207284602	1.0	1.367111388897727	1.7306146958151276	1.9789850965109754	1.2716608118770787	1.1787164464559634
6.809421841541757	1.0	1.0379398584732757	1.032337423284046	1.1175049891262863	1.0276417301889933	1.070992770851482	1.0199314933589096	1.4460555450956294	1.5166333420130242	1.6698708907591964	2.1475736858020245	1.0	1.368820502653382	1.7635492101137844	1.9930470050327473	1.30813666067953	1.1960528864249647
6.823697359029265	1.0	1.0013195569327027	1.0355407296426202	1.130220834218978	1.038876190937916	1.0492218618144946	1.0005859018442487	1.4192500587120807	1.5404615278920915	1.6351006682281466	2.1730180248144335	1.0	1.3611057144507066	1.7544605148936263	2.0049557810327387	1.320061156020138	1.2078170005809448
6.837972876516774	1.0	1.0280464210629492	1.0253997059213555	1.145143670459638	1.0230022263121947	1.0244017301217212	1.0199864039543507	1.399246263575169	1.5312115364763836	1.6554294594096577	2.15049074150504	1.0	1.3788107727383583	1.716329100032054	2.0008246370271414	1.318193176789094	1.2004361490454891
6.852248394004283	1.0	1.0292940462274647	1.043361936184506	1.1230536336935957	1.016769527216576	1.0115826127608425	1.0063259892117817	1.3833160929930433	1.5261896486869473	1.6562465420187331	2.133142588341962	1.0	1.4096409211764278	1.6817658110273799	2.0073539951884807	1.282666438570565	1.2158469187234395
6.866523911491792	1.0	1.0336054613611458	1.0266162043340041	1.1007302191806918	1.0333591023325475	1.0271243315914629	1.0229712902077719	1.387591313075085	1.5287802591495778	1.6555191027952745	2.1445623364404565	1.0	1.4346890825345802	1.6820641797800124	2.002539443137943	1.2855173641017241	1.191270577730399
6.8807994289793015	1.0	1.022534296003877	1.0369495328049567	1.1149277979718353	1.0260201215077445	1.0197086172957794	1.0255498182629823	1.3899678384982699	1.5160122609529414	1.6444927198814236	2.1493525325573724	1.0	1.4483608737694698	1.681881082360222	1.983997783199675	1.296647952179393	1.1904496253708419
6.89507494646681	1.0	1.0347688267349493	1.0182230579578853	1.1031878419469672	1.032544555000842	1.0327758318503524	1.0302097048820242	1.4029118263782236	1.5344664481441153	1.661119096188067	2.147725377642177	1.0	1.4187817156521945	1.6741654295208899	2.006928500221975	1.3027025470287112	1.2230677665077752
6.909350463954319	1.0	1.0175980667203526	1.022109466377802	1.1115833141288696	1.0312301358694758	1.0257112729873499	1.0255265104817413	1.4021958172883173	1.5130199555122819	1.6574048716519891	2.139157353751625	1.0	1.4225991857035756	1.6523182192234318	2.0061687659577263	1.2914506292978014	1.1973708166589099
6.923625981441828	1.0	1.0400576599658256	1.0186266603986678	1.1100229117947245	1.0261726642182434	1.0218150329110733	1.0269647292359754	1.4009912728627834	1.525283788995334	1.6520527066873898	2.150007820189855	1.0	1.3972554118705252	1.6129933003595682	1.9869214570229556	1.2969969586471932	1.1837592203504113
6.937901498929337	1.0	1.0200186115084775	1.0332684726155459	1.1169161029947017	1.017586425052984	1.0158477640293369	1.0192625523890244	1.3808585110718559	1.5140413132078863	1.6410436714299292	2.161851798705126	1.0	1.4160936323269222	1.599325523564229	1.994353081607021	1.2640968805782227	1.199253658547797
6.9521770164168455	1.0	1.0155261836474385	1.0142112238037748	1.1366404234345504	1.0382981361922259	1.0328158543339803	1.0328630550047782	1.4041179974065625	1.5223880719267058	1.667750875216115	2.153933211797039	1.0	1.4336880401191427	1.594989814783903	1.9893420604137109	1.2573859766870035	1.2085347053906417
6.966452533904355	1.0	1.0416286524702136	1.0315986425920904	1.1531414215729325	1.0317575124222316	1.0245056888101352	1.0249393331950238	1.378290732379716	1.502221601985041	1.6565339321788786	2.122351678484458	1.0	1.3945445079432899	1.612826010519165	2.02026724694864	1.2299415782103722	1.2227746123253285
6.980728051391863	1.0	1.0467555285825805	1.0199307756079934	1.1556688365358427	1.0205662090408631	1.0161114414878172	1.026930314986173	1.3951790017118397	1.508900943645974	1.6535207896645452	2.1208762845378546	1.0	1.3548927692898394	1.592393616853028	2.0485852396524624	1.1974713053026222	1.2027820866277565
6.995003568879373	1.0	1.0619028396882417	1.029357316124247	1.1635958140323817	1.0155373115288566	1.0232546755762688	1.0164246299916693	1.3778381606398544	1.500583968117843	1.6373673975735685	2.1070214544474304	1.0	1.3405097968334874	1.5958813663802898	2.047830759778809	1.2198976564727975	1.1977955208539468
7.009279086366882	1.0	1.0471646609169645	1.0356162212563627	1.1690779126074895	1.0027398511711512	1.0044001499424453	1.016369361811826	1.3688230797193905	1.4967289988463337	1.6313289312640293	2.0965282741673392	1.0	1.3498543873063429	1.584591554357746	2.0661233875480214	1.2104818803863409	1.2033298607975205
7.02355460385439	1.0	1.0381474616701303	1.0191676694500909	1.1551673243857994	1.0234155228716244	1.014805497858781	1.0237712691306735	1.3924298778899373	1.513656205155924	1.650934852235574	2.132055170833053	1.0	1.3390084305961145	1.5816917609077052	2.054709321218854	1.1722735363219996	1.2094388632411577
7.0378301213419	1.0	1.0691903413413555	1.027183979813731	1.154230223709012	1.0154394240000986	1.0188348734342252	1.0295024815293505	1.3766660732945157	1.48879150191134	1.639714897770233	2.1152448751070434	1.0	1.341955310322625	1.5718181479542568	2.046779609198363	1.1778209866652631	1.1958370163020473
7.052105638829408	1.0	1.0713797685806814	1.0417093574651828	1.170853377494226	1.0006815655639192	1.0367678189768694	1.0511794142609134	1.3549669451803554	1.4756449110162415	1.6120156436642636	2.087465259880983	1.0	1.338965729038942	1.5870329600146054	2.0536054826588477	1.1943578499353562	1.2117158721219614
7.066381156316917	1.0	1.0638997509608672	1.0343308470954844	1.1579551004623687	1.0077422971974315	1.0357482997307879	1.0592460788747198	1.3689349879453931	1.4939285429618356	1.6351789460444994	2.0871681306588172	1.0	1.3259773669304826	1.599054996842127	2.0527673345697997	1.215423431284752	1.222675627572602
7.080656673804426	1.0	1.02643766319613	1.020750622688543	1.1513960166150115	1.0157861969385262	1.033725638950102	1.056300900521409	1.3813406615434358	1.499673563915669	1.6081540745804581	2.1151287126700034	1.0	1.3478627556447558	1.6260745439232043	2.0172651410596467	1.204426181093347	1.1861104586137943
7.094932191291935	1.0	1.007364127277159	1.01738937633175	1.1401400125741072	1.0286883705516017	1.0273294957605124	1.0684954713813468	1.3865020090073772	1.4947501173026918	1.5967557092466644	2.109105333586256	1.0	1.3428495350550562	1.638080683560002	2.0400053729392695	1.1886761211147903	1.1835750436109103
7.109207708779444	1.0	1.0253065902043255	1.0266530920345596	1.1521963374827526	1.032376886268535	1.01927662960376	1.0797236887180666	1.375263871608781	1.5111525219460873	1.5841701982430014	2.118028416940946	1.0	1.3258018572291483	1.636963009981229	2.0470741439534788	1.2017320626056642	1.2065261469217345
7.123483226266953	1.0	1.0295780047343623	1.0181353235470536	1.1585141265243735	1.021464366578347	1.0120655935663085	1.0748692496571457	1.3950792666311729	1.5033905517617088	1.5716803113480182	2.098476207855097	1.0	1.320149142550905	1.6719415379108507	2.0690895994030614	1.2068899767836165	1.1992951381557868
7.137758743754461	1.0	1.0531934123685953	1.0267571285368413	1.1583507125026937	1.0225566193149112	1.0298903823407477	1.055518211838772	1.408551733358574	1.484145477356471	1.5533694865580654	2.10006088583272	1.0	1.344440084481187	1.6365791126742817	2.0938376173452937	1.171417761055821	1.2358952030599049
7.152034261241971	1.0	1.028079123581723	1.012007360609535	1.1755796369218428	1.0211059310500827	1.018346682313074	1.0732935710547882	1.4318726217141482	1.499201018853866	1.5755082714299067	2.096183667648924	1.0	1.3537775942143722	1.6597870507266497	2.093611424121078	1.1994129797009647	1.2603549607176574
7.16630977872948	1.0	1.0378197847760897	1.016065254516954	1.1951861188076742	1.023932584702102	1.0011023258430993	1.065958608632074	1.4332010329705798	1.5146815619141323	1.5527926115848487	2.10139447212706	1.0	1.3605457562730172	1.6369942545640859	2.076856130035045	1.1754078544788296	1.2550129157982306
7.1805852962169885	1.0	1.0329885926041804	1.0217101944170346	1.1824968411085663	1.02247560308674	1.0182290840887822	1.072157817092329	1.4177319033870563	1.4949028290979969	1.5796425589231564	2.0906692412724546	1.0	1.3304818323447218	1.6593768820513972	2.0894855808155732	1.189513324920909	1.2776435442984693
7.194860813704498	1.0	1.0172708258154033	1.0094542280069023	1.1693857097717428	1.0365449110913183	1.0390912002132804	1.0913779109114292	1.396042028959938	1.514009010909669	1.600811324017769	2.062930371301541	1.0	1.3308419152181004	1.6332061684283683	2.06094557103762	1.190544323585643	1.2643206595453287
7.209136331192006	1.0	1.0534928113184931	1.0267319179557715	1.1869743686623289	1.0243981210340223	1.020500599306936	1.0682450396621985	1.417341887995214	1.4885240455725939	1.6158640523040737	2.07778261750215	1.0	1.3222459773710458	1.6538258537550874	2.02790543900575	1.2030065449574159	1.2919479172359285
7.223411848679516	1.0	1.0353485285896487	1.0115564975982936	1.1808677187912568	1.0218138403929353	1.031796926940726	1.0747530898428097	1.3943877096839925	1.4945697527366404	1.6208984135561226	2.0959396654398716	1.0	1.340716968880142	1.6242970872645262	2.0604979207926455	1.2167859330191488	1.2621093858594254
7.237687366167024	1.0	1.0476847982262345	1.0307793608516622	1.1898343516828567	1.0193949942865939	1.0356096853983918	1.0630647149339025	1.3744595190109359	1.4802667909661338	1.631732338374472	2.094404605598619	1.0	1.358929413382917	1.6477530001467553	2.063771009212064	1.2023114599851965	1.235327373904829
7.251962883654533	1.0	1.0440278434290158	1.0104636270001253	1.189164936975419	1.0196432135529099	1.0124333081136085	1.0604181002188224	1.3713614654610813	1.4652979447058898	1.6189627405519964	2.0915292042185003	1.0	1.389220450209188	1.6645112817457495	2.0916501490000563	1.2070494226327029	1.214635843155666
7.266238401142042	1.0	1.0417623128491407	1.0277168116500184	1.1785066063310001	1.0223502134156448	1.0129359837991858	1.066073732010585	1.3691416148892124	1.4429051546257612	1.61791439401734	2.0750486304366285	1.0	1.4136693368016167	1.630277519022118	2.087688383511075	1.1775183443667685	1.1818890068032544
7.280513918629551	1.0	1.0527614810333046	1.0458287450908317	1.1947590771129013	1.016014452316168	1.018715846449385	1.0559286217189274	1.3485424954607361	1.425358305459449	1.6143893159648894	2.066617018439157	1.0	1.4051798230289645	1.65770325404988	2.0907771551465926	1.2104822641828867	1.1933006771439596
7.2947894361170595	1.0	1.0624114589836462	1.048600839101024	1.2035530551181142	1.0097327759854313	1.0129573185538927	1.0551996737563414	1.3605050177022462	1.4184305496645186	1.6051508500084755	2.0656486834509344	1.0	1.4058557011421349	1.6220518250255398	2.0680614766485528	1.2154875016434235	1.1913184192968653
7.309064953604569	1.0	1.0269362918657436	1.0541525459645025	1.1977067086950721	1.030338988673435	1.0263276805958081	1.0727034213818283	1.3649981264413606	1.3987908769858117	1.5957383250315593	2.0868814275574996	1.0	1.4015089459581977	1.6405619197778667	2.08383305686823	1.2043564553756223	1.1993017305629377
7.323340471092078	1.0	1.0534813664507747	1.0704326321183306	1.1840204267103565	1.0267495795321537	1.02827100932139	1.073373633836413	1.374202666595973	1.3842800010062088	1.6264430357163677	2.0755812111278376	1.0	1.375081664358157	1.6224500781703608	2.0798799203044567	1.1931343507932928	1.1883828764608493
7.337615988579587	1.0	1.051350253144715	1.0807605483423761	1.1932560986452567	1.0472153175457768	1.0127885936664303	1.0559970318882865	1.3522364902461548	1.3901524168013324	1.5949377978585124	2.042395753244551	1.0	1.3934454774257357	1.6449865441391749	2.0823067787136065	1.1904094168566233	1.203223893124222
7.351891506067096	1.0	1.0189282244780578	1.0669709295140781	1.1964016807857287	1.0287995442039868	1.0196865385762361	1.0601080542405728	1.3666389991309398	1.369174283708783	1.6175973144458324	2.0583584975811453	1.0	1.4156354964826576	1.6629957539815243	2.063472122415603	1.1908856050650274	1.239415913872715
7.366167023554604	1.0	1.035551079714625	1.0540968866493938	1.1893573781348048	1.0276439208770352	1.033928795693861	1.0657404138872006	1.3765109546625918	1.381990948234562	1.6280306887774532	2.085956642877231	1.0	1.386283052721321	1.6954398407044047	2.0423792815137114	1.1913318118919358	1.2054339432113301
7.380442541042114	1.0	1.0503907547120654	1.0644757567374783	1.187370923373947	1.0191122418665597	1.0337573296295255	1.0462373753948238	1.3617520781184478	1.3744201265479166	1.6114359143057064	2.0575748605236583	1.0	1.4078101601645305	1.6767522066063574	2.0621868861164177	1.2250640232731773	1.1745586340041663
7.394718058529622	1.0	1.047427152375297	1.0442903908203884	1.1966014849726492	1.0178018082374338	1.0170066869018877	1.0585672845081766	1.3583069880968717	1.3586317957691225	1.6087611780828648	2.076101821855377	1.0	1.375643123336428	1.6488782783639122	2.039611624148	1.2148435631470305	1.1385100996749316
7.4089935760171315	1.0	1.0767802561681665	1.0570682687456545	1.1791391538759628	1.0251321838683145	1.0063387043328063	1.0789293548456134	1.3768068683621242	1.385311985874071	1.6215679955746665	2.078367605368237	1.0	1.4058364729241992	1.6238232505529835	2.0625233366184688	1.2261749313648242	1.113806515755354
7.42326909350464	1.0	1.0971387388672142	1.0660305137006234	1.1883653150020799	1.0225097342589478	1.024846002468046	1.0699592988382107	1.3708411980957258	1.3736974842118097	1.6154622404946692	2.0492787153570418	1.0	1.3874849210733524	1.6131043551819637	2.060606443196461	1.240653823893441	1.0975841356240932
7.437544610992149	1.0	1.108361553954	1.0734628540608797	1.1877339902181434	1.0263413268274884	1.0395037612394553	1.0652963034439902	1.3648877449825936	1.3990566412133156	1.6267805173825236	2.0714985071903875	1.0	1.374046761619079	1.578934570949777	2.0756122802539756	1.209852831486211	1.0673671482267326
7.451820128479658	1.0	1.1213760620880986	1.0568919543494888	1.1854999243761442	1.0320578616481704	1.0182080479915607	1.0642463294414413	1.3695672249041524	1.4234807896990993	1.6057713318330216	2.0697540161965158	1.0	1.343980436092262	1.5769351730314562	2.108768526207319	1.1830763781170135	1.0419365182532372
7.466095645967167	1.0	1.1232288667296237	1.0755844969015405	1.185137781052923	1.0496771913604577	1.004546082748518	1.0820250121602195	1.3540368040999975	1.4303902656050471	1.610564809743225	2.0322660815499782	1.0	1.3266283636706944	1.6071676765408727	2.1136255559183454	1.1663171879806793	1.0360283675695854
7.480371163454676	1.0	1.1135869034233419	1.0723096846886409	1.1908318467477017	1.0638925591460258	1.022876466905039	1.0726966358899488	1.350147020055931	1.455337012451775	1.6350348351090709	2.0492196788703696	1.0	1.340572985477557	1.6156599687830742	2.1193986638541493	1.1932287446968803	1.0398832878058388
7.494646680942185	1.0	1.1327548700323693	1.071339386172492	1.1844429850524179	1.054517785510912	1.0306427270065373	1.0636843957299562	1.3532435994650216	1.4641228266092927	1.6065090989198612	2.0358877083607796	1.0	1.3499712215366844	1.606926733286247	2.116342371055446	1.1854985123085542	1.0319290414265205
7.508922198429694	1.0	1.100932658552053	1.0607434066687518	1.1770554287520816	1.067476103585436	1.0140230412286386	1.0672818887409856	1.3698898320581103	1.4417648015613407	1.6045081899556097	2.0518398652695096	1.0	1.3682711176273905	1.6086047886082315	2.118200082752385	1.1673140484019138	1.0140899339887808
7.5231977159172025	1.0	1.0894070462839156	1.0473033538094945	1.164076035035807	1.0826979356209487	1.001311902046302	1.0892780710393402	1.378255983055265	1.442312189559102	1.581282202380986	2.080704935334892	1.0	1.3389443125979072	1.6426236522404571	2.134407950224613	1.1659535106871082	1.030520190735357
7.537473233404712	1.0	1.1003051097563767	1.0641815058801478	1.1831041937405107	1.0728215990330028	1.0190624945449933	1.0705483814039263	1.3565080168059405	1.430419372022464	1.601166355514212	2.1137138590063485	1.0	1.3430796179496611	1.6639684226997369	2.105328375144789	1.17423544849235	1.014666274100337
7.55174875089222	1.0	1.1197670571267515	1.0568930189372825	1.1954865512344925	1.0555539914061551	1.010891411899114	1.0528556172868937	1.3454799812981981	1.4054124288315482	1.6106362510022296	2.0846665872278822	1.0	1.3191986502755262	1.6911306148657905	2.1133188733677635	1.189140290480741	1.0451565364015662
7.56602426837973	1.0	1.1259091556120195	1.042243968859444	1.195467332404933	1.0405385269924254	1.0041301952461505	1.0513689198841152	1.3422747649647857	1.3950329736083915	1.6342481976125496	2.083566738860762	1.0	1.3419038789205524	1.679145859614641	2.096571850946946	1.195617697161066	1.0258020782428432
7.580299785867238	1.0	1.1106979372011554	1.0483168099413387	1.177820140479493	1.0232828153928288	1.0266791321237603	1.067830393561929	1.3194401671674765	1.409177402615358	1.6520943689204222	2.1087245370048873	1.0	1.3107784832232146	1.6688384852641267	2.1055822618925726	1.1731702979697074	1.0350077983695856
7.594575303354747	1.0	1.1302294731335985	1.0300480743813543	1.1707600374687046	1.0038381700855499	1.015674293969503	1.0899738484789752	1.3343960872492064	1.4060289574120457	1.6544145399079118	2.106947774759112	1.0	1.3256218264157344	1.6884012522771568	2.110569655714012	1.1777848156845436	1.0513326677084114
7.608850820842256	1.0	1.102952583224896	1.0333272971728655	1.1854889594060902	1.019689358267327	1.0353888362543282	1.0923538955410916	1.3126427884332241	1.417522481421874	1.6569495663183371	2.099169616126116	1.0	1.3463815450621586	1.6672817423058928	2.1172534918745836	1.1694371792583111	1.0169034493052114
7.623126338329765	1.0	1.1181457967997825	1.0289290285581232	1.1866570460653934	1.0200151385443563	1.029697573782062	1.1006169766538603	1.2965993078604325	1.3939396296020585	1.6443471926617228	2.0812132924565154	1.0	1.328631462111638	1.6882697452978506	2.094616124979936	1.1740984891798127	1.0510217175612089
7.6374018558172745	1.0	1.1199667154784179	1.0212328366910013	1.1774098652439688	1.0141092094869464	1.020568012089072	1.1061968572761307	1.306909694302175	1.414142691029515	1.6560624781423763	2.094180898885372	1.0	1.330266624551653	1.682709485320224	2.093073026816773	1.156144827562598	1.036823063450987
7.651677373304783	1.0	1.1276179109539382	1.0372862408985262	1.1830712696504704	1.0174822576865323	1.014226207309706	1.1044910943438697	1.304998919590014	1.423975759987132	1.638879870248461	2.0997807422772357	1.0	1.3429296336689982	1.6854286727814778	2.101736406237273	1.1863911398390095	1.0393840205092906
7.665952890792292	1.0	1.1311825547972874	1.023268599420817	1.1779421862129769	1.0119475731206047	1.0211572119463979	1.096497628696329	1.3057180879614894	1.434974920017086	1.651734605565974	2.080545911569997	1.0	1.3638548112919553	1.6884970447875336	2.111389850793211	1.1958129455117623	1.0636221808429498
7.680228408279801	1.0	1.1018864000194597	1.0178536859370284	1.1682126995165918	1.0260534049986796	1.0244315439374516	1.0954577986482188	1.3056528232410152	1.4241030265133596	1.6588778343059765	2.113745705115613	1.0	1.336184981581115	1.6543837379558748	2.09155536211643	1.17716927337523	1.0319705559573895
7.69450392576731	1.0	1.0892053090992588	1.0137463553250052	1.1736597418305543	1.0214864534947903	1.0295599721773114	1.115021275196806	1.3200088797480458	1.422913493654569	1.6636546916866228	2.084002634418353	1.0	1.3155731201338852	1.6715191608150484	2.0815453114164133	1.187830673362733	1.0373674970246063
7.7087794432548185	1.0	1.1137220819099873	1.0099032847943377	1.1703768979105278	1.0206130455641635	1.029799589806304	1.1141767448720505	1.3083837337547441	1.4031028889522	1.6446764986998956	2.0860605501909357	1.0	1.3465987649601563	1.644738009431748	2.075810998092588	1.1603961604013016	1.0090600499508897
7.723054960742328	1.0	1.1193688937242792	1.0243317938212848	1.1874918798076195	1.0223632312050748	1.0102014528908556	1.0998748060899841	1.3053860507885906	1.400178689413562	1.6436940808502316	2.0650806456889628	1.0	1.3152854556416365	1.6122047038042897	2.0980403702331336	1.158779151576801	1.0410957440021897
7.737330478229836	1.0	1.103063821733975	1.0128999504835148	1.1765503702465536	1.0237314123021903	1.0323044587286052	1.119919870880835	1.313777893823073	1.3881997405603026	1.653111432456829	2.0890725777851102	1.0	1.3009115775365647	1.6447814524981028	2.095373357995196	1.1241802911389038	1.0498144993329612
7.7516059957173455	1.0	1.099204995382238	1.0188836701755075	1.1789656394254138	1.0162170783113809	1.0165566714867462	1.1075717085920447	1.3037771381881404	1.3920109846512294	1.6620194526583576	2.094648462313309	1.0	1.3350122319753654	1.6450108968998554	2.1168563055210514	1.1293298568057868	1.0814625004673188
7.765881513204855	1.0	1.0718340044575438	1.0373952420542518	1.1884491018171544	1.0084150403692278	1.0092282937504053	1.1207355779537602	1.3200904293436277	1.389454781440588	1.6341345538989456	2.122313360499948	1.0	1.3540989764831446	1.6118389373204898	2.097336540119773	1.1238184223209584	1.0566667812700132
7.780157030692363	1.0	1.087996742584818	1.0570122598751421	1.1712796511692756	1.0047614333394275	1.030092515146088	1.1217376539826545	1.3161173040768896	1.3648122055169336	1.6611369757911538	2.106551398067362	1.0	1.3731188603924693	1.5992545283369184	2.104641145902887	1.1135229586838227	1.0554652087517011
7.794432548179873	1.0	1.1051966696506037	1.0720313784904585	1.1701249893150039	1.0219070245205426	1.0164469506649298	1.1045211038652183	1.2931988097053324	1.3459116916388876	1.6512959708332842	2.0714002449307993	1.0	1.3432727054365483	1.6305798645279779	2.0734788707904643	1.0944851237953273	1.0863017081289001
7.808708065667381	1.0	1.1063127680241422	1.0614247790148865	1.1684458497008676	1.0176612261707174	1.0002487990118307	1.1061857457607989	1.306708192701549	1.3517807078293704	1.6328419043511584	2.075773031248282	1.0	1.328171407847504	1.5988164255892237	2.062845762514404	1.0899412529601142	1.0831488049395581
7.82298358315489	1.0	1.11381632801028	1.0737743935855042	1.1777695833115318	1.0165912568530162	1.0194853891060203	1.112024227479886	1.3068977542370914	1.3490929157705416	1.638868558902402	2.064941961079904	1.0	1.316080221680127	1.5712259119797314	2.053574043182093	1.0945844356083254	1.0754976317513152
7.837259100642399	1.0	1.1285517279228148	1.0635427287272559	1.1692189438904828	1.0193834417778103	1.0288494769144956	1.1313661816294542	1.302908356073673	1.340771509154644	1.6433530212152991	2.0682132590765283	1.0	1.312818069478306	1.5783154171167508	2.0845700478022735	1.093099790203767	1.100224997497116
7.851534618129908	1.0	1.1395082609987712	1.0776816915677536	1.1714087505531714	1.0336185196020855	1.0426524155896104	1.1526032502525414	1.3185759444304566	1.3551074077469918	1.6149412964106502	2.0975233795992008	1.0	1.3375050715586125	1.5677578217582189	2.110269392484183	1.0886434176144533	1.1092903889666341
7.865810135617417	1.0	1.133405713180343	1.0713425084514396	1.179557449565711	1.0197063851713564	1.026049357252607	1.1594345719334398	1.3027483879498458	1.340058075770357	1.6051312833086138	2.126243454738849	1.0	1.3127041510275934	1.5477835160881042	2.079740232708622	1.105086645801527	1.0959267317628028
7.880085653104926	1.0	1.1197229828151034	1.06525722276061	1.177781825883755	1.0166140319413846	1.0160236483411964	1.154519741693965	1.2871441621953146	1.3476643406790476	1.6330046036776769	2.1230171374645064	1.0	1.3175819980815016	1.5155253590864421	2.074859135012539	1.0981563995539516	1.1047284787924037
7.894361170592434	1.0	1.096463244450225	1.0459821930203017	1.1702018816415833	1.0230720886397973	1.0222299789683116	1.1656370582498092	1.2958093201154743	1.3410724914266334	1.6454424234055622	2.1344614371593265	1.0	1.3107683350308577	1.4994021281559193	2.039194516196492	1.1187509232022985	1.0822686165278799
7.908636688079944	1.0	1.1197074950950088	1.0318110524074302	1.1746556833815003	1.0245209325785778	1.0233732786460086	1.184741289888565	1.2935997731470168	1.3393236897756644	1.6321053257257163	2.1284477696340325	1.0	1.2996113200518251	1.5282257496477596	2.023573217172844	1.099843476877996	1.0558398672373732
7.922912205567453	1.0	1.1284738991937968	1.0209002678243113	1.1874653894768874	1.0175211253122924	1.0193144998045436	1.1896637266075691	1.2940279856379135	1.350645627388043	1.6373862230991798	2.1246120921131206	1.0	1.2725736964045118	1.524608509399414	2.012182056195093	1.075993516311191	1.0343606720882474
7.9371877230549615	1.0	1.1527798520967096	1.0215074652589227	1.185120676669348	1.02450559973584	1.0243634578245633	1.1950035866632556	1.3118872178784056	1.3475011103549184	1.6459942934931027	2.117353851931707	1.0	1.2531707113574204	1.4901189650928421	1.9999745992675233	1.068629885861761	1.0168099190760371
7.951463240542471	1.0	1.1275708859270606	1.0341619900722747	1.1762255224572316	1.016738776090321	1.0235477697588071	1.176807423855414	1.3272160648919753	1.345931213847898	1.6341727432416722	2.1158465563920847	1.0	1.2411095424052514	1.4953724649048867	1.9769799997652528	1.0356484853454946	1.0221696815297467
7.965738758029979	1.0	1.1070104723073007	1.023829606064706	1.1729946760075147	1.0224560834553404	1.012694210222944	1.1839202565039428	1.3478268654082894	1.3360977736755428	1.6065678189594395	2.1208385069721416	1.0	1.2106181298576446	1.4734854764204273	1.9532182611589544	1.0421552943427397	1.0144895934582097
7.9800142755174885	1.0	1.1075476262747281	1.0393777592401474	1.1576824572463145	1.0217551501035322	1.026529747382906	1.1943836401683143	1.3481083735741115	1.3424486081008922	1.6340272065569712	2.1225372159997278	1.0	1.2161597612505501	1.4506661894162005	1.9753077241366301	1.0527691939973658	1.0431989477590051
7.994289793004997	1.0	1.1149007472592136	1.034451462149552	1.1404376307174877	1.0194952761439076	1.0177667344013877	1.2035180701053951	1.3413832296170125	1.3372767364226832	1.6236338364341134	2.1189641064155715	1.0	1.2408606137748275	1.431686144388756	1.961513932084486	1.0222523194646196	1.016146424679928
8.008565310492505	1.0	1.13360029827991	1.038596057392259	1.1519950376558818	1.0054091500252722	1.0358743809786373	1.2071179322895325	1.3195892728334657	1.3270156125820187	1.6059057816715931	2.093414632139817	1.0	1.2540840349242863	1.4223758918320957	1.952421399509278	1.0149513338965641	1.021592119731122
8.022840827980016	1.0	1.1002953173748526	1.0483113012000298	1.133332893671333	1.006294096295428	1.0464326645163327	1.199180592638979	1.2996393460108335	1.348549291305344	1.6301710355545374	2.1124443063279026	1.0	1.2531047152474823	1.43883254290452	1.9719902211650533	1.0164324302916803	1.0141146305951017
8.037116345467524	1.0	1.1115583620139688	1.0504185493088058	1.1408758098524114	1.006178181032746	1.0642332140088406	1.186558163068508	1.2974735468684577	1.3492427587240683	1.6279431015060062	2.124948088604566	1.0	1.252467377696878	1.4303999265764475	1.9707902121692285	1.0143432768718372	1.0294793852137285
8.051391862955033	1.0	1.0877826500020007	1.0407568911953247	1.123676773407527	1.01548464981612	1.0733096991782265	1.1918033177412664	1.293237944964143	1.3505229211813652	1.6375204892058974	2.128614776945972	1.0	1.2329319662132505	1.4549891266340453	1.9856500764175686	1.0144430305236092	1.059651037038249
8.065667380442541	1.0	1.072352430773704	1.0374369037065523	1.1181051609805404	1.0007346984951933	1.088467227067826	1.2066707043526153	1.3062768121398056	1.3596801824587463	1.6529348791892478	2.139109278908694	1.0	1.2440363743433003	1.4839733972134659	1.963604190796167	1.0308428666902882	1.0295898386490208
8.079942897930051	1.0	1.0681858503554125	1.0283687541884294	1.1026231655318948	1.0135737857599765	1.0972921872676227	1.2272356895255634	1.3208119825375695	1.3745819301780475	1.6562462126374302	2.1511170208493535	1.0	1.2264994043764956	1.4532063989924588	1.9364384495308056	1.0040612597683993	1.0416135843291776
8.09421841541756	1.0	1.0707447040482732	1.0169732467965087	1.1171320111682934	1.0321420037645788	1.0787556058725363	1.243322993528364	1.3048635941160067	1.3945688694776588	1.63653125603988	2.127389489161259	1.0	1.2110884413530805	1.457248484884346	1.9240365836108473	1.014351772698258	1.059979529157793
8.108493932905068	1.0	1.042449074476301	1.0206466737296715	1.126681623197766	1.0191371028591985	1.0662758953098146	1.2471542602914214	1.2940711340738278	1.3929637800465957	1.6094163682472589	2.1071045880409076	1.0	1.2217380817020693	1.4387197049590363	1.9128539910938929	1.021169001814589	1.0445784001535663
8.122769450392578	1.0	1.03849295799741	1.0222976479605215	1.1333660983360625	1.0274036486891749	1.064340248111898	1.228718374082421	1.2778572256892085	1.387454591531866	1.623090616907725	2.105213004479894	1.0	1.1970036227355023	1.444135071011178	1.8940517680359528	1.027244921432784	1.0620364817739878
8.137044967880087	1.0	1.0190616996542936	1.0043947779867541	1.1187529147705193	1.0330438507019837	1.0492257679431445	1.2408285187398929	1.2654677258660845	1.4054857986924052	1.6378775714815963	2.0877540643004164	1.0	1.2276479182338935	1.4451284212230897	1.9140311648237143	1.005073842865535	1.0366722514115732
8.151320485367595	1.0	1.0218275002277704	1.0159980022023445	1.1246878558562077	1.0213558515642087	1.0624475968806726	1.2342446392797726	1.2847146163921397	1.3950020589965508	1.6202400771988883	2.0978513431165373	1.0	1.1951374041233618	1.441027794651544	1.8908766821192406	1.024512899727048	1.0178678119729616
8.165596002855104	1.0	1.023255025166361	1.0149360957356033	1.1237120728371186	1.0290755418970219	1.0680881832948068	1.244178708678191	1.2949909929366779	1.3871746649046917	1.630821270101883	2.11322891941332	1.0	1.188365130831862	1.4272024769707263	1.8771678458071968	1.0508051761241817	1.0475896258574287
8.179871520342614	1.0	1.0282809365604253	1.020785901302557	1.1107430154912925	1.0235018855880949	1.073019179402162	1.2405899530539184	1.2965623624878861	1.3753414283678427	1.6373390558374399	2.11385909210403	1.0	1.205166565180577	1.4512780472929336	1.878685392177195	1.0267647812078486	1.0441416002701007
8.194147037830122	1.0	1.021008013148714	1.0061115879658344	1.121501834001312	1.0229880129261653	1.053478130020103	1.2475517145162505	1.298544398774799	1.3966964241564128	1.6266354922135746	2.1093288475114322	1.0	1.2281305631196708	1.4234816281374794	1.8884886302774637	1.033191846888197	1.040060250176777
8.20842255531763	1.0	1.0157598886703045	1.0173178980988464	1.1095001692304813	1.0214555578691518	1.0727858920506854	1.2363606639433917	1.2958396964609993	1.3973504263889023	1.6243760207319773	2.1077209697535673	1.0	1.249134778265138	1.3990970213361775	1.9105461858143242	1.0095724898439618	1.0296992802386211
8.22269807280514	1.0	1.0021267432620073	1.036347966184694	1.1148235702415341	1.0411164596159614	1.088054611454124	1.234023461710002	1.274159366208897	1.412410162644703	1.5951674292003477	2.1083698164672438	1.0	1.2492352717370976	1.414888830660348	1.9216776972564322	1.0168296122789664	1.0048911356121948
8.23697359029265	1.0	1.0201720402690977	1.0534406979551612	1.131404282745962	1.0339215379663382	1.0791870798090506	1.2262915103906946	1.2911916128982333	1.3877454400982026	1.6063718735905588	2.088734284920422	1.0	1.2291354034146527	1.410433478699254	1.9503018795410956	1.0310691477423395	1.0278481345430146
8.251249107780158	1.0	1.025483181782119	1.0539900642753532	1.125425472860143	1.0253790636130093	1.067876386662077	1.2317768808187537	1.3002818771858804	1.3956012074014281	1.617097212739417	2.0594694933221724	1.0	1.2156669943397018	1.4007970051441863	1.9755199687399942	1.008026409914632	1.0451764072347995
8.265524625267666	1.0	1.0288509104129822	1.0394067646046736	1.1328597231568172	1.0241152029117213	1.0607772179262402	1.234146807810067	1.285699703425891	1.3939668657077735	1.6222579261294927	2.0795174698784153	1.0	1.2123123009245573	1.3845376564058722	1.9748858585605056	1.0174275032915496	1.066810965931517
8.279800142755176	1.0	1.0453165528749813	1.025674757874812	1.1438281542453175	1.0148827488083751	1.0509311944643034	1.2180059518637978	1.2774428727415232	1.3795097573442554	1.6060413276441503	2.0701170816501326	1.0	1.2264301567940252	1.3619414577126316	2.005564545092981	1.03442901780267	1.0932054552835562
8.294075660242685	1.0	1.032358707165804	1.0215215763019427	1.1355892688389306	1.0172769520019929	1.0533423438360319	1.2210647128773615	1.2911007581063145	1.3694877925165283	1.5981161285211856	2.0716919742321673	1.0	1.2295964776361852	1.3636393850711446	2.0201358853807294	1.0325964481723884	1.093969651641032
8.308351177730193	1.0	1.0301846794385874	1.0246527148633364	1.122027030311198	1.0125077652689456	1.053395383988236	1.2357512758248728	1.2788771611040766	1.3732592572242361	1.5954445331076816	2.0751328077065185	1.0	1.2526577387367719	1.3529570270320717	2.0171112100488724	1.0269746123070194	1.1021120529608157
8.322626695217702	1.0	1.0246321531244509	1.021833689358829	1.1049636537974037	1.0231146913514246	1.0579600355287637	1.2152813051165579	1.280710487102343	1.3850916337992787	1.6105514870124802	2.078883506726659	1.0	1.220022063067887	1.3755799443998478	2.023186716598225	1.0362273884472377	1.106228124006288
8.336902212705212	1.0	1.0222389631820192	1.017866474570789	1.0908969715832075	1.0260551112227363	1.0706713341394225	1.1958666847016486	1.2782367310235359	1.3818819176924688	1.6129573508139583	2.085487348082026	1.0	1.2480152733919117	1.3613730350593933	2.049623097125976	1.0525579995786989	1.1221416775191249
8.35117773019272	1.0	1.0042005011811548	1.0279278178152969	1.0801603985528132	1.041253182551355	1.0560657713157535	1.1826299968984268	1.2656985895172967	1.3684818867471322	1.5935960106991023	2.1148031000390954	1.0	1.2201644548140071	1.374185762232328	2.0245751579186866	1.0625599903959126	1.113265112790201
8.365453247680229	1.0	1.0182687712563343	1.037820790033782	1.067893750464187	1.0563512536847153	1.053609070799221	1.1779717089390442	1.2749868508745728	1.359115094194045	1.5804448353443	2.1418118199984644	1.0	1.2369126146733243	1.396749473480471	2.04982803875171	1.0525482452690742	1.0901665741405964
8.379728765167739	1.0	1.0222218982851135	1.018608759624212	1.0503663596735642	1.0709652909283287	1.065986704964037	1.183971604825195	1.2831521370437764	1.3674994537884992	1.561216118656128	2.132264796085015	1.0	1.2197989703568681	1.3647905059971075	2.062085730955805	1.0237810789466237	1.1198477535320714
8.394004282655247	1.0	1.0380413323428281	1.0121530377529988	1.0640810424217013	1.0894471894577233	1.0628071027939299	1.1978387102734662	1.283380705440298	1.3870541570635695	1.5316863369671763	2.1329174661515573	1.0	1.2318041106883233	1.360490227108371	2.056176315357784	1.0227031232299086	1.1050591856820873
8.408279800142756	1.0	1.022910019544807	1.0221010761988774	1.0471602317923392	1.095703980192979	1.064017971177874	1.1823054715035226	1.28657899197442	1.3819754692682493	1.5317451614695137	2.1301968930773416	1.0	1.2414047831764443	1.3580550697409082	2.0740945476743997	1.038935197860681	1.0858067704523777
8.422555317630264	1.0	1.0254853080080488	1.01998720594203	1.0517280559671753	1.0977454115254361	1.06225595551593	1.1698971795979747	1.3008300202046919	1.3676493954485205	1.5553014249668715	2.1191487921484597	1.0	1.2572273936014602	1.326459409203962	2.040390596160516	1.0414684994786128	1.1076533854122044
8.436830835117775	1.0	1.0008049919607254	1.00630269317996	1.050603324958168	1.0971551685109198	1.0664860308700244	1.1710632701998196	1.2831453560553086	1.3741128216799423	1.5493662963387862	2.1320992238832837	1.0	1.2335362521912705	1.3309539808211437	2.047572755240475	1.032181335907735	1.1072789405171526
8.451106352605283	1.0	1.0156995029130513	1.0033231135289176	1.0543286659289988	1.1034567000890476	1.0735398794699649	1.190327051214271	1.2750291823412003	1.383160982703008	1.555137939209288	2.1353303887608743	1.0	1.2462119474668745	1.3191965370246994	2.0296731776940717	1.001876632697123	1.0811710793776328
8.465381870092791	1.0	1.0352814633195202	1.019499445276179	1.0517696915486001	1.109999448541063	1.0717089558054338	1.1902372437612492	1.2851502431004322	1.3582687867351062	1.565993641192751	2.135575328806836	1.0	1.2299845551695547	1.3350843379507036	2.0556960902464168	1.0090918054947347	1.0746605081036193
8.4796573875803	1.0	1.0547757753174005	1.0196807078107513	1.0507360970221964	1.097906817261861	1.0918587052996298	1.2096780667324296	1.2722814920166723	1.3675916740440184	1.590892695671134	2.157913771022092	1.0	1.2514235788396828	1.3133570740828144	2.0236706976168	1.0071059044904023	1.0544975033983854
8.49393290506781	1.0	1.0351476112307139	1.0287300996961275	1.053255016951108	1.1014497699632837	1.1092898285371928	1.2242713157662868	1.2841827133181465	1.352665666334724	1.5950815495950161	2.173872663213031	1.0	1.2285862574361435	1.285949725203927	2.0396515459924	1.0304190976460388	1.0306303288487098
8.508208422555319	1.0	1.0240960370419068	1.0227624935638495	1.0548596245673054	1.1038470379677026	1.0975659936763054	1.2307101105565024	1.2852349353045218	1.3646195874534501	1.5778864996227262	2.1686660034795784	1.0	1.2576259420307374	1.262870475086805	2.009161150733952	1.0155311995432221	1.0053978288160506
8.522483940042827	1.0	1.029863354238513	1.0272619330190498	1.051124378814476	1.1107148621708136	1.0942786110143077	1.2276762016148375	1.2956012432357058	1.3797816866594974	1.596549003534705	2.1376971035032977	1.0	1.2531830218838305	1.2642470955837226	2.0147117847523885	1.0088410361797813	1.003140694969299
8.536759457530337	1.0	1.0195211009572258	1.0220340772903838	1.0460557433743707	1.1013589393170056	1.104863933072365	1.2225855512658828	1.278968267963787	1.3706113009893321	1.600129485749111	2.157507145864508	1.0	1.2844867664926356	1.2867451201447555	1.989042415442644	1.0325194370488282	1.0227095339922718
8.551034975017846	1.0	1.0092668620099061	1.0196906510232386	1.046921904008388	1.1094286623689498	1.0939461383948095	1.2238390919729307	1.280633258093213	1.373236396521504	1.6018376309036917	2.179868316874736	1.0	1.3007620246694007	1.2775719342319725	1.971959999325155	1.0044371874448577	1.0415160516356585
8.565310492505354	1.0	1.0056020664951857	1.0039117495520302	1.0596760599945905	1.1225291738088607	1.093367113608092	1.2152574123083266	1.279214871806316	1.3495891612408288	1.5802835646991227	2.1558435121057853	1.0	1.3125677599522103	1.2769980240686047	1.9902161581402398	1.0260117401997297	1.0433620774418124
8.579586009992862	1.0	1.0177551003202385	1.021483352603074	1.0607605947412084	1.128842863060449	1.0997288076331586	1.2110717925489123	1.2771954616838	1.3654182670297472	1.5861986008354054	2.1641934035142576	1.0	1.332632364122956	1.2801026440549954	1.9823964318827876	1.0021161563966752	1.0168768950060187
8.593861527480373	1.0	1.037224055663023	1.0393697432114455	1.057151463667618	1.1345378330582867	1.0935022033756574	1.21915808167453	1.2697662443033046	1.366348375747119	1.6124029826933448	2.1635663306542803	1.0	1.3178984433891114	1.3074092663035979	2.001158357402934	1.008026281761679	1.007901121217119
8.608137044967881	1.0	1.0209574785925117	1.0500369159812257	1.062518434814294	1.1266628181362233	1.1010506164614322	1.2081335238847304	1.2832490348543022	1.354149756917322	1.6321827240286844	2.15502035428058	1.0	1.2938682079242319	1.2784552526738484	1.9809143054560878	1.0139631665412079	1.0308297482762596
8.62241256245539	1.0	1.0066813923718068	1.0669849009922112	1.045936134658357	1.1386206717962253	1.0941095197736352	1.2246872660530719	1.2850544773110655	1.3409834083745242	1.6581763767499944	2.1822284394368068	1.0	1.2749495860928686	1.2772321069091377	1.9858232080322658	1.030309431878454	1.0368580238460303
8.636688079942898	1.0	1.0357836295029335	1.0550649495766669	1.0504143041746394	1.1309824454949822	1.0963768564628138	1.2048953563977733	1.2718783149749824	1.3600465196811569	1.642338057976164	2.1651115271437424	1.0	1.2792967727033249	1.2466459362218594	1.9875790769977932	1.0421368141520384	1.0295005890739524
8.650963597430408	1.0	1.0332135755628788	1.047243554049584	1.0537448985533389	1.1168200983264778	1.08811912550885	1.2068232429800028	1.2645531844235078	1.3562924812379729	1.6304655753615669	2.150769412443343	1.0	1.2876318496192651	1.2274260029387407	1.9759060742449681	1.0352650413613538	1.0248151016549147
8.665239114917917	1.0	1.0281734584115616	1.0450865279828978	1.0521024802514412	1.1212335211085123	1.096128841935367	1.2177201592000522	1.257683326817662	1.3659749642982564	1.6093338302589562	2.1319611362812116	1.0	1.3027745509677633	1.2440619973031188	2.003626658684828	1.024768116316534	1.0536927856217007
8.679514632405425	1.0	1.0523969639567154	1.0612922278287749	1.0653018717011362	1.1398432214785028	1.0885969218789893	1.2022795932777997	1.2599641499559704	1.368957076993852	1.6078664423005995	2.13535285538489	1.0	1.2740732256126157	1.22567850951709	1.9785624589202988	1.01574590343634	1.0574602281382728
8.693790149892935	1.0	1.0679637217469087	1.0720466253755363	1.0702287184590167	1.1555124683704487	1.078114548452763	1.2042229126587105	1.25266621979874	1.3897131424318303	1.601910312017794	2.1120950539342287	1.0	1.2960165338364145	1.2206642640968632	1.9889204738709931	1.042156878328046	1.0438547499838777
8.708065667380444	1.0	1.0920045573018367	1.0564850822074936	1.0767961790991374	1.1479029015496631	1.0597382588007103	1.2086738850793948	1.2725008970513711	1.3671046375241278	1.5822278577051998	2.0905934957960213	1.0	1.2951575429342568	1.207454970213216	2.01332900822638	1.0434189368032187	1.0416817609048201
8.722341184867952	1.0	1.0929376822207693	1.0480058843119393	1.0646267389244735	1.1376121426891124	1.0606846301661623	1.2040224274286293	1.2781273298461184	1.369574679942282	1.5863915336503567	2.0861612651734047	1.0	1.2668108640984133	1.222179247242762	2.037536952795066	1.0465228953476358	1.0174585366822724
8.73661670235546	1.0	1.0774875438901363	1.0580507632069833	1.0490211527823607	1.1460015439808262	1.0718639730856148	1.2200999303849602	1.2696308535631942	1.3819695652530637	1.6015791561168533	2.101845738528519	1.0	1.2432059047707442	1.2504575263589903	2.0558043760160105	1.0615471370962266	1.007863116632078
8.75089221984297	1.0	1.1077229860125852	1.0560355543313833	1.054114719874454	1.1509676930346413	1.0909897679593774	1.213701974097705	1.253138125478505	1.3929785726123067	1.6157156994863655	2.1146087766788595	1.0	1.2419285831038098	1.223456609139459	2.0309582783931357	1.05514665244868	1.0228387066481186
8.76516773733048	1.0	1.0960007991536702	1.0621833443054112	1.0597891235250705	1.1397123895670984	1.1006859660285468	1.220696565128731	1.2700871954904707	1.4123820553592468	1.642078739440077	2.139173536414514	1.0	1.245058702163611	1.1998178763083738	2.011362809256994	1.0756848224930453	1.0357343027484285
8.779443254817988	1.0	1.0926663247221378	1.064244467540745	1.045109140975003	1.1321822707705604	1.1024989651906039	1.2254650922804364	1.2696554891885934	1.428504879048515	1.638745063281163	2.150270167118995	1.0	1.2612528931352438	1.213014245235813	2.024711873672871	1.092794166225907	1.0318519373392496
8.793718772305496	1.0	1.094011861887347	1.0608493487523045	1.0492748688694684	1.1377872711542838	1.104901506967721	1.219130707031973	1.2489221196607887	1.4333180378983414	1.6365049827397848	2.147119705418758	1.0	1.2834844033931354	1.2110721672228955	2.0075585409464436	1.080149381677707	1.036757473472491
8.807994289793006	1.0	1.0821823743739152	1.0593733620605006	1.0346325955658846	1.1477914038187562	1.1104754851070762	1.2279430992705322	1.25322153374149	1.4235278329954404	1.6496155184616503	2.1586472968744808	1.0	1.2767189139441788	1.22707564675272	2.013639933430863	1.0972385929064872	1.0203572998681245
8.822269807280515	1.0	1.0847890171458554	1.0669386841973605	1.0444473408785957	1.1414860587157984	1.1137806482594568	1.2296517138432455	1.2367723850686847	1.4185576484517166	1.6396225517633534	2.153222911892295	1.0	1.2859586424734148	1.211405581312804	2.0026639938387962	1.1193493353340096	1.0452705576854036
8.836545324768023	1.0	1.0948911379584683	1.0791899861957355	1.0422277934572184	1.1233276942522972	1.094667006502744	1.2101274181262596	1.2165424799988098	1.4366169478267146	1.6297313543414758	2.18061563628311	1.0	1.2685247444320178	1.2034397603775155	1.994030586656271	1.090145702709397	1.0332945604080694
8.850820842255533	1.0	1.1043745903462006	1.0802381468407773	1.02962062555666	1.1202974279970332	1.0882070029795103	1.1971262042965183	1.2150398387514703	1.4365057693418424	1.6551484143871844	2.1903511152685944	1.0	1.2779272740828231	1.1940543036732711	2.014475792019166	1.0834353563678747	1.0265640862870813
8.865096359743042	1.0	1.087107114729145	1.0847762392355635	1.01981166525767	1.131906833030049	1.0987242332938312	1.2061784870396415	1.2325782054638346	1.454567446809777	1.6776137908544415	2.207730024824535	1.0	1.2946555541738531	1.2145491358202385	2.0121129748847615	1.0969824631075216	1.0387373867501302
8.87937187723055	1.0	1.0893637368511033	1.0909129580160877	1.023197911042875	1.1264199490919462	1.0856886641235346	1.209716457554398	1.2237660379611972	1.4430979519302987	1.6646928995880699	2.1759779145737506	1.0	1.2641296445936383	1.223496524131551	2.0209533432630487	1.1069822780996121	1.0258440448147383
8.893647394718059	1.0	1.0894004861413926	1.080728218682894	1.0200428017972663	1.1175497255888986	1.103981636184458	1.2028479713775708	1.220662710279726	1.4554472806691496	1.6736690003255075	2.178798432774636	1.0	1.2793483862223618	1.2228069553197938	1.9962475685897616	1.1059946431402825	1.0340254117334478
8.907922912205569	1.0	1.1023746842791116	1.0853509985650445	1.0232556293734711	1.125951895625306	1.0995910314196111	1.1999443882413472	1.2276569965643747	1.4445351879904802	1.6740861693293638	2.1872158647093056	1.0	1.2793996735352855	1.2053927923620684	1.9971994540029905	1.093098846308084	1.038947343576809
8.922198429693077	1.0	1.0760438078361434	1.0935279362633692	1.0066256728070249	1.1317178067641305	1.1022143859980083	1.2145886851267857	1.2292780584906495	1.4529942677546592	1.6823593254228006	2.1928520386684656	1.0	1.2821770730977873	1.2126870214307806	1.9980818289850566	1.0802159383137284	1.0339401868937805
8.936473947180586	1.0	1.056877891882274	1.1002012365232148	1.0123862383249425	1.1412511621789818	1.0991883081903604	1.2073687457384443	1.2339031284157707	1.4306788787914986	1.6767838261157504	2.200877383677677	1.0	1.3073130342846042	1.2248573999814907	2.0022726056416866	1.102864162854951	1.0206994144220394
8.950749464668094	1.0	1.0684395606092998	1.1083628318251195	1.0009585943427295	1.1525624266177663	1.116638336404471	1.197809438681305	1.2431335452956134	1.4139161767811177	1.6910665378562058	2.2105489828011757	1.0	1.334771431924975	1.218412960064902	2.001354922071548	1.0835834106431452	1.0399827703372178
8.965024982155605	1.0	1.0628614316865355	1.090733650836336	1.0059301083445733	1.1354239825144037	1.1073978125658652	1.2100049632649963	1.2252342303679327	1.4049948736904379	1.6853567060048682	2.1889518089465207	1.0	1.3578951813023024	1.2406645768439706	1.9724053300134938	1.0601339254023157	1.034890423268306
8.979300499643113	1.0	1.035229703776024	1.080467549677675	1.0053542164715201	1.119636184747517	1.121786519592326	1.2039720790633326	1.243874226559769	1.3923599175918682	1.664172859821224	2.176586831765308	1.0	1.3434632493856145	1.2604446324508882	1.9755748474290828	1.0753555643536412	1.040287438937019
8.993576017130621	1.0	1.0251449952859457	1.0710938857903316	1.0175121555830517	1.114931681659123	1.129477064787397	1.1999766554456504	1.2249155585422904	1.4092003759971186	1.6670029811927618	2.1994275848725824	1.0	1.360648066841821	1.2342007968582263	1.9673005663814522	1.064457945276126	1.0616871468206974
9.007851534618132	1.0	1.0452628130440367	1.0859585468135073	1.0204965675922923	1.0985188096911787	1.135721944920815	1.2075520746068618	1.229766804940944	1.395683546090216	1.6659428666651566	2.180145428626736	1.0	1.3547454948492321	1.261862309424729	1.989948735178178	1.0797403134177959	1.0384142782609795
9.02212705210564	1.0	1.0383616276506462	1.086518464155649	1.021429504546079	1.0948679213758425	1.1361950377835333	1.2165332424396593	1.23085237571107	1.4026057182741425	1.6384822858093497	2.1689529844866633	1.0	1.343549967953325	1.2716233120346745	1.990541680236234	1.0912109191402606	1.0275283394023107
9.036402569593148	1.0	1.0390422677512425	1.0833941286967859	1.0080680113698526	1.0911573478030003	1.1191658169501264	1.2348918629452554	1.2149097114787644	1.403037141099955	1.61701335666828	2.1534950125572214	1.0	1.3221780071752112	1.2785386981016957	1.981615325458895	1.0629353547023825	1.026070246187355
9.050678087080657	1.0	1.04337145428251	1.0851588413294317	1.0127298330624863	1.085449469055604	1.127166799441151	1.2431659670753703	1.2159616701868445	1.3977062869024086	1.5961499233523173	2.161761237203266	1.0	1.3037671747752397	1.2843142836080983	1.9564973636493956	1.0445841889984866	1.0040947925537338
9.064953604568167	1.0	1.0448893558011945	1.0862170603026937	1.0123066384129051	1.0906756287664021	1.1299549672884253	1.2495086698831568	1.2203992256218466	1.3942763254983996	1.6135442181916515	2.1700268129902613	1.0	1.3328519508556749	1.267307181788764	1.9789884417988723	1.0338784081981	1.018376386207965
9.079229122055676	1.0	1.0275733806064273	1.0975457405134146	1.0125764763975915	1.0870356119814621	1.1291733695548873	1.2608620839546594	1.2272683892236242	1.3962162238431786	1.6061600286929685	2.1722055031019845	1.0	1.3526968067655702	1.2639412712570888	1.9784613838610714	1.005425557591604	1.0054467955438164
9.093504639543184	1.0	1.007556321092062	1.096486380337068	1.0028125050208883	1.1029868635230355	1.1334482982798313	1.258836676259424	1.2435865605045924	1.413415963154832	1.6256039224911016	2.1749128982593526	1.0	1.343167398985766	1.262234545646427	1.9544530079440563	1.0022911457291304	1.0235135271839153
9.107780157030692	1.0	1.0133514261908423	1.102438346187186	1.012713212396554	1.1164442961483263	1.1240112531560873	1.2412437947968347	1.226664946445077	1.4319604612361299	1.6020742874416902	2.156384250537802	1.0	1.3319299766209258	1.2764718783634579	1.9803970379160665	1.0153729911130658	1.0279906671900185
9.122055674518203	1.0	1.0414925313762273	1.1007775667461857	1.0013643590279746	1.1086948517807962	1.1068078407148279	1.2283890622187763	1.221345376242631	1.4102633923228944	1.575986755139211	2.1287279333352136	1.0	1.3023375745255816	1.2990788485603362	1.999841423420044	1.022217546968095	1.000078513131089
9.136331192005711	1.0	1.0485738680713896	1.1058866612648013	1.0061121218359932	1.1095679428814782	1.1128241354126198	1.2221182618894875	1.2351415263439605	1.4112854556651766	1.5810113558084031	2.128092647641643	1.0	1.3185926907200973	1.3144072632467816	1.9737949220667743	1.0217038911388938	1.0133921892203264
9.15060670949322	1.0	1.0232223946080878	1.1203957281281225	1.0168257084488783	1.0923187659847775	1.1166216241733293	1.2098579561695348	1.2224585420982321	1.392672281586201	1.6041315927207644	2.100142039861673	1.0	1.344674007315358	1.2917114963926326	1.9801850503816858	1.0298712258014604	1.033998316669612
9.16488222698073	1.0	1.0117180505296905	1.1231868330457722	1.02555652018625	1.0768863139156157	1.1151755864938955	1.2102046259481565	1.205826363994054	1.384114930293642	1.5850118646004	2.077395438297203	1.0	1.3416928248531237	1.297414279214338	1.9738644694665433	1.0141783124550927	1.0426975919236499
9.179157744468238	1.0	1.039249534613984	1.1296469012984829	1.0152683507083535	1.0903866227132286	1.1087207743926402	1.2067482943914405	1.223132009589082	1.3976505324468433	1.5958868364152072	2.09685571148707	1.0	1.3308443180321268	1.3105489738300677	1.9526907053055855	1.0221390015019718	1.0431156934555983
9.193433261955747	1.0	1.0250295499087643	1.1127637933854262	1.022030146951047	1.083409545984957	1.0946144846117496	1.206789617732685	1.222752425869241	1.3968214122776252	1.5900650904691327	2.078648882369344	1.0	1.3344818471438993	1.3238535812433467	1.9714502936286067	1.0333059135802818	1.0384611919414426
9.207708779443255	1.0	1.0416438085604358	1.1271946231076282	1.0226045240790063	1.0901671369919905	1.0987830648308905	1.1972364300182265	1.2203292886326376	1.398336006341408	1.5821821817396522	2.09623487844785	1.0	1.3323261892780056	1.3150388590253417	1.960317911834478	1.0056481074021557	1.0177626751418283
9.221984296930765	1.0	1.0338296004536771	1.1190081485789007	1.0252767270891945	1.0978952182055464	1.0869571708698529	1.2042286684084667	1.2169568992511457	1.4074355315056963	1.6023296485036154	2.0869476965200766	1.0	1.329273751269613	1.3280743593806679	1.9841725683458364	1.0017349925787713	1.0454504092252588
9.236259814418274	1.0	1.0171493093056156	1.119659091058527	1.0101349628471956	1.0897687462009207	1.0894813229549682	1.1958522901630182	1.2070622180564632	1.3844914480753117	1.5932156176731636	2.074757499822459	1.0	1.356444028874155	1.3344460542908814	1.9714360349678426	1.0236943040061617	1.0239005871852769
9.250535331905782	1.0	1.011942421833314	1.1299049840905246	1.0062495738892208	1.0932969561828847	1.1028544951977968	1.2097180907203087	1.2181816283367868	1.3956381113728762	1.6150910004717844	2.0966004029953913	1.0	1.3730308984410065	1.335235282666478	1.9549899645342892	1.0422023832032188	1.0178578017256823
9.26481084939329	1.0	1.020739940073855	1.1465744637316495	1.0213971310166525	1.096063854799263	1.0868860349539544	1.1966019098951184	1.2212866060488605	1.3848777106558126	1.5980589657970166	2.091723159522865	1.0	1.3921666539011828	1.332556564763147	1.9601601336084655	1.0669852194028917	1.0334518064885612
9.2790863668808	1.0	1.0307147065972124	1.1607786894381689	1.0221448159555089	1.0918224701055674	1.0891165340575346	1.202225511699575	1.21540348079754	1.3837173726571252	1.6147145747268028	2.081300911250145	1.0	1.4022014270652214	1.3072603953914752	1.959898442598477	1.0845026216060654	1.06095804455809
9.29336188436831	1.0	1.0300522777746557	1.170831595207789	1.0178004482519794	1.0813162016405256	1.0937244956386054	1.1913957743378238	1.2085721840771702	1.3901099227371132	1.6377318516034838	2.08103632477736	1.0	1.3786355598413313	1.3331669169844163	1.9689720955208028	1.0971810193358347	1.0800842929773604
9.307637401855818	1.0	1.011146708921524	1.153607792834728	1.0134824774623175	1.0888786044487782	1.0902028516380526	1.2024144498810543	1.2200830911626914	1.3861475702229087	1.6324051569194928	2.0987862534549206	1.0	1.397368176178452	1.3323082453827226	1.9859154855203855	1.0935417552124724	1.0715294823917227
9.321912919343328	1.0	1.0293135170003271	1.159720389575119	1.019858290052637	1.087567940824786	1.0882873716415762	1.2044061074907026	1.228118909536625	1.3791498372921067	1.61374515466991	2.077236644140965	1.0	1.3848565027087936	1.3156151246777803	1.9742489306824567	1.0726009444407016	1.0924129836329386
9.336188436830836	1.0	1.0023235060683122	1.1765563831143337	1.0036613159295946	1.1013219022409804	1.0736783836754114	1.216289489333246	1.235342814323613	1.3743789570138782	1.6341997005001268	2.1032675803272083	1.0	1.391980252836492	1.3085067140206537	1.9494692467513342	1.0455050521051106	1.1005637197412785
9.350463954318345	1.0	1.0283666844140762	1.1807249211425146	1.0197338080850504	1.0904827098345824	1.0872230021196747	1.2037072356817455	1.252333477775339	1.387277116630805	1.6525764571928974	2.1282197046023494	1.0	1.3662298610854924	1.2805437409974672	1.952283162937783	1.030709826515999	1.072567170794821
9.364739471805853	1.0	1.0424673566965423	1.1729714214503582	1.0066587865756265	1.083893733162405	1.0798327990162042	1.1870702554252026	1.267890468531395	1.3643341806136784	1.6421711536757233	2.119368725354783	1.0	1.3667794513264102	1.2790802527259482	1.9666122589778634	1.037210260255411	1.06594793462306
9.379014989293363	1.0	1.0557161162284363	1.1725009474097128	1.011799921229941	1.0689969054101138	1.0723865483010437	1.1910581234703248	1.2809141379612765	1.3642530493882048	1.6654398254674023	2.099210039166607	1.0	1.373885378143412	1.2671321432108362	1.9681891694181517	1.0280919209646344	1.0860352450865542
9.393290506780872	1.0	1.0578568443533922	1.1613054254343382	1.0127447118370925	1.0620448974089118	1.0904278460248205	1.2057650224159158	1.2631964029012739	1.380842749099359	1.644952903219992	2.1227027996111456	1.0	1.3723202019366587	1.2761322528375314	1.967732561643744	1.0377967404916304	1.0924501428145794
9.40756602426838	1.0	1.033059291548273	1.1574734805780047	1.0174858536389944	1.0535831957526487	1.107431480028033	1.1922627507595436	1.2641111173613961	1.3903231259693318	1.6340656326150609	2.1121975679840324	1.0	1.3540407463202522	1.299416554155775	1.9523982661831678	1.0100228122956925	1.0784132240130924
9.421841541755889	1.0	1.0568403247089544	1.1418835286269264	1.0078933351953068	1.054142129667778	1.110575811722874	1.1863221116687894	1.2798438351218995	1.3864932896644286	1.6194327201389727	2.0981312938280734	1.0	1.3435823739547823	1.2908472120908014	1.9325227135856342	1.01159549632413	1.068809838231505
9.436117059243399	1.0	1.082532100441741	1.1464871305105868	1.0153499481232753	1.0470789164734438	1.1039489636712179	1.2000328668549414	1.2795180851412662	1.3833642595573756	1.6399695068541338	2.0688335373575955	1.0	1.3595430591694393	1.268663679641861	1.9596977988814914	1.0335873993963518	1.083387889948574
9.450392576730907	1.0	1.0870512926308795	1.1545774082468176	1.0119582097731084	1.0465575877545616	1.0932179442344623	1.1994580543692184	1.284480956033639	1.374871099834651	1.6157822854058508	2.0585005647105787	1.0	1.3766816070569534	1.2501593701870248	1.9347333513146943	1.0342973220264697	1.0982474134055806
9.464668094218416	1.0	1.100541421416557	1.1486377853461573	1.016771448472578	1.0407771120250129	1.108089661368623	1.1866064112765098	1.2757790254411614	1.3728539473694368	1.6171350938835083	2.0430204423933507	1.0	1.3778592083831611	1.260156741827785	1.933870267896797	1.0528819607603261	1.1016880887803742
9.478943611705926	1.0	1.0881911647262568	1.1527676547215477	1.0222944732738684	1.0533130906260906	1.1008019445893649	1.1918648020627474	1.2806433059040532	1.3765029864576888	1.6323693887102442	2.0562348488082476	1.0	1.378972510486749	1.2500097910259824	1.9128245700431106	1.0309779845293865	1.0926834652774269
9.493219129193434	1.0	1.0719396296199843	1.1575176142499655	1.0237119625434496	1.0612854760398847	1.0983441105935714	1.1743446828147095	1.264089567480437	1.379561495980335	1.6535763721303152	2.066676646580105	1.0	1.3557609001807478	1.2578507773646526	1.8990677731036305	1.0156619636451665	1.0660470533728978
9.507494646680943	1.0	1.0744663167916317	1.1642332186610262	1.0188210825431077	1.0456190095252653	1.0825280793080092	1.1615525320202507	1.2824065648033205	1.3738093014072805	1.635051237315511	2.0410404628076986	1.0	1.3471292782034219	1.2368415381171176	1.885708190565898	1.001873179640676	1.0847776855235323
9.521770164168451	1.0	1.0889199331190542	1.1525426096174793	1.020294374406779	1.0476091800963079	1.0870521910050401	1.1691721065036564	1.2965723096428525	1.387897587350054	1.639045277273503	2.0125190217323725	1.0	1.3423546758857972	1.209522098766037	1.9004016457418613	1.018256759833379	1.067431332617321
9.536045681655962	1.0	1.0963031245654788	1.1492179515780743	1.0059084419735886	1.045601351367403	1.0869526808145855	1.152110425248817	1.2889693198201486	1.3703753248292265	1.662970724908353	1.9860869478486438	1.0	1.3183430767853412	1.1839365216581492	1.9174913363027446	1.0374620697869623	1.088440533909299
9.55032119914347	1.0	1.115332619125834	1.1451235962185047	1.0178108076122296	1.0607204856009151	1.095222423458961	1.1461735015627823	1.2930358386873566	1.3884844430990633	1.6835439016044447	1.9974312786978112	1.0	1.3025126650474796	1.1644687029664278	1.8947121904706938	1.0589895573961794	1.0811166139533543
9.564596716630978	1.0	1.0913516738455475	1.1413434448127575	1.0160307600117604	1.0542442579308564	1.079429634496823	1.1551816307172598	1.2742895768616735	1.3993192168505826	1.6735425849481036	1.9835486291960018	1.0	1.3257688628663633	1.1776131735598847	1.906757714618223	1.0455795582947642	1.0569546669106282
9.578872234118487	1.0	1.0899497269276865	1.1483083538747412	1.011943238149436	1.0486363459743362	1.0894720420192792	1.1616374531451776	1.2791255543393603	1.4097737415145222	1.673099786519907	1.9858577881729536	1.0	1.3118827129318253	1.1935336441088065	1.8870381087150594	1.0553582029289685	1.0308815011638466
9.593147751605997	1.0	1.1114093466000508	1.1327163803332911	1.0033294135134283	1.0364169726214827	1.1070664641521408	1.172824448615799	1.2675974260752907	1.3990132913190556	1.6707928142248756	2.012183163281886	1.0	1.309558468019501	1.1896708053757932	1.8728357076113265	1.0771919282957008	1.0323590243406466
9.607423269093506	1.0	1.1166798376467855	1.1237909368744112	1.0082165076221268	1.0225742907986866	1.096671972552349	1.172102931900002	1.2584847403994721	1.4065555912649161	1.6897710047560734	1.999437680933908	1.0	1.2957517530473464	1.1681321510162945	1.8577768909788523	1.085751336157868	1.0456910193277575
9.621698786581014	1.0	1.0943770090544764	1.1130776227876051	1.018753817493626	1.0180863494577175	1.0919353023872798	1.1882282091884047	1.2401775306409653	1.409781799935772	1.6980896417405058	1.9865750712145809	1.0	1.2909881810331492	1.1463872850325298	1.872527618954976	1.1087851254290537	1.0223883524459965
9.635974304068524	1.0	1.0680007836074041	1.107178998994877	1.020842918783388	1.017773954454941	1.090393905159216	1.1921085564923726	1.245616550339294	1.4268555305353932	1.6743242427499483	1.9843390530252394	1.0	1.3114535411206905	1.1453601865374858	1.8559980925207902	1.0844888517639315	1.0388035922610377
9.650249821556033	1.0	1.0419726526884814	1.0903987126698702	1.0310478546916606	1.0087713340707956	1.0727513455528188	1.176579243635727	1.2341098434710642	1.433521344327972	1.664563657259778	1.970448764836192	1.0	1.284804832114357	1.1342168831678252	1.878783771451256	1.0869290225226385	1.035351099362883
9.664525339043541	1.0	1.0273875325334223	1.0781486339790305	1.019858728586677	1.0151613492572154	1.0579927489078311	1.1877007181106274	1.2408528824997052	1.4137674461063474	1.6606882461857233	1.977045590901317	1.0	1.2955103547422495	1.108444817698388	1.8620025192454217	1.1020559506477783	1.0411238269463319
9.67880085653105	1.0	1.0171388607103107	1.062412771298362	1.0110535144597936	1.0251787766820821	1.0694746631749388	1.204338528323883	1.226051915218061	1.4242524845688094	1.64705978628641	2.000645251702023	1.0	1.306486383884475	1.0827455084245163	1.8649960664229934	1.0854079055867312	1.0433986597982348
9.69307637401856	1.0	1.0103289154474742	1.0650116094780397	1.026026971384571	1.0123813114220082	1.0802659336641378	1.1904967885614797	1.24379079943375	1.4093244955032125	1.6598509724715382	2.0261667451223895	1.0	1.3128795643117084	1.071978769706684	1.8549405060122255	1.0848739722916523	1.0358765169633426
9.707351891506068	1.0	1.0209895749383078	1.0494756421901166	1.0184265796932166	1.012760771974595	1.0844243374901337	1.1896048197892457	1.2457843617306508	1.39705696406227	1.6671104986930096	2.048104379696017	1.0	1.3351168122665944	1.091082844226973	1.8768059778323598	1.0791649002155268	1.010844728378601
9.721627408993577	1.0	1.0032938266763793	1.0448738981414103	1.0186205649582747	1.0205087443421306	1.0916797107681981	1.1969477773274184	1.2468970332439047	1.4093830033883559	1.6664427799585122	2.0334772365491367	1.0	1.3152349944405088	1.0764667534861656	1.8710630559671046	1.071196109453918	1.0356924248272368
9.735902926481085	1.0	1.0227510914981992	1.030896925437924	1.005348594775198	1.0100434950384378	1.100362742351524	1.203938902796621	1.250178321774767	1.4145240726149881	1.6752459581088237	2.0444851251436704	1.0	1.3008099441684557	1.0498981516370778	1.8767165109119777	1.0640646421144966	1.0088358554042203
9.750178443968595	1.0	1.0109985072470502	1.0393416743574415	1.0200664183463475	1.012414672934802	1.089220278585938	1.1873509289430113	1.24187207324887	1.4089408146249345	1.6606034738540647	2.0707209502418262	1.0	1.296710239210265	1.0410467697919485	1.8741747080884785	1.0398379198813295	1.0073614035682072
9.764453961456104	1.0	1.0062614246921588	1.0329186637293066	1.008042212174249	1.0285059348197747	1.0957402399098564	1.185110988852898	1.2573367564547937	1.4192842860463113	1.6677473702347738	2.041504403954539	1.0	1.2818888660209904	1.0414639086348	1.898681842639866	1.064909869749617	1.0175378126282413
9.778729478943612	1.0	1.0300415430446914	1.0318201008756096	1.0149180352958298	1.028801862024156	1.087201798059034	1.198805589911532	1.2441865961432796	1.4101930963635902	1.6796364941439639	2.033374836455039	1.0	1.2719308902311461	1.0623621734083348	1.8821027878397238	1.0478698176448105	1.005116952859734
9.793004996431122	1.0	1.0526402820195615	1.0455094868229107	1.0252497327627708	1.015855873165098	1.086619728163357	1.1835685341245576	1.2429084386171596	1.3991172343056788	1.663522141953408	2.0168243364997194	1.0	1.2623643496075996	1.0582976378470315	1.8571149444321622	1.0389240921992338	1.0165687312358989
9.80728051391863	1.0	1.0614024928763943	1.0341198166131667	1.0162351067893576	1.0025599893633403	1.072381599973782	1.1869311300960395	1.225289343219963	1.3940808926155923	1.6676008418335315	2.0147243765428415	1.0	1.2539813598398206	1.079203458472112	1.8464949391078793	1.0265712301246417	1.029221642824549
9.82155603140614	1.0	1.084263917348732	1.0480203915463737	1.0179671557440049	1.0091092665275214	1.0835723921985774	1.1831863084040237	1.2334257641348476	1.3755963015853299	1.6614652004502	2.014673730380575	1.0	1.2642161836724615	1.0744003387525125	1.8528070726958688	1.049989382950454	1.0273973464808182
9.835831548893648	1.0	1.0991211433655093	1.0521138637664669	1.0096183430250765	1.0245121150613388	1.0960046288659593	1.1981321082520788	1.2394618538070312	1.3658562769454095	1.6657468384276712	2.022566601573766	1.0	1.2682399579558878	1.08094820991224	1.861198888286443	1.0597138400979398	1.0366945698318855
9.850107066381158	1.0	1.1173473072264557	1.0609636670354763	1.0040596390923342	1.0344556015296615	1.1031205306176666	1.202823887929966	1.2491441525783447	1.3826780992149927	1.6848661035996506	2.0286549549161434	1.0	1.2418882404450453	1.0847986240922591	1.8427977817911687	1.0437520928345005	1.0272453049679935
9.864382583868666	1.0	1.1320186616695413	1.0491031303014324	1.0080661279991665	1.0457882733086161	1.1183193315869315	1.1913302991255788	1.2304410828324948	1.3686857199351177	1.6979460244961568	2.0126685345136854	1.0	1.2609115086670841	1.0682159411025849	1.845157205438731	1.0595454253112657	1.0098357023066704
9.878658101356175	1.0	1.1479973422925445	1.0607531132783954	1.0019628997897365	1.0293763958775928	1.1293290263642957	1.1995929951333186	1.2463262397216108	1.36609784102614	1.7187458390150712	2.0261474776899338	1.0	1.2488332977716396	1.0788698095440765	1.8621292428343452	1.0722858424200508	1.0106169323182492
9.892933618843683	1.0	1.125200622335035	1.0512660022126745	1.0134311755261602	1.0140063435495903	1.1193737758399973	1.190622190944139	1.2293082802512252	1.3601339381086253	1.7023511339117043	2.02613200353671	1.0	1.2390427967184903	1.0703932704916588	1.8467669659316197	1.0875786367584483	1.0327670463556746
9.907209136331193	1.0	1.1496162963825538	1.0550777669808882	1.0158656592315418	1.0057854811154803	1.1270018162775117	1.1936028735042434	1.2114604531869084	1.3700119029708897	1.7072433433738325	2.0224032276875343	1.0	1.2140815869242259	1.0942300626131187	1.866281036635379	1.111609182419103	1.0187322347105967
9.921484653818702	1.0	1.151496757757536	1.0571616506390444	1.027328321646112	1.0095856043826839	1.118559380506407	1.200633785096898	1.2036054977175386	1.3745914039713953	1.7182707452317847	2.0218529579764493	1.0	1.2381628480705722	1.0829887916368586	1.8430242721859917	1.1345554977205898	1.0332823809037521
9.93576017130621	1.0	1.1354336764836104	1.0509760191325705	1.0132322990748575	1.0229320574434015	1.1231469790632025	1.1925474678516006	1.2163721542697092	1.357703829052591	1.6949495377105563	2.0284890446708643	1.0	1.243759961975141	1.0938993332635527	1.8592180834026075	1.1369041764726793	1.0108224209533019
9.95003568879372	1.0	1.1490008947624752	1.0375524835360879	1.0018073346171017	1.0084362807012754	1.1308275953611235	1.1973950800641293	1.2140343053962903	1.344055415765352	1.707967270989762	2.019741756951182	1.0	1.2365440557937264	1.0946932542639205	1.8457690396334336	1.1329113949905305	1.0188616094937042
9.964311206281229	1.0	1.1241639994759547	1.0239352013864846	1.0053218445281027	1.010276048900058	1.1215170802440482	1.2068704009503504	1.224837411527791	1.3430344116089037	1.7262671812263948	2.022276242392976	1.0	1.2093896193007971	1.0817579647628188	1.8520717465797762	1.1175720800796913	1.0398431852041918
9.978586723768737	1.0	1.1210099301067131	1.0331176848300703	1.0106566813576872	1.0242363102738143	1.1096835748269178	1.2105453383488576	1.2240383620856048	1.3386754445604958	1.7291935019501274	2.034939011781278	1.0	1.1848621186444261	1.0938381197146188	1.8676651481567488	1.092340477247642	1.0188004050337787
9.992862241256246	1.0	1.1039268221231082	1.0343408075256895	1.0167809162464831	1.0382039408892612	1.1185582661472626	1.198610808121384	1.2209426996478987	1.340623450811949	1.7177104129008236	2.027922823395292	1.0	1.1706501297325185	1.0924540664690328	1.8931957924920697	1.1037183612180133	1.0072945808696432
