# Supplementary material for: Terahertz Spectroscopic Analysis of Lactose in Infant Formula: Implications for Detection and Quantification
Source: Molecules. 2022 Aug 8;27(15):5040. doi: 10.3390/molecules27155040 (PMC9370465; doi:10.3390/molecules27155040)
Supplement: Supplementary file 1 [file molecules-27-05040-s001.zip › data/set1_N2_2/frequency_domain/Ref_2.csv]

0.0	0.9863100969369659	0.013689903063034081
0.014275517487508924	1.0140201752513034	-0.01402017525130339
0.028551034975017847	1.1046731158327396	-0.10467311583273964
0.04282655246252677	1.0257172957533056	-0.025717295753305613
0.057102069950035694	1.035844023668152	-0.03584402366815209
0.07137758743754462	0.994345960570047	0.005654039429953017
0.08565310492505354	0.9171779524328586	0.0828220475671414
0.09992862241256247	0.9909802590905066	0.009019740909493423
0.11420413990007139	0.9830841674411187	0.016915832558881294
0.12847965738758033	0.9920375656119802	0.007962434388019801
0.14275517487508924	0.9943389930887018	0.0056610069112982275
0.15703069236259815	0.9870648771113089	0.012935122888691142
0.17130620985010708	0.9764127563095066	0.023587243690493365
0.18558172733761602	0.9787263041590344	0.021273695840965612
0.19985724482512493	0.9911019974661305	0.00889800253386952
0.21413276231263384	0.9899058267086548	0.01009417329134521
0.22840827980014278	0.988388792979883	0.011611207020116976
0.24268379728765171	0.9819390189438759	0.01806098105612408
0.25695931477516065	0.9825624263446211	0.017437573655378902
0.27123483226266953	0.986277676797285	0.013722323202715048
0.28551034975017847	0.9916138908358709	0.008386109164129074
0.2997858672376874	0.9865512802474892	0.01344871975251083
0.3140613847251963	0.9837382195999329	0.016261780400067094
0.32833690221270523	0.9804229544551106	0.01957704554488937
0.34261241970021417	0.9844222002199566	0.015577799780043367
0.3568879371877231	0.9871971552185619	0.012802844781438116
0.37116345467523204	0.9886535587528852	0.011346441247114813
0.3854389721627409	0.9879851379191604	0.012014862080839572
0.39971448965024986	0.9859320252490416	0.014067974750958445
0.4139900071377588	0.9869706249536442	0.013029375046355818
0.4282655246252677	0.9880546540456451	0.011945345954354925
0.4425410421127766	0.9887043900795245	0.011295609920475513
0.45681655960028555	0.9892573077881079	0.010742692211892058
0.4710920770877945	0.9882300422267233	0.011769957773276718
0.48536759457530343	0.9876982921060098	0.01230170789399021
0.4996431120628123	0.988072312688727	0.011927687311273028
0.5139186295503213	0.9881828550615731	0.011817144938426893
0.5281941470378302	0.9880637226628682	0.011936277337131762
0.5424696645253391	0.9880025185425796	0.011997481457420411
0.5567451820128481	0.9896467357569664	0.010353264243033622
0.5710206995003569	0.988117362518303	0.011882637481697045
0.5852962169878658	0.988251675048626	0.011748324951374012
0.5995717344753748	0.9884821227381982	0.011517877261801757
0.6138472519628837	0.9881267210206753	0.011873278979324664
0.6281227694503926	0.9873388707946923	0.012661129205307708
0.6423982869379016	0.9877596183538783	0.012240381646121734
0.6566738044254105	0.9881658715590566	0.011834128440943448
0.6709493219129194	0.9885390169618185	0.01146098303818155
0.6852248394004283	0.9886691712235474	0.01133082877645264
0.6995003568879372	0.9883685356426755	0.011631464357324539
0.7137758743754462	0.9888411929647184	0.011158807035281604
0.7280513918629551	0.9882038444792519	0.011796155520748086
0.7423269093504641	0.9878944272287621	0.012105572771237916
0.756602426837973	0.9885209932822479	0.01147900671775215
0.7708779443254818	0.9875323569878001	0.012467643012199936
0.7851534618129908	0.9881632330833893	0.01183676691661073
0.7994289793004997	0.9883426544099014	0.011657345590098567
0.8137044967880086	0.9886154302835811	0.01138456971641888
0.8279800142755176	0.9879520649722716	0.012047935027728385
0.8422555317630265	0.9875610671626593	0.012438932837340655
0.8565310492505354	0.9867929611681959	0.013207038831804074
0.8708065667380444	0.9872205549347414	0.012779445065258632
0.8850820842255532	0.9871180572989083	0.012881942701091664
0.8993576017130622	0.9867796663969018	0.013220333603098156
0.9136331192005711	0.9863578471930236	0.013642152806976449
0.92790863668808	0.9860743925289766	0.013925607471023449
0.942184154175589	0.9857645238855931	0.014235476114406898
0.9564596716630979	0.9856509993948696	0.014349000605130446
0.9707351891506069	0.9857820392588965	0.014217960741103486
0.9850107066381157	0.9856128718383854	0.014387128161614582
0.9992862241256246	0.9851931145592598	0.014806885440740158
1.0135617416131335	0.9844328933450507	0.015567106654949314
1.0278372591006426	0.983736074611662	0.016263925388337985
1.0421127765881515	0.9845872747353716	0.015412725264628446
1.0563882940756604	0.985000684585346	0.014999315414654046
1.0706638115631693	0.9835940750414054	0.01640592495859461
1.0849393290506781	0.9834036575516851	0.01659634244831487
1.099214846538187	0.9880031176397822	0.011996882360217787
1.1134903640256961	0.9842095551720699	0.015790444827930128
1.127765881513205	0.9835244232881206	0.01647557671187938
1.1420413990007139	0.9837298344520208	0.01627016554797922
1.1563169164882228	0.9845829662822144	0.015417033717785578
1.1705924339757316	0.9843433121981212	0.015656687801878788
1.1848679514632408	0.9822652344216259	0.017734765578374057
1.1991434689507496	0.9821073955571966	0.017892604442803384
1.2134189864382585	0.9828130879853544	0.017186912014645617
1.2276945039257674	0.9829763161059404	0.017023683894059616
1.2419700214132763	0.9818290301866257	0.018170969813374294
1.2562455389007852	0.9816220468031793	0.018377953196820673
1.2705210563882943	0.9803786588814739	0.019621341118526092
1.2847965738758031	0.9803577952534194	0.019642204746580627
1.299072091363312	0.980637772325242	0.019362227674758037
1.313347608850821	0.9803582134713886	0.01964178652861137
1.3276231263383298	0.9814082942345246	0.01859170576547542
1.341898643825839	0.9804881949247102	0.019511805075289823
1.3561741613133478	0.9798674419968514	0.020132558003148615
1.3704496788008567	0.9794779493508091	0.02052205064919088
1.3847251962883655	0.9805912231097896	0.019408776890210366
1.3990007137758744	0.9805474655820275	0.019452534417972456
1.4132762312633835	0.9841256425482092	0.015874357451790777
1.4275517487508924	0.9796061569903728	0.02039384300962721
1.4418272662384013	0.978805327634556	0.021194672365444034
1.4561027837259102	0.9791335613845245	0.020866438615475547
1.470378301213419	0.9792651564346055	0.020734843565394456
1.4846538187009282	0.9795334579652976	0.02046654203470244
1.498929336188437	0.9780989516674714	0.021901048332528594
1.513204853675946	0.9781308188117516	0.021869181188248432
1.5274803711634548	0.9773804094878812	0.022619590512118815
1.5417558886509637	0.9767575932581488	0.023242406741851185
1.5560314061384726	0.9780355147952341	0.021964485204765904
1.5703069236259817	0.9782493544477663	0.021750645552233716
1.5845824411134906	0.9764498807390467	0.023550119260953295
1.5988579586009994	0.9769404146127334	0.0230595853872666
1.6131334760885083	0.9774225401472706	0.02257745985272941
1.6274089935760172	0.9762533242715535	0.023746675728446465
1.6416845110635263	0.9757054121042774	0.024294587895722586
1.6559600285510352	0.9786126073299931	0.02138739267000689
1.670235546038544	0.9885355220809099	0.01146447791909011
1.684511063526053	0.9749461783593069	0.02505382164069314
1.6987865810135618	0.9771725815470472	0.022827418452952775
1.7130620985010707	0.9823247287099768	0.01767527129002322
1.7273376159885798	0.9772244449568204	0.02277555504317963
1.7416131334760887	0.9754898911546003	0.024510108845399725
1.7558886509635976	0.9741407464932887	0.025859253506711255
1.7701641684511065	0.9728489527251382	0.02715104727486184
1.7844396859386153	0.9731270633848109	0.02687293661518908
1.7987152034261245	0.9740945622149032	0.025905437785096797
1.8129907209136333	0.972227291952731	0.027772708047268946
1.8272662384011422	0.9702041845549505	0.0297958154450495
1.841541755888651	0.9732118385061851	0.02678816149381491
1.85581727337616	0.9740438715057966	0.025956128494203368
1.870092790863669	0.9750990471639785	0.02490095283602145
1.884368308351178	0.9718196167990473	0.02818038320095273
1.8986438258386868	0.9729731751126496	0.02702682488735042
1.9129193433261957	0.9737460024383031	0.026253997561696885
1.9271948608137046	0.9729765535388378	0.02702344646116217
1.9414703783012137	0.9704670862951169	0.02953291370488309
1.9557458957887226	0.9696833096497677	0.030316690350232323
1.9700214132762315	0.9706249615934807	0.029375038406519338
1.9842969307637404	0.9691279015121427	0.030872098487857325
1.9985724482512492	0.967515613070518	0.03248438692948197
2.012847965738758	0.9710514036812972	0.028948596318702835
2.027123483226267	0.9691003982888022	0.030899601711197766
2.041399000713776	0.9723102697892682	0.027689730210731844
2.055674518201285	0.9688808616111361	0.03111913838886393
2.069950035688794	0.9677315573997671	0.03226844260023287
2.084225553176303	0.9679731982624857	0.032026801737514266
2.098501070663812	0.9700373559019143	0.02996264409808569
2.1127765881513207	0.965387607957951	0.03461239204204902
2.1270521056388296	0.966600689214069	0.03339931078593095
2.1413276231263385	0.9644212574676228	0.03557874253237725
2.1556031406138474	0.9678995180197443	0.032100481980255724
2.1698786581013563	0.9689869861963166	0.031013013803683376
2.184154175588865	0.9658764737036104	0.034123526296389595
2.198429693076374	0.9716356329926101	0.028364367007389868
2.2127052105638834	0.9651120264847153	0.03488797351528472
2.2269807280513922	0.9719231655272799	0.028076834472720136
2.241256245538901	0.9637873234868437	0.036212676513156294
2.25553176302641	0.9685481483353917	0.03145185166460829
2.269807280513919	0.9709791734123073	0.029020826587692672
2.2840827980014278	0.9599671089708551	0.04003289102914487
2.2983583154889367	0.9638453009373055	0.03615469906269453
2.3126338329764455	0.9664833741413649	0.03351662585863513
2.3269093504639544	0.9717741792811262	0.028225820718873806
2.3411848679514633	0.9684893576148924	0.03151064238510759
2.355460385438972	0.967415224342376	0.032584775657623966
2.3697359029264815	0.9645708453850896	0.03542915461491036
2.3840114204139904	0.9636606861632266	0.03633931383677336
2.3982869379014993	0.9614287010218813	0.03857129897811873
2.412562455389008	0.9658530325265082	0.034146967473491774
2.426837972876517	0.9659627459691117	0.03403725403088831
2.441113490364026	0.9625400465457336	0.03745995345426645
2.455389007851535	0.9699798570981588	0.030020142901841185
2.4696645253390437	0.9640382813531514	0.035961718646848606
2.4839400428265526	0.9689711209991917	0.031028879000808307
2.4982155603140614	0.9578637356049702	0.04213626439502982
2.5124910778015703	0.9638284794589779	0.03617152054102213
2.5267665952890797	0.9628341215559574	0.03716587844404262
2.5410421127765885	0.9671379901583745	0.03286200984162546
2.5553176302640974	0.9642986819888686	0.03570131801113141
2.5695931477516063	0.958557685205093	0.04144231479490701
2.583868665239115	0.9637855834845843	0.03621441651541568
2.598144182726624	0.9582824949580495	0.04171750504195049
2.612419700214133	0.9672541260233917	0.03274587397660833
2.626695217701642	0.9690504223839909	0.03094957761600914
2.6409707351891507	0.9544336331926562	0.04556636680734383
2.6552462526766596	0.9593839559665006	0.04061604403349939
2.669521770164169	0.9718174110562087	0.02818258894379133
2.683797287651678	0.9730679357214771	0.026932064278522905
2.6980728051391867	0.9652922488725524	0.03470775112744762
2.7123483226266956	0.9499846137264524	0.050015386273547624
2.7266238401142044	0.9664157577246271	0.03358424227537293
2.7408993576017133	0.9387421827171314	0.06125781728286861
2.755174875089222	0.9673802001963844	0.03261979980361562
2.769450392576731	0.9792309105971835	0.02076908940281652
2.78372591006424	0.9519920042602958	0.04800799573970416
2.798001427551749	0.9453442475411132	0.054655752458886764
2.8122769450392577	0.9463491563971217	0.053650843602878306
2.826552462526767	0.9468503817350645	0.05314961826493547
2.840827980014276	0.9396380077379869	0.06036199226201311
2.855103497501785	0.9402164752865729	0.05978352471342707
2.8693790149892937	0.9641000643196888	0.035899935680311246
2.8836545324768026	0.945030633969598	0.054969366030402034
2.8979300499643115	0.9510737758055954	0.04892622419440462
2.9122055674518204	0.9533331933341798	0.04666680666582024
2.9264810849393292	0.9556880884522618	0.04431191154773817
2.940756602426838	0.9576701165757203	0.04232988342427968
2.955032119914347	0.9730963475951535	0.02690365240484649
2.9693076374018563	1.0038788296269632	-0.003878829626963176
2.983583154889365	0.9763862283485435	0.023613771651456505
2.997858672376874	0.9415184293434095	0.05848157065659054
3.012134189864383	1.0045166194743889	-0.004516619474388861
3.026409707351892	0.9419379157222393	0.05806208427776072
3.0406852248394007	0.9403679281924884	0.05963207180751162
3.0549607423269096	0.9550983060231852	0.04490169397681476
3.0692362598144185	0.9585261677860707	0.04147383221392931
3.0835117773019274	0.9583412107042751	0.04165878929572486
3.0977872947894363	0.9255753819244047	0.0744246180755953
3.112062812276945	0.9954447331675709	0.004555266832429128
3.1263383297644545	1.0092269569097454	-0.009226956909745399
3.1406138472519634	1.0022303076977144	-0.002230307697714373
3.1548893647394722	0.9658395018262759	0.03416049817372413
3.169164882226981	0.9353146976839275	0.0646853023160725
3.18344039971449	0.9654682570820584	0.03453174291794159
3.197715917201999	0.9569492967201632	0.043050703279836844
3.2119914346895078	0.9857731573308747	0.014226842669125328
3.2262669521770166	0.9368993041088853	0.06310069589111467
3.2405424696645255	0.9725032067574934	0.027496793242506645
3.2548179871520344	0.9804830224628107	0.019516977537189284
3.2690935046395433	0.9274541428154642	0.07254585718453577
3.2833690221270526	0.9164089037832994	0.08359109621670058
3.2976445396145615	1.0028279346992124	-0.0028279346992123866
3.3119200571020704	0.981027623584835	0.018972376415165026
3.3261955745895793	0.8997191847226523	0.10028081527734767
3.340471092077088	1.0030406880914715	-0.0030406880914715106
3.354746609564597	0.9382657584269916	0.06173424157300844
3.369022127052106	0.897339200337823	0.102660799662177
3.383297644539615	0.8921444209046068	0.10785557909539323
3.3975731620271237	0.943821376879575	0.056178623120424986
3.4118486795146326	1.0020129469800172	-0.002012946980017194
3.4261241970021414	0.9292741255627878	0.07072587443721223
3.4403997144896508	1.0289986014648365	-0.02899860146483646
3.4546752319771596	0.9771972089082788	0.02280279109172123
3.4689507494646685	0.934206450848431	0.06579354915156899
3.4832262669521774	0.9094853390966068	0.09051466090339322
3.4975017844396863	0.8538926697232765	0.1461073302767235
3.511777301927195	1.0034051070043193	-0.0034051070043192855
3.526052819414704	0.8653335324643114	0.13466646753568856
3.540328336902213	0.9212379520554466	0.07876204794455344
3.554603854389722	0.9353476713793492	0.06465232862065085
3.5688793718772307	0.9690278650899573	0.030972134910042692
3.58315488936474	0.9680945857472446	0.03190541425275539
3.597430406852249	0.9674558577877728	0.032544142212227234
3.611705924339758	0.8480462624801912	0.15195373751980878
3.6259814418272667	0.9684220970427755	0.03157790295722451
3.6402569593147756	0.9663063014856165	0.03369369851438353
3.6545324768022844	1.2902014058438473	-0.29020140584384735
3.6688079942897933	0.9311974961192714	0.06880250388072862
3.683083511777302	0.899456824717002	0.10054317528299805
3.697359029264811	1.0008437808844604	-0.0008437808844603545
3.71163454675232	1.1190272302221218	-0.1190272302221218
3.725910064239829	1.2235072154712328	-0.22350721547123276
3.740185581727338	1.0391447303246903	-0.03914473032469035
3.754461099214847	0.9002705735674426	0.09972942643255744
3.768736616702356	1.0034208811198575	-0.0034208811198574995
3.783012134189865	0.8946031583105705	0.10539684168942953
3.7972876516773737	0.8612342824980074	0.13876571750199262
3.8115631691648826	1.327981738810566	-0.3279817388105659
3.8258386866523915	0.8941443854769213	0.10585561452307868
3.8401142041399003	1.2091566003717107	-0.2091566003717107
3.8543897216274092	1.1046532780722458	-0.10465327807224578
3.868665239114918	0.9829310409249881	0.017068959075011936
3.8829407566024274	1.0526628466083188	-0.05266284660831877
3.8972162740899363	0.8587219654774201	0.14127803452257992
3.911491791577445	0.9575697160412417	0.04243028395875825
3.925767309064954	0.9546888713060498	0.04531112869395015
3.940042826552463	1.009748041561994	-0.009748041561993936
3.954318344039972	1.3075718684893032	-0.3075718684893032
3.9685938615274807	0.9677617854015172	0.03223821459848275
3.9828693790149896	2.493854715699381	-1.4938547156993809
3.9971448965024985	1.0268192544613834	-0.026819254461383446
4.011420413990008	0.7704443623045667	0.2295556376954333
4.025695931477516	0.8319143555448699	0.16808564445513008
4.039971448965026	0.794431387470843	0.20556861252915704
4.054246966452534	1.0181847471233898	-0.0181847471233898
4.068522483940043	0.7915618528130172	0.20843814718698284
4.082798001427552	0.9067182265079987	0.09328177349200129
4.097073518915061	1.3160786372330768	-0.31607863723307683
4.11134903640257	1.1889474658444112	-0.18894746584441124
4.125624553890079	1.265369696660535	-0.265369696660535
4.139900071377588	0.8889743611689065	0.11102563883109351
4.154175588865097	0.941681003943881	0.05831899605611901
4.168451106352606	1.0287503320514266	-0.02875033205142663
4.182726623840114	1.1419185767831588	-0.14191857678315878
4.197002141327624	1.0377998106212105	-0.03779981062121052
4.211277658815132	0.888095727500156	0.11190427249984403
4.2255531763026415	0.921923584883044	0.07807641511695596
4.23982869379015	0.9118604319633149	0.0881395680366851
4.254104211277659	0.9183808576173441	0.08161914238265588
4.268379728765169	1.1932282607211666	-0.1932282607211666
4.282655246252677	0.5750989727249567	0.4249010272750433
4.296930763740186	1.1031125685817122	-0.10311256858171225
4.311206281227695	0.8943760463219591	0.1056239536780409
4.325481798715204	1.1756725979968115	-0.17567259799681145
4.3397573162027125	0.7590226747607443	0.24097732523925575
4.354032833690222	0.7771311765674642	0.22286882343253578
4.36830835117773	0.9355763802861272	0.06442361971387278
4.38258386866524	0.7877130029234352	0.21228699707656484
4.396859386152748	0.7989898928111758	0.20101010718882417
4.411134903640257	0.6050015277460353	0.39499847225396467
4.425410421127767	0.7779060654743966	0.22209393452560344
4.439685938615275	1.971115979333944	-0.9711159793339439
4.4539614561027845	0.6294459318100973	0.37055406818990266
4.468236973590293	0.8502182090029305	0.14978179099706945
4.482512491077802	0.7577350310430186	0.24226496895698135
4.496788008565311	0.9743378546973271	0.025662145302672856
4.51106352605282	0.8057373611401099	0.19426263885989015
4.5253390435403285	0.6462721976504171	0.3537278023495829
4.539614561027838	0.35636218440715833	0.6436378155928417
4.553890078515346	1.2066052775624063	-0.20660527756240632
4.5681655960028555	2.008868422217915	-1.008868422217915
4.582441113490365	0.896643103567217	0.10335689643278301
4.596716630977873	1.8834418895848408	-0.8834418895848408
4.610992148465383	1.545002651385576	-0.5450026513855759
4.625267665952891	0.8195881937405128	0.18041180625948716
4.6395431834404	1.244907510824355	-0.24490751082435502
4.653818700927909	1.8000755992769002	-0.8000755992769002
4.668094218415418	0.8671022515414457	0.1328977484585543
4.682369735902927	1.0413428551878083	-0.041342855187808336
4.696645253390436	0.7398983571236092	0.2601016428763908
4.710920770877944	1.3058054160718247	-0.30580541607182465
4.725196288365454	5.199056996186872	-4.199056996186872
4.739471805852963	1.5217203538922186	-0.5217203538922186
4.7537473233404715	0.9417121212900716	0.058287878709928354
4.768022840827981	0.8510478356557648	0.1489521643442352
4.782298358315489	0.6406929049431535	0.35930709505684655
4.7965738758029985	1.3388444269184498	-0.33884442691844985
4.810849393290507	0.5145960612658083	0.48540393873419174
4.825124910778016	1.8803664250709071	-0.8803664250709071
4.839400428265525	2.080806466036444	-1.080806466036444
4.853675945753034	1.1680890768403387	-0.1680890768403387
4.8679514632405425	1.710746246287383	-0.710746246287383
4.882226980728052	0.9241714726565267	0.07582852734347334
4.896502498215561	1.7240489681822306	-0.7240489681822306
4.91077801570307	2.236533218300681	-1.2365332183006812
4.925053533190579	0.687462645050049	0.31253735494995105
4.939329050678087	0.04502961412280208	0.954970385877198
4.953604568165597	1.9515820217178306	-0.9515820217178306
4.967880085653105	36.92159406105277	-35.92159406105277
4.9821556031406145	2.898048201071373	-1.898048201071373
4.996431120628123	2.4635046694515306	-1.4635046694515306
5.010706638115632	0.6463655176107376	0.35363448238926243
5.024982155603141	0.2164514247826506	0.7835485752173494
5.03925767309065	5.85457252501868	-4.85457252501868
5.053533190578159	0.6329170041270207	0.3670829958729793
5.067808708065668	0.9724927220819914	0.027507277918008555
5.082084225553177	0.5607588401198023	0.43924115988019774
5.0963597430406855	0.5553995236057677	0.4446004763942323
5.110635260528195	0.6115445460848916	0.3884554539151084
5.124910778015703	2.188079589918934	-1.1880795899189338
5.139186295503213	0.31418005842295216	0.6858199415770478
5.153461812990721	0.5608713256000509	0.43912867439994907
5.16773733047823	0.928823648927828	0.07117635107217202
5.18201284796574	0.9613530464333205	0.038646953566679465
5.196288365453248	0.37837828321271344	0.6216217167872866
5.2105638829407575	1.1282232206579406	-0.12822322065794056
5.224839400428266	5.301410500018517	-4.301410500018517
5.239114917915775	1.5397142413286964	-0.5397142413286964
5.253390435403284	0.9373307437619388	0.06266925623806119
5.267665952890793	1.0872825674312985	-0.08728256743129847
5.281941470378301	1.113425745898647	-0.11342574589864696
5.296216987865811	2.171892102011941	-1.1718921020119408
5.310492505353319	0.7136786406739529	0.2863213593260471
5.3247680228408285	0.9988309314823698	0.0011690685176302118
5.339043540328338	0.4216948087536596	0.5783051912463404
5.353319057815846	2.9719102643580912	-1.9719102643580912
5.367594575303356	2.473972721859661	-1.4739727218596612
5.381870092790864	1.4311421956877148	-0.43114219568771484
5.396145610278373	1.1006126633995286	-0.10061266339952857
5.410421127765882	1.2774633186666144	-0.27746331866661444
5.424696645253391	1.2455343392756328	-0.24553433927563284
5.4389721627409	1.9678425866737714	-0.9678425866737714
5.453247680228409	0.45391241507284175	0.5460875849271583
5.467523197715917	0.4508456563547968	0.5491543436452032
5.481798715203427	1.093602614594934	-0.09360261459493402
5.496074232690936	0.507636276362141	0.49236372363785896
5.510349750178444	0.1984466782710127	0.8015533217289873
5.524625267665954	1.539458896994429	-0.539458896994429
5.538900785153462	1.3372637622109553	-0.33726376221095533
5.5531763026409715	1.8506506138422003	-0.8506506138422003
5.56745182012848	0.46826932741938526	0.5317306725806148
5.581727337615989	1.4524108430960405	-0.4524108430960405
5.596002855103498	1.1612212219031488	-0.1612212219031488
5.610278372591007	0.31784827441109625	0.6821517255889038
5.6245538900785155	0.4188136713678498	0.5811863286321501
5.638829407566025	0.2337742632490239	0.7662257367509762
5.653104925053534	2.640526875011541	-1.640526875011541
5.667380442541043	0.7978213369479242	0.20217866305207577
5.681655960028552	0.9351020181777872	0.06489798182221285
5.69593147751606	0.731917867094123	0.268082132905877
5.71020699500357	0.6532257508833841	0.3467742491166159
5.724482512491078	0.7147546244771853	0.2852453755228147
5.738758029978587	1.4460598870516173	-0.44605988705161725
5.753033547466096	0.2383051786174918	0.7616948213825082
5.767309064953605	1.64997861075505	-0.64997861075505
5.781584582441114	1.1246589309139452	-0.1246589309139452
5.795860099928623	0.3823323164487782	0.6176676835512218
5.810135617416132	0.418647697232813	0.581352302767187
5.824411134903641	1.1282518610557049	-0.12825186105570485
5.83868665239115	1.492345686772713	-0.49234568677271295
5.8529621698786585	0.7848917895334565	0.2151082104665435
5.867237687366168	0.2817838940150635	0.7182161059849366
5.881513204853676	0.6708387123611059	0.3291612876388941
5.895788722341186	27.343157971424095	-26.343157971424095
5.910064239828694	2.476283418652355	-1.476283418652355
5.924339757316203	3.3765238770722013	-2.3765238770722013
5.938615274803713	0.9987412068747299	0.001258793125270108
5.952890792291221	0.009459969553457525	0.9905400304465425
5.96716630977873	2.699978032719968	-1.6999780327199678
5.981441827266239	0.9616785767271792	0.03832142327282084
5.995717344753748	0.7955167703652513	0.20448322963474874
6.009992862241257	2.203728004638138	-1.2037280046381378
6.024268379728766	2.618784792043118	-1.618784792043118
6.038543897216274	0.9171140243057656	0.08288597569423439
6.052819414703784	0.8221545844837584	0.17784541551624156
6.067094932191292	1.1773550367619898	-0.17735503676198983
6.0813704496788015	8.220460841531251	-7.220460841531251
6.095645967166311	32.368675927477476	-31.368675927477476
6.109921484653819	0.08171648664805768	0.9182835133519424
6.124197002141329	1.6601560967736952	-0.6601560967736952
6.138472519628837	3.7532987861783917	-2.7532987861783917
6.152748037116346	1.0007874764271378	-0.0007874764271378343
6.167023554603855	0.44339106515766435	0.5566089348423356
6.181299072091364	2.9501437626207316	-1.9501437626207316
6.1955745895788725	1.0161475047300577	-0.01614750473005766
6.209850107066382	1.0564731068544166	-0.056473106854416644
6.22412562455389	0.43154648743688667	0.5684535125631134
6.2384011420414	0.3972182480519182	0.6027817519480818
6.252676659528909	1.7859290563068184	-0.7859290563068184
6.266952177016417	1.0197974054585983	-0.019797405458598316
6.281227694503927	0.44594830195387164	0.5540516980461283
6.295503211991435	0.16732925649421357	0.8326707435057864
6.3097787294789445	0.7923775633249838	0.20762243667501623
6.324054246966453	1.6544233772104382	-0.6544233772104382
6.338329764453962	1.7434401921482934	-0.7434401921482934
6.352605281941471	1.0285340440000574	-0.028534044000057435
6.36688079942898	1.3020125398143854	-0.30201253981438536
6.381156316916488	1.6684329635812605	-0.6684329635812605
6.395431834403998	0.5173169750730305	0.48268302492696946
6.409707351891507	0.49350440651189953	0.5064955934881005
6.4239828693790155	0.14601339088677304	0.853986609113227
6.438258386866525	0.057181386795527075	0.9428186132044729
6.452533904354033	1.9090599445807344	-0.9090599445807344
6.466809421841543	1.03441348544093	-0.034413485440929925
6.481084939329051	1.483157056688167	-0.4831570566881671
6.49536045681656	0.16514571051061508	0.8348542894893849
6.509635974304069	0.42997927909115474	0.5700207209088453
6.523911491791578	0.8380041140621926	0.16199588593780745
6.538187009279087	1.2849263481288788	-0.28492634812887885
6.552462526766596	1.0524314469516292	-0.05243144695162916
6.566738044254105	0.7236127367197985	0.27638726328020147
6.581013561741614	1.014694537480055	-0.014694537480054892
6.595289079229123	1.69889099473712	-0.69889099473712
6.609564596716631	3.624996794226052	-2.624996794226052
6.623840114204141	2.3024679389256746	-1.3024679389256746
6.638115631691649	1.2976701095556138	-0.2976701095556138
6.6523911491791585	0.2552825129640138	0.7447174870359863
6.666666666666667	0.27329567246582626	0.7267043275341738
6.680942184154176	7.989499467025932	-6.989499467025932
6.695217701641685	3.951400867584143	-2.951400867584143
6.709493219129194	0.508928332469059	0.491071667530941
6.723768736616703	3.1799828548492566	-2.1799828548492566
6.738044254104212	0.29634624067108967	0.7036537593289103
6.752319771591721	1.1043716746826433	-0.1043716746826433
6.76659528907923	0.9059293677843446	0.09407063221565537
6.780870806566739	0.5820045473353168	0.4179954526646832
6.795146324054247	0.4356443464567416	0.5643556535432583
6.809421841541757	1.520298178675394	-0.520298178675394
6.823697359029265	0.8541808234336361	0.1458191765663639
6.837972876516774	1.0675881946812336	-0.06758819468123356
6.852248394004283	0.14067174899863802	0.859328251001362
6.866523911491792	0.2104117072060362	0.7895882927939638
6.8807994289793015	1.7224010156751723	-0.7224010156751723
6.89507494646681	0.524466465659718	0.475533534340282
6.909350463954319	1.4135538298188282	-0.41355382981882816
6.923625981441828	1.312330290290833	-0.3123302902908329
6.937901498929337	1.302442129818396	-0.3024421298183959
6.9521770164168455	1.76027425936456	-0.76027425936456
6.966452533904355	0.4917745173064303	0.5082254826935697
6.980728051391863	0.5233300608209104	0.4766699391790896
6.995003568879373	3.275303011939788	-2.275303011939788
7.009279086366882	1.5559534226152338	-0.5559534226152338
7.02355460385439	1.7628814225510627	-0.7628814225510627
7.0378301213419	1.2381949691472534	-0.23819496914725335
7.052105638829408	1.283868273555287	-0.2838682735552871
7.066381156316917	1.8280438777482864	-0.8280438777482864
7.080656673804426	0.48188167011891714	0.5181183298810829
7.094932191291935	0.47410864857440366	0.5258913514255963
7.109207708779444	0.2876680634254246	0.7123319365745754
7.123483226266953	1.9074809889584248	-0.9074809889584248
7.137758743754461	0.5786803271299532	0.4213196728700468
7.152034261241971	1.2038853773604532	-0.2038853773604532
7.16630977872948	0.1683182824066673	0.8316817175933326
7.1805852962169885	0.3695440650601132	0.6304559349398868
7.194860813704498	1.4425059580883162	-0.44250595808831616
7.209136331192006	0.8156501990681378	0.18434980093186215
7.223411848679516	1.395308926620272	-0.39530892662027206
7.237687366167024	1.4778170749080581	-0.47781707490805814
7.251962883654533	0.2737161467639747	0.7262838532360253
7.266238401142042	0.9957230085769784	0.0042769914230216255
7.280513918629551	3.0498137963403096	-2.0498137963403096
7.2947894361170595	1.4689952997839075	-0.4689952997839075
7.309064953604569	1.32689236834859	-0.32689236834859003
7.323340471092078	0.4011889818291535	0.5988110181708465
7.337615988579587	1.2507289777882429	-0.2507289777882429
7.351891506067096	0.6835072098715134	0.31649279012848663
7.366167023554604	0.9519569871389819	0.048043012861018086
7.380442541042114	1.4993179370075547	-0.49931793700755467
7.394718058529622	0.8147460636627092	0.18525393633729081
7.4089935760171315	0.8658149570631599	0.13418504293684008
7.42326909350464	1.614576534559188	-0.614576534559188
7.437544610992149	2.5558604217957406	-1.5558604217957406
7.451820128479658	0.5188757191269372	0.4811242808730628
7.466095645967167	0.29047606630011014	0.7095239336998899
7.480371163454676	0.9858954270061585	0.014104572993841491
7.494646680942185	0.30129315495541337	0.6987068450445866
7.508922198429694	1.81920076241878	-0.81920076241878
7.5231977159172025	0.7251092689519345	0.2748907310480655
7.537473233404712	0.4832827578247881	0.516717242175212
7.55174875089222	16.81860160723537	-15.818601607235369
7.56602426837973	0.6325354824327186	0.3674645175672814
7.580299785867238	1.5291265543014991	-0.5291265543014991
7.594575303354747	1.1117807734831906	-0.1117807734831906
7.608850820842256	0.17725746236552026	0.8227425376344797
7.623126338329765	0.5058070641975326	0.49419293580246737
7.6374018558172745	2.4885760493133793	-1.4885760493133793
7.651677373304783	0.34391923520745876	0.6560807647925413
7.665952890792292	2.001098487142814	-1.001098487142814
7.680228408279801	0.7718261050351007	0.22817389496489926
7.69450392576731	0.6531013751117719	0.3468986248882281
7.7087794432548185	0.38461329732006067	0.6153867026799393
7.723054960742328	0.4312782347247259	0.5687217652752741
7.737330478229836	0.904610790680508	0.09538920931949202
7.7516059957173455	1.271973895673562	-0.271973895673562
7.765881513204855	0.9134847955405947	0.0865152044594053
7.780157030692363	0.9239008324690947	0.07609916753090529
7.794432548179873	0.17839355300438883	0.8216064469956111
7.808708065667381	0.35980815879126066	0.6401918412087393
7.82298358315489	1.235692302470683	-0.23569230247068296
7.837259100642399	7.458629842411604	-6.458629842411604
7.851534618129908	0.7822335352311652	0.21776646476883477
7.865810135617417	1.776506432108184	-0.776506432108184
7.880085653104926	1.5700679821867338	-0.5700679821867338
7.894361170592434	2.1451658183717037	-1.1451658183717037
7.908636688079944	1.4549368502477233	-0.45493685024772335
7.922912205567453	2.3818092076355075	-1.3818092076355075
7.9371877230549615	0.7294501760534013	0.27054982394659866
7.951463240542471	0.45870447821490795	0.5412955217850921
7.965738758029979	0.18924412334693202	0.810755876653068
7.9800142755174885	0.8289299933643334	0.17107000663566663
7.994289793004997	0.7788513499321559	0.22114865006784412
8.008565310492505	2.6777273522198777	-1.6777273522198777
8.022840827980016	2.586111309481966	-1.586111309481966
8.037116345467524	0.6473649247541171	0.3526350752458829
8.051391862955033	9.579397051186145	-8.579397051186145
8.065667380442541	1.1934146212654497	-0.19341462126544973
8.079942897930051	0.34204677389096333	0.6579532261090366
8.09421841541756	0.26961497082584207	0.7303850291741579
8.108493932905068	0.34734745960440117	0.6526525403955988
8.122769450392578	0.9022782083457881	0.09772179165421191
8.137044967880087	1.3747966019658975	-0.3747966019658975
8.151320485367595	1.4428985567353567	-0.4428985567353567
8.165596002855104	6.053699031235558	-5.053699031235558
8.179871520342614	1.9408325066658032	-0.9408325066658032
8.194147037830122	0.26725301380921834	0.7327469861907816
8.20842255531763	1.2545971785645418	-0.2545971785645418
8.22269807280514	1.5879608033164385	-0.5879608033164385
8.23697359029265	0.33650436043067694	0.663495639569323
8.251249107780158	0.16909316735393307	0.8309068326460669
8.265524625267666	0.508708279190672	0.49129172080932804
8.279800142755176	0.9383596801628036	0.06164031983719642
8.294075660242685	0.4095847285507148	0.5904152714492852
8.308351177730193	1.302490614037729	-0.30249061403772903
8.322626695217702	0.40047043515518066	0.5995295648448193
8.336902212705212	0.29418157371502784	0.7058184262849722
8.35117773019272	1.5534813570643566	-0.5534813570643566
8.365453247680229	1.7109508052852176	-0.7109508052852176
8.379728765167739	2.417218235085999	-1.4172182350859992
8.394004282655247	1.1200865188918512	-0.12008651889185118
8.408279800142756	0.8124520734176857	0.18754792658231434
8.422555317630264	0.21239179917198536	0.7876082008280146
8.436830835117775	0.7998228335861339	0.20017716641386607
8.451106352605283	0.47346665389262743	0.5265333461073726
8.465381870092791	2.3705444065787953	-1.3705444065787953
8.4796573875803	0.6680166338479918	0.3319833661520082
8.49393290506781	2.0857650603610254	-1.0857650603610254
8.508208422555319	0.411768909419537	0.5882310905804631
8.522483940042827	1.3248636147757542	-0.3248636147757542
8.536759457530337	1.114101188990258	-0.1141011889902579
8.551034975017846	2.0689840407168214	-1.0689840407168214
8.565310492505354	0.38118085629381443	0.6188191437061856
8.579586009992862	0.28714937512393957	0.7128506248760604
8.593861527480373	0.5244818488858971	0.4755181511141029
8.608137044967881	7.079529955421879	-6.079529955421879
8.62241256245539	2.1575297566053373	-1.1575297566053373
8.636688079942898	1.6917568280821043	-0.6917568280821043
8.650963597430408	0.8181001117620815	0.18189988823791847
8.665239114917917	0.49711579743061884	0.5028842025693812
8.679514632405425	0.7230910550166677	0.2769089449833323
8.693790149892935	0.9710682590341977	0.02893174096580231
8.708065667380444	1.865524143812522	-0.8655241438125221
8.722341184867952	0.3005149084307465	0.6994850915692534
8.73661670235546	1.5931390246075554	-0.5931390246075554
8.75089221984297	1.2188291826877098	-0.2188291826877098
8.76516773733048	1.563121359216118	-0.563121359216118
8.779443254817988	0.2582909790896543	0.7417090209103456
8.793718772305496	1.100991127378823	-0.1009911273788231
8.807994289793006	0.6027793522861009	0.3972206477138991
8.822269807280515	0.416834318930598	0.5831656810694019
8.836545324768023	0.6764633304737412	0.3235366695262588
8.850820842255533	1.2270047139769418	-0.22700471397694177
8.865096359743042	0.7212257882565832	0.27877421174341677
8.87937187723055	3.460077817595385	-2.460077817595385
8.893647394718059	1.0842309036212374	-0.08423090362123742
8.907922912205569	0.37558556961436285	0.6244144303856372
8.922198429693077	1.1433062814066701	-0.14330628140667012
8.936473947180586	0.40287443447882504	0.5971255655211749
8.950749464668094	3.117829845244927	-2.117829845244927
8.965024982155605	1.1562374382088227	-0.15623743820882274
8.979300499643113	1.7245840071269347	-0.7245840071269347
8.993576017130621	0.30789298516228114	0.6921070148377189
9.007851534618132	0.6371523370956409	0.3628476629043591
9.02212705210564	1.015641060039785	-0.015641060039784938
9.036402569593148	1.9079076452212111	-0.9079076452212111
9.050678087080657	1.059717165584293	-0.059717165584292964
9.064953604568167	0.8533155604333391	0.14668443956666088
9.079229122055676	3.3438469515079348	-2.3438469515079348
9.093504639543184	0.7855093028259736	0.21449069717402636
9.107780157030692	0.30730346774464357	0.6926965322553564
9.122055674518203	0.30441569993496603	0.6955843000650339
9.136331192005711	2.969362180310053	-1.969362180310053
9.15060670949322	0.3726004109979395	0.6273995890020605
9.16488222698073	1.4122432223935155	-0.4122432223935155
9.179157744468238	0.7915906111432096	0.2084093888567904
9.193433261955747	0.22898484715596756	0.7710151528440324
9.207708779443255	0.8826435010528435	0.1173564989471565
9.221984296930765	1.4594484205240037	-0.4594484205240037
9.236259814418274	0.5128014693440242	0.48719853065597585
9.250535331905782	1.2476321366019592	-0.24763213660195915
9.26481084939329	0.6965552869610526	0.3034447130389474
9.2790863668808	0.30899734399926	0.6910026560007401
9.29336188436831	1.995172539080212	-0.995172539080212
9.307637401855818	0.12935698798006212	0.8706430120199379
9.321912919343328	0.5466732038022051	0.4533267961977949
9.336188436830836	2.2422907077074767	-1.2422907077074767
9.350463954318345	1.514970029115885	-0.514970029115885
9.364739471805853	0.28137338518555977	0.7186266148144402
9.379014989293363	2.9299186831608277	-1.9299186831608277
9.393290506780872	1.3108516877567544	-0.3108516877567544
9.40756602426838	0.2060779003910571	0.7939220996089429
9.421841541755889	4.165597812275575	-3.165597812275575
9.436117059243399	1.2625660537563472	-0.26256605375634723
9.450392576730907	1.047458992246445	-0.04745899224644501
9.464668094218416	0.32960626082911454	0.6703937391708854
9.478943611705926	1.0853928811148428	-0.08539288111484278
9.493219129193434	2.1622340087093646	-1.1622340087093646
9.507494646680943	1.340526451320183	-0.3405264513201831
9.521770164168451	0.2953355617973787	0.7046644382026213
9.536045681655962	0.7138643964754299	0.2861356035245701
9.55032119914347	0.3641177419654109	0.6358822580345891
9.564596716630978	0.46328687514795025	0.5367131248520498
9.578872234118487	0.5080789851392532	0.4919210148607468
9.593147751605997	4.254587934837965	-3.254587934837965
9.607423269093506	1.0556822076692236	-0.055682207669223605
9.621698786581014	2.450642546807107	-1.450642546807107
9.635974304068524	0.799259588919803	0.20074041108019702
9.650249821556033	3.6021676418146216	-2.6021676418146216
9.664525339043541	0.5887493856020668	0.4112506143979332
9.67880085653105	21.478908129072167	-20.478908129072167
9.69307637401856	0.6813869714918166	0.3186130285081834
9.707351891506068	1.1910154128621404	-0.1910154128621404
9.721627408993577	1.096906779169071	-0.09690677916907098
9.735902926481085	1.0913050770022987	-0.09130507700229873
9.750178443968595	1.0622588158605946	-0.06225881586059456
9.764453961456104	1.508873566168177	-0.5088735661681769
9.778729478943612	0.6869888288938083	0.3130111711061917
9.793004996431122	0.841002846399266	0.15899715360073396
9.80728051391863	0.797009933742019	0.202990066257981
9.82155603140614	0.611108303214137	0.388891696785863
9.835831548893648	0.9575738735883361	0.04242612641166388
9.850107066381158	3.4928729892354857	-2.4928729892354857
9.864382583868666	0.22641125153315783	0.7735887484668422
9.878658101356175	1.449842461345958	-0.44984246134595796
9.892933618843683	1.8828303281379362	-0.8828303281379362
9.907209136331193	0.28868309064908887	0.7113169093509111
9.921484653818702	3.758164673207238	-2.758164673207238
9.93576017130621	1.1743001438843743	-0.17430014388437431
9.95003568879372	0.80409243164755	0.19590756835245005
9.964311206281229	1.406820122056668	-0.40682012205666807
9.978586723768737	1.1523712925082445	-0.15237129250824455
9.992862241256246	0.7097755410793255	0.2902244589206745
