# Supplementary material for: Terahertz Spectroscopic Analysis of Lactose in Infant Formula: Implications for Detection and Quantification
Source: Molecules. 2022 Aug 8;27(15):5040. doi: 10.3390/molecules27155040 (PMC9370465; doi:10.3390/molecules27155040)
Supplement: Supplementary file 1 [file molecules-27-05040-s001.zip › data/set1_N2_2/frequency_domain/S001.csv]

0.0	0.5011703865654207	0.4988296134345793
0.014275517487508924	0.5724056093184879	0.42759439068151206
0.028551034975017847	0.9020499881292056	0.09795001187079444
0.04282655246252677	0.6529861952783712	0.3470138047216288
0.057102069950035694	1.1527061620093473	-0.15270616200934728
0.07137758743754462	1.2616992142566905	-0.2616992142566905
0.08565310492505354	2.922729128449201	-1.922729128449201
0.09992862241256247	0.5131710986438626	0.48682890135613743
0.11420413990007139	0.6374077388810017	0.36259226111899834
0.12847965738758033	0.9272104658995224	0.07278953410047762
0.14275517487508924	1.384717490633768	-0.38471749063376803
0.15703069236259815	1.5221323499763166	-0.5221323499763166
0.17130620985010708	1.0252569148757449	-0.025256914875744885
0.18558172733761602	0.789391176289606	0.21060882371039402
0.19985724482512493	0.8446127512774427	0.15538724872255727
0.21413276231263384	0.9223955755073425	0.07760442449265748
0.22840827980014278	0.9817406145765063	0.0182593854234937
0.24268379728765171	0.9397634973979544	0.060236502602045605
0.25695931477516065	0.8556292311730267	0.1443707688269733
0.27123483226266953	0.9375300100047348	0.06246998999526521
0.28551034975017847	0.9982925305641851	0.0017074694358149012
0.2997858672376874	1.0028551204540292	-0.0028551204540292474
0.3140613847251963	0.9266888426438723	0.0733111573561277
0.32833690221270523	0.8570377554919867	0.14296224450801331
0.34261241970021417	0.826905355186405	0.17309464481359504
0.3568879371877231	0.8123784406679216	0.18762155933207836
0.37116345467523204	0.8043599986595399	0.1956400013404601
0.3854389721627409	0.7915063141763488	0.20849368582365124
0.39971448965024986	0.7899491787854729	0.21005082121452712
0.4139900071377588	0.8061163361723825	0.19388366382761746
0.4282655246252677	0.8300219263381523	0.1699780736618477
0.4425410421127766	0.850322817536549	0.14967718246345096
0.45681655960028555	0.8391124423204628	0.16088755767953722
0.4710920770877945	0.8032336209525142	0.19676637904748584
0.48536759457530343	0.7524352005873522	0.24756479941264775
0.4996431120628123	0.6931473332719018	0.3068526667280982
0.5139186295503213	0.6033962717316301	0.39660372826836987
0.5281941470378302	0.37248371503579075	0.6275162849642093
0.5424696645253391	0.46232780136575546	0.5376721986342445
0.5567451820128481	0.6501398250418031	0.3498601749581969
0.5710206995003569	0.7103301984209299	0.2896698015790701
0.5852962169878658	0.749304366800701	0.250695633199299
0.5995717344753748	0.7764819516727328	0.22351804832726718
0.6138472519628837	0.785506815541599	0.21449318445840104
0.6281227694503926	0.7753962573064984	0.22460374269350158
0.6423982869379016	0.7535783990302678	0.2464216009697322
0.6566738044254105	0.73158199770433	0.26841800229567003
0.6709493219129194	0.7131655277814515	0.2868344722185485
0.6852248394004283	0.702943630308518	0.29705636969148197
0.6995003568879372	0.7026131329472217	0.2973868670527783
0.7137758743754462	0.7101473626268036	0.28985263737319644
0.7280513918629551	0.7229037980409391	0.27709620195906093
0.7423269093504641	0.7333584184727333	0.2666415815272667
0.756602426837973	0.7361629505089019	0.2638370494910981
0.7708779443254818	0.7273331931430649	0.2726668068569351
0.7851534618129908	0.7080214656500139	0.2919785343499861
0.7994289793004997	0.6847392573101013	0.3152607426898987
0.8137044967880086	0.6642194318399824	0.33578056816001756
0.8279800142755176	0.6509233034013726	0.3490766965986274
0.8422555317630265	0.6448588410899919	0.3551411589100081
0.8565310492505354	0.6451477650126642	0.35485223498733576
0.8708065667380444	0.6511531193233695	0.3488468806766305
0.8850820842255532	0.6577473214849814	0.3422526785150186
0.8993576017130622	0.6601516800421187	0.33984831995788134
0.9136331192005711	0.6544720899938635	0.3455279100061365
0.92790863668808	0.6409079838021632	0.3590920161978368
0.942184154175589	0.6226935152095382	0.3773064847904618
0.9564596716630979	0.6061184130242933	0.39388158697570674
0.9707351891506069	0.5924261465458747	0.40757385345412533
0.9850107066381157	0.5834461727335063	0.4165538272664937
0.9992862241256246	0.5788187177981217	0.42118128220187834
1.0135617416131335	0.5776173001410535	0.4223826998589465
1.0278372591006426	0.5776823290246386	0.42231767097536144
1.0421127765881515	0.5770938221924138	0.4229061778075862
1.0563882940756604	0.5719057188699027	0.4280942811300973
1.0706638115631693	0.5664935018052092	0.4335064981947908
1.0849393290506781	0.5555135082750948	0.4444864917249052
1.099214846538187	0.5416568229157153	0.45834317708428474
1.1134903640256961	0.5248611964302904	0.4751388035697096
1.127765881513205	0.5100530841985172	0.48994691580148275
1.1420413990007139	0.4972895662097282	0.5027104337902718
1.1563169164882228	0.4843814478683565	0.5156185521316434
1.1705924339757316	0.46588069500181983	0.5341193049981802
1.1848679514632408	0.4302359408729251	0.569764059127075
1.1991434689507496	0.4052617362996375	0.5947382637003624
1.2134189864382585	0.4319872454523031	0.568012754547697
1.2276945039257674	0.44930646283475667	0.5506935371652433
1.2419700214132763	0.4454936209113959	0.5545063790886041
1.2562455389007852	0.4297642049298228	0.5702357950701772
1.2705210563882943	0.409707252244082	0.590292747755918
1.2847965738758031	0.38598372869732267	0.6140162713026773
1.299072091363312	0.35839142083021674	0.6416085791697832
1.313347608850821	0.3183049051459669	0.6816950948540331
1.3276231263383298	0.25587575750889197	0.7441242424911081
1.341898643825839	0.1646639918089887	0.8353360081910113
1.3561741613133478	0.06572595964746653	0.9342740403525335
1.3704496788008567	0.035566368781186616	0.9644336312188134
1.3847251962883655	0.08370666430607192	0.9162933356939281
1.3990007137758744	0.18127441955730442	0.8187255804426956
1.4132762312633835	0.2694855804952974	0.7305144195047026
1.4275517487508924	0.3164195880093558	0.6835804119906441
1.4418272662384013	0.34104646450840026	0.6589535354915997
1.4561027837259102	0.3532396591607819	0.6467603408392181
1.470378301213419	0.3601607114884061	0.6398392885115939
1.4846538187009282	0.3684861531863693	0.6315138468136308
1.498929336188437	0.37505917811832984	0.6249408218816701
1.513204853675946	0.38050467841246355	0.6194953215875365
1.5274803711634548	0.3812602901662976	0.6187397098337024
1.5417558886509637	0.3798661121936619	0.620133887806338
1.5560314061384726	0.3745278029681028	0.6254721970318973
1.5703069236259817	0.3670453494469284	0.6329546505530717
1.5845824411134906	0.35788085234478306	0.6421191476552169
1.5988579586009994	0.35031211270247564	0.6496878872975244
1.6131334760885083	0.34810962889851277	0.6518903711014872
1.6274089935760172	0.3462268212347919	0.6537731787652081
1.6416845110635263	0.34318170296382494	0.6568182970361751
1.6559600285510352	0.34108992269342586	0.6589100773065741
1.670235546038544	0.3436663635060544	0.6563336364939456
1.684511063526053	0.329813704394029	0.670186295605971
1.6987865810135618	0.3209511477679595	0.6790488522320405
1.7130620985010707	0.31186050038746893	0.6881394996125311
1.7273376159885798	0.3052371954943809	0.6947628045056191
1.7416131334760887	0.2970184973179245	0.7029815026820755
1.7558886509635976	0.2870496905518404	0.7129503094481596
1.7701641684511065	0.2720988375950585	0.7279011624049415
1.7844396859386153	0.25679767459234915	0.7432023254076509
1.7987152034261245	0.23666176453711701	0.763338235462883
1.8129907209136333	0.2197096930305784	0.7802903069694216
1.8272662384011422	0.2197396014849908	0.7802603985150092
1.841541755888651	0.23274000141126777	0.7672599985887323
1.85581727337616	0.24558877655503317	0.7544112234449668
1.870092790863669	0.2584116466102401	0.7415883533897599
1.884368308351178	0.26152782193395235	0.7384721780660477
1.8986438258386868	0.26326739955299927	0.7367326004470007
1.9129193433261957	0.261384333178586	0.738615666821414
1.9271948608137046	0.25884545654271074	0.7411545434572893
1.9414703783012137	0.2563752703127765	0.7436247296872235
1.9557458957887226	0.25246276902863707	0.7475372309713629
1.9700214132762315	0.2500047938345105	0.7499952061654895
1.9842969307637404	0.25106524136398883	0.7489347586360111
1.9985724482512492	0.24681656082151324	0.7531834391784867
2.012847965738758	0.2483786842290459	0.7516213157709541
2.027123483226267	0.2425829875066786	0.7574170124933214
2.041399000713776	0.23948867055119105	0.760511329448809
2.055674518201285	0.23159798226754774	0.7684020177324522
2.069950035688794	0.22175258959158542	0.7782474104084146
2.084225553176303	0.21624676018610395	0.783753239813896
2.098501070663812	0.21272129571633078	0.7872787042836692
2.1127765881513207	0.21232956178708867	0.7876704382129114
2.1270521056388296	0.21143057470278534	0.7885694252972146
2.1413276231263385	0.2094769763324554	0.7905230236675446
2.1556031406138474	0.20084103118824817	0.7991589688117519
2.1698786581013563	0.1963905674753178	0.8036094325246822
2.184154175588865	0.19011410761535746	0.8098858923846426
2.198429693076374	0.18483807831731014	0.8151619216826899
2.2127052105638834	0.1794600372462352	0.8205399627537648
2.2269807280513922	0.17816649025549475	0.8218335097445053
2.241256245538901	0.1777014829268992	0.8222985170731008
2.25553176302641	0.18350495094004812	0.8164950490599518
2.269807280513919	0.1864473355230077	0.8135526644769923
2.2840827980014278	0.1765966974978136	0.8234033025021864
2.2983583154889367	0.17522874851616055	0.8247712514838395
2.3126338329764455	0.1616655967754033	0.8383344032245967
2.3269093504639544	0.15395683443873212	0.8460431655612679
2.3411848679514633	0.14322892032935783	0.8567710796706421
2.355460385438972	0.1396374038186393	0.8603625961813607
2.3697359029264815	0.141700185049985	0.858299814950015
2.3840114204139904	0.1403399420123382	0.8596600579876618
2.3982869379014993	0.14349240245746223	0.8565075975425378
2.412562455389008	0.13001987688289524	0.8699801231171047
2.426837972876517	0.12361163187372541	0.8763883681262746
2.441113490364026	0.10517230491347333	0.8948276950865267
2.455389007851535	0.0919389722650629	0.9080610277349371
2.4696645253390437	0.08219841310058394	0.917801586899416
2.4839400428265526	0.07954773715733073	0.9204522628426692
2.4982155603140614	0.06844217259357721	0.9315578274064228
2.5124910778015703	0.0617199691799992	0.9382800308200008
2.5267665952890797	0.057634384645531146	0.9423656153544688
2.5410421127765885	0.05095541822584109	0.949044581774159
2.5553176302640974	0.036614856084807086	0.9633851439151929
2.5695931477516063	0.04156711527391798	0.958432884726082
2.583868665239115	0.038531271873332495	0.9614687281266675
2.598144182726624	0.03318488927070848	0.9668151107292915
2.612419700214133	0.03802656922539038	0.9619734307746096
2.626695217701642	0.05610033222412087	0.9438996677758791
2.6409707351891507	0.15064538673533576	0.8493546132646642
2.6552462526766596	0.08105321919577509	0.9189467808042249
2.669521770164169	0.08652646328982852	0.9134735367101715
2.683797287651678	0.06923539979347575	0.9307646002065243
2.6980728051391867	0.0636935906599755	0.9363064093400245
2.7123483226266956	0.054703032880426106	0.9452969671195739
2.7266238401142044	0.05120945158455233	0.9487905484154476
2.7408993576017133	0.02982265604697911	0.9701773439530209
2.755174875089222	0.06462442697476702	0.935375573025233
2.769450392576731	0.04927892971655678	0.9507210702834432
2.78372591006424	0.05832323385770519	0.9416767661422948
2.798001427551749	0.0487307314850872	0.9512692685149128
2.8122769450392577	0.03965751188066779	0.9603424881193322
2.826552462526767	0.016108308908747496	0.9838916910912525
2.840827980014276	0.006290555381833725	0.9937094446181662
2.855103497501785	0.0038585839889862675	0.9961414160110137
2.8693790149892937	0.015818809371293856	0.9841811906287061
2.8836545324768026	0.02027508400731967	0.9797249159926803
2.8979300499643115	0.030245710761265865	0.9697542892387341
2.9122055674518204	0.0382364396647932	0.9617635603352068
2.9264810849393292	0.0361932477078981	0.9638067522921019
2.940756602426838	0.04784527416940793	0.952154725830592
2.955032119914347	0.05090176807489802	0.949098231925102
2.9693076374018563	0.051820592707288296	0.9481794072927117
2.983583154889365	0.04294149386187393	0.957058506138126
2.997858672376874	0.007243229831941882	0.9927567701680581
3.012134189864383	0.1396847035158752	0.8603152964841247
3.026409707351892	0.026700299028887375	0.9732997009711126
3.0406852248394007	0.06383235479267192	0.9361676452073281
3.0549607423269096	0.06985660492597683	0.9301433950740232
3.0692362598144185	0.0945941364872829	0.9054058635127171
3.0835117773019274	0.04028450319847528	0.9597154968015247
3.0977872947894363	0.0404054607151415	0.9595945392848585
3.112062812276945	0.012872607497247458	0.9871273925027525
3.1263383297644545	0.040226769095595846	0.9597732309044041
3.1406138472519634	0.06950180384806733	0.9304981961519326
3.1548893647394722	0.05290594069882824	0.9470940593011717
3.169164882226981	0.07516647184782178	0.9248335281521782
3.18344039971449	0.023659108419011324	0.9763408915809887
3.197715917201999	0.04173834024790793	0.9582616597520921
3.2119914346895078	0.06420829449852099	0.935791705501479
3.2262669521770166	0.08860551114635801	0.911394488853642
3.2405424696645255	0.05177963896188682	0.9482203610381131
3.2548179871520344	0.07746092722141669	0.9225390727785833
3.2690935046395433	0.05176296751491975	0.9482370324850803
3.2833690221270526	0.06766045651687302	0.932339543483127
3.2976445396145615	0.053393184292157336	0.9466068157078427
3.3119200571020704	0.08394268121679907	0.916057318783201
3.3261955745895793	0.08491716415228961	0.9150828358477103
3.340471092077088	0.11442998005592324	0.8855700199440768
3.354746609564597	0.06630067120679849	0.9336993287932015
3.369022127052106	0.09721864218602974	0.9027813578139703
3.383297644539615	0.1260833158547715	0.8739166841452285
3.3975731620271237	0.12304308555141823	0.8769569144485818
3.4118486795146326	0.1200605651015802	0.8799394348984197
3.4261241970021414	0.13447883572344885	0.8655211642765511
3.4403997144896508	0.0795760466580056	0.9204239533419944
3.4546752319771596	0.08352076598661407	0.9164792340133859
3.4689507494646685	0.0613596718624596	0.9386403281375404
3.4832262669521774	0.12379623916457969	0.8762037608354203
3.4975017844396863	0.14584609925299033	0.8541539007470097
3.511777301927195	0.14248305041976195	0.857516949580238
3.526052819414704	0.09288106488749523	0.9071189351125047
3.540328336902213	0.09895176123076875	0.9010482387692312
3.554603854389722	0.11541093310778133	0.8845890668922187
3.5688793718772307	0.1250646593105626	0.8749353406894373
3.58315488936474	0.08243083301065085	0.9175691669893491
3.597430406852249	0.1787189937225894	0.8212810062774106
3.611705924339758	0.13210734837199872	0.8678926516280012
3.6259814418272667	0.09094598407010711	0.9090540159298929
3.6402569593147756	0.12570598597184374	0.8742940140281563
3.6545324768022844	0.4912709676074847	0.5087290323925153
3.6688079942897933	0.08192490222009394	0.918075097779906
3.683083511777302	0.09736053838685348	0.9026394616131466
3.697359029264811	0.19513687930431795	0.804863120695682
3.71163454675232	0.2025428221690629	0.7974571778309371
3.725910064239829	0.21004608258959312	0.7899539174104069
3.740185581727338	0.09664504626301673	0.9033549537369833
3.754461099214847	0.114036273283971	0.885963726716029
3.768736616702356	0.15492342403095738	0.8450765759690426
3.783012134189865	0.17216184244879668	0.8278381575512033
3.7972876516773737	0.14080058069721335	0.8591994193027866
3.8115631691648826	1.649994644222586	-0.6499946442225859
3.8258386866523915	0.08465664614051854	0.9153433538594815
3.8401142041399003	0.1750434590210644	0.8249565409789356
3.8543897216274092	0.29186419260517205	0.708135807394828
3.868665239114918	0.1499117804736501	0.8500882195263499
3.8829407566024274	0.1161266900174027	0.8838733099825973
3.8972162740899363	0.13973986523699597	0.860260134763004
3.911491791577445	0.20374874345873534	0.7962512565412647
3.925767309064954	0.19874393895601414	0.8012560610439858
3.940042826552463	0.15088725357281865	0.8491127464271814
3.954318344039972	0.6719491498304148	0.32805085016958524
3.9685938615274807	0.3554449513301193	0.6445550486698808
3.9828693790149896	1.5400351980571547	-0.5400351980571547
3.9971448965024985	0.5359152433149579	0.4640847566850421
4.011420413990008	0.2682836429885285	0.7317163570114715
4.025695931477516	0.5623855473860743	0.43761445261392573
4.039971448965026	0.309546990289797	0.6904530097102031
4.054246966452534	0.3491636017743691	0.6508363982256309
4.068522483940043	0.18470873866941895	0.815291261330581
4.082798001427552	0.2109606203004661	0.7890393796995339
4.097073518915061	0.3387928995955888	0.6612071004044112
4.11134903640257	0.5136153752392075	0.48638462476079247
4.125624553890079	0.5576054522228243	0.4423945477771757
4.139900071377588	0.14494985660880086	0.8550501433911991
4.154175588865097	0.267531862645619	0.732468137354381
4.168451106352606	1.0084606554182898	-0.008460655418289775
4.182726623840114	0.4636603151365515	0.5363396848634485
4.197002141327624	0.11706380900325342	0.8829361909967466
4.211277658815132	0.23847593930136843	0.7615240606986315
4.2255531763026415	0.3000144946854502	0.6999855053145498
4.23982869379015	0.299867614501478	0.700132385498522
4.254104211277659	0.4742452087688305	0.5257547912311695
4.268379728765169	0.4546741478273349	0.5453258521726652
4.282655246252677	0.3322911414008098	0.6677088585991902
4.296930763740186	0.31737553688326786	0.6826244631167322
4.311206281227695	0.2657763365659942	0.7342236634340058
4.325481798715204	0.5680534808772904	0.43194651912270965
4.3397573162027125	0.3073694326755141	0.6926305673244859
4.354032833690222	0.5974997518069243	0.4025002481930757
4.36830835117773	0.20411680775391364	0.7958831922460864
4.38258386866524	0.0810671215692663	0.9189328784307337
4.396859386152748	0.34085623151923733	0.6591437684807626
4.411134903640257	0.12764582962142	0.87235417037858
4.425410421127767	0.6138094643817222	0.38619053561827776
4.439685938615275	0.7204070808239328	0.2795929191760672
4.4539614561027845	0.24561750279455644	0.7543824972054436
4.468236973590293	0.2828732165897434	0.7171267834102566
4.482512491077802	0.20896300795116576	0.7910369920488343
4.496788008565311	0.2956087639326045	0.7043912360673955
4.51106352605282	4.071544449825073	-3.0715444498250726
4.5253390435403285	0.4149644906784754	0.5850355093215246
4.539614561027838	0.7572021066252076	0.2427978933747924
4.553890078515346	0.5634841419990242	0.4365158580009758
4.5681655960028555	0.9198922223921563	0.08010777760784371
4.582441113490365	0.3979494840546155	0.6020505159453845
4.596716630977873	0.7842846069975468	0.21571539300245324
4.610992148465383	0.584029305934091	0.41597069406590903
4.625267665952891	0.6336444242770143	0.3663555757229857
4.6395431834404	0.9303714589245601	0.06962854107543992
4.653818700927909	0.9542393905896103	0.04576060941038973
4.668094218415418	0.6141738441722486	0.38582615582775137
4.682369735902927	1.4071786192206166	-0.4071786192206166
4.696645253390436	1.2126339764167766	-0.21263397641677662
4.710920770877944	1.3979576782093375	-0.3979576782093375
4.725196288365454	4.566872150623111	-3.5668721506231114
4.739471805852963	1.188246829014605	-0.1882468290146051
4.7537473233404715	0.20082572625299294	0.7991742737470071
4.768022840827981	0.5336570664424976	0.46634293355750245
4.782298358315489	0.15546826163207092	0.844531738367929
4.7965738758029985	0.9228412435503145	0.0771587564496855
4.810849393290507	2.470554062204724	-1.470554062204724
4.825124910778016	5.801135925507421	-4.801135925507421
4.839400428265525	1.1416400427284195	-0.14164004272841946
4.853675945753034	1.4690443131299853	-0.4690443131299853
4.8679514632405425	1.6122979420794457	-0.6122979420794457
4.882226980728052	0.8535266483386608	0.14647335166133924
4.896502498215561	0.8777370363019016	0.12226296369809841
4.91077801570307	1.6602685713185124	-0.6602685713185124
4.925053533190579	1.0077192245878281	-0.007719224587828144
4.939329050678087	2.9767106556436063	-1.9767106556436063
4.953604568165597	6.6901416610508315	-5.6901416610508315
4.967880085653105	64.40214707744282	-63.40214707744282
4.9821556031406145	4.301228936468274	-3.3012289364682736
4.996431120628123	1.6139466633895772	-0.6139466633895772
5.010706638115632	0.21119220299720914	0.7888077970027909
5.024982155603141	0.42844675108639385	0.5715532489136061
5.03925767309065	3.3462209465018935	-2.3462209465018935
5.053533190578159	0.7917968856586571	0.20820311434134287
5.067808708065668	0.5313911143235576	0.46860888567644243
5.082084225553177	1.6728070404500188	-0.6728070404500188
5.0963597430406855	1.7280974883442592	-0.7280974883442592
5.110635260528195	0.7225354638771697	0.2774645361228303
5.124910778015703	3.862735956478747	-2.862735956478747
5.139186295503213	0.7581030192010737	0.2418969807989263
5.153461812990721	1.001168631066911	-0.0011686310669110078
5.16773733047823	0.8335314349474472	0.1664685650525528
5.18201284796574	0.4805091062713506	0.5194908937286494
5.196288365453248	1.2675250875657027	-0.2675250875657027
5.2105638829407575	1.1578708011900387	-0.1578708011900387
5.224839400428266	4.95188439962554	-3.9518843996255404
5.239114917915775	1.1709450820352592	-0.17094508203525915
5.253390435403284	0.7534643254966812	0.2465356745033188
5.267665952890793	0.42037974450095084	0.5796202554990492
5.281941470378301	1.5493272687097752	-0.5493272687097752
5.296216987865811	1.6560197493032858	-0.6560197493032858
5.310492505353319	0.06836723878114995	0.9316327612188501
5.3247680228408285	1.4492223684264698	-0.4492223684264698
5.339043540328338	0.2614873480923045	0.7385126519076954
5.353319057815846	2.824777474124565	-1.824777474124565
5.367594575303356	1.0467522588701303	-0.04675225887013035
5.381870092790864	1.1903517520973923	-0.1903517520973923
5.396145610278373	0.5178208321617473	0.48217916783825265
5.410421127765882	0.48405680079537544	0.5159431992046246
5.424696645253391	0.7922771213348689	0.20772287866513106
5.4389721627409	1.839111273082078	-0.839111273082078
5.453247680228409	0.3703372382163429	0.6296627617836571
5.467523197715917	0.7052836537629642	0.2947163462370358
5.481798715203427	2.4641787079434687	-1.4641787079434687
5.496074232690936	1.0309614928384712	-0.03096149283847116
5.510349750178444	0.6401905329817524	0.35980946701824756
5.524625267665954	1.7493736865936027	-0.7493736865936027
5.538900785153462	2.7917807278490843	-1.7917807278490843
5.5531763026409715	3.179513184148114	-2.179513184148114
5.56745182012848	1.4821037769610046	-0.4821037769610046
5.581727337615989	6.795423953368026	-5.795423953368026
5.596002855103498	0.6853765708639322	0.3146234291360678
5.610278372591007	0.7790836837252877	0.2209163162747123
5.6245538900785155	0.8749979748269857	0.1250020251730143
5.638829407566025	0.5169278743057858	0.4830721256942142
5.653104925053534	1.0437316379923167	-0.04373163799231672
5.667380442541043	1.9544275916757554	-0.9544275916757554
5.681655960028552	0.8551441904197465	0.14485580958025346
5.69593147751606	1.415056799161352	-0.4150567991613521
5.71020699500357	1.2646675903042084	-0.2646675903042084
5.724482512491078	0.4218486295370084	0.5781513704629916
5.738758029978587	0.5621555121906816	0.4378444878093184
5.753033547466096	1.6024093495190948	-0.6024093495190948
5.767309064953605	0.18251621886179814	0.8174837811382019
5.781584582441114	1.1784281731610562	-0.1784281731610562
5.795860099928623	1.691445527775855	-0.6914455277758551
5.810135617416132	0.37295308865240867	0.6270469113475914
5.824411134903641	1.6686034729828265	-0.6686034729828265
5.83868665239115	3.3039465307232274	-2.3039465307232274
5.8529621698786585	0.8154387858628461	0.18456121413715387
5.867237687366168	1.1471042651396048	-0.14710426513960484
5.881513204853676	1.493539180307195	-0.4935391803071949
5.895788722341186	24.622840545697752	-23.622840545697752
5.910064239828694	2.991339482891344	-1.9913394828913442
5.924339757316203	1.9447409604627754	-0.9447409604627754
5.938615274803713	1.0159471079032123	-0.0159471079032123
5.952890792291221	0.8893671504518579	0.11063284954814212
5.96716630977873	1.5431706228610154	-0.5431706228610154
5.981441827266239	0.7116306621323998	0.2883693378676002
5.995717344753748	3.110190352874481	-2.110190352874481
6.009992862241257	3.5985476658828603	-2.5985476658828603
6.024268379728766	0.330244569453608	0.669755430546392
6.038543897216274	0.12168313047342454	0.8783168695265755
6.052819414703784	0.22963004438438955	0.7703699556156105
6.067094932191292	0.6771391743506778	0.32286082564932217
6.0813704496788015	7.713671969499924	-6.713671969499924
6.095645967166311	39.1231559012104	-38.1231559012104
6.109921484653819	0.8572262564668526	0.14277374353314742
6.124197002141329	2.2468034430074124	-1.2468034430074124
6.138472519628837	7.371909424325072	-6.371909424325072
6.152748037116346	1.567528559743636	-0.5675285597436359
6.167023554603855	2.428797939168304	-1.4287979391683039
6.181299072091364	3.1857310317386935	-2.1857310317386935
6.1955745895788725	1.176613932267737	-0.17661393226773692
6.209850107066382	0.11113685230608875	0.8888631476939113
6.22412562455389	2.235421639255441	-1.2354216392554411
6.2384011420414	1.870549746641891	-0.870549746641891
6.252676659528909	1.8682398267375906	-0.8682398267375906
6.266952177016417	1.1359918848773773	-0.13599188487737734
6.281227694503927	1.2737255080950578	-0.2737255080950578
6.295503211991435	0.8946967901253219	0.10530320987467812
6.3097787294789445	1.4051967147602888	-0.40519671476028885
6.324054246966453	1.0819032258195278	-0.0819032258195278
6.338329764453962	0.1913256330734295	0.8086743669265705
6.352605281941471	0.8675319338322046	0.13246806616779538
6.36688079942898	1.3844411117073578	-0.38444111170735784
6.381156316916488	2.3505978093078532	-1.3505978093078532
6.395431834403998	0.5370557915465364	0.4629442084534636
6.409707351891507	0.8223012618576766	0.1776987381423234
6.4239828693790155	0.8319800072574942	0.16801999274250579
6.438258386866525	0.7288923340820567	0.27110766591794333
6.452533904354033	1.011497581101884	-0.011497581101884036
6.466809421841543	0.4456771939239336	0.5543228060760663
6.481084939329051	7.96442158389637	-6.96442158389637
6.49536045681656	0.32385217801232175	0.6761478219876782
6.509635974304069	1.0736780415671607	-0.07367804156716073
6.523911491791578	2.5464529528162942	-1.5464529528162942
6.538187009279087	1.714316752122828	-0.714316752122828
6.552462526766596	0.8855351338118502	0.11446486618814977
6.566738044254105	1.4825690227986126	-0.4825690227986126
6.581013561741614	2.2316760164337004	-1.2316760164337004
6.595289079229123	1.0548640026640095	-0.05486400266400948
6.609564596716631	1.0606017500013418	-0.060601750001341825
6.623840114204141	1.9766430323270838	-0.9766430323270838
6.638115631691649	0.9171166476402811	0.08288335235971889
6.6523911491791585	1.391553240027797	-0.391553240027797
6.666666666666667	0.8983820995656228	0.10161790043437724
6.680942184154176	11.06492361790773	-10.06492361790773
6.695217701641685	6.205996246021512	-5.205996246021512
6.709493219129194	1.2058016917720378	-0.20580169177203778
6.723768736616703	2.0975302543890355	-1.0975302543890355
6.738044254104212	0.31568851775068946	0.6843114822493106
6.752319771591721	1.4016442803197884	-0.4016442803197884
6.76659528907923	1.4086518453524408	-0.4086518453524408
6.780870806566739	4.6561634306136135	-3.6561634306136135
6.795146324054247	0.6210102677656706	0.3789897322343294
6.809421841541757	1.7795455382235579	-0.7795455382235579
6.823697359029265	2.1225318860833022	-1.1225318860833022
6.837972876516774	1.3945245941185327	-0.3945245941185327
6.852248394004283	0.37121485601930954	0.6287851439806904
6.866523911491792	1.9271431208679237	-0.9271431208679237
6.8807994289793015	0.9343945244212355	0.0656054755787645
6.89507494646681	1.9912335085169646	-0.9912335085169646
6.909350463954319	5.889762829499369	-4.889762829499369
6.923625981441828	0.8575676489740133	0.14243235102598673
6.937901498929337	0.3971754482217378	0.6028245517782622
6.9521770164168455	1.1224395212365146	-0.12243952123651458
6.966452533904355	1.037066888262969	-0.037066888262969
6.980728051391863	1.5786621375305157	-0.5786621375305157
6.995003568879373	2.014013069708273	-1.0140130697082732
7.009279086366882	0.7591269642216227	0.24087303577837726
7.02355460385439	2.8603740052192803	-1.8603740052192803
7.0378301213419	1.1813410098885293	-0.1813410098885293
7.052105638829408	1.444399796313138	-0.4443997963131381
7.066381156316917	1.2869164716982986	-0.2869164716982986
7.080656673804426	1.1541512464564638	-0.15415124645646383
7.094932191291935	2.0316445841437716	-1.0316445841437716
7.109207708779444	1.0901638132216658	-0.09016381322166578
7.123483226266953	2.002207806603152	-1.0022078066031521
7.137758743754461	1.3382008697515337	-0.33820086975153374
7.152034261241971	0.8633962933095213	0.13660370669047872
7.16630977872948	0.4587456518839554	0.5412543481160446
7.1805852962169885	0.8183855547154015	0.18161444528459847
7.194860813704498	1.3908683834179414	-0.3908683834179414
7.209136331192006	2.363088366504457	-1.3630883665044569
7.223411848679516	3.794304800921759	-2.794304800921759
7.237687366167024	1.5505283483719952	-0.5505283483719952
7.251962883654533	0.7521237778399819	0.24787622216001814
7.266238401142042	1.2337567085965215	-0.23375670859652153
7.280513918629551	1.7484090155756482	-0.7484090155756482
7.2947894361170595	1.9442348242664373	-0.9442348242664373
7.309064953604569	0.6048080483047741	0.3951919516952259
7.323340471092078	0.9447003175710084	0.05529968242899164
7.337615988579587	2.957162969778274	-1.957162969778274
7.351891506067096	1.1908185291386197	-0.19081852913861974
7.366167023554604	0.786934660320017	0.21306533967998298
7.380442541042114	1.8588412504338339	-0.8588412504338339
7.394718058529622	1.143039050767092	-0.143039050767092
7.4089935760171315	2.102118013036834	-1.1021180130368342
7.42326909350464	1.8898955019257353	-0.8898955019257353
7.437544610992149	2.6748485085093865	-1.6748485085093865
7.451820128479658	1.6199018931537843	-0.6199018931537843
7.466095645967167	0.3448609862023086	0.6551390137976913
7.480371163454676	1.2462696504381179	-0.24626965043811788
7.494646680942185	1.1012240074818305	-0.10122400748183047
7.508922198429694	1.0025891284751896	-0.0025891284751895505
7.5231977159172025	2.8201719666292164	-1.8201719666292164
7.537473233404712	0.8785092961708985	0.12149070382910154
7.55174875089222	8.413485055947147	-7.413485055947147
7.56602426837973	6.412676211730426	-5.412676211730426
7.580299785867238	2.9012208846512264	-1.9012208846512264
7.594575303354747	1.1213738874560282	-0.12137388745602817
7.608850820842256	0.9977495762108186	0.0022504237891813883
7.623126338329765	1.7404185687607896	-0.7404185687607896
7.6374018558172745	1.6150816966486836	-0.6150816966486836
7.651677373304783	0.7208265509931845	0.2791734490068155
7.665952890792292	1.4356531401289618	-0.43565314012896184
7.680228408279801	0.7865193273180097	0.21348067268199034
7.69450392576731	0.36734806841579026	0.6326519315842097
7.7087794432548185	0.2811132408424233	0.7188867591575767
7.723054960742328	0.21035656557344057	0.7896434344265595
7.737330478229836	0.5136521072489023	0.4863478927510977
7.7516059957173455	0.8137520786707981	0.18624792132920187
7.765881513204855	2.342850007946289	-1.3428500079462888
7.780157030692363	2.161881894653211	-1.1618818946532108
7.794432548179873	1.2880190432094476	-0.2880190432094476
7.808708065667381	1.5090419043080059	-0.5090419043080059
7.82298358315489	1.1529404491129664	-0.15294044911296645
7.837259100642399	9.62757104891431	-8.62757104891431
7.851534618129908	0.2643338147873181	0.7356661852126819
7.865810135617417	2.6477991807416172	-1.6477991807416172
7.880085653104926	1.4617776203550799	-0.46177762035507985
7.894361170592434	2.348650497209288	-1.348650497209288
7.908636688079944	1.2378837814743133	-0.23788378147431333
7.922912205567453	1.5953105112275339	-0.5953105112275339
7.9371877230549615	1.0861640893756386	-0.08616408937563858
7.951463240542471	0.9796195837843849	0.02038041621561515
7.965738758029979	0.7634781202530109	0.23652187974698913
7.9800142755174885	1.3260098824257778	-0.3260098824257778
7.994289793004997	1.3178606045493977	-0.3178606045493977
8.008565310492505	3.5546159837075426	-2.5546159837075426
8.022840827980016	1.7129630821002195	-0.7129630821002195
8.037116345467524	1.3494293953790935	-0.34942939537909345
8.051391862955033	19.754501528314925	-18.754501528314925
8.065667380442541	1.9808239868200317	-0.9808239868200317
8.079942897930051	0.33234112632043894	0.667658873679561
8.09421841541756	1.6804962213741166	-0.6804962213741166
8.108493932905068	0.667265230903639	0.332734769096361
8.122769450392578	0.7944819609792926	0.20551803902070742
8.137044967880087	1.3136401939804012	-0.3136401939804012
8.151320485367595	2.5446072170017966	-1.5446072170017966
8.165596002855104	6.379586218183704	-5.379586218183704
8.179871520342614	6.1998199650380235	-5.1998199650380235
8.194147037830122	0.6923155675915112	0.30768443240848875
8.20842255531763	2.115306876520255	-1.115306876520255
8.22269807280514	2.1521663907208226	-1.1521663907208226
8.23697359029265	0.6911377355849712	0.30886226441502884
8.251249107780158	0.2865983672266072	0.7134016327733927
8.265524625267666	1.9196829497427437	-0.9196829497427437
8.279800142755176	1.5240087507762732	-0.5240087507762732
8.294075660242685	0.880869471221952	0.11913052877804797
8.308351177730193	0.9962638224522327	0.0037361775477673387
8.322626695217702	0.7209851012536832	0.2790148987463168
8.336902212705212	0.9576010247703376	0.042398975229662406
8.35117773019272	1.8638142307698349	-0.8638142307698349
8.365453247680229	0.8934522597905544	0.10654774020944557
8.379728765167739	3.5302160634183224	-2.5302160634183224
8.394004282655247	1.4391846496879745	-0.43918464968797455
8.408279800142756	1.9219665497473337	-0.9219665497473337
8.422555317630264	0.7270659164733202	0.2729340835266798
8.436830835117775	0.6016344758409281	0.3983655241590719
8.451106352605283	2.1264846194631324	-1.1264846194631324
8.465381870092791	0.6991209346027882	0.30087906539721176
8.4796573875803	3.3295428265127454	-2.3295428265127454
8.49393290506781	1.6948710076312434	-0.6948710076312434
8.508208422555319	0.5199222887346193	0.4800777112653807
8.522483940042827	1.1266742676552435	-0.12667426765524348
8.536759457530337	1.1245266699533865	-0.12452666995338646
8.551034975017846	1.7576319313474231	-0.7576319313474231
8.565310492505354	0.5310293001120743	0.4689706998879257
8.579586009992862	1.3603087140110492	-0.36030871401104925
8.593861527480373	1.4409999509867006	-0.44099995098670064
8.608137044967881	8.181117831115381	-7.181117831115381
8.62241256245539	1.3261475760145254	-0.3261475760145254
8.636688079942898	1.9099268762365642	-0.9099268762365642
8.650963597430408	1.0767698515984039	-0.07676985159840388
8.665239114917917	0.17673056765482736	0.8232694323451726
8.679514632405425	1.621623003590668	-0.621623003590668
8.693790149892935	0.9469543587782127	0.05304564122178734
8.708065667380444	1.7754453999782482	-0.7754453999782482
8.722341184867952	0.5281485307712346	0.4718514692287654
8.73661670235546	2.5875813189400616	-1.5875813189400616
8.75089221984297	1.3124439346345258	-0.3124439346345258
8.76516773733048	1.4879279935341505	-0.4879279935341505
8.779443254817988	0.6902658870472266	0.3097341129527734
8.793718772305496	1.587085666332554	-0.5870856663325541
8.807994289793006	1.718628850319523	-0.7186288503195231
8.822269807280515	0.9690992690368069	0.030900730963193124
8.836545324768023	0.8941439715924079	0.10585602840759212
8.850820842255533	2.1190113892889815	-1.1190113892889815
8.865096359743042	1.7691769727361901	-0.7691769727361901
8.87937187723055	1.7180297766074288	-0.7180297766074288
8.893647394718059	0.517350444176691	0.48264955582330904
8.907922912205569	1.4792574603637159	-0.47925746036371586
8.922198429693077	1.161162384772948	-0.16116238477294798
8.936473947180586	0.8771941018986774	0.12280589810132259
8.950749464668094	3.8004336038445623	-2.8004336038445623
8.965024982155605	0.5887512219873937	0.4112487780126063
8.979300499643113	1.9956566021661162	-0.9956566021661162
8.993576017130621	0.6239187672078154	0.37608123279218464
9.007851534618132	1.6174260306129706	-0.6174260306129706
9.02212705210564	3.39594354116092	-2.39594354116092
9.036402569593148	3.4630372250136565	-2.4630372250136565
9.050678087080657	2.1370873803022734	-1.1370873803022734
9.064953604568167	1.3658795427666344	-0.36587954276663437
9.079229122055676	6.770793783563174	-5.770793783563174
9.093504639543184	2.111018337304109	-1.1110183373041091
9.107780157030692	0.4673134472955981	0.5326865527044019
9.122055674518203	2.171515036359488	-1.1715150363594882
9.136331192005711	2.7671273672717263	-1.7671273672717263
9.15060670949322	0.5603099423776128	0.4396900576223872
9.16488222698073	7.043257723410169	-6.043257723410169
9.179157744468238	2.511160883537774	-1.511160883537774
9.193433261955747	1.9951056495530946	-0.9951056495530946
9.207708779443255	2.928021089760331	-1.928021089760331
9.221984296930765	1.486380099678913	-0.48638009967891294
9.236259814418274	0.47012596402575774	0.5298740359742422
9.250535331905782	4.311920345941782	-3.3119203459417816
9.26481084939329	2.6789681550673787	-1.6789681550673787
9.2790863668808	1.0702965879079924	-0.07029658790799242
9.29336188436831	0.3660722873653249	0.6339277126346752
9.307637401855818	0.11625594185063114	0.8837440581493688
9.321912919343328	0.47068426803013297	0.529315731969867
9.336188436830836	1.2459431743432652	-0.24594317434326518
9.350463954318345	0.21480582191755238	0.7851941780824476
9.364739471805853	0.4551182673837549	0.5448817326162452
9.379014989293363	2.1285868707333933	-1.1285868707333933
9.393290506780872	1.0916800732742253	-0.09168007327422534
9.40756602426838	0.7012427280806582	0.29875727191934176
9.421841541755889	7.229475351938973	-6.229475351938973
9.436117059243399	1.5810015658439462	-0.5810015658439462
9.450392576730907	0.9334580635170626	0.06654193648293738
9.464668094218416	0.9178244070600851	0.08217559293991494
9.478943611705926	1.8149101089049782	-0.8149101089049782
9.493219129193434	2.455590353040183	-1.4555903530401828
9.507494646680943	2.5130243270666472	-1.5130243270666472
9.521770164168451	0.452197395039681	0.5478026049603191
9.536045681655962	3.2862022401168316	-2.2862022401168316
9.55032119914347	0.7099510040747647	0.29004899592523525
9.564596716630978	4.184144333728619	-3.184144333728619
9.578872234118487	0.4916233616352534	0.5083766383647466
9.593147751605997	9.151794800755283	-8.151794800755283
9.607423269093506	0.775517958614367	0.224482041385633
9.621698786581014	2.9129836354627883	-1.9129836354627883
9.635974304068524	0.957626964302509	0.04237303569749096
9.650249821556033	2.9153315750793767	-1.9153315750793767
9.664525339043541	2.0750595054996643	-1.0750595054996643
9.67880085653105	21.31266287189901	-20.31266287189901
9.69307637401856	0.7669202027232025	0.2330797972767975
9.707351891506068	1.5508612689762946	-0.5508612689762946
9.721627408993577	1.448016547722216	-0.448016547722216
9.735902926481085	2.218106524018016	-1.2181065240180158
9.750178443968595	1.4145574220398067	-0.4145574220398067
9.764453961456104	2.741158502150966	-1.7411585021509661
9.778729478943612	0.7699420752143992	0.23005792478560083
9.793004996431122	0.44981838120406226	0.5501816187959377
9.80728051391863	1.0251280664285913	-0.025128066428591334
9.82155603140614	0.19686002311507134	0.8031399768849287
9.835831548893648	0.9172811714642505	0.08271882853574952
9.850107066381158	2.723299073762304	-1.7232990737623042
9.864382583868666	0.9092450819214412	0.09075491807855884
9.878658101356175	1.480321535655537	-0.48032153565553704
9.892933618843683	1.0806486366323425	-0.08064863663234245
9.907209136331193	0.9661677656128725	0.03383223438712746
9.921484653818702	3.14968145817851	-2.14968145817851
9.93576017130621	1.043809517105137	-0.04380951710513692
9.95003568879372	1.4265038947511823	-0.42650389475118233
9.964311206281229	0.4368487185885136	0.5631512814114864
9.978586723768737	3.404346264065029	-2.404346264065029
9.992862241256246	1.1613716785517636	-0.1613716785517636
