# Supplementary material for: Terahertz Spectroscopic Analysis of Lactose in Infant Formula: Implications for Detection and Quantification
Source: Molecules. 2022 Aug 8;27(15):5040. doi: 10.3390/molecules27155040 (PMC9370465; doi:10.3390/molecules27155040)
Supplement: Supplementary file 1 [file molecules-27-05040-s001.zip › data/set1_N2_2/frequency_domain/S002.csv]

0.0	0.6137495083169912	0.38625049168300885
0.014275517487508924	0.5358450812036671	0.46415491879633286
0.028551034975017847	0.8404726899646772	0.15952731003532283
0.04282655246252677	0.6265936989139288	0.3734063010860712
0.057102069950035694	1.1621262901783	-0.16212629017830005
0.07137758743754462	1.2718641103498998	-0.27186411034989977
0.08565310492505354	3.256339960100029	-2.256339960100029
0.09992862241256247	0.49797694585345376	0.5020230541465462
0.11420413990007139	0.6342116948314841	0.3657883051685159
0.12847965738758033	0.8548219591307141	0.14517804086928587
0.14275517487508924	1.3752768923201921	-0.3752768923201921
0.15703069236259815	1.5331091740056702	-0.5331091740056702
0.17130620985010708	0.966680852343447	0.03331914765655297
0.18558172733761602	0.7109310061943467	0.2890689938056533
0.19985724482512493	0.7327508932300117	0.26724910676998825
0.21413276231263384	0.8225827410653105	0.17741725893468951
0.22840827980014278	0.9331678368338546	0.06683216316614538
0.24268379728765171	0.889616820863376	0.11038317913662399
0.25695931477516065	0.8077883231276747	0.19221167687232532
0.27123483226266953	0.8598611444672305	0.1401388555327695
0.28551034975017847	0.9325956038019216	0.06740439619807836
0.2997858672376874	0.9292513283776073	0.07074867162239273
0.3140613847251963	0.8491689944181303	0.15083100558186968
0.32833690221270523	0.772134771728876	0.227865228271124
0.34261241970021417	0.7436154558648803	0.2563845441351197
0.3568879371877231	0.7454437226592966	0.2545562773407034
0.37116345467523204	0.7587176696807582	0.24128233031924184
0.3854389721627409	0.7649541082462121	0.23504589175378787
0.39971448965024986	0.7769180711384065	0.2230819288615935
0.4139900071377588	0.7885443052865301	0.21145569471346992
0.4282655246252677	0.793054826930382	0.20694517306961802
0.4425410421127766	0.7854322991011373	0.21456770089886268
0.45681655960028555	0.7575274314498063	0.24247256855019372
0.4710920770877945	0.7218735409011768	0.27812645909882316
0.48536759457530343	0.6887989367608756	0.31120106323912444
0.4996431120628123	0.6595653140847944	0.34043468591520565
0.5139186295503213	0.6226490629482792	0.37735093705172085
0.5281941470378302	0.5385372631339407	0.4614627368660593
0.5424696645253391	0.6125184925264708	0.38748150747352916
0.5567451820128481	0.6720935500411079	0.32790644995889207
0.5710206995003569	0.6890322011125967	0.31096779888740333
0.5852962169878658	0.687983988003484	0.31201601199651596
0.5995717344753748	0.6747675893686732	0.3252324106313268
0.6138472519628837	0.6526607718599237	0.34733922814007634
0.6281227694503926	0.6310493812334238	0.3689506187665762
0.6423982869379016	0.613983321642052	0.38601667835794795
0.6566738044254105	0.6065569210962198	0.39344307890378016
0.6709493219129194	0.604321024665777	0.395678975334223
0.6852248394004283	0.6056812216557145	0.3943187783442855
0.6995003568879372	0.6076193086727694	0.39238069132723064
0.7137758743754462	0.6063824757964379	0.3936175242035621
0.7280513918629551	0.5991959450518412	0.40080405494815885
0.7423269093504641	0.5836887016451384	0.4163112983548616
0.756602426837973	0.5662909030272079	0.43370909697279214
0.7708779443254818	0.5472623583177911	0.45273764168220887
0.7851534618129908	0.5327235199183689	0.46727648008163114
0.7994289793004997	0.5228382408097239	0.47716175919027615
0.8137044967880086	0.5172814186307045	0.48271858136929546
0.8279800142755176	0.5148643978690414	0.48513560213095863
0.8422555317630265	0.5127937807010106	0.48720621929898944
0.8565310492505354	0.5082561920635194	0.49174380793648065
0.8708065667380444	0.5008029844903281	0.4991970155096719
0.8850820842255532	0.4889321076389776	0.5110678923610223
0.8993576017130622	0.4742069079930325	0.5257930920069676
0.9136331192005711	0.4596557181545289	0.5403442818454711
0.92790863668808	0.44644329488205936	0.5535567051179406
0.942184154175589	0.43711699569211937	0.5628830043078806
0.9564596716630979	0.43081532581841725	0.5691846741815827
0.9707351891506069	0.42623919801217774	0.5737608019878222
0.9850107066381157	0.42186645991090566	0.5781335400890943
0.9992862241256246	0.41576363201737276	0.5842363679826272
1.0135617416131335	0.4069181105924676	0.5930818894075325
1.0278372591006426	0.3961506618431123	0.6038493381568877
1.0421127765881515	0.3852979549368699	0.6147020450631301
1.0563882940756604	0.3750669941453915	0.6249330058546085
1.0706638115631693	0.3667897293982117	0.6332102706017884
1.0849393290506781	0.3599569037780679	0.6400430962219321
1.099214846538187	0.35564522085302247	0.6443547791469775
1.1134903640256961	0.34867532394187345	0.6513246760581266
1.127765881513205	0.3415307273915993	0.6584692726084007
1.1420413990007139	0.3341220403560737	0.6658779596439264
1.1563169164882228	0.3235952855921145	0.6764047144078855
1.1705924339757316	0.31299710501565475	0.6870028949843452
1.1848679514632408	0.2968186781806517	0.7031813218193483
1.1991434689507496	0.2880355972891871	0.711964402710813
1.2134189864382585	0.29014374542415183	0.7098562545758482
1.2276945039257674	0.28971814030487864	0.7102818596951214
1.2419700214132763	0.28424238673760577	0.7157576132623942
1.2562455389007852	0.2775981847345497	0.7224018152654503
1.2705210563882943	0.2679413056626043	0.7320586943373957
1.2847965738758031	0.2574873674789904	0.7425126325210096
1.299072091363312	0.24593514990967388	0.7540648500903261
1.313347608850821	0.231575871249927	0.768424128750073
1.3276231263383298	0.21195657056919873	0.7880434294308013
1.341898643825839	0.18589999028453727	0.8141000097154627
1.3561741613133478	0.1504391386592821	0.849560861340718
1.3704496788008567	0.12731938169108925	0.8726806183089107
1.3847251962883655	0.14529236983181384	0.8547076301681862
1.3990007137758744	0.17540433094927785	0.8245956690507221
1.4132762312633835	0.19448343431671314	0.8055165656832869
1.4275517487508924	0.19983029708141736	0.8001697029185826
1.4418272662384013	0.20206927589084214	0.7979307241091579
1.4561027837259102	0.20252475186348098	0.797475248136519
1.470378301213419	0.20182392816303898	0.798176071836961
1.4846538187009282	0.20105060864305013	0.7989493913569499
1.498929336188437	0.20018426477066045	0.7998157352293396
1.513204853675946	0.19724018399914686	0.8027598160008531
1.5274803711634548	0.19393271359701786	0.8060672864029821
1.5417558886509637	0.1900946112777408	0.8099053887222591
1.5560314061384726	0.18533790996442145	0.8146620900355785
1.5703069236259817	0.18169746607904816	0.8183025339209519
1.5845824411134906	0.17636417797636225	0.8236358220236377
1.5988579586009994	0.17498250006678107	0.8250174999332189
1.6131334760885083	0.17134599671242665	0.8286540032875733
1.6274089935760172	0.16993812632815275	0.8300618736718473
1.6416845110635263	0.16462605064771713	0.8353739493522829
1.6559600285510352	0.1607358745229374	0.8392641254770626
1.670235546038544	0.1629178278144149	0.8370821721855851
1.684511063526053	0.15170451506346994	0.8482954849365301
1.6987865810135618	0.14812962177832575	0.8518703782216742
1.7130620985010707	0.14530056596185884	0.8546994340381412
1.7273376159885798	0.14323858819589408	0.8567614118041059
1.7416131334760887	0.14032014048228894	0.8596798595177111
1.7558886509635976	0.1332300664502373	0.8667699335497627
1.7701641684511065	0.13002992844997086	0.8699700715500291
1.7844396859386153	0.12540541164151683	0.8745945883584831
1.7987152034261245	0.12061354358307359	0.8793864564169264
1.8129907209136333	0.113583560298098	0.886416439701902
1.8272662384011422	0.11213022273805286	0.8878697772619472
1.841541755888651	0.11234213075408822	0.8876578692459118
1.85581727337616	0.11294343673207533	0.8870565632679247
1.870092790863669	0.11515794341313425	0.8848420565868658
1.884368308351178	0.11355123580625864	0.8864487641937413
1.8986438258386868	0.11018160801007046	0.8898183919899295
1.9129193433261957	0.10508672317197378	0.8949132768280262
1.9271948608137046	0.1051081406641556	0.8948918593358444
1.9414703783012137	0.10161118537633648	0.8983888146236635
1.9557458957887226	0.0994655919160838	0.9005344080839162
1.9700214132762315	0.09874366615577113	0.9012563338442289
1.9842969307637404	0.09809355567687056	0.9019064443231295
1.9985724482512492	0.09593059254525821	0.9040694074547417
2.012847965738758	0.0960692499176224	0.9039307500823776
2.027123483226267	0.09157814414232515	0.9084218558576749
2.041399000713776	0.09085403304377748	0.9091459669562225
2.055674518201285	0.08582348137098382	0.9141765186290162
2.069950035688794	0.08257369852831833	0.9174263014716817
2.084225553176303	0.08053430586638553	0.9194656941336145
2.098501070663812	0.08096005332824689	0.9190399466717531
2.1127765881513207	0.08040227656504147	0.9195977234349585
2.1270521056388296	0.08028760667563224	0.9197123933243677
2.1413276231263385	0.08068439789867006	0.9193156021013299
2.1556031406138474	0.07468273850844365	0.9253172614915564
2.1698786581013563	0.07517264025506747	0.9248273597449326
2.184154175588865	0.068102899098234	0.931897100901766
2.198429693076374	0.06744378839316306	0.9325562116068369
2.2127052105638834	0.06608745925132496	0.933912540748675
2.2269807280513922	0.06582135259143397	0.934178647408566
2.241256245538901	0.06914603912417895	0.9308539608758211
2.25553176302641	0.06721548083108832	0.9327845191689117
2.269807280513919	0.06904862393512563	0.9309513760648743
2.2840827980014278	0.0645319378483033	0.9354680621516966
2.2983583154889367	0.05939627193136281	0.9406037280686372
2.3126338329764455	0.05392011890241553	0.9460798810975845
2.3269093504639544	0.048430198959425914	0.9515698010405741
2.3411848679514633	0.05299118594608328	0.9470088140539167
2.355460385438972	0.05227693906600216	0.9477230609339978
2.3697359029264815	0.05188433887513441	0.9481156611248656
2.3840114204139904	0.05441747327845752	0.9455825267215425
2.3982869379014993	0.05680230979006739	0.9431976902099326
2.412562455389008	0.0501496884755423	0.9498503115244576
2.426837972876517	0.043652879204145054	0.9563471207958549
2.441113490364026	0.041439143508371454	0.9585608564916286
2.455389007851535	0.03678754059979507	0.963212459400205
2.4696645253390437	0.03646964275201519	0.9635303572479849
2.4839400428265526	0.036978884453216274	0.9630211155467837
2.4982155603140614	0.03858639543891141	0.9614136045610886
2.5124910778015703	0.03490337687464509	0.9650966231253549
2.5267665952890797	0.0379075776873393	0.9620924223126607
2.5410421127765885	0.03376827077181306	0.9662317292281869
2.5553176302640974	0.028584133107371946	0.971415866892628
2.5695931477516063	0.029006776250684468	0.9709932237493155
2.583868665239115	0.021655535202339236	0.9783444647976608
2.598144182726624	0.015099621822756634	0.9849003781772434
2.612419700214133	0.02634006382224604	0.9736599361777539
2.626695217701642	0.022477060142445538	0.9775229398575545
2.6409707351891507	0.03155900171624297	0.9684409982837571
2.6552462526766596	0.02958090367636874	0.9704190963236312
2.669521770164169	0.035371882850013865	0.9646281171499861
2.683797287651678	0.020210924944682938	0.9797890750553171
2.6980728051391867	0.02435848411365092	0.9756415158863491
2.7123483226266956	0.02375506922447018	0.9762449307755299
2.7266238401142044	0.009938700447626313	0.9900612995523737
2.7408993576017133	0.025937182304052994	0.974062817695947
2.755174875089222	0.023709145922759654	0.9762908540772404
2.769450392576731	0.03506431652817164	0.9649356834718283
2.78372591006424	0.031869102729848435	0.9681308972701516
2.798001427551749	0.029504751215627508	0.9704952487843725
2.8122769450392577	0.023243538543774384	0.9767564614562256
2.826552462526767	0.014154537213986275	0.9858454627860137
2.840827980014276	0.007799768369927533	0.9922002316300724
2.855103497501785	0.011850766963659744	0.9881492330363403
2.8693790149892937	0.0014273327839769564	0.998572667216023
2.8836545324768026	0.018949345935845224	0.9810506540641548
2.8979300499643115	0.023490062538436534	0.9765099374615634
2.9122055674518204	0.03218811076812254	0.9678118892318774
2.9264810849393292	0.0383615105699032	0.9616384894300968
2.940756602426838	0.029660961838096574	0.9703390381619035
2.955032119914347	0.012795814025565504	0.9872041859744345
2.9693076374018563	0.060551859749172925	0.9394481402508271
2.983583154889365	0.0030707621367987046	0.9969292378632013
2.997858672376874	0.016015010734563854	0.9839849892654361
3.012134189864383	0.042968382915592455	0.9570316170844075
3.026409707351892	0.020704812314441153	0.9792951876855589
3.0406852248394007	0.05513800789243206	0.9448619921075679
3.0549607423269096	0.07232115711291394	0.927678842887086
3.0692362598144185	0.053393228053285495	0.9466067719467145
3.0835117773019274	0.060321940672777734	0.9396780593272223
3.0977872947894363	0.04074551467575207	0.959254485324248
3.112062812276945	0.01626891688365572	0.9837310831163443
3.1263383297644545	0.012316862886049213	0.9876831371139508
3.1406138472519634	0.10186295475191434	0.8981370452480857
3.1548893647394722	0.051735588215536595	0.9482644117844634
3.169164882226981	0.0736487451347815	0.9263512548652185
3.18344039971449	0.0720964810436657	0.9279035189563343
3.197715917201999	0.07149148902540903	0.928508510974591
3.2119914346895078	0.013586277578705341	0.9864137224212947
3.2262669521770166	0.05674025861284485	0.9432597413871552
3.2405424696645255	0.03292594568474871	0.9670740543152513
3.2548179871520344	0.07280453883802736	0.9271954611619726
3.2690935046395433	0.07148064647945274	0.9285193535205473
3.2833690221270526	0.042776729968002095	0.9572232700319979
3.2976445396145615	0.04047884415134911	0.9595211558486509
3.3119200571020704	0.0498456169456664	0.9501543830543336
3.3261955745895793	0.02808941669564409	0.9719105833043559
3.340471092077088	0.07161603530967814	0.9283839646903218
3.354746609564597	0.011208079526614699	0.9887919204733853
3.369022127052106	0.058844316097025125	0.9411556839029749
3.383297644539615	0.03855273163742517	0.9614472683625749
3.3975731620271237	0.10109813380523014	0.8989018661947699
3.4118486795146326	0.006325058151510983	0.993674941848489
3.4261241970021414	0.07584850665972667	0.9241514933402734
3.4403997144896508	0.11103509427374707	0.888964905726253
3.4546752319771596	0.06831559919383952	0.9316844008061604
3.4689507494646685	0.08469209742287682	0.9153079025771231
3.4832262669521774	0.08029699337740942	0.9197030066225906
3.4975017844396863	0.11095795071657537	0.8890420492834247
3.511777301927195	0.05723676136059133	0.9427632386394087
3.526052819414704	0.05463110180338686	0.9453688981966132
3.540328336902213	0.09341588898983598	0.906584111010164
3.554603854389722	0.04580701191175557	0.9541929880882445
3.5688793718772307	0.10064644997995295	0.899353550020047
3.58315488936474	0.08049648129929739	0.9195035187007026
3.597430406852249	0.17485291714354198	0.825147082856458
3.611705924339758	0.15247244408026572	0.8475275559197343
3.6259814418272667	0.07175468854715468	0.9282453114528453
3.6402569593147756	0.05646061204346092	0.943539387956539
3.6545324768022844	0.13731596080951902	0.862684039190481
3.6688079942897933	0.1269799818587458	0.8730200181412542
3.683083511777302	0.09147216105586486	0.9085278389441351
3.697359029264811	0.14991128334884338	0.8500887166511566
3.71163454675232	0.06570137399305519	0.9342986260069448
3.725910064239829	0.015443007932574235	0.9845569920674258
3.740185581727338	0.20378574336238184	0.7962142566376181
3.754461099214847	0.1554914405105613	0.8445085594894387
3.768736616702356	0.10273415528751126	0.8972658447124887
3.783012134189865	0.09438493731724751	0.9056150626827525
3.7972876516773737	0.23992959386981869	0.7600704061301813
3.8115631691648826	1.8195982370100205	-0.8195982370100205
3.8258386866523915	0.14083907907006155	0.8591609209299385
3.8401142041399003	0.06620492630174982	0.9337950736982502
3.8543897216274092	0.07660855944868669	0.9233914405513133
3.868665239114918	0.07822980018611252	0.9217701998138875
3.8829407566024274	0.1469436387464126	0.8530563612535874
3.8972162740899363	0.21491449004562185	0.7850855099543781
3.911491791577445	0.17045820094786776	0.8295417990521322
3.925767309064954	0.20538833901914577	0.7946116609808542
3.940042826552463	0.14875060694230566	0.8512493930576943
3.954318344039972	0.3058689578417189	0.6941310421582811
3.9685938615274807	0.09119412896278303	0.908805871037217
3.9828693790149896	0.7603091458125368	0.23969085418746316
3.9971448965024985	0.29466459887370694	0.7053354011262931
4.011420413990008	0.2681260541424945	0.7318739458575054
4.025695931477516	0.14054425326096767	0.8594557467390324
4.039971448965026	0.036896634290579176	0.9631033657094208
4.054246966452534	0.17167085508400573	0.8283291449159943
4.068522483940043	0.31365917493150425	0.6863408250684957
4.082798001427552	0.2649180708631005	0.7350819291368995
4.097073518915061	0.15969119246037844	0.8403088075396216
4.11134903640257	0.46647171527278447	0.5335282847272156
4.125624553890079	0.3888436050686558	0.6111563949313442
4.139900071377588	0.14588167492520757	0.8541183250747925
4.154175588865097	0.22609133477307877	0.7739086652269213
4.168451106352606	0.09088464287798599	0.909115357122014
4.182726623840114	0.2297642323601896	0.7702357676398104
4.197002141327624	0.1554656356952155	0.8445343643047845
4.211277658815132	0.1366271993037662	0.8633728006962338
4.2255531763026415	0.28979222509948177	0.7102077749005182
4.23982869379015	0.24352719820732574	0.7564728017926743
4.254104211277659	0.23403840217484678	0.7659615978251533
4.268379728765169	0.3550234455775006	0.6449765544224995
4.282655246252677	0.28966673319452013	0.7103332668054798
4.296930763740186	0.5078608382864362	0.49213916171356376
4.311206281227695	0.22236340168435811	0.7776365983156419
4.325481798715204	0.33514205020427434	0.6648579497957257
4.3397573162027125	0.27927717928732326	0.7207228207126768
4.354032833690222	0.2620414293791137	0.7379585706208863
4.36830835117773	0.21948527660536216	0.7805147233946379
4.38258386866524	0.10500481771175002	0.89499518228825
4.396859386152748	0.42376801901843686	0.5762319809815631
4.411134903640257	0.668005211456509	0.33199478854349096
4.425410421127767	0.20943621105467514	0.7905637889453249
4.439685938615275	0.7001759771923598	0.2998240228076402
4.4539614561027845	0.27844441127149305	0.721555588728507
4.468236973590293	0.42024610345054386	0.5797538965494562
4.482512491077802	0.34574533594301243	0.6542546640569875
4.496788008565311	0.7868345841349476	0.21316541586505244
4.51106352605282	2.165084590543765	-1.1650845905437648
4.5253390435403285	0.2839483603359659	0.7160516396640342
4.539614561027838	0.72242239683614	0.27757760316386004
4.553890078515346	0.3592625449650848	0.6407374550349152
4.5681655960028555	2.141165499130062	-1.1411654991300622
4.582441113490365	0.19229988800674894	0.8077001119932511
4.596716630977873	0.5637525036078667	0.43624749639213334
4.610992148465383	0.1737898959555994	0.8262101040444005
4.625267665952891	0.5307423384002822	0.4692576615997178
4.6395431834404	0.7595619799335378	0.2404380200664622
4.653818700927909	0.016080680625867674	0.9839193193741324
4.668094218415418	0.2689436477292054	0.7310563522707946
4.682369735902927	0.8800592506082485	0.11994074939175148
4.696645253390436	0.90536688214888	0.09463311785112005
4.710920770877944	1.6847922725115037	-0.6847922725115037
4.725196288365454	1.792357088919841	-0.792357088919841
4.739471805852963	1.8726295425840775	-0.8726295425840775
4.7537473233404715	0.33975695744278495	0.660243042557215
4.768022840827981	0.09466562653139268	0.9053343734686073
4.782298358315489	0.9626832699556118	0.03731673004438818
4.7965738758029985	0.9065853050735552	0.09341469492644483
4.810849393290507	0.374382065107092	0.6256179348929081
4.825124910778016	4.051995655696261	-3.0519956556962606
4.839400428265525	1.5649512930263827	-0.5649512930263827
4.853675945753034	1.7818101923174194	-0.7818101923174194
4.8679514632405425	0.628245214611097	0.37175478538890305
4.882226980728052	0.8220983580904354	0.1779016419095646
4.896502498215561	0.3788799859928914	0.6211200140071086
4.91077801570307	0.8926766084501894	0.10732339154981063
4.925053533190579	0.7611604949008846	0.23883950509911545
4.939329050678087	3.626986313208703	-2.626986313208703
4.953604568165597	3.7370637540931524	-2.7370637540931524
4.967880085653105	30.245424222027083	-29.245424222027083
4.9821556031406145	3.354619659608162	-2.354619659608162
4.996431120628123	1.642461015133375	-0.642461015133375
5.010706638115632	0.7188724140053894	0.28112758599461063
5.024982155603141	0.6785627130201876	0.32143728697981244
5.03925767309065	0.9702356698383858	0.029764330161614172
5.053533190578159	0.660878168983581	0.339121831016419
5.067808708065668	1.1240426409019812	-0.12404264090198125
5.082084225553177	2.035783833519181	-1.0357838335191811
5.0963597430406855	1.137720300959502	-0.13772030095950205
5.110635260528195	0.13701329574257015	0.8629867042574298
5.124910778015703	0.8565443402422661	0.1434556597577339
5.139186295503213	0.9311497590024891	0.06885024099751091
5.153461812990721	0.6867774111099815	0.3132225888900185
5.16773733047823	0.19341747151656674	0.8065825284834333
5.18201284796574	0.6571902566375751	0.34280974336242487
5.196288365453248	1.081533475707644	-0.08153347570764402
5.2105638829407575	0.4964297047042788	0.5035702952957213
5.224839400428266	3.460176083698404	-2.460176083698404
5.239114917915775	0.7752494001263456	0.22475059987365442
5.253390435403284	0.33334624616449454	0.6666537538355055
5.267665952890793	0.32424076497855847	0.6757592350214415
5.281941470378301	0.6676137986123402	0.33238620138765984
5.296216987865811	1.02711648958353	-0.02711648958353008
5.310492505353319	0.6343391168971565	0.3656608831028435
5.3247680228408285	0.4234115000093327	0.5765884999906673
5.339043540328338	0.624070987663714	0.37592901233628595
5.353319057815846	3.7105915551932704	-2.7105915551932704
5.367594575303356	0.17562076467517646	0.8243792353248236
5.381870092790864	0.572632500251394	0.427367499748606
5.396145610278373	0.20204529744574692	0.797954702554253
5.410421127765882	0.6698118360556208	0.3301881639443792
5.424696645253391	0.5997796010500592	0.40022039894994077
5.4389721627409	0.6117936862449564	0.38820631375504355
5.453247680228409	0.07234853324458955	0.9276514667554104
5.467523197715917	1.0664476467284634	-0.06644764672846337
5.481798715203427	2.0037528775534406	-1.0037528775534406
5.496074232690936	0.48667936959109787	0.5133206304089022
5.510349750178444	0.5752112498069253	0.4247887501930747
5.524625267665954	0.6593651900516799	0.34063480994832007
5.538900785153462	1.759272369622238	-0.7592723696222381
5.5531763026409715	2.031243894011427	-1.031243894011427
5.56745182012848	0.6799964413057351	0.3200035586942649
5.581727337615989	1.2563285253713463	-0.2563285253713463
5.596002855103498	0.19819378786142652	0.8018062121385735
5.610278372591007	0.5803756848646543	0.4196243151353457
5.6245538900785155	0.735205925938958	0.26479407406104205
5.638829407566025	0.2055290561944412	0.7944709438055588
5.653104925053534	2.100136184097195	-1.1001361840971948
5.667380442541043	2.089794008360777	-1.089794008360777
5.681655960028552	0.6584533887577275	0.3415466112422725
5.69593147751606	2.5712904659616145	-1.5712904659616145
5.71020699500357	0.8392972843666765	0.1607027156333235
5.724482512491078	1.361869405129348	-0.36186940512934807
5.738758029978587	1.3935855699998432	-0.3935855699998432
5.753033547466096	0.8412470316975312	0.15875296830246877
5.767309064953605	0.8695045584120429	0.13049544158795712
5.781584582441114	1.0010970554220961	-0.0010970554220961493
5.795860099928623	1.2885191610435227	-0.2885191610435227
5.810135617416132	0.3461186000070212	0.6538813999929788
5.824411134903641	0.604559420389186	0.395440579610814
5.83868665239115	0.7780905403884847	0.22190945961151531
5.8529621698786585	0.2360998389052553	0.7639001610947447
5.867237687366168	0.33646532837004856	0.6635346716299515
5.881513204853676	0.6470721244981293	0.35292787550187066
5.895788722341186	25.818208688484603	-24.818208688484603
5.910064239828694	1.9776777749659997	-0.9776777749659997
5.924339757316203	5.293554025290807	-4.293554025290807
5.938615274803713	0.29163380163052144	0.7083661983694786
5.952890792291221	0.3594424862477934	0.6405575137522066
5.96716630977873	1.2207233976354526	-0.22072339763545257
5.981441827266239	0.8250328333162871	0.17496716668371293
5.995717344753748	2.236134103195889	-1.236134103195889
6.009992862241257	2.021444107096151	-1.0214441070961509
6.024268379728766	1.006826424661854	-0.006826424661853903
6.038543897216274	1.8060214396227818	-0.8060214396227818
6.052819414703784	0.2124127921415109	0.7875872078584891
6.067094932191292	1.2522837741970998	-0.2522837741970998
6.0813704496788015	9.316007914976623	-8.316007914976623
6.095645967166311	19.132260565820552	-18.132260565820552
6.109921484653819	1.545817726053752	-0.545817726053752
6.124197002141329	4.307043734863063	-3.307043734863063
6.138472519628837	5.311347787562487	-4.311347787562487
6.152748037116346	0.5287965775391533	0.4712034224608467
6.167023554603855	0.593001758325983	0.406998241674017
6.181299072091364	0.16725368084424622	0.8327463191557538
6.1955745895788725	0.39063541668474266	0.6093645833152573
6.209850107066382	1.007670319364983	-0.007670319364982969
6.22412562455389	1.0674983458299265	-0.06749834582992653
6.2384011420414	0.8801366601706915	0.11986333982930852
6.252676659528909	1.0186982025037437	-0.018698202503743655
6.266952177016417	1.2865798322004052	-0.28657983220040517
6.281227694503927	1.2819689248593975	-0.2819689248593975
6.295503211991435	0.7041711095565852	0.29582889044341476
6.3097787294789445	0.7772691973628951	0.22273080263710487
6.324054246966453	0.36665586874390493	0.633344131256095
6.338329764453962	1.3593083853040067	-0.35930838530400666
6.352605281941471	0.3239783766304618	0.6760216233695382
6.36688079942898	0.8493656226063936	0.1506343773936064
6.381156316916488	1.6619133620116648	-0.6619133620116648
6.395431834403998	0.5419921597910975	0.4580078402089025
6.409707351891507	0.768397125288434	0.23160287471156604
6.4239828693790155	0.33563959575364516	0.6643604042463549
6.438258386866525	0.6818790944030337	0.31812090559696626
6.452533904354033	1.2387219733235255	-0.23872197332352552
6.466809421841543	0.9723155375663587	0.02768446243364131
6.481084939329051	2.2827318878627594	-1.2827318878627594
6.49536045681656	0.5438582056226842	0.45614179437731583
6.509635974304069	0.296543116361443	0.7034568836385571
6.523911491791578	0.641881172777927	0.358118827222073
6.538187009279087	2.3716541134980713	-1.3716541134980713
6.552462526766596	0.631651553544813	0.36834844645518705
6.566738044254105	1.1472691231980745	-0.1472691231980745
6.581013561741614	1.4918507849475569	-0.49185078494755685
6.595289079229123	0.6942233473039211	0.3057766526960789
6.609564596716631	2.1052206479499667	-1.1052206479499667
6.623840114204141	1.9100368533127536	-0.9100368533127536
6.638115631691649	1.4840696975298204	-0.48406969752982043
6.6523911491791585	0.12252094687435357	0.8774790531256464
6.666666666666667	0.4303887596555247	0.5696112403444753
6.680942184154176	8.80786220571523	-7.80786220571523
6.695217701641685	4.649182059913511	-3.649182059913511
6.709493219129194	0.31753880138280205	0.682461198617198
6.723768736616703	1.3052614122975585	-0.30526141229755854
6.738044254104212	0.3254876714405528	0.6745123285594472
6.752319771591721	1.6958684159310835	-0.6958684159310835
6.76659528907923	0.41100413788311874	0.5889958621168813
6.780870806566739	2.9742217480262503	-1.9742217480262503
6.795146324054247	0.1560884838938995	0.8439115161061005
6.809421841541757	0.5822615748172603	0.41773842518273974
6.823697359029265	1.7450355747568118	-0.7450355747568118
6.837972876516774	1.0515649788802255	-0.05156497888022549
6.852248394004283	0.13428173900277257	0.8657182609972274
6.866523911491792	1.3283066775544663	-0.3283066775544663
6.8807994289793015	0.9071929615401668	0.09280703845983318
6.89507494646681	0.3556727649541816	0.6443272350458185
6.909350463954319	1.4759670585160405	-0.4759670585160405
6.923625981441828	1.3387732582210767	-0.33877325822107673
6.937901498929337	0.30544590769400604	0.694554092305994
6.9521770164168455	1.642625033598402	-0.6426250335984021
6.966452533904355	0.4903550436987658	0.5096449563012342
6.980728051391863	0.8203024241239039	0.17969757587609614
6.995003568879373	1.000610972288329	-0.0006109722883289592
7.009279086366882	2.363293430882353	-1.363293430882353
7.02355460385439	1.5626384641454234	-0.5626384641454234
7.0378301213419	1.1718921554061044	-0.17189215540610436
7.052105638829408	1.488355508041995	-0.488355508041995
7.066381156316917	1.8326849684554123	-0.8326849684554123
7.080656673804426	1.4646179241977482	-0.46461792419774817
7.094932191291935	1.223151277812956	-0.22315127781295607
7.109207708779444	0.4118715443240106	0.5881284556759894
7.123483226266953	2.6964218916896407	-1.6964218916896407
7.137758743754461	0.7505026898592014	0.24949731014079857
7.152034261241971	1.0385943898260268	-0.03859438982602681
7.16630977872948	0.45891819588488225	0.5410818041151177
7.1805852962169885	0.42075880542171995	0.57924119457828
7.194860813704498	1.0264713943895694	-0.026471394389569358
7.209136331192006	1.110032676557385	-0.11003267655738491
7.223411848679516	2.5223652037576456	-1.5223652037576456
7.237687366167024	0.9949688832194953	0.0050311167805047186
7.251962883654533	0.7218386629394616	0.27816133706053836
7.266238401142042	1.4683803358190786	-0.46838033581907856
7.280513918629551	1.2901214864201151	-0.29012148642011515
7.2947894361170595	0.5591183292268663	0.44088167077313367
7.309064953604569	0.46748409130186197	0.532515908698138
7.323340471092078	0.6915008067021043	0.30849919329789566
7.337615988579587	0.9634640925491801	0.036535907450819916
7.351891506067096	1.0769921108369669	-0.07699211083696689
7.366167023554604	0.33207828570744896	0.6679217142925511
7.380442541042114	1.0752016975891459	-0.07520169758914586
7.394718058529622	0.9217429682992503	0.07825703170074971
7.4089935760171315	0.7770389413018379	0.22296105869816207
7.42326909350464	0.741016746127503	0.258983253872497
7.437544610992149	1.9630863807117285	-0.9630863807117285
7.451820128479658	0.5133090571741137	0.4866909428258863
7.466095645967167	0.23572366716100504	0.764276332838995
7.480371163454676	0.6377768170199122	0.3622231829800878
7.494646680942185	0.8671977546369296	0.1328022453630704
7.508922198429694	1.3516270206940832	-0.35162702069408325
7.5231977159172025	0.674076063486724	0.325923936513276
7.537473233404712	1.4589383148958845	-0.45893831489588455
7.55174875089222	29.40716055011321	-28.40716055011321
7.56602426837973	1.9550898496012927	-0.9550898496012927
7.580299785867238	2.287595759257547	-1.287595759257547
7.594575303354747	1.2112364095469277	-0.21123640954692768
7.608850820842256	1.3148808537274839	-0.31488085372748387
7.623126338329765	1.5025886945604698	-0.5025886945604698
7.6374018558172745	1.9963014719452425	-0.9963014719452425
7.651677373304783	0.6270059456102612	0.37299405438973876
7.665952890792292	1.6293681145344407	-0.6293681145344407
7.680228408279801	1.250235559518913	-0.25023555951891296
7.69450392576731	0.6986010302480792	0.3013989697519208
7.7087794432548185	0.5818032291172528	0.4181967708827472
7.723054960742328	0.8703995715972621	0.1296004284027379
7.737330478229836	0.17856112328301518	0.8214388767169848
7.7516059957173455	0.8795634558272747	0.12043654417272531
7.765881513204855	1.5302181152227077	-0.5302181152227077
7.780157030692363	1.6843368652489268	-0.6843368652489268
7.794432548179873	0.40555722190406335	0.5944427780959367
7.808708065667381	0.46066533254415587	0.5393346674558441
7.82298358315489	1.8686167065148407	-0.8686167065148407
7.837259100642399	5.605395580690154	-4.605395580690154
7.851534618129908	0.42323517039633635	0.5767648296036636
7.865810135617417	0.7784997636468294	0.22150023635317062
7.880085653104926	3.1999905847552195	-2.1999905847552195
7.894361170592434	4.088787148769641	-3.088787148769641
7.908636688079944	0.5796065697099648	0.4203934302900352
7.922912205567453	2.76640080147383	-1.76640080147383
7.9371877230549615	0.43177444500061146	0.5682255549993885
7.951463240542471	0.6039461786003595	0.3960538213996405
7.965738758029979	0.38693693975547694	0.6130630602445231
7.9800142755174885	0.7697280396891925	0.23027196031080754
7.994289793004997	1.5632932416525958	-0.5632932416525958
8.008565310492505	0.5261978011658078	0.47380219883419217
8.022840827980016	2.62014147565137	-1.6201414756513701
8.037116345467524	1.9279233968603398	-0.9279233968603398
8.051391862955033	9.981531176545143	-8.981531176545143
8.065667380442541	1.864321290436898	-0.864321290436898
8.079942897930051	1.1802874645193941	-0.18028746451939415
8.09421841541756	2.459038463908806	-1.459038463908806
8.108493932905068	0.7045529126306485	0.29544708736935155
8.122769450392578	1.2561028030672443	-0.2561028030672443
8.137044967880087	1.9300272760314654	-0.9300272760314654
8.151320485367595	3.071293795630273	-2.071293795630273
8.165596002855104	4.397212121720908	-3.3972121217209077
8.179871520342614	3.1877426460020146	-2.1877426460020146
8.194147037830122	1.133962913669774	-0.13396291366977398
8.20842255531763	1.219506002867324	-0.2195060028673239
8.22269807280514	2.531124109576236	-1.5311241095762358
8.23697359029265	0.23375950967630899	0.766240490323691
8.251249107780158	0.6983102962272792	0.30168970377272075
8.265524625267666	0.2817091257611978	0.7182908742388022
8.279800142755176	0.9479990933028676	0.05200090669713242
8.294075660242685	0.6530229778738218	0.3469770221261782
8.308351177730193	1.3644091006008472	-0.3644091006008472
8.322626695217702	0.664273416610855	0.33572658338914496
8.336902212705212	0.44254157069238537	0.5574584293076146
8.35117773019272	1.506919164492491	-0.5069191644924911
8.365453247680229	0.9581084117295409	0.041891588270459135
8.379728765167739	2.2404671293561416	-1.2404671293561416
8.394004282655247	1.4656245812955946	-0.4656245812955946
8.408279800142756	0.390446561128609	0.609553438871391
8.422555317630264	0.38981383782808376	0.6101861621719162
8.436830835117775	0.21934636369556393	0.7806536363044361
8.451106352605283	1.173540710401363	-0.1735407104013631
8.465381870092791	3.9652037438068723	-2.9652037438068723
8.4796573875803	2.654596080816103	-1.6545960808161029
8.49393290506781	2.05722459867613	-1.0572245986761302
8.508208422555319	0.39878441045571983	0.6012155895442801
8.522483940042827	1.69882679944863	-0.6988267994486299
8.536759457530337	0.7860942503579585	0.21390574964204145
8.551034975017846	1.7251196167291856	-0.7251196167291856
8.565310492505354	0.3880533517918538	0.6119466482081461
8.579586009992862	0.341501041513597	0.6584989584864029
8.593861527480373	1.372245132516527	-0.372245132516527
8.608137044967881	16.473806986296875	-15.473806986296875
8.62241256245539	0.7982227084223644	0.20177729157763558
8.636688079942898	1.7450771563751077	-0.7450771563751077
8.650963597430408	1.057631930721386	-0.05763193072138595
8.665239114917917	1.1165709212969683	-0.11657092129696833
8.679514632405425	0.8600463975703599	0.13995360242964006
8.693790149892935	0.9120936984496677	0.0879063015503323
8.708065667380444	0.31863385523748416	0.6813661447625159
8.722341184867952	0.41050958764930184	0.5894904123506981
8.73661670235546	0.9704111513683533	0.02958884863164668
8.75089221984297	2.4329601128175535	-1.4329601128175535
8.76516773733048	1.631290667290172	-0.6312906672901719
8.779443254817988	0.27241801620120365	0.7275819837987964
8.793718772305496	1.90233700817801	-0.90233700817801
8.807994289793006	2.176459469495773	-1.1764594694957728
8.822269807280515	0.7307139668572411	0.2692860331427589
8.836545324768023	0.40729512431349035	0.5927048756865096
8.850820842255533	0.08976997048997777	0.9102300295100222
8.865096359743042	1.4459665441639389	-0.4459665441639389
8.87937187723055	3.8563857836219726	-2.8563857836219726
8.893647394718059	0.8483091558532949	0.15169084414670508
8.907922912205569	1.8043088166758179	-0.8043088166758179
8.922198429693077	0.11581976347904281	0.8841802365209572
8.936473947180586	0.8730812462737189	0.12691875372628114
8.950749464668094	3.646825339625218	-2.646825339625218
8.965024982155605	1.109227997999579	-0.10922799799957894
8.979300499643113	1.6996701369311313	-0.6996701369311313
8.993576017130621	1.3048843984123464	-0.3048843984123464
9.007851534618132	0.5305338178932604	0.4694661821067396
9.02212705210564	1.6595481208261345	-0.6595481208261345
9.036402569593148	2.4965390325289705	-1.4965390325289705
9.050678087080657	2.86336917914815	-1.8633691791481501
9.064953604568167	1.680525782280651	-0.680525782280651
9.079229122055676	3.616249959950082	-2.616249959950082
9.093504639543184	0.8187741973583997	0.18122580264160026
9.107780157030692	0.9853016041066652	0.01469839589333477
9.122055674518203	2.313249690528829	-1.3132496905288291
9.136331192005711	0.468338498567099	0.5316615014329009
9.15060670949322	0.29033403951293446	0.7096659604870655
9.16488222698073	1.9973915858458728	-0.9973915858458728
9.179157744468238	1.4990284646676983	-0.49902846466769835
9.193433261955747	0.6151630602688938	0.3848369397311062
9.207708779443255	0.9104861134132607	0.08951388658673931
9.221984296930765	1.5471755696039389	-0.5471755696039389
9.236259814418274	0.47792702432485995	0.5220729756751401
9.250535331905782	7.539708099344529	-6.539708099344529
9.26481084939329	1.6942090201120235	-0.6942090201120235
9.2790863668808	0.4048285934816572	0.5951714065183429
9.29336188436831	0.5446140315225136	0.45538596847748636
9.307637401855818	0.5557789052511988	0.4442210947488012
9.321912919343328	0.2074428497749622	0.7925571502250378
9.336188436830836	1.716802691785276	-0.7168026917852759
9.350463954318345	0.26788113561903265	0.7321188643809673
9.364739471805853	1.1295467818795482	-0.12954678187954816
9.379014989293363	1.9950744929864734	-0.9950744929864734
9.393290506780872	0.705543224411048	0.294456775588952
9.40756602426838	0.2825045207705673	0.7174954792294327
9.421841541755889	4.183993406962843	-3.183993406962843
9.436117059243399	0.7766085253838854	0.22339147461611464
9.450392576730907	0.9789400358744159	0.021059964125584085
9.464668094218416	1.084438089121445	-0.0844380891214449
9.478943611705926	0.23061966226267366	0.7693803377373263
9.493219129193434	1.2044539017320377	-0.2044539017320377
9.507494646680943	1.6950733947383252	-0.6950733947383252
9.521770164168451	0.4879612387302446	0.5120387612697554
9.536045681655962	0.737219829312432	0.262780170687568
9.55032119914347	1.2231756661478326	-0.22317566614783257
9.564596716630978	1.6402362356977156	-0.6402362356977156
9.578872234118487	0.6306894991403437	0.36931050085965633
9.593147751605997	13.873613650151967	-12.873613650151967
9.607423269093506	0.7494654545947657	0.25053454540523434
9.621698786581014	2.0577754068599425	-1.0577754068599425
9.635974304068524	0.30265132959540025	0.6973486704045997
9.650249821556033	2.394221328011926	-1.394221328011926
9.664525339043541	0.6386774055666805	0.3613225944333195
9.67880085653105	12.120040400354434	-11.120040400354434
9.69307637401856	0.570798557135527	0.42920144286447304
9.707351891506068	0.3525614397135336	0.6474385602864664
9.721627408993577	0.18399674757201628	0.8160032524279837
9.735902926481085	0.799979918153832	0.20002008184616804
9.750178443968595	1.2532255227034523	-0.25322552270345233
9.764453961456104	0.7648854975869733	0.23511450241302667
9.778729478943612	0.3684860382476506	0.6315139617523494
9.793004996431122	0.20480434405518383	0.7951956559448161
9.80728051391863	0.41615478488660845	0.5838452151133915
9.82155603140614	0.6187829206693988	0.3812170793306012
9.835831548893648	0.9648130970167115	0.035186902983288526
9.850107066381158	5.034379109492076	-4.034379109492076
9.864382583868666	0.42557271440268774	0.5744272855973123
9.878658101356175	1.5603456489724423	-0.5603456489724423
9.892933618843683	2.6748702988160535	-1.6748702988160535
9.907209136331193	0.5830892926795911	0.4169107073204089
9.921484653818702	2.0468369501395096	-1.0468369501395096
9.93576017130621	1.0655393228796337	-0.06553932287963371
9.95003568879372	1.3251754038710408	-0.3251754038710408
9.964311206281229	3.1141456059639667	-2.1141456059639667
9.978586723768737	2.2626632782351104	-1.2626632782351104
9.992862241256246	0.30752392781984245	0.6924760721801575
