# Supplementary material for: Terahertz Spectroscopic Analysis of Lactose in Infant Formula: Implications for Detection and Quantification
Source: Molecules. 2022 Aug 8;27(15):5040. doi: 10.3390/molecules27155040 (PMC9370465; doi:10.3390/molecules27155040)
Supplement: Supplementary file 1 [file molecules-27-05040-s001.zip › data/set1_N2_2/frequency_domain/S003.csv]

0.0	0.5891979352933164	0.41080206470668357
0.014275517487508924	0.4391985284466179	0.5608014715533821
0.028551034975017847	0.8400622223737848	0.1599377776262152
0.04282655246252677	0.6387887178097691	0.3612112821902309
0.057102069950035694	1.1611591202462712	-0.16115912024627121
0.07137758743754462	1.2387146632139026	-0.23871466321390256
0.08565310492505354	3.2729038656096594	-2.2729038656096594
0.09992862241256247	0.5131596538997092	0.4868403461002908
0.11420413990007139	0.6089122842124224	0.3910877157875776
0.12847965738758033	0.8522570621128637	0.14774293788713633
0.14275517487508924	1.3787657284513228	-0.37876572845132284
0.15703069236259815	1.509628822734205	-0.509628822734205
0.17130620985010708	0.9581227781218983	0.04187722187810172
0.18558172733761602	0.6929927104678572	0.30700728953214285
0.19985724482512493	0.7311385607721788	0.26886143922782124
0.21413276231263384	0.817419536023513	0.18258046397648697
0.22840827980014278	0.9196999055750255	0.08030009442497454
0.24268379728765171	0.8784902273690508	0.1215097726309492
0.25695931477516065	0.7970977662990554	0.20290223370094462
0.27123483226266953	0.8277871795766717	0.1722128204233283
0.28551034975017847	0.8954336161586222	0.10456638384137784
0.2997858672376874	0.8880016067045277	0.11199839329547234
0.3140613847251963	0.8133378025954431	0.18666219740455692
0.32833690221270523	0.746549946067686	0.253450053932314
0.34261241970021417	0.7201520389917716	0.2798479610082284
0.3568879371877231	0.7231678366112334	0.2768321633887666
0.37116345467523204	0.7360028931742258	0.26399710682577415
0.3854389721627409	0.7441901358154088	0.2558098641845912
0.39971448965024986	0.7540056129519517	0.24599438704804832
0.4139900071377588	0.7589296781849423	0.24107032181505772
0.4282655246252677	0.7550468118372983	0.24495318816270173
0.4425410421127766	0.7405931860830639	0.2594068139169361
0.45681655960028555	0.7132079310108994	0.2867920689891006
0.4710920770877945	0.6834564679470916	0.3165435320529084
0.48536759457530343	0.6603059916215778	0.33969400837842223
0.4996431120628123	0.6480361204658892	0.3519638795341108
0.5139186295503213	0.6462892494272352	0.3537107505727648
0.5281941470378302	0.6573267073956841	0.3426732926043159
0.5424696645253391	0.6707980427386899	0.3292019572613101
0.5567451820128481	0.6741323405894485	0.3258676594105515
0.5710206995003569	0.6617212245637837	0.3382787754362163
0.5852962169878658	0.6406592341942812	0.35934076580571883
0.5995717344753748	0.6183239215107887	0.38167607848921126
0.6138472519628837	0.5974734879045898	0.40252651209541024
0.6281227694503926	0.5814206997415379	0.41857930025846213
0.6423982869379016	0.572470490012919	0.42752950998708095
0.6566738044254105	0.5706178175520633	0.4293821824479367
0.6709493219129194	0.5711124022366614	0.4288875977633386
0.6852248394004283	0.5699604739729737	0.43003952602702633
0.6995003568879372	0.5654192232851978	0.4345807767148022
0.7137758743754462	0.5551783853080972	0.44482161469190284
0.7280513918629551	0.5405710105297676	0.45942898947023236
0.7423269093504641	0.5218337801390864	0.47816621986091357
0.756602426837973	0.5052482637533605	0.4947517362466395
0.7708779443254818	0.4913610577990755	0.5086389422009245
0.7851534618129908	0.4818104778822793	0.5181895221177206
0.7994289793004997	0.47535836585856395	0.524641634141436
0.8137044967880086	0.47153038412779175	0.5284696158722082
0.8279800142755176	0.4669321697456391	0.5330678302543609
0.8422555317630265	0.46042085445637737	0.5395791455436226
0.8565310492505354	0.450282864442726	0.549717135557274
0.8708065667380444	0.4380655294579045	0.5619344705420954
0.8850820842255532	0.424392260133909	0.575607739866091
0.8993576017130622	0.4114513757693648	0.5885486242306353
0.9136331192005711	0.40019942310195633	0.5998005768980437
0.92790863668808	0.3910363976806644	0.6089636023193357
0.942184154175589	0.38470194860984835	0.6152980513901516
0.9564596716630979	0.3794756405640938	0.6205243594359062
0.9707351891506069	0.37478776798245905	0.625212232017541
0.9850107066381157	0.3689600795612044	0.6310399204387955
0.9992862241256246	0.36061467814558706	0.639385321854413
1.0135617416131335	0.34986460739421793	0.650135392605782
1.0278372591006426	0.3395011036463136	0.6604988963536864
1.0421127765881515	0.3299065429823611	0.6700934570176389
1.0563882940756604	0.32178952925516013	0.6782104707448399
1.0706638115631693	0.315012580872899	0.684987419127101
1.0849393290506781	0.31018326313709627	0.6898167368629038
1.099214846538187	0.307686241394664	0.6923137586053361
1.1134903640256961	0.3004246475367528	0.6995753524632472
1.127765881513205	0.2943631594622342	0.7056368405377658
1.1420413990007139	0.28670537800234885	0.7132946219976511
1.1563169164882228	0.2781036878221263	0.7218963121778736
1.1705924339757316	0.27197823271916927	0.7280217672808307
1.1848679514632408	0.2637957436326659	0.7362042563673341
1.1991434689507496	0.25807970444869194	0.741920295551308
1.2134189864382585	0.25395296990575317	0.7460470300942468
1.2276945039257674	0.25005793077148125	0.7499420692285188
1.2419700214132763	0.24498412217235793	0.7550158778276421
1.2562455389007852	0.2389887801342544	0.7610112198657456
1.2705210563882943	0.23308078941800012	0.7669192105819999
1.2847965738758031	0.22658910537138796	0.773410894628612
1.299072091363312	0.21987225568053398	0.7801277443194661
1.313347608850821	0.21421016843046245	0.7857898315695375
1.3276231263383298	0.21054133825308813	0.7894586617469119
1.341898643825839	0.20639897109907204	0.793601028900928
1.3561741613133478	0.2027162340174301	0.7972837659825699
1.3704496788008567	0.19853564896554776	0.8014643510344522
1.3847251962883655	0.1942784061682145	0.8057215938317854
1.3990007137758744	0.18920904847701536	0.8107909515229846
1.4132762312633835	0.18637851599361624	0.8136214840063838
1.4275517487508924	0.1800484084631704	0.8199515915368296
1.4418272662384013	0.17682539505499012	0.8231746049450099
1.4561027837259102	0.1721208474466341	0.8278791525533659
1.470378301213419	0.16874778165457283	0.8312522183454272
1.4846538187009282	0.1653913219887094	0.8346086780112906
1.498929336188437	0.16194773210944383	0.8380522678905562
1.513204853675946	0.15788003776575402	0.842119962234246
1.5274803711634548	0.15403414530139542	0.8459658546986046
1.5417558886509637	0.15053458575872308	0.849465414241277
1.5560314061384726	0.14575229510461069	0.8542477048953894
1.5703069236259817	0.14324434933877964	0.8567556506612204
1.5845824411134906	0.13979787667760316	0.8602021233223969
1.5988579586009994	0.13788951526600599	0.862110484733994
1.6131334760885083	0.13467512753395122	0.8653248724660487
1.6274089935760172	0.13066898116304862	0.8693310188369514
1.6416845110635263	0.1278183470620909	0.8721816529379092
1.6559600285510352	0.12467809609430798	0.875321903905692
1.670235546038544	0.12346131862912507	0.8765386813708749
1.684511063526053	0.11839715830053389	0.8816028416994661
1.6987865810135618	0.11549176016872874	0.8845082398312712
1.7130620985010707	0.11441485102088943	0.8855851489791106
1.7273376159885798	0.11246318163510075	0.8875368183648993
1.7416131334760887	0.10985300427864009	0.8901469957213599
1.7558886509635976	0.10839191586081844	0.8916080841391816
1.7701641684511065	0.10473200454313954	0.8952679954568604
1.7844396859386153	0.09983581080049832	0.9001641891995017
1.7987152034261245	0.09802085412661353	0.9019791458733865
1.8129907209136333	0.09329356225620293	0.9067064377437971
1.8272662384011422	0.09377151612081805	0.906228483879182
1.841541755888651	0.09084250802517672	0.9091574919748233
1.85581727337616	0.09122786674192067	0.9087721332580794
1.870092790863669	0.09005220955002005	0.90994779044998
1.884368308351178	0.08741081617098141	0.9125891838290185
1.8986438258386868	0.08468452401113616	0.9153154759888639
1.9129193433261957	0.07879577778216805	0.9212042222178319
1.9271948608137046	0.07708496387214825	0.9229150361278518
1.9414703783012137	0.07541857369951037	0.9245814263004897
1.9557458957887226	0.07159540862641928	0.9284045913735808
1.9700214132762315	0.0736091237091057	0.9263908762908943
1.9842969307637404	0.07430938155035857	0.9256906184496414
1.9985724482512492	0.074626275587889	0.925373724412111
2.012847965738758	0.07071034250021689	0.9292896574997831
2.027123483226267	0.06871425440576284	0.9312857455942372
2.041399000713776	0.0683900164442089	0.931609983555791
2.055674518201285	0.06362576077387351	0.9363742392261265
2.069950035688794	0.0593076464564651	0.9406923535435349
2.084225553176303	0.05682471165943297	0.9431752883405671
2.098501070663812	0.05636821161787805	0.9436317883821219
2.1127765881513207	0.060317353266320144	0.9396826467336798
2.1270521056388296	0.059430273793158045	0.940569726206842
2.1413276231263385	0.05859688942585901	0.9414031105741409
2.1556031406138474	0.05615718983459102	0.9438428101654089
2.1698786581013563	0.055661884123246394	0.9443381158767536
2.184154175588865	0.0493260387454489	0.9506739612545511
2.198429693076374	0.04806303789510039	0.9519369621048996
2.2127052105638834	0.04458968864548413	0.9554103113545158
2.2269807280513922	0.04465776606296836	0.9553422339370317
2.241256245538901	0.04800112533041767	0.9519988746695823
2.25553176302641	0.04852195166248141	0.9514780483375186
2.269807280513919	0.05217486383078511	0.9478251361692149
2.2840827980014278	0.04834796028856373	0.9516520397114363
2.2983583154889367	0.04155812820813144	0.9584418717918686
2.3126338329764455	0.03605959549702991	0.9639404045029701
2.3269093504639544	0.0294925359600244	0.9705074640399756
2.3411848679514633	0.03237343854455741	0.9676265614554426
2.355460385438972	0.032676982293446614	0.9673230177065534
2.3697359029264815	0.04068841918020336	0.9593115808197966
2.3840114204139904	0.03978607351423689	0.9602139264857631
2.3982869379014993	0.04245988821184601	0.957540111788154
2.412562455389008	0.04123437705434564	0.9587656229456544
2.426837972876517	0.04130298643279946	0.9586970135672005
2.441113490364026	0.03379444053865936	0.9662055594613407
2.455389007851535	0.023349420070566777	0.9766505799294333
2.4696645253390437	0.02291500404659824	0.9770849959534018
2.4839400428265526	0.028868721999075052	0.9711312780009249
2.4982155603140614	0.03449277350066183	0.9655072264993382
2.5124910778015703	0.03321215866477974	0.9667878413352202
2.5267665952890797	0.036300065160447564	0.9636999348395524
2.5410421127765885	0.03753615035933559	0.9624638496406644
2.5553176302640974	0.03191806820885582	0.9680819317911442
2.5695931477516063	0.025321578425670326	0.9746784215743297
2.583868665239115	0.008966272871005713	0.9910337271289943
2.598144182726624	0.013267419379034	0.986732580620966
2.612419700214133	0.015054058704628056	0.9849459412953719
2.626695217701642	0.02942950732176135	0.9705704926782387
2.6409707351891507	0.1212262379107607	0.8787737620892393
2.6552462526766596	0.034661387514326646	0.9653386124856733
2.669521770164169	0.03806788037281341	0.9619321196271866
2.683797287651678	0.038470942927677006	0.961529057072323
2.6980728051391867	0.022900190990643783	0.9770998090093562
2.7123483226266956	0.015348879526326357	0.9846511204736736
2.7266238401142044	0.003073428579109811	0.9969265714208901
2.7408993576017133	0.016465716741473083	0.9835342832585269
2.755174875089222	0.008431143368833584	0.9915688566311665
2.769450392576731	0.04431643647400737	0.9556835635259926
2.78372591006424	0.039054472756774684	0.9609455272432254
2.798001427551749	0.02868891994209838	0.9713110800579017
2.8122769450392577	0.03206543819627439	0.9679345618037256
2.826552462526767	0.024729890876311004	0.9752701091236889
2.840827980014276	0.01332732466998543	0.9866726753300146
2.855103497501785	0.01386324882426464	0.9861367511757354
2.8693790149892937	0.01604169987988783	0.9839583001201122
2.8836545324768026	0.022817587369137176	0.9771824126308628
2.8979300499643115	0.019439693590097812	0.9805603064099022
2.9122055674518204	0.04601178300761728	0.9539882169923827
2.9264810849393292	0.0469734063175973	0.9530265936824027
2.940756602426838	0.031487454822725476	0.9685125451772745
2.955032119914347	0.02562631254961287	0.9743736874503871
2.9693076374018563	0.04383719790279855	0.9561628020972015
2.983583154889365	0.010658289358377005	0.989341710641623
2.997858672376874	0.013938590643564413	0.9860614093564356
3.012134189864383	0.04634197041919186	0.9536580295808081
3.026409707351892	0.021884782113633497	0.9781152178863665
3.0406852248394007	0.03730142476202041	0.9626985752379796
3.0549607423269096	0.05653188320513269	0.9434681167948673
3.0692362598144185	0.024679774635153123	0.9753202253648469
3.0835117773019274	0.031778446096454575	0.9682215539035455
3.0977872947894363	0.005593439578206608	0.9944065604217934
3.112062812276945	0.02921941323941527	0.9707805867605848
3.1263383297644545	0.02253566141211104	0.977464338587889
3.1406138472519634	0.042992798303875666	0.9570072016961243
3.1548893647394722	0.03245110199062348	0.9675488980093765
3.169164882226981	0.06232114660925898	0.937678853390741
3.18344039971449	0.06567380598653685	0.9343261940134632
3.197715917201999	0.03119059246527574	0.9688094075347242
3.2119914346895078	0.03135613445258324	0.9686438655474168
3.2262669521770166	0.01248973440669694	0.987510265593303
3.2405424696645255	0.028810625487186638	0.9711893745128134
3.2548179871520344	0.01383356644155765	0.9861664335584424
3.2690935046395433	0.07759666036328187	0.9224033396367182
3.2833690221270526	0.0710227261834884	0.9289772738165116
3.2976445396145615	0.09940727654982882	0.9005927234501712
3.3119200571020704	0.07247046644397762	0.9275295335560224
3.3261955745895793	0.058543149145578274	0.9414568508544218
3.340471092077088	0.0979354591731787	0.9020645408268213
3.354746609564597	0.09577790934199278	0.9042220906580072
3.369022127052106	0.03436958605100193	0.9656304139489981
3.383297644539615	0.06812635913947754	0.9318736408605225
3.3975731620271237	0.018771458646425036	0.981228541353575
3.4118486795146326	0.12945129544650166	0.8705487045534983
3.4261241970021414	0.08267711889908948	0.9173228811009105
3.4403997144896508	0.08706894894615388	0.9129310510538461
3.4546752319771596	0.08816738326245399	0.911832616737546
3.4689507494646685	0.11445836312994964	0.8855416368700504
3.4832262669521774	0.10439184150520574	0.8956081584947942
3.4975017844396863	0.04460154385872848	0.9553984561412715
3.511777301927195	0.16800610603598967	0.8319938939640104
3.526052819414704	0.07893331106022594	0.9210666889397741
3.540328336902213	0.08556931404863902	0.914430685951361
3.554603854389722	0.03931419131290038	0.9606858086870996
3.5688793718772307	0.08011842125609675	0.9198815787439032
3.58315488936474	0.08298001636602574	0.9170199836339743
3.597430406852249	0.07444814932852357	0.9255518506714764
3.611705924339758	0.11282486355726452	0.8871751364427355
3.6259814418272667	0.07036183443358653	0.9296381655664134
3.6402569593147756	0.15842882731333527	0.8415711726866647
3.6545324768022844	0.2972180530133286	0.7027819469866714
3.6688079942897933	0.1000710607283219	0.899928939271678
3.683083511777302	0.2349934004887253	0.7650065995112747
3.697359029264811	0.1746558826538506	0.8253441173461494
3.71163454675232	0.14868573949727687	0.8513142605027231
3.725910064239829	0.17304735008994837	0.8269526499100517
3.740185581727338	0.05306537897226586	0.9469346210277342
3.754461099214847	0.15519636469826406	0.844803635301736
3.768736616702356	0.05262339684766188	0.9473766031523381
3.783012134189865	0.14051981105214498	0.859480188947855
3.7972876516773737	0.22196545892551958	0.7780345410744804
3.8115631691648826	0.4623843762320145	0.5376156237679854
3.8258386866523915	0.15042772333014734	0.8495722766698527
3.8401142041399003	0.14611231000195826	0.8538876899980418
3.8543897216274092	0.2699332204621133	0.7300667795378867
3.868665239114918	0.12293891349536051	0.8770610865046395
3.8829407566024274	0.1068203722044679	0.8931796277955321
3.8972162740899363	0.13552788917027386	0.8644721108297262
3.911491791577445	0.20737120074958915	0.7926287992504109
3.925767309064954	0.11215887692235156	0.8878411230776484
3.940042826552463	0.2550897889395619	0.7449102110604381
3.954318344039972	0.3414633632712398	0.6585366367287602
3.9685938615274807	0.26407571210004027	0.7359242878999597
3.9828693790149896	2.68679560231539	-1.68679560231539
3.9971448965024985	0.3702976186593657	0.6297023813406343
4.011420413990008	0.19068914375838267	0.8093108562416174
4.025695931477516	0.3464577355941003	0.6535422644058997
4.039971448965026	0.21814892257584706	0.7818510774241529
4.054246966452534	0.386478802250902	0.613521197749098
4.068522483940043	0.12455816537637979	0.8754418346236202
4.082798001427552	0.12041004583448557	0.8795899541655144
4.097073518915061	0.2862598151037354	0.7137401848962646
4.11134903640257	0.46118241488181194	0.538817585118188
4.125624553890079	0.48426111571855696	0.515738884281443
4.139900071377588	0.34914904756881804	0.650850952431182
4.154175588865097	0.19795927351235723	0.8020407264876428
4.168451106352606	0.15265910256852622	0.8473408974314738
4.182726623840114	0.20849547313709604	0.791504526862904
4.197002141327624	0.017788486835582387	0.9822115131644176
4.211277658815132	0.36080270792313085	0.6391972920768692
4.2255531763026415	0.4465138573320348	0.5534861426679651
4.23982869379015	0.3929408288431299	0.60705917115687
4.254104211277659	0.38044429041429195	0.619555709585708
4.268379728765169	0.4122639559177874	0.5877360440822126
4.282655246252677	0.3312037356738815	0.6687962643261185
4.296930763740186	0.03115048612232911	0.9688495138776709
4.311206281227695	0.33801710338085583	0.6619828966191441
4.325481798715204	0.0678226338338274	0.9321773661661726
4.3397573162027125	0.24816713796499662	0.7518328620350034
4.354032833690222	0.328283553890165	0.671716446109835
4.36830835117773	0.33131792400995896	0.668682075990041
4.38258386866524	0.2688198844258016	0.7311801155741984
4.396859386152748	0.4163415962495463	0.5836584037504537
4.411134903640257	0.17336543983875474	0.8266345601612453
4.425410421127767	0.3606939807041944	0.6393060192958055
4.439685938615275	0.8176743562156195	0.18232564378438054
4.4539614561027845	0.13258736114069505	0.867412638859305
4.468236973590293	0.3964253114589722	0.6035746885410278
4.482512491077802	0.34305808212004507	0.6569419178799549
4.496788008565311	0.26987032823708657	0.7301296717629134
4.51106352605282	2.4273144803370355	-1.4273144803370355
4.5253390435403285	0.23393849754487492	0.766061502455125
4.539614561027838	0.3151954212790769	0.6848045787209232
4.553890078515346	0.6952609377811257	0.30473906221887426
4.5681655960028555	1.0548869157952188	-0.05488691579521876
4.582441113490365	0.4034099426739465	0.5965900573260535
4.596716630977873	0.5241844234783646	0.4758155765216354
4.610992148465383	1.0304839077915449	-0.030483907791544862
4.625267665952891	0.07350161643459995	0.9264983835654
4.6395431834404	0.6303457306193421	0.36965426938065793
4.653818700927909	0.8586200008135721	0.14137999918642785
4.668094218415418	0.7736175085076743	0.2263824914923257
4.682369735902927	0.1574137998931771	0.842586200106823
4.696645253390436	0.24046984737239244	0.7595301526276076
4.710920770877944	0.5528980370184807	0.4471019629815193
4.725196288365454	3.3339941474457393	-2.3339941474457393
4.739471805852963	1.7935299652858383	-0.7935299652858383
4.7537473233404715	0.559426240010526	0.440573759989474
4.768022840827981	0.34720328596645306	0.6527967140335469
4.782298358315489	0.9168544015115949	0.08314559848840508
4.7965738758029985	1.5305439824999458	-0.5305439824999458
4.810849393290507	0.843015561978406	0.156984438021594
4.825124910778016	3.2841491644010574	-2.2841491644010574
4.839400428265525	0.8896969491467038	0.11030305085329617
4.853675945753034	0.9628695731456425	0.03713042685435752
4.8679514632405425	1.8087550722807038	-0.8087550722807038
4.882226980728052	0.44883094844086846	0.5511690515591315
4.896502498215561	0.7543829895559381	0.24561701044406192
4.91077801570307	0.9142595559039761	0.08574044409602388
4.925053533190579	0.8631250858114476	0.13687491418855235
4.939329050678087	2.871808415226491	-1.871808415226491
4.953604568165597	7.613010123297084	-6.613010123297084
4.967880085653105	14.584088231550185	-13.584088231550185
4.9821556031406145	3.065373809024689	-2.065373809024689
4.996431120628123	0.5777115935498492	0.42228840645015076
5.010706638115632	0.4551459406998321	0.5448540593001678
5.024982155603141	0.5739385227776692	0.4260614772223308
5.03925767309065	1.7880164879691118	-0.7880164879691118
5.053533190578159	0.3542252635483581	0.645774736451642
5.067808708065668	0.8767858328867741	0.12321416711322586
5.082084225553177	1.1359171776251529	-0.13591717762515287
5.0963597430406855	1.423755464832642	-0.42375546483264204
5.110635260528195	0.6579534334932602	0.3420465665067398
5.124910778015703	0.4469949420602028	0.5530050579397972
5.139186295503213	0.6285124608832926	0.3714875391167074
5.153461812990721	1.1522365701044066	-0.1522365701044066
5.16773733047823	0.5243445649814105	0.47565543501858953
5.18201284796574	0.6334297687159516	0.3665702312840484
5.196288365453248	0.6214598032979233	0.3785401967020767
5.2105638829407575	0.41435563700262973	0.5856443629973702
5.224839400428266	4.805975107067117	-3.805975107067117
5.239114917915775	1.0128419204537804	-0.012841920453780409
5.253390435403284	0.5714670805597323	0.4285329194402677
5.267665952890793	0.4200254888497743	0.5799745111502257
5.281941470378301	1.4460081558149018	-0.44600815581490183
5.296216987865811	0.9642043465049557	0.03579565349504432
5.310492505353319	0.02990718768856555	0.9700928123114344
5.3247680228408285	1.6299276543687844	-0.6299276543687844
5.339043540328338	0.5078408241551985	0.4921591758448015
5.353319057815846	5.341075487998783	-4.341075487998783
5.367594575303356	3.1511131401435106	-2.1511131401435106
5.381870092790864	0.9647932062125598	0.03520679378744018
5.396145610278373	0.7180713020680026	0.2819286979319974
5.410421127765882	0.3274441562461639	0.6725558437538361
5.424696645253391	0.3490652985793901	0.6509347014206099
5.4389721627409	1.5897796437240321	-0.5897796437240321
5.453247680228409	1.4186582060088955	-0.4186582060088955
5.467523197715917	0.891061310100293	0.10893868989970701
5.481798715203427	3.0071023651664612	-2.0071023651664612
5.496074232690936	0.2481874069117206	0.7518125930882794
5.510349750178444	0.6017179888794499	0.39828201112055006
5.524625267665954	1.1034728939391392	-0.10347289393913917
5.538900785153462	1.7370729939988923	-0.7370729939988923
5.5531763026409715	2.7229042242264043	-1.7229042242264043
5.56745182012848	0.8110238775028807	0.18897612249711926
5.581727337615989	1.0346477306594934	-0.03464773065949345
5.596002855103498	0.895845329242007	0.104154670757993
5.610278372591007	1.1206521700079797	-0.12065217000797968
5.6245538900785155	0.44127665763917295	0.5587233423608271
5.638829407566025	0.7639766386201747	0.23602336137982527
5.653104925053534	0.3631118284231564	0.6368881715768435
5.667380442541043	2.6024955006353494	-1.6024955006353494
5.681655960028552	1.644802559761117	-0.6448025597611169
5.69593147751606	0.8339403607818691	0.16605963921813094
5.71020699500357	1.427202292035873	-0.4272022920358729
5.724482512491078	0.7190478468523529	0.2809521531476471
5.738758029978587	1.1510584903418857	-0.15105849034188568
5.753033547466096	0.8263982380837542	0.17360176191624577
5.767309064953605	1.2169908989019387	-0.21699089890193868
5.781584582441114	0.9943428244471397	0.005657175552860272
5.795860099928623	0.9300505728592986	0.0699494271407014
5.810135617416132	0.3464768823483968	0.6535231176516032
5.824411134903641	0.46453125728780587	0.5354687427121941
5.83868665239115	0.7879213127892297	0.21207868721077028
5.8529621698786585	0.5385441876304262	0.4614558123695738
5.867237687366168	0.6989168348173522	0.30108316518264777
5.881513204853676	0.4626509309715034	0.5373490690284966
5.895788722341186	32.34003444515741	-31.340034445157407
5.910064239828694	2.0671854485824364	-1.0671854485824364
5.924339757316203	2.8730490558498656	-1.8730490558498656
5.938615274803713	0.5492359984904925	0.45076400150950746
5.952890792291221	1.2724909190392826	-0.2724909190392826
5.96716630977873	2.577075759329728	-1.5770757593297282
5.981441827266239	1.1381084276378022	-0.13810842763780218
5.995717344753748	0.8803040941048232	0.11969590589517676
6.009992862241257	4.031863610079536	-3.0318636100795358
6.024268379728766	1.9755787640685198	-0.9755787640685198
6.038543897216274	0.6267028996208466	0.3732971003791534
6.052819414703784	0.5539638581087448	0.4460361418912552
6.067094932191292	0.33456911788712795	0.665430882112872
6.0813704496788015	2.999092427961314	-1.999092427961314
6.095645967166311	18.089014429238258	-17.089014429238258
6.109921484653819	0.968601288855924	0.031398711144076
6.124197002141329	3.6498453015527343	-2.6498453015527343
6.138472519628837	6.3209835544571895	-5.3209835544571895
6.152748037116346	0.922877909708067	0.07712209029193295
6.167023554603855	0.7389663077967122	0.26103369220328776
6.181299072091364	1.2918582476737868	-0.29185824767378676
6.1955745895788725	0.8786533499848167	0.1213466500151833
6.209850107066382	1.0084076908597526	-0.00840769085975257
6.22412562455389	1.9372086880959727	-0.9372086880959727
6.2384011420414	0.3674647612665615	0.6325352387334384
6.252676659528909	1.2221552689374562	-0.22215526893745619
6.266952177016417	1.9089370774611951	-0.9089370774611951
6.281227694503927	0.6446664151887975	0.3553335848112025
6.295503211991435	0.7334283781147503	0.26657162188524974
6.3097787294789445	1.1571953162250868	-0.15719531622508676
6.324054246966453	2.842203024732087	-1.842203024732087
6.338329764453962	1.4504126021831298	-0.45041260218312984
6.352605281941471	1.0875481353768304	-0.08754813537683037
6.36688079942898	0.4111676527221172	0.5888323472778828
6.381156316916488	1.740616194867173	-0.740616194867173
6.395431834403998	0.3063807930055988	0.6936192069944012
6.409707351891507	0.6774465508327628	0.32255344916723716
6.4239828693790155	0.6415116374650708	0.3584883625349292
6.438258386866525	0.23471330124255002	0.76528669875745
6.452533904354033	0.8981995499096734	0.10180045009032657
6.466809421841543	0.07111312780079515	0.9288868721992048
6.481084939329051	5.444894811946438	-4.444894811946438
6.49536045681656	0.617492589664326	0.38250741033567404
6.509635974304069	1.833368855960015	-0.833368855960015
6.523911491791578	2.3190909595804725	-1.3190909595804725
6.538187009279087	1.1704241531902282	-0.1704241531902282
6.552462526766596	0.9102691328433659	0.08973086715663414
6.566738044254105	1.3112063655379813	-0.3112063655379813
6.581013561741614	2.3700010752549128	-1.3700010752549128
6.595289079229123	1.2167254335414923	-0.21672543354149232
6.609564596716631	1.6647085570012488	-0.6647085570012488
6.623840114204141	1.605766900176956	-0.6057669001769559
6.638115631691649	0.32945893865223963	0.6705410613477604
6.6523911491791585	0.4291822897108042	0.5708177102891958
6.666666666666667	0.9936125244219725	0.006387475578027546
6.680942184154176	5.399601666823952	-4.399601666823952
6.695217701641685	6.137433309807004	-5.137433309807004
6.709493219129194	0.59570518720427	0.40429481279573
6.723768736616703	1.6424478776997644	-0.6424478776997644
6.738044254104212	0.35272452203493865	0.6472754779650614
6.752319771591721	0.46749580231167015	0.5325041976883298
6.76659528907923	0.3579402759277344	0.6420597240722656
6.780870806566739	5.179043391771198	-4.179043391771198
6.795146324054247	0.8638773419969206	0.13612265800307943
6.809421841541757	0.5362706266090818	0.46372937339091824
6.823697359029265	1.0656539935511413	-0.06565399355114132
6.837972876516774	2.594089533913567	-1.594089533913567
6.852248394004283	0.8395342370499319	0.1604657629500681
6.866523911491792	0.3262835854828233	0.6737164145171767
6.8807994289793015	1.8084106501775625	-0.8084106501775625
6.89507494646681	1.053815333903484	-0.05381533390348392
6.909350463954319	3.6315178873961664	-2.6315178873961664
6.923625981441828	1.193135507728605	-0.193135507728605
6.937901498929337	0.9819983964186088	0.018001603581391246
6.9521770164168455	1.4110822880676104	-0.4110822880676104
6.966452533904355	0.7175038535006503	0.28249614649934973
6.980728051391863	0.6265766468145272	0.3734233531854728
6.995003568879373	1.6175014738515903	-0.6175014738515903
7.009279086366882	2.6872567850685165	-1.6872567850685165
7.02355460385439	2.398562311925891	-1.398562311925891
7.0378301213419	0.6193886376929413	0.3806113623070587
7.052105638829408	1.1283170413972876	-0.1283170413972876
7.066381156316917	2.636479489555084	-1.636479489555084
7.080656673804426	2.4003339568019806	-1.4003339568019806
7.094932191291935	0.250641613597001	0.749358386402999
7.109207708779444	0.7531580396336711	0.24684196036632888
7.123483226266953	1.6950586348997525	-0.6950586348997525
7.137758743754461	0.804217678730369	0.19578232126963102
7.152034261241971	0.5324589793867717	0.46754102061322833
7.16630977872948	1.1619644355939012	-0.16196443559390117
7.1805852962169885	0.5775635530076197	0.42243644699238025
7.194860813704498	0.9056003713545924	0.09439962864540763
7.209136331192006	1.4084071318313462	-0.40840713183134625
7.223411848679516	0.8313146519377389	0.1686853480622611
7.237687366167024	1.9144477826404709	-0.9144477826404709
7.251962883654533	0.20604662171215174	0.7939533782878483
7.266238401142042	0.7576513952819581	0.24234860471804187
7.280513918629551	2.597195287259677	-1.597195287259677
7.2947894361170595	1.9462982194930643	-0.9462982194930643
7.309064953604569	1.353306043852809	-0.35330604385280906
7.323340471092078	0.7860114790004393	0.21398852099956067
7.337615988579587	0.9031166307737724	0.09688336922622764
7.351891506067096	1.290300294197237	-0.290300294197237
7.366167023554604	0.862391066315144	0.13760893368485605
7.380442541042114	1.5305290423723512	-0.5305290423723512
7.394718058529622	0.3182878599417973	0.6817121400582027
7.4089935760171315	0.6192423033344847	0.3807576966655153
7.42326909350464	0.7616122209867755	0.2383877790132245
7.437544610992149	4.706531686219077	-3.706531686219077
7.451820128479658	0.7296263123702511	0.2703736876297489
7.466095645967167	0.3112523025939292	0.6887476974060708
7.480371163454676	0.3367900730830712	0.6632099269169288
7.494646680942185	1.0200523734042224	-0.02005237340422239
7.508922198429694	1.6142502530507865	-0.6142502530507865
7.5231977159172025	0.5545137897108295	0.44548621028917046
7.537473233404712	0.4325814175825496	0.5674185824174505
7.55174875089222	15.847430265078561	-14.847430265078561
7.56602426837973	2.6996937521959086	-1.6996937521959086
7.580299785867238	1.2261365774004749	-0.22613657740047488
7.594575303354747	2.400570041899881	-1.400570041899881
7.608850820842256	0.6255216857461382	0.3744783142538618
7.623126338329765	0.31585522953908424	0.6841447704609158
7.6374018558172745	1.652859695825475	-0.6528596958254751
7.651677373304783	0.4586235535808716	0.5413764464191284
7.665952890792292	1.6517479329485003	-0.6517479329485003
7.680228408279801	3.161039552039492	-2.161039552039492
7.69450392576731	0.2389177239258287	0.7610822760741713
7.7087794432548185	0.6602624720269076	0.3397375279730924
7.723054960742328	0.22501955300732146	0.7749804469926785
7.737330478229836	0.4089099504970076	0.5910900495029924
7.7516059957173455	0.6872498143091684	0.3127501856908316
7.765881513204855	1.3116666116654607	-0.3116666116654607
7.780157030692363	1.1636889725146975	-0.1636889725146975
7.794432548179873	0.4270589916599146	0.5729410083400854
7.808708065667381	1.3658950126636706	-0.36589501266367064
7.82298358315489	0.8505852380121606	0.14941476198783943
7.837259100642399	4.622322427658709	-3.622322427658709
7.851534618129908	0.561192560113658	0.43880743988634197
7.865810135617417	3.1854092733633617	-2.1854092733633617
7.880085653104926	3.5281696549698274	-2.5281696549698274
7.894361170592434	2.95028688049353	-1.9502868804935298
7.908636688079944	0.7325630632521353	0.26743693674786473
7.922912205567453	1.7063346370441321	-0.7063346370441321
7.9371877230549615	1.7565495486129383	-0.7565495486129383
7.951463240542471	0.16103652456595663	0.8389634754340434
7.965738758029979	1.1740592075048828	-0.1740592075048828
7.9800142755174885	1.0359258333070243	-0.03592583330702426
7.994289793004997	1.015950417396019	-0.01595041739601899
8.008565310492505	1.1763306670792935	-0.17633066707929346
8.022840827980016	2.2407435566924843	-1.2407435566924843
8.037116345467524	0.7245035970346692	0.27549640296533084
8.051391862955033	22.540357887883417	-21.540357887883417
8.065667380442541	2.0153064182467113	-1.0153064182467113
8.079942897930051	0.44183857008652566	0.5581614299134743
8.09421841541756	2.103058982722454	-1.103058982722454
8.108493932905068	0.9738097126210314	0.026190287378968558
8.122769450392578	0.909359758191481	0.09064024180851904
8.137044967880087	1.8900389104391173	-0.8900389104391173
8.151320485367595	1.6330506168004861	-0.6330506168004861
8.165596002855104	2.3461134559399435	-1.3461134559399435
8.179871520342614	2.2064879581599794	-1.2064879581599794
8.194147037830122	1.0634927851482254	-0.06349278514822543
8.20842255531763	1.0342093464318114	-0.034209346431811394
8.22269807280514	0.36500916067688305	0.634990839323117
8.23697359029265	0.46453571821918893	0.5354642817808111
8.251249107780158	0.8700754390883528	0.12992456091164717
8.265524625267666	1.6399244905557586	-0.6399244905557586
8.279800142755176	0.6127499387545283	0.3872500612454717
8.294075660242685	0.725111316718122	0.274888683281878
8.308351177730193	0.796678346490968	0.20332165350903197
8.322626695217702	1.027459028298043	-0.02745902829804292
8.336902212705212	0.7071558663980659	0.29284413360193406
8.35117773019272	1.4716459995522966	-0.4716459995522966
8.365453247680229	1.5494011565931163	-0.5494011565931163
8.379728765167739	3.7853187716586465	-2.7853187716586465
8.394004282655247	0.5923414152380848	0.4076585847619152
8.408279800142756	1.1176803024612783	-0.11768030246127825
8.422555317630264	0.7569797448635123	0.24302025513648773
8.436830835117775	1.0140007608935175	-0.014000760893517539
8.451106352605283	1.46617381994833	-0.46617381994833007
8.465381870092791	1.629631566917693	-0.6296315669176931
8.4796573875803	1.5065757298925044	-0.5065757298925044
8.49393290506781	0.5609839898649804	0.43901601013501956
8.508208422555319	0.4007426026750297	0.5992573973249703
8.522483940042827	1.1245882691458675	-0.12458826914586751
8.536759457530337	1.2596161607979495	-0.25961616079794947
8.551034975017846	2.5586272516208495	-1.5586272516208495
8.565310492505354	0.21109312157676421	0.7889068784232358
8.579586009992862	1.4368222798273254	-0.43682227982732535
8.593861527480373	0.7313910524416288	0.26860894755837117
8.608137044967881	5.276476170646525	-4.276476170646525
8.62241256245539	0.9052026357553791	0.09479736424462093
8.636688079942898	3.2924619166718827	-2.2924619166718827
8.650963597430408	1.4017527762631101	-0.4017527762631101
8.665239114917917	0.4186955086500069	0.5813044913499932
8.679514632405425	0.8032803246268719	0.19671967537312807
8.693790149892935	0.8374113483906375	0.16258865160936253
8.708065667380444	0.628420115273001	0.371579884726999
8.722341184867952	0.4462867813607852	0.5537132186392149
8.73661670235546	3.3417979535109095	-2.3417979535109095
8.75089221984297	1.5437133618995564	-0.5437133618995564
8.76516773733048	0.6587356665310864	0.3412643334689136
8.779443254817988	0.5613896809488825	0.43861031905111747
8.793718772305496	2.3523815739578495	-1.3523815739578495
8.807994289793006	2.8899069830117163	-1.8899069830117163
8.822269807280515	1.3308297027422542	-0.3308297027422542
8.836545324768023	0.37455133002941055	0.6254486699705895
8.850820842255533	1.2983649913131745	-0.2983649913131745
8.865096359743042	1.7844324511310952	-0.7844324511310952
8.87937187723055	1.721351649892509	-0.721351649892509
8.893647394718059	1.6579792923587962	-0.6579792923587962
8.907922912205569	2.4520441282525187	-1.4520441282525187
8.922198429693077	1.0221499302145318	-0.02214993021453182
8.936473947180586	1.2214890619807655	-0.22148906198076546
8.950749464668094	1.474335657981034	-0.47433565798103405
8.965024982155605	1.624415075492593	-0.624415075492593
8.979300499643113	1.1562576789729948	-0.1562576789729948
8.993576017130621	1.0458091200861361	-0.045809120086136135
9.007851534618132	0.8903989984367174	0.10960100156328256
9.02212705210564	3.1432238135743447	-2.1432238135743447
9.036402569593148	2.1078510764663894	-1.1078510764663894
9.050678087080657	0.9946732429366527	0.005326757063347287
9.064953604568167	0.7202616544746284	0.2797383455253716
9.079229122055676	2.5318220015822765	-1.5318220015822765
9.093504639543184	2.0879665048250873	-1.0879665048250873
9.107780157030692	0.7355522208262004	0.2644477791737996
9.122055674518203	1.2433607197123075	-0.24336071971230755
9.136331192005711	2.0327281652495524	-1.0327281652495524
9.15060670949322	0.13245739551049765	0.8675426044895024
9.16488222698073	2.8259286726833257	-1.8259286726833257
9.179157744468238	2.72886921097777	-1.72886921097777
9.193433261955747	2.307806057314414	-1.307806057314414
9.207708779443255	0.46284432354290284	0.5371556764570972
9.221984296930765	1.5742908626528496	-0.5742908626528496
9.236259814418274	0.4197726290090159	0.5802273709909841
9.250535331905782	1.539109665810911	-0.5391096658109109
9.26481084939329	1.0563861864390844	-0.05638618643908444
9.2790863668808	0.21720962041300698	0.782790379586993
9.29336188436831	2.535462045629061	-1.5354620456290609
9.307637401855818	0.4284691030946768	0.5715308969053232
9.321912919343328	0.17074667328714313	0.8292533267128569
9.336188436830836	1.5666156364692	-0.5666156364692001
9.350463954318345	0.4740615540873776	0.5259384459126224
9.364739471805853	0.8034760588267753	0.1965239411732247
9.379014989293363	2.507747539435442	-1.5077475394354418
9.393290506780872	0.47858302777404044	0.5214169722259596
9.40756602426838	0.9022767644579451	0.09772323554205486
9.421841541755889	0.5684622710909195	0.4315377289090805
9.436117059243399	0.619201938678792	0.38079806132120797
9.450392576730907	1.3109140145744036	-0.3109140145744036
9.464668094218416	1.0298227851826307	-0.029822785182630707
9.478943611705926	0.17249924350497559	0.8275007564950244
9.493219129193434	2.1216657667987198	-1.1216657667987198
9.507494646680943	0.8997045619544902	0.10029543804550978
9.521770164168451	0.7152881965088063	0.28471180349119374
9.536045681655962	0.7790621847158211	0.22093781528417888
9.55032119914347	0.9162543064078522	0.08374569359214779
9.564596716630978	2.2438012367768776	-1.2438012367768776
9.578872234118487	0.6098949140882218	0.39010508591177817
9.593147751605997	9.43123712538447	-8.43123712538447
9.607423269093506	1.6297154132380804	-0.6297154132380804
9.621698786581014	1.278685314424235	-0.27868531442423494
9.635974304068524	0.14084443007454484	0.8591555699254552
9.650249821556033	2.2212498202682216	-1.2212498202682216
9.664525339043541	0.8643909183143126	0.13560908168568742
9.67880085653105	12.627788105884253	-11.627788105884253
9.69307637401856	1.8793352451115124	-0.8793352451115124
9.707351891506068	0.8951994703951708	0.10480052960482922
9.721627408993577	0.6923226830665301	0.3076773169334699
9.735902926481085	1.8283861823143845	-0.8283861823143845
9.750178443968595	0.5704919419222635	0.4295080580777365
9.764453961456104	1.087256186137083	-0.08725618613708308
9.778729478943612	1.2114560160684695	-0.21145601606846953
9.793004996431122	1.2978658171556443	-0.2978658171556443
9.80728051391863	1.1462925688626762	-0.14629256886267616
9.82155603140614	0.3010438095414137	0.6989561904585864
9.835831548893648	0.8756036735868079	0.1243963264131921
9.850107066381158	2.47151704211986	-1.47151704211986
9.864382583868666	0.2915360141162614	0.7084639858837386
9.878658101356175	1.2172313667301493	-0.2172313667301493
9.892933618843683	2.7215138142193207	-1.7215138142193207
9.907209136331193	0.9691294046472604	0.030870595352739616
9.921484653818702	1.2023139374892595	-0.20231393748925952
9.93576017130621	1.9574097849939083	-0.9574097849939083
9.95003568879372	2.5612208298208032	-1.5612208298208032
9.964311206281229	1.7121952707866315	-0.7121952707866315
9.978586723768737	0.9637954202669041	0.036204579733095876
9.992862241256246	0.31451102803294206	0.6854889719670579
