# Supplementary material for: Terahertz Spectroscopic Analysis of Lactose in Infant Formula: Implications for Detection and Quantification
Source: Molecules. 2022 Aug 8;27(15):5040. doi: 10.3390/molecules27155040 (PMC9370465; doi:10.3390/molecules27155040)
Supplement: Supplementary file 1 [file molecules-27-05040-s001.zip › data/set1_N2_2/peak_area_and_height/absorption_coefficient_spectra/peakvalues-als.csv]

L	0	0.159714834	0.215179794	2.538090387	7.46943E+12
L	0	0.213161632	0.182670949	2.60E+25	5.76E+25
L	1	0.148436207	0.157256323	1.392572703	1.020908179
L	3	0.208930173	0.202219327	1.879218655	1.547632954
L	5	0.262394249	0.341316983	3.33606619	3.702955132
L	10	0.345161115	0.471939444	4.789907414	7.02674086
L	15	0.506485363	0.757395601	7.366166512	10.81066847
L	20	0.686923304	1.055721521	8.537709335	13.9364539
L	49	1.600385331	3.165351616	24.56194443	46.71639434
L	80	2.171463838	5.853240785	45.95139702	84.21118975
L	100	2.630963346	7.638442024	63.76068722	106.8583079
L	100	2.538662268	7.593572602	59.76429795	111.8887548
S	1	1.471369167	4.798377929	26.42939584	81.91278443
S	2	0.769234146	1.634975017	10.22559895	20.78603848
S	3	0.183755463	1.176493379	3.686501864	16.02703428
