# Supplementary material for: Terahertz Spectroscopic Analysis of Lactose in Infant Formula: Implications for Detection and Quantification
Source: Molecules. 2022 Aug 8;27(15):5040. doi: 10.3390/molecules27155040 (PMC9370465; doi:10.3390/molecules27155040)
Supplement: Supplementary file 1 [file molecules-27-05040-s001.zip › data/set1_N2_2/peak_area_and_height/absorption_coefficient_spectra/peakvalues-arpls.csv]

L	0	0.043064987	0.052572987	1.384748926	1.497241125
L	0	0.040698109	0.029289507	1.275187493	1.104969981
L	1	0.037685455	0.040706521	1.002504084	0.521182864
L	3	0.055284956	0.08051253	1.174906589	1.827821392
L	5	0.096672255	0.221619987	2.587602392	3.35862012
L	10	0.151209276	0.345977812	4.326767877	6.55941335
L	15	0.244996751	0.625138416	7.144554633	10.61534014
L	20	0.303538534	0.877006091	9.24317605	13.89403277
L	49	0.83503566	2.791819502	28.2160989	45.99250172
L	80	1.478492282	5.272824502	46.91606518	83.12881626
L	100	2.078553051	6.806879639	63.18027176	105.3335527
L	100	1.957495862	7.005542154	59.51481396	110.666491
S	1	1.092950643	4.67721182	26.51981035	81.64016986
S	2	0.297797084	1.329872682	8.58461943	20.20595046
S	3	-0.100544274	-0.031851611	-2.239037519	-0.365640098
