# Supplementary material for: Terahertz Spectroscopic Analysis of Lactose in Infant Formula: Implications for Detection and Quantification
Source: Molecules. 2022 Aug 8;27(15):5040. doi: 10.3390/molecules27155040 (PMC9370465; doi:10.3390/molecules27155040)
Supplement: Supplementary file 1 [file molecules-27-05040-s001.zip › data/set1_N2_2/peak_area_and_height/absorption_coefficient_spectra/peakvalues-drpls.csv]

L	0	0.046430172	0.045116134	1.442961684	1.369075374
L	0	0.046324299	-4.80E-86	1.377085908	-0.0383379
L	1	0.044184101	0.025014089	1.099347256	0.742074936
L	3	0.06698811	0.073063406	1.312467366	1.7504826
L	5	0.115086318	0.199555214	2.701931456	3.240240124
L	10	0.160424811	0.32676218	4.364113515	6.442506523
L	15	0.264356007	0.583027832	7.192854626	10.49380561
L	20	0.32479507	0.818425126	9.213903773	13.79920669
L	49	0.830244525	2.70429494	28.18782284	45.73877096
L	80	1.520798303	5.174429468	47.04159975	82.88135468
L	100	2.133431566	6.735831578	63.37686194	105.1617072
L	100	2.011057727	6.913389037	59.69195785	110.4289788
S	1	1.239861449	4.600124704	26.57484351	81.44172641
S	2	0.338990005	1.247186534	8.503934602	19.96938028
S	3	0.115466853	-0.183143009	2.748787751	-1210.575147
