# Supplementary material for: Terahertz Spectroscopic Analysis of Lactose in Infant Formula: Implications for Detection and Quantification
Source: Molecules. 2022 Aug 8;27(15):5040. doi: 10.3390/molecules27155040 (PMC9370465; doi:10.3390/molecules27155040)
Supplement: Supplementary file 1 [file molecules-27-05040-s001.zip › data/set1_N2_2/peak_area_and_height/absorption_coefficient_spectra/peakvalues-poly.csv]

L	0	0.042671429	0.050647358	1.379061952	1.465227545
L	0	0.04208957	0.027876907	1.305563553	1.066357229
L	1	0.035811639	0.043091834	0.973720371	0.490509004
L	3	0.045950576	0.07054245	1.051457933	1.721422739
L	5	0.081830159	0.177370986	2.480178508	3.104931301
L	10	0.121415119	0.279512961	4.131209115	6.101268171
L	15	0.197057505	0.478744465	6.84828897	10.04055929
L	20	0.237517969	0.644991026	8.945098189	13.20124462
L	49	0.667122349	2.056789871	26.62497613	42.704329
L	80	1.196784548	3.760491192	44.92844023	76.95006012
L	100	1.622716481	4.797696815	59.84318205	97.16767639
L	100	1.45546557	4.936570435	55.52802149	101.9519237
S	1	0.755914164	3.449746058	25.05994706	76.44304235
S	2	0.27095929	1.002714551	8.646074379	18.89933278
S	3	0.073736274	-0.031566567	1.902537628	-0.361896745
