# Supplementary material for: Terahertz Spectroscopic Analysis of Lactose in Infant Formula: Implications for Detection and Quantification
Source: Molecules. 2022 Aug 8;27(15):5040. doi: 10.3390/molecules27155040 (PMC9370465; doi:10.3390/molecules27155040)
Supplement: Supplementary file 1 [file molecules-27-05040-s001.zip › data/set1_N2_2/peak_area_and_height/absorption_spectra/peakvalues-als.csv]

L	0	0.004184933551632735	0.005443703201751641	0.06809341556148145	246419939291790.3
L	0	0.005410257349483061	0.004688041469779262	3.060316113737633e+25	6.528242371039173e+23
L	1	0.006086943332979201	0.006592985021428082	0.05829684583654356	0.04292534730947069
L	3	0.008847343002938813	0.00864843714431284	0.08067608805468579	0.06619576518702457
L	5	0.008970863140186294	0.012495109902773291	0.12996097566173928	0.13628478818778197
L	10	0.010947629238886467	0.015880342427415952	0.1753628611977203	0.22914999331415276
L	15	0.014961939037150623	0.023886009038587862	0.26288462210066577	0.31188382210586113
L	20	0.016906322153776715	0.02917814749833028	0.2723592013875709	0.34273477340443986
L	49	0.028974185250540806	0.05387585229666873	0.5430765345942293	0.5825126469748293
L	80	0.03798665634251076	0.06904936608556142	0.6480746570318305	0.6539844950003043
L	100	0.04378236738101973	0.07839174394628173	0.7288904751583205	0.6987478972877127
L	100	0.04156429899979232	0.08262072669367596	0.6742942545251943	0.7607707080342048
S	1	0.02029184548567915	0.045353230405095035	0.40137582500703206	0.4058114866507202
S	2	0.008426069527898664	0.03254172270216935	0.15406114478120095	0.2085350173440576
S	3	0.003832833724619963	0.02820771102372089	0.3131244715962162	0.15314795476363074
