# Supplementary material for: Terahertz Spectroscopic Analysis of Lactose in Infant Formula: Implications for Detection and Quantification
Source: Molecules. 2022 Aug 8;27(15):5040. doi: 10.3390/molecules27155040 (PMC9370465; doi:10.3390/molecules27155040)
Supplement: Supplementary file 1 [file molecules-27-05040-s001.zip › data/set1_N2_2/peak_area_and_height/absorption_spectra/peakvalues-arpls.csv]

L	0	0.0011244727611789784	0.001386959987085739	0.036002506441247493	0.038783736666122365
L	0	0.0010864391993008872	0.0007513404630694192	0.033806530035283944	0.028447607851333014
L	1	0.0016870332209892392	0.001718049795763129	0.04449779015304635	0.02281640760158107
L	3	0.002625835952090921	0.00345947424387247	0.05475703059401539	0.07806147142592584
L	5	0.004244732901733185	0.008320436445024037	0.1066930917620086	0.12332048175728584
L	10	4.16224222857692e-05	0.01169780000173811	0.05355420121184095	0.21276672977597566
L	15	0.009567922452590364	0.020708820444019206	0.2520618615675161	0.30575811262739283
L	20	0.012255072194228505	0.026849278691537814	0.2861343513060683	0.34033761408174557
L	49	0.022589116011914018	0.05151314839100847	0.5594876553978823	0.5766658127828654
L	80	0.029778682356276474	0.06616846569506968	0.6335405150280556	0.6430187291102335
L	100	0.03660561235897736	0.07407359417725946	0.7139701391615948	0.6809268635150574
L	100	0.03320983345554948	0.079908823530605	0.6611234396408843	0.7499847049614953
S	1	0.018385881777963322	0.035950135431691836	0.3965469248506992	0.373695184586681
S	2	0.00541169927766219	0.009729241157793018	0.14371128152038853	0.10457657804875084
S	3	-0.002171935423004509	0.0013906255610616719	-0.04516010922744895	0.010458057940780491
