# Supplementary material for: Terahertz Spectroscopic Analysis of Lactose in Infant Formula: Implications for Detection and Quantification
Source: Molecules. 2022 Aug 8;27(15):5040. doi: 10.3390/molecules27155040 (PMC9370465; doi:10.3390/molecules27155040)
Supplement: Supplementary file 1 [file molecules-27-05040-s001.zip › data/set1_N2_2/peak_area_and_height/absorption_spectra/peakvalues-drpls.csv]

L	0	0.001223977495001246	0.0011823097424332886	0.037719488292698784	0.0353289877998412
L	0	0.0012110209391920847	-0.0007853898099120356	0.03607682775582728	-0.027365185064356843
L	1	0.0019221523894208147	0.001360669146140434	0.04802270080748918	0.0247308269130142
L	3	0.0030044755284204575	0.003245256142667463	0.05922153594698965	0.07585846261174811
L	5	0.004706529320782319	0.007986550270180774	0.10974854102938013	0.12156111012556405
L	10	0.0062933712154829395	0.011534201421074981	0.162255223925097	0.21176186626460528
L	15	0.010037393354379141	0.01919402556199498	0.25356093181993783	0.301537835753172
L	20	0.013654056038501693	0.024928443487304133	0.28187617708127555	0.33758581045486113
L	49	0.024555922082503626	0.049349284861399625	0.5580522191694997	0.5705746181303428
L	80	0.031349980884257125	0.063499281663556	0.6369303250195297	0.6322903531898808
L	100	0.03676011611532849	0.07082692476360913	0.7145378649755317	0.6673370455135496
L	100	0.03523079141555271	0.07653083401955363	0.6654655826307274	0.7358963498228366
S	1	0.016037747461064393	0.037093259598740366	0.3885123012487413	0.3775527084170433
S	2	0.003261302236051618	0.01301634866888025	0.12732529206727178	0.11464154290726969
S	3	-0.0039105611657366	0.004583063248270967	-0.061191683761597476	0.028855449076134982
