# Supplementary material for: Terahertz Spectroscopic Analysis of Lactose in Infant Formula: Implications for Detection and Quantification
Source: Molecules. 2022 Aug 8;27(15):5040. doi: 10.3390/molecules27155040 (PMC9370465; doi:10.3390/molecules27155040)
Supplement: Supplementary file 1 [file molecules-27-05040-s001.zip › data/set1_N2_2/peak_area_and_height/absorption_spectra/peakvalues-poly.csv]

L	0	0.0010789537978120813	0.0013036912107299394	0.03522520998414874	0.03740845831218374
L	0	1.9558329401738212e-16	0.0007113355139053354	0.006547014162523568	0.027361702864848576
L	1	0.0015501905824109087	0.0017886079155833977	0.042345523553456346	0.021960838407538867
L	3	0.0021014162889136153	0.0030577185486200154	0.047870820763524224	0.07376090961060583
L	5	0.0034164072345661527	0.0067220717755952	0.10051831989981663	0.11395565490429185
L	10	0.004774724232202835	0.00957103077517368	0.15339677076797914	0.19813889480980384
L	15	0.007524292528110686	0.015358195134929633	0.2412376617512866	0.2861330245447596
L	20	0.00831677383128932	0.01832276398448892	0.2830797342880058	0.3212174025672122
L	49	0.01670031980226417	0.03454747418853055	0.5357094643430532	0.5169874772559675
L	80	0.023348366838789554	0.04243311945788072	0.6079801177193767	0.5416672222751896
L	100	0.026131845576775597	0.04559822021211576	0.6634332347688026	0.5568355829997716
L	100	0.023352920683127838	0.05085582632095998	0.614245900749497	0.6227387446063757
S	1	0.013930273822505019	0.0237010609297696	0.3782073990307127	0.33016612103697535
S	2	0.004956863474220078	0.0058522286953310325	0.14419426361497523	0.0933828069532369
S	3	0.0014891105682117447	-0.00024051084272729164	0.0372274806221777	-0.0025506772598871217
