# Supplementary material for: Terahertz Spectroscopic Analysis of Lactose in Infant Formula: Implications for Detection and Quantification
Source: Molecules. 2022 Aug 8;27(15):5040. doi: 10.3390/molecules27155040 (PMC9370465; doi:10.3390/molecules27155040)
Supplement: Supplementary file 1 [file molecules-27-05040-s001.zip › data/set1_N2_2/time_domain/Ref_2.csv]

1170	-0.09	-0.083
1170.05	-0.056	-0.095
1170.1	-0.065	-0.067
1170.15	-0.071	-0.047
1170.2	-0.019	-0.054
1170.25	-0.038	-0.037
1170.3	-0.041	-0.022
1170.35	-0.031	-0.028
1170.4	-0.011	-0.013
1170.45	-0.001	-0.003
1170.5	0.011	0.008
1170.55	0.016	0.007
1170.6	0.038	0.021
1170.65	0.058	0.042
1170.7	0.047	0.031
1170.75	0.055	0.058
1170.8	0.036	0.07
1170.85	0.061	0.064
1170.9	0.053	0.051
1170.95	0.051	0.097
1171	0.079	0.081
1171.05	0.092	0.086
1171.1	0.085	0.095
1171.15	0.089	0.1
1171.2	0.104	0.092
1171.25	0.12	0.12
1171.3	0.138	0.127
1171.35	0.16	0.147
1171.4	0.162	0.195
1171.45	0.165	0.192
1171.5	0.203	0.194
1171.55	0.205	0.218
1171.6	0.226	0.212
1171.65	0.237	0.227
1171.7	0.26	0.248
1171.75	0.289	0.269
1171.8	0.28	0.275
1171.85	0.311	0.29
1171.9	0.315	0.293
1171.95	0.328	0.334
1172	0.356	0.356
1172.05	0.39	0.396
1172.1	0.411	0.41
1172.15	0.431	0.461
1172.2	0.449	0.461
1172.25	0.474	0.489
1172.3	0.488	0.517
1172.35	0.518	0.556
1172.4	0.536	0.561
1172.45	0.563	0.616
1172.5	0.576	0.658
1172.55	0.607	0.65
1172.6	0.669	0.68
1172.65	0.711	0.741
1172.7	0.729	0.778
1172.75	0.79	0.832
1172.8	0.872	0.881
1172.85	0.912	0.956
1172.9	0.979	0.98
1172.95	0.979	1.021
1173	1.017	1.056
1173.05	1.042	1.073
1173.1	1.039	1.09
1173.15	1.061	1.11
1173.2	1.056	1.1
1173.25	1.057	1.127
1173.3	1.046	1.078
1173.35	1.001	1.05
1173.4	0.928	0.948
1173.45	0.825	0.838
1173.5	0.685	0.698
1173.55	0.514	0.559
1173.6	0.342	0.374
1173.65	0.15	0.182
1173.7	-0.032	-0.045
1173.75	-0.243	-0.259
1173.8	-0.51	-0.508
1173.85	-0.779	-0.796
1173.9	-1.105	-1.094
1173.95	-1.443	-1.476
1174	-1.865	-1.879
1174.05	-2.293	-2.335
1174.1	-2.809	-2.913
1174.15	-3.397	-3.506
1174.2	-4.062	-4.184
1174.25	-4.804	-4.954
1174.3	-5.638	-5.834
1174.35	-6.565	-6.769
1174.4	-7.577	-7.815
1174.45	-8.673	-8.965
1174.5	-9.901	-10.213
1174.55	-11.178	-11.536
1174.6	-12.576	-12.97
1174.65	-14.034	-14.442
1174.7	-15.533	-16.008
1174.75	-17.079	-17.627
1174.8	-18.698	-19.289
1174.85	-20.371	-21.007
1174.9	-22.121	-22.79
1174.95	-23.94	-24.665
1175	-25.909	-26.717
1175.05	-27.983	-28.852
1175.1	-30.217	-31.191
1175.15	-32.664	-33.703
1175.2	-35.31	-36.454
1175.25	-38.247	-39.466
1175.3	-41.52	-42.824
1175.35	-45.102	-46.529
1175.4	-49.066	-50.591
1175.45	-53.397	-55.066
1175.5	-58.124	-59.897
1175.55	-63.188	-65.109
1175.6	-68.622	-70.629
1175.65	-74.262	-76.362
1175.7	-79.948	-82.11
1175.75	-85.389	-87.493
1175.8	-90.053	-91.955
1175.85	-93.097	-94.595
1175.9	-93.185	-93.929
1175.95	-88.312	-87.753
1176	-75.772	-73.125
1176.05	-52.298	-46.703
1176.1	-14.667	-5.427
1176.15	38.857	52.197
1176.2	107.274	124.342
1176.25	185.42	204.83
1176.3	263.836	283.173
1176.35	330.235	346.611
1176.4	373.025	384.009
1176.45	385.143	389.328
1176.5	366.416	364.143
1176.55	323.581	316.514
1176.6	267.131	257.439
1176.65	206.979	196.595
1176.7	149.882	139.957
1176.75	99.046	90.145
1176.8	55.338	47.647
1176.85	18.775	12.257
1176.9	-11.293	-16.743
1176.95	-35.938	-40.591
1177	-56.399	-60.466
1177.05	-73.479	-77.062
1177.1	-87.451	-90.556
1177.15	-98.587	-101.303
1177.2	-107.402	-109.812
1177.25	-114.348	-116.542
1177.3	-119.556	-121.466
1177.35	-122.868	-124.512
1177.4	-124.252	-125.611
1177.45	-123.718	-124.756
1177.5	-121.173	-121.81
1177.55	-116.453	-116.677
1177.6	-109.764	-109.616
1177.65	-101.676	-101.195
1177.7	-92.726	-92.072
1177.75	-83.597	-82.9
1177.8	-75.056	-74.445
1177.85	-67.662	-67.25
1177.9	-61.61	-61.449
1177.95	-56.667	-56.69
1178	-52.433	-52.54
1178.05	-48.434	-48.51
1178.1	-44.184	-44.164
1178.15	-39.524	-39.34
1178.201	-34.506	-34.179
1178.251	-29.274	-28.889
1178.301	-24.105	-23.622
1178.351	-19.204	-18.739
1178.401	-14.95	-14.502
1178.451	-11.396	-11.028
1178.501	-8.542	-8.29
1178.551	-6.381	-6.228
1178.601	-4.822	-4.723
1178.651	-3.474	-3.394
1178.701	-2.163	-2.046
1178.751	-0.882	-0.763
1178.801	0.259	0.36
1178.851	1.272	1.375
1178.901	2.128	2.272
1178.951	2.948	3.085
1179.001	3.763	3.984
1179.051	4.735	5.025
1179.101	5.8	6.119
1179.151	6.849	7.229
1179.201	7.934	8.374
1179.251	9.065	9.548
1179.301	10.215	10.714
1179.351	11.446	12.058
1179.401	12.97	13.709
1179.451	14.739	15.553
1179.501	16.385	17.208
1179.551	17.569	18.266
1179.601	17.93	18.486
1179.651	17.45	17.809
1179.701	16.223	16.425
1179.751	14.593	14.674
1179.801	12.813	12.822
1179.851	11.105	11.072
1179.901	9.521	9.5
1179.951	8.124	8.096
1180.001	7.021	7.057
1180.051	6.315	6.394
1180.101	6.078	6.277
1180.151	6.23	6.535
1180.201	6.601	6.943
1180.251	6.866	7.158
1180.301	6.774	6.955
1180.351	6.207	6.281
1180.401	5.179	5.067
1180.451	3.846	3.623
1180.501	2.509	2.271
1180.551	1.5	1.321
1180.601	0.993	0.9
1180.651	0.956	0.957
1180.701	1.376	1.468
1180.751	2.027	2.157
1180.801	2.686	2.825
1180.851	3.224	3.341
1180.901	3.515	3.624
1180.951	3.603	3.695
1181.001	3.603	3.638
1181.051	3.547	3.598
1181.101	3.486	3.523
1181.151	3.422	3.448
1181.201	3.31	3.328
1181.251	3.119	3.106
1181.301	2.878	2.87
1181.351	2.629	2.644
1181.401	2.552	2.646
1181.451	2.681	2.808
1181.501	2.866	2.994
1181.551	2.846	2.936
1181.601	2.533	2.539
1181.651	1.913	1.853
1181.701	1.263	1.183
1181.751	0.847	0.863
1181.801	0.818	0.916
1181.851	1.114	1.27
1181.901	1.562	1.795
1181.951	1.954	2.168
1182.001	2.098	2.268
1182.051	1.983	2.092
1182.101	1.637	1.711
1182.151	1.17	1.231
1182.201	0.692	0.723
1182.251	0.189	0.226
1182.301	-0.315	-0.299
1182.351	-0.787	-0.74
1182.401	-1.086	-0.997
1182.451	-1.097	-0.917
1182.501	-0.773	-0.574
1182.551	-0.348	-0.108
1182.601	-0.144	0.039
1182.651	-0.296	-0.219
1182.701	-0.79	-0.787
1182.751	-1.372	-1.423
1182.801	-1.858	-1.849
1182.851	-2.055	-2.03
1182.901	-1.991	-1.929
1182.951	-1.717	-1.612
1183.001	-1.352	-1.238
1183.051	-1.006	-0.928
1183.101	-0.759	-0.714
1183.151	-0.691	-0.694
1183.201	-0.723	-0.786
1183.251	-0.8	-0.89
1183.301	-0.89	-1.002
1183.351	-1.017	-1.171
1183.401	-1.303	-1.508
1183.451	-1.75	-2.024
1183.501	-2.341	-2.675
1183.551	-2.867	-3.183
1183.601	-3.168	-3.431
1183.651	-3.07	-3.254
1183.701	-2.586	-2.685
1183.751	-1.898	-1.982
1183.801	-1.281	-1.364
1183.851	-0.907	-1.015
1183.901	-0.808	-1.012
1183.951	-0.977	-1.212
1184.001	-1.182	-1.391
1184.051	-1.219	-1.382
1184.101	-1.003	-1.087
1184.151	-0.63	-0.677
1184.201	-0.181	-0.207
1184.251	0.348	0.329
1184.301	0.988	1.057
1184.351	1.906	2.074
1184.401	3.066	3.276
1184.451	4.269	4.495
1184.501	5.182	5.329
1184.551	5.578	5.596
1184.601	5.353	5.25
1184.651	4.662	4.436
1184.701	3.729	3.453
1184.751	2.764	2.459
1184.801	1.882	1.643
1184.851	1.088	0.815
1184.901	0.198	-0.081
1184.951	-0.83	-1.149
1185.001	-1.938	-2.276
1185.051	-2.888	-3.191
1185.101	-3.525	-3.748
1185.151	-3.706	-3.8
1185.201	-3.475	-3.525
1185.251	-3.076	-3.059
1185.301	-2.632	-2.649
1185.351	-2.318	-2.326
1185.401	-2.089	-2.125
1185.451	-1.909	-1.954
1185.501	-1.759	-1.782
1185.551	-1.615	-1.604
1185.601	-1.49	-1.466
1185.651	-1.364	-1.317
1185.701	-1.229	-1.21
1185.751	-1.019	-1.013
1185.801	-0.713	-0.655
1185.851	-0.248	-0.12
1185.901	0.382	0.535
1185.951	0.982	1.113
1186.001	1.394	1.505
1186.051	1.633	1.702
1186.101	1.732	1.753
1186.151	1.817	1.818
1186.201	1.875	1.896
1186.251	1.897	1.889
1186.301	1.779	1.712
1186.351	1.402	1.242
1186.401	0.752	0.541
1186.451	0.008	-0.248
1186.501	-0.626	-0.874
1186.551	-1.041	-1.24
1186.601	-1.128	-1.301
1186.651	-1.055	-1.161
1186.701	-0.851	-0.942
1186.751	-0.772	-0.907
1186.801	-0.957	-1.177
1186.851	-1.464	-1.761
1186.901	-2.198	-2.545
1186.951	-3	-3.357
1187.001	-3.723	-4.065
1187.051	-4.335	-4.645
1187.101	-4.864	-5.123
1187.151	-5.307	-5.594
1187.201	-5.653	-5.883
1187.251	-5.881	-6.055
1187.301	-5.963	-6.089
1187.351	-5.877	-5.983
1187.401	-5.703	-5.766
1187.451	-5.48	-5.501
1187.501	-5.206	-5.207
1187.551	-4.927	-4.929
1187.601	-4.695	-4.679
1187.651	-4.488	-4.473
1187.701	-4.358	-4.315
1187.751	-4.175	-4.112
1187.801	-3.884	-3.747
1187.851	-3.446	-3.244
1187.901	-2.918	-2.682
1187.951	-2.416	-2.149
1188.001	-2.016	-1.721
1188.051	-1.804	-1.516
1188.101	-1.881	-1.625
1188.151	-2.192	-1.955
1188.201	-2.63	-2.426
1188.251	-3.101	-2.917
1188.301	-3.507	-3.323
1188.351	-3.831	-3.62
1188.401	-4.068	-3.856
1188.451	-4.112	-3.898
1188.501	-3.972	-3.679
1188.551	-3.537	-3.185
1188.601	-2.834	-2.46
1188.651	-2.064	-1.638
1188.701	-1.296	-0.873
1188.751	-0.674	-0.303
1188.801	-0.371	-0.053
1188.851	-0.378	-0.158
1188.901	-0.666	-0.499
1188.951	-1.047	-0.928
1189.001	-1.351	-1.282
1189.051	-1.538	-1.482
1189.101	-1.675	-1.623
1189.151	-1.722	-1.726
1189.201	-1.701	-1.717
1189.251	-1.533	-1.544
1189.301	-1.095	-1.056
1189.351	-0.358	-0.295
1189.401	0.496	0.561
1189.451	1.29	1.308
1189.501	1.836	1.763
1189.551	2.095	1.95
1189.601	2.178	1.937
1189.651	2.19	1.94
1189.701	2.343	2.063
1189.751	2.634	2.378
1189.801	3.105	2.83
1189.851	3.612	3.308
1189.901	3.997	3.625
1189.951	4.161	3.756
1190.001	4.115	3.664
1190.051	3.982	3.474
1190.101	3.836	3.337
1190.151	3.797	3.335
1190.201	3.867	3.435
1190.251	4.045	3.647
1190.301	4.345	4.061
1190.351	4.87	4.628
1190.401	5.519	5.365
1190.451	6.286	6.159
1190.501	6.951	6.842
1190.551	7.431	7.299
1190.601	7.567	7.389
1190.651	7.373	7.167
1190.701	6.868	6.599
1190.751	6.169	5.894
1190.801	5.429	5.182
1190.851	4.894	4.697
1190.901	4.67	4.58
1190.951	4.811	4.848
1191.001	5.246	5.339
1191.051	5.755	5.897
1191.101	6.258	6.459
1191.151	6.704	6.904
1191.201	6.999	7.226
1191.251	7.126	7.335
1191.301	7.13	7.317
1191.351	7.044	7.248
1191.401	6.942	7.195
1191.451	6.993	7.275
1191.501	7.185	7.543
1191.551	7.502	7.889
1191.601	7.808	8.228
1191.651	7.933	8.301
1191.701	7.696	7.974
1191.751	6.986	7.144
1191.801	5.869	5.93
1191.851	4.553	4.553
1191.901	3.211	3.271
1191.951	2.268	2.355
1192.001	1.806	1.993
1192.051	1.804	2.073
1192.101	2.066	2.381
1192.151	2.414	2.775
1192.201	2.718	3.099
1192.251	2.991	3.339
1192.301	3.14	3.453
1192.351	3.027	3.275
1192.401	2.489	2.578
1192.451	1.371	1.306
1192.501	-0.227	-0.463
1192.551	-2.049	-2.359
1192.601	-3.683	-3.964
1192.651	-4.75	-4.96
1192.701	-5.168	-5.2
1192.751	-4.933	-4.847
1192.801	-4.354	-4.2
1192.851	-3.742	-3.595
1192.901	-3.309	-3.22
1192.951	-3.174	-3.128
1193.001	-3.254	-3.28
1193.051	-3.379	-3.423
1193.101	-3.484	-3.509
1193.151	-3.53	-3.569
1193.201	-3.624	-3.683
1193.251	-3.822	-3.885
1193.301	-4.063	-4.143
1193.351	-4.364	-4.465
1193.401	-4.661	-4.798
1193.451	-5.004	-5.179
1193.501	-5.375	-5.553
1193.551	-5.75	-5.968
1193.601	-6.132	-6.375
1193.651	-6.461	-6.705
1193.701	-6.704	-6.91
1193.751	-6.763	-6.94
1193.801	-6.653	-6.767
1193.851	-6.398	-6.473
1193.901	-5.967	-6.006
1193.951	-5.392	-5.378
1194.001	-4.721	-4.672
1194.051	-4.069	-4.015
1194.101	-3.589	-3.568
1194.151	-3.42	-3.475
1194.201	-3.627	-3.799
1194.251	-4.146	-4.374
1194.301	-4.844	-5.153
1194.351	-5.581	-5.892
1194.401	-6.196	-6.485
1194.451	-6.55	-6.779
1194.501	-6.526	-6.664
1194.551	-6.158	-6.206
1194.602	-5.485	-5.468
1194.652	-4.689	-4.621
1194.702	-3.9	-3.816
1194.752	-3.271	-3.222
1194.802	-2.944	-2.952
1194.852	-2.926	-2.994
1194.902	-3.125	-3.211
1194.952	-3.351	-3.483
1195.002	-3.482	-3.564
1195.052	-3.432	-3.423
1195.102	-3.192	-3.15
1195.152	-2.892	-2.863
1195.202	-2.68	-2.67
1195.252	-2.608	-2.607
1195.302	-2.679	-2.735
1195.352	-2.882	-2.915
1195.402	-3.17	-3.285
1195.452	-3.572	-3.722
1195.502	-4.02	-4.205
1195.552	-4.4	-4.509
1195.602	-4.485	-4.561
1195.652	-4.248	-4.187
1195.702	-3.679	-3.586
1195.752	-2.964	-2.81
1195.802	-2.235	-2.084
1195.852	-1.595	-1.45
1195.902	-1.199	-1.128
1195.952	-1.197	-1.185
1196.002	-1.569	-1.689
1196.052	-2.366	-2.587
1196.102	-3.361	-3.644
1196.152	-4.286	-4.583
1196.202	-4.928	-5.152
1196.252	-5.072	-5.194
1196.302	-4.701	-4.733
1196.352	-3.955	-3.901
1196.402	-3.054	-2.935
1196.452	-2.175	-2.055
1196.502	-1.544	-1.47
1196.552	-1.217	-1.2
1196.602	-1.154	-1.203
1196.652	-1.274	-1.344
1196.702	-1.422	-1.55
1196.752	-1.594	-1.683
1196.802	-1.642	-1.694
1196.852	-1.516	-1.506
1196.902	-1.111	-1.043
1196.952	-0.506	-0.413
1197.002	0.07	0.152
1197.052	0.465	0.515
1197.102	0.516	0.508
1197.152	0.309	0.253
1197.202	0	-0.1
1197.252	-0.264	-0.344
1197.302	-0.339	-0.398
1197.352	-0.242	-0.262
1197.402	-0.06	-0.055
1197.452	0.169	0.174
1197.502	0.307	0.297
1197.552	0.462	0.441
1197.602	0.631	0.631
1197.652	0.853	0.842
1197.702	1.041	1.043
1197.752	1.131	1.132
1197.802	1.06	0.988
1197.852	0.809	0.704
1197.902	0.497	0.362
1197.952	0.313	0.187
1198.002	0.377	0.345
1198.052	0.822	0.843
1198.102	1.52	1.61
1198.152	2.198	2.282
1198.202	2.669	2.685
1198.252	2.797	2.785
1198.302	2.697	2.663
1198.352	2.484	2.437
1198.402	2.248	2.201
1198.452	2.038	1.989
1198.502	1.835	1.786
1198.552	1.655	1.65
1198.602	1.627	1.614
1198.652	1.668	1.699
1198.702	1.844	1.931
1198.752	2.078	2.145
1198.802	2.251	2.316
1198.852	2.199	2.224
1198.902	1.95	1.914
1198.952	1.498	1.438
1199.002	1.035	0.944
1199.052	0.632	0.569
1199.102	0.444	0.45
1199.152	0.494	0.505
1199.202	0.7	0.744
1199.252	0.988	1.043
1199.302	1.242	1.315
1199.352	1.453	1.511
1199.402	1.615	1.657
1199.452	1.644	1.655
1199.502	1.554	1.511
1199.552	1.298	1.237
1199.602	0.92	0.839
1199.652	0.484	0.354
1199.702	0.006	-0.136
1199.752	-0.35	-0.468
1199.802	-0.487	-0.554
1199.852	-0.333	-0.325
1199.902	0.087	0.16
1199.952	0.706	0.821
1200.002	1.343	1.463
1200.052	1.789	1.852
1200.102	1.879	1.864
1200.152	1.56	1.455
1200.202	0.964	0.764
1200.252	0.29	0.08
1200.302	-0.231	-0.36
1200.352	-0.417	-0.533
1200.402	-0.359	-0.396
1200.452	-0.141	-0.128
1200.502	0.148	0.199
1200.552	0.419	0.428
1200.602	0.624	0.642
1200.652	0.784	0.796
1200.702	0.886	0.9
1200.752	0.868	0.855
1200.802	0.69	0.619
1200.852	0.345	0.204
1200.902	-0.044	-0.164
1200.952	-0.271	-0.389
1201.002	-0.314	-0.385
1201.052	-0.13	-0.109
1201.102	0.205	0.206
1201.152	0.435	0.421
1201.202	0.41	0.339
1201.252	0.127	0
1201.302	-0.317	-0.488
1201.352	-0.777	-0.944
1201.402	-1.144	-1.307
1201.452	-1.375	-1.487
1201.502	-1.447	-1.526
1201.552	-1.318	-1.362
1201.602	-1.01	-0.996
1201.652	-0.55	-0.513
1201.702	-0.121	-0.085
1201.752	0.126	0.084
1201.802	0.01	-0.093
1201.852	-0.412	-0.59
1201.902	-0.963	-1.17
1201.952	-1.46	-1.644
1202.002	-1.716	-1.855
1202.052	-1.641	-1.724
1202.102	-1.384	-1.388
1202.152	-0.98	-0.95
1202.202	-0.535	-0.517
1202.252	-0.148	-0.114
1202.302	0.148	0.188
1202.352	0.429	0.414
1202.402	0.575	0.579
1202.452	0.595	0.577
1202.502	0.495	0.422
1202.552	0.172	0.077
1202.602	-0.209	-0.354
1202.652	-0.614	-0.722
1202.702	-0.868	-0.964
1202.752	-0.981	-1.096
1202.802	-1.017	-1.092
1202.852	-0.96	-1.045
1202.902	-0.889	-0.931
1202.952	-0.79	-0.86
1203.002	-0.747	-0.796
1203.052	-0.787	-0.878
1203.102	-0.996	-1.11
1203.152	-1.285	-1.426
1203.202	-1.556	-1.701
1203.252	-1.674	-1.728
1203.302	-1.517	-1.554
1203.352	-1.215	-1.185
1203.402	-0.785	-0.72
1203.452	-0.432	-0.391
1203.502	-0.259	-0.285
1203.552	-0.306	-0.357
1203.602	-0.539	-0.608
1203.652	-0.875	-1
1203.702	-1.236	-1.38
1203.752	-1.553	-1.691
1203.802	-1.727	-1.859
1203.852	-1.794	-1.871
1203.902	-1.759	-1.823
1203.952	-1.622	-1.691
1204.002	-1.451	-1.489
1204.052	-1.21	-1.204
1204.102	-0.891	-0.87
1204.152	-0.553	-0.51
1204.202	-0.271	-0.267
1204.252	-0.074	-0.106
1204.302	0.018	-0.062
1204.352	-0.007	-0.076
1204.402	-0.162	-0.251
1204.452	-0.405	-0.514
1204.502	-0.718	-0.868
1204.552	-1.048	-1.211
1204.602	-1.338	-1.513
1204.652	-1.548	-1.713
1204.702	-1.69	-1.838
1204.752	-1.731	-1.829
1204.802	-1.639	-1.705
1204.852	-1.384	-1.419
1204.902	-1.033	-1.041
1204.952	-0.685	-0.703
1205.002	-0.45	-0.466
1205.052	-0.316	-0.379
1205.102	-0.266	-0.341
1205.152	-0.244	-0.33
1205.202	-0.193	-0.258
1205.252	-0.124	-0.171
1205.302	-0.057	-0.134
1205.352	-0.134	-0.266
1205.402	-0.4	-0.56
1205.452	-0.803	-0.995
1205.502	-1.221	-1.406
1205.552	-1.466	-1.659
1205.602	-1.469	-1.582
1205.652	-1.181	-1.199
1205.702	-0.71	-0.696
1205.752	-0.21	-0.238
1205.802	0.13	0.143
1205.852	0.402	0.396
1205.902	0.577	0.556
1205.952	0.782	0.757
1206.002	1.025	1.07
1206.052	1.369	1.409
1206.102	1.651	1.674
1206.152	1.795	1.785
1206.202	1.72	1.656
1206.252	1.449	1.342
1206.302	1.114	0.997
1206.352	0.855	0.76
1206.402	0.775	0.713
1206.452	0.854	0.832
1206.502	1.107	1.087
1206.552	1.395	1.412
1206.602	1.662	1.671
1206.652	1.838	1.857
1206.702	1.955	1.945
1206.752	1.974	1.95
1206.802	1.906	1.848
1206.852	1.768	1.704
1206.902	1.674	1.605
1206.952	1.675	1.639
1207.002	1.801	1.812
1207.052	2.004	2.049
1207.102	2.216	2.22
1207.152	2.257	2.23
1207.202	2.113	2.005
1207.252	1.792	1.667
1207.302	1.474	1.358
1207.352	1.28	1.196
1207.402	1.259	1.209
1207.452	1.353	1.326
1207.502	1.463	1.429
1207.552	1.49	1.465
1207.602	1.446	1.441
1207.652	1.442	1.395
1207.702	1.414	1.401
1207.752	1.433	1.423
1207.802	1.453	1.409
1207.852	1.427	1.388
1207.902	1.283	1.237
1207.952	0.979	0.878
1208.002	0.457	0.321
1208.052	-0.237	-0.434
1208.102	-1.031	-1.297
1208.152	-1.823	-2.077
1208.202	-2.442	-2.651
1208.252	-2.815	-2.979
1208.302	-2.913	-3.031
1208.352	-2.829	-2.883
1208.402	-2.63	-2.648
1208.452	-2.448	-2.462
1208.502	-2.319	-2.362
1208.552	-2.296	-2.36
1208.602	-2.31	-2.391
1208.652	-2.365	-2.449
1208.702	-2.428	-2.503
1208.752	-2.459	-2.541
1208.802	-2.534	-2.621
1208.852	-2.607	-2.707
1208.902	-2.632	-2.706
1208.952	-2.594	-2.625
1209.002	-2.472	-2.495
1209.052	-2.307	-2.299
1209.102	-2.063	-2.059
1209.152	-1.769	-1.721
1209.202	-1.349	-1.277
1209.252	-0.864	-0.74
1209.302	-0.252	-0.135
1209.352	0.273	0.414
1209.402	0.691	0.774
1209.452	0.917	0.967
1209.502	0.982	1.005
1209.552	0.919	0.943
1209.602	0.908	0.945
1209.652	0.957	1.005
1209.702	1.073	1.144
1209.752	1.236	1.305
1209.802	1.37	1.452
1209.852	1.41	1.47
1209.902	1.339	1.347
1209.952	1.08	1.076
1210.002	0.748	0.695
1210.052	0.386	0.326
1210.102	0.155	0.114
1210.152	0.049	0.07
1210.202	0.105	0.151
1210.252	0.277	0.312
1210.302	0.429	0.482
1210.352	0.479	0.531
1210.402	0.374	0.383
1210.452	0.113	0.053
1210.502	-0.256	-0.344
1210.552	-0.626	-0.723
1210.602	-0.869	-0.966
1210.652	-0.976	-1.019
1210.702	-0.972	-1.013
1210.752	-0.943	-0.966
1210.802	-0.892	-0.918
1210.852	-0.853	-0.881
1210.902	-0.789	-0.832
1210.952	-0.72	-0.753
1211.003	-0.663	-0.7
1211.053	-0.627	-0.637
1211.103	-0.542	-0.567
1211.153	-0.435	-0.451
1211.203	-0.277	-0.268
1211.253	-0.041	-0.023
1211.303	0.209	0.283
1211.353	0.505	0.583
1211.403	0.777	0.875
1211.453	1.025	1.111
1211.503	1.159	1.242
1211.553	1.149	1.194
1211.603	0.947	0.941
1211.653	0.562	0.522
1211.703	0.052	-0.023
1211.753	-0.493	-0.577
1211.803	-1.021	-1.071
1211.853	-1.427	-1.469
1211.903	-1.716	-1.733
1211.953	-1.86	-1.843
1212.003	-1.864	-1.811
1212.053	-1.786	-1.684
1212.103	-1.693	-1.61
1212.153	-1.646	-1.584
1212.203	-1.783	-1.717
1212.253	-2.062	-2.032
1212.303	-2.446	-2.457
1212.353	-2.894	-2.924
1212.403	-3.264	-3.28
1212.453	-3.475	-3.411
1212.503	-3.444	-3.353
1212.553	-3.254	-3.155
1212.603	-3.022	-2.881
1212.653	-2.792	-2.641
1212.703	-2.591	-2.443
1212.753	-2.398	-2.254
1212.803	-2.168	-2.015
1212.853	-1.889	-1.654
1212.903	-1.531	-1.316
1212.953	-1.195	-0.998
1213.003	-0.925	-0.741
1213.053	-0.727	-0.553
1213.103	-0.54	-0.371
1213.153	-0.305	-0.103
1213.203	0.004	0.245
1213.253	0.384	0.606
1213.303	0.727	0.949
1213.353	0.998	1.21
1213.403	1.144	1.351
1213.453	1.253	1.417
1213.503	1.249	1.408
1213.553	1.203	1.363
1213.603	1.164	1.311
1213.653	1.11	1.245
1213.703	1.038	1.144
1213.753	0.966	1.081
1213.803	0.898	1.023
1213.853	0.908	1.01
1213.903	0.982	1.114
1213.953	1.089	1.255
1214.003	1.183	1.315
1214.053	1.149	1.252
1214.103	1.015	1.095
1214.153	0.818	0.879
1214.203	0.704	0.783
1214.253	0.747	0.851
1214.303	0.914	1.058
1214.353	1.177	1.349
1214.403	1.474	1.63
1214.453	1.732	1.82
1214.503	1.828	1.913
1214.553	1.859	1.925
1214.603	1.827	1.852
1214.653	1.722	1.752
1214.703	1.633	1.666
1214.753	1.591	1.621
1214.803	1.559	1.639
1214.853	1.656	1.735
1214.903	1.848	1.964
1214.953	2.089	2.201
1215.003	2.354	2.5
1215.053	2.577	2.705
1215.103	2.67	2.771
1215.153	2.621	2.703
1215.203	2.424	2.46
1215.253	2.173	2.194
1215.303	1.928	1.926
1215.353	1.754	1.772
1215.403	1.675	1.72
1215.453	1.708	1.743
1215.503	1.771	1.856
1215.553	1.884	1.965
1215.603	2.001	2.09
1215.653	2.12	2.192
1215.703	2.088	2.167
1215.753	1.982	2.025
1215.803	1.74	1.748
1215.853	1.333	1.291
1215.903	0.849	0.807
1215.953	0.381	0.309
1216.003	-0.011	-0.03
1216.053	-0.217	-0.162
1216.103	-0.164	-0.06
1216.153	0.134	0.272
1216.203	0.481	0.652
1216.253	0.761	0.883
1216.303	0.818	0.898
1216.353	0.544	0.599
1216.403	0.056	0.034
1216.453	-0.557	-0.587
1216.503	-1.086	-1.112
1216.553	-1.419	-1.355
1216.603	-1.457	-1.395
1216.653	-1.321	-1.174
1216.703	-1.154	-1.039
1216.753	-1.091	-1.005
1216.803	-1.218	-1.189
1216.853	-1.5	-1.519
1216.903	-1.881	-1.908
1216.953	-2.23	-2.217
1217.003	-2.445	-2.447
1217.053	-2.614	-2.613
1217.103	-2.709	-2.699
1217.153	-2.829	-2.806
1217.203	-2.92	-2.929
1217.253	-3.106	-3.122
1217.303	-3.381	-3.412
1217.353	-3.782	-3.859
1217.403	-4.233	-4.343
1217.453	-4.701	-4.853
1217.503	-5.169	-5.305
1217.553	-5.587	-5.709
1217.603	-5.972	-6.098
1217.653	-6.327	-6.465
1217.703	-6.576	-6.697
1217.753	-6.698	-6.74
1217.803	-6.592	-6.629
1217.853	-6.331	-6.286
1217.903	-5.911	-5.885
1217.953	-5.525	-5.489
1218.003	-5.274	-5.225
1218.053	-5.155	-5.164
1218.103	-5.215	-5.278
1218.153	-5.372	-5.449
1218.203	-5.499	-5.569
1218.253	-5.543	-5.575
1218.303	-5.468	-5.475
1218.353	-5.281	-5.288
1218.403	-5.07	-5.014
1218.453	-4.774	-4.69
1218.503	-4.455	-4.355
1218.553	-4.141	-4.038
1218.603	-3.877	-3.789
1218.653	-3.681	-3.623
1218.703	-3.526	-3.47
1218.753	-3.35	-3.259
1218.803	-3.164	-3.059
1218.853	-2.895	-2.787
1218.903	-2.586	-2.44
1218.953	-2.271	-2.115
1219.003	-1.961	-1.807
1219.053	-1.747	-1.596
1219.103	-1.562	-1.431
1219.153	-1.43	-1.299
1219.203	-1.325	-1.231
1219.253	-1.299	-1.211
1219.303	-1.331	-1.245
1219.353	-1.443	-1.407
1219.403	-1.613	-1.588
1219.453	-1.738	-1.705
1219.503	-1.73	-1.675
1219.553	-1.582	-1.476
1219.603	-1.25	-1.141
1219.653	-0.853	-0.694
1219.703	-0.366	-0.19
1219.753	0.05	0.207
1219.803	0.357	0.484
1219.853	0.463	0.537
1219.903	0.404	0.43
1219.953	0.195	0.174
1220.003	-0.099	-0.149
1220.053	-0.429	-0.502
1220.103	-0.72	-0.784
1220.153	-0.898	-0.97
1220.203	-0.941	-0.966
1220.253	-0.794	-0.792
1220.303	-0.503	-0.471
1220.353	-0.138	-0.077
1220.403	0.253	0.31
1220.453	0.554	0.616
1220.503	0.773	0.808
1220.553	0.888	0.919
1220.603	0.899	0.903
1220.653	0.886	0.859
1220.703	0.835	0.825
1220.753	0.768	0.733
1220.803	0.685	0.649
1220.853	0.54	0.471
1220.903	0.29	0.198
1220.953	-0.045	-0.172
1221.003	-0.441	-0.621
1221.053	-0.825	-0.979
1221.103	-1.111	-1.228
1221.153	-1.211	-1.3
1221.203	-1.151	-1.229
1221.253	-1.025	-1.027
1221.303	-0.774	-0.789
1221.353	-0.501	-0.476
1221.403	-0.181	-0.147
1221.453	0.177	0.224
1221.503	0.522	0.577
1221.553	0.822	0.829
1221.603	0.939	0.894
1221.653	0.799	0.696
1221.703	0.441	0.289
1221.753	-0.047	-0.216
1221.803	-0.478	-0.633
1221.853	-0.709	-0.766
1221.903	-0.644	-0.624
1221.953	-0.308	-0.247
1222.003	0.205	0.301
1222.053	0.763	0.868
1222.103	1.242	1.35
1222.153	1.68	1.787
1222.203	2.046	2.111
1222.253	2.312	2.374
1222.303	2.506	2.594
1222.353	2.654	2.696
1222.403	2.739	2.765
1222.453	2.74	2.736
1222.503	2.76	2.761
1222.553	2.749	2.762
1222.603	2.743	2.734
1222.653	2.675	2.63
1222.703	2.477	2.415
1222.753	2.147	2.044
1222.803	1.781	1.655
1222.853	1.39	1.268
1222.903	1.047	0.949
1222.953	0.754	0.659
1223.003	0.532	0.443
1223.053	0.35	0.285
1223.103	0.215	0.166
1223.153	0.128	0.106
1223.203	0.134	0.146
1223.253	0.213	0.255
1223.303	0.313	0.327
1223.353	0.296	0.295
1223.403	0.146	0.116
1223.453	-0.147	-0.216
1223.503	-0.543	-0.64
1223.553	-0.953	-1.052
1223.603	-1.299	-1.399
1223.653	-1.481	-1.553
1223.703	-1.528	-1.537
1223.753	-1.398	-1.376
1223.803	-1.174	-1.158
1223.853	-0.951	-0.912
1223.903	-0.777	-0.725
1223.953	-0.624	-0.605
1224.003	-0.513	-0.491
1224.053	-0.397	-0.406
1224.103	-0.343	-0.315
1224.153	-0.272	-0.241
1224.203	-0.208	-0.189
1224.253	-0.231	-0.211
1224.303	-0.302	-0.319
1224.353	-0.514	-0.55
1224.403	-0.763	-0.866
1224.453	-1.094	-1.16
1224.503	-1.347	-1.423
1224.553	-1.53	-1.567
1224.603	-1.567	-1.607
1224.653	-1.542	-1.57
1224.703	-1.434	-1.421
1224.753	-1.262	-1.201
1224.803	-0.982	-0.951
1224.853	-0.74	-0.706
1224.903	-0.494	-0.415
1224.953	-0.183	-0.129
1225.003	0.08	0.166
1225.053	0.33	0.41
1225.103	0.503	0.545
1225.153	0.525	0.559
1225.203	0.448	0.42
1225.253	0.245	0.179
1225.303	-0.043	-0.084
1225.353	-0.265	-0.35
1225.403	-0.453	-0.509
1225.453	-0.526	-0.572
1225.503	-0.543	-0.562
1225.553	-0.498	-0.525
1225.603	-0.533	-0.544
1225.653	-0.626	-0.671
1225.703	-0.869	-0.915
1225.753	-1.202	-1.271
1225.803	-1.578	-1.682
1225.853	-1.912	-1.972
1225.903	-2.077	-2.146
1225.953	-2.08	-2.103
1226.003	-1.98	-1.943
1226.053	-1.774	-1.738
1226.103	-1.62	-1.582
1226.153	-1.508	-1.481
1226.203	-1.469	-1.481
1226.253	-1.478	-1.481
1226.303	-1.475	-1.472
1226.353	-1.44	-1.45
1226.403	-1.385	-1.39
1226.453	-1.308	-1.314
1226.503	-1.194	-1.188
1226.553	-1.071	-1.075
1226.603	-0.917	-0.966
1226.653	-0.822	-0.838
1226.703	-0.717	-0.738
1226.753	-0.594	-0.588
1226.803	-0.429	-0.418
1226.853	-0.261	-0.243
1226.903	-0.133	-0.156
1226.953	-0.096	-0.123
1227.003	-0.193	-0.24
1227.053	-0.367	-0.486
1227.103	-0.632	-0.715
1227.153	-0.906	-1.002
1227.203	-1.13	-1.229
1227.253	-1.329	-1.414
1227.303	-1.485	-1.563
1227.354	-1.633	-1.685
1227.404	-1.756	-1.83
1227.454	-1.892	-1.938
1227.504	-1.94	-1.978
1227.554	-1.894	-1.91
1227.604	-1.754	-1.719
1227.654	-1.505	-1.474
1227.704	-1.209	-1.148
1227.754	-0.893	-0.803
1227.804	-0.541	-0.47
1227.854	-0.224	-0.144
1227.904	0.056	0.119
1227.954	0.216	0.246
1228.004	0.301	0.29
1228.054	0.207	0.197
1228.104	0.053	0.014
1228.154	-0.135	-0.196
1228.204	-0.293	-0.35
1228.254	-0.357	-0.404
1228.304	-0.351	-0.379
1228.354	-0.235	-0.242
1228.404	-0.068	-0.03
1228.454	0.15	0.158
1228.504	0.305	0.352
1228.554	0.472	0.481
1228.604	0.623	0.656
1228.654	0.787	0.833
1228.704	0.986	1.028
1228.754	1.205	1.234
1228.804	1.411	1.467
1228.854	1.61	1.656
1228.904	1.782	1.844
1228.954	1.942	2.007
1229.004	2.073	2.129
1229.054	2.151	2.17
1229.104	2.115	2.118
1229.154	1.953	1.931
1229.204	1.699	1.604
1229.254	1.275	1.156
1229.304	0.744	0.638
1229.354	0.191	0.053
1229.404	-0.32	-0.473
1229.454	-0.749	-0.881
1229.504	-1.009	-1.121
1229.554	-1.1	-1.184
1229.604	-1.073	-1.135
1229.654	-0.954	-0.997
1229.704	-0.798	-0.826
1229.754	-0.595	-0.594
1229.804	-0.322	-0.325
1229.854	-0.003	0.015
1229.904	0.393	0.416
1229.954	0.857	0.904
1230.004	1.357	1.41
1230.054	1.853	1.866
1230.104	2.245	2.227
1230.154	2.42	2.368
1230.204	2.388	2.269
1230.254	2.076	1.921
1230.304	1.594	1.385
1230.354	0.949	0.723
1230.404	0.333	0.101
1230.454	-0.168	-0.356
1230.504	-0.481	-0.625
1230.554	-0.564	-0.687
1230.604	-0.484	-0.555
1230.654	-0.286	-0.333
1230.704	-0.029	-0.068
1230.754	0.18	0.109
1230.804	0.333	0.257
1230.854	0.415	0.323
1230.904	0.407	0.306
1230.954	0.352	0.212
1231.004	0.198	0.054
1231.054	0.007	-0.13
1231.104	-0.19	-0.308
1231.154	-0.328	-0.461
1231.204	-0.364	-0.494
1231.254	-0.268	-0.343
1231.304	-0.088	-0.143
1231.354	0.152	0.122
1231.404	0.369	0.305
1231.454	0.549	0.473
1231.504	0.667	0.618
1231.554	0.728	0.676
1231.604	0.786	0.727
1231.654	0.821	0.754
1231.704	0.812	0.74
1231.754	0.755	0.696
1231.804	0.656	0.6
1231.854	0.576	0.491
1231.904	0.508	0.445
1231.954	0.519	0.448
1232.004	0.604	0.553
1232.054	0.703	0.681
1232.104	0.806	0.793
1232.154	0.849	0.799
1232.204	0.837	0.781
1232.254	0.762	0.702
1232.304	0.681	0.632
1232.354	0.559	0.498
1232.404	0.458	0.424
1232.454	0.36	0.324
1232.504	0.276	0.241
1232.554	0.221	0.209
1232.604	0.21	0.217
1232.654	0.228	0.242
1232.704	0.29	0.301
1232.754	0.364	0.405
1232.804	0.484	0.528
1232.854	0.625	0.683
1232.904	0.797	0.878
1232.954	0.967	1.012
1233.004	1.058	1.089
1233.054	1.088	1.091
1233.104	1.089	1.035
1233.154	0.996	0.986
1233.204	0.946	0.931
1233.254	0.881	0.88
1233.304	0.865	0.865
1233.354	0.811	0.816
1233.404	0.728	0.692
1233.454	0.51	0.449
1233.504	0.205	0.128
1233.554	-0.187	-0.307
1233.604	-0.579	-0.689
1233.654	-0.89	-1.007
1233.704	-1.115	-1.178
1233.754	-1.188	-1.228
1233.804	-1.17	-1.205
1233.854	-1.137	-1.157
1233.904	-1.076	-1.107
1233.954	-1.085	-1.131
1234.004	-1.125	-1.167
1234.054	-1.17	-1.231
1234.104	-1.238	-1.275
1234.154	-1.267	-1.288
1234.204	-1.264	-1.296
1234.254	-1.27	-1.284
1234.304	-1.272	-1.287
1234.354	-1.281	-1.316
1234.404	-1.346	-1.368
1234.454	-1.43	-1.466
1234.504	-1.566	-1.593
1234.554	-1.687	-1.766
1234.604	-1.864	-1.924
1234.654	-2.015	-2.068
1234.704	-2.127	-2.159
1234.754	-2.146	-2.175
1234.804	-2.132	-2.16
1234.854	-2.086	-2.091
1234.904	-2.024	-2.057
1234.954	-2.039	-2.083
1235.004	-2.077	-2.152
1235.054	-2.161	-2.236
1235.104	-2.261	-2.32
1235.154	-2.315	-2.36
1235.204	-2.295	-2.326
1235.254	-2.225	-2.244
1235.304	-2.107	-2.156
1235.354	-2.04	-2.084
1235.404	-2.012	-2.044
1235.454	-2.072	-2.114
1235.504	-2.175	-2.225
1235.554	-2.303	-2.394
1235.604	-2.467	-2.543
1235.654	-2.591	-2.69
1235.704	-2.702	-2.773
1235.754	-2.732	-2.756
1235.804	-2.616	-2.638
1235.854	-2.45	-2.407
1235.904	-2.2	-2.162
1235.954	-1.964	-1.905
1236.004	-1.725	-1.691
1236.054	-1.578	-1.516
1236.104	-1.451	-1.434
1236.154	-1.396	-1.368
1236.204	-1.426	-1.407
1236.254	-1.542	-1.574
1236.304	-1.72	-1.731
1236.354	-1.937	-1.964
1236.404	-2.116	-2.12
1236.454	-2.205	-2.206
1236.504	-2.184	-2.178
1236.554	-2.084	-2.043
1236.604	-1.931	-1.893
1236.654	-1.771	-1.744
1236.704	-1.642	-1.589
1236.754	-1.537	-1.46
1236.804	-1.42	-1.341
1236.854	-1.309	-1.236
1236.904	-1.158	-1.068
1236.954	-0.983	-0.877
1237.004	-0.82	-0.66
1237.054	-0.651	-0.533
1237.104	-0.582	-0.537
1237.154	-0.69	-0.665
1237.204	-0.956	-0.997
1237.254	-1.37	-1.415
1237.304	-1.824	-1.887
1237.354	-2.217	-2.266
1237.404	-2.49	-2.511
1237.454	-2.611	-2.62
1237.504	-2.599	-2.578
1237.554	-2.484	-2.432
1237.604	-2.321	-2.242
1237.654	-2.078	-2.004
1237.704	-1.831	-1.734
1237.754	-1.557	-1.467
1237.804	-1.302	-1.217
1237.854	-1.109	-1.033
1237.904	-0.973	-0.932
1237.954	-0.949	-0.921
1238.004	-0.945	-0.889
1238.054	-0.945	-0.901
1238.104	-0.946	-0.91
1238.154	-0.895	-0.846
1238.204	-0.799	-0.751
1238.254	-0.652	-0.599
1238.304	-0.518	-0.434
1238.354	-0.359	-0.325
1238.404	-0.254	-0.236
1238.454	-0.233	-0.211
1238.504	-0.255	-0.202
1238.554	-0.273	-0.248
1238.604	-0.299	-0.266
1238.654	-0.287	-0.256
1238.704	-0.211	-0.186
1238.754	-0.126	-0.057
1238.804	0.021	0.064
1238.854	0.12	0.173
1238.904	0.175	0.22
1238.954	0.173	0.169
1239.004	0.034	0.029
1239.054	-0.207	-0.234
1239.104	-0.481	-0.51
1239.154	-0.731	-0.808
1239.204	-0.962	-1.007
1239.254	-1.074	-1.096
1239.304	-1.123	-1.098
1239.354	-1.047	-1.021
1239.404	-0.896	-0.85
1239.454	-0.672	-0.622
1239.504	-0.38	-0.304
1239.554	-0.098	-0.016
1239.604	0.146	0.234
1239.654	0.334	0.394
1239.704	0.392	0.442
1239.754	0.371	0.392
1239.804	0.249	0.256
1239.854	0.063	0.07
1239.904	-0.137	-0.123
1239.954	-0.302	-0.319
1240.004	-0.443	-0.444
