# Supplementary material for: Terahertz Spectroscopic Analysis of Lactose in Infant Formula: Implications for Detection and Quantification
Source: Molecules. 2022 Aug 8;27(15):5040. doi: 10.3390/molecules27155040 (PMC9370465; doi:10.3390/molecules27155040)
Supplement: Supplementary file 1 [file molecules-27-05040-s001.zip › data/set2_ambient_1/frequency_domain/absorption-coefficient.csv]

Frequency	Ref	L000_2	L001	L003	L005	L010	L015	L020	L049	L080	S001	Ref_2	L000_1	S002	S003	L100_1	L100_2
0.0	nan	nan	nan	nan	nan	nan	nan	nan	nan	nan	nan	nan	nan	nan	nan	nan	nan
0.014275517487508924	0.0	3.9232449852446227	6.869566381143616	6.1231728875778275	6.703717202937724	7.574541907644859	4.984353002138939	9.597448128257739	9.670134376607	11.955047388082544	16.4657509655391	0.0	1.37972063844912	21.02477642534463	21.584867658526267	5.151125978110004	19.9242829480898
0.028551034975017847	0.0	-10.18671152569904	-5.901977895471519	-5.677209673002881	-6.640829178267946	-6.507237075551577	-6.605713373278076	-4.572545581194602	-6.157355041340038	-6.8179862417255315	-2.369809182062472	0.0	-8.317950968884784	6.896801442079684	7.031670931087237	-5.071394689117642	0.053986600292036065
0.04282655246252677	0.0	5.344871540893659	4.171496006583369	4.039167562981091	4.018161292221752	3.525161000811839	3.9322021341864732	5.859479627295273	7.595270251232717	10.852126182384644	14.056723564516158	0.0	6.807767674135262	14.982515135992262	14.029184466322144	12.058122003787878	15.317988431825686
0.057102069950035694	0.0	-9.695687126463039	-5.738539708535297	-5.610511917967742	-5.81915181686998	-5.834426354131593	-6.2872599034663015	-6.326488090609188	-7.675442132687234	-9.133822146310022	-8.082049278288531	0.0	-6.976340360059172	-4.833518057144799	-4.4656215276408995	-6.962991676088506	-7.431486596541329
0.07137758743754462	0.0	-11.900185237025074	-6.501081167120665	-6.06142153471569	-6.1672185159674155	-5.8920880766382755	-6.299073349132916	-6.654309572614061	-8.291823328229432	-9.864049672661102	-10.04025384530136	0.0	-10.745027814814883	-10.625398982949141	-9.452605229018307	-10.083646334942628	-11.152982514069047
0.08565310492505354	0.0	-39.53202623398537	-22.642563564811947	-20.447730079479328	-21.299072301974288	-22.181319395059905	-22.592121499592082	-24.93228702654359	-30.262602311249164	-36.65163748842191	-44.52723448957525	0.0	-36.483414025724336	-49.75970168938726	-50.94054732860748	-42.47302264135397	-44.78683271546242
0.09992862241256247	0.0	26.1571055971782	13.616280552338692	12.377963668025233	12.514367786897305	12.772161513907049	12.800066603352215	14.670842710171815	17.249043281951206	19.712129392991745	20.95650360512876	0.0	23.409173538424273	20.588929833385336	20.262732131165997	16.964861136187743	18.75887584153017
0.11420413990007139	0.0	14.07519860662837	7.1013747383779435	7.653119349392953	8.054241175815042	8.604577287258731	8.991418500236144	9.352306128526084	11.110095686224346	13.472354648763169	18.314445063763383	0.0	13.46642633323598	18.24332081141245	20.089829939924936	13.116695246826872	14.55386745565787
0.12847965738758033	0.0	2.5949582460023817	1.654355424384262	1.655154186882609	1.4780753704481606	1.4625293157119912	1.5192004376371018	1.2000150324852703	1.2181141396764616	1.2928514989726727	2.08997100947252	0.0	2.2852262434517727	3.590579955185633	3.973819494023791	2.8057151474159263	2.448866553881188
0.14275517487508924	0.0	-10.957681627927839	-6.272799410886965	-6.051458035617232	-6.51138262009977	-6.808146862641773	-6.589886723906722	-7.362790189598805	-8.841254845827894	-10.556943578593659	-12.244793007108624	0.0	-11.058420210267691	-12.602618012520294	-12.816612442159977	-12.14276010464032	-12.716536248280983
0.15703069236259815	0.0	-15.571479414508785	-8.337933651166493	-7.703991700102912	-8.119169206531076	-8.474845651311636	-8.419168339298814	-9.298409096849632	-12.087556559517617	-15.514617279856713	-18.429449484900644	0.0	-16.01947704575767	-19.29538113741462	-18.958461128417323	-17.839207888392057	-18.58350770511872
0.17130620985010708	0.0	2.5734753019547134	2.2017470092428333	2.083149472669802	2.0121248487121446	2.073883727061454	2.0702431741812872	1.854652389618462	1.0840755699094422	-0.7942042665370208	-1.4725429722229144	0.0	2.8494324508190827	-0.2973718521151261	0.05065295570107278	-2.8858695126285014	-2.994137184242355
0.18558172733761602	0.0	6.580110482930971	4.82835193943972	4.425378750926582	4.957817725543875	5.204592525404771	5.215437484412567	5.399485820867196	6.2574537219533655	6.596035278922752	8.416138639449098	0.0	6.568909934734276	10.17229002552115	11.852098697688216	5.7543667884271485	6.599047638913842
0.19985724482512493	0.0	-0.2109126427526079	0.7663311476240443	0.5474703940309753	0.9508045897091557	1.1804341495819315	1.1895373106307936	1.310163987805564	2.1516068512767808	2.7314033974148573	3.8550645660774028	0.0	0.03252914274570835	6.012288149646091	7.0810409967150765	1.615476107014937	2.3656587132142817
0.21413276231263384	0.0	-4.079447170111874	-1.8522170886118423	-1.8646626076688808	-1.81241905069369	-1.7458009619580948	-1.80918651099669	-1.4066435073254806	-1.1314334853819747	-1.0429914526981612	0.18564193159720419	0.0	-4.260441115926945	1.840302064714184	2.7368264023102538	-1.115372940442193	-0.6449440570521474
0.22840827980014278	0.0	-5.097602416389194	-2.0923767170692824	-2.14838823205683	-2.0692570903206438	-1.9762030194800566	-1.9143325722653775	-1.9185695528192412	-1.2616337660580905	-0.14520229452050917	0.5675672730240441	0.0	-5.480878390280341	0.8840988098535386	1.5870382994332008	-0.8219521033062698	-0.8714774758329905
0.24268379728765171	0.0	-0.7222657100087837	0.055893148536524585	0.11800359788300648	-0.32165194651123036	-0.3651851060236657	-0.3375850778485079	-0.3634167222694655	-0.020757770521676135	1.6023520027015035	3.2766482591616524	0.0	-1.5346803674090168	3.687685193282439	4.1725757232215015	2.860488805553425	2.0265288242792168
0.25695931477516065	0.0	1.5436803292460761	1.6777162827104946	1.735001620200668	1.3819631999359903	1.3301297619549197	1.4928738707188254	0.8234958827548985	1.0965740117158822	3.0955815738758368	4.9841481829774095	0.0	1.1820103407075406	5.276057431866313	5.664131955796043	4.736765861327123	3.9540640085003074
0.27123483226266953	0.0	0.13715857167948828	0.8073515282614291	0.8791862181661576	0.46959946907313677	0.32977491506864276	0.3864716663095248	-0.2950095324636876	-1.3679547007140067	-0.8062849207335986	1.1856718548465948	0.0	-0.02542201331025933	2.191528658762745	3.404838815898022	2.3555705638398643	1.3229551342477281
0.28551034975017847	0.0	-2.6602353588264505	-0.4828330477071706	-0.4570786605040507	-0.41894888442801725	-0.4479454782933023	-0.37942612727461034	-0.9145027184271937	-2.3154138024344793	-2.562826441364232	-1.6193574212336463	0.0	-2.3806947325915155	-0.6742084961069337	0.7324599922862238	-0.8431503441232486	-1.4424952811243548
0.2997858672376874	0.0	-2.6332166862558237	-0.49825471546094496	-0.5589267992351893	-0.21585675475509203	0.01223569669761486	-0.013483913410508768	-0.1276432696732478	-1.333716188084975	-2.7311326973073364	-1.8414122267763189	0.0	-2.40570898067047	-0.602899181981668	1.204685669195083	-1.6666102778712768	-2.2694574327915094
0.3140613847251963	0.0	-1.473944248883752	0.1334237078390712	-0.020802135063269184	0.5007832196915423	0.9538624894802529	0.8620331059241934	1.3352907726715848	0.8836773252033184	-0.587970063687497	0.48193891204747097	0.0	-1.3016490769983224	1.9930518895699398	4.081792183260278	-1.3095031466271794	-0.5797996012325981
0.32833690221270523	0.0	-0.6631255552723434	0.5481985770139639	0.5149765344301519	0.7983650386110643	1.4052809641927324	1.3143578524651645	1.9529913589555277	2.7339186174788734	2.030760411252048	3.367004070196331	0.0	-0.7356853246476498	5.328506400935023	7.560416933559128	-0.2488272742368596	1.392500150442657
0.34261241970021417	0.0	-1.1254200974986002	0.060408506157386556	0.3236703277669775	0.007278050766140662	0.4413871087800411	0.36143192891263265	0.9007022972626686	2.2588098555329723	2.418962936564673	4.45758007579713	0.0	-1.4996113808035554	6.587864087726191	8.760286322893991	-0.4408040709290337	2.045955259379136
0.3568879371877231	0.0	-1.7645456836095248	-0.1916616170463766	0.12427545296067018	-0.5420982106387476	-0.4477227883025037	-0.3721892354699205	-0.38567090962451894	1.1649422381729087	2.348236410534299	4.5611768030390145	0.0	-2.352301759154295	6.479698777698216	8.206022774603971	-0.3394900792417256	1.7615365608415303
0.37116345467523204	0.0	-1.5680101342946706	0.022309635021825182	0.27494061785243135	-0.3453763638067766	-0.48191564326024355	-0.3221736792506844	-0.8331435637404477	0.1731581234113657	1.9998521361334434	4.8747707943022265	0.0	-2.1249887428766834	6.131103472757803	7.46125661057253	0.810480810816985	2.135949174062839
0.3854389721627409	0.0	-0.7928491817827994	0.687061265636387	0.6826676367407776	0.4629321124888152	0.2607201102739861	0.47830316488526964	-0.3567574057070182	-0.18856862166567942	2.041817154160616	5.434481236495846	0.0	-1.0487866778782684	6.211406869229183	7.152183319054339	2.6218233623789744	3.1815055536777086
0.39971448965024986	0.0	-0.5583525863100126	0.869061539739731	0.6611884581094148	0.9378455112735213	0.9228540738620817	1.0770279137130117	0.3950385706846783	-0.3750843117434539	1.3536115772916404	5.102225838902982	0.0	-0.48394518624492816	5.6444599000240805	6.537847117236243	3.7465688647658557	3.4480459565161667
0.4139900071377588	0.0	-1.1097086412449069	0.5803008488782804	0.2668053959277406	0.9575991871196552	1.231621324749612	1.3212502872154608	1.0389173590674958	-0.25347795323834416	0.45145381022349684	4.000158037196305	0.0	-0.7729958276985028	4.754976047805123	6.007687071803864	3.669145642347173	2.9873677792681033
0.4282655246252677	0.0	-1.708017061193124	0.1694361585598654	-0.09541132003762398	0.603726878786711	1.2526486868869247	1.1966495988591932	1.5449922976083081	0.5054168853506315	-0.049145238463975956	2.992926448091615	0.0	-1.4293464017583466	4.339237864074564	6.202726647881143	2.817210083763498	2.133548927111289
0.4425410421127766	0.0	-1.9409839768063597	-0.1442829796580442	-0.1485264089774895	0.11580946671826207	0.8782990161102122	0.7903940832785994	1.5828685693683568	1.6252596369195216	0.3651628092573124	2.472923786236728	0.0	-2.1211249797046086	4.604278554500785	7.104255935034384	1.4777894274886645	1.6042195457296604
0.45681655960028555	0.0	-1.5959069354335167	-0.05184683685703319	0.22796889015676652	-0.07396755033623659	0.5192749260262318	0.44074640752360184	1.3474277239931285	2.615620559691058	1.666679119340429	3.2200461386613872	0.0	-2.197715602694876	5.828450795660256	8.698112186879527	0.658798051890569	1.9469424542308125
0.4710920770877945	0.0	-0.8841061655156257	0.31813038283184397	0.696803249203267	-0.013569380132480102	0.24792294719220245	0.35865226176020715	0.87585836084468	3.277926295355964	3.5148191473026715	4.858243607609577	0.0	-1.8122746546455808	7.5326109047430245	10.273592865483344	0.9899360495065386	2.935500573884527
0.48536759457530343	0.0	-0.4037396328085175	0.6805287721392307	0.9144684515373817	0.2674879562359675	0.1993847995570885	0.6361779300398738	0.5610971360057875	3.435343083969374	5.439055678861372	6.860308482485157	0.0	-1.1843024360799073	9.001434893013732	11.204118614644688	2.788694004932364	5.354002555125067
0.4996431120628123	0.0	-0.1962329759715463	0.9598018182501484	0.9809442525611576	0.8301189832355639	0.7673787443128466	1.5103094254867928	1.177651761525207	4.1296146417319886	8.11250237613814	9.54975331286557	0.0	-0.5490706318040794	10.560419289966456	11.691958488358395	8.168388623312419	10.167523354909475
0.5139186295503213	0.0	-0.5657036146035146	0.9069780112068349	0.8273018477853342	1.4791538849611436	1.9333431255156515	3.1254762292129072	3.6216574421196057	8.817972625421582	16.43683087115802	14.387649730740508	0.0	-0.44981885633854646	12.694131341786553	11.661404728116848	22.186211163602117	23.08884983342395
0.5281941470378302	0.0	-1.430362041934722	0.6606115401215745	1.0321193396648725	2.714542189054261	4.7331127619856455	7.7287970029745345	10.609081146487929	27.823692740893843	47.38790432902445	31.968616651551784	0.0	-1.1121636090085534	17.90639394076319	11.094422297118474	64.71911365626197	64.53191987238976
0.5424696645253391	0.0	-2.1296654764258833	0.08598921303588751	0.233749337483237	1.5250711772990593	2.990424481794718	4.722000854017573	6.0275216061124635	16.017365108527787	28.170798927882668	25.025017773369434	0.0	-1.9105367314310362	13.627306865998802	10.4509368521325	39.25219707954286	39.84692011351986
0.5567451820128481	0.0	-2.1401393082758347	-0.24304770935812786	-0.07761179333769802	0.45618776518546805	1.5924998984742882	2.129245708401842	2.9202650719483327	5.23120573144451	10.706219325040596	12.906940177371208	0.0	-2.461708438724924	10.426741357880493	10.273045420485435	13.152736926567838	14.920632980474778
0.5710206995003569	0.0	-1.3934524090657967	-0.013173883608954539	0.32205783683618683	0.06654000440765012	1.0066062180227657	1.190759030188012	2.271772286934634	2.714180860142621	5.479368184776474	9.54257243673421	0.0	-2.231514587480582	9.48174452354786	11.07665238990843	7.337347157019902	8.805101829338705
0.5852962169878658	0.0	-0.5528208934227262	0.4517336226469372	0.7988150224711082	-0.012897552022925567	0.5025561188574347	0.6881245936896196	1.6703943401887054	2.5571116661501754	3.13234961945891	7.676450307468507	0.0	-1.6379731199324379	9.396490861298728	12.270704832698982	6.247812443262306	6.365307328430329
0.5995717344753748	0.0	0.0034131529960174066	0.9015104231010694	1.0759429865816568	0.285139579545777	0.2776635342381056	0.6032525542897462	0.9747911759651733	2.9172647597323236	2.117020058182825	6.470518100813434	0.0	-0.8221252192029822	10.01360930868439	13.70215048636269	5.516254902034834	4.6149313058253565
0.6138472519628837	0.0	0.04382658149489378	1.1424367364858665	0.9831666792884882	0.7525510774938928	0.4505026591559299	0.9596977470814372	0.5316381421418364	3.2842114647372385	2.235139241191564	6.222261059857759	0.0	-0.2572384935562341	11.182009456101136	15.003822661675658	4.546650572154138	3.210086216771795
0.6281227694503926	0.0	-0.488594644785767	1.0064983206036513	0.6011790071051257	1.0568439158812946	0.8437974906833288	1.3955122615982354	0.44242553755521297	3.1179235196188886	2.8207778507356838	6.742389132070215	0.0	-0.28205509502000387	12.355714258485026	15.94963242081498	2.9837357991242075	2.3492185920800717
0.6423982869379016	0.0	-1.3272234318375862	0.5522090995451993	0.09827435543111403	1.039853764519446	1.203257110617136	1.647837736300269	0.7040217350190573	2.4921732873476437	3.48894940973019	7.702506261201796	0.0	-0.9416046553720955	13.379767543343196	16.445928848082687	1.4527518826787782	1.9842851277964901
0.6566738044254105	0.0	-1.9281921815396923	0.008467368756724037	-0.22449914675123514	0.6291601372289554	1.2902957235654497	1.4957436688163093	1.1441623375199241	1.4830640746641472	3.6612117785219804	8.65272640267891	0.0	-1.8105274806435694	13.903696874612194	16.49019106361036	0.12454552097378685	2.0434894058119975
0.6709493219129194	0.0	-1.8329098721405337	-0.22469631305825713	-0.09939617333762216	0.15187071172903174	1.1695726530371258	1.1347347741568214	1.6176251813255416	0.7462881790919107	3.5004200648023476	9.55105753470166	0.0	-2.396530712786072	14.153641637280552	16.443357405650733	-0.262782187685272	2.478513298353185
0.6852248394004283	0.0	-1.128788697942572	-0.014911090209894524	0.36835324325818614	-0.19101744766522893	0.8344657594569205	0.7456152992864967	1.8404182124466657	0.4978074711901659	2.953542859185122	10.060441157138403	0.0	-2.3110920392251537	14.058390458267818	16.409031534392607	0.06111205994143236	2.9411762774999533
0.6995003568879372	0.0	-0.3103289999900531	0.4597847155075139	0.8577866348072489	-0.17600891423800535	0.44937177645425913	0.43333597444161587	1.7608604389753089	0.8076167269930726	2.1236803495011167	10.03328157292215	0.0	-1.6662177910078746	13.864817684296334	16.67675686094221	0.923513661681137	3.4369032848051346
0.7137758743754462	0.0	0.24470407458877655	0.9971495598121268	1.1268170451309742	0.22944770016782853	0.2667307777075189	0.5549289358342966	1.388427956831962	1.731137799434835	1.5915672762846487	9.661326768184052	0.0	-0.7208140309320015	13.990400257993011	17.478570259291693	2.187081521402341	3.737532875100002
0.7280513918629551	0.0	0.25396680576800407	1.3148962683361776	1.1046724259034633	0.81623842061437	0.5065911644109351	1.062048142420654	1.076141961925148	2.760409822029741	1.391400616523697	9.158697694314245	0.0	-0.03881346603568098	14.512133350046344	18.703373755285757	3.3612127591843475	3.518336725892763
0.7423269093504641	0.0	-0.2637233691997337	1.1812719234316633	0.7066590513460187	1.2492389752128286	0.9877410833447047	1.629587806678731	0.9431268393094446	3.466893444670985	1.75056671732539	8.743469558593471	0.0	0.028302139203791724	15.446762590593966	20.090767020432992	4.017852789523611	2.9586017941926066
0.756602426837973	0.0	-1.0047091198722602	0.7572151323557011	0.2966067306814737	1.3346262907269184	1.498437187935542	2.0136268845049283	1.1834617193414478	3.607627418928169	2.478167715227445	8.772647438185562	0.0	-0.5347274118629846	16.57942650852379	21.37218110935654	3.8794675467089497	2.2653875526997753
0.7708779443254818	0.0	-1.4757946489640197	0.260673863922841	0.09215991444435218	1.007609283550872	1.7371262980783284	1.9906152065964322	1.5880640386990719	3.1734180434969463	3.323619077392035	9.17111702422482	0.0	-1.485159241687683	17.62054949208815	22.168822501173825	3.0132794224497434	1.7312299651360699
0.7851534618129908	0.0	-1.361513709978358	0.03795429035952291	0.2475568099215376	0.45117700997682963	1.6403853833621522	1.6242389033207216	2.1220137421632344	2.380200678499731	3.8791210421403086	10.013619529228455	0.0	-2.1594947000971616	18.415565792401832	22.625257243220364	1.7808817934142085	1.3823257374198163
0.7994289793004997	0.0	-0.704517297185261	0.18118281657644209	0.627151216869296	-0.00609067238540893	1.2684819325798313	1.0951453569732137	2.487181165477824	1.5329296680562539	4.048409620822275	11.088089113560695	0.0	-2.1960941683507493	19.02289074343643	22.899064935356456	0.6367186175281366	1.433189788758208
0.8137044967880086	0.0	-0.03356330464095282	0.6007822771769706	1.0105796137283014	-0.16339917619717745	0.75078606916649	0.7100348315171806	2.476184625110192	1.0472062256348735	3.7609638964133416	12.013271758006791	0.0	-1.5944906613772871	19.407973528173578	23.07628423506523	-0.11630753458170376	1.8110691653159072
0.8279800142755176	0.0	0.3028800605260853	1.0106983472590048	1.1008323740863617	0.1508107222931696	0.39879900927897205	0.6712895383890186	2.163616534663209	1.167851432082777	3.169269060466896	12.648307513025387	0.0	-0.7039427188744867	19.648668543430574	23.415738414639584	-0.20259076111720528	2.549065577911401
0.8422555317630265	0.0	0.11618020747871675	1.2350799061446185	0.9061846773997175	0.7486052926717562	0.48976734422079504	1.0907056150095291	1.777410124598747	1.9472664155921589	2.4820276454352617	13.022385111612307	0.0	-0.06636636068795226	19.892606122399354	24.062891760726327	0.5118804959658183	3.2779266295302834
0.8565310492505354	0.0	-0.40984955982497895	1.1084526688393537	0.5413096493795791	1.2562054969942995	0.9104546354805507	1.730407745889043	1.418614531055834	3.0171634125979505	1.9647737109626313	13.004847509905183	0.0	-0.03804986209253514	20.292657397610817	25.009251482556667	1.6715529010295131	3.785252558440197
0.8708065667380444	0.0	-0.86267925283742	0.7978907546296323	0.32313407125838467	1.5214476785890938	1.5913177965345817	2.3516993171749068	1.5128254135184929	4.064843238844503	2.0746066466317434	12.850390474051954	0.0	-0.5015473177722062	20.942901502192388	26.193601209716554	2.923352099782482	3.8138987438772363
0.8850820842255532	0.0	-0.8966550164279161	0.5159089504704387	0.37488414900866385	1.4173873433589441	2.187345825555974	2.644535948411754	2.0325056917061537	4.758165175322605	2.6576747664693423	12.67646355108945	0.0	-1.1125219239986937	21.845250311270256	27.50912821618149	4.1363096849295475	3.341991194145817
0.8993576017130622	0.0	-0.37822236208512494	0.44357510216324947	0.7597933907008764	0.9788894243951867	2.3173410371939487	2.4908173373443145	2.6887885283754334	4.779633216791234	3.563592633238957	12.64151357764227	0.0	-1.5880748064209078	22.83557085373505	28.61734786338416	4.721211749355642	2.5840103173954563
0.9136331192005711	0.0	0.31678501910768486	0.6918586643638667	1.1604182386060535	0.44098944045899924	2.0148780365320054	2.013292067295743	3.222065313932336	4.2746599826521985	4.4037234479461524	12.888485149980704	0.0	-1.463378837083168	23.79314070965546	29.427017639522152	4.779676258909526	1.603936565028431
0.92790863668808	0.0	0.7681969237715509	1.0012270956686815	1.2950694295605805	0.1844122911818549	1.4203799887536603	1.4374643246641428	3.4342461884828643	3.539221895624118	4.95196122388209	13.455341541560228	0.0	-0.9654853875289563	24.593876715919667	29.942048719822548	4.31223462940192	1.06531786096352
0.942184154175589	0.0	0.5619562635943722	1.221765324381938	1.155668938238049	0.27001656813968006	0.8052306766339108	1.1346376986477202	3.2386305662770636	2.7757756885377693	5.057826476555824	14.263139713898791	0.0	-0.45139636342013856	25.1529060770103	30.221840234155426	3.1677176034686862	1.114091027380243
0.9564596716630979	0.0	0.16518435352166747	1.270411797114783	0.756524428020865	0.7270650526657383	0.6225580266094287	1.4047276803046636	2.890473564047358	2.6388414189297795	4.874243499620286	15.318731130308123	0.0	-0.11382264909763327	25.785120501218433	30.706813395625662	2.3461761994779904	1.4381380663872778
0.9707351891506069	0.0	-0.5265291596716893	1.0529749796247956	0.32032207063534274	1.2802097350775425	0.950042992967136	1.9481230495533193	2.5644153522249225	2.975910902621535	4.445913600021165	16.274403252303472	0.0	-0.15924985354838997	26.375349325623436	31.328582359243445	1.7253025851755224	2.4598883263241977
0.9850107066381157	0.0	-0.8866101371488622	0.692328089549488	0.18226910904618943	1.5283488336553457	1.5545996814552963	2.5659474920635668	2.382177152098715	3.7942118228889457	3.93814185672284	16.951089365532784	0.0	-0.6366864780632958	27.014786621281456	32.259760577745794	1.8078750147849854	3.408912128202743
0.9992862241256246	0.0	-0.6164549019803364	0.4858817524222166	0.4710432124549579	1.4779225091101231	2.218578094056059	2.983349805969825	2.5994944019621715	4.801848487814354	3.7141394560624756	17.31077563535914	0.0	-1.1662554567551169	27.67340538557618	33.286316570523184	2.4884432998176895	4.032391064949669
1.0135617416131335	0.0	0.28277555939746335	0.679395339774694	1.0692313225294707	1.2274688417686355	2.6321511741278822	3.043656016631307	3.2191075783949668	5.598219560034735	4.03805901969352	17.50774477408482	0.0	-1.250765775839455	28.583053071469973	34.56494564633413	3.6109343999944787	4.247131517310248
1.0278372591006426	0.0	1.2836425886643887	1.1182312109725943	1.6596783240686037	0.893059487049958	2.6873773065064666	2.818123294974289	3.9393038439767	6.032043108893763	4.758158113402794	17.460193587989668	0.0	-0.9251169324227332	29.381506088065578	35.59718284315668	4.891808285965094	3.7137300998342577
1.0421127765881515	0.0	1.7597637658684608	1.5776976395190838	1.8776341748953576	0.6727378580676583	2.242936571066597	2.401945000910757	4.4329233481067485	5.8917429841352975	5.688142823569705	17.38874720584756	0.0	-0.27487731967360224	30.15214661229894	36.41851448538707	6.02376933070093	2.9118461795192094
1.0563882940756604	0.0	1.538199719990653	1.7925488368880684	1.55243709590347	0.81400882306428	1.6650115677882562	2.105234380505569	4.5762575380147394	5.466479760244664	6.56145605144038	17.57921136286765	0.0	0.3273847736344693	30.8584457341469	37.06643537992263	6.945163013911983	2.2747024321738407
1.0706638115631693	0.0	0.5714500467386392	1.5535254462249548	0.9226721144089354	1.0670183956203458	1.1371456887101163	2.021768577794492	4.170659110899287	4.65481536542221	6.764280774662822	17.71631083764827	0.0	0.35046825124021674	31.439290755335037	37.478972567737046	6.673621553065216	1.6866299096293491
1.0849393290506781	0.0	-0.44275571756748944	1.0703124223475315	0.29446338679055534	1.4113555014220083	1.068184226447066	2.294372886839234	3.6885359414641194	4.209964770615926	6.777768713902935	18.43707178945299	0.0	-0.1526638484310214	32.10105274297222	38.08173034211627	5.81060960846344	1.7474736445362418
1.099214846538187	0.0	-2.9551179147770554	-0.6804971365745137	-0.9806409558692465	0.7310391458556907	0.6763368838001382	1.9633533147383564	2.2571047795851995	3.393842854655595	5.032517058391037	17.756848349033564	0.0	-2.7914261824131357	29.78264233637515	34.9660424454438	2.8710208333563356	0.9859216239057431
1.1134903640256961	0.0	-1.0997056195718986	0.014557247103178413	0.19703056692138252	1.2266161023816444	1.853752441357062	2.927182043619761	3.131743369110437	5.21487889338376	6.06100241822017	20.25647684759853	0.0	-1.9838520803011912	33.063714458529134	38.80779421775419	4.256235383472417	3.811824059288528
1.127765881513205	0.0	0.18056916884271682	0.4538601136147835	1.01913346410926	1.1454825814840315	2.567267859029933	3.283182918436041	3.9331307348549522	6.753651929949699	6.507438342439437	21.735855975747533	0.0	-1.7065377670702346	34.42261579939627	40.31876019988694	5.124500475364806	5.481394247837737
1.1420413990007139	0.0	1.5708286479408844	1.2719020854356171	1.8111392845363996	1.1051229605321287	3.0096690776550026	3.4211002700574618	5.185277241800453	8.32361159390207	7.592834992095793	23.0606026817346	0.0	-0.7781457065186475	35.8219285989369	41.97057960228432	6.903805152422193	7.126868498564837
1.1563169164882228	0.0	2.848007936562464	2.321008122607536	2.4169613665272074	1.4959914354742077	3.2764196632103877	3.7062953114875365	6.743221357772598	10.04652591582619	9.940193619682207	24.482592802921232	0.0	0.7194342213295449	37.470998689738586	43.682095478888925	10.207321262757494	8.800192370589187
1.1705924339757316	0.0	1.4573536817584702	1.9243047222183172	1.6004892740963201	1.2180374621916379	2.3374687446229845	3.3662452954524698	6.895754429802903	10.975449435986576	13.155736410857186	25.09061172915792	0.0	0.6376584264545925	37.575991571422485	43.28325705516203	14.794790913621323	11.944248992789515
1.1848679514632408	0.0	1.4495254426984856	2.1971444190096343	1.5261421612353594	2.230406592793818	2.742758583881524	4.5407565754576495	8.282121349927142	13.817298077308736	18.421054747075395	28.08559214288852	0.0	1.3440685632680034	39.56101948296285	44.46135945262795	21.79811233177652	17.93251704096868
1.1991434689507496	0.0	0.5466738041168442	1.671590244566088	1.0611508926416986	2.608353716774012	2.774188612230983	5.007035045172181	8.200553142867852	14.41814713735903	19.901195617995175	29.84362175756032	0.0	0.83266767780836	40.32044451677082	44.98661483572063	23.90783444764963	20.093795029643502
1.2134189864382585	0.0	0.04575887059263555	1.0649621910604525	0.8626844992079032	2.493509916389767	2.583199780535785	4.542754112469172	6.589299353786614	11.003684825452957	15.75447706201896	27.632036764903702	0.0	-0.06387020512601534	39.82720421846531	45.27814007941871	17.912184530033457	14.503227144678018
1.2276945039257674	0.0	-0.2806732332237005	0.42830592644923854	0.8321890271112474	1.859729206576287	2.419056117885716	4.011411747550229	5.2457646494084	8.6137849048972	12.561622589338597	25.85431615892252	0.0	-1.4571614580182086	39.53157900186993	45.55943613384886	13.415630478998818	10.136363772421282
1.2419700214132763	0.0	0.48502596081499905	0.6041757790661727	1.331636973450534	1.4235294352921164	2.7757058050743217	3.931154837252016	5.06972817471949	8.531745941574908	11.444725111842397	26.473978301078983	0.0	-1.7268398321010745	40.50941540264381	46.535106931105126	11.766766042326788	9.250311286935084
1.2562455389007852	0.0	1.2800022196840843	1.1147010050613384	1.698845454729543	1.0187009572851902	2.9303633252356205	3.7109736402972864	5.681202215788113	9.44939383277541	11.268450335790446	27.94925788851141	0.0	-1.3149086403371435	41.71535006119988	47.80485185954921	11.25831039918469	10.12308457826698
1.2705210563882943	0.0	1.7236963087099026	1.7078088166800514	1.8041313718642364	0.9814628646798842	2.872393785688756	3.4472745802265634	6.7005662222056905	10.939686769019477	12.213374794480716	29.844465553353093	0.0	-0.24935207711109164	43.14769500201538	49.050814903305316	12.016519742149905	11.995832214151418
1.2847965738758031	0.0	1.7056715682153931	2.08406024263378	1.606795826403761	1.3947397423973034	2.692370077594458	3.4790454863375015	7.831341007565828	12.531188627743482	14.519028828336607	32.04217537533873	0.0	0.7870725891832254	44.66617647528565	50.172549506474276	14.231871050858661	14.399644290024277
1.299072091363312	0.0	1.2656516213213014	2.1662061207959358	1.3271063150260205	2.181704854123289	2.7059294359780686	4.009083691346647	8.78473481288494	14.12413479008533	18.14618752538509	34.81190676098357	0.0	1.2408289912200852	46.288434595471735	51.01270370657407	18.058438313293586	17.81766933230954
1.313347608850821	0.0	0.9806996235443851	1.9074451164495239	1.384311464732799	3.01993834962904	3.1883046473918477	5.041600799481761	9.759562198691489	16.31055655800399	23.2063687364877	39.07527026561129	0.0	1.1731406703852305	48.410438681169104	51.830010561256195	24.0528312009396	23.87427827873627
1.3276231263383298	0.0	0.8660355900641589	1.5064941827666278	1.7107343822248373	3.499432397153914	4.0670375037057935	6.281258952990251	11.040732175941676	20.162128178509597	31.304859855464596	46.86310746591988	0.0	0.4514169618305023	51.18372739915034	52.333371250394215	33.8605801851793	35.685456631257416
1.341898643825839	0.0	1.1618359741055642	1.2508427931349317	2.2856628936279266	3.6955420743085776	5.334620604617452	7.828189109599894	13.428603546333138	27.988764716794332	46.983143569213446	62.62293030057526	0.0	-0.4752654778149996	55.71241092225833	52.98581544271102	52.970011385723005	58.690919010370884
1.3561741613133478	0.0	1.553622066035669	1.3342748875012065	2.9684203734537196	4.069681619277129	7.092714711056873	10.427817857843724	18.46989350073064	42.561854086989285	77.32266161968957	95.5785854100405	0.0	-1.106120195868277	63.33658078721605	53.61197579859605	90.55788020978305	101.4652692736312
1.3704496788008567	0.0	1.9192782643320259	1.8270279955102666	3.506478976399992	4.959043927095715	9.220329746726971	14.084506068337575	24.125931171117934	55.9491422595534	100.02977240043542	116.93706862143718	0.0	-0.9498878658289339	69.5435922763385	54.42635912718239	116.46025660055011	129.76047738539881
1.3847251962883655	0.0	2.002741656000141	2.213898546897781	3.1912725910756277	4.417944768684309	8.506994285663321	12.930302972650537	21.15152111199002	46.20584610475832	76.2485081123468	87.343774697728	0.0	-0.19522355947138365	65.3476354231296	55.59105828458293	88.1877899782739	94.34796143526953
1.3990007137758744	0.0	1.679937139610299	2.3248386017337825	2.170382077091316	2.8877964674657894	5.690299029116528	8.192021420238282	13.499924528662495	27.740304237477023	46.692417938581634	59.28419978265148	0.0	0.6763171301080558	58.86253149833978	56.98420328040065	54.941892062124495	58.42434470186243
1.4132762312633835	0.0	-0.7383275973144658	1.1263815243012014	0.5912152540854423	1.4262203124028618	2.403042563398667	3.9239547560006467	7.472774779389463	13.918763274872907	24.064179505625017	39.023869806760345	0.0	-0.41382587963667683	50.7595853166765	55.846754994136234	27.42299806387176	28.95566777817194
1.4275517487508924	0.0	0.700378010847877	1.7307087613620298	1.197502860521652	2.672901248014474	2.951679812461583	4.500665914977214	8.510951399284277	13.750892649310638	21.497370366896558	39.07785646634173	0.0	0.7537696046059977	53.61779609218728	58.17562520354397	23.47303442310343	23.047719396642368
1.4418272662384013	0.0	1.1136339452663857	1.5013026106509273	1.5124057398513466	3.048480734245217	2.830722682229336	4.6012064210729795	8.265648030120822	12.456555469281168	17.628551802206665	36.52067493760062	0.0	0.3549205365031902	53.12969257852386	58.80578430510708	18.69427020366299	16.85601923254204
1.4561027837259102	0.0	1.8756053729933335	1.4435660550588874	1.979239146552963	3.012948658367581	3.103455247960711	4.96376038295696	7.906719086560561	11.90454738430252	15.152856250409098	35.23726819409307	0.0	-0.11131602974517651	52.85120542732595	59.37941435789309	16.05497097806348	13.387757246254926
1.470378301213419	0.0	2.610881231268079	1.656872886403296	2.310900984958316	2.591933254289048	3.4998374034305284	5.15449298511667	7.429303106803322	11.272655439551194	13.516799819193123	34.50134855108532	0.0	-0.29155753314763994	52.70532395547718	60.1220025678088	14.114549935067648	11.40577835892996
1.4846538187009282	0.0	2.8960814711163803	2.0151273463324295	2.303797811628497	1.9274108336482636	3.702251136472254	4.924693828428259	6.925577987137724	10.258429999151575	12.220881474151392	33.555409178631194	0.0	0.013982379828921398	52.81251415342888	60.888125439583625	12.175857124831396	9.831452308343362
1.498929336188437	0.0	2.6157994168103813	2.3285076064190178	1.990747784770642	1.468620320867313	3.64534208185576	4.42651125074095	6.699088487293113	9.309964631729846	11.827055442161434	32.878640002884865	0.0	0.5813981028339921	53.28329115615468	62.1808003253627	10.720168130592453	8.922048232163881
1.513204853675946	0.0	1.9138433728655997	2.373874406681993	1.5103286598611376	1.4744568092551202	3.2891331338648544	3.808706822759066	6.837886079261965	8.759782256944593	11.848348682547252	32.35057843478969	0.0	0.9958812645419957	54.096392038026345	63.30898106645726	9.68750753972001	7.87958870715395
1.5274803711634548	0.0	1.2429752833093397	2.164354377211673	1.2141781489838932	1.9356109844704632	2.870212443195673	3.5997409967018035	7.366204264651087	8.918918353573202	12.128878780937127	32.36710684975855	0.0	1.09951641987693	55.01704324427551	64.46319137460299	9.374564171257367	6.839613147248099
1.5417558886509637	0.0	0.9768416052560062	1.7734422521220103	1.2594110053832877	2.5101693373787564	2.5503696684993504	3.725048601431381	7.866521210645345	9.507155068977822	12.180703353879268	32.579243069569216	0.0	0.8526797203249776	55.72493718787144	65.25427574260033	9.525161960771491	6.129843048187876
1.5560314061384726	0.0	1.4067164420776457	1.4339872728296044	1.6899315571444422	2.9508288228540493	2.5921664519299177	4.2132352801921975	8.263707808475635	10.422109729475117	12.05740200401814	33.09484224053409	0.0	0.2492180261339963	56.4121847858915	65.91534337004735	10.106632043957086	5.686822397933279
1.5703069236259817	0.0	2.3367305167493986	1.5521170763074703	2.2887760317440877	3.038417754905931	3.0155522717755114	4.833158056708366	8.37007870127071	11.120639698050145	11.759720241141183	33.841839852569066	0.0	-0.1696456055108378	56.69954382731675	66.0604559636662	10.700111719017379	5.784666843941598
1.5845824411134906	0.0	3.2901105548358354	1.9795022512254585	2.712649502620851	2.903392806645823	3.7161338951063927	5.322269217995999	8.309705085602255	11.513479041062586	11.636062766498402	34.75572320180574	0.0	-0.027123881066470085	57.36671207069891	66.90057410492832	11.266742161974856	5.993818989378528
1.5988579586009994	0.0	3.8054487769612635	2.6215801387280417	2.807851635018397	2.61653051474923	4.294731404873131	5.473426499195612	8.193619242210007	11.511702888953328	11.813649833457262	35.44863227989617	0.0	0.6834536426724616	58.1202800008294	68.03324334610589	11.325459130328907	6.9463600159801215
1.6131334760885083	0.0	3.340117940429834	2.887794090168633	2.343707920950817	2.0702430432303065	4.373586850477053	5.084651492993357	7.947546541168932	10.935975655399542	11.892086717838948	35.504458481205525	0.0	1.2861090028283002	58.62092581738004	68.58990878413775	10.715011621751424	7.237396376562828
1.6274089935760172	0.0	2.453273008003532	2.807163611743067	1.8023288082560869	2.0103362011724255	4.053732721502451	4.5302744230246335	8.083399175517592	10.43281170997146	12.459750289791664	35.87208526138665	0.0	1.6271422556891377	59.96813179967218	70.58991904389833	9.936656025199476	7.602275990750975
1.6416845110635263	0.0	1.777511656361066	2.490921091379861	1.5602461142116193	2.3989839148651484	3.614721904723564	4.241762680713456	8.606172978944024	10.412092344004789	13.218761896580995	36.46275345047113	0.0	1.6862730384966693	61.682511720319035	73.02000462487175	9.469345240011146	7.557561593002102
1.6559600285510352	0.0	1.7498248186765306	2.160928005836926	1.6385102040765216	2.8768173597292117	3.3314677463322684	4.490516314230941	9.20823918791957	11.16528828548461	13.915888055021853	37.99468837629962	0.0	1.2930587054736435	63.91812557185625	74.20479390271649	10.206194415430168	7.539835835126932
1.670235546038544	0.0	4.204595807809205	3.1373987212362984	2.5919635583047147	4.807176767023919	5.356594105945364	6.106389227191664	12.339606044525532	13.380561268276779	14.180924667594889	43.32221645557739	0.0	0.9565533615348949	70.01836609612198	71.22867875780823	8.776794242350848	2.9985558274219364
1.684511063526053	0.0	2.331563092637885	1.5165088518284442	2.4741137268490605	3.0841733336171018	3.1148254716556947	5.176226943312859	9.481751935267065	12.29017118505451	15.037419680732707	37.62629040117607	0.0	-0.16022783576677496	63.71085728303575	74.73554586260269	12.10380828646432	8.413540786657489
1.6987865810135618	0.0	3.4473740941293913	2.2120766712737896	2.8658780277230567	3.02317574372072	3.9354383149886414	5.770737727164481	9.75706468985121	13.064510242784138	14.74741195966323	38.19480505972242	0.0	0.09735963179238026	63.617813081976074	73.56910908006577	12.933158715041497	8.341507290473226
1.7130620985010707	0.0	5.28546076466154	3.437264969974402	3.3030321278057797	3.530259322880433	5.473392158439058	6.748982988027048	10.656871553053744	14.523779572439137	15.72035289176628	40.177175760453544	0.0	1.182356361193424	64.49357864055155	73.8289752138447	14.963042419554162	9.389486438356963
1.7273376159885798	0.0	2.4840399687806625	2.6311453294651352	1.959212051116474	1.924332176900818	4.145390448325201	5.306306653690753	9.10918276979095	13.254210573612617	14.818177870314498	40.265555735210974	0.0	1.1416035978343781	65.96354023311841	76.09308257582009	14.690701420333555	9.932061307435673
1.7416131334760887	0.0	2.1435118768336467	2.75529030861052	1.685190301572408	2.1765426306608777	4.457201261524913	5.048901296331519	9.472655957837205	13.216469301738176	15.821051142321634	40.18364391923387	0.0	1.7017451059938544	64.86272287341136	74.61771123407124	15.213223624248851	11.30591332029202
1.7558886509635976	0.0	2.0088461738985792	2.570478841472111	1.8663900358058503	2.86266199618728	4.4455672563583	5.148720048849323	10.305972003913219	13.933141176921913	18.178442536590847	41.957151476860915	0.0	1.9345836517091175	66.52486650464894	76.50061375858978	16.71884521040148	13.98061548866529
1.7701641684511065	0.0	2.1483828043614115	2.1833136188545073	2.2580239706240777	3.571478318092403	4.234200274482439	5.438506310335705	11.265024864895572	15.102948057338475	21.02376349784837	43.99834687111374	0.0	1.4446137620286366	68.35409007061682	78.21038783650465	18.6569175968807	16.632573447871824
1.7844396859386153	0.0	2.936378439529164	1.983137231450328	2.8828545462968913	4.06965527266412	4.170465897393996	6.1417179330563165	12.239275836980921	17.037335388475956	24.505974257513692	46.52240651462504	0.0	0.932850900962277	71.72839240102931	80.89054530388555	22.135374359734975	20.342775554946247
1.7987152034261245	0.0	4.108506156180286	2.332589174852832	3.7358923674211644	4.371241503381814	4.5627948990276135	7.10044760732879	13.170276003115642	19.641032103393172	28.946288983730604	49.97414410223102	0.0	0.7147070105250546	73.66992354575396	83.65041662364322	26.91659145962163	25.775481802750065
1.8129907209136333	0.0	4.462668066332444	2.7420213772658872	3.554589575330003	4.17001974522627	5.085879581760051	7.6959041867534355	13.678909092968704	20.88743446987771	30.257962206007225	52.67825804608108	0.0	0.72390709982172	74.96401135331591	83.00793772239739	29.36446728685025	27.17210236506758
1.8272662384011422	0.0	4.272017607498686	3.1301451096011994	3.2017627381773037	3.664013190534856	5.463231795398102	7.660939073611561	13.316696708421263	20.53623582765689	29.358646792902185	52.44635986286429	0.0	1.190430042813993	74.42214063555211	82.18372426173475	28.811794532616	25.93344759541597
1.841541755888651	0.0	3.503168508924212	3.2622667412773763	2.5016532041130937	3.130243685346044	5.475633401927398	7.060413737433525	12.30253068217772	18.930842571624673	26.139650776861117	49.91075442512048	0.0	1.696220297888152	73.03793053935765	81.099187497536	25.37469555798216	22.14413441146151
1.85581727337616	0.0	2.64886109362928	3.068082232014945	1.9455990773215743	2.925978189678188	5.327781135204418	6.2515545354536295	11.37601478039609	17.06371948741005	22.51379640385388	47.029630261483696	0.0	1.9648414736285031	71.91718519015558	81.41343527064473	21.74249330067816	17.928118546252882
1.870092790863669	0.0	-0.7778448519756533	1.0406256904261764	0.3827929381088491	1.8865842946507798	3.445671784150773	3.610539302059427	9.269594663423074	13.57005861914811	15.694455576356894	39.861709234180864	0.0	0.10591935444542581	60.723163404859456	66.78365287501022	16.00856261050326	11.150618913689406
1.884368308351178	0.0	2.123376255086112	2.0348548660130814	2.1718221357307117	3.4094901041867596	4.269913370681364	5.252202781571844	10.769828324921898	14.835482226020991	18.14916289695061	44.77832445496023	0.0	1.3509293818784744	72.44398446137339	83.50773150303911	17.62312315271986	12.995886819029948
1.8986438258386868	0.0	3.0585217357400807	2.0639862997499314	2.8199968063161718	3.8561870669656524	4.087675719632033	5.564233444848796	11.179987445412857	14.405906731194639	17.868888734682198	45.26646088384893	0.0	1.0097281613310922	75.19021105596453	86.60980492118016	16.95128035578658	12.249068424702008
1.9129193433261957	0.0	4.891746032281501	2.9415611326344497	3.8285992911704643	4.4303592716181255	4.5344138962460585	6.595016634851238	12.24840613557514	15.000559016759919	18.759006638092444	46.69985643307578	0.0	1.5251476596520037	78.70994920029109	91.25146379475909	16.919528085011383	12.874931257221043
1.9271948608137046	0.0	4.334344102402886	2.873168665568946	3.291989795926576	3.6967664091186094	4.4345605396193735	6.537661871855447	11.768184499948624	14.597425244188784	18.30485631584163	46.28802580060423	0.0	0.9030455022948425	77.48815174725213	91.54415797006325	15.831774648151068	11.701598506625547
1.9414703783012137	0.0	5.190770719064034	3.8610831880779584	3.4636360209083685	3.774259523065169	5.439919805077351	7.256485621271689	12.513880631242714	15.373800544266972	18.93695595628312	47.193059312151604	0.0	2.2899098356097585	79.90103645762652	92.58662462111272	15.79893998023713	12.206862231332389
1.9557458957887226	0.0	4.9350749793571635	4.164475884106444	3.083421586364322	3.7024839902917206	6.0476045006523265	7.264857608031553	12.726466356485417	15.75708256826581	18.984488219886106	47.35383104104108	0.0	3.1082917630599205	79.59059819867257	90.95958578576142	15.332889475125743	11.417104869217466
1.9700214132762315	0.0	3.9662125006155247	3.814452358562139	2.655446315353258	3.624405398758166	6.167672485638441	6.8160624836815495	12.548726475049929	15.806483239796728	18.441775029751582	47.017603044307165	0.0	3.3004597349766076	78.40455341389124	89.27232858810184	14.770428644517295	10.654081371318158
1.9842969307637404	0.0	3.023972641693773	2.929464896919087	2.2778020952632136	3.5697044307163983	5.549034204793885	6.062048214153907	11.887043329854109	15.321029668699358	17.51065633329318	46.1109646186325	0.0	2.497728174149969	77.07449144498912	87.8699214892165	14.304034040658577	9.546294854442989
1.9985724482512492	0.0	2.910816849614919	2.1855495271938494	2.443901469944774	3.769636963449333	4.944128981645316	5.743269986951721	11.513280730390964	15.021364160434096	17.110913221278427	46.07747561721739	0.0	1.634753454284205	77.08582933684605	88.97755716363692	14.321076282694245	9.150206558589502
2.012847965738758	0.0	3.458273180739963	2.025906970081559	3.002417252147479	4.077289290046743	4.566914215198927	5.971989690231578	11.695880984658462	14.8965738839192	17.49769763506125	46.58834264182664	0.0	0.9546178999137738	78.9349390129307	92.75644975011053	14.858293926030454	9.603746975116362
2.027123483226267	0.0	4.245973786253848	2.5019317405229593	3.460694650815108	4.29931858257022	4.53641533267984	6.56446282631152	12.329271846029322	15.128953280948586	18.482936356091983	47.99846812430912	0.0	0.6091614379244746	81.81378851861031	95.88921975109407	15.654405069015901	10.307966110790922
2.041399000713776	0.0	5.216667184701286	3.3835267845215364	3.982189808829374	4.439628598908426	4.995090106360178	7.484407441569737	13.0484358926758	15.93478656166178	20.29368442796846	49.934187999735705	0.0	1.3779393598091296	84.45260528207413	100.87880684824577	16.56327013296227	11.874458345802001
2.055674518201285	0.0	5.654567098182176	4.236336551020997	3.851929435935069	4.535826806230366	5.898852196747495	8.144103862289077	13.91561683102192	16.807327183844052	20.985656965835535	51.45508222778137	0.0	2.5684205056769356	86.28761192170397	100.2161411298118	17.650896913563138	12.550889610423345
2.069950035688794	0.0	6.264535357933058	5.111007323108006	4.1174629415267985	5.136320255425095	7.080656088386426	8.905426526507885	15.00956602507775	18.21537503518178	22.02782000598201	52.710506236825005	0.0	4.35452511238112	87.17258268809172	101.13120149016015	18.535381298697338	13.46650356096382
2.084225553176303	0.0	5.623840333577582	4.824988928136949	3.8597075216506394	5.126428569990618	7.347371977052091	8.638545645957088	15.11222500612066	19.01952637344338	22.59476388655054	52.96789368607618	0.0	4.675334045058463	86.730511962292	100.96772248733042	18.740523496306967	13.55319845509906
2.098501070663812	0.0	5.3586629116355065	4.179094345796461	3.829244430603701	5.4239777771722775	7.285102713676022	8.07540658850091	15.025008432176069	19.14138019375207	22.248784697703233	52.39371061282339	0.0	4.31156689975365	84.57294666745013	96.25987065017021	18.12463716162313	13.40052948856897
2.1127765881513207	0.0	4.892310238680538	3.2178301207643427	3.577273934834068	5.355821946624068	6.511490013632132	7.221407931900953	14.328025794804445	18.669810312392055	21.672901880733633	51.301254652415196	0.0	3.193759872565459	83.44290529875653	94.53587869702172	17.497933769989046	12.78815010897553
2.1270521056388296	0.0	4.911158095633736	2.9615532023068285	3.7335848404452845	5.405879966698711	5.853805953812564	7.171177479867453	14.438697833783447	18.74156335650858	21.97167533069377	51.62826824559614	0.0	1.8843637965624482	83.85290202373409	96.71596256847411	17.732596987801927	12.979212085128419
2.1413276231263385	0.0	5.1001255432574295	3.1036863881946397	3.8613038412221456	5.253320445067382	5.467281791243459	7.3444236653065005	14.710846939631622	18.794455676995785	22.617366198551032	53.126479056825964	0.0	1.2277541688580993	87.77081143418852	102.35863044401269	18.30588721589958	13.710427705918303
2.1556031406138474	0.0	6.779695608918463	4.515171768824206	4.558192151866032	5.715208189603476	6.218857143364097	8.679426364429558	16.14357792946822	20.248566544980516	24.20780694786016	56.62738507790389	0.0	2.758121084846466	95.12562231537474	112.26071128466438	20.46931056587727	15.330026593012427
2.1698786581013563	0.0	1.160949192088052	1.901436503393278	1.4419306714405868	2.4610932775170933	4.141300867479417	6.068764773017405	12.992059724693615	17.552020259229618	23.401936784345615	51.824439817229745	0.0	-0.947545931417806	81.83170327256744	98.49921598813107	19.87333063253	15.407123627892329
2.184154175588865	0.0	6.301931159128749	5.253770872002608	4.278241045460219	5.541455284846733	7.574843074190065	9.606294806366467	17.271624010559705	21.631766846190875	26.376282784402438	59.25304911003547	0.0	4.754516495278088	95.34052375187598	112.33776707385655	23.21620810822527	17.56258804733421
2.198429693076374	0.0	-15.616360618295666	-7.742316281106194	-6.757563417889285	-8.219112972251988	-7.112466228766283	-3.4427672956169504	-1.0508540729715787	9.741308664913825	25.014025434415153	46.37573821665315	0.0	-17.012324549810668	78.11471120361851	62.9160526904762	15.931220946332651	15.388064869935556
2.2127052105638834	0.0	7.342678053866047	5.196831154642049	5.085465066341796	6.744679092613518	8.90925653337481	10.091607673290099	18.162694028453227	23.118225142893653	26.928162379307	59.28824704518608	0.0	6.016198945601904	92.97355369729657	104.22794684155507	23.982284446210993	17.795140486928137
2.2269807280513922	0.0	6.537979525208735	4.025221842557429	5.142532447535056	6.005841649081312	7.485603250801454	9.43586804651212	17.25170435570707	23.47543155056366	27.488662757053625	61.87481455429904	0.0	4.5380375229937036	102.46707314585942	113.38011452522964	26.038616743989753	19.50418592096587
2.241256245538901	0.0	7.256033388311763	4.352156897561482	5.122632696428419	6.7842693239842555	7.982650794168083	9.229245342685083	17.603980192169445	22.844124825642773	26.146468748985452	57.42591461084035	0.0	4.050889767613592	89.54376127715813	102.81401861468369	22.841088108129842	17.905316272957204
2.25553176302641	0.0	5.584811980111983	3.5485337474099263	4.133023696754194	5.6799036835521415	6.462115693054282	8.334817482363476	16.38628204037611	21.535196784084956	25.72739223977187	56.24051229913495	0.0	1.559491612916936	89.27236460175334	101.4107455452604	20.606486028263593	16.261165423531676
2.269807280513919	0.0	8.697383799096352	6.09220360898161	5.318988402729613	8.052843487654227	9.018173302885806	11.03074292271434	19.463795842777547	24.464899593905454	27.06995464459199	59.58621988598846	0.0	5.908379537487389	86.1030977955178	92.74704920070006	25.887012533359155	20.139434678291483
2.2840827980014278	0.0	4.673444256706542	3.990485445321237	3.2522588338243006	5.076674453396601	6.6424044983428985	8.788971602686043	17.034762958327974	21.939623738835845	27.123894614271702	58.20441864354543	0.0	2.379609583595444	93.44826517318884	108.55707070309396	23.837789620317853	18.746517972899372
2.2983583154889367	0.0	4.152745411623237	3.959495233672489	3.1727314347663516	4.56727807598117	6.5824939100304505	8.986419631721748	17.651361114815025	22.639260399964904	28.899681696151227	60.89851511254203	0.0	2.71155101844527	100.05206803815145	116.51623038125355	25.42160996151644	19.41945803644207
2.3126338329764455	0.0	4.750715627326246	4.27358166112743	3.959413879103001	5.182291998559028	7.556714066124923	9.772704561325874	19.084848221999085	24.51119190933788	30.624478697686712	63.773483274180215	0.0	4.0649674533427325	106.15344676495518	126.42010062165255	28.310735928570857	21.028256733452857
2.3269093504639544	0.0	6.26442309413191	4.730394890267126	5.1606797028480695	6.373594390523918	8.624980233208754	10.62431204581933	20.305392729179626	26.270377277517884	31.491700847996643	65.55027606203544	0.0	5.105618975713366	107.59117079502394	121.58855034917212	29.118021767965992	22.16769824789581
2.3411848679514633	0.0	8.475916691884757	5.42639225683293	5.918433114784951	8.069979401107725	9.990897270377358	11.212217161888638	21.42882789550569	27.005429354989264	31.43022669689155	63.12373284520851	0.0	6.463708603046862	94.92881069226965	102.67659279612613	29.1599784691348	23.03056696572727
2.355460385438972	0.0	8.123361895080071	4.982451424683952	5.610670795122219	7.785856525492336	9.260995909857742	10.84645782750452	21.274989451781696	27.851017227071264	33.29125873969014	65.14662140379808	0.0	4.861863417601931	98.95434933261441	105.93304347013608	30.64506105334555	25.61730313295943
2.3697359029264815	0.0	9.365587009661942	5.83916433308002	5.846638029590296	8.781767818666951	10.387252553979375	11.522367902637853	22.70173940088719	29.16746510904641	35.557044744737226	63.86374641040304	0.0	5.435812927542765	87.26035569510876	98.67838527312823	32.65730075768869	29.77053902746795
2.3840114204139904	0.0	5.8111767855332825	4.329281019133376	4.192119896838498	6.323309960214532	7.633455184609617	10.125867451379138	20.089819633332876	27.916893527708915	37.55597347243601	65.42216085856005	0.0	1.8254419388773444	99.25878261821654	109.6712619854065	32.89930748232999	28.455096316261788
2.3982869379014993	0.0	7.995576702104188	6.183272786492057	4.356458529287327	8.126993448039027	10.33138450822403	12.363432248617485	23.399619709267334	30.06721370576658	39.139945987670934	65.66823749947729	0.0	6.604469071399205	91.35777036097683	92.40261779358175	39.43027082561296	35.664746339958995
2.412562455389008	0.0	4.991946960594721	4.560326347507826	3.769239685792911	5.929529975592365	8.531844212478777	11.066491367668723	21.702399828374777	31.373581387386253	44.15537073081187	70.05318991009358	0.0	3.782542050741015	102.91602777473545	109.50632461104487	42.85714547543017	37.733999829102494
2.426837972876517	0.0	4.96894063798062	4.059805716879391	4.4533541656468625	5.925722829413567	8.709726423301245	11.799786224028617	22.584846002251975	34.661869963882936	47.531747544003494	77.11561370078324	0.0	3.4416381778953733	111.72222400629695	129.5548256174837	47.66489791856444	39.473100889954935
2.441113490364026	0.0	6.117965255825293	4.223015939293764	5.442810792791192	6.846434389019869	9.449419694785663	12.87187879746689	24.393386213257074	38.21284244131757	48.95347035105716	81.45957670365877	0.0	4.193780408754586	130.14988776702305	153.90565288837718	51.615676548517655	42.78980014614789
2.455389007851535	0.0	8.883423449448733	5.444822886716905	6.949862081081269	9.102620312622662	11.377011953610596	14.791832762530344	28.221126651767413	40.59459373337003	47.952532149127826	75.61031240521486	0.0	5.554328332058559	111.7073290406297	109.39384733761457	49.545214636334286	42.14805579727962
2.4696645253390437	0.0	5.390435179249717	3.678996741601598	5.423865033923467	6.236080954267261	8.146503523222721	13.56634866253557	23.498401023990443	44.882976494933196	60.82048216460646	96.20682366606218	0.0	1.1014539783262882	153.35999674889632	139.06283200536464	72.25913896542212	64.07055924505124
2.4839400428265526	0.0	8.446914483873313	5.783916034481237	6.620842472357862	9.454398799597662	11.299012995847137	16.532408344944823	29.938673900932645	48.03305297441887	63.827092600154096	87.58029214258109	0.0	4.917265048898723	112.69679647646075	120.49432048271395	71.07549161594034	66.95194988665904
2.4982155603140614	0.0	8.385550842405848	6.04870298543751	6.119836964917676	9.914306319577717	12.640054533933778	17.237433818845368	31.468805923995127	48.978033897909825	74.02081381776377	84.90879288296452	0.0	5.295750533123815	107.17253848740943	108.10923041800542	80.2445825592142	78.93793031315657
2.5124910778015703	0.0	7.413778632983318	6.072961197647461	5.5946527415063425	9.587743789868979	12.940403907240292	17.7754721691907	32.43607048963253	54.05440162101923	90.832581066925	93.0783624531689	0.0	5.254742095084131	103.79912864770206	110.43624134296917	96.02317604703154	97.80942190194374
2.5267665952890797	0.0	6.417047346211345	5.349223505070542	5.386881284972736	8.979700589196423	13.041673232112888	18.341908606313453	32.82565683788689	60.09079835003176	112.14039953866879	102.09190784853973	0.0	4.829640066143	111.67158691914459	112.9515012898738	122.1397571403744	114.88304204512812
2.5410421127765885	0.0	6.3748066945871384	5.0883369983060875	6.225804329228482	8.906339372304641	13.089768471201062	19.432709136865345	33.3946719035229	64.29065428975153	150.6392697409922	118.10527557330857	0.0	4.616954727259476	124.80583054292252	130.48826729312083	157.6362875818168	125.45145836963422
2.5553176302640974	0.0	7.752777168538104	5.015601754166159	7.363977411550965	9.442879710077525	13.640213686327442	20.747410750798924	34.13352764368957	70.78527570087608	143.64426345185078	141.56082685985595	0.0	5.01963453995387	146.6302038560759	161.96790562473603	195.31877075867243	135.04098880838654
2.5695931477516063	0.0	9.624387460977442	5.828844125001847	8.199348557012698	10.414603537114388	13.987230291091022	21.356107065594372	34.7102836755061	73.65262915317308	130.30346471219625	147.99749496855875	0.0	5.875532945468377	183.91417331212318	143.83345858779646	169.1558776886052	135.76925154573368
2.583868665239115	0.0	10.775045859166367	6.923300234933718	7.899572998486436	11.26267212112219	14.881617243348241	21.169300199924407	34.16428249112902	69.10688344686446	101.93496064494238	122.39942663514262	0.0	6.406522934321256	130.0264832427386	123.53807811821922	153.35809827070818	133.62320507487374
2.598144182726624	0.0	10.107843458221446	6.674417118438509	6.613554076313338	11.265029888677352	14.199201125675073	18.784418045884113	32.736327429391736	59.87395620725717	87.80815362210308	103.48023394449496	0.0	5.901436522224054	108.10032518150666	105.0614884858944	117.73970325785307	116.39677076922666
2.612419700214133	0.0	7.044050679741685	5.569645338933586	5.0078668797342	9.422440951364994	12.531613106537977	15.430814348961444	27.994674725381	48.992185750990224	78.75914595082665	88.40285630134656	0.0	4.058509514485683	100.28858095202062	107.26936737577466	89.26552100900382	103.04027407454942
2.626695217701642	0.0	8.284883029044865	5.845365893390187	6.342290327495018	7.500552247562868	9.769986507319883	15.001375761883729	24.673750556952058	49.64112926925872	95.24553710515683	117.83310223260459	0.0	4.409289212996978	113.93994969342855	127.8517153937297	85.33909612380174	88.47702797500503
2.6409707351891507	0.0	23.810554131777092	16.29270837143895	6.653957859850754	25.82227472909373	26.70504286918691	21.342280035140714	61.124115991221956	34.576295715518434	24.661715434898518	41.085583453928884	0.0	25.655344766726426	38.255197218349466	40.36517301703226	39.398895808118034	30.497080734264916
2.6552462526766596	0.0	12.24712488443851	7.903406971888942	7.997412002714812	11.346373564568832	13.511980437929621	18.711073016985978	31.68822889504384	56.298865849051865	55.618287508709656	93.24064419417942	0.0	10.14166641075533	91.8949201935222	88.15433350857634	83.94659646017742	55.32716546092985
2.669521770164169	0.0	6.946619029041541	4.288235688713622	3.9372827325567346	7.698724537384869	12.279865249747855	12.468148775178571	23.980185648180406	36.615353171460725	56.860680582558956	72.62927530337632	0.0	5.046375337999358	90.37795800184162	94.2063298127009	59.15439664673546	55.62422070550458
2.683797287651678	0.0	6.959278888307057	4.089855600999032	5.459067412163161	6.8194618665300135	9.865393164489747	12.391810563666215	21.752353985903486	38.768181869432546	71.90631814628509	92.16094368568197	0.0	3.5982357979072206	103.1535981048427	117.75947342549802	64.14441767807115	77.55973707970323
2.6980728051391867	0.0	8.058476360179384	4.944130770383532	5.965956319141517	7.826846368606577	10.668742409891598	13.347011023067138	22.9263796327069	41.03542564909629	72.15427252754843	95.91357262872994	0.0	3.960517555829018	128.50138311135277	138.60269600010176	65.69866670000037	71.59158637889767
2.7123483226266956	0.0	11.061483464551335	7.062005309294433	7.946941981102525	9.826086688113934	12.124293777919679	16.361125463087877	26.33102319707021	48.00608276800608	71.05558734366011	112.84020299737186	0.0	6.716514876844375	191.5302134642425	150.08354480297984	73.31962601348563	73.88822037275776
2.7266238401142044	0.0	12.214286968772207	8.70767050492403	8.235132829822135	11.691774820800937	14.052470888799053	17.910081900580153	30.08362186608025	49.93555795113848	65.27783442286926	97.62111185347891	0.0	9.507260050657758	127.2492291239612	120.10746621298436	72.5198187442113	72.8344178909978
2.7408993576017133	0.0	10.323308934994598	7.707417528320239	5.8776553231615125	11.453386943401815	14.639965065841062	16.771708882131154	28.410339042721446	43.36149629554031	66.89892228919675	85.12587488972068	0.0	7.955023882420778	101.53610526191144	107.89032908923036	65.36179319629223	76.74359567589217
2.755174875089222	0.0	5.707807717393629	4.711324768545925	4.546049493763382	8.117890012933954	11.551819325238181	13.795558915166227	24.457849676069767	44.858640281315246	83.28948967441636	91.32704852504607	0.0	3.9744337853171916	105.72111537451565	98.54535000042138	70.28116327913744	81.06252023712425
2.769450392576731	0.0	22.706329900793538	13.32376054769565	18.11910130037635	14.572771409070294	15.14068447339981	31.518863182320413	35.10724565544321	89.85515316064131	54.869821372015636	79.94948006510417	0.0	15.967325451337842	64.01240357214625	65.16815986392201	85.41572181234609	47.39865997205276
2.78372591006424	0.0	17.168641280524866	6.655444695199933	15.190005909352672	10.853739170698699	11.656793761013619	24.786566394983616	27.781588611243876	88.65704299090066	54.3146814588311	92.73972832258539	0.0	8.536039052104718	70.80442633102298	72.07177846033275	71.03592783401615	53.521727614021664
2.798001427551749	0.0	9.810234780477314	5.995024411600622	6.523642331444208	11.58143746981252	15.955797033526446	18.414985351204027	32.09065006420718	49.2100839816629	83.07621887114466	85.59368149720478	0.0	7.190365529917972	104.00926578336002	105.48131614806718	83.44431730189119	91.79744747273065
2.8122769450392577	0.0	7.312235692632537	4.705088378925297	5.793097120816301	9.59488965579637	13.623540930175102	17.02459626921062	28.014476117973246	56.0958992155495	123.7893730862949	122.97677494948839	0.0	3.279007453165903	114.0522817368805	110.27134478622284	105.9574173798388	165.0972167043139
2.826552462526767	0.0	9.147053893367795	5.922861540639628	7.400691425059952	10.625358983329694	13.528933969808081	19.369486302372376	29.51112373214349	68.36640994777565	134.34492846480728	126.00209357815353	0.0	4.865492375258576	129.30140688480435	133.47776778584813	159.0806353899099	188.9237391576939
2.840827980014276	0.0	13.623832967471786	9.28654386198513	10.49489093651462	13.194240748138782	16.292858305798354	24.921681566761052	36.67279808223253	90.3545805011231	118.8508484007735	164.56656548954538	0.0	9.286201053658047	138.36706609927552	136.89366781891272	142.5069978800748	158.66664734857673
2.855103497501785	0.0	15.984266470338579	11.104962334642279	11.255627523481078	16.32758412021498	20.356229447605052	28.830233653613274	44.20388387735136	98.35625974013213	110.0326005115712	121.90111266598397	0.0	13.55318043003672	117.21191986211467	116.1378035856359	122.58894099132347	169.5279014524582
2.8693790149892937	0.0	13.951732607227703	9.769208560555988	9.243943900948125	16.481123632740733	21.827419318674767	26.49447298843712	45.696712931459714	73.84130212959619	105.38719841234554	106.69569511448366	0.0	11.440456954386459	102.02319493532738	103.06459523561449	121.59202378449316	157.63025864450105
2.8836545324768026	0.0	-32.47415031204165	-21.259096002099902	-11.026717213851118	-18.732789999768297	-17.53116059432683	-10.298928338611674	-11.858897168141802	-0.2736570714510276	5.122032682781897	16.50895837484511	0.0	-27.416360316695314	24.050224664434086	14.534290171210166	56.30753969603581	19.501088587893047
2.8979300499643115	0.0	14.97787425597215	8.532648039548153	8.979658547503922	15.889017360090591	21.958810180149715	26.884591131166836	44.57820938016371	74.75871046806562	92.4550603872867	106.99902024248995	0.0	10.78796208693102	102.57024130045093	100.67567588118628	113.5675217192114	93.34110630365014
2.9122055674518204	0.0	9.171578637745641	5.271316602145755	7.000854474734677	11.156518964677407	15.849537678487934	20.51320345730029	32.564494935923484	59.93102914926188	92.418328983612	106.43614313897362	0.0	4.55883250671237	98.72123580973467	101.29272741866382	100.00975360064248	103.6611833507762
2.9264810849393292	0.0	8.697408493882683	5.711430270448977	8.079728248180647	9.473264646711597	12.726904157403865	19.176341505887073	27.596661293517762	57.676332966753336	108.25262487865774	113.83489219996615	0.0	4.484136177306954	108.57212596149132	111.07916255161751	102.76566697153324	105.2396357084914
2.940756602426838	0.0	15.371560646053958	9.59783483725369	11.273611920209245	12.792911176695114	14.854859916556112	22.541384575130767	30.925886093235437	60.869227745491656	135.83537396481648	127.64532582913634	0.0	8.837699266067904	132.59825609711697	113.13053408376747	104.99719925561716	161.81196998421186
2.955032119914347	0.0	22.822671114302203	13.77871218992358	12.513765571707356	20.01919765529307	22.984435231623046	29.852384735764733	43.42652349999302	92.53619446156972	107.37916287380142	110.71048310957342	0.0	18.722443167855268	95.30633549814671	98.07668698062592	127.27835985948424	126.04160765390101
2.9693076374018563	0.0	-72.79825697222503	-45.43147692593639	-39.75858311034598	-43.11053208228287	-45.69602091256917	-39.453590870123186	-40.278635235244785	-40.80773822131012	-26.280716734870907	-26.88807398501059	0.0	-75.69383056242322	-45.0422285994169	-45.14651636300415	-14.157181452940367	31.514438269614494
2.983583154889365	0.0	14.896423274420357	8.45508236388124	12.544032905101233	10.393445897682737	11.46942996419701	20.974463154158613	24.640259364795504	61.931157576541395	131.38018875431197	101.2848656232249	0.0	11.645564768177767	88.83274991302736	88.61341138602963	89.64115533063172	98.55841951299288
2.997858672376874	0.0	9.377715864665172	5.846098037738237	5.310928625518594	12.040960691303482	16.03820241006354	14.785167240796659	26.420567480579006	37.696086590631175	68.03378825908602	92.365457692732	0.0	7.1545294686502	70.65323496641473	76.52073757633218	71.00138117604689	105.1174649055415
3.012134189864383	0.0	8.774306412246528	1.778486005872388	18.50562845965248	-4.863746047403537	-6.5991961246319395	7.055960792487533	-0.8449961094697835	6.141320961304913	23.834465646335595	20.123479637641502	0.0	-0.1574159266239441	23.759840485896465	22.017403824809016	30.748395202315475	19.427879378234728
3.026409707351892	0.0	0.7615959904254445	0.04528768832479236	7.3484707610575954	3.4741080902205335	2.960772911178255	8.894303307035036	14.66319229521241	31.902673998127888	75.26912084330658	59.05504727602556	0.0	-8.223489817232375	59.79222951903466	63.76998048870663	52.15766124926783	70.29373643988674
3.0406852248394007	0.0	19.05724392247927	11.728994471580986	9.356929636003677	22.927802959397226	29.744006785205976	23.39359720889238	35.069051374436484	39.71530886792636	62.65472348911272	85.31009073090748	0.0	19.74117747513514	82.58300614834599	63.85209238618109	70.63179299165505	66.30928389715534
3.0549607423269096	0.0	20.550732530680964	12.592911969953526	9.047199595685512	21.3447586310268	26.26652363243744	23.849871315265297	37.23673985779598	53.52487524596853	66.90017375372774	83.325244166128	0.0	15.869862938474753	91.2496754386021	86.92479285408277	71.04418928313589	71.40695288692493
3.0692362598144185	0.0	10.170206360879282	6.8026836311380645	6.300755406441472	10.883056663925402	15.769814701962643	16.467719496732055	23.347557389497965	45.50178858495311	98.22901624428708	87.41004386037363	0.0	7.4537095966595395	100.15747294998467	90.28431158619658	67.58614554840098	99.00997928027911
3.0835117773019274	0.0	9.063721464526903	5.313334412604659	8.05842578576229	8.25389872638377	9.158957511043296	16.130935850687692	22.62116530622471	49.40761101779257	103.91395495579219	95.89003576351179	0.0	3.48044511367012	83.06145824522291	90.89087620167149	110.2208946130851	120.05535625753171
3.0977872947894363	0.0	17.594053358662745	9.573804627488276	13.315540931310771	12.525923202048366	12.955242696367774	23.71339245113042	27.730381203476817	76.83617907444737	79.37625411152874	134.22171904075097	0.0	9.50059356972124	92.93657056452952	87.19226378085173	118.45057366291562	98.73920472192063
3.112062812276945	0.0	27.390412770804907	16.27254901397056	15.820546664161842	19.968317563676468	21.61267595090098	31.810173785931276	42.51970346877378	71.44015590523142	83.0101707539914	91.88470965125606	0.0	19.273677109889647	106.85164137312078	98.60584249378005	76.3383630811203	101.24766548131696
3.1263383297644545	0.0	15.713675196370021	9.465871292780147	8.858750213628534	18.752508068857285	30.734603511013198	19.810887747959995	26.43653792015046	43.320540028681094	82.91670992331039	78.93497889300997	0.0	11.906711570889462	68.11396515101055	68.61266299855289	67.0258935048919	90.73157764933077
3.1406138472519634	0.0	-13.410408297683112	-8.645520789314876	11.057490774932345	-9.956059025967443	-8.422758814040415	2.5659069816046913	-3.1829310999050247	8.289938377737856	26.420607190428587	41.771033967409025	0.0	-18.602957750052372	22.43342485668227	21.224184133763284	14.78383109841137	54.26863619729655
3.1548893647394722	0.0	23.406715979327938	14.496452981869103	10.674869259591397	23.87097389398737	35.24144824199018	26.67743027658938	38.60599703480932	56.15317684674636	84.85024783093824	90.01918026506787	0.0	18.195476013833623	71.3683919117529	81.19200291115662	87.2861081815587	107.46135203798748
3.169164882226981	0.0	-52.17728248874971	-27.358868728855484	-21.596372122968557	-31.556185989041225	-34.7169259464113	-26.881417994014257	-30.90395443246559	-29.766606686989277	-29.290042633194062	-23.81398608465837	0.0	-39.465199009178555	-26.65501266671706	-40.86863460652592	-3.3674112640190246	-3.1630278599277593
3.18344039971449	0.0	22.113152552965584	13.531564035832625	8.742433829259163	25.788325865143186	34.263788021341	21.30582127893129	33.43945812210332	38.71443394312331	77.57156759032377	70.19682789560545	0.0	19.859860409131322	64.0444679471083	64.37538003367838	65.31977765528868	86.45593437824198
3.197715917201999	0.0	14.826515268665668	9.305532000629038	10.645722289640982	14.26139045172054	21.341929215306294	23.864941903373406	35.52017730482043	55.822998368793364	88.43848656994112	89.5709937729178	0.0	11.221235090731327	93.06496618315562	84.05488094148053	102.61754822145654	115.02583480965973
3.2119914346895078	0.0	12.561421262807492	5.276672054257732	13.962992804290863	10.624960438692233	13.992284460850069	22.597171043722888	29.340460821854105	52.52305227006549	70.66204682083062	74.60161525070242	0.0	6.758512964342169	71.32366865126366	59.430368423565774	72.0849569918564	177.77649106274964
3.2262669521770166	0.0	23.034617196863625	13.380108266697565	26.538747974909914	17.484019690121116	17.057107839549264	41.00665948436091	46.999919701036376	53.53879831308759	75.70800487412747	87.62247564513643	0.0	17.083621934818655	61.135675051338794	63.085367279233026	93.86927486240495	113.21630855913708
3.2405424696645255	0.0	22.03227385122271	11.570649757998916	23.326299755997514	15.732434237669326	18.950840172188315	32.17592952786002	38.148983187722564	57.05395378623703	82.60013004657218	78.81847601734452	0.0	12.033432716567114	73.00727541165578	72.90264603493657	100.67645387785086	117.27900914121628
3.2548179871520344	0.0	35.97163077788588	18.574974971562547	26.678198093501504	26.619502020791355	28.462409886864823	58.78400507608851	47.04824658091727	62.69657741974528	83.10254617353526	77.45532920448024	0.0	25.39774583394207	69.87508420494387	72.6013215163686	73.62233600924262	103.77144487206611
3.2690935046395433	0.0	34.458986013983775	19.803486044438447	17.78008485841677	38.2986976672339	42.6104532412485	59.22248104784368	63.03170961301423	57.07307825923805	82.84841651153204	85.70325463908087	0.0	26.75369796563733	69.29804082752335	82.10874356209274	90.28249884989721	115.19551770596918
3.2833690221270526	0.0	26.24443442058711	16.308300358050342	15.878361089522496	30.997834213148728	50.34041198946183	38.68766062969368	58.62562841319036	58.220044990350985	70.89111841338826	81.51187961529918	0.0	20.76157212766831	79.95808237958174	82.33451553665229	92.83634334099281	119.4252285982037
3.2976445396145615	0.0	15.774373989269654	11.694650651457165	13.013926411063267	20.88418899317103	31.95309760714982	31.86211637572388	42.7476973045234	53.838166043288005	71.13954640756545	77.6817134188691	0.0	13.667385348263618	77.1861950837947	76.02289238737751	71.90371584215202	99.82666151358904
3.3119200571020704	0.0	15.108911612607564	10.994527249639685	15.258477508283631	15.981568678298085	21.73087976982099	26.10558645234344	40.60233112895538	55.39094446647584	77.4264698683778	84.20086115031775	0.0	11.297691205749986	72.6089060837796	69.86049419068516	90.58482036121602	203.31435267244316
3.3261955745895793	0.0	23.89592914459877	9.916011741315351	20.788438085184378	4.782816753348384	4.788873925597497	14.39111221301713	20.861591161381835	29.15800099703598	45.32103881688266	48.014813328072165	0.0	10.561106800265861	38.59743853582445	37.61178788747025	50.14164750384094	82.9425168124261
3.340471092077088	0.0	6.832275078842863	4.613030934147724	5.47615067811384	11.663488496662204	21.362208794222415	14.80838106027254	27.764053162054243	35.90453518460882	62.84068960225963	47.44441253203683	0.0	7.318164875643487	39.05380431458649	44.34560279863826	65.43465338600703	103.35885073863336
3.354746609564597	0.0	19.959325808529808	11.207297294345935	18.482367543829834	13.929727127215479	19.008864228012115	24.982777040245956	30.34565700458441	48.20540473177178	75.5146943618273	92.19105407209751	0.0	19.643772469362307	66.52734270973178	87.82853674472985	82.50273193608781	83.92666954831346
3.369022127052106	0.0	34.9903542109182	18.09018144956265	30.61542367469971	17.595462032666827	15.923471160162313	26.14575365427022	33.53739484210773	54.33939889464483	69.06708531343938	90.84858647729689	0.0	22.67974462318453	73.99964083522872	69.98563204797176	93.50174339161183	116.61453748275963
3.383297644539615	0.0	39.57097608139459	26.094609305153018	28.102061619688595	24.52150515958237	19.178809401232723	42.681620385374906	33.02279068504357	48.04649990047445	72.34845692678326	83.62455230687823	0.0	36.39108563176781	68.0149382577183	69.84040929527198	77.52635286620752	101.90236894181571
3.3975731620271237	0.0	38.87722012348787	20.406843676705623	16.46595866910135	44.42570233897319	31.48930530631514	71.83778887475253	44.43964363610398	48.413592957377666	70.79114055415613	75.90292664479337	0.0	36.24661201393204	74.22813769644112	72.3878856733822	83.32865857891416	86.91935140427121
3.4118486795146326	0.0	24.068801807554966	14.740258799333526	12.280820007860296	31.693741648069807	47.92847984843024	38.17451691860985	79.41278897597661	55.631146448942225	66.40451573900728	83.10607991175956	0.0	19.96307625372098	68.54940212341079	57.96922693603225	76.22579128641935	89.00294097421485
3.4261241970021414	0.0	16.268624126442305	9.939233839407343	10.034867408893442	18.576819319383215	27.76902855922849	23.784179625244832	47.8438235439674	61.050696860616355	75.01285308393682	82.3735861966343	0.0	14.416617842973254	76.74071384452418	62.00260698464959	78.31231720086832	86.76224076865051
3.4403997144896508	0.0	16.313949590600515	9.0670398094433	12.830003413865148	14.809157965069435	21.134570401285306	20.906580678083632	33.08028335004223	58.248139924010914	78.39956673487198	83.2661197206452	0.0	10.783523849729358	84.18942841671802	68.1259575534936	86.97926972274047	87.2323300143723
3.4546752319771596	0.0	21.684736068322344	10.824668301266376	16.673978988086965	14.138244158861308	18.462492166921617	18.844730418077138	30.858444265225312	55.35211297566624	89.05273907311285	90.04549373947887	0.0	15.359182256261102	66.05086880039066	76.22475940554509	80.82342390060889	107.97573020278087
3.4689507494646685	0.0	29.78354753756534	15.208783036361348	26.02676298932507	13.96072687374504	13.574684036677747	21.254172178492045	24.759147648104893	54.03686317988098	70.12359679038373	89.37646342509814	0.0	20.11273120618617	100.51867838873532	69.939038713716	86.43361378053478	106.68281455972753
3.4832262669521774	0.0	37.585393620540565	22.002473925903686	32.14798258197381	16.554692382888366	16.30065274841464	27.163114051505094	22.446946412910453	47.626722081058986	78.46132334804595	75.80462204096543	0.0	31.2087428847975	64.34854464312808	81.87841554378385	79.00160926862479	96.02679345683872
3.4975017844396863	0.0	63.546620189323946	41.759884769998216	22.716233907557992	30.505837050266774	16.28838041485016	44.2739386090888	22.075521133946165	30.261270878778177	47.033023015496454	51.34173730497273	0.0	67.73055480742069	38.194581691086924	48.00262699763195	56.478869682048995	107.90850988186249
3.511777301927195	0.0	40.33150352524478	23.234525198151786	14.40265353358669	51.826609848306596	26.145337765484705	63.218674551400994	36.730149742267535	33.59475646702833	70.55446990129319	74.22861078538276	0.0	42.00033357951805	57.414096720378936	60.8537164674081	61.403883522412386	67.00881846541208
3.526052819414704	0.0	17.348676389363124	9.730922535852372	8.896115275545972	27.967352105415763	35.08683054107153	21.84778063852235	51.98195802185907	71.11589756809168	77.64180897400564	72.80037476432202	0.0	16.78156783373549	59.4743966486846	51.59395150781884	62.16846229205112	95.30008895332126
3.540328336902213	0.0	-63.990638755694945	-40.24045803729612	-37.27408454662405	-39.07581499969376	-30.55451454470923	-35.90148258205106	-33.22010829288852	-37.67437708540654	-22.10719244107335	-45.11459913629938	0.0	-84.0101784179962	-63.320862847057846	-74.2365851650112	-63.602740102073085	-30.011784242370332
3.554603854389722	0.0	9.233775477306969	3.242096836429116	5.611195480501171	8.946131499093058	13.578293072383715	9.9678860992677	18.440490481305897	41.16524631559703	69.3053331259352	60.84288044216967	0.0	5.982762168123699	54.619354888166804	58.33931276610412	104.8182613108984	83.0504705811649
3.5688793718772307	0.0	15.906944725186802	9.510923991071845	17.27030164842288	8.822978555097778	9.149454044803766	11.234361750332262	15.825736189682164	34.309291550615384	54.06517521729326	59.170659945654585	0.0	10.020863838806623	56.5211345154506	62.8730750638935	64.67194029244033	71.24312222066384
3.58315488936474	0.0	36.609336080710136	23.23431037507755	51.62838675480337	15.30905731816373	12.089408087919423	20.836862674498196	20.692498684749786	36.07930911643391	67.86453559700007	61.01693611199506	0.0	26.506360604119145	56.01417763399797	52.591910759274555	58.95186612549675	82.6024033422056
3.597430406852249	0.0	-3.9297667830353493	2.3097990501325687	-6.834984267152358	9.258206515671626	7.242633334423659	4.96130166740598	15.687899538906665	16.99084334753057	35.0480550350692	21.780135494175525	0.0	3.079971312048825	27.540922359888217	1.7094829009564005	38.108570057111635	55.84407169975719
3.611705924339758	0.0	15.7140050543694	1.8046980179767622	12.347421312483284	3.33706190741383	-0.37069426085719537	4.640055319352869	7.7423913245708444	9.466505137290632	31.10356749099438	30.426203633214957	0.0	-3.3011073499560517	23.99795943678025	24.243666706213777	28.824079035603997	73.62136674486064
3.6259814418272667	0.0	59.51045655041725	46.05405902371233	19.87653648401071	37.039486211651365	23.462365793127983	60.62942580667412	42.172139034714746	56.03120515922027	80.30305097993123	61.43911770258376	0.0	88.84460154526786	54.59218051327165	40.01121246591099	52.842426883895634	95.3652456337304
3.6402569593147756	0.0	-9.673931342483778	-6.616499073901091	-0.47589831033296426	-2.868906054587137	1.196388384275552	-1.186620163453587	3.2725927882802806	15.259257796939044	29.678333074734326	37.02321453454211	0.0	-16.94004520283677	27.016223310886453	21.478386829849317	22.548601330728616	29.23917297604188
3.6545324768022844	0.0	-24.026811119996278	-15.622523625631466	-15.10336032388927	-17.6559085012699	-13.245875309016576	-15.699563061628629	-11.902067675806677	-10.726950153009415	1.5733535146175506	-3.228154296517525	0.0	-37.70470713434489	-23.75202029448071	-21.722380400364585	-14.348413882507144	-0.6273824815096007
3.6688079942897933	0.0	-2.932519796987597	-3.4554799755892223	3.0569223406558295	-3.575341766848127	-0.050167695849960135	2.309450263245492	-1.0869830087885128	10.067701977581088	26.91989940181187	27.750292551604506	0.0	-9.035246139780707	17.728302263684554	13.135703943823811	24.615719925193236	35.61980812105594
3.683083511777302	0.0	28.500833793171573	18.43016043558908	4.270613709252843	60.01157709877515	54.49605217492822	21.8159301442386	57.74968497113826	50.39703058451871	41.648962296514775	47.342244146183305	0.0	36.241943833225044	36.273317565387885	49.62390059249834	108.38488471765993	44.56629621375254
3.697359029264811	0.0	-0.9369652440572431	1.0612599043780262	-2.2919500204099568	11.901712671554563	21.454162720035793	6.143058785353351	11.269874485724447	19.714909164975793	26.76387256197114	40.41401792280373	0.0	-6.360541234089805	25.058995630900082	21.860764205823788	49.545249827979994	49.70917291181856
3.71163454675232	0.0	-3.872898478971022	-2.703217654840063	4.102930417360685	3.9178060727998067	4.568172361045748	5.41869521428673	6.060928139336618	24.3164039172559	37.54080174682349	41.39576492548042	0.0	-8.453083612996933	32.18730133759893	49.48026604598699	38.528545426992636	49.41797843162443
3.725910064239829	0.0	7.3652005955611	2.700331414690646	12.743010417672087	2.780131897644308	1.0643063718893089	5.777826088609152	7.917244768088088	27.47094633259741	54.54417906747084	54.29120146267109	0.0	-5.080756686132701	32.50007409847536	38.78683855161131	46.973063872047675	93.40762216112277
3.740185581727338	0.0	32.93530659442775	20.685089541191015	42.77365941177184	14.018088745953603	10.001373100936595	22.137850987334726	32.22303496859115	41.45962655402857	52.74906090992462	67.20863026523485	0.0	18.817336111685464	45.34739677595426	47.34684741011126	79.54319595427515	55.91862406682657
3.754461099214847	0.0	71.32063931431455	45.09164356371793	25.912246844291097	36.04105107756108	28.20615166812631	72.45520562001161	68.73019992388234	48.379968510257	65.69728911909462	79.16606943430207	0.0	72.07395197269048	47.88194458185725	61.32293617339529	73.16031973922134	67.93607744712695
3.768736616702356	0.0	26.608450938224035	13.992338575506288	11.924979135949734	28.176450167205616	46.631329393269134	21.02263522617919	34.25570291614448	40.697084879782466	53.78166375785844	61.45142736443859	0.0	20.061755739457137	55.16553382283387	51.55766608312053	63.445844632980545	62.822859436430655
3.783012134189865	0.0	-1.914593761119735	-3.530694424196205	2.9711284960051976	0.5606983387823349	6.32301621084739	6.000282954091906	7.699269012829259	22.644698173578178	51.25052768566562	46.99082134600082	0.0	-8.881731609951114	43.679621709083236	33.999735982165156	39.67196570345696	56.029818196635716
3.7972876516773737	0.0	-4.652891479331077	-2.9453367566960624	-4.070701730240962	-6.398091662422419	-4.955769835932548	-0.9633216660265007	-3.511315258486864	4.173869773868311	7.116204993024034	2.250858343207685	0.0	-22.492951216773744	-3.843592530045257	-14.917709263438976	11.601304139860964	3.087520587252768
3.8115631691648826	0.0	-26.808365152105996	-16.15368757896683	-12.407294916509926	-13.73083907070393	-13.485124615299151	-9.565033464030831	-12.624775107980053	-6.223368811180639	-4.381597186707553	1.2617763634818469	0.0	-16.203864854900374	4.891506313207731	-13.30736266774646	18.262085422243835	31.234623130091446
3.8258386866523915	0.0	59.777973824104386	26.94130104841497	10.55380640691596	17.163935321539892	18.343075341990843	24.901324423800503	22.50314736024353	31.051171482994597	32.552202256851345	44.05942266928176	0.0	33.312135324591914	39.81151568805231	14.820145120055026	35.58291703808704	55.54021094715421
3.8401142041399003	0.0	11.086755668925234	1.3543107299211719	2.355522078123908	8.071933334198276	13.950650152833283	10.267816561601746	15.174850637225148	26.248256059971144	61.679176192236156	42.16203074188015	0.0	4.020474242030719	24.885086247248	23.96745519629695	47.10345798376475	90.53939661229727
3.8543897216274092	0.0	-5.765221102712456	-3.2596092347080257	1.1456290270029057	-6.481876093666361	-2.4506921195108675	2.017826549724409	7.980358284579526	18.378107414008824	24.524573054757145	30.65079913607634	0.0	-23.306077944678048	3.9050784196496178	3.4984648800477784	25.442636559511847	24.341808536351277
3.868665239114918	0.0	15.955255079159922	9.616382818173504	25.840298207791264	5.31883046004027	9.673718069580596	21.279292626134254	24.824169511508007	29.659812784858865	44.620999475724574	47.778239959005454	0.0	3.8431726395962857	21.312618936512923	27.804949834861006	49.87313300751657	50.01631644449741
3.8829407566024274	0.0	87.25750742354461	61.763817625682016	35.29602623073227	19.78417402463439	17.406060187408055	51.32572364965126	35.88739231656591	35.25778634538887	51.86279128029954	57.42721394624984	0.0	44.48449155438127	31.92328045902936	33.54017674658943	44.66067306762834	52.356022758677774
3.8972162740899363	0.0	38.6613405960862	18.902720564887414	11.754028220684978	51.17582521591201	36.036267970391144	34.24366342405717	33.08410804036575	29.931248521719873	37.66648285505293	53.53995841760581	0.0	49.742396943878106	42.533886937824015	42.256203592479295	46.87967528605897	72.63698467958683
3.911491791577445	0.0	14.318347032336847	6.398964839198684	5.126988705111214	23.34475501143244	26.855544978150114	16.394970524217396	15.394058787202743	29.62303298605716	47.94756276646002	47.084968118201395	0.0	10.937589883851883	28.85237401526059	35.0969752617791	60.82913861639685	86.45730925130195
3.925767309064954	0.0	-1.999596784912803	0.4422532963051032	1.2868488410423298	3.9051810871829473	11.072984486919076	9.13066655448663	12.167298258302806	20.459509707595274	31.381150339597937	33.52910028978139	0.0	-6.620217052604961	26.529052710250056	11.213339457891763	36.89310201602674	62.90307667300594
3.940042826552463	0.0	3.697848422330741	1.3987191764643734	11.590246467664716	1.0085398097296068	3.805454961430272	6.630192607294867	13.098952281412657	27.167246610641683	55.02373395141878	32.98396246759866	0.0	-8.326186311204115	29.816593040287668	27.173733108932655	45.05678710674576	53.56934684970009
3.954318344039972	0.0	-33.70433768790782	-21.03094829410421	-18.51370996219313	-16.424920757296476	-23.549584094418872	-14.042122467573776	-10.663708836228658	-19.78542947021005	-6.989063927541526	-10.71486619415072	0.0	-41.02522960668736	-31.980890891886133	-40.33363663425205	-9.9500677486115	-17.241936021494915
3.9685938615274807	0.0	10.433404990993672	-1.3744621338387364	-3.2636976834985907	0.5306653923222376	-4.865499833979763	-3.909845353733969	-9.562957664016013	4.135146656084526	8.524092082304405	11.580624104480542	0.0	-6.007089848493628	-2.508003653099977	-10.353943268150195	10.495856709568256	19.331649658918916
3.9828693790149896	0.0	-14.169178292077431	-19.313140547386933	-12.985876819947977	-15.183699284602712	-17.48090952209223	-13.099623814976571	-8.77722100761352	-11.801087072722664	-13.061972894814392	-16.673381451546685	0.0	-37.29410979509398	-25.949079083552412	-30.325026976125407	-18.98752628215972	-9.457535541471435
3.9971448965024985	0.0	-46.94712118666269	-28.899497073611712	-19.711839352296387	-28.74678887736681	-27.910138422020026	-25.264836704192057	-25.66582598127832	-26.69928174928119	-19.723810089552583	-24.135098533378823	0.0	-34.01849776097407	-14.80625351283776	-22.558440317115966	11.697060621782438	26.261851412669227
4.011420413990008	0.0	-10.675964372596138	-8.775536912840503	-6.685803403366084	-8.91596245388825	-14.341684511194396	-10.755811397817972	-7.049609068300946	5.7270783780413375	18.071509564798205	3.569372122073566	0.0	-27.26437064341967	-17.84839344337117	-13.41258230925267	-6.091838948131829	17.10716791123857
4.025695931477516	0.0	15.104796909225152	4.142546302405273	7.99773548098244	0.5224920625815952	1.321707695661263	5.253797326545325	5.664206270665257	8.849088504554912	18.07128946831389	20.73430622682832	0.0	8.88701744500125	3.7784066955020728	6.265161543376379	29.160825916217643	38.97174039812193
4.039971448965026	0.0	6.594980042808553	4.492635962942971	3.348432484569298	15.707217770372695	11.700036452204442	11.81986002188545	15.167175085424036	16.2269677970779	40.04090752604385	31.78914463321179	0.0	6.747619068031278	23.767601657267804	17.8606812818749	44.74128996849532	52.537174361120485
4.054246966452534	0.0	5.378953012998242	0.9371233278692891	1.7879628456951866	8.161704969405042	12.621865819397511	15.68760885157063	10.799423344227643	26.070872431423865	31.160627998013634	37.323752222287226	0.0	0.3573646468649117	28.320140593425922	9.889032050892503	36.02962515329556	53.13716620904275
4.068522483940043	0.0	4.89605069726395	-0.4466311274629522	3.6954885962219923	2.3155355762411305	12.676135936548564	7.498811468332286	10.321784795702998	28.864001815634854	45.53211921484461	45.906810858025196	0.0	-5.272109579378203	19.952572147749724	19.053280762062325	44.79637907171328	48.881872950310374
4.082798001427552	0.0	-8.39110722766018	-5.520796038778434	4.955580627078375	-4.916408650871318	-1.2091394758488587	-1.4767458111800538	1.1352333212394852	7.672789114674811	20.17099651299895	26.95600233181739	0.0	-10.170211209644124	21.788286352901693	0.6300010786398479	42.33466083158221	36.15685114816311
4.097073518915061	0.0	6.303349997697497	10.454487168081599	13.120467264762016	1.2583419017370856	3.4089545442570723	9.851847484021535	14.615303058854776	17.596765420096077	26.529964801683693	35.51323384828861	0.0	0.8067765080743218	23.207276347136172	10.89906426101172	47.65038536830552	116.44187691274531
4.11134903640257	0.0	10.973125067559394	14.745838928911892	2.2632519769258894	2.470468173420582	1.9194411462345404	6.06563058942147	7.9523284436042285	18.38921335613896	28.58447043688657	21.051059689171893	0.0	7.884982008012134	4.139543233271705	-4.084341583083604	26.257358436248612	28.04945502696991
4.125624553890079	0.0	36.52363519062806	10.395191626959845	0.075029306870066	14.4016433969212	27.840824285964583	11.908516108674545	10.242720557004578	26.70207704527699	29.43303597314107	30.07797318108128	0.0	23.581955455703085	4.479108118330498	14.545911911038836	27.05894852803067	28.011118295055823
4.139900071377588	0.0	2.3724906731229503	2.654993073528841	-0.08353967335411397	9.460545185870721	19.297782533474834	4.7367218556097725	10.498538520115648	16.60578226322543	34.28908051759504	21.67234806179056	0.0	-5.518387846706255	30.410236255871464	4.59833920329585	26.600949187224455	80.65303497750818
4.154175588865097	0.0	-4.044041042818489	-4.9370701795661525	1.6928777094108851	-3.0385167114979175	-4.400465817629573	-3.3042144612297206	9.176958966029428	8.33350633956305	23.926555802916035	32.56046955020546	0.0	-1.520053508920906	26.71908225371417	17.74504949601985	35.74720672274269	36.45534608508261
4.168451106352606	0.0	-36.257938458435945	-23.92983159127121	-18.650736038544395	-17.65349383001233	-11.181616473401062	-10.70817027112301	-19.793342053904627	-9.69855218896553	-2.489568395771668	-16.780894799471834	0.0	-51.95650010157999	-22.39630861918972	-25.424482447328973	-26.37101483816804	1.9652795971110675
4.182726623840114	0.0	-30.78099371188024	-16.412341585471108	-16.03174079274521	-16.166097302236775	-17.967537973776064	-20.837694841612805	-13.74562021432141	-11.085738186515684	-10.106918396527973	-19.78255266395093	0.0	-74.97549663566005	-58.12783234195005	-69.18144570926819	-44.445295232236596	-24.097780490537737
4.197002141327624	0.0	-67.99841193204671	-49.00406694794802	-46.476425399665004	-45.18422141419219	-55.77825290705987	-44.11684976783738	-45.928470747173264	-47.43852767075224	-50.286520780217174	-49.2897870013277	0.0	-64.7547299682997	-52.08222533532126	-65.47158025716932	-22.051428438184917	-4.979825362091507
4.211277658815132	0.0	-4.6025197894892	-3.2736702062945846	-0.8921672886920239	-4.506335387019838	-0.3847788409700757	0.4371497466398279	4.509598840571844	7.394466635671915	17.082712574857645	44.721763720707976	0.0	-6.378469148324558	15.52529005002742	1.6554239315344723	58.75922395862667	38.550165728457465
4.2255531763026415	0.0	-29.614427461933374	-17.752699959347563	-18.85949577113135	-17.63166407600731	-12.34158743606173	-9.935136556242345	-16.72737588063218	-10.171409230925994	7.587514416221361	-6.313300808109558	0.0	-40.82606272137623	-31.76490176463107	-28.772250717622388	9.448960549812979	5.054098963431206
4.23982869379015	0.0	-1.100415565866845	-3.3326454912219488	0.21023207275708822	-3.875242428802508	-1.0953546409119366	-0.6051558037855427	-1.1461713533231705	7.385864393163563	14.14487910386803	4.650664558068583	0.0	-7.760025833028641	3.9412924335049357	3.386898987511966	31.850842313067723	31.466043174813006
4.254104211277659	0.0	11.86230820104303	6.468168115220949	17.048828842810867	4.168881400033362	4.911548538302608	13.421020936605512	8.411207208274678	19.407604074113834	36.87461494795157	27.861450639996672	0.0	4.919988536515184	25.82705385389729	4.319851847912451	45.38132329510318	60.40141556940311
4.268379728765169	0.0	30.093687034253144	9.216621438909891	7.980245299529601	15.163807750932024	7.410388291064216	7.59054503184867	7.560233768419987	8.09080726414767	38.05048916044404	21.77356441478488	0.0	16.619364561558942	17.392087299111584	5.6207566533494315	15.470943797962095	51.19381915028528
4.282655246252677	0.0	-5.841820080260424	-0.8747757758444966	-4.5263629822401406	9.577598516531085	2.382478665537642	2.3518528977623565	7.430052160881264	16.661971448377713	21.90059492716777	43.419678825269145	0.0	-0.7965851651708644	9.066271147090019	-2.1530447187431814	32.00192907105259	26.827074574839894
4.296930763740186	0.0	-10.771418512109811	-7.370578669312294	-2.7226307592542547	1.5717238246976042	0.6496049288905916	4.839050654406798	11.215303490451388	13.773992583020709	19.292313529135857	26.38284037061778	0.0	-16.34171165494746	15.012127069124988	0.760872627284093	27.461662063948364	38.093431828359066
4.311206281227695	0.0	-1.528936463047425	-4.58481365509373	-1.297400915614003	-3.0565243232468666	5.959932323297206	5.0441724376183315	13.005243952495531	31.10114778074215	35.99134018887545	26.800526474074175	0.0	-10.766957020114287	21.56517023335124	12.652882817825876	39.96989108449685	72.64969769470086
4.325481798715204	0.0	4.452939765320724	5.357624480270491	5.567732863811528	3.6674611027382	5.911378809209458	7.785458441764012	7.372147528650598	19.310588687353253	30.44400837484802	28.272587196283357	0.0	-2.573919230278962	23.644123520201898	8.090886741645836	37.276465698007584	67.26919955173491
4.3397573162027125	0.0	23.431164201512313	5.4940485968554595	12.548661504780123	5.9273997638934475	0.13975160828857314	8.668314401073886	9.14918542616121	14.07545284699167	35.340654462205265	45.976752583728604	0.0	0.2658953225788662	16.80132269573563	21.101028650196692	29.68467100325898	45.81853569377434
4.354032833690222	0.0	34.28939428129608	33.78956855936841	11.515945455637171	8.123753076183759	9.163444255553799	12.569145874079819	17.61135503620228	18.28305230683299	38.48885538748014	18.557674453174194	0.0	28.78705607175367	25.618149532158004	20.205562537817894	38.09844752671381	88.11419725610457
4.36830835117773	0.0	20.86347018365536	12.09261000394977	3.3269942492229427	18.571932374058797	5.224211102376469	19.68024844315332	12.941232020237791	13.643473601870111	34.5068997680589	18.368032862001733	0.0	19.177236977273463	12.88583501847639	9.520979649039347	24.44412917699727	26.564897082986988
4.38258386866524	0.0	-5.650953903204897	-2.444515939744991	-7.769211396537824	-3.4244113109131513	14.868551615429977	-1.2306279037765928	1.0410474876846916	4.711469105253255	26.38453377369201	26.91277074399901	0.0	2.8827647260562634	9.391797542658415	9.3328863527486	11.289984451786637	63.31363631321546
4.396859386152748	0.0	-11.525874641148896	-10.278402719418159	-12.380546434296907	-5.82346770942488	1.0480247150005222	-5.354398637205167	-5.469920598931613	2.858090442173547	4.333821375824213	5.711012354968654	0.0	-15.656908230560058	9.925035967036145	-15.043085275497521	17.443313002524302	24.728032464399057
4.411134903640257	0.0	-19.028999528568168	-10.366586524498317	-4.052944364394332	-11.32149475506897	0.8351782645962474	-5.932224418229375	-0.14228245314371268	8.73053117271233	27.58307470955448	20.48251054739171	0.0	-9.558685632999287	-1.670390949289052	-0.8807001199737597	52.200153326981365	120.16000742762262
4.425410421127767	0.0	3.6073060134438175	0.5275300792532673	6.535949474287699	0.7944436101125311	3.646932410728401	10.247888061856832	11.802805880555873	15.577134267863173	27.125267024960237	55.9402453320523	0.0	-3.135081433006174	12.32000707017734	27.518547367729905	24.638723702570026	45.08314986642262
4.439685938615275	0.0	5.237909522493183	4.7328971331724174	6.647629557633634	1.0775410494780262	2.611598492695748	4.448285353399035	6.653445518270857	15.031199595767502	20.085592972207998	27.186439074962607	0.0	7.02952661419279	13.289310249076525	17.70230527357176	17.16964376732988	42.80044333447946
4.4539614561027845	0.0	-4.9483998092052435	-8.140807033721009	-9.341277361656894	0.4229400594587622	-4.690713851783457	-2.0920741872285356	-0.2653076032396235	6.4267903032168014	17.99208728933298	18.280325920399935	0.0	-29.57412464293279	-15.52859765659943	6.201123087057221	-13.01389366588224	57.64576192528101
4.468236973590293	0.0	-13.306878369091196	-12.526072013898121	-11.712671306546556	-7.97724627849355	-11.3189671373395	-12.602126415542596	-6.319329618845892	-8.613285763661546	2.0055644424923846	-8.939284054433305	0.0	-34.64234131139436	-25.410510711307243	-18.938621813994455	-17.59247067550308	9.45886869627907
4.482512491077802	0.0	-10.333200289901539	-7.985150291086052	-9.510102079070236	-0.9726955936651166	-6.281738574384941	-5.42576225341187	-3.416923166334744	-6.627337025697683	28.604970705233153	1.842609234098512	0.0	-19.389840758744036	-7.110595495738919	-7.727729909036605	-0.9031097268727142	21.916568349031746
4.496788008565311	0.0	-36.582173725797304	-17.640163951241668	-10.7045066034511	-22.39934871197626	-26.13487339470423	-16.91686970376326	-18.049145412969963	-18.21845709957422	-5.6140032233724595	-22.052521612282703	0.0	-41.916339618931545	-28.395098585568057	-37.57452941592713	-18.540207333280126	-3.24275423016493
4.51106352605282	0.0	-38.248614641864854	-24.451116925700354	-21.02895460052988	-23.394177776251187	-24.111949483766583	-23.615344154348808	-18.043212889927	-23.04135869833495	-13.59721029271133	-12.422780124913542	0.0	-88.34420325499234	-74.90865275462828	-73.78201849151387	-67.67537868823403	-51.412287771689165
4.5253390435403285	0.0	-95.11059873198235	-59.06862181817726	-57.33352588522037	-57.61779924406452	-58.21561631821001	-59.14361420309321	-58.2879651224735	-55.8363422613004	-66.32558712704093	-71.36458825944585	0.0	-29.03269292848911	-10.708015867829115	-25.8199507340402	2.7542177001234456	7.788855194951352
4.539614561027838	0.0	-65.29415338608253	-43.41406082936309	-41.700794529034134	-40.63610049880278	-42.89717460959043	-38.1981122340146	-45.80664738672906	-41.56373383218719	-45.29088580425404	-63.08214523945657	0.0	-67.02828648447843	-50.36821087200812	-68.9270534888683	-52.129890993722086	-40.076501588799594
4.553890078515346	0.0	-14.155394642136157	-11.519024161586646	-7.564030078592264	-9.318410742756797	-9.1759806470333	-5.807132008108156	-4.828860831638057	-7.083464315952045	22.993466043849597	-4.875978304545821	0.0	-22.8228617715873	-7.284569899021387	-8.953076435550292	2.2658776568018375	31.060259567044717
4.5681655960028555	0.0	-50.99519757673329	-35.457671307560894	-30.301581464677867	-32.52912128451887	-29.619563877587733	-30.907418381276155	-14.299846159473072	-34.43664953627625	-22.440007346770475	-26.88486909839937	0.0	-41.19829179965064	-16.38112929331898	-21.753023131642415	-19.54621352906414	-1.330348486268545
4.582441113490365	0.0	-10.079512414812159	-11.426286891513437	-4.4711849991487025	-16.306757017150748	-15.649104007530592	-15.567631784027622	-16.327612488697895	-4.285259024034966	3.9117193138103072	-3.399400123571109	0.0	-27.241922293106484	-0.2767778897873384	-1.8754179124961632	6.448887329661203	4.612967889288817
4.596716630977873	0.0	-38.96050534489123	-14.656357880008029	-22.566072358810647	-23.91123222524762	-21.432636532921176	-23.838197692146714	-11.288753562755883	-18.845177813271796	1.9790424780018403	-22.81869217125937	0.0	-20.99657902249186	-26.525515580061228	-26.20806826349955	-14.630055953456042	21.765517105885372
4.610992148465383	0.0	-23.867861689245196	-19.956200000187494	-19.84042772621486	-20.64955754697474	-15.733588382042049	-19.456410869341017	-13.186079889397968	-11.485081765898876	11.16503649131419	-14.961370464905636	0.0	-72.57250816246626	-55.604653020910945	-53.48625085375886	-50.31031206637432	-31.950167407282475
4.625267665952891	0.0	-26.20391927671221	-20.189835231311832	-19.392819527818563	-24.332775539734474	-18.693218514956545	-19.35316551317009	-24.701582124092646	-24.457340478384637	-13.165694504981417	-28.92739396765622	0.0	-31.642066523636558	-16.033579615018535	-11.592523970441063	-6.327403150809312	15.847246769745231
4.6395431834404	0.0	-6.933865329672205	-4.1333674950187	-0.2809861712312717	-0.38547199353694284	1.8166329322539512	-3.928551352427847	-0.161289321877115	0.22029572690370425	10.07293522388978	21.399710739286544	0.0	-5.747554922884173	-8.795291659834264	-4.150092928434831	-7.015523008922722	15.379564836327752
4.653818700927909	0.0	1.693005610417249	1.079953135123897	-2.736370343812174	-1.4565876315896655	7.809178592974133	4.415969388446775	4.938200856235741	9.446898934302109	42.36702066817946	35.429557291592204	0.0	-5.44721705572387	-6.726060974642738	19.898877660254197	20.51310119543073	24.797685461763347
4.668094218415418	0.0	-30.425838495917876	-14.687435727937041	-15.932276809533484	-14.903636780634116	-8.36458784964099	-19.20167898275109	-14.249290995537452	-3.6026980321843998	32.24784445041548	-1.3187800734533504	0.0	-25.279915569693053	-0.7964544077088306	-8.218212806700201	24.6637033172414	23.22542420958832
4.682369735902927	0.0	-47.45800274136513	-28.665364673063518	-23.739742794118957	-26.424345914468073	-30.419869420425098	-29.348846054134192	-34.6120629959326	-24.68095655160208	-18.098520180678694	-36.150366715773536	0.0	-63.41537149051201	-44.94564634232549	-57.762157506653494	-35.28521234229346	34.33390033362293
4.696645253390436	0.0	-51.56955864682847	-28.585055679599044	-26.864126226029263	-30.895855136679764	-31.91244574693208	-27.552678798327502	-24.832788632996962	-30.447295589070738	-5.059121956022835	-41.70846731562691	0.0	-61.037411942047044	-51.86987890172236	-38.27733674693641	-33.53220144272395	-12.474846751883609
4.710920770877944	0.0	-23.468682060991167	-9.081706879525534	-16.874588891856344	-17.927834390229016	-12.97097658465474	-8.279527220750092	-8.357732095816054	-9.266729433071898	2.0675887280516574	-9.733605661447976	0.0	-22.009955464066703	-13.828304040957011	-29.832832169726306	1.8981163407608597	80.82539162280774
4.725196288365454	0.0	-22.60010964133696	-16.54884080757334	-14.310641510032497	-11.777357192292332	-10.969278122317014	-11.132107098123056	-11.226633954978887	-3.5338317903379517	-6.364825970519687	-9.827872218546945	0.0	-31.46783837095738	-24.664010545544915	-26.790674017872384	-12.433782450652764	8.31566177186856
4.739471805852963	0.0	-43.79485992231033	-29.711568878909336	-26.37317290789612	-25.850577449354443	-23.33800961634835	-31.889806344914973	-25.78058050579859	-28.447698273817323	-27.166788286401292	-33.10923804723521	0.0	-49.71789689161225	-42.420066288784945	-39.17780608263438	-19.7052711343773	-5.837832299729708
4.7537473233404715	0.0	-112.37925783375714	-71.26252780438438	-65.45048099460212	-71.79216044726418	-70.14717526315053	-66.23779638047773	-74.0443903039031	-72.9863165501663	-74.60439185336999	-98.22059799072056	0.0	-42.176019089193915	-27.32562935084601	-31.099504356920214	-10.254699445398975	-17.228549512666145
4.768022840827981	0.0	-33.74144048628209	-17.36708245793341	-16.151623524032498	-19.36850857607877	-20.222918875851846	-11.49942972983082	-16.95459116852806	-17.221992360280904	-11.716107625318784	-10.715384397777632	0.0	-19.848632853749596	-15.535221659614416	-41.31558253276413	-6.0231355973148695	10.30561544576836
4.782298358315489	0.0	7.852823982165203	-4.676890113611185	-0.8450999353865737	-2.9327831035290095	3.6601856585726527	1.6752105104104884	2.199462147379871	13.851769305468514	16.35544021027718	24.899389441681002	0.0	-22.656951200452273	-8.971702685123958	-20.581205919068914	8.440870236384812	7.271114302353479
4.7965738758029985	0.0	-16.91546986876075	-14.385606414564903	-10.9674302029458	-7.5282281341446815	-7.118951986879035	-6.441090715399502	-6.626808509340026	0.6507437598692143	11.753630407512057	10.074420332391979	0.0	-16.040900714694555	11.575447465301515	-2.467898142546732	6.236196612138228	75.38753561561674
4.810849393290507	0.0	-16.62086316883958	-13.060510583979866	-8.792118868083836	-5.744148382567705	-11.100258364415863	-15.8542042877452	-11.695434017651554	-2.570799309094603	0.6021190823699435	-13.031915800929957	0.0	-29.766508738854714	-18.95887061920792	16.403105695592576	10.446221298447822	16.04294498697032
4.825124910778016	0.0	-20.011753979237728	-15.958419652401528	-7.707836653545204	-18.17806290534474	-20.393862255290134	-14.873363125086943	-13.30440290232843	-9.374264952895835	6.453615425350848	5.216159735327049	0.0	-48.20178811383826	-36.847623612077406	-27.87283101337224	-8.76258132513057	-4.848531689439139
4.839400428265525	0.0	-66.6903889437063	-32.843091732458056	-33.173055024405514	-43.61746506739757	-41.81672308258743	-39.202461922241696	-41.75042533815138	-41.901488820035446	-27.317006690964735	-58.26639167658658	0.0	-106.97870063554655	-99.92171644394803	-100.61096658343739	-96.77763258523059	-73.81677070710127
4.853675945753034	0.0	-80.02798987507207	-54.85740392754265	-51.91997633856491	-57.991247768089714	-62.25577789393012	-52.74055830098589	-55.0004359650114	-57.556803469331314	-45.6427613405781	-61.307144839240955	0.0	-22.709173220584628	-18.65496278650292	-24.352412977535536	11.149038521034212	2.7722909371222078
4.8679514632405425	0.0	-28.1362973836628	-14.795045133280556	-19.170477375492883	-16.236234851927897	-22.44637976852152	-14.712282275087771	-11.690818267634562	-16.393544762213583	6.634684688929457	-26.011888546963874	0.0	-39.86916032666103	-28.53432198552584	-33.204508534789476	-9.980939786805667	-6.273439454382676
4.882226980728052	0.0	-43.702326272743775	-24.47651678586651	-21.77970981984697	-24.872423988472207	-24.961427293169805	-23.56054392208741	-24.42619600794954	-19.622005471872164	-14.690186001926435	-15.521510342932087	0.0	-8.519495269609562	2.2656291798274983	-2.3552775446035907	56.33801208292719	25.283970340560813
4.896502498215561	0.0	-28.972405274258744	-9.87808973571327	-7.333063722281439	-8.267544227168795	-10.866254240684599	-10.349383281669919	-8.33442196829327	1.4320921190793845	13.656689076106867	-15.729794457994359	0.0	-24.60306789129692	-9.875925796353282	-3.0872398138542234	13.372980657370716	15.589842338876016
4.91077801570307	0.0	-18.033895035432444	-8.969646584210643	-2.013121808141605	-2.4666788041696655	-5.735008125967807	-3.5590141552620183	-2.741415392337178	-3.639423677119964	16.979836819773674	6.178287789009437	0.0	-32.73696518426368	-18.13583330467935	-16.01507709699742	29.555854766123073	5.477559709015433
4.925053533190579	0.0	-6.708995432326595	-13.100668300420757	-9.186060408253578	-12.161930336270737	-16.3700936333873	-11.595795683969307	-8.204311919498554	-13.83215007236701	19.77438721201519	-2.0393686918728235	0.0	-21.500772359236727	5.409694646521698	-13.838789289999099	3.981821406858876	26.185630566577213
4.939329050678087	0.0	-15.49721860256228	-12.640032263700475	-15.258705875131577	-14.332515925251542	-15.610236255982741	-9.980071257055258	-15.622436919599249	-7.089921935783453	22.739348585016863	4.657482124222179	0.0	-53.15792493831151	-43.599313567461564	-29.90451313719734	-24.948694052101477	-13.622690863141036
4.953604568165597	0.0	-53.486690459100934	-36.92331147091978	-36.90681401615105	-43.09737773691379	-44.19416875579662	-39.00918670859515	-40.44968838384211	-47.93353955452399	-37.93120358073898	-53.736874332772736	0.0	-46.537226124144766	-36.53944022251493	-38.34795583425476	-20.596358119294376	0.6283691400318865
4.967880085653105	0.0	-53.67271801802319	-37.47999002277008	-36.41220471252966	-38.999304832238785	-36.44859877121267	-34.19395394292949	-37.717758468721435	-33.733949984231465	-42.50792946461696	-28.66722797676675	0.0	-73.50092727967542	-65.38699485142864	-71.9797327863927	-62.552700884826656	-36.824227562941026
4.9821556031406145	0.0	-30.628122270987653	-21.900708322558348	-23.394334021040322	-20.461524268220284	-12.04746964477637	-16.9831487981261	-18.973828992676932	-14.600792054590068	-9.355119466747103	-22.3357770208643	0.0	-26.826177464726726	-18.551136342887236	-25.756552697559428	7.963197412141765	13.621159332359175
4.996431120628123	0.0	-35.12706886484527	-24.927053897617668	-24.600305457634178	-26.458330466873175	-20.914332348867074	-25.058392759435378	-22.48862553622166	-15.191130362199868	0.34736191629768476	-22.392635072019196	0.0	-46.40255590106958	-21.596408900253977	-29.927254901871912	18.89367871168118	-10.876085100156567
5.010706638115632	0.0	-66.30958534345012	-40.313363643082546	-39.626965495208104	-43.03293730881595	-38.45710265082719	-42.69552802636432	-43.0773554679339	-40.340646274651895	-23.113875280237135	-67.24298660292098	0.0	-32.13437148843658	-20.499217810665215	-19.41878798225958	1.4569102072868898	8.805690835891708
5.024982155603141	0.0	-21.842711198001275	-13.045919711114562	-10.740372352288286	-10.354844537285274	2.8263995498260908	-12.038764077973097	-1.9985860641615947	-5.856271637455785	5.390169113771045	-4.960417405829558	0.0	-19.98323582073236	-21.0177748305894	-14.607620172951714	-5.489201335142873	17.282233377453444
5.03925767309065	0.0	-38.71996380480959	-29.384888675204582	-24.202759162622836	-23.445057871295855	-24.911780427950987	-29.863866062156145	-27.275762340208946	-28.20200035123928	-23.707440213281256	-26.960654812730205	0.0	-24.4223503914848	-13.859251883705904	-26.41955575112231	20.863285116029136	57.46952010108076
5.053533190578159	0.0	-33.833067880301314	-12.761002838790017	-16.02656085196504	-11.234442766560091	-14.236486980167678	-9.884726190032426	-13.303992890096383	-9.703600927668077	1.4859639314223456	-12.464518716156716	0.0	-25.87155245708369	-18.64838044876196	-16.130139791631724	8.163895966554135	8.607217544096118
5.067808708065668	0.0	-41.92302234786984	-29.430432443120694	-29.2500864315789	-25.412977339162175	-29.781628520536614	-22.625331409663158	-18.530499823793566	-32.08110651236557	-14.901086593337023	-7.798053979586743	0.0	-80.11657189179269	-49.822561898205414	-80.3064214974515	-59.70396210664833	-53.690836788789404
5.082084225553177	0.0	-79.08692613154045	-49.72758394648081	-41.97932523546486	-43.793572983315414	-45.98704803137571	-41.18577954865897	-47.07467679247472	-46.59942678879784	-33.25097571114788	-53.06300130591588	0.0	-33.58201762805683	-1.971729214671833	-6.619975046374702	-6.981430768679932	5.703216133180295
5.0963597430406855	0.0	-16.045117750063902	-12.822913937346227	-12.489172735999668	-11.431531369721494	-7.8973767964434565	-7.7509846070578865	-7.43892145214519	1.281381439802492	5.734039827355637	10.388003640047552	0.0	-39.409751723723105	-32.57238586155541	-39.41271326061713	-8.758872525112334	-13.872236042888625
5.110635260528195	0.0	-56.433222901806865	-36.60514410243091	-28.70914921194852	-31.273601291789706	-38.61203681047756	-26.569764793048325	-30.990760458214965	-34.07742722773338	-18.752099275228673	-22.07089166654791	0.0	-47.91220349888532	-28.72833339799384	-25.680943118024793	-3.5591340119153925	23.330656597809053
5.124910778015703	0.0	-41.05403576175195	-22.539376790800834	-24.336910359966794	-27.742738031725846	-28.91655383449852	-29.085559612492432	-26.9891905060311	-15.722925845094439	-16.14927410642945	-19.553777916764652	0.0	-30.964356054140794	-18.56556024520736	-21.270520214962744	0.27511490149599216	5.403805510374792
5.139186295503213	0.0	-69.35293285540513	-39.67523074303353	-36.48793324076676	-33.61339480508357	-40.34383353500431	-38.9988695838649	-31.692143146431036	-33.962227559348875	-34.81495200244932	-45.55173647196371	0.0	-71.00650863995432	-60.96541100022078	-60.60144118019276	-37.82078875096675	-9.430405807034163
5.153461812990721	0.0	-68.19592073384385	-42.58281375714874	-37.36704008921787	-43.491148067180234	-41.984089198224304	-49.900481631080154	-38.55379273845629	-56.02199528983987	-34.81716999981104	-56.21463448552932	0.0	-57.19827326803221	-47.677873636464476	-48.99654950352898	-26.34169637440657	-11.738482369725102
5.16773733047823	0.0	-11.266242687846178	-16.21733935945363	-15.586195653205875	-18.422287620450923	-18.970272530792872	-11.047756437973918	-8.041065571526662	3.624654840170614	-3.5676128174066535	-19.065966255722795	0.0	-11.941868628535852	-3.834044859377785	-11.34201515070638	22.29669126345877	9.078418503297117
5.18201284796574	0.0	-5.3345129910935265	-6.587015939370326	-7.725938010336866	-6.481150316986513	-8.671745889301558	-6.569362060378337	-1.5801314797495143	-6.817415122252567	7.452632084282262	14.081158893777193	0.0	-9.209449681696135	-4.425976628182063	-10.317647249139704	38.25785638166265	5.781258730031765
5.196288365453248	0.0	-87.46259616490235	-52.521194350398105	-50.28536470843984	-54.30583274106957	-56.16237761050861	-49.67420226123437	-48.35929906796515	-52.00768636901423	-13.377414623876161	-64.66193308602922	0.0	-31.526400067016166	-21.74702844736955	-19.423550610234606	-0.8585297920610822	6.98903152841789
5.2105638829407575	0.0	-17.010364374934532	-12.741165619656059	-8.604614722719354	-14.57282716845703	-5.672803300638069	-12.234296651912251	-12.281491441543562	-5.528835535210394	20.089871150497714	7.534420059987432	0.0	-32.32153870405489	-21.78019271281297	-8.432548776620862	-0.24041733578600294	-5.848984311401832
5.224839400428266	0.0	-61.17637114361003	-35.82458910932831	-38.40385328719384	-39.51084082729546	-40.075540522994295	-32.11476879231191	-31.639162110649966	-39.71405757471977	-36.931905409792186	-49.89407211067153	0.0	-75.76287257261676	-75.68256654167178	-69.36600798015739	-54.25668578212442	-53.75510534820553
5.239114917915775	0.0	-206.05818438088457	-115.4168025776135	-107.08185119986426	-116.60621085827987	-120.1136456192796	-119.37547217620813	-115.07963735067052	-147.21299219934295	-154.9899161529317	-176.06460163972633	0.0	-50.09263115858942	-19.190277910134554	-47.56307256592303	-22.074886268110692	-21.787870868298064
5.253390435403284	0.0	-23.868700165386898	-11.58097089642603	-10.674392445140215	-13.074841097567074	-18.525665361779637	-13.011874453882548	-14.653897984792039	-13.379890950162103	7.9190670786171395	-3.852835039321591	0.0	-38.20219368793737	-31.2738642043486	-23.261701357576086	-15.978517274305327	63.38357381576201
5.267665952890793	0.0	-12.251822358724104	-4.993350179548836	-3.660014551263887	-8.82097308136648	-2.232278012612261	-1.5554891999122977	3.9266272799824495	-2.2991112010939103	17.98098019772819	26.90359300206645	0.0	-24.330408681670786	23.60659867297439	-6.508803602107912	-8.833088559546315	20.75353459180643
5.281941470378301	0.0	-50.339736134744854	-24.84165282141587	-19.869920017948793	-20.450632458747062	-28.309124639787647	-27.91838815293571	-14.324751414794981	-30.949683781593027	-24.15900515404986	-43.397185684142634	0.0	-32.260349534407084	-26.357622006479563	-30.128099185884672	2.5747946380661975	-13.506077820730177
5.296216987865811	0.0	-5.302078477828209	-3.820893246643247	-1.0000407060716292	-0.4082229731455131	-3.6550976981356404	-2.1207849209130663	-0.26842704861132527	-0.189208356734591	11.074420397612098	5.711176903031457	0.0	-22.83517950368952	-2.6199174249918706	-15.194687822608207	38.88945994617813	-7.262872276130815
5.310492505353319	0.0	-19.37843692514902	-6.904003963292174	-12.923075074282817	-7.705693162468825	-8.736773742720858	-5.7083853022592	-2.607675595763064	0.021027125092991573	10.926158571230893	-6.912769744296011	0.0	-28.36588913341149	-13.882600563778084	-9.652049750888132	5.460690408600337	4.074229887856485
5.3247680228408285	0.0	-20.17652114729718	-16.642361107028645	-15.307289888746634	-6.340234107620579	-16.282570756423137	-6.348180340794029	-16.730170898117148	-13.76894118387746	19.3611956596191	-3.9195879691621403	0.0	-74.53065384630929	-77.3387456476252	-69.88823932396308	-57.91047018726538	-21.66723393139225
5.339043540328338	0.0	-37.34948653682335	-19.03253197713694	-19.96666480197846	-21.794851199538847	-21.74540737112596	-18.59280945504099	-16.821526463071123	-8.901211684609386	-12.897207011817942	-19.975159483702843	0.0	-24.710546596895934	-5.319033020919946	-27.767619602396874	19.711274889283207	19.476933301800404
5.353319057815846	0.0	-34.02151487346262	-20.342499909592522	-17.821447454583684	-17.202833898734298	-11.928572439212498	-14.724604718551536	-20.577466305478563	-18.245734301656498	-13.900437032197553	-28.45410297241502	0.0	-53.24083218900779	-38.2090368353857	-28.751047568332073	-18.28300756261082	-15.978239752834876
5.367594575303356	0.0	-40.68631405720307	-20.170695149967884	-13.825631318925833	-24.79366887047636	-18.598417998612135	-21.677813823443614	-21.09161145791352	-27.419258805379027	-24.23256735129457	-28.093737014912655	0.0	-48.895882761908524	-28.563675933614633	-30.35771192670311	-21.609607152465877	27.234178881935325
5.381870092790864	0.0	-70.19780919445101	-37.75291987699619	-34.65678554340295	-36.23555526932639	-41.32373591998724	-35.364033369046695	-37.77091073020467	-50.013677560911184	-37.2551090490569	-49.11490756900806	0.0	-29.35771474701188	-15.225314323607122	-15.560235985385932	11.338606046704916	32.97634433899472
5.396145610278373	0.0	-24.401634795502822	-19.198766310571454	-13.899254298916922	-11.3454526175389	-2.487966197479277	-13.022226251184136	-17.47988786807283	-6.878190073947776	3.729816339003462	-20.70583243061755	0.0	-14.962281889684638	-8.284311390127247	-26.708743760962708	3.895229072372501	10.764907289491775
5.410421127765882	0.0	-8.94138094406524	-10.221978860941789	-8.341758876179016	0.6564058542122827	-8.422681460301146	7.449381168851773	-0.5426036568098589	6.438939429421003	11.981693827998669	3.5540217477524405	0.0	-18.214939399834265	-8.200216731549045	-13.039666288004128	16.823655541565778	20.083279058747
5.424696645253391	0.0	-26.470462238616104	-17.23468461775473	-16.093588386416876	-15.311721956422335	-12.793366847442247	-14.427635906958185	-17.72923542817788	-3.7823184257018476	2.730767002673609	5.85316271772431	0.0	-31.56843601327988	-23.576799698326713	-3.027722269471304	-0.6459442664359084	-4.961649710363968
5.4389721627409	0.0	-69.78714985813153	-39.58725246922321	-37.49833020578248	-43.341154964333974	-45.25715355630639	-40.46594392828261	-45.70493139047354	-43.393163937668966	-36.55838211096178	-60.85999460156538	0.0	-72.56075292699826	-69.39489461049031	-83.07932030720656	-58.42234450456183	-40.972901987071154
5.453247680228409	0.0	-66.55498147285313	-35.0638925904059	-34.06780135625513	-33.49732130072876	-33.55570519370245	-27.60070731208589	-33.54854491856818	-33.04188039208664	-26.088331813677524	-47.02284071803946	0.0	-48.64192891313231	-36.176150827717194	-24.45302035980593	-7.432216608751404	7.226111338370248
5.467523197715917	0.0	-46.292885159571675	-20.450766672259803	-27.189479413931494	-28.49481819234672	-29.480050953061983	-20.568595116620497	-22.5546818006713	-22.06094761386375	-10.45961722779563	-17.26101062939395	0.0	-42.332541344685005	-22.976581939784953	-13.72089369048522	-10.471800999749728	-12.910612330503978
5.481798715203427	0.0	-20.039418641163262	-11.516824399157107	-14.068264145589577	-15.640215743442628	-12.027072343873334	-14.137864288527725	-11.132596796749914	-17.63383330394592	4.308200888746277	-9.295240535525329	0.0	-58.98296430699806	-50.02157727320636	-52.89513682700992	-33.56960511205136	-36.639478660850045
5.496074232690936	0.0	-29.44494815976201	-23.838244958401926	-14.44410113797271	-25.85534595402593	-24.345701205730347	-18.592920121209495	-7.039256359046064	-26.201617862856892	-12.902649293270297	-27.948746176450513	0.0	-32.74980516411663	-35.30689260745937	-24.013527833884066	-5.605570245690796	-3.574399387010125
5.510349750178444	0.0	-24.435821685700514	-14.820979013021866	-13.099968864896903	-14.070467166954646	-11.485991459891663	-7.731408270738304	-4.410001995022139	-10.280108325060722	1.6628769285382745	-20.43661691950608	0.0	-20.695956768134547	8.154161199079558	-13.534685567776423	-5.744860190593072	58.01671878681949
5.524625267665954	0.0	-9.99735976701499	-5.643853919014501	-4.725849050193026	-1.1361827315054487	2.0004890234285795	-10.435373368090788	1.5949071654928193	-6.449308591876121	8.120234650588344	23.563243980498605	0.0	-33.39171166131019	-24.712483193318043	-16.27012264553596	9.995848992773722	-10.749999762360279
5.538900785153462	0.0	-27.76011195220292	-10.339848673622111	-11.83345126958497	-11.69357078907692	-16.05977004967439	-3.662623076898124	-6.116130874990976	-10.186498432412378	20.744528809756886	-3.909519168798821	0.0	-21.767263841661023	-22.084313824933066	1.121818919934657	-4.409113566357675	24.703461213256148
5.5531763026409715	0.0	-51.63322608145346	-29.907006183053685	-32.603354540381154	-34.765775825122745	-33.29172667321837	-27.45834857488956	-30.428836517879983	-39.43963510427491	-7.5378672360682355	-47.700636048300446	0.0	-29.188299342307587	-10.508278952079731	6.528747672148892	15.17237318102159	5.652209667078847
5.56745182012848	0.0	-71.79691861479448	-43.391543822796955	-36.87738604351731	-43.83958376614921	-44.321130321466875	-43.27808931166821	-45.076371085293374	-45.729667338072154	-43.97500324249323	-46.08930343958509	0.0	-54.253385440542814	-56.43439827876266	-50.38712076241661	-43.443682161810266	-45.28887761695981
5.581727337615989	0.0	-126.76947525645643	-79.9013877763901	-75.32207163922945	-74.5442340199942	-87.67603552943076	-82.13486249758998	-85.40278773454577	-97.78989999736407	-96.84403054965777	-112.36566356478127	0.0	-61.69115439911903	-48.954482678842396	-69.15317711023974	-20.57575836617122	-24.218092821567133
5.596002855103498	0.0	-38.33881726232975	-24.75108063113259	-27.569825514207487	-23.625173650934556	-27.30037939268583	-25.86683214568338	-24.749265759931806	-16.897614626194187	-11.958035704146479	-20.77477250855494	0.0	-17.92527454688156	-16.00058593811561	-20.66096849036676	-0.12235717257963592	14.476644808785313
5.610278372591007	0.0	-39.76398214112902	-24.225923724114928	-21.082950539967086	-26.853483300870977	-22.91028070043644	-26.100968798378947	-19.543873658841505	-22.700551261856578	-21.39904328178121	-9.083799049242264	0.0	-35.518702270891104	-27.626438273979364	-39.47475285301108	-22.314125137976255	-0.6896434306802348
5.6245538900785155	0.0	-62.60252109725428	-32.63661282880779	-33.12890056587398	-34.634639640764675	-40.27313487024677	-31.35746952693811	-25.224606232723225	-39.49746113622213	-8.67352744058547	-50.690269608774415	0.0	-108.14510086067094	-92.40846589629503	-87.72375953508224	-81.23853245100247	-65.43710783892253
5.638829407566025	0.0	-46.5967752162831	-36.034090878110995	-30.17607498128321	-23.80163842261316	-33.57150092035935	-29.413672476428864	-31.552774160712268	-28.003619406300178	-25.081396962775642	-18.633674972728343	0.0	-25.629178898163055	-20.07497883248936	-18.79378289292424	25.715045650985452	25.498169583930245
5.653104925053534	0.0	-50.087151919886246	-27.450030291625897	-32.81149706513476	-34.01235358801723	-31.149363551907403	-26.076359004577462	-26.699653673026848	-33.75281387990598	-25.60871808342495	-16.217875017430494	0.0	-70.62030860708836	-71.23559964169513	-75.19754752744694	-22.600941011970953	-38.61823975293159
5.667380442541043	0.0	-36.28053098172751	-14.40607237740222	-14.941364171164212	-16.859695881496428	-19.3242350860893	-18.23781234700028	-5.076648594672476	-15.351977266395945	-5.729829420337131	-2.6236364784512687	0.0	-34.07915151213943	-15.536642542796624	-32.05474150810631	-17.76145537997281	3.949442209809918
5.681655960028552	0.0	-27.77142706806724	-14.403270692851667	-20.172542089684477	-16.06241204638022	-17.8179439647192	-9.056132524634629	-18.018284389909397	-18.157967294965506	-12.698980587685902	-25.88637042359076	0.0	-25.48029871304671	-21.821988447274776	-20.181959701158224	-10.209327782183458	1.3419010488868064
5.69593147751606	0.0	-74.48010472534362	-42.84045599001559	-42.1477005711721	-41.719823183857436	-45.20189688100143	-42.710372516221405	-38.534179224616494	-42.45934073443369	-40.285459074356815	-32.293637546459316	0.0	-103.05317786182843	-90.09182390274638	-91.0501069903722	-59.53363709854014	-77.20298660994051
5.71020699500357	0.0	-67.20914041772895	-37.127415355418336	-38.00323879276208	-39.28835254822683	-43.01663993579077	-32.402927486671025	-37.01390162552297	-54.932679793689445	-40.58845294164891	-49.58890870228649	0.0	-29.941984709355815	-11.22721417348557	-9.383295990353137	31.469218150818342	32.44415306783881
5.724482512491078	0.0	-40.140827373148426	-23.012919421736495	-25.358990710713307	-17.8744797444571	-18.08093958275592	-23.729334158772446	-12.012121334435054	-18.579861286296047	1.2737798836848893	-18.80991136755101	0.0	-81.92807493265208	-75.22756153609119	-69.2747118396566	-61.08814009486188	-33.43563257416521
5.738758029978587	0.0	-20.901749384465905	-12.46698023231097	-10.271363830540084	-16.026194438019736	-16.711644218447724	-10.672442232453639	3.28398951504942	-13.382191559668648	0.3856848734595253	-9.766144442841723	0.0	-60.62970031746692	-35.07595225577806	-56.56831768676533	-39.61276319403133	-5.429572104891232
5.753033547466096	0.0	-33.63165159479417	-22.174854862478945	-23.39815318581584	-18.968052223474533	-25.959275349494487	-20.830491179033253	-21.376332046749095	-22.929631592233044	-11.289731291419796	-5.485647145979688	0.0	-86.11364667211988	-80.49630367075602	-82.8211356114956	-47.95198451871055	-65.26085335073849
5.767309064953605	0.0	-53.323427392051116	-40.180492031162494	-31.743519344520134	-33.41924422127889	-42.45679856873936	-25.012355380705333	-29.971024331111465	-36.45672779576996	-35.088813970202914	-34.98796433410018	0.0	-63.70714620668122	-38.85808902824998	-44.842996357524584	-32.06923228055028	-9.25100645744929
5.781584582441114	0.0	-47.86322669407216	-41.55775516460066	-33.45714429577411	-28.70007891231189	-32.610220283463796	-34.1410829289178	-31.915541001858518	-34.058759872529244	-27.91427710568678	-3.366684244420682	0.0	-83.54226174555151	-59.62155466847927	-64.0950413867163	-15.057791657349572	-48.587427905773225
5.795860099928623	0.0	-76.83065363661879	-53.61415279400057	-53.733075692907676	-52.58610773125904	-43.61415454524852	-51.755288424658545	-55.03117849645088	-55.825655661864886	-39.51821321843278	-73.64607529542566	0.0	-65.04194188698675	-46.631826513680195	-50.878343660956325	-30.313798103936236	-34.05016172806695
5.810135617416132	0.0	-66.32539475514243	-36.86766303552081	-33.683811496924186	-34.47933571077547	-39.53818762385999	-39.13454462834987	-37.363848799845314	-37.31243892556656	-7.6792765459044725	-29.68775933439155	0.0	-59.39851272412809	-51.62289823991242	-34.98679343522932	0.33968767390841703	-9.023868735702354
5.824411134903641	0.0	-66.9295517921727	-35.093535764759544	-35.791580047553325	-39.4629447906912	-38.39465621842724	-26.214592356057185	-36.91721687666811	-37.36895248180168	-17.32531792821943	-38.985331171438084	0.0	-30.862164497788612	-37.04863388813837	-1.5725157971608361	11.935552067878211	-2.268057609265642
5.83868665239115	0.0	-41.94293091961798	-16.56940533767998	-17.37420641934424	-15.867480397023545	-16.223508449330225	-19.346127198880637	-9.860346148394108	-17.52462411817675	-1.3981130439438194	-6.248978473854652	0.0	-47.53960746919884	-49.411058737784515	-47.20718805850191	-21.630779154210177	-5.401156635391102
5.8529621698786585	0.0	-30.185097388826605	-24.512902602846378	-17.043946071135313	-10.006619678754715	-23.607553911951996	-8.707185900068875	-19.179821665408568	-4.006795479700074	-5.6555379832738515	-13.58694830403559	0.0	-36.70535323854219	-31.542937510775943	-28.318409395184034	-10.377636141433316	0.9495165454865191
5.867237687366168	0.0	-27.659721470363195	-26.80632392565576	-16.15584069875973	-23.70583810069565	-25.930757061095807	-26.520243165473754	-28.47124314632993	-21.79812040377464	-16.617490624532802	-31.83205278079785	0.0	-19.90658074075137	-14.923734038992535	-14.005239990909278	-1.8061844134405936	5.380340366874386
5.881513204853676	0.0	-31.143504969495392	-17.951307849196468	-18.530559216750255	-15.455728529611507	-12.663619201166627	-7.551881584755099	-9.381492943083716	-8.803998130003711	-10.071593608366687	-20.470725731664416	0.0	-44.77080232211464	-49.0608304050265	-51.91715669162107	-36.9934364790129	-38.363436135804704
5.895788722341186	0.0	-36.06975461772897	-21.897463350209268	-21.351125334198432	-17.94045702105452	-20.96474535426798	-21.876443407704585	-23.222085188725508	-21.495084821551615	-24.65716361794091	-16.499016837559225	0.0	-46.89387178276874	-40.278705340780064	-36.29633377120265	-32.410732481499736	-36.07563188908767
5.910064239828694	0.0	-67.37837227481157	-38.48787351526843	-35.1993468668961	-42.219701663201235	-43.99876261441104	-41.838103569797745	-41.46843543209349	-45.27673034481295	-44.330537228045536	-41.34220814613679	0.0	-90.30168501241774	-80.84572387701364	-70.21427201297816	-67.78750939570214	-50.87971116166735
5.924339757316203	0.0	-42.0103918553413	-23.701287957374266	-21.882795283649607	-23.881127616685408	-23.81068749477376	-19.396235750719526	-23.849599364931088	-18.88697617139412	-5.84698325777387	-9.245378642235423	0.0	-125.99268913035523	-104.69954520718161	-104.0410353279168	-93.52885699608669	-91.92222997421152
5.938615274803713	0.0	-53.19268787413478	-30.940160489062478	-33.72499245230735	-26.753905118131033	-29.498461193343577	-33.83066142939376	-30.376931676682062	-34.29876109780946	-15.157678587409587	-39.44166737120584	0.0	-30.260590729503566	-19.36682475332374	-24.51975738483465	-9.787088708646687	36.17611601345156
5.952890792291221	0.0	-30.220560565481442	-28.207750250786138	-20.540338943452305	-19.72788811718597	-19.256724319993197	-27.325986475561155	-22.843517833215675	-25.699368967559987	1.30973861658013	-47.74391660108578	0.0	-18.59119492199324	-14.620365616775949	-28.545618529058526	9.987660054193789	18.78734491287062
5.96716630977873	0.0	-23.428492555329097	-20.35984101696554	-17.48795524886504	-13.204628596549634	-19.738970876646526	-8.414938782148571	-10.844675693100621	-16.35635781650713	-12.935080644377505	-17.56624563850646	0.0	-47.996641265690194	-38.092778870585235	-41.10932956707743	-37.331828929500645	1.6343214382915674
5.981441827266239	0.0	-69.19571605402986	-39.70282533644822	-44.558177000430206	-46.63505275001209	-45.50477592544595	-47.02206106520868	-37.958892137099355	-48.96381850267051	-27.57912065972309	-65.07411311776121	0.0	-66.91717724947556	-26.524564592904287	-52.559063336809416	-34.33506458451484	-33.01990921804075
5.995717344753748	0.0	-42.202404969021664	-27.589657877390458	-27.545955445956785	-32.93081009453596	-21.169160062884732	-28.69828143556677	-31.788174081238182	-30.154312385011046	-24.761627898355393	-24.1859150742847	0.0	-46.403179857888915	-18.597907048360806	-29.03108864161334	-24.784095729922104	4.23475778839059
6.009992862241257	0.0	-43.7696296528419	-23.78534849416312	-25.154816616824302	-24.559558569699693	-30.379486713502644	-25.321080189061473	-23.137144943431476	-30.20915075030047	-11.623871772105858	-28.412417335291718	0.0	-80.36171213633293	-69.54175781082115	-72.39365751857666	-49.73028765730586	-54.42693441188315
6.024268379728766	0.0	-47.57896894060293	-25.678015394331812	-25.684217185297463	-27.18698179661228	-29.382808797760095	-24.612154138974002	-33.075528614562145	-30.788474558229783	-11.893744792850168	-34.4407950142336	0.0	-55.02209831263811	-29.855100229452848	-18.296041492118363	-26.374817444186583	-5.078505846862725
6.038543897216274	0.0	-50.548528375523496	-24.986726303437134	-18.291784259103594	-21.266005487604	-24.433925941556694	-20.73129741384212	-20.28564009359496	-25.649193165200554	-17.037974054360777	-24.34089512695454	0.0	-59.78791810107708	-44.91839688159447	-27.235141186703075	-18.900798639101684	11.976788765327239
6.052819414703784	0.0	-36.232381793438115	-20.908975925200657	-19.781705563630098	-23.31513243322568	-25.49410166740479	-24.46307903921838	-16.388295487883948	-26.037171398277085	-18.882107791230762	-27.571697011690315	0.0	-11.429064264636278	10.64638308598466	-9.834681988011923	4.508854491999952	64.60912934587526
6.067094932191292	0.0	-61.82061793990958	-36.87431706965164	-37.409700256871304	-38.12840854895611	-35.067776467037994	-30.719604840763072	-33.47751222209421	-42.38066966470847	-44.48144705546876	-29.39133208804936	0.0	-35.80304279198528	7.326667809955023	-20.726761924404684	33.432308276481876	16.061704343707397
6.0813704496788015	0.0	-67.216944388435	-33.30808950041171	-35.103887862652854	-34.28723128075294	-39.63262784088401	-33.94690502034851	-34.662401450818074	-43.931139030401035	-41.266897151075675	-33.524656512243105	0.0	-62.98467989343693	-33.55744062489145	-58.90800876304828	-24.02263561706216	25.155347111100326
6.095645967166311	0.0	-54.13178827351465	-35.544418806842735	-31.255223771938795	-31.160452172879058	-32.4114325682151	-31.79653318856354	-33.653085269127295	-40.00808234557348	-27.138840773639725	-28.518848207334177	0.0	-58.19203001386569	-31.046269801603415	-43.38269153209623	-33.32457616561408	34.765081089122425
6.109921484653819	0.0	-39.390385803322	-22.003828102890967	-12.299948464839684	-17.83227851218648	-16.121370753893274	-22.961544570801514	-16.558754639455064	-14.766274512769357	-17.976015188628626	3.841060954867514	0.0	-42.62645572310241	-21.885472745026288	-34.81735781081418	-2.871821121309675	14.619751866306364
6.124197002141329	0.0	-34.41567333853625	-16.040683228920443	-16.92956710584992	-12.962599529853119	-12.222703983665028	-10.378105427460577	-16.301259440491616	-15.528211694763355	-6.8184271433845955	-12.691303589027788	0.0	-34.50632196478732	-21.83475378399196	-28.164491586363432	-17.752604818268654	-5.812513126244389
6.138472519628837	0.0	-12.947871127586277	-8.038387692500942	-6.721716329555736	-5.90894520712343	-10.798170716827006	-6.048283923734813	-2.7129573450132645	-1.5535383034712686	12.439678793559771	7.783583213410351	0.0	-47.09682126882601	-26.651023869335866	-38.990518789594454	-41.014510577373336	-9.378886708578907
6.152748037116346	0.0	-96.25241378653345	-52.42822765420895	-54.84278994563073	-62.72881993172042	-56.82993578407424	-60.73469878805396	-47.67257044234851	-72.36411221334666	-58.428195990173776	-76.89034665730625	0.0	-50.27704026874572	-34.623866363885526	-38.29674437969915	-43.0184627247792	-33.89997803689449
6.167023554603855	0.0	-43.285701271826625	-27.15411026052467	-22.927665891729742	-25.988723344980748	-27.898019462399194	-22.31561140126429	-26.024081995117136	-14.266077182752342	-16.030136217498402	-32.3823618682889	0.0	-10.906337625619647	-14.944485467192273	-12.743867664094893	5.9504737824275225	13.162085315594792
6.181299072091364	0.0	-49.45427571482773	-31.823502259534326	-30.35292560938885	-27.789769778822937	-28.1509082231698	-25.031979287350218	-26.527213241517117	-30.387036245396114	-23.51806758348585	-22.190246994443296	0.0	-45.00167523956098	-26.382168152717494	-31.94934168037157	-18.574553562469397	-3.798975591728367
6.1955745895788725	0.0	-45.92190866741693	-29.097668915484263	-29.349466823935007	-33.939813482021286	-32.881894762484826	-26.802888910574712	-29.489010487755888	-25.585794761764657	-30.804225388927495	-49.48936227776239	0.0	-39.605149960628154	-39.182522901393206	-36.867188821714755	-2.2489040993419693	29.299318908117222
6.209850107066382	0.0	-47.465028191156435	-30.12986952229751	-28.410236081274785	-31.42393094563539	-34.34739304944625	-39.08001280279608	-30.697148096431697	-16.46309652163715	-26.81587841440038	-36.21616251256151	0.0	-51.77552560834411	-40.5810138609487	-54.51202304507591	-32.52036767874063	-21.81879327768413
6.22412562455389	0.0	-80.48939885104784	-48.52463517980587	-43.10756236933988	-53.507977523681134	-56.49353206379239	-50.08537160440129	-56.894755151094415	-60.94207176981829	-54.463314434712096	-61.96837530585943	0.0	-90.59624739323468	-73.98785498205022	-82.68274019630826	-61.685411076068945	-48.68615316392579
6.2384011420414	0.0	-6.015580452395066	-13.661833453309905	-9.641673354566928	-5.939164914105422	-14.089115417047886	-15.668065905830899	-16.105597848282503	-16.780917765998034	29.16839828911444	-10.013587189016345	0.0	-41.19212682242323	-35.786435684271375	-36.50057960124913	-5.873691200300407	0.4395739785285872
6.252676659528909	0.0	-23.375635721280013	-9.53768217414137	-9.259772359099552	-19.875629787664963	-10.359605466170212	-10.859128239413634	-9.153027159056954	-5.33642271134997	0.22349676850119016	-7.372664270437687	0.0	-79.7520057009015	-66.4694413750812	-50.60612677238146	-57.06825436487226	20.20257068346921
6.266952177016417	0.0	-51.88064229798591	-39.12369370310827	-42.502402894396035	-41.27585219421775	-40.034479772950505	-40.75521818467811	-46.87944341008875	-52.50106633244437	-33.3747438100892	-55.9630269038406	0.0	-60.57093661291967	-43.05905191426723	-53.264767967203326	-11.089955959862346	-27.96676750305991
6.281227694503927	0.0	-32.7031042001615	-19.234827786974886	-22.939444848243088	-23.334993191357167	-28.776047360280916	-24.71680906369756	-23.83979495943035	-22.613614764197234	-7.081753675112065	-30.337201811329738	0.0	-37.54539466955059	-34.06042453511278	-40.40642672231389	-15.000149864275055	12.871157029164262
6.295503211991435	0.0	-79.69372043208057	-53.02609607381702	-52.71803432808785	-52.46224510474351	-51.42767512966095	-49.38766176807569	-54.11405308084205	-64.41270691825537	-65.68351933201903	-84.19331369080552	0.0	-46.70722042380887	-32.61055880371144	-10.302422969665638	5.68704242771507	71.91870849619686
6.3097787294789445	0.0	-39.57580238475697	-21.24695004697738	-26.757732559867968	-26.174424235839645	-32.221838430423496	-29.305516440020167	-22.194590849116324	-29.181570385995748	-18.344244833903115	-0.5718127260824297	0.0	-42.7001336064573	-34.173249514232616	-27.225564579150163	-40.2040836452568	5.692767035272007
6.324054246966453	0.0	-80.08731753243136	-40.975123276503005	-43.71932666650166	-45.51609997765695	-48.92607443799218	-44.808278682860156	-50.92463711633833	-51.66349543845788	-39.25288869472525	-66.01208363534923	0.0	-52.887545842057435	-27.227407088758333	-31.948991611632657	-14.526325819505436	-13.268855274780094
6.338329764453962	0.0	-52.80133061484276	-33.625995801601235	-27.77378741145378	-33.38503589056502	-35.99994542408067	-41.07534572318304	-35.5089658130586	-32.07284489348788	-6.680734655103098	-25.644106864658294	0.0	-57.328189529783586	-34.393745253848536	-32.77708047439606	-20.078707642205753	-9.931474652977936
6.352605281941471	0.0	-13.189479380869344	-5.1609534308269165	-8.753727166567014	-16.18215528021576	-6.85608205426076	-1.6013836615266028	-11.579450763746356	0.1379167925771754	8.525408390176327	1.7373361884279583	0.0	-40.73078229941917	-28.802935317159495	-48.879736510239184	-18.50889536680575	25.28193645675768
6.36688079942898	0.0	-47.68575269941693	-28.929395095569596	-28.921595833736845	-27.362040999602158	-26.799573255969687	-28.048076102732814	-31.32474828302206	-21.21960546706401	-28.071383234938786	-38.28748248573709	0.0	-62.51739616243786	-34.43937494639789	-42.80864875612026	-21.891053779814175	-39.500985458445726
6.381156316916488	0.0	-66.05943268345544	-34.77593783024218	-35.3097528764664	-36.39645634292374	-28.338395798093998	-38.40266630101948	-33.75978820943996	-39.22293816155595	-39.72566390899154	-44.32468977123222	0.0	-39.28021195316643	-9.691714773345003	-21.59262419914339	-14.33781172712489	3.8991186625212593
6.395431834403998	0.0	-18.604994225056704	-13.500900735721121	-13.481684842300648	-18.80818107486662	-19.91070074143698	-6.487883318656501	-8.842752382988099	-19.809383989058414	15.678859734099076	-27.569394912157055	0.0	-82.56615732368054	-56.455168839815705	-66.55683294348138	-45.59704991443061	-18.0499656626003
6.409707351891507	0.0	-71.68381414005975	-44.07020260478844	-41.69394121147206	-40.09103326121841	-38.509400156597856	-43.700338989098476	-45.66365256664942	-46.53191791828305	-27.322344887971752	-42.57597107672739	0.0	-32.17239990024449	3.639829002736949	-18.63821160296777	-8.453282120192544	41.32956896498591
6.4239828693790155	0.0	-64.97649689103818	-28.297525585028033	-31.556404377891436	-36.42759987679986	-33.87714790889425	-37.267656075092226	-40.04899772597574	-40.66612790011416	-28.99307351733805	-38.06373628472191	0.0	-28.57002479668789	-27.555356007470415	-32.79094539453649	42.39840506318391	-11.69074376869236
6.438258386866525	0.0	-58.66231871456861	-38.27348702847902	-31.602877395230966	-43.55317450227151	-41.43951918584934	-37.78374851073046	-38.53496260535616	-50.96567704661125	-31.525137088173572	-43.63658868363647	0.0	-43.14416150863165	-18.083496092908092	-34.381181843763365	-25.1829159125435	6.06033211801373
6.452533904354033	0.0	-60.58182213091193	-34.64783154464177	-31.66598522978056	-23.793846202730602	-28.81371903905831	-33.95251491333292	-44.67962750067091	-40.49894045202063	-20.73925358401566	-12.65206508958325	0.0	-60.848628151479744	-22.257384635117965	-40.05573475827878	-25.058509839350556	0.6420383861147678
6.466809421841543	0.0	-50.49925447432219	-32.078940952570015	-27.56195104423355	-36.49720149215917	-33.744313740099436	-33.519941124447335	-30.33128541704577	-29.847539469748643	-16.97170936219128	-40.96334081585986	0.0	-30.02387891195089	-41.67280251451154	-23.484530045487908	-22.8502544020693	7.8260607331911745
6.481084939329051	0.0	-54.87633897418836	-25.816656483837654	-34.154381367954684	-32.69702710011056	-30.33701759703198	-29.491371595719336	-25.304286557778603	-32.14825734322013	-35.43276487696435	-18.60813162473232	0.0	-69.7862087567588	-60.178605042972805	-56.01047228261153	-54.49305774263218	-41.26489683301927
6.49536045681656	0.0	-59.20974916809268	-27.376509703149427	-28.663414634832865	-34.12070515177963	-39.66159233717128	-31.610598526115858	-34.97268747684575	-20.478904145481845	-23.161482767374974	-41.68371193389872	0.0	-38.38558248127785	-40.18436264544903	-34.540400271659514	-27.46969457441386	0.5504621316200673
6.509635974304069	0.0	-16.570968062147458	-21.691277577385737	-16.777320291075892	-14.764088790479516	-12.741958490061	-11.065928484318304	-14.554259737027063	-10.855376407643549	1.0615307718068	-5.9051683290949795	0.0	-40.262750707938096	-17.802706185082933	-10.067169854074258	4.126830248707084	-10.74516431277883
6.523911491791578	0.0	-52.90720521996127	-31.974389677639184	-35.432892184130225	-37.01217351272313	-31.386826814322017	-18.70406375713232	-35.89582518507685	-32.622209609084635	-43.402167839029495	-51.53071289672055	0.0	-65.58996523781497	-45.438274782469726	-52.83872969740288	-21.578804474169694	-30.09386799246126
6.538187009279087	0.0	-41.071483659595096	-31.062316440602206	-26.498592916168157	-26.89802474614982	-21.12182190987569	-15.972038458677678	-23.917287084113017	-24.307070526158775	-24.276574659885668	-32.879855348953775	0.0	-49.20987974895398	-37.953093779921055	-43.56458966627067	-30.66823689561583	-14.214888296515557
6.552462526766596	0.0	-46.68829173485013	-22.04032208648473	-26.544894219813013	-23.639744335082028	-28.43422569287125	-20.411895087747784	-19.54612052715483	-14.799355000481581	-32.0337055993698	-42.923431645120864	0.0	-46.57177442556051	-16.830918283716912	-49.89394265347663	-13.239297638701991	-3.7382391697832196
6.566738044254105	0.0	-69.19464722983673	-41.07176991799881	-33.26698794909856	-39.24685853400372	-41.75397934714756	-35.933733781270284	-40.74795913089307	-46.40605572506683	-8.485516811965079	-16.29378008797256	0.0	-60.8688078152503	-52.70750894550417	-42.90759256804314	-43.620912951970006	-11.74513618804916
6.581013561741614	0.0	-40.93876466730335	-30.105389536732726	-23.92479493648226	-27.167036816169965	-25.44994579870064	-33.28735148220648	-17.130828765342827	-32.91284118730206	3.8469208634721563	-37.808200772276074	0.0	-32.8924987290954	-21.89326814889699	-34.81776237200186	1.9425924214113046	18.693255533157938
6.595289079229123	0.0	-33.21645293655745	-22.446335789968426	-13.005886809140407	-20.314815550157277	-13.362461765206724	-19.755330345082562	-8.095285516566065	-17.038689598482783	-16.544100487921664	-17.497317078051907	0.0	-62.38660571271625	-43.94817954359989	-33.320350593414126	15.241732489700839	-10.689703778870594
6.609564596716631	0.0	-32.964558214571554	-18.813532264775805	-12.014398110298814	-17.279072412055104	-17.659390511261442	-19.616063553091	-13.63548499709689	-22.518352194099837	-14.760371027964862	-17.065298378778404	0.0	-46.992780433167574	-28.997719215056687	-11.314768173629345	-24.233345485287295	-8.065795962823717
6.623840114204141	0.0	-42.30981943858301	-35.00644790646596	-32.54761423362213	-34.75049204184477	-41.3169651311308	-28.978769620039248	-29.452298872237968	-41.29457960268484	-15.831769535819241	-42.54181023647143	0.0	-41.22002011821608	-23.62425320117962	-30.210399216756848	-29.44615523944875	44.25093179019225
6.638115631691649	0.0	-43.177549460526784	-26.42618148593686	-22.152255073800923	-27.14565888767823	-27.663142672325936	-18.201723845874113	-17.0105414784927	-30.524961555394455	-9.667772389491068	-25.155878435465823	0.0	-81.73189468819683	-64.48343592777677	-75.25097814449454	-73.81649547949507	-24.53264202528389
6.6523911491791585	0.0	-33.40180662832544	-21.60080282219159	-8.369970524920857	-26.366185154153253	-17.11379640780044	-19.45161344373144	-23.600617762312076	-14.271773209048481	-23.34349801312741	-16.842491917485386	0.0	-43.769665323507006	-22.324471659843727	-26.869987385377744	-6.016405970451283	20.9177739119111
6.666666666666667	0.0	-40.30987938096514	-20.527461261368078	-21.99016726173973	-26.222999784967467	-23.960689420080456	-24.879010338838288	-23.06609177866745	-25.77744995936329	-17.848032856261057	4.389084866890068	0.0	-91.14722037194977	-69.89825436955093	-68.37998476977413	-62.10614658800306	-37.178321648857924
6.680942184154176	0.0	-44.86174699744441	-31.72335947994492	-32.42881797596876	-38.88620091553748	-32.4092864843506	-31.361248173641854	-29.65748738210524	-33.93200321770548	-32.29633644654366	-45.8354991811037	0.0	-65.48427349962218	-35.12260553660723	-46.31055995055258	-41.169846565026596	-8.268241469309775
6.695217701641685	0.0	-32.40680834050067	-27.338753840317416	-20.33053464874564	-23.82355449019068	-22.201349264462657	-25.577890651689387	-15.765849576010968	-10.676370350901225	-4.1140959722420805	-26.96988864731461	0.0	-103.04162278783359	-68.09985813031886	-81.38466806861037	-57.661199317036285	-49.583772222434355
6.709493219129194	0.0	-73.21640613920924	-39.38965630129881	-45.1909847329633	-45.7466207267694	-44.30347388558133	-45.630861489253554	-46.64964352905269	-49.11390927166224	-42.18052228685031	-54.152886176410924	0.0	-57.05537804276998	-50.65465222535092	-41.605480039463906	-19.917466690361195	-11.217412832988899
6.723768736616703	0.0	-26.456876499069157	-20.701357798517932	-18.080113813705196	-33.346484143566336	-17.79174885839319	-27.084822579044193	-27.17393640153226	-24.53861266663844	-3.6544730511209305	-23.94580590356562	0.0	-70.95591828306699	-22.82428521254384	-62.069889557175536	-39.12696356153361	-34.85679688055274
6.738044254104212	0.0	-37.738645523981965	-27.9792237063926	-22.52482826328513	-27.810169151410427	-30.835934258471227	-21.881491650784923	-21.146371255883142	-32.80767983250467	-8.17140390118958	-39.290112078989736	0.0	-42.70168789587833	-30.494107920282342	-31.101105574412347	-26.554537490501094	51.44369946138917
6.752319771591721	0.0	-52.010057226208765	-40.461743974938976	-39.87240642628996	-33.41109141293263	-38.41865265305727	-35.375702928985774	-19.598588148603447	-42.90477579403584	-46.59462892089437	-45.80423333746473	0.0	-35.62185570784603	-33.71648222016627	-15.81859705841055	-28.516151647181175	-3.1677429842969587
6.76659528907923	0.0	-35.46216659514686	-12.168360447112466	-18.15032991316162	-22.36649483388903	-17.576861505826233	-22.510182606228415	-23.67798157772445	-3.4975875690367326	-19.929122952489173	34.17375061232523	0.0	-26.569790021163463	-14.570171611815743	-20.07898233447521	-8.069230309785269	-4.760670039187341
6.780870806566739	0.0	-35.424172474251286	-23.64716546131817	-20.670041788563893	-19.188206410180342	-19.694118708306334	-29.406574007509455	-20.64304455894017	-27.12622910150833	-31.406013978202786	-5.475984606458052	0.0	-22.4162991222427	13.959214285382007	-3.4710491361767173	4.667762330176456	25.620140653931546
6.795146324054247	0.0	-33.36493979672445	-20.926487067958156	-15.282930781369704	-17.56358502568208	-27.306322452378385	-16.234274655604523	-11.645473242167416	-12.717708434414217	-12.440423747471257	-25.25921848946956	0.0	-89.78964642894822	-50.08988682451347	-80.4107247224484	-44.0908804598314	-62.06596977386137
6.809421841541757	0.0	-90.31814254942194	-54.77425978132843	-38.85355702203165	-46.62209789218692	-50.42421455868025	-51.488374632785934	-56.77698981888434	-63.704277362855606	-68.44179922454252	-61.9839101761355	0.0	-100.92485556794435	-65.2272139705328	-84.05770516529552	-80.60051452953937	-53.519787471393144
6.823697359029265	0.0	-52.34916657212973	-31.602859866355132	-34.77268948749462	-25.640901164365747	-37.56269624369519	-26.951728293734327	-24.240884658762983	-38.01975387263082	-39.29735369988142	-40.12952831535721	0.0	-81.66054833327792	-78.0292576851769	-71.33286348233432	-49.92375942032002	-50.23576736248066
6.837972876516774	0.0	-49.87933585102809	-23.006773137841602	-19.636223538400753	-28.43742680602389	-26.732869057316083	-29.85308540607319	-22.929438010872676	-33.6619874081817	-1.953022195173776	-26.4300407881408	0.0	-24.96205066383092	-16.161896067693753	-40.03829632214584	-5.912841088831521	-18.103357100128385
6.852248394004283	0.0	-43.627434641446406	-26.197838626591	-31.998979422343492	-29.145092465810205	-30.52364590014786	-17.357522719801175	-17.934720161055726	-23.013452536086042	-7.247103720095992	-42.12704447582437	0.0	-25.792345085681628	-21.247249724340804	-30.812943684226436	-17.328692785547887	-2.417223854515527
6.866523911491792	0.0	-65.78116658289177	-48.0346169813435	-38.93486599951868	-38.4916555186458	-42.853699810314446	-38.75940306902209	-33.57928151211894	-51.70623889074604	-44.83640131463643	-61.150490343035806	0.0	-32.10749503159572	-12.583402091911502	-9.014567278187966	-5.930610342466317	4.069296191095444
6.8807994289793015	0.0	-21.631829125939326	-13.926516175729455	-9.011991809451196	-5.517512442173646	-13.056947422372188	-0.18331009531600911	-13.202062889165168	-13.419260545617048	-4.720945356822418	-3.747025929544129	0.0	-61.69645022307064	-56.48817542384938	-64.93133384617798	-46.021423314488274	-11.474879701628508
6.89507494646681	0.0	-32.59036161792574	-19.740096084060244	-17.97684070334107	-20.34117342942772	-5.980194830386484	-11.852753365033028	-24.45818393004877	-18.740768269575916	3.9345239418156224	-4.717691664595138	0.0	-53.26267350700678	-19.34351621184325	-26.644080389299425	-26.024657255995905	-39.91534806969703
6.909350463954319	0.0	-64.17116331861948	-41.17660614375769	-20.91324119608255	-32.921060766960196	-29.43264405012121	-36.133363697109296	-44.61516748958736	-28.702181691847844	-26.7481122046892	-39.83265916650161	0.0	-54.463457000366866	-37.77549205431093	-42.02639054352745	-28.390739916414944	-1.9905438236134316
6.923625981441828	0.0	-39.11682522379277	-25.271672465344658	-22.528275665686227	-24.995298948061944	-24.026112765624426	-20.29699098608835	-23.166441714784092	-4.403049045625499	14.778424966028362	-21.503011804308237	0.0	-62.282164306687065	-21.99146855319812	-42.34585968043528	-45.09972994545086	-50.76379985353442
6.937901498929337	0.0	-28.915469093901827	-23.93396808744594	-17.298310475444453	-20.755554696377093	-21.123510163687058	-15.757593256460156	-18.910622297403187	-2.4727122258413523	-16.29340620749506	-26.450470497648453	0.0	-71.20692621099262	-61.2605738071924	-81.2429122347399	-49.81891320808398	-9.644203180961895
6.9521770164168455	0.0	-75.74934528244506	-43.012582211978575	-38.248972070639894	-41.627747172570054	-43.199170031765114	-42.8042556458346	-44.58037984655385	-43.56326094791192	-44.14850518686572	-60.242352214422596	0.0	-61.53984562267933	-34.94736519928251	-57.97452436628228	-44.36321026065644	-20.71784182393386
6.966452533904355	0.0	-70.85909069221479	-37.687316997420176	-34.0764715240568	-34.784831114603726	-40.24888656734027	-34.21028861817923	-41.42418208378174	-48.82115965220442	-17.91454667617421	-45.7157293605711	0.0	-27.747337148755264	12.13754814003402	-7.242575158177076	7.534453830295706	-3.600206407932493
6.980728051391863	0.0	-34.53996375889702	-19.255630130079837	-17.033177983199494	-19.817400885036786	-16.39512007028684	-21.807878071990658	-21.909284674337634	-28.722541449360108	-4.794219095589247	-20.242356967587465	0.0	-20.592915407092313	-18.841885077296507	-17.885488473319175	3.8718006091222854	3.188136434613934
6.995003568879373	0.0	-31.2578509750242	-25.728498114765404	-22.07130532089232	-28.053485888095953	-23.141292951787435	-25.70132834030449	-24.305772540823614	-19.81153324093619	-0.7547411338909774	-42.7418628888351	0.0	-44.7716473854712	-36.75838079150606	-36.21680963648719	-25.826601435436896	-14.51916609929148
7.009279086366882	0.0	-98.03978423458055	-56.49339487755788	-57.03073232827339	-56.60752130889926	-58.75495235861503	-55.131373071034794	-65.90435934529586	-59.455371704170474	-64.99168141078485	-85.81937602808478	0.0	-29.60878971281706	-16.57620941853385	-30.50011816046654	-14.201260410929576	-4.9853047525069
7.02355460385439	0.0	-95.43244749211823	-49.98656768396452	-52.84164965814071	-44.982204174880835	-53.170730943404834	-52.997669580930996	-57.76033688098957	-61.28112110287599	-54.863290233322864	-53.181789529590574	0.0	-30.844908881811417	-16.991871376888298	-30.586810253328544	-18.79863835005277	-19.593393599185738
7.0378301213419	0.0	-119.92244516573511	-57.38498844323882	-54.784338707630255	-64.39700558954765	-54.03906195200366	-55.360286476699386	-54.533796740937106	-65.57304829466237	-59.57853820265015	-102.91897558566183	0.0	-54.016907231353144	-44.77741025310016	-46.38400566251816	-23.115975548012802	51.90048398902227
7.052105638829408	0.0	-49.46127890533119	-30.555521362864322	-26.559123167780893	-33.75882241535316	-31.607290034628004	-22.95799999432573	-25.898768765200835	-24.66808948333541	-35.054404465411295	-35.64144950975237	0.0	-44.868571960707264	-46.966215276677396	-42.4299336603708	-29.06329660277001	-28.430760912539288
7.066381156316917	0.0	-48.441352349674105	-30.348439288438303	-26.300987109154423	-26.04103723993362	-29.132650934721628	-24.529933518768924	-17.51843151090022	-33.322492086594146	-30.332979236126196	-48.23619622233136	0.0	-62.61378284795609	-33.107403794352926	-58.18049075041563	-53.139842548723635	-38.398214990330594
7.080656673804426	0.0	-85.19607642181731	-46.200057210919226	-47.641739153425505	-61.4234777227394	-50.3069359699272	-49.696026185746675	-58.95777192807028	-52.47583683997823	-62.153064104468974	-80.62615853941739	0.0	-34.74987032571674	-11.230608607726104	-18.260062645762492	-6.480699822868606	-27.91121166501478
7.094932191291935	0.0	-74.2250913924384	-52.09066293512087	-50.67875772458271	-59.13398303938306	-53.22694176873604	-48.77169841913415	-55.50193919377614	-52.14655701929136	-38.767157141029394	-62.24929761272591	0.0	-24.95442899948863	-20.32032693022061	-31.031478954324946	6.349794068419257	44.42912601922982
7.109207708779444	0.0	-15.101909112687704	-12.572873380123303	-12.685828897915194	-11.875985276464673	-13.961002211986553	-10.7824155280665	-13.288074252210503	1.6378208864446164	-4.5254523670082305	-22.468542453693246	0.0	-38.47714064897012	-5.812709999787485	-35.02694547080414	9.772451551727773	-11.840114623535122
7.123483226266953	0.0	-47.35664642516975	-20.862601289455487	-24.929575283076456	-17.482492356990395	-23.738799310050926	-14.216225190678246	-11.076845385063143	-29.01554290531691	-14.087795282369571	-23.370981155096977	0.0	-99.47812524518493	-74.75469004924051	-100.80326726951928	-91.14793666960819	-35.64269903775234
7.137758743754461	0.0	-56.44537719446145	-29.129264112582092	-24.8971502452172	-26.34294288942108	-27.220492251199637	-29.793235747814293	-26.1540432654912	-29.42889493851101	-20.664402613745143	-34.607092132591106	0.0	-53.20764005796357	-51.543339829660034	-30.876114344449935	-44.238241464313504	-8.421103095118974
7.152034261241971	0.0	-25.50584573429821	-19.812517274574965	-11.451596943684603	-15.933633865248185	-6.201390461092335	-14.040680187557633	-8.21353364324668	-13.917317117392932	-6.659286592812536	-8.650923305348561	0.0	-49.21360416310371	-29.589005493565512	-24.310249225019216	-12.900278319817062	-13.506318427749253
7.16630977872948	0.0	-51.52679181083115	-26.331143052026338	-29.810856328882508	-30.37268801883286	-27.166458560155306	-24.463638836616784	-31.714630898448743	-35.7387456641475	-18.897276991659613	-30.52547559272637	0.0	-42.79445960520904	-31.724684872195816	-40.79758113770886	-39.007007608635845	21.243679613604744
7.1805852962169885	0.0	-53.09121987633888	-35.73651102165975	-36.40994363105818	-33.475536501357546	-40.89252792501062	-32.153095661787745	-29.543916826390557	-28.29367768389967	-26.161084616149473	-36.49708100806223	0.0	-24.159732627710948	-21.147217672020837	-22.649863405587457	-11.981352692082996	56.66620387944317
7.194860813704498	0.0	-37.10995224154754	-15.968466069784037	-19.930838310703177	-17.96093436290357	-19.441557308177277	-10.82720366877455	-17.000708966745066	-10.818582466964134	-7.425826852064	-5.291504867855899	0.0	-79.3418051304568	-40.01457634756915	-65.17839175030986	-57.77562082058829	-43.56667161728343
7.209136331192006	0.0	-98.1468414672374	-55.503420621233936	-43.24859714665378	-55.64868156771757	-52.10716563775567	-58.628393161692166	-63.34331180801371	-55.90734114012429	-59.98965226313932	-72.5949647287002	0.0	-62.132800616942774	-52.96151465018716	-75.71427514759945	-29.01519398247081	-30.26791426880807
7.223411848679516	0.0	-37.61679721550475	-17.490642001907535	-23.82219828709226	-21.83449514287887	-16.100617199676446	-25.37794452546574	-9.065901272197923	-15.29215209924987	-5.731584725138417	-22.729429338454185	0.0	-34.59906136860303	-12.824470195083254	-38.69132377817605	6.652846481106776	22.323257768630967
7.237687366167024	0.0	-34.34373502564618	-20.130312382872688	-14.385851212586337	-15.196146268547091	-21.70448525613329	-12.501515045027515	-23.087809336327975	-23.262470804493994	-15.445018451759655	-17.643998125422687	0.0	-33.39703323587511	-16.84868010718623	-18.916183070364934	-0.7680106637475911	-0.5141831957812177
7.251962883654533	0.0	-57.915258551703666	-34.25776733718144	-32.67748496110995	-32.05632118045643	-37.9678418870214	-28.337723959027596	-37.03622185810767	-22.128568755157154	-37.12565414198324	-48.256178716099036	0.0	-51.85191466947126	-18.55474480113043	-45.08582344237441	-28.6906381118529	-38.52123640858636
7.266238401142042	0.0	-45.72705384568974	-34.91783072623092	-40.107970264832176	-34.98627696006518	-48.405403704901616	-35.45426094921481	-36.8309170684417	-30.284540371252557	-42.24048269307183	-46.39600168493739	0.0	-108.75746143704501	-69.03467543927249	-100.11378428633432	-90.71931110421033	-34.72513971124227
7.280513918629551	0.0	-58.55324728579683	-39.1463926559311	-31.788934221342505	-41.72057256007002	-36.16965095346828	-28.70230901439907	-43.201166362907365	-26.223106153208903	-27.910540215762516	-38.505154075257785	0.0	-87.54298223607032	-53.220675385509246	-63.9216962705122	-78.47665154917708	-46.406870786916635
7.2947894361170595	0.0	-28.42763224902805	-23.994306741757146	-23.588760960783723	-27.12039883941345	-22.532174488128042	-21.39702814075874	-19.871387287333288	-16.832248604444267	-14.35646958069186	-31.35126206415669	0.0	-47.77781084305037	-19.241097406723416	-20.820369513156898	-9.112723991212075	-24.063437224348426
7.309064953604569	0.0	-51.080320675414626	-42.78532918046842	-36.49742620924331	-41.607437544559914	-44.200906223364925	-36.96808967637173	-40.40239201538739	-43.72773119625455	-21.628304319171743	-59.28364832897706	0.0	-41.683453394733185	-21.817924139393913	1.555084938397941	-28.225451725345764	9.690690768475223
7.323340471092078	0.0	-48.85937633797552	-29.74568289445246	-33.88585682540099	-39.656865024137375	-40.58935938291713	-29.68850028995199	-29.83390226340436	-36.09092942467243	-37.659579395195	-54.149739286525914	0.0	-56.92475059805814	-53.52600238957053	-65.84734464009935	-43.08944816120907	-55.70901846730812
7.337615988579587	0.0	-112.98268811559976	-68.51096647085768	-66.09247148212414	-75.80397171925321	-70.2124349747297	-67.05945974344291	-76.54364177824297	-88.43874640987158	-68.09691874366234	-35.73634882415615	0.0	-68.60777150663718	-69.1246485067081	-48.03034197681778	-43.22497912984383	-13.330403845115395
7.351891506067096	0.0	-50.01859597747054	-27.307916376604535	-32.72058610322849	-32.83067391744663	-27.419454535851116	-24.146169290674543	-39.02911069622509	-39.92876331791811	-30.985955469851877	-46.65089161190957	0.0	-40.76238386925447	-11.65235837597237	-19.14728518575237	-2.2007594480687493	-13.134147143366146
7.366167023554604	0.0	-34.76843492493785	-15.125192640334955	-12.616408142933803	-15.544822606184148	-16.49717051877321	-12.089587601155934	-15.65752603989247	-27.896527043661273	-2.61595798675431	-19.627260371424203	0.0	-110.35873135554158	-98.44699698466322	-100.24854329807579	-83.51059767279261	-87.68528414349312
7.380442541042114	0.0	-38.479864778126924	-25.768670553477403	-31.314208814966985	-27.825856230719317	-28.478783759582285	-35.05084900846183	-26.195652550852763	-32.8795851088212	-24.396826912966922	-13.530077570430503	0.0	-100.88487986765271	-64.29070539591106	-80.13799369122312	-66.9840829293704	-47.43224388460408
7.394718058529622	0.0	-54.8359327821751	-31.983098307457908	-25.101480102226454	-25.218154639898458	-26.575368277688614	-22.200996036612636	-28.68831947196794	-25.949551073025813	-23.160357923580786	-40.6561313181787	0.0	-88.15473493943627	-90.22846165499607	-94.80706715187476	-73.30162668381016	-76.59954706729319
7.4089935760171315	0.0	-42.5712070164507	-18.231097876356067	-27.427551663651688	-18.7021760018333	-27.507777243293262	-17.96603821027709	-27.672117957649395	-19.039576137667062	-24.607304779145263	-23.233522628179777	0.0	-63.819806953164736	-52.19139218760641	-41.855649744470014	-42.2525585800033	10.410548991045053
7.42326909350464	0.0	-31.98707874430821	-16.58225630247097	-13.485499299010796	-16.259295973424614	-19.55641450715047	-24.01357125683791	-13.273297628811312	3.630139423649209	-1.7770388791349794	-31.72805191880705	0.0	-77.2456442648125	-25.736423029719298	-72.4936563362099	-61.05129384576913	-46.5624558407817
7.437544610992149	0.0	-20.71660036084554	-16.815297738782085	-17.70712163003555	-17.399311183407026	-21.967410180706228	-9.384588414174077	11.476977730440877	-22.198541239912913	-4.45922800956242	2.153279192560011	0.0	-43.80333428486422	-23.987049114790807	-50.922954351542494	21.676447222584464	22.45299061650035
7.451820128479658	0.0	-81.43664986437801	-45.24938703120609	-41.86215707511354	-42.998612912758915	-43.54435651508547	-48.23940080814755	-47.05792186118991	-35.680715063598115	-39.445546778021345	-57.471260006535154	0.0	-151.39869400343196	-103.22789986392304	-158.26681593833985	-129.35176485905495	-105.1573318415665
7.466095645967167	0.0	-76.22152680417591	-46.637112222086685	-43.68237816631951	-52.25612529463263	-41.80970843473572	-51.59797796002262	-48.47818383638125	-56.78141492517343	-35.58384087203026	-12.537383285256235	0.0	-41.91396174189032	-13.739439481733134	-34.794310421430716	-41.554023938382684	-11.622096463103055
7.480371163454676	0.0	-55.31054871299511	-39.01350625486385	-26.39971732984499	-33.028814481192306	-34.68245844882879	-25.99135942699951	-27.01101787177516	-23.02501090609908	-35.75445059046956	-13.125037429676318	0.0	-39.4326611311892	-51.1155933584932	-44.706445016046224	-39.08693718286726	-23.5093177553543
7.494646680942185	0.0	-46.62336641063826	-31.17038800154013	-29.6087723980055	-33.08638909813951	-36.3508964643903	-28.159814081534392	-34.68101126543695	-39.78168250151232	-32.894178458550265	-48.76045904413756	0.0	-34.001801958248166	-23.789145289855547	-65.83647190931458	-9.318166946711441	-20.974483191173345
7.508922198429694	0.0	-58.91970839534726	-36.093471448938146	-30.310012459837854	-38.69311447391979	-44.25887367593599	-36.60631922730589	-31.70856402793747	-35.19473940774766	-49.01320624021904	-51.10757984345986	0.0	-62.08822725845847	-37.72292852111558	-54.8835530766656	-40.02234300492881	-40.158394010920034
7.5231977159172025	0.0	-38.22151485550921	-30.114479871492758	-20.579801217309377	-26.19311965404358	-23.98528412277063	-18.415071951084304	-21.577698938151112	-27.671399149181106	-16.764806100581314	-34.46627758645506	0.0	-40.79848107983454	-30.271875674057682	-45.190154440307374	0.3336281828442582	-19.060169641710416
7.537473233404712	0.0	-27.7085472794705	-16.8011140430728	-6.69438228662823	-9.407889716961012	-15.229286311793407	-13.527599933341774	-15.998240409878456	-17.283180183173258	3.851048392151464	-0.7438536002222161	0.0	-42.35432272881388	-53.29898389152229	-33.60967167172878	-11.852590640409757	-12.562033436421592
7.55174875089222	0.0	-57.23557195743804	-25.63599868016521	-32.95816135738556	-29.7406300266503	-33.65928907436902	-32.58725121427621	-6.524762270163379	-44.00792908323477	-25.259405361738683	-35.67049077312982	0.0	-48.90483185065528	12.072214450177512	-30.323760106025333	4.484714108288946	-22.20303510863818
7.56602426837973	0.0	-50.24267028251841	-44.87454916080018	-41.18417572671414	-38.541891007633566	-39.799748779521465	-42.406913587290504	-35.983022958994006	-48.03735902347696	-28.44680936759844	-63.057574688116276	0.0	-58.49216413188466	-69.92157709132427	-52.57283103025331	-52.92062555653028	0.7476587698637219
7.580299785867238	0.0	-54.552185864626026	-42.834983114419686	-36.213943410717334	-35.270447415005684	-35.12391030953011	-35.33215595863143	-34.20953312639755	-44.87339051950497	-36.973240174846666	-55.50410396417365	0.0	-48.321107725207554	-50.63424085374016	-49.3264410894694	-45.06900311283448	-12.357837235177085
7.594575303354747	0.0	-77.19944807596805	-55.20639343220257	-51.58428646986988	-48.00792166823218	-57.39333020891769	-53.774817122199195	-57.46214990779107	-51.15254639770975	-57.77010233740256	-72.72071232051243	0.0	-50.73695757196481	-44.023002659823106	-43.03502100593048	-23.27728275535151	-19.52163014024053
7.608850820842256	0.0	-82.9559229716709	-53.26939723016793	-49.12155574783316	-49.589504024631246	-55.405892927788386	-52.15863117883101	-49.162299294878025	-58.46796771308986	-68.57477782716158	-63.71157877662704	0.0	-43.835488194093344	-17.90759623574357	-34.45023563144545	5.832352541528493	68.15878213230243
7.623126338329765	0.0	-43.29062120661363	-22.46669725105878	-26.008127453422794	-26.40740079680668	-23.002564110889626	-29.867387156636237	-31.630307365992756	-34.03862915446916	3.0703413016840266	-42.391423811657	0.0	-57.366895916317965	-50.632824643842845	-54.97730365336504	-22.837987805004754	-29.77915168536118
7.6374018558172745	0.0	-53.415202916852756	-29.19823788534367	-36.44777119295917	-31.655283917585106	-29.439082132415713	-31.358797397576353	-39.943936484136266	-31.095721076226187	-7.869703589784398	-20.664851114639823	0.0	-40.99159342004772	-22.768567964262544	-1.467335962175664	-3.979881685891267	6.777710935100325
7.651677373304783	0.0	-51.39309151052899	-26.84323892905953	-32.31741029422274	-33.01735509681692	-31.853004699970437	-30.645024137032248	-25.592803358554583	-39.35999374133902	-22.1855498489293	-31.91552355418109	0.0	-23.56901170581038	-32.40988340484108	-29.15440148325	-34.16754373256723	-17.297717832699874
7.665952890792292	0.0	-60.72600394284053	-36.98157274379527	-34.45076574198261	-38.31506309180286	-42.30552184016044	-28.930895156356364	-39.95949267442184	-42.309814454340646	-34.54396098422981	-40.84582837178109	0.0	-43.28483301958875	-27.415842423617907	-28.959177526118772	-15.034898928940498	21.085072212022528
7.680228408279801	0.0	-42.4227708900278	-28.878889718074795	-22.72322223195348	-18.482981107859544	-19.854298828614965	-25.90970537564658	-30.57595199506104	-28.908332572468435	-20.83709823045532	-33.770638639914694	0.0	-76.04720131271159	-49.73064248875903	-68.28451153387743	-49.47948404818452	-49.50681248440958
7.69450392576731	0.0	-16.116345721844162	-11.567737390844648	-14.601186968495991	-10.77489526534233	-7.544389637167681	-11.979733267483768	-4.867871722525463	-11.672911973288237	8.049902959250591	-10.301640516900155	0.0	-26.49755818654483	-15.882534972565907	-13.750556144208987	19.562128369451965	14.04505568711501
7.7087794432548185	0.0	-6.893860930898897	-2.814820675934686	-4.25109985921069	-10.525260846533746	-11.884249722605707	-5.886306879242298	-4.295116006185752	12.971500398740774	18.47780502596889	-1.2855162185743885	0.0	-91.16333560826371	-72.05965517228023	-70.89099398688788	-54.964131031178255	-59.846228437659704
7.723054960742328	0.0	-19.86728869274981	-19.147977576862164	-18.74975478410064	-21.592328502545723	-21.855627869459394	-4.830071377652246	-28.300663502914038	-8.645433563587073	-2.698809418723175	-7.154710987871473	0.0	-56.9182725644571	-53.52350381100447	-65.51773480630806	-29.445279596031625	-22.823954000546177
7.737330478229836	0.0	-54.549273520464645	-43.417336629017974	-36.55718916436291	-42.89091854557462	-42.19913266866507	-38.21956024823889	-38.54099379618545	-39.806144049096616	-46.13785178642136	-55.13042514049693	0.0	-48.21576982984782	-21.65087872825132	-50.109250016923355	-28.91562482803666	-2.6038055255813783
7.7516059957173455	0.0	-12.164483648176724	-12.299709553561362	-7.098689720141346	-11.490466963127364	-5.244816890166669	-3.3475860298067777	0.41360801864516855	-8.638519570814465	18.1339971012311	-9.354123234968965	0.0	-28.017626998679923	-27.48040372409736	-31.784863441707408	15.236432934855694	4.5106985025219455
7.765881513204855	0.0	-39.664201742559136	-25.023422874830278	-17.48546886479676	-21.907169168512798	-14.644285783822676	-23.719605956053446	-15.014455466422225	1.5448206242944442	15.821494162358084	-9.77286771928613	0.0	-48.96419142918917	-33.99474300435138	-47.091491051401775	-36.96103544048062	-16.59730765005556
7.780157030692363	0.0	-57.58724006951287	-33.48884713180133	-26.935666246938442	-32.29532283622308	-36.990371018461	-37.85960242179501	-34.59818433770785	-36.58358230566274	-18.344342223410532	-25.86583597133471	0.0	-35.920574892643124	-15.930245501653012	-26.318650706698683	-13.283350914719497	-11.891688511607736
7.794432548179873	0.0	-83.8735001867885	-46.837619874682844	-44.24313800903371	-41.308519762077594	-45.75491228008084	-44.74442869796909	-50.46822928391102	-43.32932113701063	-42.6481630642104	-52.990238856934695	0.0	-36.16459048321954	-34.55161037799967	-26.676547505253385	-11.348028186432863	-9.322992312879354
7.808708065667381	0.0	-93.85679948665036	-60.94888188880163	-60.196942783575054	-60.40515253499679	-59.83861716345822	-58.131451358390656	-65.41248494324242	-50.04378828934086	-46.09184053240005	-76.63170775749278	0.0	-44.7779803013376	-45.3051085913719	-42.91601567804781	-24.98471002329011	-9.60851970527382
7.82298358315489	0.0	-33.90061522895647	-23.742776949178726	-28.17151252543235	-19.43859046125299	-18.848152137113818	-10.090360185761432	-29.110500005691296	1.3786809455788074	-17.691161999409758	-33.6796478985039	0.0	-54.742217980830254	-33.22416217011464	-40.5982902294139	-29.34282774918455	-14.260992335933711
7.837259100642399	0.0	-91.3099093683748	-47.0265535879149	-52.30893487319999	-48.37202748304103	-51.54416918153163	-51.7120585125183	-43.19295168614494	-55.37466261580287	-57.55773499917389	-78.51327303597563	0.0	-43.272343534322275	-10.59956966146042	-21.022264627040954	-14.92162401903314	-8.492109776064147
7.851534618129908	0.0	-85.3605608393168	-51.27900960360361	-52.55561134976708	-45.40799855111025	-53.01241686428677	-44.329633398684365	-51.69258961526472	-49.446780079016875	-8.724152734015625	-57.92721915172148	0.0	-42.25724510022194	-27.197229625763047	-49.30992604258727	-45.19732005553673	-17.976106248521887
7.865810135617417	0.0	-47.557702002706684	-30.19880613922797	-25.842403960747884	-35.25821673312065	-27.703151788640245	-22.555117176691798	-21.29046314612117	-23.307043606805433	16.4505995204123	-27.37925127363836	0.0	-61.07884377291623	-46.86890840407168	-33.37743639301095	-27.29507442552786	-26.12839519439474
7.880085653104926	0.0	-16.28406814462253	-17.248407331873878	-12.850659792405688	-12.725786197178218	-10.079475797156817	-18.277277978943157	-3.503866875495042	-3.3194562313873477	-9.219089896385467	-15.48248037909316	0.0	-49.959899231232605	-40.227175001542385	-31.44999632933677	-45.07379506998697	-20.75864812071296
7.894361170592434	0.0	-62.71719651772679	-35.52233317506755	-32.77729556430438	-32.536676467491084	-27.037057195576605	-28.151777833889113	-43.72710724391195	-42.07179134665752	-31.857392897702358	-33.50687570132897	0.0	-44.663759944605395	-46.9611365971166	-53.397076754640864	-16.14484175851429	-2.7800159934003608
7.908636688079944	0.0	-6.784037717138636	-11.678523339326146	-3.3478285088280857	-4.068086051201573	-7.562303010423607	-2.502474625180587	-1.1855841176118191	21.39935394844181	10.303349656134031	1.79892251195918	0.0	-96.18810383069382	-83.03742413924282	-90.11026458386938	-71.34506196305024	-37.4073403266555
7.922912205567453	0.0	-26.520572500448832	-17.329891299306006	-18.976013531888974	-18.80196580735516	-18.391018776580864	-16.150937991528174	-8.903605580163015	-12.639593121991545	1.3359110724508567	-16.06968213917755	0.0	-49.23076624487021	25.973910410149784	-39.22424379397082	-0.1314488450049535	-15.247797248298115
7.9371877230549615	0.0	-29.45198092540713	-4.752169850632448	-11.165314495465587	-16.42138447831499	-10.633702483908518	-2.4462201141161453	-17.866335953212026	-13.368686965286523	10.52947000757664	-9.513734420827634	0.0	-59.08541641763335	-16.9163502747827	-34.65185215286658	-46.62092593929316	-28.390656032611147
7.951463240542471	0.0	-61.1857508806938	-40.00108856108679	-39.91142762084211	-39.46724511400624	-39.13143799326869	-34.67204693449085	-47.43632660142544	-49.07537148748754	-33.994916015500245	-52.12571180024081	0.0	-75.32287174120044	-62.01029385937627	-58.103011060494644	-61.630770936668604	-40.85385549844891
7.965738758029979	0.0	-37.82618763692529	-29.102438017402417	-27.145310339546132	-24.461175353581677	-21.126170916142723	-16.357300783456417	-26.048451469405514	-24.682324828797995	-26.183892920166862	-19.489279188181598	0.0	-34.73506893367338	30.509523986172777	-25.96616423166581	-13.023787039446168	-9.450411982462853
7.9800142755174885	0.0	-42.46791482028961	-28.25337962221937	-20.975693436845134	-25.810178451476432	-19.83061065448148	-17.38766326900802	-36.36971336386715	-18.49514087429693	5.935550499842001	-36.62742436854008	0.0	-24.70469527011778	-6.418553713615316	-6.455957266102437	-11.305500065378277	1.390664708494407
7.994289793004997	0.0	-39.22468961951497	-25.64623635272224	-25.802782215336038	-35.603910829228376	-40.105430771988	-26.197799420180907	-34.2955133962257	-28.220294742089795	-40.514709872952885	-35.982064536121484	0.0	-65.68916930252819	-48.949782246788615	-59.303799894542756	-33.69394458766338	-22.361315466854663
8.008565310492505	0.0	-51.91291304949581	-21.89367734328276	-25.319018774323776	-28.754823539293653	-34.30482241277038	-22.01396711424352	-25.90307598922679	-27.10380179200434	-19.17054269696908	-34.50758187903852	0.0	-49.348761625479185	-24.60272956119653	-25.412043351706195	-22.02724998769552	-13.411466454502179
8.022840827980016	0.0	-63.590799177864525	-35.50612937530852	-42.08157735750962	-45.18892012430314	-44.096360253291394	-40.46761572100271	-42.941947312912816	-37.38426701563289	-34.1833038251573	-58.94945888342148	0.0	-41.68713961853105	-45.90733287656273	-30.972606437709217	-14.33743622491441	113.1274481557019
8.037116345467524	0.0	-63.955145393846365	-42.45292910479403	-39.07668122031247	-39.330607732777956	-29.594732311340568	-40.389075274876355	-49.19047625131012	-19.349480892944225	-27.759468890264326	-41.98828948828622	0.0	-87.43694804420295	-80.74760815158257	-74.09696885013324	-59.7981935544353	-40.321414418283815
8.051391862955033	0.0	-68.36358341087349	-37.68722057739327	-32.64841538426332	-33.9112882363972	-30.91791430368389	-38.16502563498443	-35.817716647634896	-25.228890522180826	-30.010193454651763	-8.467871869425117	0.0	-40.25941892716066	-28.374710611328187	-21.535847304891767	-21.307060762821358	37.38412892923095
8.065667380442541	0.0	-50.247037886229016	-24.313594759536883	-28.286786692494623	-28.86085212471021	-28.468405639449916	-28.666958648419502	-33.40041422606398	-20.136207115628807	-20.49978079433251	-37.26095551260067	0.0	-26.31032275250462	-21.891185987019355	-31.868880031055205	-10.844014707843112	-17.128631793102382
8.079942897930051	0.0	-81.55937289277789	-46.42656283176596	-47.710480825053274	-46.02166132786165	-51.93442875100997	-35.459514007813695	-53.03758295981079	-40.9736962824327	-56.31789526569899	-62.320433985657125	0.0	-69.867913617298	-54.1696930633099	-66.73693175403373	-29.82181106358751	-47.698755744098015
8.09421841541756	0.0	-56.92211429825669	-35.903235758081564	-36.32438203515787	-36.182232661338176	-32.88314449959322	-31.19979749698973	-28.377902439568093	-41.18915358300316	-23.820718482469715	-29.32154976196557	0.0	-25.809271927105144	-22.366874276631407	-6.737016241854536	35.067077528337244	15.063161258372922
8.108493932905068	0.0	-37.36405992107917	-24.227350354659716	-22.75395189550231	-25.92014824219999	-15.036258637581293	-13.34320719156052	-14.639393542612227	-18.0943050863899	33.39125194274413	-9.831108174776496	0.0	-56.31659267613708	-85.62606224395527	-38.16999945812002	-33.33718313571215	-23.28574348939557
8.122769450392578	0.0	-100.97121546887588	-59.37470256251211	-54.43756955829836	-56.67512053156021	-55.48646441828255	-52.576232265609065	-55.22308420892858	-57.719679363637404	-48.43864040588687	-29.456094233803675	0.0	-66.0570199058455	-55.703437398519625	-50.838809653928905	-37.60861002504388	-5.42102561893015
8.137044967880087	0.0	-13.43698685959599	-14.995941929825868	-15.954742630219286	-15.027944883785407	-22.36999347031386	-11.621366748537682	12.846492539682826	-8.50168012852516	4.518790576872344	-23.1754506747793	0.0	-41.62277909767273	-11.23186319966575	-31.916100845668648	27.478245782131992	89.88553135682801
8.151320485367595	0.0	-75.02727914818857	-52.16061152796026	-36.45340324679813	-51.80356054794049	-40.08786455949453	-46.63266477458924	-47.22753074283591	-47.70590303157848	-47.48276800733209	-76.51568889314146	0.0	-83.31440327404586	-73.67970427102654	-31.386533258968466	-70.01572756228559	-44.528813459132536
8.165596002855104	0.0	-49.51332167546751	-19.219624362336344	-29.868454614488858	-26.919272766183283	-29.795319972585133	-34.013138456114284	-33.568345401916716	-35.50127144839896	-22.167398807315355	-26.46561810367399	0.0	-43.54198395736933	-23.78403298427341	-38.16400421822126	6.586030955719198	5.474132542369868
8.179871520342614	0.0	-51.69879146455071	-26.442424308996408	-33.669657487310644	-31.291029625636835	-27.543723689776588	-26.264944009717485	-30.57663528660816	-31.1071556704744	-8.314641225555263	-33.05717220191101	0.0	-20.271984726158387	14.647326437912414	-13.405031526942082	-6.738286306085893	15.466832377509501
8.194147037830122	0.0	-38.369927335400746	-19.598249134607226	-20.138832507859746	-22.106881494796493	-27.09172112054155	-12.135967524890725	-21.861928071953262	-6.577973874669835	-0.908095236805348	-29.4160478019949	0.0	-93.71043958195553	-73.59433980050815	-44.50024567868341	-68.65009023274007	-42.83831825075146
8.20842255531763	0.0	-30.125931505522004	-19.319730737889103	-21.43797443359575	-16.909473317803354	-16.873580689303278	-20.375309962320244	-18.391535033575053	-15.923742840801067	-19.54945238949095	-25.307201711292073	0.0	-42.83191349390983	-36.04750054201906	-44.21148958116122	-56.419400903821625	-30.02037679030155
8.22269807280514	0.0	-80.72586930756687	-53.427806861942265	-49.03159230732611	-47.346544212594694	-49.08446618333271	-54.54276318546953	-39.47713747626398	-55.3456975233479	-60.36723731063091	-85.06151383637047	0.0	-70.77456171506606	-54.68311149400722	-62.10712585403585	-37.942823576448106	-21.04160467524088
8.23697359029265	0.0	-58.28632208800194	-36.9455245332359	-39.8536988112038	-43.69784403433081	-33.66793775402087	-35.71084420640904	-39.31694627321844	-46.26466824490149	-44.29889352665333	-50.583640854390566	0.0	-68.63995043302245	-69.50628379858114	-58.45398937118653	-40.80484631339183	-30.02530100344528
8.251249107780158	0.0	-22.30425497006306	-13.830261732873957	-14.40703824707512	-12.503178627418594	-18.315442110875697	-9.374172320947991	-14.428669935343697	-3.0042483157959667	36.39253905979919	2.334802754282523	0.0	-45.331887058976015	-52.078366210076524	-48.13981453533792	-27.486771388867712	-10.385492183929914
8.265524625267666	0.0	-31.386531985483973	-27.3715025656823	-25.633009961283534	-19.639394441042388	-21.782031138656134	-23.847568034400506	-19.876722813864394	-20.130757251544537	-12.269279581711956	-27.96828353987031	0.0	-22.845532362915073	-48.18238173941505	-26.28319643683763	-30.316986193421386	-36.053526571868645
8.279800142755176	0.0	-74.97236048505847	-46.278095628943575	-33.36198518150556	-43.621009460901284	-52.03238769088644	-44.1427036552565	-45.0826521612185	-48.82674315361124	-37.20182910450363	-43.51190774729084	0.0	-68.2933617329466	-57.11349086255294	-59.574514301348096	-72.95949975994198	-10.901861318274165
8.294075660242685	0.0	-80.77052470446883	-39.11791962980676	-42.7059377256536	-41.30980596072111	-42.007800760233735	-40.39645780931626	-39.21914402697013	-46.965266162605495	-30.32150643799864	-43.73048366915781	0.0	-88.32356525028149	-77.68280233113906	-76.36335039307217	-20.826510574700986	-37.038450214564975
8.308351177730193	0.0	-34.64847617541209	-16.840170015402755	-23.247078460480513	-15.386203661751015	-13.337477757368118	-19.05188138641452	-12.849838901220691	-14.413640951859767	22.753883656514542	-18.849183419617894	0.0	-59.95191793573092	-57.090888044751374	-25.96947344839861	-29.736443826423475	1.8814146868219035
8.322626695217702	0.0	-71.97685962892021	-37.531839787699454	-39.863491562771976	-43.070651638334766	-45.96900372649914	-42.342235447364494	-49.80738969238352	-51.694201234760705	-50.84594333250229	-20.001480150650664	0.0	-38.285655828802945	-31.44236985723129	-15.267450806139248	-24.11676813694696	4.3956000875247785
8.336902212705212	0.0	-83.83746210636244	-42.67607638060362	-37.39729387623114	-43.487989871049855	-44.42372109850559	-44.4794021614198	-54.32352378655076	-53.14143020562932	-39.442693162101655	-76.65138822234582	0.0	-34.70825038317943	-40.27212173835071	-28.51109572057449	-31.86293967856684	1.9093314267621035
8.35117773019272	0.0	-13.93490248922606	-13.30707416487462	-13.993254946029197	-9.692263280575188	-16.81839100960285	-7.273710702927366	-9.18987595862699	-15.392047577802463	43.73899746122459	-10.66256335929145	0.0	-63.019223234995934	-58.935851952733046	-55.41929919072964	-30.41004065960426	-35.59528433368944
8.365453247680229	0.0	-72.42123794582855	-45.36132838052253	-36.04522439718622	-37.926547843032694	-40.16670758571001	-42.569902831879325	-40.48150155905214	-45.96608384485473	-53.66801599419676	-50.94611795261184	0.0	-147.33549341709082	-117.95797882222428	-127.08788186691896	-126.46217730707211	-104.13022171765597
8.379728765167739	0.0	-48.22778117640793	-32.813017729134664	-33.7082857489778	-31.709402261410535	-32.58487617797015	-36.964930212714584	-34.098030524332025	-35.013912198111655	-37.27939978482559	-25.045533811502334	0.0	-38.36299407296081	-35.80038927029126	-34.59397490409536	-18.069281498144065	4.3965601674005415
8.394004282655247	0.0	-41.12350977950087	-29.856407467348536	-29.009618840188935	-28.456660831075396	-22.844372985090775	-19.2078783135556	-22.546066667198758	-38.163781364079995	-28.440857670362504	-38.988369236253675	0.0	-61.56934045699958	-54.02633635722989	-57.27165637664657	-37.2615177700797	-47.79540892524472
8.408279800142756	0.0	-44.239124281589554	-18.195406348434272	-10.85866275219797	-17.69160094625528	-16.403510540331244	-21.971275932350736	-20.561285692124866	-22.12316078718461	-18.067964496213087	-15.09046737809073	0.0	-59.504325326332776	-56.429245297949755	-33.807326126927016	-31.721830322209758	-17.336552027980037
8.422555317630264	0.0	-53.42184676336407	-25.017841703870324	-22.04246444779557	-30.85626443302294	-27.081509058667066	-25.927010427373165	-22.432796026543766	-12.633177938851201	-23.983665469997035	-27.30118667060457	0.0	-24.78345250996412	-6.715862235279618	-28.905933148477434	-12.406677091113968	40.57155750305744
8.436830835117775	0.0	-48.9391692852733	-33.75107175618301	-22.555716725587423	-32.70192581530192	-34.756330228593086	-29.46606471573006	-39.69342382995546	-18.681875977692766	-12.557252441284465	-36.60298403606112	0.0	-117.11229515656478	-104.08523685905496	-100.73998556788288	-97.73273660236862	-45.436728147940954
8.451106352605283	0.0	-37.82765500293619	-13.476215035047064	-17.354822975621353	-17.764902209175233	-14.835686239566463	-17.17751570396071	-15.468271815051029	-15.733800283459203	3.900507703527205	-7.387468357631153	0.0	-81.47899305573459	-57.12088364334998	-95.7620789751828	-73.57082830177832	13.339445949398817
8.465381870092791	0.0	-33.437789475413396	-33.501858025193094	-31.360336104218753	-34.117826481494255	-35.48538628840328	-31.506938004716307	-31.925330662678995	-24.31406722187753	-14.0295547577966	-29.92638715647588	0.0	-27.756224972366805	-8.085142317896464	-19.25825250870732	-3.3363878290564104	8.4758377738829
8.4796573875803	0.0	-29.22402620264309	-10.508537027516502	-7.053839658660396	-5.642555438230551	-11.812916523419307	-10.097000316052185	-11.55781488851952	2.922580154023986	3.424974530666796	-16.369674638196575	0.0	-35.566729741097596	-14.02209510061585	-20.17058243948507	-12.07781872212721	2.694387518893889
8.49393290506781	0.0	-113.14351042416263	-60.57053751055933	-62.471259113342825	-63.602915740444125	-55.512556227290005	-66.54338733038612	-54.898259777105025	-80.69306106017967	-65.31164364082443	-63.037627984012225	0.0	-70.5985775197925	-60.34244755239764	-66.34852572806196	-40.02007732448175	-35.09037599098463
8.508208422555319	0.0	-52.27299714961298	-30.581292593462933	-25.95667480742636	-31.231050322820465	-37.960875155957055	-26.49314502249127	-39.841776423971965	-36.76999519956576	-34.27538411060145	-12.442980665769777	0.0	-39.66543608972077	-38.77784910125738	-52.50410632491541	44.82447677896348	-19.380304297262327
8.522483940042827	0.0	-63.889103491602505	-38.23199621466219	-29.89628357578603	-24.867169651827158	-40.13169757170787	-39.31916518830661	-30.752233521842914	-38.0031897562511	-22.289472941110887	-47.21511258916877	0.0	-39.35332311294364	-26.012584350580898	-29.164355672358578	-2.282380772963883	-15.675176113979504
8.536759457530337	0.0	-70.06094160277104	-44.52685841729124	-32.25682736219916	-37.223930271095995	-36.16970193750021	-35.08585347291996	-42.047945022504415	-31.10136117369397	-13.243176868131787	-37.132399155563455	0.0	-65.73824834655761	-53.78604073662046	-37.57301558488469	-20.190536004253097	5.721076875911232
8.551034975017846	0.0	-44.42673578943414	-22.745566485357426	-13.504166337178253	-18.910919966094784	-24.177575001312288	-21.123366675521062	-21.415145781185412	1.4541333632924696	-1.1385127924022762	-23.4782382596227	0.0	-39.152737545735214	-41.643255801858466	-32.539847670962935	-7.882126356287323	3.0677370538713755
8.565310492505354	0.0	-11.194742817599238	-9.538566516013665	-2.868378327901825	-10.971470484872512	1.1573985065798176	-7.647628207789891	11.596668469934906	2.5818270464664748	10.579140774691375	3.438129647998707	0.0	-8.189240743878113	-17.314236581189498	-17.161249614364017	13.948243992985892	33.86003491982105
8.579586009992862	0.0	-55.35387621385229	-30.85620997338301	-30.658871789286497	-30.984174992727183	-30.921090995800196	-23.355620345451765	-27.694559206094457	-15.687119231953275	11.728189572066796	-23.11782047555251	0.0	-25.202795557117057	-2.215399379524661	-17.877135841128048	22.21541770178876	21.721569531562523
8.593861527480373	0.0	-104.30598489868122	-57.33460874592696	-65.58956474027671	-65.7208053542859	-65.40682751478575	-62.96670885449443	-53.77355139685347	-78.36924455452463	-47.048533814177254	-85.04939215203095	0.0	-25.259349589416825	-32.42661830038717	-36.66270515392064	7.101903865591444	13.05384843710292
8.608137044967881	0.0	-15.581415482274421	-16.051274650514877	-13.299065709109625	-17.332365026685537	-10.830614362217814	-14.480567015724013	-11.406408435720483	-20.89607579697095	11.205362266571342	-19.13207412860922	0.0	-22.386863744750425	-13.949010401522614	-10.394962006991706	-12.730596318374253	44.61362462912525
8.62241256245539	0.0	-97.5757499667021	-44.13714184298627	-47.76620363083748	-49.64877172413734	-50.90963485900803	-41.4028410569221	-58.474294080407134	-61.71997748614992	-57.49688456136062	-64.77981530928838	0.0	-51.78226230852456	-35.4214828826308	-15.435938266483664	-38.18822820542562	-23.287779581400272
8.636688079942898	0.0	-49.75440450947023	-26.542652935429395	-29.04731705237508	-19.604451791552464	-32.71377210440308	-30.432768978320215	-36.3348758132227	-29.094125191922306	-14.138148046186517	-42.12633823752264	0.0	-26.539747365795556	-5.912346927916529	-0.9740839647506356	0.014198470955300403	11.648641978268406
8.650963597430408	0.0	-57.938719821257294	-41.07742203641431	-39.58530491411434	-39.295439957694015	-43.8785249348457	-44.328082299962674	-46.81251541565834	-41.48313782517903	-46.11383860729046	-46.30824450360594	0.0	-104.38066606412549	-54.35779759854189	-75.63168752156514	-79.8427655520122	-15.668542683222677
8.665239114917917	0.0	-56.79116854012067	-30.49335519544762	-20.995386773660936	-34.27358997126618	-35.39020083631945	-29.18468764765643	-27.689973935494912	-34.28230435291713	-42.6322485089808	-51.32912874356891	0.0	-41.387178784606846	-31.447401698598213	-23.22317828840984	-4.769784726112188	29.30201341297596
8.679514632405425	0.0	-72.61768568652383	-47.38267882962643	-38.00955850450426	-45.87335841055899	-44.65694577251471	-44.15621988198048	-43.0595389935328	-49.63572454334439	-60.96659562611228	-55.3148725915175	0.0	-57.732243949043706	-41.62644006693468	-61.764299102518486	-52.80251835206349	-29.327924843585116
8.693790149892935	0.0	-46.87803372939542	-19.343452012774033	-25.313719835078413	-22.958818811435652	-23.61268130052162	-18.979143530675334	-23.42586841998883	-32.089625344233376	-9.67942173071559	-26.439999449491896	0.0	-114.86533861869708	-112.954225130558	-94.38427049682156	-80.09557874166626	-73.36399640034689
8.708065667380444	0.0	-36.693033001980126	-19.25062889846608	-25.955519639917924	-25.255621297254113	-25.229326736874636	-25.211837308780826	-29.904181476089104	-7.7873949458613545	-25.97418265531976	-34.44412976917051	0.0	-119.53966437120077	-117.44953409671947	-116.64289505641959	-89.77822998750972	-104.44004898305215
8.722341184867952	0.0	-28.974135924656267	-14.909324147209272	-14.382572335483147	-10.564845571999504	-23.940085882700433	-12.435906093566695	-8.18657850025544	-9.418585923455064	3.4963721620482238	-14.760677470586593	0.0	-28.94288557626226	-16.27466763275409	-46.73951700018308	-26.84730567695527	63.4784532010078
8.73661670235546	0.0	-37.97727851532714	-23.82855011134987	-16.07432046190782	-21.06086566340637	-24.99358176803942	-5.366549860412971	-23.611002269448765	27.487791746409187	-28.06232660322925	-29.960947056163633	0.0	-8.39677121664994	-9.6123879757356	-10.594768677723112	-1.8612275067874506	14.667722116823127
8.75089221984297	0.0	-43.5418651370879	-15.151825791116938	-19.88622564204217	-19.119189110637844	-20.9351572481679	-24.397804461594042	-27.678576660775324	-18.765652234929142	16.929940813402975	4.866037136343862	0.0	-41.85842096670453	-44.57012098543238	-19.491446728577415	-12.315902670054161	-34.988573256251655
8.76516773733048	0.0	-16.49374548516674	-28.971407014803695	-30.1266971141152	-32.43536686439966	-29.155526442532548	-31.401205793350766	-24.998419980974717	-33.35879722282707	-14.103348722161059	-32.44921763056868	0.0	-56.43050682168132	-60.002408200561824	-52.17895142692508	-29.88435967513057	1.8337007258249791
8.779443254817988	0.0	-42.461283909828346	-24.62305668401967	-17.348527792816665	-32.086961657720245	-11.382559747992875	-19.551533795619186	-15.88720072816258	-20.038616800107636	-13.894988014798196	5.733051336972997	0.0	-35.58918580180622	-16.786017217691274	21.69804712649743	-6.402163643773335	0.8352911143176465
8.793718772305496	0.0	-43.83656337712452	-18.65141734392083	-17.276297539345258	-13.680375579634322	-24.84747948147244	-32.38911693579926	-19.47018814666866	-16.737419680426893	-9.19028864723513	-6.066645501941451	0.0	-34.8221686204351	-14.980293719475924	-28.29078864029271	-21.990974751868222	-12.066306086413741
8.807994289793006	0.0	-40.85924042002495	-16.066285312583716	-26.822134412331998	-25.048969057720676	-29.51775118364102	-20.153998736486557	-34.03895754262134	-19.39983360977387	-23.0796850779096	-37.061087060533396	0.0	-68.61842340492544	-64.24814246294258	-52.0385946358596	-51.15418130541357	-28.185782514968174
8.822269807280515	0.0	-29.068397337135135	-22.89826651113592	-17.617161037152517	-19.257906603802155	-28.597533948528387	-17.9797931027287	-18.607469747205197	-19.068254356885213	-1.9924861688851994	-35.5700437269913	0.0	-44.34187292776916	-17.593281622978758	-36.451175824347175	-0.8400417710713856	-31.094286917580114
8.836545324768023	0.0	-61.021859952529056	-43.38010447683736	-32.61522693099651	-42.21169104479754	-49.45623457818574	-39.04469485472367	-38.22190763991735	-46.9618151971517	-51.33921466807053	-27.375682480799092	0.0	-68.43124357606816	-75.22438248702828	-64.96168375917973	-65.35614095061356	-38.81092822427112
8.850820842255533	0.0	-34.954255465103536	-27.13550800205548	-28.350796872078977	-12.92561417637873	-25.596959141359214	-13.52597090282063	-17.007591285580673	-28.886461083144248	-22.079611607136624	-40.16862586486911	0.0	-69.43606033348007	-38.921609033283204	-51.613752178832485	-5.027917171754136	-48.785715498338
8.865096359743042	0.0	-36.14458576552565	-21.8169527163024	-27.81062636150307	-18.092354639940034	-31.22073174832959	-17.078564674101802	-18.320832974348562	-26.47575336771851	-10.27743671511128	-25.36592713172731	0.0	-42.02386457205909	-9.835974362576238	-44.82474342676465	22.4553960404023	-18.371806548919448
8.87937187723055	0.0	-64.97833775133128	-34.3426302046935	-32.15193740589456	-33.40785924274968	-38.596020751353166	-36.720099629200185	-37.38039984220565	-22.363518231007827	-5.200081393774225	-51.313434524990726	0.0	-112.66566537078478	-110.86831749645339	-82.51514992353884	-69.17409441277647	-48.191423315225215
8.893647394718059	0.0	-28.5762909973687	-16.42869837834659	-20.795334402622085	-23.073172000188066	-13.266789595822303	-13.62000399295223	-16.683934558780965	-11.870653466794339	-2.4612882899770927	0.8516714236360832	0.0	-104.53766097191811	-92.03364366666227	-69.69752510615238	-50.06686224226871	-60.141953692189794
8.907922912205569	0.0	-43.22547915260493	-22.847789516534462	-16.91626654063364	-24.25095977003028	-24.18211428930942	-17.51718333793569	-29.264029440646706	-23.730218152281594	-10.555755490679141	-39.369381112932984	0.0	-66.04123620915209	-62.89891107280313	-37.59662459408857	-43.286287236962025	-41.373155445752325
8.922198429693077	0.0	-72.66619325784794	-40.97459912644589	-41.32170230348893	-39.32763976067531	-44.92790456354893	-48.252321622386376	-56.49104781276122	-44.194894837995484	-47.68694554103711	-69.24055006805717	0.0	-38.26462626511575	-20.084055198555397	-39.483749555796166	-13.9133109541286	-14.828684184080785
8.936473947180586	0.0	-95.81737207386429	-55.68267930102634	-53.2067296700279	-59.423057911157095	-61.257703054168886	-67.22634230840453	-55.61400805859002	-60.39419392407486	-59.89133917764243	-78.26762223742442	0.0	-48.91980586315677	-31.059507324176938	-14.876744433242676	-29.91427981585433	-17.556942397030582
8.950749464668094	0.0	-51.37179993432193	-22.899014340603266	-32.529165141081364	-29.717070420192712	-26.624715995535666	-27.78697125057294	-34.72158982724174	-35.70623052388929	-30.360726076213943	-24.59493989988721	0.0	-50.63256940539884	-42.975886324613256	-46.49579207559829	5.88770748111704	12.951294175378164
8.965024982155605	0.0	-67.47012544324171	-49.60792773531725	-51.008270724729826	-37.19897477173508	-55.28393710870948	-51.52506526918625	-48.017999528524214	-52.82045613873501	-58.878707158820816	-54.77387329534691	0.0	-22.825823651758288	-19.358836976486813	7.23646654874626	-8.026208577007697	-2.862385919705661
8.979300499643113	0.0	-35.04992382674661	-5.57740819831736	-16.198093952226632	-23.70498922159251	-21.725387763763404	-16.564523840971464	-15.94603668136446	-24.056826920597693	-9.476512820567999	-14.321745018996886	0.0	-39.25960983332026	-35.73428522292778	-28.373922183682595	-8.776572108114607	-22.300474759922924
8.993576017130621	0.0	-29.343820538895216	-23.06801165445062	-28.672604140923585	-31.67979104362346	-33.48366814226183	-26.64936031522612	-24.482117032169846	-28.32630799659648	-13.932511026208696	-24.18628538611029	0.0	-74.92023039993185	-66.82700401189526	-79.42912268214977	-42.21668696765599	-6.342289186490377
9.007851534618132	0.0	-34.343867591509614	-21.22338936269787	-25.599315582643865	-25.75685305986283	-27.473055653098033	-23.448176099595006	-28.894765022486983	-21.139700800563194	-4.295489663235597	-21.808482524861994	0.0	-58.21167677134413	-20.1715685879731	-49.87395994366154	43.39818195378336	-36.49402345236411
9.02212705210564	0.0	-32.45111094317562	-23.21669186495381	-15.698258074728182	-22.77285620456176	-21.895867583751134	-27.252733335534906	-17.84849635243342	-6.741413397715946	7.263878636503348	2.074010119488795	0.0	-53.20566166982219	-47.152990656804555	-62.84490413527842	-33.949768875715456	-36.34592997742453
9.036402569593148	0.0	-61.5701048606808	-39.14582962531532	-35.66150819378267	-44.02788158225438	-43.38296603588835	-37.99150369278978	-47.783847141397054	-45.26870992553998	-46.34639112750306	-56.515953448032676	0.0	-31.109321264132358	-32.499766473859324	-37.50714688136953	-7.933908745109783	11.35339386222688
9.050678087080657	0.0	-45.441010390516965	-26.772226065146217	-30.42548798743792	-25.848052131851823	-25.96201494777562	-15.967462488051106	-32.31412072239506	-7.75309236790022	-29.022583099654323	-32.582467727575384	0.0	-73.25225458725129	-46.70260979653881	-56.08343083471618	-55.776700783288895	-28.920622840507697
9.064953604568167	0.0	-10.113445557036325	-7.395717225277218	-16.779510412678075	-14.488331610378001	-16.80572640405003	0.20760637220698164	-15.415187870629886	16.162636539721976	25.179538652898984	-4.464678866109263	0.0	-44.50968540670556	-22.74970468928829	-57.52212219965716	22.084236642892122	1.1759808796488054
9.079229122055676	0.0	-36.997010145806925	-18.009558216240908	-15.604357896583394	-16.74412871695319	-12.023645851076694	-23.346159821003457	-11.546066090010585	-14.224825999452243	-10.956293679923009	-12.207745300677837	0.0	-85.74288918635612	-71.80451251022444	-84.73232320188484	-26.394892934375132	-61.177001100063656
9.093504639543184	0.0	-40.99524216664781	-18.396462881073848	-7.827731312520879	-19.06644705958059	-9.532977121590202	-9.555440464689076	-10.635343537485774	-18.30688550842635	-7.059071769805823	-15.521049469607782	0.0	-89.45364514863198	-67.7908315887583	-84.59580995352916	-59.30333783566786	-48.37294396595585
9.107780157030692	0.0	-59.084868892058466	-26.81286500140669	-33.99126717234384	-34.68994158941348	-23.775560119543258	-35.214358370002046	-34.525303695965256	-46.32231960169103	-34.112216069146804	-49.281528981105964	0.0	-57.73522552503865	-40.66345760472267	-58.04457787437904	-38.551517742284	-29.772705944666473
9.122055674518203	0.0	-36.93938928769592	-26.47611368416363	-22.20784212956127	-25.577835655632434	-18.395969934413763	-25.981382777759165	-22.07784745724988	-19.58343748153857	-3.5061645602535414	-16.146075923138415	0.0	-39.06837170788576	-34.24608728281738	-42.61635079859034	-34.567527733039746	-24.64897562671298
9.136331192005711	0.0	-40.142023569274265	-24.87189797868271	-14.922447693685351	-19.576816320003484	-25.348998177577958	-15.02223839677129	-27.908563030003624	-9.92157000411575	0.6842785760380033	-10.233086861337705	0.0	-52.11386798375163	-1.2911397198235948	-19.714282089850407	-27.594583614778372	-28.745521510982968
9.15060670949322	0.0	-48.81170275449588	-34.96151061175337	-32.081501735895955	-23.01174672310071	-25.54042452355907	-28.36689292331562	-24.961021465409402	-32.7567098467065	-17.3518380743227	-47.18960399362108	0.0	-159.22014712729273	-149.95802374927635	-158.25467546135113	-129.60848286205916	-106.77790973474681
9.16488222698073	0.0	-37.38150932628395	-26.60223289913942	-17.67122324300498	-30.701644453342695	-22.834900313309813	-31.81544685161246	-39.94814461024007	-14.280747508546291	-29.580743046812206	-40.37899517818901	0.0	-82.43374999915042	-73.57717650053033	-54.05293895250133	-37.01820258397744	-55.878194044909755
9.179157744468238	0.0	-43.31618064494041	-29.531448236429647	-32.1298643453745	-30.861681344811288	-31.75972104116171	-28.906641997861225	-37.91832853766355	-12.861452812286338	-39.100873280316456	-37.63349429279467	0.0	-60.13788741905074	-43.258547831799625	-39.99451480174334	-4.907521540093785	-34.72189719733171
9.193433261955747	0.0	-117.23794084824344	-76.55376882455819	-76.7618815140491	-68.23467399331889	-84.77904069041418	-67.84940045979869	-82.66065952533782	-83.91980692272675	-80.3428783953033	-115.16706588322194	0.0	-46.50101033711585	-45.33219205210003	-15.955750532814244	-18.649625897400682	-30.297346323324486
9.207708779443255	0.0	-51.8801830380584	-24.635950185248404	-21.948559083523644	-27.544827463558153	-24.612130908094585	-19.983432764573713	-26.685029933472162	-19.832898166260982	-21.026671831022217	-24.166574930560913	0.0	-48.81804049189414	-38.5724023245355	-21.310212082703764	-15.268191650276563	2.087057419146847
9.221984296930765	0.0	-19.653858567508962	-13.090961704763393	-15.897457719424816	-19.917075414756933	-21.212158322255508	-17.411693271999308	-17.73476707971116	-16.66069033563276	-15.970238693234776	-27.027648589262533	0.0	-3.4848604216466206	-8.681700521724478	-39.3214593544838	-13.243497151785895	25.84366443175062
9.236259814418274	0.0	-29.361578526365598	-15.725194582762954	-12.523383661078531	-16.421455370128974	-20.160258330249523	-11.298519252371097	-18.465129169856652	-11.982859972800679	2.629098153785538	6.278795366414297	0.0	-53.36330615412981	-12.326166020752682	-62.58190329420162	-36.91331194276571	-32.18944836430129
9.250535331905782	0.0	-19.881565058453575	-15.960323589970816	-14.063831637722494	-10.453939506683943	-17.054295667226913	-5.749538558118811	-14.254604871423286	-10.259952286628026	-12.095459404649553	-10.20881818573346	0.0	-3.54273387213905	-22.23094550232436	-36.58665388904436	2.0046772717854693	10.705044660583228
9.26481084939329	0.0	-55.74529546295221	-32.46273270677256	-28.830149774367783	-30.93963948953834	-29.04292831558456	-29.041180658464345	-32.59267084861087	-21.49616229283564	-18.875398953397056	-30.292165980399062	0.0	-5.338366863946941	-5.371009910344995	29.771452371029543	-1.615730320945121	27.773657648605262
9.2790863668808	0.0	-44.134078749827445	-26.775669706235274	-15.697627056010507	-32.51887797566852	-18.443535484995973	-26.616209297466785	-32.4686512384738	-21.801378168077022	-15.14706571973056	-21.76097763206881	0.0	-9.226879581026916	3.2930896359187085	-6.325512478191183	-0.7614641085582681	-2.645931042852213
9.29336188436831	0.0	-37.26257318013267	-25.22617722159612	-21.770458530544385	-20.215629408766343	-25.130640221707772	-11.135600854277664	-14.608918904583907	10.592116599213579	-8.889222617612123	5.578202786647629	0.0	-75.27560479413593	-58.338071139551474	-49.26087901568496	-43.117961059705166	-34.06588995910052
9.307637401855818	0.0	-38.239654237366516	-20.0510857558731	-13.843455426223468	-18.484126483441457	-23.059602253455093	-19.51460191836739	-9.215937380611097	-21.222429151702514	-12.751852109798927	-28.791478384822295	0.0	-69.02387867597899	-30.150593547809315	-54.69371124448406	-40.51444536200229	-38.560974761807515
9.321912919343328	0.0	-68.53688892984965	-40.20892838702095	-44.18476215398747	-51.26359216368044	-50.002283848836235	-46.506224296942186	-38.73843262221101	-60.389088379562565	-50.22730355567076	-59.3034616752914	0.0	-27.428435945918476	-14.905878419201217	-29.555151641805878	16.4743296742168	33.646556138419726
9.336188436830836	0.0	-89.316363128473	-58.565297060788424	-51.108166852004615	-57.46437671485294	-48.91032177832822	-42.38684373691465	-53.152167381360165	-41.368696191988214	-57.29575109780833	-76.88375673695738	0.0	-38.89824548026667	-31.144282079314625	-33.415560984990094	-42.64023493381383	17.914602702049187
9.350463954318345	0.0	-74.40891819956276	-49.70197258976174	-47.79662246391563	-42.676539659855194	-53.75283336463851	-41.05089106316729	-55.482390571645546	-56.74720777561516	-38.25569291506562	-85.77246080182671	0.0	-57.073806384646986	-55.819255979492254	-16.852726561223175	-21.104099724528137	-35.34710957329495
9.364739471805853	0.0	-32.3291985590001	-22.11604449347782	-18.946749765295365	-24.0297526621436	-15.179293465720427	-23.863834198847805	-18.884166430938105	-13.378842066148174	10.038544021620073	11.577449827600901	0.0	-14.132044354853338	-21.806128755520763	-6.06155363487025	17.101289024192813	1.9720678503895235
9.379014989293363	0.0	-46.98726103639403	-26.516395966306263	-25.73097493001007	-32.25408533070569	-19.38994522211944	-30.87305909967135	-36.11651639036432	-29.515482740333685	-20.82064838815007	-21.553271353219635	0.0	-58.93692646357318	-29.14200877416961	-58.100891060293065	-4.8699300831671986	-0.31721009017897855
9.393290506780872	0.0	-29.559293897285073	-15.151286704020634	-11.021254716910576	-15.249352146573814	-15.176969351502555	-6.493910699971921	-7.690265236318775	-13.556709787268284	0.5056176640273393	-10.397367173213489	0.0	-68.40929048286219	-63.978377042796005	-52.068127361110115	-49.33199118327406	-30.961288681879555
9.40756602426838	0.0	-59.01906042345023	-32.216900273485734	-27.58980062609192	-37.82352823310152	-39.30634896317276	-26.72544882030981	-31.880172259404453	-6.23662758594523	-19.53988393625391	-31.855096641129755	0.0	-34.48913782583211	-6.241989728423557	-17.155545743439408	-9.051620050760793	-13.705063472270817
9.421841541755889	0.0	-77.66493898069993	-42.681809640886186	-48.34900845575577	-41.91018515556865	-48.575483526845446	-41.39005201084287	-45.73402788688535	-49.10293840529628	-26.74839726677453	-54.84131221807333	0.0	-29.013614222670704	-10.263939781776662	-34.92984260755825	4.637321911994577	19.063394293752836
9.436117059243399	0.0	-52.253610991180906	-26.817196324930926	-32.261281977844206	-28.34775659736886	-36.01568547688386	-32.80470648108535	-32.380994088262	-47.91990599549652	-14.699196846388212	-52.97396003219077	0.0	-101.50516528186328	-70.7463233929558	-81.22985264180369	-25.929322022866288	-28.03571226682756
9.450392576730907	0.0	-54.00422964895824	-21.72635400758353	-24.051160953894396	-26.267342710130215	-22.99305181321039	-36.07365381580566	-32.0201874166178	-17.208638370086085	-26.00390419023822	-31.33818175492678	0.0	-22.63151803089988	-17.17116420204487	-27.067349864026177	-10.671255036360057	-31.120948878726356
9.464668094218416	0.0	-33.579745640322635	-10.482198446448324	-12.275481216953539	-10.380370598794968	-14.480022627895197	-10.284369836284142	-15.592694172064224	-19.29262585875545	6.172034717108256	-20.64886223449545	0.0	-80.01785734324562	-65.99644233985623	-41.02738503248976	-49.472256312976675	-27.759564783492415
9.478943611705926	0.0	-69.1156066521062	-39.411005517721705	-40.33937548427798	-25.810751596789892	-46.52015182930409	-42.406861843188096	-37.89706898069358	-49.30484387545799	-42.47747322259723	-56.955909453844995	0.0	-94.82756464244443	-92.2120127915527	-69.8066919052203	-72.46030789563616	-61.391880903668046
9.493219129193434	0.0	-45.78393913974079	-22.455416044396728	-22.837000006247077	-13.719627768488193	-6.53165261704327	-25.586401044252423	-29.114521343692456	-26.84688329962156	-32.42484301143664	-27.877105311454528	0.0	-62.63638806695549	-73.20216298620981	-49.91129899924036	-55.65238761581454	30.46814347921303
9.507494646680943	0.0	-38.942925735908126	-26.178593038052377	-22.173672969396815	-29.9848872717782	-21.179907492677206	-22.422558713690886	-22.312688104002042	-20.81377293613922	-23.557943199562	-29.376742749282055	0.0	-35.70323125826031	-25.592708484597978	-31.368075332944997	-35.313425432208675	-22.260740012134207
9.521770164168451	0.0	-43.88092448690231	-24.299839950124735	-15.340349783890277	-26.88410621435942	-24.837598161030286	-32.32607269203367	-30.766877940554224	-19.288421853858583	5.319186862495375	-23.235560767368476	0.0	-27.235393129450333	-41.422386370572205	-41.429170914302674	71.8900319220432	10.026180291249423
9.536045681655962	0.0	6.337300737405798	-11.56858182933623	-4.0743233406836605	-5.181033841776103	-5.41720249610474	-4.764725304680366	-3.052608867193966	19.645683947883082	12.298078305734293	28.45619488522506	0.0	-46.68982667613455	-23.184686213433793	-53.36223071108025	-17.368348772510835	-28.823121628387025
9.55032119914347	0.0	-46.819913735301164	-21.3445714667307	-25.011412110061993	-21.649343336443156	-19.528376851835162	-11.262474162055165	-5.6167036918991435	-23.11832381394957	-9.117257948554093	-19.229651998228707	0.0	-38.06862245221953	-32.35643524980196	-33.373847614461866	-25.04619317007372	-15.454992183208084
9.564596716630978	0.0	-34.199093289058894	-24.761624117893977	-26.978105020054684	-25.73831504489989	-29.176595496909925	-19.472095909151495	-17.601633713314424	-23.69620650188433	-12.683544532511748	16.86698654665341	0.0	-65.38206732012667	-57.930421748328264	-73.14644213176754	-43.46684949287536	-61.065433852481426
9.578872234118487	0.0	-56.28998662358705	-32.26513602672572	-31.136170017086837	-35.51231295237722	-39.63090356081401	-37.22813216395495	-33.34582624864042	-33.68015719981874	-32.21051575501728	-31.3584439087373	0.0	-50.16269880213046	-36.47149778796696	-46.52128230663826	-10.221260571658798	-16.130975300794045
9.593147751605997	0.0	-25.013470369085447	-17.082140641671455	-13.08022738093286	-2.537227062980096	-8.368934881739154	-10.831342281665519	-13.602097593555472	-16.057685600874944	-0.48600026571470045	-18.98205768686307	0.0	-45.953298085777355	-13.827743503387513	-35.23508015968513	-4.017544701771085	-23.155961699123974
9.607423269093506	0.0	-51.653682342501234	-38.34986194032006	-32.173252474233735	-30.33182797233824	-42.153194110333615	-23.537375494956727	-35.23785502491458	-22.663021483167462	-45.08972755682685	-26.86636206426737	0.0	-66.90371411565076	-60.2407540356169	-46.912875970606194	-36.35866319090757	-13.867142433848644
9.621698786581014	0.0	-127.41202885814879	-59.46429180556397	-65.37105448025453	-69.95259228484683	-69.84484617658322	-64.7862359301118	-78.25796297705749	-72.34213298825776	-77.17146577637732	-94.00258291110424	0.0	-26.014988288456568	-22.456363878314175	-5.976134584461164	-27.720886391200732	-11.27024734154315
9.635974304068524	0.0	-37.891529645958805	-26.17330706707003	-28.54067967207119	-26.63759595457011	-26.01681730366204	-24.725317483168894	-21.889510643219705	-23.353946168601635	-15.782059560342132	0.905974534241988	0.0	-93.2114471562413	-81.43682922176477	-83.31322962191827	-60.172083294770104	-55.275489480403344
9.650249821556033	0.0	-91.6266062619327	-51.964375563393226	-52.626428242473565	-59.91594967302465	-53.55295341096483	-66.32833948795081	-67.51835779663588	-74.23711550708502	-68.32903741995861	-73.13652963955802	0.0	-78.77179982997131	-74.97996348725745	-76.7413893235412	-36.68291170848843	-65.22238784595196
9.664525339043541	0.0	-67.0978665797867	-30.60885804667935	-42.80549809182698	-39.22040928488446	-37.346018990635265	-32.89167876975227	-33.41961058583358	-43.336136421978026	-30.719404516989698	-57.266533221646355	0.0	-76.46412694930797	-75.75325268863708	-70.71109271594418	-70.83781853534602	-51.35662843136352
9.67880085653105	0.0	-22.05353987126319	-29.90714612983057	-24.13259303033837	-30.758285656466345	-30.78539447676613	-19.711714215155407	-27.18723340278487	-4.3116138521673655	-26.677937975337944	-41.07178378417703	0.0	-44.764345359657554	-36.95248837610525	-39.97675020135672	-11.402122561192447	41.95780261724886
9.69307637401856	0.0	-60.03577433280117	-36.60227817362137	-36.79927079394991	-24.85915141254851	-23.39537260507201	-39.13144290677577	-29.806449587106282	-34.0118144113989	-50.72366134190085	-40.75140700096262	0.0	-58.296353294331155	-47.9936846135931	-29.44571562274489	-32.33062322948176	-11.977762567186959
9.707351891506068	0.0	-43.048911414862076	-23.42442522692591	-16.32799834417548	-22.49048682995003	-22.130463474823706	-24.29181024673985	-16.536460247316832	-26.521498478798627	-17.944337996164982	-17.29347331516075	0.0	-49.86607083918654	-54.5786529298526	-35.74820322512733	-44.03980644254149	-28.670566441205874
9.721627408993577	0.0	-23.360714910252646	-10.218645311890974	-22.465173240174	-16.512656214726185	-13.71640311222712	-14.860635893125385	-14.671714392751872	-15.439499762329215	-5.684579519091063	-11.054913962088111	0.0	-49.54322516781554	-59.87075613563788	-50.47136990414193	-27.81266511403925	-40.20573301648833
9.735902926481085	0.0	-22.889178501006466	-6.011531671402621	-17.18954418946576	-21.347275332311085	-7.933656947227665	-12.618583375464079	-3.711401808688235	-13.338379291660823	1.5433517423574463	-15.020770848131656	0.0	-49.60708906445836	-39.68942751850333	-32.716286292544225	-40.922840430343875	-18.809007673969987
9.750178443968595	0.0	-28.88767114977813	-21.415132822718686	-19.37359860889189	-21.034055603399494	-20.195891757311344	-22.75416628621115	-8.961319096519635	-21.283252326862492	2.8998538380512406	-7.60719810764885	0.0	-33.16597713068059	-19.548128031692823	-21.772400686033052	-7.607812618733926	28.69467319235181
9.764453961456104	0.0	-25.7268313771038	-12.556267071904026	-16.221802180972414	-19.099287520092613	-3.5796873547647134	-6.969136258393867	-21.35558395781495	-1.4166231924152604	-8.382756258297338	-7.01843241263832	0.0	-42.78383171758991	-35.40542832862069	-27.944136200935535	41.38237311392169	-3.4325766672262024
9.778729478943612	0.0	-57.461910991580275	-51.86325844759835	-40.24866472606196	-44.49724323032507	-54.347718908607376	-45.74094572110995	-47.20265957296166	-62.859581739070606	-43.224952012808814	-55.423953039212655	0.0	-44.66262594211037	-31.12495602286125	0.018851814846928865	-15.165827449159538	58.586744520558064
9.793004996431122	0.0	-42.31838447484405	-42.49011352768814	-37.36390726553155	-39.931434563131695	-41.9083024875053	-26.44326788998897	-16.331561261058294	-38.16696884079812	-17.465078682337648	-39.03072850206881	0.0	-53.46765989593735	-28.14401107550394	-26.569291549909483	2.223513596080287	-39.0880067450954
9.80728051391863	0.0	-49.661037706206024	-36.99030006612884	-28.613677279106987	-34.60628075436203	-22.803400698691853	-35.08144951101702	-21.391449636761706	-38.298635473181676	-24.97994774520432	-15.640787538544489	0.0	-59.54891420216212	-51.550177035749535	-52.66384499308419	-19.22650189597271	-12.459080073447977
9.82155603140614	0.0	-83.7933195176461	-49.19016940174277	-50.52590027289737	-41.602292619901974	-51.510790956272366	-50.12870540285484	-56.3510699946193	-55.17797203812433	-44.58201964062835	-61.06221522000266	0.0	-54.829348335008504	-65.41621916232661	-66.98993333849164	-41.364622926959235	-23.560818013802407
9.835831548893648	0.0	-60.206615100903946	-36.43147472856853	-30.345356366922918	-28.16675680747857	-36.47695106941386	-36.813083485746816	-42.637097172498635	-31.482138243912367	-36.96007623363035	-45.50170173319845	0.0	-60.93332624641408	-60.1102904565915	-53.3100995649532	-18.024376342638618	8.134044647480106
9.850107066381158	0.0	-36.22535991332235	-29.581444019673874	-12.741252028468125	-30.435893946030497	-25.6840122946443	-28.837206540602693	-14.982817071425943	-32.75077228585676	-22.070422652974848	-36.016202788494425	0.0	-75.67148226791748	-69.54986474074782	-74.46227968267715	-41.77585035925029	-55.93308813148567
9.864382583868666	0.0	-61.90772311643875	-35.15304364858282	-26.58994496701225	-32.16909353437421	-28.023709886393338	-31.212635290701535	-31.77959071806486	-38.30182538131336	-29.26331464419823	-38.329387715874155	0.0	-25.7068163230453	-15.933814807565561	-5.040243762982295	-11.243967079009996	52.13772174631243
9.878658101356175	0.0	-75.77882194326187	-53.057067926972856	-47.64736557086707	-49.660817940944874	-62.789185117212895	-45.286289480689476	-61.77065761574564	-69.95084398456694	-47.46055616293871	-45.97396092898532	0.0	-20.76191287591494	-3.7970106504954293	-17.393034736363173	-8.625597420293746	1.9257334520604106
9.892933618843683	0.0	-16.42756690064547	-14.014132377114285	-8.44411016666533	-17.313165063433786	-6.617482437313761	-0.7404034370325335	-7.898291082974709	-5.530518213019386	-1.5094052829011695	4.7369859508773295	0.0	-75.02570190108503	-67.85144679083588	-74.39063950712249	-62.25653991561418	-68.0815006923531
9.907209136331193	0.0	-40.10991143826364	-35.25840453271485	-32.68217909183386	-40.3241770394261	-29.75212580767437	-37.236511310248034	-35.07193768916686	-24.947096937093228	-23.8692038140534	-31.549029979747214	0.0	-63.94977109932685	-38.00077744262747	-37.52613702453863	-45.53021488387253	-1.804064703734653
9.921484653818702	0.0	-14.286839268105744	-13.731043358386868	-19.627616552954805	-11.119933727943081	-15.4624026506003	-13.489411784758898	-14.635803508798764	-12.749930024519635	16.075667706281447	-23.90265477909063	0.0	-84.04839747948432	-70.46296773113315	-75.87849806922713	-46.63329062597279	-60.07071364437505
9.93576017130621	0.0	-55.18667672315074	-21.49790896964216	-31.357684572710436	-30.631526417102595	-24.9617496315628	-32.96428732532602	-35.46582182637719	-24.01335652694834	-13.651217172068419	-26.025088233539	0.0	-48.04830537100096	-59.20039912537962	-37.473658030671174	6.908425562381091	-24.86795133334055
9.95003568879372	0.0	-49.503964063274196	-39.730214165602476	-27.805250040751506	-26.710555543601913	-31.07772526339015	-31.298717252301362	-35.029032119511776	-18.00588082704062	-28.251819038767156	25.284344736818724	0.0	-46.28173501994782	-54.01868945465923	-34.48541883707113	-33.94315058228479	10.647388463978624
9.964311206281229	0.0	-47.170867372791975	-38.01027657068717	-34.18635778345595	-30.085792525560915	-23.926869162575322	-40.4398798226636	-35.987256076860156	-31.488513846142407	-50.427248592282	-37.56638258262525	0.0	-55.40331487379127	-33.05632980048988	-35.11540495945603	-28.437555967682353	10.715608451254385
9.978586723768737	0.0	-69.97439841253124	-30.49532278283944	-34.84418022890027	-33.502109968456566	-42.19717997126854	-33.80101489017521	-38.3364489398571	-30.808499989365707	-22.729514529065625	-34.08565219340895	0.0	-33.397355397177904	-32.72594288506964	-12.864349292732701	-39.99506253998481	23.872357130404243
9.992862241256246	0.0	-42.8387888601938	-20.41454993188956	-25.549662521936007	-28.46416561655573	-25.753699521031802	-28.266869114050376	-29.18235298417657	-29.547183737398	-18.412214159803863	-22.831862862553308	0.0	-54.39489535902611	-33.82925390463744	-37.99383545550805	-21.5276220402185	-17.467390800412236
