# Supplementary material for: Terahertz Spectroscopic Analysis of Lactose in Infant Formula: Implications for Detection and Quantification
Source: Molecules. 2022 Aug 8;27(15):5040. doi: 10.3390/molecules27155040 (PMC9370465; doi:10.3390/molecules27155040)
Supplement: Supplementary file 1 [file molecules-27-05040-s001.zip › data/set2_ambient_1/frequency_domain/img.csv]

0.0
1.8181818181818181
3.6363636363636362
5.454545454545454
7.2727272727272725
9.09090909090909
