# Supplementary material for: Terahertz Spectroscopic Analysis of Lactose in Infant Formula: Implications for Detection and Quantification
Source: Molecules. 2022 Aug 8;27(15):5040. doi: 10.3390/molecules27155040 (PMC9370465; doi:10.3390/molecules27155040)
Supplement: Supplementary file 1 [file molecules-27-05040-s001.zip › data/set2_ambient_1/frequency_domain/L000_1.csv]

0.0	1.0244579906466693	-0.024457990646669314
0.014275517487508924	0.7875755336404913	0.21242446635950873
0.028551034975017847	1.440622216446513	-0.440622216446513
0.04282655246252677	0.8284853144582124	0.17151468554178761
0.057102069950035694	1.3316422970362378	-0.3316422970362378
0.07137758743754462	1.356355503062775	-0.35635550306277497
0.08565310492505354	2.5814973648298682	-1.5814973648298682
0.09992862241256247	0.5107000254212422	0.48929997457875785
0.11420413990007139	0.6757760085241864	0.3242239914758136
0.12847965738758033	0.908602148253007	0.091397851746993
0.14275517487508924	1.3055296866532446	-0.30552968665324465
0.15703069236259815	1.435823141318126	-0.43582314131812594
0.17130620985010708	0.8367795438548247	0.16322045614517533
0.18558172733761602	0.7720298653946842	0.2279701346053158
0.19985724482512493	0.9399616309107703	0.06003836908922966
0.21413276231263384	1.0499900873165438	-0.04999008731654375
0.22840827980014278	1.0756926684405985	-0.07569266844059852
0.24268379728765171	0.9579863658876996	0.04201363411230041
0.25695931477516065	0.8940786425815682	0.10592135741843178
0.27123483226266953	0.929686064982874	0.07031393501712602
0.28551034975017847	0.9921011573392647	0.007898842660735261
0.2997858672376874	0.9852128090558467	0.014787190944153261
0.3140613847251963	0.9521231996406591	0.04787680035934094
0.32833690221270523	0.9384904881933627	0.06150951180663733
0.34261241970021417	0.9607807807866999	0.03921921921330007
0.3568879371877231	0.9831966134280705	0.01680338657192948
0.37116345467523204	0.9752707608159829	0.02472923918401715
0.3854389721627409	0.9445949957547326	0.0554050042452674
0.39971448965024986	0.9295332934696762	0.07046670653032383
0.4139900071377588	0.9378428378112545	0.06215716218874545
0.4282655246252677	0.9549907606277112	0.045009239372288845
0.4425410421127766	0.9729418922421934	0.027058107757806593
0.45681655960028555	0.9730522209529384	0.026947779047061582
0.4710920770877945	0.9604498967448721	0.039550103255127866
0.48536759457530343	0.9427503724231727	0.05724962757682728
0.4996431120628123	0.9268048465286439	0.07319515347135608
0.5139186295503213	0.9243964792241929	0.07560352077580712
0.5281941470378302	0.9419194581724826	0.05808054182751743
0.5424696645253391	0.962034396874502	0.037965603125498015
0.5567451820128481	0.9751622815737672	0.024837718426232835
0.5710206995003569	0.9689175199222261	0.031082480077773922
0.5852962169878658	0.9518317668460304	0.048168233153969564
0.5995717344753748	0.9303188258726306	0.0696811741273694
0.6138472519628837	0.915570341235235	0.08442965876476505
0.6281227694503926	0.9161920976873859	0.08380790231261415
0.6423982869379016	0.932654052529674	0.06734594747032596
0.6566738044254105	0.9548787065123058	0.045121293487694225
0.6709493219129194	0.9699102060982359	0.03008979390176414
0.6852248394004283	0.9662957607175867	0.033704239282413284
0.6995003568879372	0.9479175698598394	0.05208243014016056
0.7137758743754462	0.922451352362577	0.07754864763742297
0.7280513918629551	0.9050056310532609	0.09499436894673907
0.7423269093504641	0.9032252145109291	0.09677478548907092
0.756602426837973	0.9162595180716527	0.08374048192834727
0.7708779443254818	0.9404425602107803	0.05955743978921968
0.7851534618129908	0.9569985465335074	0.043001453466492645
0.7994289793004997	0.9561909584385143	0.043809041561485684
0.8137044967880086	0.9399443736438846	0.06005562635611539
0.8279800142755176	0.9170095246544012	0.08299047534559878
0.8422555317630265	0.900551123684173	0.099448876315827
0.8565310492505354	0.8992901463186028	0.10070985368139718
0.8708065667380444	0.9092352720685433	0.09076472793145673
0.8850820842255532	0.9233437163242644	0.07665628367573563
0.8993576017130622	0.9346647483956708	0.06533525160432918
0.9136331192005711	0.9306841721439447	0.06931582785605528
0.92790863668808	0.917684980087173	0.08231501991282697
0.942184154175589	0.9038637867913771	0.09613621320862287
0.9564596716630979	0.8935613926903959	0.10643860730960408
0.9707351891506069	0.8941360741562401	0.10586392584375992
0.9850107066381157	0.9054427709427217	0.09455722905727826
0.9992862241256246	0.9180047801682006	0.08199521983179936
1.0135617416131335	0.9193214249459549	0.08067857505404508
1.0278372591006426	0.9078353866273853	0.09216461337261472
1.0421127765881515	0.8906468304861095	0.10935316951389051
1.0563882940756604	0.8761835739012307	0.1238164260987693
1.0706638115631693	0.8755701844850814	0.1244298155149186
1.0849393290506781	0.8858742545697041	0.11412574543029586
1.099214846538187	0.9382871575632892	0.061712842436710824
1.1134903640256961	0.9302992583147346	0.06970074168526541
1.127765881513205	0.9231835846584707	0.07681641534152928
1.1420413990007139	0.8984570190888943	0.1015429809111057
1.1563169164882228	0.8588686538964807	0.1411313461035193
1.1705924339757316	0.8649092864940762	0.13509071350592383
1.1848679514632408	0.8466472446444092	0.1533527553555908
1.1991434689507496	0.8579490820764545	0.14205091792354552
1.2134189864382585	0.8774346106385632	0.1225653893614368
1.2276945039257674	0.9130196792796247	0.08698032072037531
1.2419700214132763	0.9189005386217458	0.08109946137825419
1.2562455389007852	0.9062369752600117	0.09376302473998832
1.2705210563882943	0.8805207725885031	0.11947922741149686
1.2847965738758031	0.8546623197657124	0.14533768023428761
1.299072091363312	0.8421695630457192	0.15783043695428078
1.313347608850821	0.8422174333187502	0.1577825666812498
1.3276231263383298	0.857949104702628	0.14205089529737203
1.341898643825839	0.8790721788461682	0.12092782115383183
1.3561741613133478	0.8950293100396729	0.1049706899603271
1.3704496788008567	0.8898221500871055	0.11017784991289448
1.3847251962883655	0.8702257206182792	0.12977427938172081
1.3990007137758744	0.8500991398762138	0.14990086012378623
1.4132762312633835	0.8694090699695657	0.13059093003043432
1.4275517487508924	0.8465603765907626	0.15343962340923745
1.4418272662384013	0.8558334300681673	0.14416656993183274
1.4561027837259102	0.8666596524673025	0.13334034753269752
1.470378301213419	0.8697397203648944	0.13026027963510556
1.4846538187009282	0.8621488346706018	0.13785116532939823
1.498929336188437	0.8480726401069505	0.1519273598930495
1.513204853675946	0.838341176629212	0.16165882337078796
1.5274803711634548	0.8327610044627225	0.1672389955372775
1.5417558886509637	0.8389874642653559	0.16101253573464414
1.5560314061384726	0.8523442367409012	0.1476557632590988
1.5703069236259817	0.8609385016254102	0.1390614983745898
1.5845824411134906	0.854947003681476	0.14505299631852397
1.5988579586009994	0.8375974339049099	0.16240256609509007
1.6131334760885083	0.8220237367582726	0.17797626324172744
1.6274089935760172	0.816121238225173	0.18387876177482698
1.6416845110635263	0.8137601875578443	0.1862398124421557
1.6559600285510352	0.8217245615413742	0.1782754384586258
1.670235546038544	0.7682538106863046	0.2317461893136954
1.684511063526053	0.8609109794309152	0.1390890205690848
1.6987865810135618	0.8501021780587485	0.14989782194125145
1.7130620985010707	0.8125533393826696	0.1874466606173304
1.7273376159885798	0.8295254896680411	0.17047451033195893
1.7416131334760887	0.8187548371332108	0.18124516286678916
1.7558886509635976	0.8111656886761361	0.18883431132386386
1.7701641684511065	0.8191755540164242	0.18082444598357583
1.7844396859386153	0.8323177609301311	0.1676822390698689
1.7987152034261245	0.8327909272621928	0.16720907273780716
1.8129907209136333	0.834118278190582	0.16588172180941796
1.8272662384011422	0.8224635067258469	0.1775364932741531
1.841541755888651	0.8091137326376394	0.19088626736236058
1.85581727337616	0.8006724488864226	0.19932755111357736
1.870092790863669	0.84437515190653	0.15562484809347
1.884368308351178	0.8160046715080174	0.18399532849198263
1.8986438258386868	0.8240020798816591	0.17599792011834092
1.9129193433261957	0.811368473970038	0.18863152602996203
1.9271948608137046	0.8219069836340224	0.17809301636597763
1.9414703783012137	0.794462480460043	0.20553751953995703
1.9557458957887226	0.7735503017618438	0.2264496982381562
1.9700214132762315	0.7692629065939354	0.23073709340606463
1.9842969307637404	0.7877341627388433	0.21226583726115666
1.9985724482512492	0.8067716191209207	0.19322838087907934
2.012847965738758	0.821196283554507	0.17880371644549298
2.027123483226267	0.8265959891218307	0.17340401087816926
2.041399000713776	0.80700609351748	0.19299390648252002
2.055674518201285	0.7794142853559871	0.2205857146440129
2.069950035688794	0.7427124771151801	0.25728752288481993
2.084225553176303	0.7335416219190111	0.26645837808098893
2.098501070663812	0.740945913583976	0.259054086416024
2.1127765881513207	0.7680149598858554	0.23198504011414456
2.1270521056388296	0.7902128199281013	0.20978718007189867
2.1413276231263385	0.8075739612450707	0.19242603875492925
2.1556031406138474	0.77391114448175	0.22608885551824998
2.1698786581013563	0.8539364428114578	0.14606355718854225
2.184154175588865	0.7314638309723837	0.26853616902761634
2.198429693076374	1.3468214000789793	-0.3468214000789793
2.2127052105638834	0.705229254968814	0.29477074503118605
2.2269807280513922	0.743420643084346	0.25657935691565403
2.241256245538901	0.7477164359382642	0.2522835640617358
2.25553176302641	0.7938472293112827	0.2061527706887173
2.269807280513919	0.6974674768909734	0.30253252310902656
2.2840827980014278	0.7819421809911985	0.2180578190088015
2.2983583154889367	0.7717175299722363	0.2282824700277637
2.3126338329764455	0.7444690019857916	0.2555309980142084
2.3269093504639544	0.7199681890771341	0.2800318109228659
2.3411848679514633	0.7025300220155176	0.2974699779844824
2.355460385438972	0.7288002669936037	0.2711997330063963
2.3697359029264815	0.7105459466515447	0.2894540533484553
2.3840114204139904	0.7917712794262478	0.2082287205737522
2.3982869379014993	0.6891950651396359	0.3108049348603641
2.412562455389008	0.7532764262115652	0.2467235737884348
2.426837972876517	0.7541958783790811	0.24580412162091891
2.441113490364026	0.7443983580922616	0.2556016419077384
2.455389007851535	0.7106720917028977	0.2893279082971023
2.4696645253390437	0.7909728676228063	0.20902713237719373
2.4839400428265526	0.7249109129293928	0.2750890870706072
2.4982155603140614	0.7161197422984708	0.28388025770152925
2.5124910778015703	0.7145338537033799	0.28546614629662015
2.5267665952890797	0.7234818301205063	0.27651816987949374
2.5410421127765885	0.7276888268116721	0.27231117318832787
2.5553176302640974	0.7149060039671425	0.28509399603285746
2.5695931477516063	0.7042875952955273	0.2957124047044727
2.583868665239115	0.6868453992586936	0.3131546007413064
2.598144182726624	0.6998879395610198	0.3001120604389802
2.612419700214133	0.7284562315336319	0.2715437684663681
2.626695217701642	0.7330464905186019	0.26695350948139807
2.6409707351891507	0.39912372994885287	0.6008762700511472
2.6552462526766596	0.6227698785352677	0.37723012146473234
2.669521770164169	0.7137530432265033	0.28624695677349665
2.683797287651678	0.7481394219529747	0.25186057804702533
2.6980728051391867	0.7398203558857233	0.26017964411427674
2.7123483226266956	0.6779270173411382	0.32207298265886175
2.7266238401142044	0.6308484004852095	0.3691515995147905
2.7408993576017133	0.6579927480426481	0.34200725195735193
2.755174875089222	0.7248444738558723	0.27515552614412775
2.769450392576731	0.5005622582394824	0.4994377417605176
2.78372591006424	0.6688074718762205	0.33119252812377953
2.798001427551749	0.6677509037674663	0.33224909623253374
2.8122769450392577	0.7408859154471974	0.2591140845528026
2.826552462526767	0.7176079355359354	0.2823920644640646
2.840827980014276	0.6271709428757094	0.3728290571242906
2.855103497501785	0.5600489337821851	0.4399510662178149
2.8693790149892937	0.5858723173073843	0.4141276826926157
2.8836545324768026	2.5207555624438136	-1.5207555624438136
2.8979300499643115	0.5995477748478325	0.4004522251521675
2.9122055674518204	0.700483669524323	0.29951633047567705
2.9264810849393292	0.7216144165881593	0.2783855834118407
2.940756602426838	0.6314045020016948	0.36859549799830515
2.955032119914347	0.4804653141516905	0.5195346858483094
2.9693076374018563	7.360048579801137	-6.360048579801137
2.983583154889365	0.5965698606852756	0.4034301393147244
2.997858672376874	0.6440491724836481	0.3559508275163519
3.012134189864383	0.9301124395306946	0.06988756046930544
3.026409707351892	0.9607230882853184	0.03927691171468162
3.0406852248394007	0.4568510987826297	0.5431489012173703
3.0549607423269096	0.49897800077385435	0.5010219992261457
3.0692362598144185	0.6775080136328742	0.32249198636712584
3.0835117773019274	0.7361116659840851	0.26388833401591494
3.0977872947894363	0.6205218561602864	0.37947814383971357
3.112062812276945	0.4765036236619356	0.5234963763380645
3.1263383297644545	0.5844785023448075	0.41552149765519253
3.1406138472519634	1.3734221950528689	-0.3734221950528689
3.1548893647394722	0.48953014253909916	0.5104698574609008
3.169164882226981	2.986478352557324	-1.9864783525573242
3.18344039971449	0.4770818108849292	0.5229181891150708
3.197715917201999	0.6124621286333083	0.3875378713666917
3.2119914346895078	0.6851260990130731	0.3148739009869269
3.2262669521770166	0.5393694077175031	0.4606305922824969
3.2405424696645255	0.5728047312633539	0.42719526873664615
3.2548179871520344	0.39514191356871786	0.6048580864312821
3.2690935046395433	0.39283081656639385	0.6071691834336062
3.2833690221270526	0.4435437624038679	0.5564562375961322
3.2976445396145615	0.5540267048039654	0.44597329519603457
3.3119200571020704	0.601107689403979	0.39889231059602104
3.3261955745895793	0.6153404922353691	0.38465950776463087
3.340471092077088	0.6808634774254599	0.31913652257454006
3.354746609564597	0.48186814688009305	0.518131853119907
3.369022127052106	0.4531837399300156	0.5468162600699844
3.383297644539615	0.31266657295737377	0.6873334270426262
3.3975731620271237	0.30895058914662027	0.6910494108533798
3.4118486795146326	0.4610027354418099	0.5389972645581901
3.4261241970021414	0.5638379857099624	0.43616201429003765
3.4403997144896508	0.6006975919101684	0.39930240808983164
3.4546752319771596	0.5460184858864264	0.45398151411357357
3.4689507494646685	0.47169443659521343	0.5283055634047866
3.4832262669521774	0.36100094137315863	0.6389990586268414
3.4975017844396863	0.12295790375384526	0.8770420962461547
3.511777301927195	0.2506652825788093	0.7493347174211906
3.526052819414704	0.46590068395360057	0.5340993160463994
3.540328336902213	5.486151326813253	-4.486151326813253
3.554603854389722	0.7215254723768819	0.2784745276231181
3.5688793718772307	0.6020548555966004	0.39794514440339956
3.58315488936474	0.3726919398666979	0.6273080601333021
3.597430406852249	0.6432770615205244	0.35672293847947556
3.611705924339758	0.8217930918706396	0.17820690812936035
3.6259814418272667	0.06918759986174432	0.9308124001382557
3.6402569593147756	1.1896954106475757	-0.18969541064757567
3.6545324768022844	2.0934771672517405	-1.0934771672517405
3.6688079942897933	0.94618737421781	0.05381262578219004
3.683083511777302	0.30135922788716263	0.6986407721128374
3.697359029264811	0.9244994359811433	0.07550056401885674
3.71163454675232	0.9805339807178393	0.01946601928216074
3.725910064239829	0.8708386199735233	0.1291613800264767
3.740185581727338	0.43617705473641544	0.5638229452635846
3.754461099214847	0.10582905918584135	0.8941709408141587
3.768736616702356	0.4145894806916656	0.5854105193083343
3.783012134189865	1.0614679968508172	-0.061467996850817164
3.7972876516773737	1.219324615143664	-0.21932461514366408
3.8115631691648826	1.572460279167427	-0.5724602791674269
3.8258386866523915	0.30483422779859093	0.6951657722014091
3.8401142041399003	0.6676218384589195	0.33237816154108046
3.8543897216274092	1.272701966945574	-0.2727019669455739
3.868665239114918	0.6479875495339713	0.3520124504660287
3.8829407566024274	0.20704534441437003	0.7929546555856299
3.8972162740899363	0.1980228731772487	0.8019771268227514
3.911491791577445	0.5849357591479916	0.41506424085200844
3.925767309064954	0.8815790104485687	0.11842098955143132
3.940042826552463	1.0293180109375064	-0.02931801093750641
3.954318344039972	1.7086967637630042	-0.7086967637630042
3.9685938615274807	0.9862476918813271	0.013752308118672896
3.9828693790149896	1.940651921145372	-0.9406519211453721
3.9971448965024985	3.0616547967818852	-2.0616547967818852
4.011420413990008	1.507698270849338	-0.507698270849338
4.025695931477516	0.5436600813095714	0.45633991869042856
4.039971448965026	0.6722790325571607	0.3277209674428393
4.054246966452534	0.7795994905403051	0.22040050945969492
4.068522483940043	0.7840883315841265	0.2159116684158735
4.082798001427552	1.1730879048065672	-0.17308790480656722
4.097073518915061	0.7059966583939806	0.2940033416060194
4.11134903640257	0.6686222921730263	0.33137770782697373
4.125624553890079	0.4506271356399512	0.5493728643600488
4.139900071377588	0.9195183677679707	0.08048163223202931
4.154175588865097	1.1548450649055857	-0.1548450649055857
4.168451106352606	2.6256091989437182	-1.6256091989437182
4.182726623840114	2.394922172911738	-1.394922172911738
4.197002141327624	7.757258552895903	-6.757258552895903
4.211277658815132	0.9056007135101315	0.0943992864898685
4.2255531763026415	2.153461223785651	-1.153461223785651
4.23982869379015	1.1755561643071355	-0.1755561643071355
4.254104211277659	0.6467072173388361	0.35329278266116393
4.268379728765169	0.49316532513085565	0.5068346748691444
4.282655246252677	0.8297800455241441	0.17021995447585592
4.296930763740186	1.155736318700644	-0.15573631870064397
4.311206281227695	1.072268726931961	-0.07226872693196107
4.325481798715204	0.8167687624617045	0.1832312375382955
4.3397573162027125	0.8312911525924159	0.16870884740758407
4.354032833690222	0.4172349533860516	0.5827650466139485
4.36830835117773	0.44818027293738133	0.5518197270626186
4.38258386866524	1.1160124182007785	-0.11601241820077846
4.396859386152748	1.253721137169674	-0.2537211371696739
4.411134903640257	1.336656233083109	-0.3366562330831091
4.425410421127767	0.7860047537346799	0.21399524626532007
4.439685938615275	0.7055963836487426	0.29440361635125745
4.4539614561027845	1.1949905308772037	-0.19499053087720375
4.468236973590293	1.5978206202250886	-0.5978206202250886
4.482512491077802	1.4631336160322679	-0.4631336160322679
4.496788008565311	2.332774151863237	-1.3327741518632372
4.51106352605282	2.9362192208306523	-1.9362192208306523
4.5253390435403285	13.165950499338154	-12.165950499338154
4.539614561027838	5.686296398809641	-4.686296398809641
4.553890078515346	1.6083684270507332	-0.6083684270507332
4.5681655960028555	4.583751230543159	-3.583751230543159
4.582441113490365	2.3911847222374814	-1.3911847222374814
4.596716630977873	2.01312840113657	-1.0131284011365702
4.610992148465383	2.6420163867729314	-1.6420163867729314
4.625267665952891	3.2227780538786215	-2.2227780538786215
4.6395431834404	0.7555000601061848	0.24449993989381524
4.653818700927909	0.8935024018374125	0.10649759816258753
4.668094218415418	2.20147680204409	-1.2014768020440898
4.682369735902927	3.4118273864777517	-2.4118273864777517
4.696645253390436	3.5522445639868385	-2.5522445639868385
4.710920770877944	1.4458836827034853	-0.44588368270348533
4.725196288365454	1.5928665986748682	-0.5928665986748682
4.739471805852963	3.4077642595693476	-2.4077642595693476
4.7537473233404715	20.015026530509118	-19.015026530509118
4.768022840827981	1.4396396875040725	-0.43963968750407245
4.782298358315489	1.0775355240126274	-0.07753552401262742
4.7965738758029985	1.5262192727244082	-0.5262192727244082
4.810849393290507	1.8739284403533172	-0.8739284403533172
4.825124910778016	2.1184739876633625	-1.1184739876633625
4.839400428265525	5.089197648633367	-4.089197648633367
4.853675945753034	10.172061465021285	-9.172061465021285
4.8679514632405425	2.2856161784594313	-1.2856161784594313
4.882226980728052	2.6140216599460033	-1.6140216599460033
4.896502498215561	1.885346223528808	-0.8853462235288081
4.91077801570307	1.6888453705716806	-0.6888453705716806
4.925053533190579	1.5018018676599696	-0.5018018676599696
4.939329050678087	1.6997965888921176	-0.6997965888921176
4.953604568165597	5.983745620254546	-4.983745620254546
4.967880085653105	3.827406327784967	-2.827406327784967
4.9821556031406145	2.4860872062993105	-1.4860872062993105
4.996431120628123	3.149067318055465	-2.149067318055465
5.010706638115632	5.989370486929356	-4.989370486929356
5.024982155603141	1.275913106441237	-0.275913106441237
5.03925767309065	3.1623482686315123	-2.1623482686315123
5.053533190578159	1.6719150930062452	-0.6719150930062452
5.067808708065668	3.645565942792147	-2.645565942792147
5.082084225553177	10.667626656483337	-9.667626656483337
5.0963597430406855	1.6236384281484195	-0.6236384281484195
5.110635260528195	5.139579617248644	-4.139579617248644
5.124910778015703	3.7387734377497517	-2.7387734377497517
5.139186295503213	4.30447107077777	-3.30447107077777
5.153461812990721	6.082801017155205	-5.082801017155205
5.16773733047823	1.6721108084405365	-0.6721108084405365
5.18201284796574	1.1408658923087356	-0.14086589230873559
5.196288365453248	8.71633816140849	-7.7163381614084905
5.2105638829407575	1.9163848760608182	-0.9163848760608182
5.224839400428266	4.337121158462324	-3.337121158462324
5.239114917915775	204.25535264634942	-203.25535264634942
5.253390435403284	1.9012226889550397	-0.9012226889550397
5.267665952890793	1.3830430504318507	-0.3830430504318507
5.281941470378301	3.640742562083877	-2.640742562083877
5.296216987865811	1.1908085234826398	-0.19080852348263977
5.310492505353319	1.8543110430432417	-0.8543110430432417
5.3247680228408285	1.6659905014008098	-0.6659905014008098
5.339043540328338	2.3303668018073402	-1.3303668018073402
5.353319057815846	2.6027212892721447	-1.6027212892721447
5.367594575303356	2.9181709508806937	-1.9181709508806937
5.381870092790864	5.535261270071981	-4.535261270071981
5.396145610278373	1.5015996294306333	-0.5015996294306333
5.410421127765882	1.2337630746020036	-0.23376307460200363
5.424696645253391	1.9326822288595917	-0.9326822288595917
5.4389721627409	5.9360046244585165	-4.9360046244585165
5.453247680228409	5.439969979599058	-4.439969979599058
5.467523197715917	3.3216222123997716	-2.3216222123997716
5.481798715203427	1.630476110008427	-0.6304761100084271
5.496074232690936	2.048684581047208	-1.0486845810472079
5.510349750178444	1.6360893375741101	-0.6360893375741101
5.524625267665954	1.1689341606553545	-0.1689341606553545
5.538900785153462	1.682785280872941	-0.6827852808729411
5.5531763026409715	4.735070751998614	-3.735070751998614
5.56745182012848	4.914567145032885	-3.914567145032885
5.581727337615989	33.42080838400149	-32.42080838400149
5.596002855103498	2.18072034971083	-1.18072034971083
5.610278372591007	2.2788686987137305	-1.2788686987137305
5.6245538900785155	4.893377830244071	-3.893377830244071
5.638829407566025	3.73301635568667	-2.73301635568667
5.653104925053534	3.6152577952154927	-2.6152577952154927
5.667380442541043	1.7484712098448512	-0.7484712098448512
5.681655960028552	1.9032553058134671	-0.9032553058134671
5.69593147751606	6.328299190673995	-5.328299190673995
5.71020699500357	5.688981851393408	-4.688981851393408
5.724482512491078	2.791653506228042	-1.7916535062280419
5.738758029978587	1.6487949473487369	-0.6487949473487369
5.753033547466096	2.003443040692612	-1.0034430406926118
5.767309064953605	5.125893133133729	-4.125893133133729
5.781584582441114	4.968470007031578	-3.968470007031578
5.795860099928623	10.59001873928036	-9.59001873928036
5.810135617416132	4.910882541633053	-3.910882541633053
5.824411134903641	4.121361999586715	-3.121361999586715
5.83868665239115	1.9211453998533754	-0.9211453998533754
5.8529621698786585	2.3665971456198065	-1.3665971456198065
5.867237687366168	2.237885633254486	-1.237885633254486
5.881513204853676	1.5556237066587737	-0.5556237066587737
5.895788722341186	2.808658949120925	-1.8086589491209248
5.910064239828694	6.720170602312216	-5.720170602312216
5.924339757316203	2.85274489071496	-1.85274489071496
5.938615274803713	3.6458840636190994	-2.6458840636190994
5.952890792291221	2.367536816572567	-1.3675368165725672
5.96716630977873	1.3675041427140167	-0.36750414271401666
5.981441827266239	9.018621253812704	-8.018621253812704
5.995717344753748	2.9700284654045532	-1.9700284654045532
6.009992862241257	3.67846977672717	-2.67846977672717
6.024268379728766	2.7015602451101826	-1.7015602451101826
6.038543897216274	3.089945095389519	-2.089945095389519
6.052819414703784	2.3485097943259388	-1.3485097943259388
6.067094932191292	6.597621278576783	-5.597621278576783
6.0813704496788015	6.090946811244863	-5.090946811244863
6.095645967166311	4.44013230944765	-3.44013230944765
6.109921484653819	2.6308273863688565	-1.6308273863688565
6.124197002141329	1.9810058541229725	-0.9810058541229725
6.138472519628837	1.4423041795584075	-0.4423041795584075
6.152748037116346	12.622930444796856	-11.622930444796856
6.167023554603855	2.1219234269443485	-1.1219234269443485
6.181299072091364	3.524335624398153	-2.524335624398153
6.1955745895788725	3.6077495853361534	-2.6077495853361534
6.209850107066382	3.3595691236068808	-2.3595691236068808
6.22412562455389	11.094258045392035	-10.094258045392035
6.2384011420414	1.8769126789937551	-0.8769126789937551
6.252676659528909	1.8117016446383458	-0.8117016446383458
6.266952177016417	7.321518455340768	-6.321518455340768
6.281227694503927	2.619068783579957	-1.6190687835799569
6.295503211991435	15.55399504676887	-14.55399504676887
6.3097787294789445	2.98001245649899	-1.98001245649899
6.324054246966453	11.5211392408419	-10.5211392408419
6.338329764453962	5.838305416292357	-4.838305416292357
6.352605281941471	1.2719765626311352	-0.27197656263113523
6.36688079942898	3.975867531931987	-2.975867531931987
6.381156316916488	6.152056270963159	-5.152056270963159
6.395431834403998	2.184431308404548	-1.1844313084045481
6.409707351891507	6.168462340925373	-5.168462340925373
6.4239828693790155	4.069744847348833	-3.069744847348833
6.438258386866525	4.187829396302134	-3.187829396302134
6.452533904354033	5.403913482044422	-4.403913482044422
6.466809421841543	2.53154622828883	-1.5315462282888301
6.481084939329051	3.8641667284367713	-2.8641667284367713
6.49536045681656	4.380507413410727	-3.3805074134107267
6.509635974304069	2.337276540294696	-1.3372765402946958
6.523911491791578	5.422796339527838	-4.422796339527838
6.538187009279087	3.0108373873550485	-2.0108373873550485
6.552462526766596	2.7737701692625043	-1.7737701692625043
6.566738044254105	6.575770125392106	-5.575770125392106
6.581013561741614	3.092751711927513	-2.092751711927513
6.595289079229123	2.8017312692533958	-1.8017312692533958
6.609564596716631	2.4002703695613548	-1.4002703695613548
6.623840114204141	4.036976675913069	-3.0369766759130687
6.638115631691649	3.1864223139351524	-2.1864223139351524
6.6523911491791585	3.0064292349672828	-2.0064292349672828
6.666666666666667	3.5238787325870455	-2.5238787325870455
6.680942184154176	6.739025315938891	-5.739025315938891
6.695217701641685	3.909478479249059	-2.909478479249059
6.709493219129194	7.2503649361285545	-6.2503649361285545
6.723768736616703	3.914275030361316	-2.914275030361316
6.738044254104212	3.466656791751772	-2.466656791751772
6.752319771591721	4.937618900040286	-3.9376189000402864
6.76659528907923	2.1643373303087525	-1.1643373303087525
6.780870806566739	2.716300442623283	-1.7163004426232829
6.795146324054247	2.8451784356606318	-1.8451784356606318
6.809421841541757	13.586730983100168	-12.586730983100168
6.823697359029265	5.130617515929874	-4.130617515929874
6.837972876516774	2.31483476971736	-1.31483476971736
6.852248394004283	2.6412247698764753	-1.6412247698764753
6.866523911491792	6.304505297241987	-5.304505297241987
6.8807994289793015	1.3369602741046505	-0.33696027410465046
6.89507494646681	2.379621892508856	-1.379621892508856
6.909350463954319	5.980990980663926	-4.980990980663926
6.923625981441828	2.700583847959278	-1.7005838479592779
6.937901498929337	2.0940049367595	-1.0940049367595002
6.9521770164168455	5.440713774889402	-4.440713774889402
6.966452533904355	5.895791179536964	-4.895791179536964
6.980728051391863	2.1315720776043996	-1.1315720776043996
6.995003568879373	2.922095675443098	-1.922095675443098
7.009279086366882	10.0034065409991	-9.0034065409991
7.02355460385439	7.907126421106013	-6.907126421106013
7.0378301213419	18.841134227882428	-17.841134227882428
7.052105638829408	3.2842608426439126	-2.2842608426439126
7.066381156316917	3.312787968714027	-2.312787968714027
7.080656673804426	11.48614624087977	-10.48614624087977
7.094932191291935	10.425686281635683	-9.425686281635683
7.109207708779444	1.7284965226767002	-0.7284965226767002
7.123483226266953	2.502306740340829	-1.502306740340829
7.137758743754461	3.4277524266655623	-2.4277524266655623
7.152034261241971	1.973734370320209	-0.973734370320209
7.16630977872948	2.796506216161322	-1.7965062161613221
7.1805852962169885	3.8701311774497213	-2.8701311774497213
7.194860813704498	2.576557743387165	-1.576557743387165
7.209136331192006	7.943890028605737	-6.943890028605737
7.223411848679516	2.863897444619272	-1.8638974446192722
7.237687366167024	2.66136111135786	-1.6613611113578601
7.251962883654533	3.789185301573133	-2.789185301573133
7.266238401142042	6.907508740731771	-5.907508740731771
7.280513918629551	3.712224506415838	-2.712224506415838
7.2947894361170595	2.7492839340479724	-1.7492839340479724
7.309064953604569	6.4463645442993105	-5.4463645442993105
7.323340471092078	3.44039547670984	-2.44039547670984
7.337615988579587	24.756182863027632	-23.756182863027632
7.351891506067096	3.8505669354700918	-2.8505669354700918
7.366167023554604	2.13992778086668	-1.13992778086668
7.380442541042114	4.7869740320609315	-3.7869740320609315
7.394718058529622	3.248773347210876	-2.248773347210876
7.4089935760171315	3.041129254681531	-2.041129254681531
7.42326909350464	2.4577005926143993	-1.4577005926143993
7.437544610992149	2.090356705629384	-1.0903567056293841
7.451820128479658	7.107485251730275	-6.107485251730275
7.466095645967167	7.332372023083442	-6.332372023083442
7.480371163454676	2.830943291593909	-1.830943291593909
7.494646680942185	2.350507058249298	-1.3505070582492982
7.508922198429694	4.583063950807519	-3.583063950807519
7.5231977159172025	2.38765332327451	-1.38765332327451
7.537473233404712	1.468527286463621	-0.46852728646362096
7.55174875089222	5.304825670688601	-4.304825670688601
7.56602426837973	5.17147968309714	-4.17147968309714
7.580299785867238	3.271651331447308	-2.271651331447308
7.594575303354747	9.960130802759622	-8.960130802759622
7.608850820842256	10.292631909887996	-9.292631909887996
7.623126338329765	2.7256877465994025	-1.7256877465994025
7.6374018558172745	5.205269028846263	-4.205269028846263
7.651677373304783	2.2297282505992797	-1.2297282505992797
7.665952890792292	4.615978678879423	-3.615978678879423
7.680228408279801	3.439918457180285	-2.439918457180285
7.69450392576731	2.2118553206726	-1.2118553206726
7.7087794432548185	1.460195464238908	-0.4601954642389079
7.723054960742328	1.462810075100705	-0.46281007510070493
7.737330478229836	5.970481603435624	-4.970481603435624
7.7516059957173455	1.312050502744425	-0.3120505027444249
7.765881513204855	2.301932416132898	-1.3019324161328978
7.780157030692363	4.845995327198014	-3.845995327198014
7.794432548179873	6.873552530396515	-5.873552530396515
7.808708065667381	11.21753696050046	-10.21753696050046
7.82298358315489	3.1375047871864563	-2.1375047871864563
7.837259100642399	10.07463393677091	-9.07463393677091
7.851534618129908	7.954330330056444	-6.954330330056444
7.865810135617417	3.674088603059954	-2.674088603059954
7.880085653104926	1.3600747929285362	-0.36007479292853617
7.894361170592434	3.480182563415129	-2.480182563415129
7.908636688079944	1.4656816274211384	-0.4656816274211384
7.922912205567453	2.443143812584455	-1.443143812584455
7.9371877230549615	2.3123298257523937	-1.3123298257523937
7.951463240542471	8.509630988499387	-7.509630988499387
7.965738758029979	2.942277745224095	-1.9422777452240951
7.9800142755174885	2.1996864167642354	-1.1996864167642354
7.994289793004997	5.712301577199979	-4.712301577199979
8.008565310492505	4.310724790934783	-3.310724790934783
8.022840827980016	6.860635212986909	-5.860635212986909
8.037116345467524	5.692066307233087	-4.692066307233087
8.051391862955033	5.385395590681669	-4.385395590681669
8.065667380442541	2.2604806562820348	-1.2604806562820348
8.079942897930051	7.344053927259814	-6.344053927259814
8.09421841541756	5.001978218996765	-4.001978218996765
8.108493932905068	1.6464599848968342	-0.6464599848968342
8.122769450392578	18.328142019630786	-17.328142019630786
8.137044967880087	2.1842776346476316	-1.1842776346476316
8.151320485367595	8.528524933290573	-7.528524933290573
8.165596002855104	4.464966982563067	-3.464966982563067
8.179871520342614	3.729433251068201	-2.729433251068201
8.194147037830122	3.6236316179221286	-2.6236316179221286
8.20842255531763	1.380768714219791	-0.3807687142197911
8.22269807280514	10.023387210491656	-9.023387210491656
8.23697359029265	5.419607664129345	-4.419607664129345
8.251249107780158	1.401588638390785	-0.40158863839078496
8.265524625267666	1.3793428314643394	-0.37934283146433945
8.279800142755176	6.16905957721908	-5.16905957721908
8.294075660242685	8.579473943087121	-7.579473943087121
8.308351177730193	2.396786325235155	-1.396786325235155
8.322626695217702	5.617807077463587	-4.617807077463587
8.336902212705212	5.683037082501685	-4.683037082501685
8.35117773019272	1.2200474956166172	-0.22004749561661718
8.365453247680229	8.252604429891957	-7.2526044298919565
8.379728765167739	3.4898178136326807	-2.4898178136326807
8.394004282655247	3.6468455763519327	-2.6468455763519327
8.408279800142756	2.9710353503841325	-1.9710353503841325
8.422555317630264	2.628386422037991	-1.628386422037991
8.436830835117775	4.25181057143173	-3.2518105714317302
8.451106352605283	1.908051379610362	-0.908051379610362
8.465381870092791	3.8853697103500875	-2.8853697103500875
8.4796573875803	1.2993841514202211	-0.2993841514202211
8.49393290506781	16.009668581105835	-15.009668581105835
8.508208422555319	3.1759335208639907	-2.1759335208639907
8.522483940042827	5.385656591880778	-4.385656591880778
8.536759457530337	6.977875961199286	-5.977875961199286
8.551034975017846	2.0544752516053637	-1.0544752516053637
8.565310492505354	1.0519468952386049	-0.05194689523860485
8.579586009992862	2.705327886343348	-1.705327886343348
8.593861527480373	10.907123955634525	-9.907123955634525
8.608137044967881	1.3715343172858916	-0.3715343172858916
8.62241256245539	13.065733306220814	-12.065733306220814
8.636688079942898	4.344815832343706	-3.3448158323437056
8.650963597430408	9.147597815485087	-8.147597815485087
8.665239114917917	5.947660858219184	-4.947660858219184
8.679514632405425	6.428494574696662	-5.428494574696662
8.693790149892935	2.723730234537262	-1.7237302345372618
8.708065667380444	2.812037357802515	-1.8120373578025148
8.722341184867952	1.3915361613725725	-0.3915361613725725
8.73661670235546	2.3062825250593355	-1.3062825250593355
8.75089221984297	1.6118672844510902	-0.6118672844510902
8.76516773733048	2.7664111878597204	-1.7664111878597204
8.779443254817988	2.945455121109307	-1.945455121109307
8.793718772305496	2.3588366012755344	-1.3588366012755344
8.807994289793006	3.477812640342182	-2.477812640342182
8.822269807280515	2.6700795963670774	-1.6700795963670774
8.836545324768023	4.878733271349703	-3.878733271349703
8.850820842255533	4.2445164602353405	-3.2445164602353405
8.865096359743042	1.9738021272034532	-0.9738021272034532
8.87937187723055	5.719578894949112	-4.719578894949112
8.893647394718059	2.2588763520164346	-1.2588763520164346
8.907922912205569	2.9519230520237145	-1.9519230520237145
8.922198429693077	7.9280837528804335	-6.9280837528804335
8.936473947180586	15.139829370441662	-14.139829370441662
8.950749464668094	3.39867490591421	-2.39867490591421
8.965024982155605	8.132135905437801	-7.132135905437801
8.979300499643113	2.034282592183685	-1.034282592183685
8.993576017130621	3.1218580172633272	-2.1218580172633272
9.007851534618132	3.23405873492189	-2.23405873492189
9.02212705210564	2.2612225468663034	-1.2612225468663034
9.036402569593148	5.070826233105561	-4.070826233105561
9.050678087080657	3.995048849153771	-2.995048849153771
9.064953604568167	1.2812493881587115	-0.2812493881587115
9.079229122055676	1.5102075088976046	-0.5102075088976046
9.093504639543184	2.374645568402524	-1.3746455684025238
9.107780157030692	4.737606517610731	-3.7376065176107307
9.122055674518203	2.3485751740071024	-1.3485751740071024
9.136331192005711	3.1380930534307967	-2.1380930534307967
9.15060670949322	4.2679699320565145	-3.2679699320565145
9.16488222698073	3.770940582271901	-2.770940582271901
9.179157744468238	3.434244994221613	-2.434244994221613
9.193433261955747	29.954489533573316	-28.954489533573316
9.207708779443255	3.5420476848407647	-2.5420476848407647
9.221984296930765	1.033200643697887	-0.03320064369788689
9.236259814418274	1.871791016473236	-0.8717910164732361
9.250535331905782	0.9036979682899883	0.09630203171001173
9.26481084939329	3.1626230320399356	-2.1626230320399356
9.2790863668808	1.9397211031388073	-0.9397211031388073
9.29336188436831	2.7356042298849976	-1.7356042298849976
9.307637401855818	2.6003664895958694	-1.6003664895958694
9.321912919343328	6.738042653848025	-5.738042653848025
9.336188436830836	9.9794432180315	-8.9794432180315
9.350463954318345	11.145979957306933	-10.145979957306933
9.364739471805853	2.1506082161566553	-1.1506082161566553
9.379014989293363	4.462373898340628	-3.462373898340628
9.393290506780872	1.69468137590986	-0.69468137590986
9.40756602426838	3.961011899115133	-2.961011899115133
9.421841541755889	6.788918262609831	-5.788918262609831
9.436117059243399	5.300144627929046	-4.300144627929046
9.450392576730907	2.6218249133084095	-1.6218249133084095
9.464668094218416	2.0127939847378857	-1.0127939847378857
9.478943611705926	6.5654914421209005	-5.5654914421209005
9.493219129193434	2.224842398796468	-1.224842398796468
9.507494646680943	2.8238354516550657	-1.8238354516550657
9.521770164168451	1.922099812848464	-0.9220998128484641
9.536045681655962	1.105473781918692	-0.10547378191869194
9.55032119914347	3.0690966883274555	-2.0690966883274555
9.564596716630978	1.928422579111422	-0.928422579111422
9.578872234118487	4.430720795595012	-3.430720795595012
9.593147751605997	2.2164629241629386	-1.2164629241629386
9.607423269093506	4.309293774378068	-3.3092937743780677
9.621698786581014	17.60070784892144	-16.60070784892144
9.635974304068524	2.8949169918332758	-1.8949169918332758
9.650249821556033	10.990872101245445	-9.990872101245445
9.664525339043541	4.320735125247728	-3.3207351252477277
9.67880085653105	4.148852375358848	-3.1488523753588478
9.69307637401856	3.5761980287493804	-2.5761980287493804
9.707351891506068	2.2490717080382954	-1.2490717080382954
9.721627408993577	1.8185307103386974	-0.8185307103386974
9.735902926481085	1.9220137807629292	-0.9220137807629292
9.750178443968595	2.0161190032644227	-1.0161190032644227
9.764453961456104	2.7604159964917003	-1.7604159964917003
9.778729478943612	9.759370372331768	-8.759370372331768
9.793004996431122	5.337564782880475	-4.337564782880475
9.80728051391863	3.526195774698753	-2.526195774698753
9.82155603140614	8.30661626639754	-7.3066162663975405
9.835831548893648	5.4250763157626425	-4.4250763157626425
9.850107066381158	3.7394189604402417	-2.7394189604402417
9.864382583868666	5.189579017915303	-4.189579017915303
9.878658101356175	12.294954555501077	-11.294954555501077
9.892933618843683	1.3068056781752964	-0.30680567817529636
9.907209136331193	4.731268888901325	-3.731268888901325
9.921484653818702	2.2426980249918005	-1.2426980249918005
9.93576017130621	3.4240984574782387	-2.4240984574782387
9.95003568879372	3.0675800824170714	-2.0675800824170714
9.964311206281229	5.72444806510165	-4.72444806510165
9.978586723768737	3.862038311361672	-2.862038311361672
9.992862241256246	4.024372445789798	-3.0243724457897976
