# Supplementary material for: Terahertz Spectroscopic Analysis of Lactose in Infant Formula: Implications for Detection and Quantification
Source: Molecules. 2022 Aug 8;27(15):5040. doi: 10.3390/molecules27155040 (PMC9370465; doi:10.3390/molecules27155040)
Supplement: Supplementary file 1 [file molecules-27-05040-s001.zip › data/set2_ambient_1/frequency_domain/L000_2.csv]

0.0	0.9010417674568635	0.09895823254313652
0.014275517487508924	0.7975362840786471	0.20246371592135293
0.028551034975017847	1.2930442920520422	-0.2930442920520422
0.04282655246252677	0.8442258722272951	0.15577412777270494
0.057102069950035694	1.2999932980415525	-0.2999932980415525
0.07137758743754462	1.3665317142947582	-0.36653171429475817
0.08565310492505354	2.9320477798400932	-1.9320477798400932
0.09992862241256247	0.4781000428659081	0.5218999571340919
0.11420413990007139	0.6734793466724619	0.3265206533275381
0.12847965738758033	0.9006848891588037	0.09931511084119626
0.14275517487508924	1.3101509689680433	-0.3101509689680433
0.15703069236259815	1.4267457909798265	-0.42674579097982646
0.17130620985010708	0.8491841760924781	0.1508158239075219
0.18558172733761602	0.7762747570790826	0.22372524292091744
0.19985724482512493	0.9466942667130956	0.053305733286904355
0.21413276231263384	1.0504562503885535	-0.0504562503885535
0.22840827980014278	1.0726484319843859	-0.07264843198438586
0.24268379728765171	0.9471423839005729	0.052857616099427074
0.25695931477516065	0.8934985768542838	0.1065014231457162
0.27123483226266953	0.933329325339905	0.06667067466009502
0.28551034975017847	1.007387816891633	-0.007387816891633037
0.2997858672376874	1.0041515068645122	-0.0041515068645121556
0.3140613847251963	0.9714597584920616	0.028540241507938435
0.32833690221270523	0.9508703862060414	0.04912961379395864
0.34261241970021417	0.9640388597164342	0.035961140283565785
0.3568879371877231	0.9806967201458412	0.019303279854158806
0.37116345467523204	0.9746935402579361	0.025306459742063914
0.3854389721627409	0.9542012891032107	0.04579871089678933
0.39971448965024986	0.9486307744681817	0.05136922553181833
0.4139900071377588	0.9636217019734343	0.03637829802656567
0.4282655246252677	0.9796475193340086	0.02035248066599138
0.4425410421127766	0.9853789380029401	0.014621061997059925
0.45681655960028555	0.9755104879011208	0.024489512098879174
0.4710920770877945	0.9563054397943316	0.04369456020566842
0.48536759457530343	0.9438480701852501	0.056151929814749924
0.4996431120628123	0.9388888171670863	0.061111182832913724
0.5139186295503213	0.9489480485215914	0.051051951478408575
0.5281941470378302	0.9720483357829229	0.027951664217077066
0.5424696645253391	0.9906490730641511	0.009350926935848936
0.5567451820128481	0.9904996452111402	0.0095003547888598
0.5710206995003569	0.9699180992969785	0.030081900703021525
0.5852962169878658	0.9476473085904166	0.05235269140958343
0.5995717344753748	0.9334643026132479	0.06653569738675214
0.6138472519628837	0.9327384395047494	0.06726156049525056
0.6281227694503926	0.9467603725329228	0.05323962746707722
0.6423982869379016	0.9688965672196175	0.031103432780382523
0.6566738044254105	0.9847918404335554	0.015208159566444612
0.6709493219129194	0.9818033059363337	0.018196694063666308
0.6852248394004283	0.9627501394409964	0.03724986055900359
0.6995003568879372	0.9413655279340915	0.05863447206590855
0.7137758743754462	0.9273536884861827	0.07264631151381729
0.7280513918629551	0.9274526378550051	0.07254736214499491
0.7423269093504641	0.9409372316224892	0.05906276837751079
0.756602426837973	0.9602522521094697	0.03974774789053026
0.7708779443254818	0.9723966813481564	0.027603318651843622
0.7851534618129908	0.9689573567330817	0.0310426432669183
0.7994289793004997	0.9513883997908494	0.04861160020915056
0.8137044967880086	0.9341129721401981	0.06588702785980194
0.8279800142755176	0.9258812984023146	0.07411870159768541
0.8422555317630265	0.9310404164427843	0.06895958355721565
0.8565310492505354	0.9447889448650314	0.0552110551349686
0.8708065667380444	0.9565008366076236	0.04349916339237636
0.8850820842255532	0.9570043625988619	0.0429956374011381
0.8993576017130622	0.9430241299811822	0.056975870018817765
0.9136331192005711	0.9249654013117002	0.07503459868829976
0.92790863668808	0.9136613072887065	0.08633869271129346
0.942184154175589	0.9191833070877509	0.08081669291224913
0.9564596716630979	0.9296065069581305	0.07039349304186948
0.9707351891506069	0.9476997744633463	0.0523002255366537
0.9850107066381157	0.9571029906041286	0.04289700939587138
0.9992862241256246	0.9496830239122745	0.05031697608772545
1.0135617416131335	0.9261493073549554	0.07385069264504462
1.0278372591006426	0.9007685516561299	0.0992314483438701
1.0421127765881515	0.889074826969797	0.110925173030203
1.0563882940756604	0.8947317339248773	0.10526826607512274
1.0706638115631693	0.9191163606114511	0.08088363938854892
1.0849393290506781	0.9453032850469384	0.05469671495306161
1.099214846538187	1.0128848072160113	-0.012884807216011263
1.1134903640256961	0.9623682662559433	0.037631733744056706
1.127765881513205	0.9288030134703597	0.07119698652964035
1.1420413990007139	0.893877441292092	0.10612255870790799
1.1563169164882228	0.8629843486882323	0.13701565131176774
1.1705924339757316	0.8971037123858299	0.10289628761417013
1.1848679514632408	0.8971434112926713	0.10285658870732872
1.1991434689507496	0.9196316406178994	0.08036835938210063
1.2134189864382585	0.932223021689044	0.06777697831095597
1.2276945039257674	0.9405148666329384	0.05948513336706163
1.2419700214132763	0.9207820195053192	0.07921798049468076
1.2562455389007852	0.9009701027811969	0.09902989721880306
1.2705210563882943	0.8902465482142978	0.10975345178570217
1.2847965738758031	0.8908737947392108	0.1091262052607892
1.299072091363312	0.901775843982404	0.09822415601759604
1.313347608850821	0.9087309861022043	0.09126901389779574
1.3276231263383298	0.9113474975720922	0.08865250242790779
1.341898643825839	0.9037289398821924	0.09627106011780762
1.3561741613133478	0.8939839901144473	0.10601600988555271
1.3704496788008567	0.885121780442334	0.11487821955766597
1.3847251962883655	0.8833300502893304	0.11666994971066957
1.3990007137758744	0.8914483440779893	0.10855165592201066
1.4132762312633835	0.9533426270814259	0.04665737291857408
1.4275517487508924	0.915792168437392	0.08420783156260803
1.4418272662384013	0.905198558098591	0.09480144190140904
1.4561027837259102	0.8861584624992852	0.1138415375007148
1.470378301213419	0.8682955520041532	0.1317044479958468
1.4846538187009282	0.8615516979073563	0.1384483020926437
1.498929336188437	0.8684055959513867	0.13159440404861333
1.513204853675946	0.8855406467617498	0.11445935323825018
1.5274803711634548	0.9021270382003055	0.09787296179969451
1.5417558886509637	0.9086851926432219	0.0913148073567781
1.5560314061384726	0.8977863979287771	0.10221360207122288
1.5703069236259817	0.8749003560310024	0.12509964396899764
1.5845824411134906	0.8521418874849792	0.1478581125150208
1.5988579586009994	0.8401813296733444	0.15981867032665564
1.6131334760885083	0.8512258803391621	0.14877411966083787
1.6274089935760172	0.8724008643894116	0.12759913561058844
1.6416845110635263	0.8887690569007939	0.11123094309920611
1.6559600285510352	0.8892592767102202	0.1107407232897798
1.670235546038544	0.8306517499622817	0.16934825003771825
1.684511063526053	0.8749596526762835	0.1250403473237165
1.6987865810135618	0.8485055385569014	0.15149446144309864
1.7130620985010707	0.8066046441134016	0.1933953558865984
1.7273376159885798	0.8714846951271807	0.12851530487281926
1.7416131334760887	0.8798475773308421	0.12015242266915793
1.7558886509635976	0.8830439593626546	0.11695604063734544
1.7701641684511065	0.8795498496845542	0.12045015031544581
1.7844396859386153	0.8604652963131718	0.1395347036868282
1.7987152034261245	0.8330748095919841	0.1669251904080159
1.8129907209136333	0.8249471443655089	0.17505285563449113
1.8272662384011422	0.8293619525250508	0.17063804747494915
1.841541755888651	0.8472354526980053	0.15276454730199474
1.85581727337616	0.8675158756795579	0.1324841243204421
1.870092790863669	0.9532646283436749	0.04673537165632513
1.884368308351178	0.8800339948011081	0.11996600519889189
1.8986438258386868	0.8575811535703453	0.14241884642965474
1.9129193433261957	0.815224409221324	0.184775590778676
1.9271948608137046	0.8280223749534901	0.17197762504650993
1.9414703783012137	0.8086235092030849	0.1913764907969151
1.9557458957887226	0.8142890605433937	0.18571093945660633
1.9700214132762315	0.8362942743842409	0.16370572561575913
1.9842969307637404	0.8582900965572	0.1417099034428
1.9985724482512492	0.8608944847619779	0.13910551523802206
2.012847965738758	0.8480283300249708	0.1519716699750292
2.027123483226267	0.8298602465301855	0.17013975346981447
2.041399000713776	0.8082436923643811	0.1917563076356189
2.055674518201285	0.7983312278214154	0.2016687721785846
2.069950035688794	0.784891753258778	0.21510824674122198
2.084225553176303	0.7988106387344963	0.20118936126550369
2.098501070663812	0.8045157813811951	0.19548421861880494
2.1127765881513207	0.8148249355481381	0.18517506445186194
2.1270521056388296	0.8144380831257095	0.18556191687429047
2.1413276231263385	0.8104275659741352	0.18957243402586477
2.1556031406138474	0.773834762063227	0.226165237936773
2.1698786581013563	0.9038283321259168	0.09617166787408316
2.184154175588865	0.7842166977387671	0.21578330226123288
2.198429693076374	1.442203134752757	-0.4422031347527571
2.2127052105638834	0.761716486115342	0.23828351388465796
2.2269807280513922	0.779087968343023	0.22091203165697704
2.241256245538901	0.7633412180266899	0.23665878197331014
2.25553176302641	0.7995056749989812	0.20049432500101882
2.269807280513919	0.733375157584918	0.266624842415082
2.2840827980014278	0.8200051786346056	0.17999482136539435
2.2983583154889367	0.8320128598876424	0.1679871401123576
2.3126338329764455	0.8184560288305787	0.18154397116942134
2.3269093504639544	0.7848495918191307	0.21515040818086928
2.3411848679514633	0.7380157629580383	0.2619842370419617
2.355460385438972	0.7452239268408964	0.25477607315910356
2.3697359029264815	0.720018595479124	0.27998140452087605
2.3840114204139904	0.7943344159128162	0.20566558408718383
2.3982869379014993	0.7478766673793051	0.25212333262069486
2.412562455389008	0.8126465957491023	0.18735340425089775
2.426837972876517	0.8133028699932423	0.1866971300067577
2.441113490364026	0.787881194364048	0.21211880563595198
2.455389007851535	0.7298091266380744	0.2701908733619256
2.4696645253390437	0.803967954998485	0.19603204500151505
2.4839400428265526	0.7386675290186531	0.26133247098134693
2.4982155603140614	0.7398110538639354	0.2601889461360646
2.5124910778015703	0.759911466516277	0.24008853348372305
2.5267665952890797	0.7811717954860095	0.21882820451399054
2.5410421127765885	0.7820885934797789	0.21791140652022112
2.5553176302640974	0.7528939935208824	0.24710600647911762
2.5695931477516063	0.7149939982733801	0.28500600172661994
2.583868665239115	0.6924681944624749	0.3075318055375251
2.598144182726624	0.7052463821372393	0.29475361786276066
2.612419700214133	0.7675954993229424	0.23240450067705765
2.626695217701642	0.7421867509489105	0.2578132490510895
2.6409707351891507	0.48149816652555494	0.5185018334744451
2.6552462526766596	0.6645667330267735	0.3354332669732265
2.669521770164169	0.7693705686058496	0.23062943139415037
2.683797287651678	0.7697456029582346	0.23025439704176542
2.6980728051391867	0.7466160386007007	0.2533839613992993
2.7123483226266956	0.6871741491288355	0.31282585087116455
2.7266238401142044	0.6653716855150053	0.33462831448499475
2.7408993576017133	0.7007175335696861	0.29928246643031386
2.755174875089222	0.7962494479765697	0.2037505520234303
2.769450392576731	0.49849507197452875	0.5015049280254713
2.78372591006424	0.5809843052908558	0.41901569470914424
2.798001427551749	0.7105412617284614	0.28945873827153856
2.8122769450392577	0.7618970778507203	0.23810292214927975
2.826552462526767	0.7244380926503861	0.27556190734961394
2.840827980014276	0.64012901766273	0.35987098233727
2.855103497501785	0.5993491603061621	0.40065083969383786
2.8693790149892937	0.6335131987483373	0.36648680125166266
2.8836545324768026	2.299542742529938	-1.2995427425299382
2.8979300499643115	0.6157879653943512	0.3842120346056488
2.9122055674518204	0.7233577147089432	0.27664228529105683
2.9264810849393292	0.733301196863682	0.266698803136318
2.940756602426838	0.6100296387291197	0.38997036127088025
2.955032119914347	0.4959147841762803	0.5040852158237197
2.9693076374018563	7.043894837227665	-6.043894837227665
2.983583154889365	0.6185403627428336	0.38145963725716636
2.997858672376874	0.7183399847268448	0.2816600152731552
3.012134189864383	0.7380825245156992	0.2619174754843008
3.026409707351892	0.913816395689648	0.08618360431035199
3.0406852248394007	0.5495121218077699	0.45048787819223013
3.0549607423269096	0.5276005968485933	0.4723994031514067
3.0692362598144185	0.7032642218689534	0.29673577813104657
3.0835117773019274	0.7257123958013348	0.27428760419866516
3.0977872947894363	0.5735387913342738	0.42646120866572623
3.112062812276945	0.43715984757194004	0.56284015242806
3.1263383297644545	0.6024884243700015	0.3975115756299985
3.1406138472519634	1.3539204853896196	-0.3539204853896196
3.1548893647394722	0.4875631281002313	0.5124368718997687
3.169164882226981	3.988547685143301	-2.988547685143301
3.18344039971449	0.5176013769013248	0.4823986230986752
3.197715917201999	0.6336751023478571	0.36632489765214293
3.2119914346895078	0.6752732518342288	0.3247267481657712
3.2262669521770166	0.5062094557901989	0.49379054420980106
3.2405424696645255	0.519936668067788	0.48006333193221196
3.2548179871520344	0.3535052778021031	0.6464947221978969
3.2690935046395433	0.36814071333238385	0.6318592866676161
3.2833690221270526	0.4617406210286054	0.5382593789713945
3.2976445396145615	0.6170652323386975	0.3829347676613025
3.3119200571020704	0.6288440970455962	0.3711559029544038
3.3261955745895793	0.49439633578679415	0.5056036642132058
3.340471092077088	0.7896996312828878	0.21030036871711222
3.354746609564597	0.5502563537620216	0.44974364623797836
3.369022127052106	0.3632436344955596	0.6367563655044404
3.383297644539615	0.3196551622726581	0.6803448377273419
3.3975731620271237	0.3254008769085974	0.6745991230914026
3.4118486795146326	0.4899930372315182	0.5100069627684818
3.4261241970021414	0.6083110530451037	0.3916889469548963
3.4403997144896508	0.6079223144784585	0.39207768552154154
3.4546752319771596	0.5245285583305299	0.4754714416694701
3.4689507494646685	0.4195741556992434	0.5804258443007566
3.4832262669521774	0.33813905914099984	0.6618609408590002
3.4975017844396863	0.1643098695882296	0.8356901304117704
3.511777301927195	0.3118709384829902	0.6881290615170098
3.526052819414704	0.5896720747674519	0.41032792523254813
3.540328336902213	5.5764322480822734	-4.5764322480822734
3.554603854389722	0.7392193534569713	0.2607806465430287
3.5688793718772307	0.6153573779919137	0.3846426220080863
3.58315488936474	0.34732387653976077	0.6526761234602392
3.597430406852249	1.0558138174004037	-0.0558138174004037
3.611705924339758	0.6078235486406638	0.3921764513593362
3.6259814418272667	0.1831061266396171	0.8168938733603829
3.6402569593147756	1.246081590734367	-0.24608159073436697
3.6545324768022844	1.8655601926521725	-0.8655601926521725
3.6688079942897933	1.0369946454540888	-0.036994645454088815
3.683083511777302	0.43159514307918934	0.5684048569208107
3.697359029264811	0.9754470650972614	0.024552934902738577
3.71163454675232	1.06069797656845	-0.06069797656845011
3.725910064239829	0.7788454729158159	0.22115452708418415
3.740185581727338	0.3846130967415927	0.6153869032584073
3.754461099214847	0.13238371970933246	0.8676162802906675
3.768736616702356	0.4553022485574961	0.5446977514425039
3.783012134189865	1.0044349634628094	-0.00443496346280936
3.7972876516773737	1.0931260217504715	-0.09312602175047147
3.8115631691648826	2.022033837706773	-1.0220338377067728
3.8258386866523915	0.18437567090262677	0.8156243290973733
3.8401142041399003	0.7130545010055792	0.2869454989944208
3.8543897216274092	1.1394578588142525	-0.13945785881425254
3.868665239114918	0.6257667090127753	0.3742332909872247
3.8829407566024274	0.08728579939961796	0.912714200600382
3.8972162740899363	0.3371371897417817	0.6628628102582184
3.911491791577445	0.6615744418430687	0.3384255581569313
3.925767309064954	1.0395550351799294	-0.03955503517992942
3.940042826552463	0.8894718772081184	0.11052812279188162
3.954318344039972	2.4861412371916374	-1.4861412371916374
3.9685938615274807	0.7326715322491502	0.26732846775084984
3.9828693790149896	1.4485894208842622	-0.44858942088426224
3.9971448965024985	3.604157479818902	-2.604157479818902
4.011420413990008	1.3250001127616993	-0.32500011276169927
4.025695931477516	0.6524736133174658	0.3475263866825342
4.039971448965026	0.8271012261607555	0.17289877383924446
4.054246966452534	0.8561589597752696	0.14384104022473043
4.068522483940043	0.8680574809520399	0.13194251904796006
4.082798001427552	1.2536935348562968	-0.25369353485629675
4.097073518915061	0.8357242096238715	0.1642757903761285
4.11134903640257	0.7360410593406599	0.2639589406593401
4.125624553890079	0.36361648111406525	0.6363835188859348
4.139900071377588	0.9358857643086805	0.06411423569131947
4.154175588865097	1.118037457372499	-0.11803745737249893
4.168451106352606	2.7234510945600126	-1.7234510945600126
4.182726623840114	2.34062310293277	-1.3406231029327702
4.197002141327624	6.554458918256642	-5.554458918256642
4.211277658815132	1.1352497931007564	-0.13524979310075635
4.2255531763026415	2.265430357969636	-1.265430357969636
4.23982869379015	1.030667865175094	-0.03066786517509401
4.254104211277659	0.7201499033184887	0.2798500966815113
4.268379728765169	0.43512570350593965	0.5648742964940603
4.282655246252677	1.1749941425289083	-0.17499414252890833
4.296930763740186	1.3462386155325619	-0.34623861553256186
4.311206281227695	1.042433525087894	-0.042433525087894
4.325481798715204	0.883125628201109	0.11687437179889104
4.3397573162027125	0.5223672373230454	0.47763276267695465
4.354032833690222	0.3868878529311078	0.6131121470688923
4.36830835117773	0.5599312411563296	0.44006875884367036
4.38258386866524	1.164604446429978	-0.16460444642997807
4.396859386152748	1.368639311465844	-0.36863931146584394
4.411134903640257	1.6821211106313396	-0.6821211106313396
4.425410421127767	0.8988492294560607	0.10115077054393928
4.439685938615275	0.8579766015949056	0.14202339840509437
4.4539614561027845	1.134329628343987	-0.13432962834398698
4.468236973590293	1.4337356129293604	-0.43373561292936036
4.482512491077802	1.3186668688121632	-0.3186668688121632
4.496788008565311	2.72956812847236	-1.7295681284723599
4.51106352605282	2.858072157196378	-1.858072157196378
4.5253390435403285	13.746373559616519	-12.746373559616519
4.539614561027838	6.027121344392861	-5.027121344392861
4.553890078515346	1.4668129339290836	-0.46681293392908363
4.5681655960028555	4.058286879717636	-3.0582868797176364
4.582441113490365	1.3141305181967753	-0.3141305181967753
4.596716630977873	2.9134534145238957	-1.9134534145238957
4.610992148465383	1.9183027851400496	-0.9183027851400496
4.625267665952891	2.051556353173054	-1.051556353173054
4.6395431834404	1.2021875477587787	-0.20218754775877867
4.653818700927909	0.946539983668764	0.05346001633123598
4.668094218415418	2.2983961613510795	-1.2983961613510795
4.682369735902927	3.67869936439202	-2.67869936439202
4.696645253390436	4.120522884618786	-3.1205228846187856
4.710920770877944	1.9013186316189061	-0.9013186316189061
4.725196288365454	1.8532307935547103	-0.8532307935547103
4.739471805852963	3.336114501334921	-2.336114501334921
4.7537473233404715	22.273205189856508	-21.273205189856508
4.768022840827981	2.5253266344456953	-1.5253266344456953
4.782298358315489	0.7987723028965911	0.20122769710340893
4.7965738758029985	1.583720440029343	-0.583720440029343
4.810849393290507	1.5703621851993472	-0.5703621851993472
4.825124910778016	1.7242925058995098	-0.7242925058995098
4.839400428265525	6.272868915423358	-5.272868915423358
4.853675945753034	9.103707262732637	-8.103707262732637
4.8679514632405425	2.1658159917647235	-1.1658159917647235
4.882226980728052	3.328137997082978	-2.328137997082978
4.896502498215561	2.212520224096356	-1.2125202240963562
4.91077801570307	1.6342329667658926	-0.6342329667658926
4.925053533190579	1.1940084281028611	-0.19400842810286112
4.939329050678087	1.5229502925242253	-0.5229502925242253
4.953604568165597	4.365649479083373	-3.3656494790833733
4.967880085653105	4.382526836756094	-3.382526836756094
4.9821556031406145	2.3182392099468405	-1.3182392099468405
4.996431120628123	2.6221341395617714	-1.6221341395617714
5.010706638115632	6.2131984811636665	-5.2131984811636665
5.024982155603141	1.8177229866261593	-0.8177229866261593
5.03925767309065	2.8972327840933705	-1.8972327840933705
5.053533190578159	2.5295564900106675	-1.5295564900106675
5.067808708065668	3.1521912596480663	-2.1521912596480663
5.082084225553177	8.785843530889208	-7.785843530889208
5.0963597430406855	1.5335726701320247	-0.5335726701320247
5.110635260528195	4.685079634036663	-3.685079634036663
5.124910778015703	3.0679565380490375	-2.0679565380490375
5.139186295503213	6.7015529938601635	-5.7015529938601635
5.153461812990721	6.5111105422646345	-5.5111105422646345
5.16773733047823	1.3459250446427966	-0.3459250446427966
5.18201284796574	1.140412886774371	-0.14041288677437103
5.196288365453248	11.033123304415149	-10.033123304415149
5.2105638829407575	1.577188703777768	-0.5771887037777681
5.224839400428266	5.34303898667114	-4.34303898667114
5.239114917915775	294.3962777853271	-293.3962777853271
5.253390435403284	1.908855451767091	-0.908855451767091
5.267665952890793	1.3818372695986478	-0.38183726959864783
5.281941470378301	3.9616530658772513	-2.9616530658772513
5.296216987865811	1.142755774033596	-0.14275577403359607
5.310492505353319	1.6821790214138541	-0.6821790214138541
5.3247680228408285	1.72376791524782	-0.72376791524782
5.339043540328338	2.7689449309699254	-1.7689449309699254
5.353319057815846	2.5234167768742664	-1.5234167768742664
5.367594575303356	3.04778654495147	-2.04778654495147
5.381870092790864	6.890233074524819	-5.890233074524819
5.396145610278373	1.9374994418866256	-0.9374994418866256
5.410421127765882	1.2629944003479903	-0.26299440034799026
5.424696645253391	2.0472950377296786	-1.0472950377296786
5.4389721627409	6.7845550521518385	-5.7845550521518385
5.453247680228409	6.211468303466854	-5.211468303466854
5.467523197715917	3.540818246685044	-2.540818246685044
5.481798715203427	1.7066182431458994	-0.7066182431458994
5.496074232690936	2.209110228054189	-1.2091102280541892
5.510349750178444	1.922111288659301	-0.922111288659301
5.524625267665954	1.287899109787334	-0.287899109787334
5.538900785153462	2.1032835692461673	-1.1032835692461673
5.5531763026409715	4.070525096083238	-3.070525096083238
5.56745182012848	7.09521030560035	-6.09521030560035
5.581727337615989	32.38917381113463	-31.389173811134633
5.596002855103498	2.823979585174963	-1.8239795851749632
5.610278372591007	2.938873757735543	-1.9388737577355428
5.6245538900785155	5.512538713549701	-4.512538713549701
5.638829407566025	3.5468509256684984	-2.5468509256684984
5.653104925053534	3.907304857198398	-2.907304857198398
5.667380442541043	2.6663885388857427	-1.6663885388857427
5.681655960028552	2.104828948070934	-1.1048289480709341
5.69593147751606	7.674247481508945	-6.674247481508945
5.71020699500357	6.2806572636834215	-5.2806572636834215
5.724482512491078	2.96962559759321	-1.9696255975932102
5.738758029978587	1.7447266907438028	-0.7447266907438028
5.753033547466096	2.481032258949474	-1.4810322589494742
5.767309064953605	4.27081885394738	-3.2708188539473797
5.781584582441114	3.6704426929905227	-2.6704426929905227
5.795860099928623	8.200262469390522	-7.2002624693905215
5.810135617416132	6.13962918341229	-5.13962918341229
5.824411134903641	6.2342518575286	-5.2342518575286
5.83868665239115	3.1213680251853995	-2.1213680251853995
5.8529621698786585	2.2569205075455745	-1.2569205075455745
5.867237687366168	2.104688337228083	-1.1046883372280831
5.881513204853676	2.314719833909368	-1.314719833909368
5.895788722341186	2.651042200562725	-1.651042200562725
5.910064239828694	6.2733976738592405	-5.2733976738592405
5.924339757316203	3.0998037916858383	-2.0998037916858383
5.938615274803713	4.220222609708617	-3.2202226097086166
5.952890792291221	2.2354984679563152	-1.2354984679563152
5.96716630977873	1.8529652300229058	-0.8529652300229058
5.981441827266239	6.560486401245723	-5.560486401245723
5.995717344753748	3.12014694329912	-2.12014694329912
6.009992862241257	3.2624038712381895	-2.2624038712381895
6.024268379728766	3.615390566773007	-2.615390566773007
6.038543897216274	3.923161077089717	-2.923161077089717
6.052819414703784	2.6438401460193655	-1.6438401460193655
6.067094932191292	5.366398543885149	-4.366398543885149
6.0813704496788015	6.228577728969126	-5.228577728969126
6.095645967166311	4.3234091936265	-3.3234091936264996
6.109921484653819	2.888502925073077	-1.8885029250730772
6.124197002141329	2.516560176974806	-1.516560176974806
6.138472519628837	1.3877614771856115	-0.3877614771856115
6.152748037116346	13.902966748332393	-12.902966748332393
6.167023554603855	3.2076222749724104	-2.2076222749724104
6.181299072091364	3.8200052583109434	-2.8200052583109434
6.1955745895788725	3.4536454813138375	-2.4536454813138375
6.209850107066382	3.5980641169384078	-2.5980641169384078
6.22412562455389	8.977616460955055	-7.977616460955055
6.2384011420414	1.1469979422081924	-0.1469979422081924
6.252676659528909	1.8561301781080448	-0.8561301781080448
6.266952177016417	4.087896232310128	-3.087896232310128
6.281227694503927	2.406066255593598	-1.4060662555935979
6.295503211991435	8.79133999726166	-7.791339997261661
6.3097787294789445	2.898400759181151	-1.898400759181151
6.324054246966453	8.860633617089688	-7.860633617089688
6.338329764453962	4.1861753838413245	-3.1861753838413245
6.352605281941471	1.400493939664707	-0.4004939396647069
6.36688079942898	3.637186583178034	-2.637186583178034
6.381156316916488	6.0422670705826835	-5.0422670705826835
6.395431834403998	1.6263385333497078	-0.6263385333497078
6.409707351891507	7.081070789338221	-6.081070789338221
6.4239828693790155	5.907329249959231	-4.907329249959231
6.438258386866525	4.962304131849165	-3.962304131849165
6.452533904354033	5.245059090877754	-4.245059090877754
6.466809421841543	3.960677945648031	-2.960677945648031
6.481084939329051	4.483232506638769	-3.4832325066387693
6.49536045681656	5.0529549503399425	-4.0529549503399425
6.509635974304069	1.5554196874304487	-0.5554196874304487
6.523911491791578	4.232545787973465	-3.232545787973465
6.538187009279087	3.0628240199727577	-2.0628240199727577
6.552462526766596	3.5725697584391547	-2.5725697584391547
6.566738044254105	6.653588648093539	-5.653588648093539
6.581013561741614	3.055430708576419	-2.055430708576419
6.595289079229123	2.4612541014761242	-1.4612541014761242
6.609564596716631	2.4477589925276058	-1.4477589925276058
6.623840114204141	3.1651818897178323	-2.1651818897178323
6.638115631691649	3.2448962640045442	-2.2448962640045442
6.6523911491791585	2.4742671095909516	-1.4742671095909516
6.666666666666667	2.998186191632374	-1.998186191632374
6.680942184154176	3.409371116094527	-2.409371116094527
6.695217701641685	2.410145694719954	-1.410145694719954
6.709493219129194	7.441522512065431	-6.441522512065431
6.723768736616703	2.0409642570073254	-1.0409642570073254
6.738044254104212	2.7922059574957476	-1.7922059574957476
6.752319771591721	4.154755525700533	-3.1547555257005326
6.76659528907923	2.6223374373992594	-1.6223374373992594
6.780870806566739	2.6214541651722825	-1.6214541651722825
6.795146324054247	2.4769898651158315	-1.4769898651158315
6.809421841541757	11.968724207644678	-10.968724207644678
6.823697359029265	4.18490155648599	-3.1849015564859897
6.837972876516774	3.90700036818817	-2.90700036818817
6.852248394004283	3.2883423204710778	-2.2883423204710778
6.866523911491792	6.067627131498746	-5.067627131498746
6.8807994289793015	1.7910184349181442	-0.7910184349181442
6.89507494646681	2.4253004234047864	-1.4253004234047864
6.909350463954319	5.803372353047923	-4.803372353047923
6.923625981441828	2.905685715491865	-1.905685715491865
6.937901498929337	2.1884062250041216	-1.1884062250041216
6.9521770164168455	8.00284501019468	-7.0028450101946795
6.966452533904355	7.004048561310136	-6.004048561310136
6.980728051391863	2.557847384568331	-1.5578473845683312
6.995003568879373	2.340385779759653	-1.3403857797596528
7.009279086366882	14.805498455817451	-13.805498455817451
7.02355460385439	13.80260335754383	-12.80260335754383
7.0378301213419	27.176776581937855	-26.176776581937855
7.052105638829408	3.8705728592982354	-2.8705728592982354
7.066381156316917	3.7561286939671095	-2.7561286939671095
7.080656673804426	10.371253962064305	-9.371253962064305
7.094932191291935	7.648907442573619	-6.648907442573619
7.109207708779444	1.495124543540148	-0.4951245435401479
7.123483226266953	3.64764911133237	-2.64764911133237
7.137758743754461	4.692394631305717	-3.692394631305717
7.152034261241971	1.995572205771674	-0.995572205771674
7.16630977872948	4.096905056083988	-3.0969050560839877
7.1805852962169885	4.279916215647861	-3.2799162156478614
7.194860813704498	2.7470376608216225	-1.7470376608216225
7.209136331192006	14.882949749180668	-13.882949749180668
7.223411848679516	2.791112779942941	-1.791112779942941
7.237687366167024	2.5456722128621765	-1.5456722128621765
7.251962883654533	4.890065571175275	-3.890065571175275
7.266238401142042	3.4823903350463996	-2.4823903350463996
7.280513918629551	4.97377498513606	-3.9737749851360604
7.2947894361170595	2.1639068323616493	-1.1639068323616493
7.309064953604569	4.050203483255743	-3.0502034832557428
7.323340471092078	3.804008176000208	-2.804008176000208
7.337615988579587	22.44564509130999	-21.44564509130999
7.351891506067096	3.9275035969487746	-2.9275035969487746
7.366167023554604	2.578569312442201	-1.578569312442201
7.380442541042114	2.8602118980178926	-1.8602118980178926
7.394718058529622	4.489274224402138	-3.4892742244021377
7.4089935760171315	3.2016062181876728	-2.2016062181876728
7.42326909350464	2.3860144521970827	-1.3860144521970827
7.437544610992149	1.749745705504704	-0.7497457055047041
7.451820128479658	9.374032640850476	-8.374032640850476
7.466095645967167	8.11256590043979	-7.11256590043979
7.480371163454676	4.547351890416062	-3.5473518904160617
7.494646680942185	3.579228400605478	-2.579228400605478
7.508922198429694	5.02615396763558	-4.02615396763558
7.5231977159172025	2.8387512580178758	-1.8387512580178758
7.537473233404712	2.1207905153919606	-1.1207905153919606
7.55174875089222	4.810656436007827	-3.810656436007827
7.56602426837973	3.967070741168269	-2.967070741168269
7.580299785867238	4.457786402707894	-3.457786402707894
7.594575303354747	8.356125265759708	-7.356125265759708
7.608850820842256	9.78782738636138	-8.78782738636138
7.623126338329765	3.2711155744036966	-2.2711155744036966
7.6374018558172745	4.326049235163962	-3.3260492351639623
7.651677373304783	4.091726078666493	-3.0917260786664933
7.665952890792292	5.289111341078205	-4.289111341078205
7.680228408279801	3.183914930259978	-2.183914930259978
7.69450392576731	1.5418586470021673	-0.5418586470021673
7.7087794432548185	1.1956865545642625	-0.19568655456426254
7.723054960742328	1.7106635035555882	-0.7106635035555882
7.737330478229836	4.467648981856923	-3.4676489818569234
7.7516059957173455	1.3830631883239777	-0.3830631883239777
7.765881513204855	2.9609133257341367	-1.9609133257341367
7.780157030692363	4.854249144405197	-3.8542491444051974
7.794432548179873	10.040706996918813	-9.040706996918813
7.808708065667381	13.249659520655282	-12.249659520655282
7.82298358315489	2.5222491851463515	-1.5222491851463515
7.837259100642399	12.338380336761627	-11.338380336761627
7.851534618129908	10.454478076300312	-9.454478076300312
7.865810135617417	3.6855258512139404	-2.6855258512139404
7.880085653104926	1.5482364541042453	-0.5482364541042453
7.894361170592434	5.5926235042925825	-4.5926235042925825
7.908636688079944	1.192630121684657	-0.1926301216846571
7.922912205567453	2.058979456468097	-1.058979456468097
7.9371877230549615	2.2291207614651274	-1.2291207614651274
7.951463240542471	5.364370439520385	-4.364370439520385
7.965738758029979	2.8128902145070755	-1.8128902145070755
7.9800142755174885	3.2000832484167963	-2.2000832484167963
7.994289793004997	2.920083311581952	-1.9200833115819518
8.008565310492505	4.15263170368609	-3.1526317036860902
8.022840827980016	5.7423062690038815	-4.7423062690038815
8.037116345467524	5.812013994274067	-4.812013994274067
8.051391862955033	6.578799202943099	-5.578799202943099
8.065667380442541	3.989749611093988	-2.989749611093988
8.079942897930051	9.468491975400767	-8.468491975400767
8.09421841541756	4.780685364209492	-3.780685364209492
8.108493932905068	2.7771570306367135	-1.7771570306367135
8.122769450392578	16.150194448219974	-15.150194448219974
8.137044967880087	1.4322568976491337	-0.43225689764913366
8.151320485367595	7.86855575939877	-6.86855575939877
8.165596002855104	3.889610486499165	-2.889610486499165
8.179871520342614	4.135191552771407	-3.135191552771407
8.194147037830122	2.8596501835616155	-1.8596501835616155
8.20842255531763	2.2752263974626064	-1.2752263974626064
8.22269807280514	9.202513222931096	-8.202513222931096
8.23697359029265	4.946041817315847	-3.946041817315847
8.251249107780158	1.8256452518546245	-0.8256452518546245
8.265524625267666	2.353248081952366	-1.353248081952366
8.279800142755176	7.8627444150411945	-6.8627444150411945
8.294075660242685	9.225270481215613	-8.225270481215613
8.308351177730193	2.5780204430480937	-1.5780204430480937
8.322626695217702	7.2378215883141355	-6.2378215883141355
8.336902212705212	10.040756764914313	-9.040756764914313
8.35117773019272	1.4545805554646534	-0.45458055546465337
8.365453247680229	7.338252916929843	-6.338252916929843
8.379728765167739	3.751618189294345	-2.751618189294345
8.394004282655247	3.085393863745907	-2.085393863745907
8.408279800142756	3.3650352394511343	-2.3650352394511343
8.422555317630264	4.335678055430421	-3.335678055430421
8.436830835117775	3.829064901244177	-2.829064901244177
8.451106352605283	2.8147391953067964	-1.8147391953067964
8.465381870092791	2.491745774608654	-1.491745774608654
8.4796573875803	2.2167608516543442	-1.2167608516543442
8.49393290506781	22.607110689202482	-21.607110689202482
8.508208422555319	4.206315846827067	-3.206315846827067
8.522483940042827	5.792505008495453	-4.792505008495453
8.536759457530337	6.861700471902081	-5.861700471902081
8.551034975017846	3.3819216227490694	-2.3819216227490694
8.565310492505354	1.3489031516965504	-0.3489031516965504
8.579586009992862	4.575053610637977	-3.575053610637977
8.593861527480373	17.714836024695106	-16.714836024695106
8.608137044967881	1.5230663002715183	-0.5230663002715183
8.62241256245539	14.675468938546768	-13.675468938546768
8.636688079942898	3.9185555666471537	-2.9185555666471537
8.650963597430408	4.907490524141274	-3.9074905241412736
8.665239114917917	4.764898131547244	-3.764898131547244
8.679514632405425	7.389496460370337	-6.389496460370337
8.693790149892935	3.633693733845359	-2.633693733845359
8.708065667380444	2.7438422314413797	-1.7438422314413797
8.722341184867952	2.214658437054147	-1.214658437054147
8.73661670235546	2.8439515144529652	-1.8439515144529652
8.75089221984297	3.3149924065418923	-2.3149924065418923
8.76516773733048	1.5716401346438307	-0.5716401346438307
8.779443254817988	3.2171777709014515	-2.2171777709014515
8.793718772305496	3.3446842108353407	-2.3446842108353407
8.807994289793006	3.079070767846435	-2.079070767846435
8.822269807280515	2.2198019129915916	-1.2198019129915916
8.836545324768023	5.369993342845883	-4.369993342845883
8.850820842255533	2.6156654393258054	-1.6156654393258054
8.865096359743042	2.7045123484145845	-1.7045123484145845
8.87937187723055	6.0018816531598596	-5.0018816531598596
8.893647394718059	2.1916043240639644	-1.1916043240639644
8.907922912205569	3.286210820781784	-2.286210820781784
8.922198429693077	7.412137734084029	-6.412137734084029
8.936473947180586	14.073921573019637	-13.073921573019637
8.950749464668094	4.119245680901554	-3.119245680901554
8.965024982155605	6.426934118737615	-5.426934118737615
8.979300499643113	2.62311802206206	-1.62311802206206
8.993576017130621	2.2393291096883687	-1.2393291096883687
9.007851534618132	2.570864158471359	-1.570864158471359
9.02212705210564	2.440201120285119	-1.4402011202851188
9.036402569593148	5.460881247536202	-4.460881247536202
9.050678087080657	3.4970598923217375	-2.4970598923217375
9.064953604568167	1.3162099625813437	-0.3162099625813437
9.079229122055676	2.7662896013034852	-1.7662896013034852
9.093504639543184	3.0885378514963455	-2.0885378514963455
9.107780157030692	5.099804993670978	-4.099804993670978
9.122055674518203	2.761769635037474	-1.7617696350374739
9.136331192005711	3.017101822019827	-2.017101822019827
9.15060670949322	3.836645462776136	-2.836645462776136
9.16488222698073	2.801277678108008	-1.8012776781080082
9.179157744468238	3.2953943920956417	-2.2953943920956417
9.193433261955747	25.477351506886528	-24.477351506886528
9.207708779443255	4.187112899228898	-3.1871128992288984
9.221984296930765	1.7185212561363075	-0.7185212561363075
9.236259814418274	2.2477668390888836	-1.2477668390888836
9.250535331905782	1.7293559889940806	-0.7293559889940806
9.26481084939329	4.6598987170667385	-3.6598987170667385
9.2790863668808	3.3832579272133922	-2.3832579272133922
9.29336188436831	2.796607757746723	-1.796607757746723
9.307637401855818	2.873139106666623	-1.8731391066666232
9.321912919343328	6.6353422705645455	-5.6353422705645455
9.336188436830836	11.795781233002204	-10.795781233002204
9.350463954318345	7.812610993302048	-6.812610993302048
9.364739471805853	2.4409479136930514	-1.4409479136930514
9.379014989293363	3.656565873054284	-2.656565873054284
9.393290506780872	2.255161915116196	-1.255161915116196
9.40756602426838	5.092682005349572	-4.092682005349572
9.421841541755889	8.515735510889142	-7.515735510889142
9.436117059243399	4.223374281791064	-3.223374281791064
9.450392576730907	4.43133441063231	-3.43133441063231
9.464668094218416	2.5183359259211873	-1.5183359259211873
9.478943611705926	6.732125608277669	-5.732125608277669
9.493219129193434	3.529157241793823	-2.529157241793823
9.507494646680943	2.923923768988242	-1.9239237689882418
9.521770164168451	3.351892669773327	-2.351892669773327
9.536045681655962	0.8357935443443311	0.16420645565566894
9.55032119914347	3.632394260555181	-2.632394260555181
9.564596716630978	2.5601220767935615	-1.5601220767935615
9.578872234118487	4.723054941590674	-3.723054941590674
9.593147751605997	1.987734732821455	-0.987734732821455
9.607423269093506	4.150900450395198	-3.1509004503951976
9.621698786581014	33.66354513507877	-32.66354513507877
9.635974304068524	2.8373088975348253	-1.8373088975348253
9.650249821556033	12.54906476175908	-11.54906476175908
9.664525339043541	6.369125211175272	-5.369125211175272
9.67880085653105	1.8321104290850796	-0.8321104290850796
9.69307637401856	5.239635707038616	-4.239635707038616
9.707351891506068	3.2738837493748396	-2.2738837493748396
9.721627408993577	1.900169310827565	-0.900169310827565
9.735902926481085	1.8746848153699691	-0.8746848153699691
9.750178443968595	2.212334098187953	-1.2123340981879531
9.764453961456104	2.0272733735409583	-1.0272733735409583
9.778729478943612	4.8797165360809815	-3.8797165360809815
9.793004996431122	3.2085667122097545	-2.2085667122097545
9.80728051391863	3.9319641765098936	-2.9319641765098936
9.82155603140614	10.116096220067579	-9.116096220067579
9.835831548893648	5.262660527632432	-4.262660527632432
9.850107066381158	2.7105742157380814	-1.7105742157380814
9.864382583868666	5.511001950953349	-4.511001950953349
9.878658101356175	8.089988984114976	-7.089988984114976
9.892933618843683	1.5689153303876966	-0.5689153303876966
9.907209136331193	3.0187859307402483	-2.0187859307402483
9.921484653818702	1.4781277072078687	-0.4781277072078687
9.93576017130621	4.578631385888953	-3.5786313858889534
9.95003568879372	3.9092801025459187	-2.9092801025459187
9.964311206281229	3.6661821666722365	-2.6661821666722365
9.978586723768737	6.879029012516978	-5.879029012516978
9.992862241256246	3.253905726426224	-2.253905726426224
