# Supplementary material for: Terahertz Spectroscopic Analysis of Lactose in Infant Formula: Implications for Detection and Quantification
Source: Molecules. 2022 Aug 8;27(15):5040. doi: 10.3390/molecules27155040 (PMC9370465; doi:10.3390/molecules27155040)
Supplement: Supplementary file 1 [file molecules-27-05040-s001.zip › data/set2_ambient_1/frequency_domain/L001.csv]

0.0	0.9492275439445254	0.050772456055474646
0.014275517487508924	0.6910149445295609	0.3089850554704391
0.028551034975017847	1.2896069432362545	-0.28960694323625447
0.04282655246252677	0.8162060903239616	0.18379390967603837
0.057102069950035694	1.3032295755484133	-0.30322957554841334
0.07137758743754462	1.346668313004192	-0.3466683130041921
0.08565310492505354	2.863335344935477	-1.8633353449354768
0.09992862241256247	0.5266065231843949	0.47339347681560506
0.11420413990007139	0.7149185257901608	0.2850814742098392
0.12847965738758033	0.9139220702229691	0.08607792977703088
0.14275517487508924	1.3222876415492897	-0.3222876415492897
0.15703069236259815	1.429089357281351	-0.429089357281351
0.17130620985010708	0.8662446453914845	0.1337553546085155
0.18558172733761602	0.7742799239548036	0.2257200760451964
0.19985724482512493	0.9400601235472134	0.059939876452786645
0.21413276231263384	1.0617648641621913	-0.06176486416219129
0.22840827980014278	1.0697843755908205	-0.06978437559082051
0.24268379728765171	0.9660034130462809	0.0339965869537191
0.25695931477516065	0.8971630368793688	0.10283696312063118
0.27123483226266953	0.9362530984425493	0.06374690155745066
0.28551034975017847	0.994191768671978	0.0058082313280219955
0.2997858672376874	0.9937812132512089	0.006218786748791061
0.3140613847251963	0.9646680316235428	0.035331968376457246
0.32833690221270523	0.9464888469122482	0.053511153087751784
0.34261241970021417	0.9686520588074212	0.03134794119257878
0.3568879371877231	0.9798029802598502	0.020197019740149758
0.37116345467523204	0.969638754652508	0.03036124534749196
0.3854389721627409	0.9401229747052978	0.05987702529470218
0.39971448965024986	0.93253792948797	0.06746207051203001
0.4139900071377588	0.9454663304776816	0.05453366952231842
0.4282655246252677	0.9638627109512894	0.03613728904871061
0.4425410421127766	0.9778430712922522	0.02215692870774777
0.45681655960028555	0.973313540631873	0.02668645936812697
0.4710920770877945	0.9564888454738163	0.043511154526183704
0.48536759457530343	0.9404431063769253	0.0595568936230747
0.4996431120628123	0.9284225146254141	0.07157748537458586
0.5139186295503213	0.9309443585431251	0.06905564145687493
0.5281941470378302	0.9418784415282441	0.05812155847175593
0.5424696645253391	0.9675426858555934	0.03245731414440656
0.5567451820128481	0.9823448478731288	0.017655152126871188
0.5710206995003569	0.9716250287275638	0.028374971272436156
0.5852962169878658	0.9506637192054311	0.049336280794568865
0.5995717344753748	0.9309358484645786	0.06906415153542145
0.6138472519628837	0.9206622651554897	0.07933773484451034
0.6281227694503926	0.926679382409445	0.07332061759055497
0.6423982869379016	0.9466263320543364	0.05337366794566356
0.6566738044254105	0.9708861584689571	0.029113841531042906
0.6709493219129194	0.9813464127000262	0.018653587299973795
0.6852248394004283	0.9716328134703095	0.028367186529690502
0.6995003568879372	0.9502925468314087	0.049707453168591265
0.7137758743754462	0.9268187912372634	0.0731812087627366
0.7280513918629551	0.9133252140849968	0.08667478591500322
0.7423269093504641	0.9191715393420162	0.08082846065798377
0.756602426837973	0.937585370704726	0.06241462929527397
0.7708779443254818	0.9594631690123646	0.040536830987635386
0.7851534618129908	0.9693073403497077	0.03069265965029233
0.7994289793004997	0.962700565039861	0.03729943496013899
0.8137044967880086	0.9440172180579977	0.055982781942002346
0.8279800142755176	0.9262398810865808	0.07376011891341916
0.8422555317630265	0.9167550793082897	0.0832449206917103
0.8565310492505354	0.922329013014764	0.077670986985236
0.8708065667380444	0.9358133259885545	0.06418667401144551
0.8850820842255532	0.9480955670692015	0.051904432930798494
0.8993576017130622	0.9511142426283319	0.048885757371668115
0.9136331192005711	0.9400014849251883	0.05999851507481169
0.92790863668808	0.9265034780569444	0.07349652194305556
0.942184154175589	0.9170921592902596	0.08290784070974044
0.9564596716630979	0.9151703734624617	0.08482962653753834
0.9707351891506069	0.9246640156541998	0.07533598434580024
0.9850107066381157	0.9404248189782506	0.05957518102174941
0.9992862241256246	0.9494355150060679	0.05056448499393207
1.0135617416131335	0.9407441307573189	0.059255869242681114
1.0278372591006426	0.921513840024944	0.07848615997505604
1.0421127765881515	0.9019159574816291	0.09808404251837088
1.0563882940756604	0.8929649750410246	0.10703502495897543
1.0706638115631693	0.9031108134220133	0.09688918657798673
1.0849393290506781	0.9238335914267073	0.07616640857329271
1.099214846538187	1.0024548031266098	-0.002454803126609839
1.1134903640256961	0.970496243396818	0.029503756603182052
1.127765881513205	0.9506716818148326	0.049328318185167364
1.1420413990007139	0.9149845997743167	0.08501540022568332
1.1563169164882228	0.8712185398359938	0.12878146016400616
1.1705924339757316	0.8876529665672255	0.11234703343277452
1.1848679514632408	0.8763968578959129	0.12360314210408707
1.1991434689507496	0.898176900832539	0.10182309916746102
1.2134189864382585	0.9239488412199836	0.07605115878001645
1.2276945039257674	0.9517496224424352	0.04825037755756478
1.2419700214132763	0.9438705723833278	0.05612942761667217
1.2562455389007852	0.9216384226594792	0.07836157734052085
1.2705210563882943	0.8965422372314784	0.10345776276852159
1.2847965738758031	0.8810122625216696	0.11898773747833036
1.299072091363312	0.8777002564806217	0.12229974351937833
1.313347608850821	0.8883651432115642	0.11163485678843577
1.3276231263383298	0.9050764169894382	0.09492358301056181
1.341898643825839	0.9158267638510208	0.0841732361489792
1.3561741613133478	0.9121751754513523	0.0878248245486477
1.3704496788008567	0.8914294823897748	0.10857051761022518
1.3847251962883655	0.8755895320484791	0.12441046795152089
1.3990007137758744	0.8711848594539351	0.1288151405460649
1.4132762312633835	0.9215148610866334	0.07848513891336661
1.4275517487508924	0.8957869389106914	0.10421306108930861
1.4418272662384013	0.9053809365409703	0.0946190634590297
1.4561027837259102	0.9076949186260211	0.09230508137397886
1.470378301213419	0.8985982532249047	0.10140174677509528
1.4846538187009282	0.8836375395726745	0.11636246042732545
1.498929336188437	0.8708436924096106	0.12915630759038943
1.513204853675946	0.8690860530837592	0.1309139469162408
1.5274803711634548	0.8777111855482882	0.1222888144517118
1.5417558886509637	0.8939180184689631	0.10608198153103687
1.5560314061384726	0.9081503756141202	0.09184962438587985
1.5703069236259817	0.9030566144302814	0.0969433855697186
1.5845824411134906	0.8851220551093132	0.11487794489068681
1.5988579586009994	0.8589558234646552	0.14104417653534485
1.6131334760885083	0.8484103341147508	0.15158966588524925
1.6274089935760172	0.851677554233426	0.14832244576657405
1.6416845110635263	0.864389758121016	0.13561024187898396
1.6559600285510352	0.8777811015837531	0.12221889841624689
1.670235546038544	0.8384825187718156	0.16151748122818443
1.684511063526053	0.904499178220385	0.09550082177961505
1.6987865810135618	0.8755515166053396	0.12444848339466041
1.7130620985010707	0.8268246580929979	0.17317534190700212
1.7273376159885798	0.8585982788389995	0.14140172116100047
1.7416131334760887	0.8537311042080518	0.14626889579194824
1.7558886509635976	0.8611722980187378	0.13882770198126215
1.7701641684511065	0.8768935206657689	0.12310647933423113
1.7844396859386153	0.8850545683293716	0.11494543167062843
1.7987152034261245	0.8706753458121388	0.1293246541878612
1.8129907209136333	0.8541071843896504	0.1458928156103496
1.8272662384011422	0.8387647656646502	0.1612352343353498
1.841541755888651	0.8336499807742646	0.16635001922573545
1.85581727337616	0.8413213029498987	0.1586786970501013
1.870092790863669	0.924760961955607	0.07523903804439303
1.884368308351178	0.8829371715508075	0.11706282844919247
1.8986438258386868	0.8817142207284758	0.11828577927152417
1.9129193433261957	0.8462462097425788	0.1537537902574212
1.9271948608137046	0.8489674944841645	0.15103250551583547
1.9414703783012137	0.8106441832207686	0.1893558167792314
1.9557458957887226	0.7992386408049228	0.2007613591950772
1.9700214132762315	0.8124291127203604	0.18757088727963955
1.9842969307637404	0.84673350379784	0.15326649620216004
1.9985724482512492	0.8766367937209004	0.12336320627909958
2.012847965738758	0.8831750513935465	0.11682494860645354
2.027123483226267	0.8637262595747439	0.13627374042525608
2.041399000713776	0.8289911099254241	0.17100889007457587
2.055674518201285	0.7965634362642119	0.2034365637357881
2.069950035688794	0.7646696871822076	0.23533031281779238
2.084225553176303	0.7749824675099299	0.22501753249007006
2.098501070663812	0.798671892264321	0.201328107735679
2.1127765881513207	0.8352701907832762	0.16472980921672375
2.1270521056388296	0.8452964233506342	0.15470357664936585
2.1413276231263385	0.8397575776264526	0.16024242237354736
2.1556031406138474	0.7862318252142232	0.2137681747857768
2.1698786581013563	0.8882984311846643	0.11170156881533566
2.184154175588865	0.7596784605898079	0.24032153941019208
2.198429693076374	1.3961691666137086	-0.3961691666137086
2.2127052105638834	0.7616712543027595	0.2383287456972405
2.2269807280513922	0.8046180472357561	0.19538195276424386
2.241256245538901	0.7921369854633522	0.2078630145366478
2.25553176302641	0.8224023033627281	0.17759769663727187
2.269807280513919	0.7302063921628777	0.26979360783712225
2.2840827980014278	0.8056602673525509	0.19433973264744908
2.2983583154889367	0.8069359912740355	0.19306400872596452
2.3126338329764455	0.7952731788613705	0.2047268211386295
2.3269093504639544	0.7784887041156607	0.22151129588433927
2.3411848679514633	0.7534376532213587	0.2465623467786413
2.355460385438972	0.7691529187746948	0.23084708122530517
2.3697359029264815	0.7389122729458149	0.26108772705418515
2.3840114204139904	0.7928417404717504	0.20715825952824962
2.3982869379014993	0.7271926509205829	0.27280734907941706
2.412562455389008	0.7844934734190512	0.21550652658094882
2.426837972876517	0.80315634338004	0.19684365661995995
2.441113490364026	0.7970611746752467	0.20293882532475327
2.455389007851535	0.7528019075242639	0.2471980924757361
2.4696645253390437	0.8175219455589173	0.18247805444108267
2.4839400428265526	0.7408968862281748	0.25910311377182516
2.4982155603140614	0.7317224279199636	0.26827757208003644
2.5124910778015703	0.7309076439400094	0.2690923560599906
2.5267665952890797	0.7561058424601768	0.24389415753982324
2.5410421127765885	0.7654008457684247	0.2345991542315753
2.5553176302640974	0.7680231200703809	0.23197687992961913
2.5695931477516063	0.7393941265850013	0.26060587341499875
2.583868665239115	0.7024461168589456	0.29755388314105435
2.598144182726624	0.7105792207317172	0.2894207792682828
2.612419700214133	0.7482032158499283	0.2517967841500717
2.626695217701642	0.7388807291908925	0.26111927080910746
2.6409707351891507	0.4530856827782249	0.5469143172217751
2.6552462526766596	0.6710068335751506	0.32899316642484944
2.669521770164169	0.7943502680498802	0.20564973195011982
2.683797287651678	0.8020002549616311	0.19799974503836892
2.6980728051391867	0.7705552744893105	0.2294447255106895
2.7123483226266956	0.6979834958753137	0.3020165041246863
2.7266238401142044	0.6462648472899687	0.3537351527100313
2.7408993576017133	0.6770338704519353	0.3229661295480647
2.755174875089222	0.7788144931226882	0.22118550687731175
2.769450392576731	0.5214073207857985	0.47859267921420146
2.78372591006424	0.7118091155856666	0.2881908844143334
2.798001427551749	0.73329071530072	0.26670928469928
2.8122769450392577	0.7790463559705224	0.2209536440294776
2.826552462526767	0.7361232758594931	0.2638767241405069
2.840827980014276	0.629151371098	0.370848628902
2.855103497501785	0.5777774678202452	0.4222225321797548
2.8693790149892937	0.6147711204792076	0.38522887952079243
2.8836545324768026	2.6247400480717262	-1.6247400480717262
2.8979300499643115	0.6512936842535554	0.3487063157464446
2.9122055674518204	0.7585525044520556	0.24144749554794442
2.9264810849393292	0.7432995120416491	0.2567004879583509
2.940756602426838	0.6200635714808932	0.3799364285191068
2.955032119914347	0.5098320312483285	0.49016796875167146
2.9693076374018563	8.134212674747582	-7.134212674747582
2.983583154889365	0.6543022170374238	0.34569778296257625
2.997858672376874	0.7379743222626762	0.26202567773732377
3.012134189864383	0.8961240834305361	0.10387591656946393
3.026409707351892	0.9688501960471756	0.031149803952824406
3.0406852248394007	0.5606356818570309	0.43936431814296906
3.0549607423269096	0.5386204609760304	0.46137953902396955
3.0692362598144185	0.7060301653440815	0.2939698346559185
3.0835117773019274	0.7572533641194936	0.24274663588050638
3.0977872947894363	0.6208384756449388	0.37916152435506123
3.112062812276945	0.4539488347029515	0.5460511652970486
3.1263383297644545	0.6231184572247581	0.3768815427752419
3.1406138472519634	1.4546894254193579	-0.45468942541935786
3.1548893647394722	0.4927619311828961	0.5072380688171039
3.169164882226981	3.5007383841003734	-2.5007383841003734
3.18344039971449	0.5213778699475551	0.4786221300524449
3.197715917201999	0.6353519769678007	0.36464802303219934
3.2119914346895078	0.7671397972199447	0.23286020278005526
3.2262669521770166	0.5256316611297939	0.47436833887020613
3.2405424696645255	0.5718902403194207	0.4281097596805793
3.2548179871520344	0.41228316957952316	0.5877168304204768
3.2690935046395433	0.38910289363112793	0.6108971063688721
3.2833690221270526	0.45801086312071976	0.5419891368792802
3.2976445396145615	0.5681223674085163	0.4318776325914837
3.3119200571020704	0.5872091900074321	0.4127908099925679
3.3261955745895793	0.6180890992885198	0.38191090071148015
3.340471092077088	0.790595307092315	0.20940469290768504
3.354746609564597	0.5815485309437038	0.41845146905629615
3.369022127052106	0.42171501788582305	0.5782849821141769
3.383297644539615	0.2900691513366551	0.7099308486633449
3.3975731620271237	0.37807982154873926	0.6219201784512607
3.4118486795146326	0.4925256944196081	0.5074743055803919
3.4261241970021414	0.6165995632969816	0.3834004367030184
3.4403997144896508	0.6423334024358212	0.35766659756417885
3.4546752319771596	0.5918651489649401	0.40813485103505986
3.4689507494646685	0.48245239854473554	0.5175476014552645
3.4832262669521774	0.35122899825262394	0.648771001747376
3.4975017844396863	0.139456007575848	0.860543992424152
3.511777301927195	0.3309604134869408	0.6690395865130592
3.526052819414704	0.6220913440301581	0.3779086559698419
3.540328336902213	6.411643906039955	-5.411643906039955
3.554603854389722	0.8429167453798406	0.15708325462015937
3.5688793718772307	0.6292354465532508	0.3707645534467492
3.58315488936474	0.331628471417241	0.668371528582759
3.597430406852249	0.8777475494406951	0.12225245055930489
3.611705924339758	0.8946584657935349	0.10534153420646508
3.6259814418272667	0.11271977830248205	0.887280221697518
3.6402569593147756	1.3222443995412658	-0.3222443995412658
3.6545324768022844	2.0199559825539835	-1.0199559825539835
3.6688079942897933	1.142211178641872	-0.14221117864187205
3.683083511777302	0.40940153909320154	0.5905984609067985
3.697359029264811	0.922077281793677	0.07792271820632302
3.71163454675232	1.1013601977876206	-0.10136019778762062
3.725910064239829	0.8563510619771262	0.14364893802287382
3.740185581727338	0.3699576997401961	0.6300423002598039
3.754461099214847	0.11815815924270287	0.8818418407572971
3.768736616702356	0.5042429033813678	0.4957570966186322
3.783012134189865	1.1442359461705347	-0.1442359461705347
3.7972876516773737	1.1186381031242327	-0.11863810312423273
3.8115631691648826	2.0758814928395593	-1.0758814928395593
3.8258386866523915	0.2772882760553113	0.7227117239446887
3.8401142041399003	0.9189986818964467	0.08100131810355327
3.8543897216274092	1.1417311019666692	-0.14173110196666916
3.868665239114918	0.6262561239213629	0.3737438760786371
3.8829407566024274	0.05485140776346871	0.9451485922365312
3.8972162740899363	0.4045232349617562	0.5954767650382438
3.911491791577445	0.7257909808618948	0.27420901913810525
3.925767309064954	0.959210843704129	0.04078915629587099
3.940042826552463	0.9181873647478362	0.08181263525216376
3.954318344039972	2.60781914323881	-1.6078191432388098
3.9685938615274807	1.04026417298422	-0.040264172984219915
3.9828693790149896	2.4081076397906704	-1.4081076397906704
3.9971448965024985	3.7774054165869098	-2.7774054165869098
4.011420413990008	1.478761054031025	-0.478761054031025
4.025695931477516	0.8110838301107005	0.1889161698892995
4.039971448965026	0.7993856312186004	0.2006143687813996
4.054246966452534	0.9441377460721151	0.05586225392788491
4.068522483940043	1.0078489469739098	-0.00784894697390981
4.082798001427552	1.2774051372527768	-0.2774051372527768
4.097073518915061	0.6064722829640788	0.39352771703592115
4.11134903640257	0.4969103088572515	0.5030896911427485
4.125624553890079	0.6101982846272392	0.38980171537276076
4.139900071377588	0.8768208779829525	0.1231791220170475
4.154175588865097	1.2513231982763728	-0.25132319827637284
4.168451106352606	3.035266890288589	-2.035266890288589
4.182726623840114	2.1368378075900614	-1.1368378075900614
4.197002141327624	9.812907987934507	-8.812907987934507
4.211277658815132	1.1575269337457286	-0.15752693374572857
4.2255531763026415	2.273538947114452	-1.273538947114452
4.23982869379015	1.161024875021837	-0.16102487502183704
4.254104211277659	0.7346805282087274	0.2653194717912726
4.268379728765169	0.6468922863773227	0.35310771362267734
4.282655246252677	1.0378011787897892	-0.03780117878978917
4.296930763740186	1.4062115893466998	-0.40621158934669976
4.311206281227695	1.2352367753032951	-0.23523677530329512
4.325481798715204	0.7766202903907496	0.22337970960925035
4.3397573162027125	0.7718392272951092	0.22816077270489077
4.354032833690222	0.20598213828641843	0.7940178617135816
4.36830835117773	0.5676744850004047	0.43232551499959526
4.38258386866524	1.1197455431523198	-0.11974554315231978
4.396859386152748	1.6148441110945428	-0.6148441110945428
4.411134903640257	1.6219969607454687	-0.6219969607454687
4.425410421127767	0.975356355907729	0.024643644092271044
4.439685938615275	0.8015873644885945	0.19841263551140553
4.4539614561027845	1.4625253385433108	-0.4625253385433108
4.468236973590293	1.7945388186059836	-0.7945388186059836
4.482512491077802	1.4518289045187405	-0.45182890451874047
4.496788008565311	2.278559986353891	-1.278559986353891
4.51106352605282	3.1319446232781214	-2.1319446232781214
4.5253390435403285	15.774977522572728	-14.774977522572728
4.539614561027838	7.594057027729263	-6.594057027729263
4.553890078515346	1.7123230688644486	-0.7123230688644486
4.5681655960028555	5.237321033896403	-4.237321033896403
4.582441113490365	1.7042301846852568	-0.7042301846852568
4.596716630977873	1.982376978325125	-0.982376978325125
4.610992148465383	2.5391521392456924	-1.5391521392456924
4.625267665952891	2.566285713446371	-1.566285713446371
4.6395431834404	1.2126856740042604	-0.21268567400426042
4.653818700927909	0.9507332184028838	0.04926678159711617
4.668094218415418	1.9854680816092136	-0.9854680816092136
4.682369735902927	3.8139011348134324	-2.8139011348134324
4.696645253390436	3.799649258162072	-2.799649258162072
4.710920770877944	1.5278209225023693	-0.5278209225023693
4.725196288365454	2.165601140387403	-1.1656011403874031
4.739471805852963	4.003796000143618	-3.003796000143618
4.7537473233404715	27.862523065147798	-26.862523065147798
4.768022840827981	2.249706947339337	-1.249706947339337
4.782298358315489	1.2439571829009406	-0.2439571829009406
4.7965738758029985	1.9576154779319777	-0.9576154779319777
4.810849393290507	1.840185584272995	-0.8401855842729951
4.825124910778016	2.10690402297063	-1.10690402297063
4.839400428265525	4.635315244453193	-3.635315244453193
4.853675945753034	12.959079399719506	-11.959079399719506
4.8679514632405425	1.9952498346421093	-0.9952498346421093
4.882226980728052	3.1354475254566627	-2.1354475254566627
4.896502498215561	1.5854443287776638	-0.5854443287776638
4.91077801570307	1.5195236859032668	-0.5195236859032668
4.925053533190579	1.842427956738968	-0.8424279567389681
4.939329050678087	1.8034374142891483	-0.8034374142891483
4.953604568165597	5.60797772260329	-4.60797772260329
4.967880085653105	5.7546275943431215	-4.7546275943431215
4.9821556031406145	2.7798974745698093	-1.7798974745698093
4.996431120628123	3.2015972798679555	-2.2015972798679555
5.010706638115632	6.567806110173626	-5.567806110173626
5.024982155603141	1.8383059080086677	-0.8383059080086677
5.03925767309065	3.9424372185337346	-2.9424372185337346
5.053533190578159	1.8137058440024927	-0.8137058440024927
5.067808708065668	3.9476568566694805	-2.9476568566694805
5.082084225553177	10.178673448940486	-9.178673448940486
5.0963597430406855	1.8151210591451312	-0.8151210591451312
5.110635260528195	5.511762144516391	-4.511762144516391
5.124910778015703	2.8590072177674646	-1.8590072177674646
5.139186295503213	6.362921397744659	-5.362921397744659
5.153461812990721	7.2938124747744295	-6.2938124747744295
5.16773733047823	2.127960186732108	-1.1279601867321079
5.18201284796574	1.356635835296837	-0.35663583529683707
5.196288365453248	11.583760005987736	-10.583760005987736
5.2105638829407575	1.808909596091933	-0.808909596091933
5.224839400428266	5.31457264872906	-4.31457264872906
5.239114917915775	218.789362911087	-217.789362911087
5.253390435403284	1.7138822779924865	-0.7138822779924865
5.267665952890793	1.2595752326154084	-0.2595752326154084
5.281941470378301	3.1822037314831864	-2.1822037314831864
5.296216987865811	1.1930882228408421	-0.19308822284084215
5.310492505353319	1.3767629876293934	-0.3767629876293934
5.3247680228408285	2.1709595066514087	-1.1709595066514087
5.339043540328338	2.426621744900227	-1.4266217449002272
5.353319057815846	2.5793144282514047	-1.5793144282514047
5.367594575303356	2.5615679371561253	-1.5615679371561253
5.381870092790864	5.822391177309532	-4.822391177309532
5.396145610278373	2.4460572942951253	-1.4460572942951253
5.410421127765882	1.6080437664929008	-0.6080437664929008
5.424696645253391	2.230601865153871	-1.2306018651538708
5.4389721627409	6.335984683813115	-5.335984683813115
5.453247680228409	5.130510338024734	-4.130510338024734
5.467523197715917	2.5915126566305235	-1.5915126566305235
5.481798715203427	1.705433382503326	-0.7054333825033261
5.496074232690936	3.030410519881353	-2.030410519881353
5.510349750178444	1.988579944566727	-0.9885799445667269
5.524625267665954	1.29485331372109	-0.29485331372109
5.538900785153462	1.6121896390525228	-0.6121896390525228
5.5531763026409715	4.018901229667054	-3.018901229667054
5.56745182012848	7.539965139403517	-6.539965139403517
5.581727337615989	41.46424045701914	-40.46424045701914
5.596002855103498	3.1497747180898403	-2.1497747180898403
5.610278372591007	3.0735259044607632	-2.0735259044607632
5.6245538900785155	4.548391677099045	-3.548391677099045
5.638829407566025	5.333766320926729	-4.333766320926729
5.653104925053534	3.5720048146898637	-2.5720048146898637
5.667380442541043	1.9419664053107255	-0.9419664053107255
5.681655960028552	1.941110505119207	-0.941110505119207
5.69593147751606	7.331484538597011	-6.331484538597011
5.71020699500357	5.615675567102363	-4.615675567102363
5.724482512491078	2.9050542455139237	-1.9050542455139237
5.738758029978587	1.7755571483493664	-0.7755571483493664
5.753033547466096	2.7925537998156655	-1.7925537998156655
5.767309064953605	6.472731714693571	-5.472731714693571
5.781584582441114	6.901980740113634	-5.901980740113634
5.795860099928623	12.127983817161006	-11.127983817161006
5.810135617416132	5.551837937778821	-4.551837937778821
5.824411134903641	5.107755671618087	-4.107755671618087
5.83868665239115	2.1502581843757262	-1.1502581843757262
5.8529621698786585	3.1157743718966944	-2.1157743718966944
5.867237687366168	3.468100220890828	-2.468100220890828
5.881513204853676	2.2926910004429173	-1.2926910004429173
5.895788722341186	2.75547903022906	-1.75547903022906
5.910064239828694	5.970957093698111	-4.970957093698111
5.924339757316203	2.9879134973695693	-1.9879134973695693
5.938615274803713	4.189674732809005	-3.1896747328090047
5.952890792291221	3.6861072896001663	-2.6861072896001663
5.96716630977873	2.5549172700117286	-1.5549172700117286
5.981441827266239	6.303477666071652	-5.303477666071652
5.995717344753748	3.5849412796594216	-2.5849412796594216
6.009992862241257	3.002863068133217	-2.002863068133217
6.024268379728766	3.276893565493265	-2.276893565493265
6.038543897216274	3.172421780140923	-2.172421780140923
6.052819414703784	2.623560460448447	-1.6235604604484468
6.067094932191292	5.530796926360354	-4.530796926360354
6.0813704496788015	4.681416606346323	-3.681416606346323
6.095645967166311	5.189897127832195	-4.189897127832195
6.109921484653819	2.7627573845134292	-1.7627573845134292
6.124197002141329	2.0913073505916375	-1.0913073505916375
6.138472519628837	1.438255101459509	-0.4382551014595091
6.152748037116346	11.43516130241594	-10.43516130241594
6.167023554603855	3.509902063827171	-2.509902063827171
6.181299072091364	4.372059545826676	-3.3720595458266764
6.1955745895788725	3.8450491444929438	-2.8450491444929438
6.209850107066382	4.031900296427739	-3.0319002964277386
6.22412562455389	9.523662951329971	-8.523662951329971
6.2384011420414	1.8707523934338648	-0.8707523934338648
6.252676659528909	1.5437273329405077	-0.5437273329405077
6.266952177016417	6.150787985547906	-5.150787985547906
6.281227694503927	2.429456022798754	-1.429456022798754
6.295503211991435	11.75853244157333	-10.75853244157333
6.3097787294789445	2.6647278790969695	-1.6647278790969695
6.324054246966453	6.687460467346131	-5.687460467346131
6.338329764453962	4.755342183253841	-3.755342183253841
6.352605281941471	1.25847921671578	-0.2584792167157799
6.36688079942898	3.818909307044842	-2.818909307044842
6.381156316916488	5.0176710788889425	-4.0176710788889425
6.395431834403998	1.8575692573018376	-0.8575692573018376
6.409707351891507	7.753421624049502	-6.753421624049502
6.4239828693790155	3.7184878389884197	-2.7184878389884197
6.438258386866525	5.926208504735805	-4.926208504735805
6.452533904354033	5.007851518245933	-4.007851518245933
6.466809421841543	4.438144454595089	-3.438144454595089
6.481084939329051	3.31623223696067	-2.31623223696067
6.49536045681656	3.5679272563708904	-2.5679272563708904
6.509635974304069	2.7363072836488103	-1.7363072836488103
6.523911491791578	4.41579451694661	-3.41579451694661
6.538187009279087	4.2240509125946355	-3.2240509125946355
6.552462526766596	2.769564575997375	-1.769564575997375
6.566738044254105	6.7329301249225715	-5.7329301249225715
6.581013561741614	4.041100485885145	-3.0411004858851447
6.595289079229123	2.822666566360011	-1.8226665663600108
6.609564596716631	2.384136970335437	-1.3841369703354371
6.623840114204141	5.0752752199464535	-4.0752752199464535
6.638115631691649	3.399955656352675	-2.399955656352675
6.6523911491791585	2.7139811296745564	-1.7139811296745564
6.666666666666667	2.5820052248303917	-1.5820052248303917
6.680942184154176	4.360705082705319	-3.3607050827053193
6.695217701641685	3.549843493100897	-2.549843493100897
6.709493219129194	6.227114121303474	-5.227114121303474
6.723768736616703	2.6016168891311335	-1.6016168891311335
6.738044254104212	3.656270982237314	-2.656270982237314
6.752319771591721	6.557802738026688	-5.557802738026688
6.76659528907923	1.747868863787935	-0.7478688637879349
6.780870806566739	2.988775995471503	-1.988775995471503
6.795146324054247	2.631965248142345	-1.631965248142345
6.809421841541757	12.788880861428995	-11.788880861428995
6.823697359029265	4.333318303003235	-3.333318303003235
6.837972876516774	2.8996213999117786	-1.8996213999117786
6.852248394004283	3.365768980161704	-2.365768980161704
6.866523911491792	9.332799473297875	-8.332799473297875
6.8807994289793015	1.8987374221779512	-0.8987374221779512
6.89507494646681	2.4909793545581422	-1.4909793545581422
6.909350463954319	6.7769262265199215	-5.7769262265199215
6.923625981441828	3.2248354359545246	-2.2248354359545246
6.937901498929337	3.0277469981361533	-2.0277469981361533
6.9521770164168455	7.387346994799698	-6.387346994799698
6.966452533904355	5.766679708802694	-4.766679708802694
6.980728051391863	2.4344180985047177	-1.4344180985047177
6.995003568879373	3.296841548353081	-2.296841548353081
7.009279086366882	13.85357717113811	-12.85357717113811
7.02355460385439	10.234465774222032	-9.234465774222032
7.0378301213419	14.45912343394323	-13.45912343394323
7.052105638829408	4.129524669859017	-3.129524669859017
7.066381156316917	4.086004419024047	-3.0860044190240474
7.080656673804426	8.565989043346285	-7.565989043346285
7.094932191291935	11.273309429163595	-10.273309429163595
7.109207708779444	1.7823921857383707	-0.7823921857383707
7.123483226266953	2.6252498741740995	-1.6252498741740995
7.137758743754461	3.863230715781945	-2.863230715781945
7.152034261241971	2.500700527344138	-1.5007005273441378
7.16630977872948	3.390925859662322	-2.390925859662322
7.1805852962169885	5.259915443248563	-4.259915443248563
7.194860813704498	2.088115351940345	-1.088115351940345
7.209136331192006	13.244694979894282	-12.244694979894282
7.223411848679516	2.2445877579580196	-1.2445877579580196
7.237687366167024	2.5373747116461374	-1.5373747116461374
7.251962883654533	4.910369330063096	-3.910369330063096
7.266238401142042	5.057906572439006	-4.057906572439006
7.280513918629551	6.1660503436300464	-5.1660503436300464
7.2947894361170595	3.039818033838695	-2.039818033838695
7.309064953604569	7.313634987252593	-6.313634987252593
7.323340471092078	3.9752215189183775	-2.9752215189183775
7.337615988579587	24.323203922193507	-23.323203922193507
7.351891506067096	3.5477358322833292	-2.5477358322833292
7.366167023554604	2.009116729720895	-1.009116729720895
7.380442541042114	3.304653005858662	-2.304653005858662
7.394718058529622	4.414670144325704	-3.4146701443257044
7.4089935760171315	2.323870451975088	-1.323870451975088
7.42326909350464	2.1502790002156984	-1.1502790002156984
7.437544610992149	2.1755315399336723	-1.1755315399336723
7.451820128479658	8.20588659400405	-7.205886594004051
7.466095645967167	8.754406995697856	-7.754406995697856
7.480371163454676	6.129595218774247	-5.129595218774247
7.494646680942185	4.253133061197185	-3.253133061197185
7.508922198429694	5.347822141701629	-4.347822141701629
7.5231977159172025	4.048796326863359	-3.048796326863359
7.537473233404712	2.172326440965239	-1.172326440965239
7.55174875089222	3.287001460168107	-2.287001460168107
7.56602426837973	8.074077272535765	-7.0740772725357655
7.580299785867238	7.33125775221701	-6.33125775221701
7.594575303354747	13.077495934662434	-12.077495934662434
7.608850820842256	11.942913176372477	-10.942913176372477
7.623126338329765	2.834370590401548	-1.834370590401548
7.6374018558172745	3.881565111401452	-2.881565111401452
7.651677373304783	3.4782769180521407	-2.4782769180521407
7.665952890792292	5.578452090385745	-4.578452090385745
7.680228408279801	3.818761256589107	-2.818761256589107
7.69450392576731	1.7036952947219637	-0.7036952947219637
7.7087794432548185	1.1319849835251576	-0.13198498352515764
7.723054960742328	2.4270689545177175	-1.4270689545177175
7.737330478229836	7.541804728393875	-6.541804728393875
7.7516059957173455	1.7629651239397768	-0.7629651239397768
7.765881513204855	3.195476133579758	-2.195476133579758
7.780157030692363	4.742620918005027	-3.742620918005027
7.794432548179873	8.84423580962855	-7.84423580962855
7.808708065667381	17.109016411510638	-16.109016411510638
7.82298358315489	3.0088922153878155	-2.0088922153878155
7.837259100642399	8.926299256871337	-7.926299256871337
7.851534618129908	10.879439337860749	-9.879439337860749
7.865810135617417	4.0704337225531075	-3.0704337225531075
7.880085653104926	2.220379035969279	-1.220379035969279
7.894361170592434	5.212645595726327	-4.212645595726327
7.908636688079944	1.7132713226549938	-0.7132713226549938
7.922912205567453	2.2315412544436395	-1.2315412544436395
7.9371877230549615	1.2392162427541207	-0.23921624275412068
7.951463240542471	6.428670276067372	-5.428670276067372
7.965738758029979	3.8657242231462137	-2.8657242231462137
7.9800142755174885	3.716704653653439	-2.716704653653439
7.994289793004997	3.286280039749354	-2.286280039749354
8.008565310492505	2.7599669055628424	-1.7599669055628424
8.022840827980016	5.214787014029107	-4.214787014029107
8.037116345467524	7.222545886731469	-6.222545886731469
8.051391862955033	5.787302838487125	-4.787302838487125
8.065667380442541	3.0999792787257583	-2.0999792787257583
8.079942897930051	8.700516496065372	-7.700516496065372
8.09421841541756	5.316696441051039	-4.316696441051039
8.108493932905068	3.0784108296852457	-2.0784108296852457
8.122769450392578	15.903219817739048	-14.903219817739048
8.137044967880087	1.9998498345682518	-0.9998498345682518
8.151320485367595	11.347993232686278	-10.347993232686278
8.165596002855104	2.438192127865798	-1.4381921278657979
8.179871520342614	3.416377422852719	-2.416377422852719
8.194147037830122	2.4817805789313105	-1.4817805789313105
8.20842255531763	2.448902577228988	-1.448902577228988
8.22269807280514	12.034542902661418	-11.034542902661418
8.23697359029265	5.5723611540483535	-4.5723611540483535
8.251249107780158	1.891775799837761	-0.8917757998377609
8.265524625267666	3.5648892029243715	-2.5648892029243715
8.279800142755176	8.6245113559756	-7.624511355975599
8.294075660242685	6.171015080394991	-5.171015080394991
8.308351177730193	2.1811888248945657	-1.1811888248945657
8.322626695217702	5.732991411024706	-4.732991411024706
8.336902212705212	7.287333889987941	-6.287333889987941
8.35117773019272	1.8495371690389946	-0.8495371690389946
8.365453247680229	8.270147522452644	-7.270147522452644
8.379728765167739	4.59830975307291	-3.5983097530729102
8.394004282655247	4.007007241287914	-3.007007241287914
8.408279800142756	2.325236282344214	-1.325236282344214
8.422555317630264	3.1968036836956815	-2.1968036836956815
8.436830835117775	4.805018786376935	-3.8050187863769347
8.451106352605283	1.8641683581272641	-0.8641683581272641
8.465381870092791	4.748172610049622	-3.7481726100496218
8.4796573875803	1.6221623681782469	-0.6221623681782469
8.49393290506781	16.818080981549066	-15.818080981549066
8.508208422555319	4.147923644189923	-3.147923644189923
8.522483940042827	5.926247907023049	-4.926247907023049
8.536759457530337	7.946165964902212	-6.946165964902212
8.551034975017846	2.874624345798722	-1.874624345798722
8.565310492505354	1.5515141637974992	-0.5515141637974992
8.579586009992862	4.199359902966032	-3.199359902966032
8.593861527480373	14.463824269105373	-13.463824269105373
8.608137044967881	2.102954540844925	-1.1029545408449248
8.62241256245539	7.800448205302141	-6.800448205302141
8.636688079942898	3.4331091729577428	-2.4331091729577428
8.650963597430408	6.76471689053924	-5.76471689053924
8.665239114917917	4.130378644898514	-3.1303786448985136
8.679514632405425	9.094991235449585	-8.094991235449585
8.693790149892935	2.457842437966897	-1.4578424379668968
8.708065667380444	2.4478892470245004	-1.4478892470245004
8.722341184867952	1.9981711736416157	-0.9981711736416157
8.73661670235546	3.0325427675374663	-2.0325427675374663
8.75089221984297	2.0212189753782814	-1.0212189753782814
8.76516773733048	3.8573970046687633	-2.8573970046687633
8.779443254817988	3.14575467847642	-2.14575467847642
8.793718772305496	2.3813847393461094	-1.3813847393461094
8.807994289793006	2.1097337306213992	-1.1097337306213992
8.822269807280515	2.901423327731386	-1.901423327731386
8.836545324768023	7.55053923053964	-6.55053923053964
8.850820842255533	3.538341546173416	-2.538341546173416
8.865096359743042	2.7612290580373293	-1.7612290580373293
8.87937187723055	4.955790306734495	-3.955790306734495
8.893647394718059	2.1457581403705634	-1.1457581403705634
8.907922912205569	2.8959622739719246	-1.8959622739719246
8.922198429693077	6.749936647036832	-5.749936647036832
8.936473947180586	13.419906925776278	-12.419906925776278
8.950749464668094	2.903548931607065	-1.903548931607065
8.965024982155605	10.10414362946304	-9.10414362946304
8.979300499643113	1.293138024431359	-0.29313802443135906
8.993576017130621	2.925984713493241	-1.925984713493241
9.007851534618132	2.684220038874731	-1.6842200388747308
9.02212705210564	2.946904305064705	-1.946904305064705
9.036402569593148	6.200031448850723	-5.200031448850723
9.050678087080657	3.480044296323471	-2.480044296323471
9.064953604568167	1.4077349132695165	-0.4077349132695165
9.079229122055676	2.3100597987117104	-1.3100597987117104
9.093504639543184	2.35217186346336	-1.3521718634633602
9.107780157030692	3.4866076822150416	-2.4866076822150416
9.122055674518203	3.4312051853245817	-2.4312051853245817
9.136331192005711	3.1827478021543234	-2.1827478021543234
9.15060670949322	5.100141032966425	-4.100141032966425
9.16488222698073	3.453519439263194	-2.453519439263194
9.179157744468238	3.957718142304388	-2.957718142304388
9.193433261955747	35.5922266380923	-34.5922266380923
9.207708779443255	3.1477597226919385	-2.1477597226919385
9.221984296930765	1.8366472452415368	-0.8366472452415368
9.236259814418274	2.077031718187958	-1.0770317181879578
9.250535331905782	2.1000992921305586	-1.1000992921305586
9.26481084939329	4.5367488924561465	-3.5367488924561465
9.2790863668808	3.4812525675773456	-2.4812525675773456
9.29336188436831	3.236981722823133	-2.236981722823133
9.307637401855818	2.542091718886279	-1.542091718886279
9.321912919343328	6.513881310775112	-5.513881310775112
9.336188436830836	15.359614602930248	-14.359614602930248
9.350463954318345	10.153288003495438	-9.153288003495438
9.364739471805853	2.8001489155595376	-1.8001489155595376
9.379014989293363	3.436752431965393	-2.436752431965393
9.393290506780872	2.023042128938868	-1.0230421289388678
9.40756602426838	4.488969323283641	-3.4889693232836407
9.421841541755889	7.312135838694179	-6.312135838694179
9.436117059243399	3.4881107456294043	-2.4881107456294043
9.450392576730907	2.7497083312690416	-1.7497083312690416
9.464668094218416	1.6262209131125394	-0.6262209131125394
9.478943611705926	6.280069096818557	-5.280069096818557
9.493219129193434	2.8444277500718904	-1.8444277500718904
9.507494646680943	3.3861552381044873	-2.3861552381044873
9.521770164168451	3.101566462829967	-2.101566462829967
9.536045681655962	1.7115610311021794	-0.7115610311021794
9.55032119914347	2.7005920264669174	-1.7005920264669174
9.564596716630978	3.166622325890039	-2.166622325890039
9.578872234118487	4.498904706481029	-3.498904706481029
9.593147751605997	2.213576197618224	-1.2135761976182242
9.607423269093506	5.974533676069697	-4.974533676069697
9.621698786581014	16.00371957978175	-15.003719579781752
9.635974304068524	3.3837880514278362	-2.3837880514278362
9.650249821556033	11.290663605120198	-10.290663605120198
9.664525339043541	4.164521110082653	-3.164521110082653
9.67880085653105	4.029975530632857	-3.029975530632857
9.69307637401856	5.510403755045144	-4.510403755045144
9.707351891506068	2.9770389184602957	-1.9770389184602957
9.721627408993577	1.6068438302221957	-0.6068438302221957
9.735902926481085	1.3201194251032966	-0.3201194251032966
9.750178443968595	2.7100526192966123	-1.7100526192966123
9.764453961456104	1.7916623827064138	-0.7916623827064138
9.778729478943612	11.23709835565977	-10.23709835565977
9.793004996431122	7.252547832259169	-6.252547832259169
9.80728051391863	5.610094968280408	-4.610094968280408
9.82155603140614	9.924146163577882	-8.924146163577882
9.835831548893648	5.472798662725077	-4.472798662725077
9.850107066381158	3.974134644252776	-2.974134644252776
9.864382583868666	5.154117806633303	-4.154117806633303
9.878658101356175	11.893210082511713	-10.893210082511713
9.892933618843683	1.9212921645914396	-0.9212921645914396
9.907209136331193	5.180710147961201	-4.180710147961201
9.921484653818702	1.8958860215031692	-0.8958860215031692
9.93576017130621	2.724663533389445	-1.7246635333894451
9.95003568879372	6.382166205105478	-5.382166205105478
9.964311206281229	5.889503982603847	-4.889503982603847
9.978586723768737	4.144136653062366	-3.1441366530623656
9.992862241256246	2.5866261686916023	-1.5866261686916023
