# Supplementary material for: Terahertz Spectroscopic Analysis of Lactose in Infant Formula: Implications for Detection and Quantification
Source: Molecules. 2022 Aug 8;27(15):5040. doi: 10.3390/molecules27155040 (PMC9370465; doi:10.3390/molecules27155040)
Supplement: Supplementary file 1 [file molecules-27-05040-s001.zip › data/set2_ambient_1/frequency_domain/L003.csv]

0.0	0.9313039832285122	0.06869601677148784
0.014275517487508924	0.7195690959161894	0.28043090408381055
0.028551034975017847	1.2959060890047736	-0.29590608900477355
0.04282655246252677	0.8140078350843106	0.18599216491568937
0.057102069950035694	1.3122408647904804	-0.3122408647904804
0.07137758743754462	1.3372716758176693	-0.33727167581766926
0.08565310492505354	2.7202747135041143	-1.7202747135041143
0.09992862241256247	0.542019395533944	0.45798060446605604
0.11420413990007139	0.6832611330469871	0.3167388669530129
0.12847965738758033	0.9105754433457572	0.08942455665424276
0.14275517487508924	1.3280786839463248	-0.3280786839463248
0.15703069236259815	1.414998713571549	-0.41499871357154894
0.17130620985010708	0.868161414560192	0.13183858543980798
0.18558172733761602	0.7815471571376804	0.21845284286231959
0.19985724482512493	0.9491573820847993	0.05084261791520073
0.21413276231263384	1.0678863416717626	-0.06788634167176255
0.22840827980014278	1.0788891600723265	-0.07888916007232649
0.24268379728765171	0.9639399858377422	0.03606001416225779
0.25695931477516065	0.8917844739684926	0.10821552603150741
0.27123483226266953	0.9320340243230129	0.06796597567698714
0.28551034975017847	0.9950496272532925	0.00495037274670751
0.2997858672376874	0.9989909831148546	0.0010090168851454306
0.3140613847251963	0.9725168362498212	0.027483163750178785
0.32833690221270523	0.9475746641596029	0.0524253358403971
0.34261241970021417	0.9568649753366196	0.04313502466338037
0.3568879371877231	0.9661880598841932	0.03381194011580679
0.37116345467523204	0.958826401070629	0.041173598929371
0.3854389721627409	0.9399676789037156	0.060032321096284424
0.39971448965024986	0.941289107538711	0.05871089246128902
0.4139900071377588	0.95984489451133	0.04015510548866996
0.4282655246252677	0.976962548916142	0.023037451083858018
0.4425410421127766	0.9792064949718685	0.020793505028131487
0.45681655960028555	0.9610526130859312	0.03894738691406885
0.4710920770877945	0.9391955833701707	0.06080441662982927
0.48536759457530343	0.9293601157960077	0.07063988420399225
0.4996431120628123	0.926474511586732	0.073525488413268
0.5139186295503213	0.9336027388662873	0.06639726113371269
0.5281941470378302	0.9243415152101575	0.0756584847898425
0.5424696645253391	0.9615637177747479	0.03843628222525208
0.5567451820128481	0.9761008960510169	0.02389910394898309
0.5710206995003569	0.9569470046615266	0.0430529953384734
0.5852962169878658	0.9348325069620189	0.06516749303798108
0.5995717344753748	0.9223253680311936	0.07767463196880642
0.6138472519628837	0.9266915456821796	0.0733084543178204
0.6281227694503926	0.9443035368351019	0.05569646316489807
0.6423982869379016	0.9678367644798229	0.03216323552017708
0.6566738044254105	0.9831086411376435	0.016891358862356487
0.6709493219129194	0.9768961254063114	0.023103874593688567
0.6852248394004283	0.9546792073225064	0.04532079267749356
0.6995003568879372	0.9321028675262245	0.06789713247377549
0.7137758743754462	0.9200417505756284	0.07995824942437157
0.7280513918629551	0.9212001921169445	0.07879980788305552
0.7423269093504641	0.9394085926640136	0.06059140733598645
0.756602426837973	0.9584111978584872	0.04158880214151284
0.7708779443254818	0.9678648879364191	0.032135112063580884
0.7851534618129908	0.9603472238904215	0.039652776109578514
0.7994289793004997	0.9425741638565746	0.057425836143425446
0.8137044967880086	0.9251142087677632	0.07488579123223682
0.8279800142755176	0.921217252417078	0.07878274758292203
0.8422555317630265	0.9302240860847681	0.06977591391523186
0.8565310492505354	0.9470558258536228	0.0529441741463772
0.8708065667380444	0.9571436827325042	0.042856317267495836
0.8850820842255532	0.9545230570516112	0.04547694294838878
0.8993576017130622	0.9365020245317335	0.06349797546826652
0.9136331192005711	0.9182319306975717	0.0817680693024283
0.92790863668808	0.9122742549743005	0.08772574502569952
0.942184154175589	0.9186576364966271	0.08134236350337287
0.9564596716630979	0.936960968577953	0.06303903142204703
0.9707351891506069	0.957270981079967	0.042729018920033
0.9850107066381157	0.9637076417596483	0.03629235824035171
0.9992862241256246	0.9499983854227725	0.050001614577227516
1.0135617416131335	0.922417304360106	0.07758269563989395
1.0278372591006426	0.8960300585248839	0.10396994147511607
1.0421127765881515	0.8865594836716568	0.11344051632834318
1.0563882940756604	0.9009080102006073	0.09909198979939271
1.0706638115631693	0.9292375753797943	0.07076242462020566
1.0849393290506781	0.9583268377523448	0.04167316224765516
1.099214846538187	1.019986691140152	-0.019986691140152057
1.1134903640256961	0.9627606176690133	0.03723938233098667
1.127765881513205	0.9246557041992155	0.0753442958007845
1.1420413990007139	0.8894559921705276	0.11054400782947238
1.1563169164882228	0.8634275724031039	0.13657242759689614
1.1705924339757316	0.898870964081827	0.10112903591817302
1.1848679514632408	0.9020618916218966	0.09793810837810335
1.1991434689507496	0.9227981397691267	0.07720186023087328
1.2134189864382585	0.931718844944489	0.06828115505551102
1.2276945039257674	0.9330427638727613	0.0669572361272387
1.2419700214132763	0.9104555006913584	0.08954449930864161
1.2562455389007852	0.8943061480108357	0.10569385198916426
1.2705210563882943	0.8898104467016422	0.11018955329835778
1.2847965738758031	0.8985282859150056	0.10147171408499445
1.299072091363312	0.9108792693815079	0.08912073061849213
1.313347608850821	0.9081768417129071	0.09182315828709287
1.3276231263383298	0.8936009301554513	0.10639906984454872
1.341898643825839	0.86865710873118	0.13134289126882004
1.3561741613133478	0.840071746179514	0.15992825382048603
1.3704496788008567	0.8183350832605089	0.18166491673949114
1.3847251962883655	0.8313593945597485	0.1686406054402515
1.3990007137758744	0.8741945597512849	0.1258054402487151
1.4132762312633835	0.9447000075343489	0.05529999246565109
1.4275517487508924	0.916785331849571	0.083214668150429
1.4418272662384013	0.9026051024313202	0.0973948975686798
1.4561027837259102	0.8820794955695216	0.11792050443047841
1.470378301213419	0.8678393583901632	0.13216064160983676
1.4846538187009282	0.8681793382040104	0.1318206617959896
1.498929336188437	0.881685437978003	0.11831456202199697
1.513204853675946	0.9027344419563201	0.09726555804367987
1.5274803711634548	0.9159162272537225	0.08408377274627754
1.5417558886509637	0.9138142082708267	0.08618579172917329
1.5560314061384726	0.8946304227977369	0.10536957720226314
1.5703069236259817	0.8686970193367495	0.13130298066325052
1.5845824411134906	0.8508264714830837	0.14917352851691634
1.5988579586009994	0.8469150532696812	0.1530849467303188
1.6131334760885083	0.8665016513262911	0.1334983486737089
1.6274089935760172	0.8898144265714165	0.11018557342858348
1.6416845110635263	0.9003733216163466	0.09962667838365336
1.6559600285510352	0.8968139739289633	0.10318602607103666
1.670235546038544	0.8555783565724476	0.14442164342755237
1.684511063526053	0.8607904592403565	0.13920954075964354
1.6987865810135618	0.8444480388775605	0.15555196112243952
1.7130620985010707	0.8265834199334385	0.17341658006656147
1.7273376159885798	0.8829031193248928	0.11709688067510715
1.7416131334760887	0.8948866365842061	0.10511336341579391
1.7558886509635976	0.8869096917925979	0.11309030820740207
1.7701641684511065	0.8699808296465751	0.13001917035342492
1.7844396859386153	0.8436675286838571	0.15633247131614292
1.7987152034261245	0.809105182335151	0.19089481766484895
1.8129907209136333	0.8163419278246072	0.18365807217539276
1.8272662384011422	0.8306307946521952	0.16936920534780475
1.841541755888651	0.8596775772010296	0.14032242279897045
1.85581727337616	0.883452063979161	0.11654793602083902
1.870092790863669	0.9536601221634731	0.04633987783652693
1.884368308351178	0.8736088674323507	0.12639113256764933
1.8986438258386868	0.8462681841610993	0.15373181583890072
1.9129193433261957	0.8054083883045076	0.19459161169549244
1.9271948608137046	0.8269985582447201	0.17300144175527987
1.9414703783012137	0.8200128836930554	0.17998711630694464
1.9557458957887226	0.8354004470164261	0.16459955298357387
1.9700214132762315	0.8530453193132088	0.14695468068679118
1.9842969307637404	0.8689715656755408	0.1310284343244592
1.9985724482512492	0.8618875883254625	0.13811241167453747
2.012847965738758	0.8386336629317148	0.16136633706828518
2.027123483226267	0.8200440949996927	0.17995590500030734
2.041399000713776	0.7994617779420823	0.20053822205791771
2.055674518201285	0.8045060475951937	0.19549395240480627
2.069950035688794	0.7939890435561537	0.20601095644384626
2.084225553176303	0.8040366402272815	0.1959633597727185
2.098501070663812	0.8051531498571232	0.19484685014287684
2.1127765881513207	0.8151443620689826	0.18485563793101745
2.1270521056388296	0.8089548947313354	0.19104510526866458
2.1413276231263385	0.8040227052460353	0.19597729475396475
2.1556031406138474	0.7770311806830964	0.2229688193169036
2.1698786581013563	0.9055427473108734	0.09445725268912664
2.184154175588865	0.7877725731976865	0.21222742680231355
2.198429693076374	1.3567329687993341	-0.35673296879933414
2.2127052105638834	0.7570123510949397	0.2429876489050603
2.2269807280513922	0.7550328875458835	0.2449671124541165
2.241256245538901	0.7555941406718474	0.24440585932815262
2.25553176302641	0.7932916097613402	0.20670839023865983
2.269807280513919	0.7483162068856074	0.2516837931143926
2.2840827980014278	0.8283793634856135	0.17162063651438653
2.2983583154889367	0.8316362067141324	0.1683637932858676
2.3126338329764455	0.8001127483218314	0.19988725167816856
2.3269093504639544	0.7542420894318986	0.24575791056810137
2.3411848679514633	0.7265867544580018	0.2734132455419982
2.355460385438972	0.7376653401529858	0.2623346598470142
2.3697359029264815	0.729161557885092	0.27083844211490804
2.3840114204139904	0.7908951608755302	0.20910483912446975
2.3982869379014993	0.7845221928850067	0.2154778071149933
2.412562455389008	0.8074873536297068	0.1925126463702932
2.426837972876517	0.7808532851236313	0.21914671487636872
2.441113490364026	0.7437924759312551	0.2562075240687449
2.455389007851535	0.6906756400001861	0.3093243599998139
2.4696645253390437	0.7445987872555413	0.2554012127444587
2.4839400428265526	0.7019667298489437	0.2980332701510563
2.4982155603140614	0.7194091477875033	0.2805908522124967
2.5124910778015703	0.7382209420396451	0.26177905796035494
2.5267665952890797	0.7458174864194247	0.2541825135805753
2.5410421127765885	0.7157168477458832	0.2842831522541168
2.5553176302640974	0.6768521687218951	0.32314783127810487
2.5695931477516063	0.6496690480725617	0.35033095192743835
2.583868665239115	0.6592529912242486	0.34074700877575137
2.598144182726624	0.7021892960175803	0.2978107039824197
2.612419700214133	0.7598350930342402	0.24016490696575976
2.626695217701642	0.7117880241044352	0.2882119758955648
2.6409707351891507	0.7000417579245173	0.2999582420754827
2.6552462526766596	0.6558699180720057	0.3441300819279943
2.669521770164169	0.8006851884449918	0.1993148115550082
2.683797287651678	0.7433584358309197	0.25664156416908035
2.6980728051391867	0.7249902014614937	0.27500979853850627
2.7123483226266956	0.6577262795119372	0.3422737204880628
2.7266238401142044	0.6483272375632584	0.3516727624367416
2.7408993576017133	0.7277873250108484	0.2722126749891516
2.755174875089222	0.7770813836473981	0.2229186163526019
2.769450392576731	0.39914886065225025	0.6008511393477498
2.78372591006424	0.4610175836647459	0.5389824163352541
2.798001427551749	0.7050023065635834	0.2949976934364166
2.8122769450392577	0.7310342832261368	0.26896571677386316
2.826552462526767	0.6756342592386134	0.3243657407613866
2.840827980014276	0.5803375517160109	0.41966244828398913
2.855103497501785	0.5588581290075065	0.44114187099249347
2.8693790149892937	0.6167754727520952	0.3832245272479048
2.8836545324768026	1.6740632870395353	-0.6740632870395353
2.8979300499643115	0.6248726356974856	0.37512736430251437
2.9122055674518204	0.6888846905405647	0.31111530945943533
2.9264810849393292	0.653496646164112	0.34650335383588804
2.940756602426838	0.5586402608158494	0.4413597391841506
2.955032119914347	0.525284022043857	0.47471597795614295
2.9693076374018563	6.876175414243474	-5.876175414243474
2.983583154889365	0.5249598434756683	0.47504015652433174
2.997858672376874	0.7479461751907395	0.25205382480926053
3.012134189864383	0.39366536999201407	0.6063346300079859
3.026409707351892	0.6776535268459636	0.3223464731540364
3.0406852248394007	0.6132030475929562	0.3867969524070438
3.0549607423269096	0.6226652590999673	0.3773347409000327
3.0692362598144185	0.7127439612735365	0.28725603872646355
3.0835117773019274	0.6539881729060518	0.3460118270939482
3.0977872947894363	0.5052161975117028	0.49478380248829723
3.112062812276945	0.4465151265626105	0.5534848734373895
3.1263383297644545	0.6283547099166196	0.37164529008338043
3.1406138472519634	0.565230795537016	0.43476920446298395
3.1548893647394722	0.574792069478986	0.425207930521014
3.169164882226981	2.793585022393536	-1.7935850223935361
3.18344039971449	0.6318871611532348	0.36811283884676516
3.197715917201999	0.5758029598692108	0.4241970401307892
3.2119914346895078	0.48952478502191815	0.5104752149780818
3.2262669521770166	0.263977578638853	0.736022421361147
3.2405424696645255	0.3091582132853993	0.6908417867146007
3.2548179871520344	0.2619291929714581	0.7380708070285419
3.2690935046395433	0.40545410655019437	0.5945458934498056
3.2833690221270526	0.4452924464062418	0.5547075535937582
3.2976445396145615	0.5128046074426897	0.48719539255731026
3.3119200571020704	0.45949679295280155	0.5405032070471985
3.3261955745895793	0.3509865536550661	0.649013446344934
3.340471092077088	0.7424794784736118	0.25752052152638816
3.354746609564597	0.39234563690959684	0.6076543630904032
3.369022127052106	0.2162051589063354	0.7837948410936646
3.383297644539615	0.24426010974516274	0.7557398902548372
3.3975731620271237	0.4325690346161237	0.5674309653838763
3.4118486795146326	0.531451544557989	0.46854845544201096
3.4261241970021414	0.5937007283204274	0.4062992716795726
3.4403997144896508	0.5177700030309127	0.4822299969690873
3.4546752319771596	0.4288806475635545	0.5711193524364455
3.4689507494646685	0.2709715622307992	0.7290284377692008
3.4832262669521774	0.2005079787231588	0.7994920212768413
3.4975017844396863	0.3178358079747755	0.6821641920252245
3.511777301927195	0.4784155609682111	0.521584439031789
3.526052819414704	0.6275742490881401	0.3724257509118599
3.540328336902213	6.054921976153702	-5.054921976153702
3.554603854389722	0.7380189239734966	0.26198107602650345
3.5688793718772307	0.4166662787412694	0.5833337212587306
3.58315488936474	0.07710044204225457	0.9228995579577455
3.597430406852249	1.3560391775523082	-0.3560391775523082
3.611705924339758	0.5266959235958387	0.4733040764041613
3.6259814418272667	0.3654620321511009	0.6345379678488992
3.6402569593147756	0.9953545511418889	0.004645448858111134
3.6545324768022844	2.048699116876696	-1.048699116876696
3.6688079942897933	0.8383913573094516	0.16160864269054842
3.683083511777302	0.7865447438247929	0.2134552561752071
3.697359029264811	1.0865211193790802	-0.08652111937908025
3.71163454675232	0.7948886617357035	0.2051113382642965
3.725910064239829	0.5206631664242166	0.4793368335757834
3.740185581727338	0.11924318763916573	0.8807568123608343
3.754461099214847	0.2718287011556942	0.7281712988443059
3.768736616702356	0.5405691010301196	0.45943089896988043
3.783012134189865	0.8400977920831192	0.1599022079168808
3.7972876516773737	1.1817128058565163	-0.18171280585651628
3.8115631691648826	1.7820324406747288	-0.7820324406747288
3.8258386866523915	0.5769953945189222	0.42300460548107777
3.8401142041399003	0.8654137840481406	0.13458621595185938
3.8543897216274092	0.920105002491599	0.07989499750840101
3.868665239114918	0.2739887476160469	0.726011252383953
3.8829407566024274	0.17289526048614703	0.827104739513853
3.8972162740899363	0.5497307515660954	0.4502692484339046
3.911491791577445	0.761732578992922	0.23826742100707798
3.925767309064954	0.9205990262252585	0.07940097377474153
3.940042826552463	0.5555236736298177	0.4444763263701823
3.954318344039972	2.4286762741273296	-1.4286762741273296
3.9685938615274807	1.1478553177237512	-0.14785531772375116
3.9828693790149896	1.8517630406219998	-0.8517630406219998
3.9971448965024985	2.583127463020473	-1.5831274630204728
4.011420413990008	1.3655417140615371	-0.3655417140615371
4.025695931477516	0.6656636553583949	0.3343363446416051
4.039971448965026	0.8371027034082846	0.16289729659171537
4.054246966452534	0.9043720828884402	0.09562791711155982
4.068522483940043	0.823905487451291	0.176094512548709
4.082798001427552	0.7748347543346243	0.22516524566537566
4.097073518915061	0.5194130829605802	0.4805869170394198
4.11134903640257	0.8867947609591366	0.11320523904086344
4.125624553890079	0.9883601169923857	0.011639883007614316
4.139900071377588	0.9971527238819206	0.002847276118079445
4.154175588865097	0.9147138046471847	0.08528619535281534
4.168451106352606	2.4817050904108533	-1.4817050904108533
4.182726623840114	2.182199570695587	-1.182199570695587
4.197002141327624	9.75251720176026	-8.75251720176026
4.211277658815132	1.0383588959303163	-0.03835889593031627
4.2255531763026415	2.506226535044497	-1.506226535044497
4.23982869379015	0.9841951711526165	0.015804828847383545
4.254104211277659	0.4306337238373264	0.5693662761626737
4.268379728765169	0.6726160502962316	0.3273839497037684
4.282655246252677	1.2444325883396152	-0.24443258833961523
4.296930763740186	1.1393354167008676	-0.13933541670086758
4.311206281227695	1.0627787693498867	-0.06277876934988669
4.325481798715204	0.7590411768203593	0.24095882317964068
4.3397573162027125	0.5389360633276484	0.46106393667235157
4.354032833690222	0.5671590973853762	0.4328409026146238
4.36830835117773	0.8482325729084488	0.15176742709155122
4.38258386866524	1.4629890793995295	-0.4629890793995295
4.396859386152748	1.835230103936453	-0.8352301039364529
4.411134903640257	1.2195793216705553	-0.21957932167055527
4.425410421127767	0.7252441908626112	0.27475580913738884
4.439685938615275	0.7214341864653173	0.2785658135346827
4.4539614561027845	1.581931502189572	-0.5819315021895719
4.468236973590293	1.776914702492432	-0.7769147024924321
4.482512491077802	1.5950171120820518	-0.5950171120820518
4.496788008565311	1.6911243824763365	-0.6911243824763365
4.51106352605282	2.807650444425381	-1.8076504444253811
4.5253390435403285	16.693474000445025	-15.693474000445025
4.539614561027838	7.74813174991256	-6.74813174991256
4.553890078515346	1.4496266604524124	-0.4496266604524124
4.5681655960028555	4.427175670919958	-3.427175670919958
4.582441113490365	1.2449464808341928	-0.2449464808341928
4.596716630977873	3.0278397954056384	-2.0278397954056384
4.610992148465383	2.648762707395774	-1.648762707395774
4.625267665952891	2.590462082329391	-1.590462082329391
4.6395431834404	1.0137208890773648	-0.013720889077364795
4.653818700927909	1.1436863191787043	-0.14368631917870434
4.668094218415418	2.1863005012193195	-1.1863005012193195
4.682369735902927	3.2078697705594816	-2.2078697705594816
4.696645253390436	3.7397525756799608	-2.7397525756799608
4.710920770877944	2.289393104872939	-1.2893931048729388
4.725196288365454	2.018887037994536	-1.0188870379945358
4.739471805852963	3.649823397052803	-2.649823397052803
4.7537473233404715	24.852133387519267	-23.852133387519267
4.768022840827981	2.209673836774955	-1.209673836774955
4.782298358315489	1.0422491888512817	-0.042249188851281705
4.7965738758029985	1.7133191059352257	-0.7133191059352257
4.810849393290507	1.5397804881837518	-0.5397804881837518
4.825124910778016	1.4599820137899275	-0.45998201378992754
4.839400428265525	5.097393353301953	-4.097393353301953
4.853675945753034	12.791162362569956	-11.791162362569956
4.8679514632405425	2.562380612785406	-1.562380612785406
4.882226980728052	2.9128418708505146	-1.9128418708505146
4.896502498215561	1.4332009361964295	-0.4332009361964295
4.91077801570307	1.103824525267142	-0.10382452526714192
4.925053533190579	1.5698805482878344	-0.5698805482878344
4.939329050678087	2.1151888674457275	-1.1151888674457275
4.953604568165597	6.1214301807034674	-5.1214301807034674
4.967880085653105	5.975495593678953	-4.975495593678953
4.9821556031406145	3.1534501328259616	-2.1534501328259616
4.996431120628123	3.346076619745372	-2.346076619745372
5.010706638115632	6.997759480671303	-5.997759480671303
5.024982155603141	1.6942461460755478	-0.6942461460755478
5.03925767309065	3.2814637502065764	-2.2814637502065764
5.053533190578159	2.1964519045911297	-1.1964519045911297
5.067808708065668	4.2045055954480475	-3.2045055954480475
5.082084225553177	7.8536522614965625	-6.8536522614965625
5.0963597430406855	1.8455448390627118	-0.8455448390627118
5.110635260528195	4.092573099279615	-3.0925730992796154
5.124910778015703	3.3023991437512947	-2.3023991437512947
5.139186295503213	5.996720429870833	-4.996720429870833
5.153461812990721	6.2628974900147885	-5.2628974900147885
5.16773733047823	2.149017636074368	-1.149017636074368
5.18201284796574	1.4605052940273398	-0.46050529402733975
5.196288365453248	11.802854361865213	-10.802854361865213
5.2105638829407575	1.5252565330583034	-0.5252565330583034
5.224839400428266	6.587665809640217	-5.587665809640217
5.239114917915775	191.9931743802351	-190.9931743802351
5.253390435403284	1.6884885342593663	-0.6884885342593663
5.267665952890793	1.196353957974278	-0.1963539579742779
5.281941470378301	2.6516561581418823	-1.6516561581418823
5.296216987865811	1.0501164525191768	-0.050116452519176846
5.310492505353319	1.8851678349779348	-0.8851678349779348
5.3247680228408285	2.11984078270076	-1.1198407827007602
5.339043540328338	2.6645028503523083	-1.6645028503523083
5.353319057815846	2.3979746297367064	-1.3979746297367064
5.367594575303356	1.9714883215537178	-0.9714883215537178
5.381870092790864	5.482632600064622	-4.482632600064622
5.396145610278373	1.9781159999761997	-0.9781159999761997
5.410421127765882	1.5056762467320026	-0.5056762467320026
5.424696645253391	2.2026252134578845	-1.2026252134578845
5.4389721627409	6.300650490975228	-5.300650490975228
5.453247680228409	5.324783119879515	-4.324783119879515
5.467523197715917	3.7978886483665364	-2.7978886483665364
5.481798715203427	1.9926278024172364	-0.9926278024172364
5.496074232690936	2.0292397598425587	-1.0292397598425587
5.510349750178444	1.8993269874567555	-0.8993269874567555
5.524625267665954	1.2586518186348472	-0.2586518186348472
5.538900785153462	1.7842213612409936	-0.7842213612409936
5.5531763026409715	4.946585628011882	-3.9465856280118823
5.56745182012848	6.099137189106235	-5.099137189106235
5.581727337615989	40.26561739512896	-39.26561739512896
5.596002855103498	3.86511993927433	-2.86511993927433
5.610278372591007	2.8110489260618547	-1.8110489260618547
5.6245538900785155	5.076839412945965	-4.076839412945965
5.638829407566025	4.392085413271048	-3.3920854132710483
5.653104925053534	4.999587063797577	-3.999587063797577
5.667380442541043	2.0788686570200885	-1.0788686570200885
5.681655960028552	2.686953669621946	-1.6869536696219458
5.69593147751606	7.907331787860181	-6.907331787860181
5.71020699500357	6.452198081204037	-5.452198081204037
5.724482512491078	3.4675220024756412	-2.4675220024756412
5.738758029978587	1.6533196969993615	-0.6533196969993615
5.753033547466096	3.1490063925845306	-2.1490063925845306
5.767309064953605	4.743197799228838	-3.743197799228838
5.781584582441114	5.158614803183426	-4.158614803183426
5.795860099928623	13.967831112012622	-12.967831112012622
5.810135617416132	5.220773769064891	-4.220773769064891
5.824411134903641	5.7883853613855125	-4.7883853613855125
5.83868665239115	2.342776549441579	-1.342776549441579
5.8529621698786585	2.3051645604294513	-1.3051645604294513
5.867237687366168	2.2068179059206035	-1.2068179059206035
5.881513204853676	2.4794889376705145	-1.4794889376705145
5.895788722341186	2.8474203464867776	-1.8474203464867776
5.910064239828694	5.614533164838494	-4.614533164838494
5.924339757316203	2.9171026076255324	-1.9171026076255324
5.938615274803713	5.2167736125604325	-4.2167736125604325
5.952890792291221	2.7304156042637056	-1.7304156042637056
5.96716630977873	2.3500241469047203	-1.3500241469047203
5.981441827266239	8.876537493362996	-7.876537493362996
5.995717344753748	3.8530640811305603	-2.8530640811305603
6.009992862241257	3.426959444588195	-2.426959444588195
6.024268379728766	3.515554889976992	-2.515554889976992
6.038543897216274	2.4451687384855996	-1.4451687384855996
6.052819414703784	2.631411613170311	-1.631411613170311
6.067094932191292	6.253706644091728	-5.253706644091728
6.0813704496788015	5.583224004144063	-4.583224004144063
6.095645967166311	4.618014784023035	-3.6180147840230346
6.109921484653819	1.8228960769313223	-0.8228960769313223
6.124197002141329	2.287781069664473	-1.2877810696644731
6.138472519628837	1.3854883971038787	-0.3854883971038787
6.152748037116346	14.7175598234422	-13.7175598234422
6.167023554603855	3.069579025940651	-2.069579025940651
6.181299072091364	4.42389430113783	-3.42389430113783
6.1955745895788725	4.20799361469039	-3.2079936146903902
6.209850107066382	4.016647442177129	-3.0166474421771294
6.22412562455389	8.267779160115884	-7.267779160115884
6.2384011420414	1.5993327144191392	-0.5993327144191392
6.252676659528909	1.5702017667925052	-0.5702017667925052
6.266952177016417	8.033317547513166	-7.033317547513166
6.281227694503927	3.074262935252379	-2.074262935252379
6.295503211991435	13.256849918763333	-12.256849918763333
6.3097787294789445	3.7044804762717014	-2.7044804762717014
6.324054246966453	8.513624738078676	-7.513624738078676
6.338329764453962	3.896385081741706	-2.896385081741706
6.352605281941471	1.531299625817856	-0.531299625817856
6.36688079942898	4.122975021705832	-3.122975021705832
6.381156316916488	5.641442329917054	-4.641442329917054
6.395431834403998	1.9316763552396177	-0.9316763552396177
6.409707351891507	7.723915836147066	-6.723915836147066
6.4239828693790155	4.69968885995396	-3.6996888599539597
6.438258386866525	4.7108487761931945	-3.7108487761931945
6.452533904354033	4.727397940597276	-3.7273979405972764
6.466809421841543	3.862975432849683	-2.862975432849683
6.481084939329051	5.342509749673682	-4.342509749673682
6.49536045681656	4.079701344145242	-3.079701344145242
6.509635974304069	2.2764606324807772	-1.2764606324807772
6.523911491791578	5.68468705161443	-4.68468705161443
6.538187009279087	3.6691143109346367	-2.6691143109346367
6.552462526766596	3.6765511383475187	-2.6765511383475187
6.566738044254105	5.113495770628296	-4.113495770628296
6.581013561741614	3.2339817332649896	-2.2339817332649896
6.595289079229123	1.8911317847443065	-0.8911317847443065
6.609564596716631	1.8017498580727735	-0.8017498580727735
6.623840114204141	4.93691253850343	-3.93691253850343
6.638115631691649	2.9634682039775253	-1.9634682039775253
6.6523911491791585	1.5061166844553453	-0.5061166844553453
6.666666666666667	2.94049367410432	-1.94049367410432
6.680942184154176	4.910278109549412	-3.910278109549412
6.695217701641685	2.710129877621336	-1.7101298776213358
6.709493219129194	9.1835445934493	-8.1835445934493
6.723768736616703	2.4257376093298952	-1.4257376093298952
6.738044254104212	3.017848807373133	-2.017848807373133
6.752319771591721	7.077098547797877	-6.077098547797877
6.76659528907923	2.4349726328513683	-1.4349726328513683
6.780870806566739	2.7560397320439303	-1.7560397320439303
6.795146324054247	2.1154238747260585	-1.1154238747260585
6.809421841541757	6.730773432463066	-5.730773432463066
6.823697359029265	5.508016537056396	-4.508016537056396
6.837972876516774	2.6190509486505635	-1.6190509486505635
6.852248394004283	4.8061212246275815	-3.8061212246275815
6.866523911491792	6.7563979234029725	-5.7563979234029725
6.8807994289793015	1.5549578782871305	-0.5549578782871305
6.89507494646681	2.414831653840747	-1.4148316538407468
6.909350463954319	2.78856308644779	-1.7885630864477902
6.923625981441828	3.019209213927796	-2.019209213927796
6.937901498929337	2.3351494551512046	-1.3351494551512046
6.9521770164168455	6.5329459761205815	-5.5329459761205815
6.966452533904355	5.32523625663672	-4.32523625663672
6.980728051391863	2.3048779656455034	-1.3048779656455034
6.995003568879373	2.9528924939010057	-1.9528924939010057
7.009279086366882	16.42589856095367	-15.42589856095367
7.02355460385439	13.377345711286043	-12.377345711286043
7.0378301213419	14.71667094263142	-13.71667094263142
7.052105638829408	3.680405231751426	-2.680405231751426
7.066381156316917	3.632795105935461	-2.632795105935461
7.080656673804426	10.358592433766505	-9.358592433766505
7.094932191291935	12.020836948004138	-11.020836948004138
7.109207708779444	1.8619029122135264	-0.8619029122135264
7.123483226266953	3.3967456335110504	-2.3967456335110504
7.137758743754461	3.3918701342482285	-2.3918701342482285
7.152034261241971	1.7527639619265	-0.7527639619265001
7.16630977872948	4.3175962197751945	-3.3175962197751945
7.1805852962169885	5.969743093799573	-4.969743093799573
7.194860813704498	2.6569251770786844	-1.6569251770786844
7.209136331192006	8.352343577376425	-7.352343577376425
7.223411848679516	3.217896405193223	-2.217896405193223
7.237687366167024	2.024071164152902	-1.0240711641529021
7.251962883654533	4.970156010517504	-3.9701560105175044
7.266238401142042	7.154650912230359	-6.154650912230359
7.280513918629551	4.757044438495707	-3.757044438495707
7.2947894361170595	3.1804902503970434	-2.1804902503970434
7.309064953604569	5.995055562207651	-4.995055562207651
7.323340471092078	5.272830218068256	-4.272830218068256
7.337615988579587	25.643043040228147	-24.643043040228147
7.351891506067096	4.9796918991541	-3.9796918991541004
7.366167023554604	1.8560563445973541	-0.8560563445973541
7.380442541042114	4.648717667072084	-3.6487176670720842
7.394718058529622	3.4255735062235972	-2.4255735062235972
7.4089935760171315	3.8410157084269905	-2.8410157084269905
7.42326909350464	1.9364750957580052	-0.9364750957580052
7.437544610992149	2.3830609996014553	-1.3830609996014553
7.451820128479658	7.8018034448662865	-6.8018034448662865
7.466095645967167	8.530538952470906	-7.530538952470906
7.480371163454676	3.650568330313344	-2.650568330313344
7.494646680942185	4.2748725062448365	-3.2748725062448365
7.508922198429694	4.423740644068955	-3.423740644068955
7.5231977159172025	2.7441213084536864	-1.7441213084536864
7.537473233404712	1.3874109733655087	-0.38741097336550867
7.55174875089222	5.040429612692874	-4.040429612692874
7.56602426837973	7.549806055241266	-6.549806055241266
7.580299785867238	5.912379542031547	-4.912379542031547
7.594575303354747	12.580209937211489	-11.580209937211489
7.608850820842256	11.144623800833614	-10.144623800833614
7.623126338329765	3.582998471481603	-2.582998471481603
7.6374018558172745	5.982048972882832	-4.982048972882832
7.651677373304783	4.88435314729457	-3.8843531472945703
7.665952890792292	5.421774855403663	-4.421774855403663
7.680228408279801	3.0476878647404515	-2.0476878647404515
7.69450392576731	2.046328427701289	-1.046328427701289
7.7087794432548185	1.2310937258359718	-0.23109372583597176
7.723054960742328	2.508608176944214	-1.5086081769442141
7.737330478229836	6.014556946465734	-5.014556946465734
7.7516059957173455	1.4158295676124524	-0.4158295676124524
7.765881513204855	2.358152632900113	-1.3581526329001128
7.780157030692363	3.7494977698082446	-2.7494977698082446
7.794432548179873	8.770824021571567	-7.770824021571567
7.808708065667381	19.20117502733124	-18.20117502733124
7.82298358315489	3.9845049738773564	-2.9845049738773564
7.837259100642399	13.033956109035362	-12.033956109035362
7.851534618129908	13.189338543450965	-12.189338543450965
7.865810135617417	3.5547758565917245	-2.5547758565917245
7.880085653104926	1.8775972978604825	-0.8775972978604825
7.894361170592434	4.994135899750732	-3.9941358997507317
7.908636688079944	1.1777056476252497	-0.17770564762524965
7.922912205567453	2.5372077914194113	-1.5372077914194113
7.9371877230549615	1.7284812616754863	-0.7284812616754863
7.951463240542471	7.091024851473654	-6.091024851473654
7.965738758029979	3.788909452333653	-2.788909452333653
7.9800142755174885	2.798960229234124	-1.7989602292341238
7.994289793004997	3.548925620296706	-2.548925620296706
8.008565310492505	3.4661364939873556	-2.4661364939873556
8.022840827980016	7.8944230219873175	-6.8944230219873175
8.037116345467524	6.81184847966777	-5.81184847966777
8.051391862955033	4.967763077697967	-3.967763077697967
8.065667380442541	4.009856576416303	-3.009856576416303
8.079942897930051	10.407680825556156	-9.407680825556156
8.09421841541756	5.949495561899693	-4.949495561899693
8.108493932905068	3.056141710208255	-2.056141710208255
8.122769450392578	14.479358249217857	-13.479358249217857
8.137044967880087	2.188809218992124	-1.188809218992124
8.151320485367595	5.9882068643132005	-4.9882068643132005
8.165596002855104	4.333733029396153	-3.3337330293961527
8.179871520342614	5.222968946925994	-4.222968946925994
8.194147037830122	2.6877668351379174	-1.6877668351379174
8.20842255531763	2.864850610561292	-1.8648506105612919
8.22269807280514	11.105529853134321	-10.105529853134321
8.23697359029265	7.07672821689911	-6.07672821689911
8.251249107780158	2.0286570437963602	-1.0286570437963602
8.265524625267666	3.520369846172564	-2.520369846172564
8.279800142755176	5.144832129917762	-4.144832129917762
8.294075660242685	8.140297752492195	-7.140297752492195
8.308351177730193	3.1310597121864916	-2.1310597121864916
8.322626695217702	7.079484980836161	-6.079484980836161
8.336902212705212	6.272569142665279	-5.272569142665279
8.35117773019272	1.9877722774310114	-0.9877722774310114
8.365453247680229	5.868721211407152	-4.868721211407152
8.379728765167739	5.233301068290373	-4.233301068290373
8.394004282655247	4.154844495786668	-3.1548444957866684
8.408279800142756	1.7040782291834438	-0.7040782291834438
8.422555317630264	2.951194689983037	-1.951194689983037
8.436830835117775	3.0265407914562847	-2.0265407914562847
8.451106352605283	2.344498203632227	-1.3444982036322268
8.465381870092791	4.663537368841606	-3.663537368841606
8.4796573875803	1.4138671427296503	-0.4138671427296503
8.49393290506781	21.482958932772885	-20.482958932772885
8.508208422555319	3.5761268014594183	-2.5761268014594183
8.522483940042827	4.339761664048964	-3.3397616640489636
8.536759457530337	4.873345356846415	-3.873345356846415
8.551034975017846	1.940571792796007	-0.9405717927960069
8.565310492505354	1.151153517053284	-0.15115351705328406
8.579586009992862	4.505358394060018	-3.5053583940600177
8.593861527480373	25.03665383033866	-24.03665383033866
8.608137044967881	1.9211522065471063	-0.9211522065471063
8.62241256245539	10.436538508295836	-9.436538508295836
8.636688079942898	4.162698183946804	-3.1626981839468042
8.650963597430408	6.984000257538384	-5.984000257538384
8.665239114917917	2.8031213205730516	-1.8031213205730516
8.679514632405425	6.462439689867175	-5.462439689867175
8.693790149892935	3.463842181245028	-2.463842181245028
8.708065667380444	3.5742225351464905	-2.5742225351464905
8.722341184867952	2.0251419412232594	-1.0251419412232594
8.73661670235546	2.200060083716479	-1.2000600837164792
8.75089221984297	2.6535951758197704	-1.6535951758197704
8.76516773733048	4.388645254061208	-3.388645254061208
8.779443254817988	2.343802767871294	-1.3438027678712938
8.793718772305496	2.3353422513830364	-1.3353422513830364
8.807994289793006	3.731918436012198	-2.731918436012198
8.822269807280515	2.374992271641038	-1.3749922716410379
8.836545324768023	4.9599692775009805	-3.9599692775009805
8.850820842255533	4.022692638625538	-3.0226926386255384
8.865096359743042	3.9171072273699026	-2.9171072273699026
8.87937187723055	4.84779886303092	-3.8477988630309197
8.893647394718059	2.775964770584863	-1.7759647705848631
8.907922912205569	2.294496463792799	-1.294496463792799
8.922198429693077	7.605604312038359	-6.605604312038359
8.936473947180586	13.631630781183276	-12.631630781183276
8.950749464668094	4.93856463746894	-3.9385646374689403
8.965024982155605	12.236875275510458	-11.236875275510458
8.979300499643113	2.2149696772313785	-1.2149696772313785
8.993576017130621	4.086849145370887	-3.086849145370887
9.007851534618132	3.514525855249611	-2.514525855249611
9.02212705210564	2.161326688815878	-1.161326688815878
9.036402569593148	5.759808646091157	-4.759808646091157
9.050678087080657	4.453924182245815	-3.4539241822458147
9.064953604568167	2.2791384958534664	-1.2791384958534664
9.079229122055676	2.151447518528268	-1.151447518528268
9.093504639543184	1.4686275195738707	-0.4686275195738707
9.107780157030692	5.306229016771505	-4.306229016771505
9.122055674518203	2.9753637627544047	-1.9753637627544047
9.136331192005711	2.0806396829310407	-1.0806396829310407
9.15060670949322	4.831491392741647	-3.831491392741647
9.16488222698073	2.3808994496207285	-1.3808994496207285
9.179157744468238	4.843017862249688	-3.843017862249688
9.193433261955747	43.330673962493876	-42.330673962493876
9.207708779443255	2.9377971149025313	-1.9377971149025313
9.221984296930765	2.1826154745801016	-1.1826154745801016
9.236259814418274	1.8493721824943792	-0.8493721824943792
9.250535331905782	1.9946619331768796	-0.9946619331768796
9.26481084939329	4.118731046765843	-3.118731046765843
9.2790863668808	2.1611878370997095	-1.1611878370997095
9.29336188436831	2.912165325641061	-1.9121653256410611
9.307637401855818	1.9732243453589728	-0.9732243453589728
9.321912919343328	8.7535876577333	-7.7535876577333
9.336188436830836	12.29693747671828	-11.29693747671828
9.350463954318345	10.451543050998302	-9.451543050998302
9.364739471805853	2.535047471411816	-1.5350474714118159
9.379014989293363	3.5373446688968087	-2.5373446688968087
9.393290506780872	1.7177752854499349	-0.7177752854499349
9.40756602426838	3.875064524936463	-2.875064524936463
9.421841541755889	10.739473194872588	-9.739473194872588
9.436117059243399	4.874094425827705	-3.874094425827705
9.450392576730907	3.257097368520513	-2.257097368520513
9.464668094218416	1.8270074095893871	-0.8270074095893871
9.478943611705926	7.247012962864409	-6.247012962864409
9.493219129193434	3.068702703109238	-2.068702703109238
9.507494646680943	2.9701321563193273	-1.9701321563193273
9.521770164168451	2.1236007203055602	-1.1236007203055602
9.536045681655962	1.2213209927239446	-0.22132099272394457
9.55032119914347	3.414446266002783	-2.414446266002783
9.564596716630978	3.760755525582281	-2.760755525582281
9.578872234118487	4.612205719033609	-3.612205719033609
9.593147751605997	1.9006341439643182	-0.9006341439643182
9.607423269093506	4.853367303489962	-3.8533673034899616
9.621698786581014	24.77202815993177	-23.77202815993177
9.635974304068524	4.060559272463141	-3.0605592724631414
9.650249821556033	13.247987478469968	-12.247987478469968
9.664525339043541	8.179630284251344	-7.179630284251344
9.67880085653105	3.2701657297702376	-2.2701657297702376
9.69307637401856	6.090489999487894	-5.090489999487894
9.707351891506068	2.229173360554114	-1.229173360554114
9.721627408993577	3.0130455311056816	-2.0130455311056816
9.735902926481085	2.325549478368132	-1.3255494783681319
9.750178443968595	2.588827594559348	-1.5888275945593482
9.764453961456104	2.2176834093514755	-1.2176834093514755
9.778729478943612	7.214641997873524	-6.214641997873524
9.793004996431122	6.262022110558197	-5.262022110558197
9.80728051391863	4.074930574113796	-3.074930574113796
9.82155603140614	11.94834262992655	-10.94834262992655
9.835831548893648	4.436629981741445	-3.4366299817414454
9.850107066381158	1.8692960349965966	-0.8692960349965966
9.864382583868666	3.6896852212411972	-2.6896852212411972
9.878658101356175	10.37567643522748	-9.37567643522748
9.892933618843683	1.5136698796629138	-0.5136698796629138
9.907209136331193	4.976099846831825	-3.9760998468318247
9.921484653818702	2.6212738984796897	-1.6212738984796897
9.93576017130621	4.662843184935476	-3.6628431849354763
9.95003568879372	3.9166512195584295	-2.9166512195584295
9.964311206281229	5.357758515243451	-4.357758515243451
9.978586723768737	5.533585954634147	-4.533585954634147
9.992862241256246	3.5056824173284715	-2.5056824173284715
