# Supplementary material for: Terahertz Spectroscopic Analysis of Lactose in Infant Formula: Implications for Detection and Quantification
Source: Molecules. 2022 Aug 8;27(15):5040. doi: 10.3390/molecules27155040 (PMC9370465; doi:10.3390/molecules27155040)
Supplement: Supplementary file 1 [file molecules-27-05040-s001.zip › data/set2_ambient_1/frequency_domain/L005.csv]

0.0	0.9068937268182564	0.09310627318174358
0.014275517487508924	0.7251074394468616	0.2748925605531384
0.028551034975017847	1.319582754210458	-0.3195827542104579
0.04282655246252677	0.8250599923934621	0.17494000760653794
0.057102069950035694	1.2957097510839242	-0.29570975108392417
0.07137758743754462	1.313605201133104	-0.3136052011331041
0.08565310492505354	2.6175583569892074	-1.6175583569892074
0.09992862241256247	0.5649311768403151	0.43506882315968487
0.11420413990007139	0.6889620172527192	0.3110379827472808
0.12847965738758033	0.9229169286006552	0.07708307139934478
0.14275517487508924	1.3241963643430217	-0.3241963643430217
0.15703069236259815	1.3987051829537462	-0.39870518295374624
0.17130620985010708	0.8756256011059346	0.12437439889406543
0.18558172733761602	0.7746006020713416	0.22539939792865837
0.19985724482512493	0.9322853045358738	0.06771469546412623
0.21413276231263384	1.0572366782199851	-0.057236678219985127
0.22840827980014278	1.0653121001485453	-0.06531210014854527
0.24268379728765171	0.9827046941766804	0.017295305823319618
0.25695931477516065	0.9107507784059783	0.08924922159402171
0.27123483226266953	0.9509850042085523	0.049014995791447746
0.28551034975017847	0.9898771503898187	0.010122849610181284
0.2997858672376874	0.9797939683955047	0.0202060316044953
0.3140613847251963	0.9484724404034093	0.05152755959659072
0.32833690221270523	0.9363425557144259	0.06365744428557407
0.34261241970021417	0.9709430556847514	0.029056944315248634
0.3568879371877231	0.9950319863444029	0.00496801365559707
0.37116345467523204	0.9854809146904246	0.014519085309575352
0.3854389721627409	0.9499610285600311	0.05003897143996894
0.39971448965024986	0.9300035049948308	0.06999649500516925
0.4139900071377588	0.9295751776120623	0.07042482238793768
0.4282655246252677	0.9448931894336503	0.055106810566349695
0.4425410421127766	0.9659505240003028	0.03404947599969721
0.45681655960028555	0.9740208877424321	0.025979112257567882
0.4710920770877945	0.9710778350412186	0.028922164958781416
0.48536759457530343	0.9585037925481249	0.0414962074518751
0.4996431120628123	0.9342437321137436	0.06575626788625644
0.5139186295503213	0.9072027139516824	0.0927972860483176
0.5281941470378302	0.8580889145383279	0.14191108546167208
0.5424696645253391	0.9066402695826322	0.09335973041736778
0.5567451820128481	0.9516038735739198	0.048396126426080155
0.5710206995003569	0.9683299203105117	0.03167007968948832
0.5852962169878658	0.9715351475815778	0.028464852418422226
0.5995717344753748	0.9582298320430064	0.04177016795699362
0.6138472519628837	0.93804650627834	0.061953493721660036
0.6281227694503926	0.9252551333686597	0.07474486663134028
0.6423982869379016	0.926139624704498	0.07386037529550205
0.6566738044254105	0.9436822226057936	0.0563177773942064
0.6709493219129194	0.9643784541509942	0.03562154584900579
0.6852248394004283	0.9794021693511168	0.02059783064888321
0.6995003568879372	0.9785641134095496	0.02143588659045037
0.7137758743754462	0.9605726833609673	0.03942731663903265
0.7280513918629551	0.9352992336560108	0.06470076634398925
0.7423269093504641	0.9171599264979189	0.08284007350208111
0.756602426837973	0.9137488875124721	0.08625111248752793
0.7708779443254818	0.9275038805465579	0.07249611945344214
0.7851534618129908	0.9512308268813572	0.04876917311864282
0.7994289793004997	0.9710817209423157	0.028918279057684293
0.8137044967880086	0.9778995237465616	0.02210047625343836
0.8279800142755176	0.9639412638344975	0.03605873616550248
0.8422555317630265	0.9381405804568292	0.06185941954317076
0.8565310492505354	0.9168580852090672	0.0831419147909328
0.8708065667380444	0.9060082340735637	0.09399176592643632
0.8850820842255532	0.9103809455610352	0.08961905443896478
0.8993576017130622	0.9286935437848451	0.07130645621515486
0.9136331192005711	0.9515323480125975	0.04846765198740255
0.92790863668808	0.9625192423423565	0.03748075765764347
0.942184154175589	0.9586579432518535	0.041342056748146505
0.9564596716630979	0.938947270532652	0.061052729467347966
0.9707351891506069	0.9157787525209367	0.08422124747906334
0.9850107066381157	0.9056925272508289	0.09430747274917106
0.9992862241256246	0.9078778692409618	0.09212213075903819
1.0135617416131335	0.9182717971611302	0.08172820283886983
1.0278372591006426	0.9322123297233949	0.06778767027660515
1.0421127765881515	0.941403116259882	0.058596883740117955
1.0563882940756604	0.9352304428077782	0.06476955719222177
1.0706638115631693	0.9244944759302149	0.07550552406978506
1.0849393290506781	0.9102253798678411	0.08977462013215887
1.099214846538187	0.938842232290316	0.06115776770968395
1.1134903640256961	0.9181760310519598	0.08182396894804023
1.127765881513205	0.9215953697224425	0.07840463027755751
1.1420413990007139	0.923242918556586	0.07675708144341398
1.1563169164882228	0.9068333142678554	0.0931666857321446
1.1705924339757316	0.9183040164094705	0.08169598359052954
1.1848679514632408	0.8769155193041809	0.12308448069581912
1.1991434689507496	0.8620350313411496	0.13796496865885044
1.2134189864382585	0.866639528754574	0.13336047124542605
1.2276945039257674	0.8920094970000626	0.1079905029999374
1.2419700214132763	0.9098900009336174	0.09010999906638262
1.2562455389007852	0.9267625920767489	0.07323740792325106
1.2705210563882943	0.9282572483074395	0.0717427516925605
1.2847965738758031	0.9108765720098165	0.08912342799018347
1.299072091363312	0.8788170384118726	0.12118296158812736
1.313347608850821	0.8459599073386568	0.15404009266134322
1.3276231263383298	0.8277546326272237	0.1722453673727763
1.341898643825839	0.8204205884949434	0.17957941150505663
1.3561741613133478	0.8066196059133238	0.19338039408667618
1.3704496788008567	0.7748587074983287	0.22514129250167125
1.3847251962883655	0.7944889594607455	0.2055110405392545
1.3990007137758744	0.8517062678187678	0.1482937321812322
1.4132762312633835	0.910097598420199	0.089902401579801
1.4275517487508924	0.8598818804425634	0.14011811955743658
1.4418272662384013	0.84535243549241	0.15464756450758999
1.4561027837259102	0.8467248809185968	0.15327511908140323
1.470378301213419	0.8630601175352085	0.1369398824647915
1.4846538187009282	0.8894328618743852	0.1105671381256148
1.498929336188437	0.9080578539009394	0.0919421460990606
1.513204853675946	0.9077183865312921	0.09228161346870789
1.5274803711634548	0.8888727724117559	0.11112722758824412
1.5417558886509637	0.8660130444668486	0.13398695553315143
1.5560314061384726	0.8489175649784741	0.15108243502152585
1.5703069236259817	0.8456043574587728	0.15439564254122717
1.5845824411134906	0.8508115993682293	0.14918840063177075
1.5988579586009994	0.8619222081233512	0.13807779187664881
1.6131334760885083	0.8835194588126237	0.11648054118737627
1.6274089935760172	0.8858112620178437	0.11418873798215634
1.6416845110635263	0.8702464058956946	0.12975359410430543
1.6559600285510352	0.8515620911811849	0.14843790881881513
1.670235546038544	0.780088061900688	0.21991193809931198
1.684511063526053	0.8437346080099829	0.1562653919900171
1.6987865810135618	0.8461319684216408	0.15386803157835915
1.7130620985010707	0.826871865588481	0.17312813441151897
1.7273376159885798	0.8892829858224761	0.11071701417752389
1.7416131334760887	0.8791238523131334	0.12087614768686661
1.7558886509635976	0.8521090342485851	0.14789096575141492
1.7701641684511065	0.8251471264315475	0.17485287356845247
1.7844396859386153	0.8067252284408792	0.19327477155912076
1.7987152034261245	0.7958382141050017	0.20416178589499834
1.8129907209136333	0.8031496293398489	0.1968503706601511
1.8272662384011422	0.8218118169972445	0.17818818300275552
1.841541755888651	0.8419265652203336	0.1580734347796664
1.85581727337616	0.8497243117346441	0.15027568826535587
1.870092790863669	0.890585777491558	0.10941422250844202
1.884368308351178	0.8312289824429326	0.16877101755706736
1.8986438258386868	0.8145978385616864	0.18540216143831356
1.9129193433261957	0.7936877074702834	0.2063122925297166
1.9271948608137046	0.8206205073333	0.17937949266669995
1.9414703783012137	0.8176849335738791	0.18231506642612094
1.9557458957887226	0.8202607882488147	0.17973921175118535
1.9700214132762315	0.8230785065253716	0.17692149347462838
1.9842969307637404	0.8250793109864233	0.1749206890135767
1.9985724482512492	0.8176166418768746	0.18238335812312545
2.012847965738758	0.8063393381999155	0.19366066180008445
2.027123483226267	0.798325194120059	0.20167480587994102
2.041399000713776	0.7933970506832376	0.20660294931676237
2.055674518201285	0.7898443874836139	0.21015561251638615
2.069950035688794	0.7685154782794206	0.23148452172057943
2.084225553176303	0.7688103528996054	0.23118964710039458
2.098501070663812	0.7584040738777362	0.24159592612226377
2.1127765881513207	0.760712959294293	0.23928704070570705
2.1270521056388296	0.7590269349927811	0.24097306500721893
2.1413276231263385	0.7644270222775491	0.2355729777224509
2.1556031406138474	0.748648448769488	0.251351551230512
2.1698786581013563	0.8677863484513351	0.13221365154866493
2.184154175588865	0.7545784517131183	0.24542154828688167
2.198429693076374	1.4116645983221738	-0.41166459832217384
2.2127052105638834	0.7143580583255613	0.2856419416744387
2.2269807280513922	0.738865792037905	0.26113420796209497
2.241256245538901	0.7129906458984264	0.2870093541015736
2.25553176302641	0.7496468381441498	0.2503531618558502
2.269807280513919	0.6730832023005815	0.3269167976994185
2.2840827980014278	0.770511973078202	0.22948802692179804
2.2983583154889367	0.7885805463377892	0.21141945366221082
2.3126338329764455	0.7668917589299094	0.23310824107009065
2.3269093504639544	0.726506348417188	0.273493651582812
2.3411848679514633	0.6725556294148521	0.32744437058514786
2.355460385438972	0.6812653824204971	0.31873461757950294
2.3697359029264815	0.6511091526414209	0.3488908473585791
2.3840114204139904	0.727931309753972	0.272068690246028
2.3982869379014993	0.6708424704386227	0.32915752956137734
2.412562455389008	0.7411356093626521	0.2588643906373479
2.426837972876517	0.7413158585041595	0.2586841414958405
2.441113490364026	0.7109756188821947	0.28902438111780526
2.455389007851535	0.6417384802682372	0.3582615197317628
2.4696645253390437	0.7309822340671154	0.2690177659328846
2.4839400428265526	0.6315646865634982	0.3684353134365018
2.4982155603140614	0.6184816072016764	0.38151839279832356
2.5124910778015703	0.6276830557146512	0.3723169442853488
2.5267665952890797	0.6452893987890604	0.35471060121093956
2.5410421127765885	0.6474721680699511	0.3525278319300489
2.5553176302640974	0.6319528879603166	0.36804711203968343
2.5695931477516063	0.6047474230996375	0.39525257690036253
2.583868665239115	0.5818859059902747	0.4181140940097253
2.598144182726624	0.5817602251611332	0.41823977483886676
2.612419700214133	0.6324815272674926	0.3675184727325074
2.626695217701642	0.6903434953964855	0.30965650460351446
2.6409707351891507	0.30016125507315977	0.6998387449268402
2.6552462526766596	0.5796594139909095	0.4203405860090905
2.669521770164169	0.6838558831178186	0.31614411688218136
2.683797287651678	0.7119353197018111	0.2880646802981889
2.6980728051391867	0.6800645495550829	0.3199354504449171
2.7123483226266956	0.6210755987664657	0.3789244012335343
2.7266238401142044	0.5705904922756204	0.4294095077243796
2.7408993576017133	0.5766198234460865	0.42338017655391347
2.755174875089222	0.6708828757362387	0.3291171242637613
2.769450392576731	0.5010028357784597	0.4989971642215403
2.78372591006424	0.5931518841475328	0.40684811585246716
2.798001427551749	0.5731805689076369	0.4268194310923631
2.8122769450392577	0.6274573513441434	0.3725426486558566
2.826552462526767	0.5989235254726926	0.40107647452730744
2.840827980014276	0.533066898184574	0.466933101815426
2.855103497501785	0.4623200124049269	0.5376799875950731
2.8693790149892937	0.45891294834320245	0.5410870516567976
2.8836545324768026	2.2747330327934696	-1.2747330327934696
2.8979300499643115	0.4714362489028741	0.528563751097126
2.9122055674518204	0.584456357712246	0.415543642287754
2.9264810849393292	0.6311156895565163	0.3688843104434837
2.940756602426838	0.5430136386411344	0.4569863613588656
2.955032119914347	0.3909618249155835	0.6090381750844165
2.9693076374018563	6.893828826771793	-5.893828826771793
2.983583154889365	0.6056603337719333	0.3943396662280667
2.997858672376874	0.5610236312401611	0.4389763687598389
3.012134189864383	1.2135924407399012	-0.21359244073990125
3.026409707351892	0.8287154964046934	0.17128450359530656
3.0406852248394007	0.3422354115759282	0.6577645884240718
3.0549607423269096	0.3678998603954645	0.6321001396045355
3.0692362598144185	0.5915292964118055	0.4084707035881945
3.0835117773019274	0.6668530763818723	0.3331469236181277
3.0977872947894363	0.5495431866768868	0.45045681332311316
3.112062812276945	0.3919412656435721	0.6080587343564279
3.1263383297644545	0.4134719752365789	0.586528024763421
3.1406138472519634	1.5247626227116147	-0.5247626227116147
3.1548893647394722	0.3278711127016493	0.6721288872983506
3.169164882226981	4.08169394393815	-3.0816939439381503
3.18344039971449	0.30045023795213066	0.6995497620478693
3.197715917201999	0.5072606840854911	0.4927393159145089
3.2119914346895078	0.598656525048723	0.401343474951277
3.2262669521770166	0.438907723917037	0.5610922760829631
3.2405424696645255	0.4751966433698674	0.5248033566301327
3.2548179871520344	0.29007357125505456	0.7099264287449454
3.2690935046395433	0.17052221694361155	0.8294777830563884
3.2833690221270526	0.23729543238816794	0.762704567611832
3.2976445396145615	0.3756547278795754	0.6243452721204246
3.3119200571020704	0.4695938784469065	0.5304061215530935
3.3261955745895793	0.7817893226394513	0.21821067736054867
3.340471092077088	0.5705363772594375	0.4294636227405625
3.354746609564597	0.5157012741845346	0.4842987258154654
3.369022127052106	0.4369473771640343	0.5630526228359657
3.383297644539615	0.31914186402616296	0.680858135973837
3.3975731620271237	0.12925062170570537	0.8707493782942947
3.4118486795146326	0.23000756300940609	0.7699924369905939
3.4261241970021414	0.4173091797075468	0.5826908202924532
3.4403997144896508	0.49527444919081687	0.5047255508091831
3.4546752319771596	0.5108684909567096	0.4891315090432904
3.4689507494646685	0.5152246701037126	0.48477532989628735
3.4832262669521774	0.4582239188484738	0.5417760811515262
3.4975017844396863	0.24343369730235032	0.7565663026976497
3.511777301927195	0.09222604657705727	0.9077739534229428
3.526052819414704	0.2724382083130509	0.7275617916869491
3.540328336902213	5.704943451179804	-4.704943451179804
3.554603854389722	0.6462853322864295	0.3537146677135705
3.5688793718772307	0.6503903171572986	0.34960968284270144
3.58315488936474	0.48485628526364893	0.5151437147363511
3.597430406852249	0.6412395416839043	0.3587604583160957
3.611705924339758	0.8355604044969095	0.1644395955030905
3.6259814418272667	0.18091040445741355	0.8190895955425864
3.6402569593147756	1.1048303641987973	-0.10483036419879732
3.6545324768022844	2.168734585337404	-1.168734585337404
3.6688079942897933	1.142446956775075	-0.14244695677507502
3.683083511777302	0.06395868127674471	0.9360413187232552
3.697359029264811	0.5700301163200169	0.4299698836799831
3.71163454675232	0.8203123891531181	0.1796876108468819
3.725910064239829	0.8644070916814794	0.13559290831852056
3.740185581727338	0.5193806486761228	0.48061935132387723
3.754461099214847	0.19106920711146597	0.8089307928885341
3.768736616702356	0.2723295933377001	0.7276704066622999
3.783012134189865	0.9548156670619818	0.04518433293801816
3.7972876516773737	1.3142734479306082	-0.3142734479306082
3.8115631691648826	1.8361082147491183	-0.8361082147491183
3.8258386866523915	0.45096850737369365	0.5490314926263063
3.8401142041399003	0.6839999839788671	0.3160000160211329
3.8543897216274092	1.3266541840295134	-0.3266541840295134
3.868665239114918	0.7767073998500197	0.2232926001499803
3.8829407566024274	0.40314730446800506	0.5968526955319949
3.8972162740899363	0.09715052241838047	0.9028494775816195
3.911491791577445	0.3441263534273353	0.6558736465726647
3.925767309064954	0.8321161351070917	0.1678838648929083
3.940042826552463	0.9497983278665723	0.050201672133427744
3.954318344039972	2.0898114048947103	-1.0898114048947103
3.9685938615274807	0.9670977239907	0.03290227600929996
3.9828693790149896	1.9755327150649393	-0.9755327150649393
3.9971448965024985	3.665057814451775	-2.665057814451775
4.011420413990008	1.4914096944775481	-0.4914096944775481
4.025695931477516	0.9726087640713434	0.027391235928656554
4.039971448965026	0.4887309751745379	0.5112690248254621
4.054246966452534	0.6886109015096885	0.3113890984903115
4.068522483940043	0.8982083032574032	0.1017916967425968
4.082798001427552	1.2474548230382707	-0.2474548230382707
4.097073518915061	0.9427434442265273	0.05725655577347266
4.11134903640257	0.892745997737753	0.10725400226224702
4.125624553890079	0.5196105207416287	0.4803894792583713
4.139900071377588	0.6506568262019499	0.34934317379805013
4.154175588865097	1.147826519069804	-0.14782651906980404
4.168451106352606	2.228164061023642	-1.2281640610236422
4.182726623840114	2.082711151564171	-1.0827111515641712
4.197002141327624	7.77847915057481	-6.77847915057481
4.211277658815132	1.2268774890911809	-0.22687748909118088
4.2255531763026415	2.2256629375406902	-1.2256629375406902
4.23982869379015	1.1922576083205434	-0.1922576083205434
4.254104211277659	0.8274889434501832	0.1725110565498168
4.268379728765169	0.5023500578897104	0.49764994211028957
4.282655246252677	0.6473363630819575	0.3526636369180425
4.296930763740186	0.9309083226581948	0.06909167734180521
4.311206281227695	1.1484103629167923	-0.14841036291679233
4.325481798715204	0.8462165330476504	0.15378346695234957
4.3397573162027125	0.7636124070985926	0.23638759290140743
4.354032833690222	0.6911103948347868	0.30888960516521324
4.36830835117773	0.4298915105739855	0.5701084894260144
4.38258386866524	1.1665918800582074	-0.16659188005820735
4.396859386152748	1.299868203945313	-0.2998682039453131
4.411134903640257	1.6676164344373545	-0.6676164344373545
4.425410421127767	0.9617901029657789	0.03820989703422106
4.439685938615275	0.9491096807456945	0.05089031925430554
4.4539614561027845	0.9767183305973289	0.023281669402671068
4.468236973590293	1.432010649854289	-0.43201064985428905
4.482512491077802	1.0413922050813003	-0.04139220508130026
4.496788008565311	2.7563725269631645	-1.7563725269631645
4.51106352605282	2.8835549087520027	-1.8835549087520027
4.5253390435403285	13.62672628478144	-12.62672628478144
4.539614561027838	6.3041105916190014	-5.3041105916190014
4.553890078515346	1.5215808906884565	-0.5215808906884565
4.5681655960028555	4.362410738846717	-3.362410738846717
4.582441113490365	2.091999981733167	-1.0919999817331671
4.596716630977873	2.951986523497683	-1.9519865234976832
4.610992148465383	2.544831785514979	-1.5448317855149791
4.625267665952891	3.011037128298641	-2.011037128298641
4.6395431834404	1.0149552333669283	-0.014955233366928278
4.653818700927909	1.0648115693663944	-0.06481156936639443
4.668094218415418	1.9601147601569482	-0.9601147601569482
4.682369735902927	3.305908832786627	-2.305908832786627
4.696645253390436	4.049429774787936	-3.049429774787936
4.710920770877944	2.251126815743534	-1.2511268157435338
4.725196288365454	1.7017879915072398	-0.7017879915072398
4.739471805852963	3.22562920411402	-2.22562920411402
4.7537473233404715	25.990447960539893	-24.990447960539893
4.768022840827981	2.4028765767993985	-1.4028765767993985
4.782298358315489	1.1390086487032782	-0.13900864870327823
4.7965738758029985	1.4027828312506203	-0.4027828312506203
4.810849393290507	1.293612466127511	-0.293612466127511
4.825124910778016	2.2746308669579913	-1.2746308669579913
4.839400428265525	7.222306581801364	-6.222306581801364
4.853675945753034	13.88931957989119	-12.88931957989119
4.8679514632405425	2.085842712096032	-1.085842712096032
4.882226980728052	3.0857309488559634	-2.0857309488559634
4.896502498215561	1.4515764276112235	-0.4515764276112235
4.91077801570307	1.115091271909986	-0.11509127190998591
4.925053533190579	1.7312066047657602	-0.7312066047657602
4.939329050678087	1.9109452828710671	-0.9109452828710671
4.953604568165597	7.062235442883419	-6.062235442883419
4.967880085653105	5.859359645355438	-4.859359645355438
4.9821556031406145	2.525704703793768	-1.5257047037937679
4.996431120628123	3.3146335930966164	-2.3146335930966164
5.010706638115632	7.035206018149971	-6.035206018149971
5.024982155603141	1.595763392373426	-0.595763392373426
5.03925767309065	2.890897403338515	-1.8908974033385149
5.053533190578159	1.6603791824457428	-0.6603791824457428
5.067808708065668	3.156086005732892	-2.156086005732892
5.082084225553177	7.261789153066098	-6.261789153066098
5.0963597430406855	1.669170487686639	-0.6691704876866389
5.110635260528195	4.109694390531589	-3.1096943905315886
5.124910778015703	3.50280630714084	-2.50280630714084
5.139186295503213	4.572081868808053	-3.572081868808053
5.153461812990721	7.167935215134699	-6.167935215134699
5.16773733047823	2.2940227022253166	-1.2940227022253166
5.18201284796574	1.3333527090739785	-0.3333527090739785
5.196288365453248	11.68241784806942	-10.68241784806942
5.2105638829407575	1.9264877138489098	-0.9264877138489098
5.224839400428266	5.973037529137859	-4.973037529137859
5.239114917915775	198.12300532742938	-197.12300532742938
5.253390435403284	1.8006642441780363	-0.8006642441780363
5.267665952890793	1.4831801054750517	-0.48318010547505175
5.281941470378301	2.5149098431349515	-1.5149098431349515
5.296216987865811	1.013045713918749	-0.01304571391874898
5.310492505353319	1.4097363512063252	-0.40973635120632523
5.3247680228408285	1.3261242462502563	-0.32612424625025627
5.339043540328338	2.6743249040054162	-1.6743249040054162
5.353319057815846	2.170114257083801	-1.1701142570838008
5.367594575303356	3.0686588899030105	-2.0686588899030105
5.381870092790864	5.159314668324817	-4.159314668324817
5.396145610278373	1.6643118468516178	-0.6643118468516178
5.410421127765882	0.9651076749560348	0.03489232504396522
5.424696645253391	1.9913091512277086	-0.9913091512277086
5.4389721627409	7.1092832042799	-6.1092832042799
5.453247680228409	4.5493957501606115	-3.5493957501606115
5.467523197715917	3.621994608460407	-2.621994608460407
5.481798715203427	2.0175585276033616	-1.0175585276033616
5.496074232690936	3.2062273262764567	-2.2062273262764567
5.510349750178444	1.8771002222832427	-0.8771002222832427
5.524625267665954	1.042407443431433	-0.04240744343143299
5.538900785153462	1.683800877035103	-0.683800877035103
5.5531763026409715	4.797730684176525	-3.797730684176525
5.56745182012848	7.237337459168003	-6.237337459168003
5.581727337615989	29.15864041869289	-28.15864041869289
5.596002855103498	2.896316915656759	-1.896316915656759
5.610278372591007	3.3543080706695694	-2.3543080706695694
5.6245538900785155	4.7710973672213814	-3.7710973672213814
5.638829407566025	2.9188017937095165	-1.9188017937095165
5.653104925053534	4.640867014572463	-3.6408670145724633
5.667380442541043	2.1294259598674348	-1.1294259598674348
5.681655960028552	2.0530066980158774	-1.0530066980158774
5.69593147751606	6.587997845060795	-5.587997845060795
5.71020699500357	5.900623289547522	-4.900623289547522
5.724482512491078	2.2316601946259937	-1.2316601946259937
5.738758029978587	2.052092067637142	-1.0520920676371421
5.753033547466096	2.3449284980685876	-1.3449284980685876
5.767309064953605	4.517328654425731	-3.5173286544257314
5.781584582441114	3.6446753193088846	-2.6446753193088846
5.795860099928623	10.792635424569262	-9.792635424569262
5.810135617416132	4.747913891116768	-3.7479138911167684
5.824411134903641	5.94684897817855	-4.94684897817855
5.83868665239115	2.037252653094121	-1.037252653094121
5.8529621698786585	1.5618649736200116	-0.5618649736200116
5.867237687366168	2.908300460560585	-1.9083004605605849
5.881513204853676	1.9992292565182501	-0.9992292565182501
5.895788722341186	2.2366866676564916	-1.2366866676564916
5.910064239828694	6.723609954339742	-5.723609954339742
5.924339757316203	2.9189005763470504	-1.9189005763470504
5.938615274803713	3.326055679095543	-2.326055679095543
5.952890792291221	2.416258664855493	-1.416258664855493
5.96716630977873	1.797495862237057	-0.7974958622370569
5.981441827266239	8.194723312235064	-7.194723312235064
5.995717344753748	4.405413011140286	-3.4054130111402863
6.009992862241257	3.013754214008779	-2.013754214008779
6.024268379728766	3.392411478099551	-2.392411478099551
6.038543897216274	2.5921523743358943	-1.5921523743358943
6.052819414703784	2.845544584904122	-1.8455445849041219
6.067094932191292	5.57831003197331	-4.57831003197331
6.0813704496788015	4.68275935376367	-3.68275935376367
6.095645967166311	4.058465039737262	-3.0584650397372624
6.109921484653819	2.2199588170553204	-1.2199588170553204
6.124197002141329	1.7796287343064698	-0.7796287343064698
6.138472519628837	1.2908256626623873	-0.2908256626623873
6.152748037116346	17.035990664877723	-16.035990664877723
6.167023554603855	3.211488844610954	-2.211488844610954
6.181299072091364	3.4908601875666725	-2.4908601875666725
6.1955745895788725	4.608018929740248	-3.608018929740248
6.209850107066382	4.1090247567324445	-3.1090247567324445
6.22412562455389	11.202655406372553	-10.202655406372553
6.2384011420414	1.293715701095695	-0.293715701095695
6.252676659528909	2.4365414027235985	-1.4365414027235985
6.266952177016417	6.440772127647788	-5.440772127647788
6.281227694503927	2.852650166951244	-1.852650166951244
6.295503211991435	10.69236415549168	-9.69236415549168
6.3097787294789445	3.239119012498513	-2.239119012498513
6.324054246966453	7.788056026307749	-6.788056026307749
6.338329764453962	4.499771582487233	-3.4997715824872326
6.352605281941471	2.060300263562607	-1.060300263562607
6.36688079942898	3.4240314999568304	-2.4240314999568304
6.381156316916488	5.158050920029794	-4.158050920029794
6.395431834403998	2.321464762736434	-1.3214647627364342
6.409707351891507	6.1094599457575525	-5.1094599457575525
6.4239828693790155	5.182539230127335	-4.182539230127335
6.438258386866525	7.163701264530021	-6.163701264530021
6.452533904354033	2.9232417698454887	-1.9232417698454887
6.466809421841543	5.200033738090133	-4.200033738090133
6.481084939329051	4.381684785140596	-3.381684785140596
6.49536045681656	4.674723059860921	-3.674723059860921
6.509635974304069	1.9416067396207393	-0.9416067396207393
6.523911491791578	5.322061593509126	-4.322061593509126
6.538187009279087	3.368723994620882	-2.368723994620882
6.552462526766596	2.9038733600890785	-1.9038733600890785
6.566738044254105	5.896152211739326	-4.896152211739326
6.581013561741614	3.411754068986901	-2.411754068986901
6.595289079229123	2.497136838276839	-1.4971368382768389
6.609564596716631	2.1770094664981374	-1.1770094664981374
6.623840114204141	4.8093834794985515	-3.8093834794985515
6.638115631691649	3.40626526584438	-2.40626526584438
6.6523911491791585	3.2858920913516947	-2.2858920913516947
6.666666666666667	3.2665865335004622	-2.2665865335004622
6.680942184154176	5.809827196888951	-4.809827196888951
6.695217701641685	2.9297234681663804	-1.9297234681663804
6.709493219129194	7.9225922399052795	-6.9225922399052795
6.723768736616703	4.510490405778471	-3.510490405778471
6.738044254104212	3.51009422857148	-2.51009422857148
6.752319771591721	4.532361744996278	-3.532361744996278
6.76659528907923	2.742657122653211	-1.742657122653211
6.780870806566739	2.375010898541306	-1.3750108985413059
6.795146324054247	2.205833937866012	-1.2058339378660121
6.809421841541757	8.251771878338285	-7.251771878338285
6.823697359029265	3.1821371795746587	-2.1821371795746587
6.837972876516774	3.6124316665319047	-2.6124316665319047
6.852248394004283	3.7308512802870992	-2.7308512802870992
6.866523911491792	5.703877975566255	-4.703877975566255
6.8807994289793015	1.2768621943236604	-0.27686219432366044
6.89507494646681	2.5019704084810743	-1.5019704084810743
6.909350463954319	4.428408977975339	-3.428408977975339
6.923625981441828	3.0911041743796566	-2.0911041743796566
6.937901498929337	2.5492190773809256	-1.5492190773809256
6.9521770164168455	6.578452578964548	-5.578452578964548
6.966452533904355	4.827413526618403	-3.827413526618403
6.980728051391863	2.443182386104881	-1.4431823861048811
6.995003568879373	3.5538750008488806	-2.5538750008488806
7.009279086366882	12.978628038625454	-11.978628038625454
7.02355460385439	7.663333822411761	-6.663333822411761
7.0378301213419	18.502627065491865	-17.502627065491865
7.052105638829408	4.603196663348214	-3.603196663348214
7.066381156316917	3.240397832495607	-2.240397832495607
7.080656673804426	16.15119506354804	-15.151195063548041
7.094932191291935	14.547130859390167	-13.547130859390167
7.109207708779444	1.7041416106519915	-0.7041416106519915
7.123483226266953	2.1982606455333573	-1.1982606455333573
7.137758743754461	3.2872731352827054	-2.2872731352827054
7.152034261241971	2.0491868829319295	-1.0491868829319295
7.16630977872948	3.9477227783316464	-2.9477227783316464
7.1805852962169885	4.544714957174864	-3.5447149571748637
7.194860813704498	2.2456559203444852	-1.2456559203444852
7.209136331192006	12.440871498923947	-11.440871498923947
7.223411848679516	2.679504321513853	-1.679504321513853
7.237687366167024	1.9812780278435342	-0.9812780278435342
7.251962883654533	4.261330013305732	-3.2613300133057317
7.266238401142042	4.862440246583142	-3.862440246583142
7.280513918629551	6.606125892733673	-5.606125892733673
7.2947894361170595	3.405705097415678	-2.405705097415678
7.309064953604569	6.576158764375119	-5.576158764375119
7.323340471092078	6.015912213602531	-5.015912213602531
7.337615988579587	31.07001725160915	-30.07001725160915
7.351891506067096	4.411482770344482	-3.411482770344482
7.366167023554604	2.0135887834713886	-1.0135887834713886
7.380442541042114	3.518180688354939	-2.518180688354939
7.394718058529622	3.1238022274374204	-2.1238022274374204
7.4089935760171315	2.3245551658461587	-1.3245551658461587
7.42326909350464	2.0797788474854344	-1.0797788474854344
7.437544610992149	2.191481406807632	-1.191481406807632
7.451820128479658	7.003611922280541	-6.003611922280541
7.466095645967167	10.662390186000001	-9.662390186000001
7.480371163454676	4.452269705230049	-3.452269705230049
7.494646680942185	4.4663967741902795	-3.4663967741902795
7.508922198429694	5.75861945769773	-4.75861945769773
7.5231977159172025	3.266766566624079	-2.266766566624079
7.537473233404712	1.5236620951365996	-0.5236620951365996
7.55174875089222	3.8394957722430743	-2.8394957722430743
7.56602426837973	5.7268390726666425	-4.7268390726666425
7.580299785867238	4.932142061947241	-3.932142061947241
7.594575303354747	8.801526482007185	-7.801526482007185
7.608850820842256	9.452534388802588	-8.452534388802588
7.623126338329765	3.300496125422518	-2.300496125422518
7.6374018558172745	4.188472183406741	-3.1884721834067413
7.651677373304783	4.456093712126277	-3.456093712126277
7.665952890792292	5.6628141320086804	-4.6628141320086804
7.680228408279801	2.3003218866538737	-1.3003218866538737
7.69450392576731	1.6233209053762507	-0.6233209053762507
7.7087794432548185	1.6049048617261108	-0.6049048617261108
7.723054960742328	2.6518060498652245	-1.6518060498652245
7.737330478229836	6.976270034802787	-5.976270034802787
7.7516059957173455	1.676731742059807	-0.6767317420598069
7.765881513204855	2.691316917046948	-1.6913169170469482
7.780157030692363	4.310185984799742	-3.310185984799742
7.794432548179873	6.490499534236446	-5.490499534236446
7.808708065667381	15.453746499590565	-14.453746499590565
7.82298358315489	2.405621746201338	-1.405621746201338
7.837259100642399	8.946909985489619	-7.946909985489619
7.851534618129908	7.815732283582052	-6.815732283582052
7.865810135617417	4.93620592808453	-3.9362059280845303
7.880085653104926	1.7727684044374177	-0.7727684044374177
7.894361170592434	4.358004888654262	-3.3580048886542624
7.908636688079944	1.1973353005736256	-0.19733530057362558
7.922912205567453	2.337319733540251	-1.3373197335402511
7.9371877230549615	2.0967299236566332	-1.0967299236566332
7.951463240542471	5.971842983734096	-4.971842983734096
7.965738758029979	3.0219413713115864	-2.0219413713115864
7.9800142755174885	3.213818068956042	-2.213818068956042
7.994289793004997	5.008161063163747	-4.008161063163747
8.008565310492505	3.672175759696383	-2.672175759696383
8.022840827980016	7.747833315237514	-6.747833315237514
8.037116345467524	5.943898131763724	-4.943898131763724
8.051391862955033	4.650554615359625	-3.650554615359625
8.065667380442541	3.6988609913162467	-2.6988609913162467
8.079942897930051	8.057869897196541	-7.057869897196541
8.09421841541756	5.150431591950571	-4.150431591950571
8.108493932905068	3.2286628229919545	-2.2286628229919545
8.122769450392578	13.054976965632981	-12.054976965632981
8.137044967880087	1.9689685617112453	-0.9689685617112453
8.151320485367595	10.457128894871971	-9.457128894871971
8.165596002855104	3.379864047649886	-2.379864047649886
8.179871520342614	4.122615342829841	-3.1226153428298407
8.194147037830122	2.7172209420093334	-1.7172209420093334
8.20842255531763	2.145421384626985	-1.1454213846269852
8.22269807280514	8.53782354287465	-7.53782354287465
8.23697359029265	7.232297855067941	-6.232297855067941
8.251249107780158	1.753372004699177	-0.753372004699177
8.265524625267666	2.4272815864975588	-1.4272815864975588
8.279800142755176	7.21476543960485	-6.21476543960485
8.294075660242685	6.494204088958693	-5.494204088958693
8.308351177730193	2.001643609367933	-1.001643609367933
8.322626695217702	7.036651756843665	-6.036651756843665
8.336902212705212	7.168788244229826	-6.168788244229826
8.35117773019272	1.5459209064784551	-0.5459209064784551
8.365453247680229	5.573997510599427	-4.573997510599427
8.379728765167739	4.200258692515608	-3.2002586925156082
8.394004282655247	3.6248686752146426	-2.6248686752146426
8.408279800142756	2.22413898525556	-1.2241389852555602
8.422555317630264	4.042610172732953	-3.042610172732953
8.436830835117775	4.395132112836407	-3.395132112836407
8.451106352605283	2.2301643510368825	-1.2301643510368825
8.465381870092791	4.685211221821179	-3.685211221821179
8.4796573875803	1.2856802773270575	-0.2856802773270575
8.49393290506781	17.876055197252963	-16.876055197252963
8.508208422555319	4.113780824895697	-3.113780824895697
8.522483940042827	3.0801429457467338	-2.0801429457467338
8.536759457530337	5.3941486836035235	-4.3941486836035235
8.551034975017846	2.3501804344068464	-1.3501804344068464
8.565310492505354	1.6388918331110298	-0.6388918331110298
8.579586009992862	4.066298774530455	-3.0662987745304546
8.593861527480373	19.6850852139123	-18.6850852139123
8.608137044967881	2.187550984997444	-1.187550984997444
8.62241256245539	9.480153081409359	-8.480153081409359
8.636688079942898	2.4253407586661644	-1.4253407586661644
8.650963597430408	5.926792980304814	-4.926792980304814
8.665239114917917	4.723220932063914	-3.7232209320639136
8.679514632405425	8.000660996626058	-7.000660996626058
8.693790149892935	2.828964319946127	-1.828964319946127
8.708065667380444	3.140993339068251	-2.140993339068251
8.722341184867952	1.611794379081149	-0.6117943790811491
8.73661670235546	2.5965884462290454	-1.5965884462290454
8.75089221984297	2.376861265095579	-1.3768612650955792
8.76516773733048	4.353694414032263	-3.3536944140322626
8.779443254817988	4.282710248243478	-3.282710248243478
8.793718772305496	1.8575646445502887	-0.8575646445502887
8.807994289793006	3.1117833861791793	-2.1117833861791793
8.822269807280515	2.391372348132138	-1.3913723481321378
8.836545324768023	6.77950624194278	-5.77950624194278
8.850820842255533	1.7948965727448767	-0.7948965727448767
8.865096359743042	2.2696540012802493	-1.2696540012802493
8.87937187723055	4.549348395186294	-3.5493483951862936
8.893647394718059	2.8445260403809254	-1.8445260403809254
8.907922912205569	3.001020877878446	-2.001020877878446
8.922198429693077	5.948162876688242	-4.948162876688242
8.936473947180586	14.817228370883752	-13.817228370883752
8.950749464668094	3.846732995470122	-2.846732995470122
8.965024982155605	5.402114157296422	-4.402114157296422
8.979300499643113	2.9278258202900145	-1.9278258202900145
8.993576017130621	4.204551606626429	-3.2045516066264286
9.007851534618132	3.2130877742258406	-2.2130877742258406
9.02212705210564	2.806346599290505	-1.8063465992905048
9.036402569593148	7.3664295944830975	-6.3664295944830975
9.050678087080657	3.227926424406785	-2.227926424406785
9.064953604568167	1.9268788171138018	-0.9268788171138018
9.079229122055676	2.1340373175073273	-1.1340373175073273
9.093504639543184	2.3712101306518263	-1.3712101306518263
9.107780157030692	4.822612022692712	-3.822612022692712
9.122055674518203	3.187400489907572	-2.187400489907572
9.136331192005711	2.4268595473456975	-1.4268595473456975
9.15060670949322	2.837181925185821	-1.837181925185821
9.16488222698073	4.024645203003101	-3.024645203003101
9.179157744468238	4.05192421185145	-3.05192421185145
9.193433261955747	22.115757150697146	-21.115757150697146
9.207708779443255	3.484685076626776	-2.484685076626776
9.221984296930765	2.46539099669998	-1.46539099669998
9.236259814418274	2.1036438370903725	-1.1036438370903725
9.250535331905782	1.6044437196506958	-0.6044437196506958
9.26481084939329	4.065276766776422	-3.065276766776422
9.2790863668808	4.369348587478713	-3.3693485874787132
9.29336188436831	2.4987908467173336	-1.4987908467173336
9.307637401855818	2.3102417206275496	-1.3102417206275496
9.321912919343328	10.22690711792139	-9.22690711792139
9.336188436830836	13.558955070197042	-12.558955070197042
9.350463954318345	6.929167402971958	-5.929167402971958
9.364739471805853	2.97195294811746	-1.97195294811746
9.379014989293363	4.314705924050791	-3.3147059240507906
9.393290506780872	1.9951302977876333	-0.9951302977876333
9.40756602426838	5.559688279400282	-4.559688279400282
9.421841541755889	6.689593163120967	-5.689593163120967
9.436117059243399	3.6159893385369215	-2.6159893385369215
9.450392576730907	3.2899290573902076	-2.2899290573902076
9.464668094218416	1.5988772420413067	-0.5988772420413067
9.478943611705926	3.222367225190375	-2.222367225190375
9.493219129193434	1.861054404180012	-0.8610544041800119
9.507494646680943	3.89563517468785	-2.89563517468785
9.521770164168451	3.383688584217499	-2.383688584217499
9.536045681655962	1.2631935297859653	-0.26319352978596533
9.55032119914347	2.667212997606444	-1.6672129976064438
9.564596716630978	3.210197476936845	-2.210197476936845
9.578872234118487	5.005886565630582	-4.005886565630582
9.593147751605997	1.1199954374045231	-0.11999543740452312
9.607423269093506	3.955657708785137	-2.955657708785137
9.621698786581014	23.88519730359687	-22.88519730359687
9.635974304068524	3.344898454898187	-2.344898454898187
9.650249821556033	15.160757592418493	-14.160757592418493
9.664525339043541	5.924795038030746	-4.924795038030746
9.67880085653105	4.034246910335752	-3.034246910335752
9.69307637401856	3.087000037008578	-2.087000037008578
9.707351891506068	2.7714209825845706	-1.7714209825845706
9.721627408993577	2.1131333751603774	-1.1131333751603774
9.735902926481085	2.631161603559837	-1.6311616035598369
9.750178443968595	2.593883772828856	-1.593883772828856
9.764453961456104	2.3758162872866966	-1.3758162872866966
9.778729478943612	7.529411963367253	-6.529411963367253
9.793004996431122	6.118126522296926	-5.118126522296926
9.80728051391863	4.804545032376453	-3.8045450323764527
9.82155603140614	6.603248954717453	-5.603248954717453
9.835831548893648	3.5859937827861423	-2.5859937827861423
9.850107066381158	3.974815232158675	-2.974815232158675
9.864382583868666	4.299453353160238	-3.2994533531602377
9.878658101356175	9.512970260694958	-8.512970260694958
9.892933618843683	2.19116642802353	-1.19116642802353
9.907209136331193	6.228146649380013	-5.228146649380013
9.921484653818702	1.6540866665713077	-0.6540866665713077
9.93576017130621	4.010238653056889	-3.0102386530568888
9.95003568879372	3.355405616196105	-2.355405616196105
9.964311206281229	3.91089640384917	-2.91089640384917
9.978586723768737	4.565475799763629	-3.565475799763629
9.992862241256246	3.634185971337107	-2.634185971337107
