# Supplementary material for: Terahertz Spectroscopic Analysis of Lactose in Infant Formula: Implications for Detection and Quantification
Source: Molecules. 2022 Aug 8;27(15):5040. doi: 10.3390/molecules27155040 (PMC9370465; doi:10.3390/molecules27155040)
Supplement: Supplementary file 1 [file molecules-27-05040-s001.zip › data/set2_ambient_1/frequency_domain/L010.csv]

0.0	0.874629253346236	0.12537074665376402
0.014275517487508924	0.6940827250252977	0.30591727497470234
0.028551034975017847	1.3043505372334692	-0.30435053723346916
0.04282655246252677	0.8487213398449202	0.15127866015507985
0.057102069950035694	1.28050334437439	-0.28050334437439006
0.07137758743754462	1.2815128682031394	-0.28151286820313937
0.08565310492505354	2.604778030386083	-1.604778030386083
0.09992862241256247	0.5734154020806946	0.42658459791930536
0.11420413990007139	0.6826571549024205	0.3173428450975795
0.12847965738758033	0.9251671193951054	0.07483288060489457
0.14275517487508924	1.320449825297251	-0.32044982529725097
0.15703069236259815	1.3919057235558443	-0.3919057235558443
0.17130620985010708	0.8734814784664618	0.12651852153353815
0.18558172733761602	0.7722196021419759	0.22778039785802406
0.19985724482512493	0.9223738257992915	0.0776261742007085
0.21413276231263384	1.0477211343104864	-0.04772113431048641
0.22840827980014278	1.0537271823069152	-0.0537271823069152
0.24268379728765171	0.9814624547062707	0.018537545293729307
0.25695931477516065	0.9131367732164771	0.08686322678352287
0.27123483226266953	0.9551886144949085	0.04481138550509145
0.28551034975017847	0.9875269926301874	0.012473007369812605
0.2997858672376874	0.9669573526031165	0.03304264739688345
0.3140613847251963	0.9285003062983347	0.07149969370166531
0.32833690221270523	0.9114477892446103	0.08855221075538966
0.34261241970021417	0.9508784356070452	0.049121564392954786
0.3568879371877231	0.9878426021415692	0.01215739785843084
0.37116345467523204	0.9884060080036677	0.011593991996332265
0.3854389721627409	0.9569010273581028	0.043098972641897215
0.39971448965024986	0.9300209889977914	0.0699790110022086
0.4139900071377588	0.9180273054593143	0.08197269454068568
0.4282655246252677	0.9175418813764924	0.0824581186235076
0.4425410421127766	0.9326626045362859	0.06733739546371409
0.45681655960028555	0.9471888074232311	0.05281119257676892
0.4710920770877945	0.958144579471857	0.04185542052814295
0.48536759457530343	0.9597305186081965	0.04026948139180353
0.4996431120628123	0.9360411328253494	0.0639588671746506
0.5139186295503213	0.889754301731109	0.11024569826889097
0.5281941470378302	0.7886452831819676	0.21135471681803242
0.5424696645253391	0.8520910235759461	0.14790897642405387
0.5567451820128481	0.9051391546326902	0.09486084536730977
0.5710206995003569	0.9282562669502699	0.07174373304973014
0.5852962169878658	0.9485201682470178	0.05147983175298221
0.5995717344753748	0.9574668001195227	0.042533199880477324
0.6138472519628837	0.9500419771209905	0.04995802287900952
0.6281227694503926	0.9338538175299715	0.06614618247002846
0.6423982869379016	0.9194808397145942	0.08051916028540584
0.6566738044254105	0.9161568618602532	0.08384313813974675
0.6709493219129194	0.9211416104799716	0.07885838952002844
0.6852248394004283	0.9347233059864007	0.06527669401359926
0.6995003568879372	0.9504195053595592	0.049580494640440786
0.7137758743754462	0.9578050750058321	0.04219492499416788
0.7280513918629551	0.9476989387408595	0.05230106125914047
0.7423269093504641	0.9280223967672868	0.07197760323271318
0.756602426837973	0.9077245693185051	0.09227543068149491
0.7708779443254818	0.8984767804795958	0.10152321952040422
0.7851534618129908	0.9023802546086955	0.09761974539130447
0.7994289793004997	0.9171385706758786	0.08286142932412144
0.8137044967880086	0.93797478644422	0.062025213555779946
0.8279800142755176	0.9522991256238922	0.047700874376107816
0.8422555317630265	0.9484270024100359	0.05157299758996414
0.8565310492505354	0.9311886149002175	0.06881138509978246
0.8708065667380444	0.9040947862328361	0.09590521376716388
0.8850820842255532	0.8811127291844332	0.11888727081556683
0.8993576017130622	0.8762803438921317	0.12371965610786828
0.9136331192005711	0.887914821747573	0.11208517825242703
0.92790863668808	0.9110944497798232	0.08890555022017677
0.942184154175589	0.9356305437770501	0.06436945622294987
0.9564596716630979	0.9429403414350678	0.057059658564932225
0.9707351891506069	0.9295842237009047	0.07041577629909535
0.9850107066381157	0.9055720678215562	0.09442793217844381
0.9992862241256246	0.8799575519678562	0.12004244803214381
1.0135617416131335	0.8644267658551187	0.13557323414488132
1.0278372591006426	0.8624265242724112	0.13757347572758882
1.0421127765881515	0.879202294772066	0.12079770522793398
1.0563882940756604	0.9014176256191867	0.0985823743808133
1.0706638115631693	0.9221274706890665	0.07787252931093347
1.0849393290506781	0.9247754923568939	0.07522450764310606
1.099214846538187	0.940377410051777	0.059622589948223004
1.1134903640256961	0.8938548823530512	0.10614511764694878
1.127765881513205	0.866752450345055	0.133247549654945
1.1420413990007139	0.8504180631805247	0.1495819368194753
1.1563169164882228	0.840678596728269	0.15932140327173105
1.1705924339757316	0.8755916296651454	0.12440837033485463
1.1848679514632408	0.8601893154363587	0.13981068456364132
1.1991434689507496	0.8589793261812674	0.14102067381873262
1.2134189864382585	0.8660464734237905	0.13395352657620951
1.2276945039257674	0.8721824482478739	0.12781755175212606
1.2419700214132763	0.8588552549109029	0.14114474508909713
1.2562455389007852	0.8532269887383716	0.14677301126162845
1.2705210563882943	0.8554613228340345	0.14453867716596547
1.2847965738758031	0.862134528881588	0.13786547111841196
1.299072091363312	0.8614925088020703	0.1385074911979297
1.313347608850821	0.8434896876623854	0.1565103123376146
1.3276231263383298	0.8118222007308536	0.18817779926914635
1.341898643825839	0.7683788593438594	0.2316211406561406
1.3561741613133478	0.7121035112450121	0.28789648875498786
1.3704496788008567	0.6497514007375306	0.35024859926246943
1.3847251962883655	0.6707395142557793	0.32926048574422073
1.3990007137758744	0.7579732001568988	0.24202679984310116
1.4132762312633835	0.8738802482036001	0.1261197517963999
1.4275517487508924	0.8531536765930724	0.1468463234069276
1.4418272662384013	0.8574587119663394	0.14254128803366062
1.4561027837259102	0.8472310429398986	0.1527689570601014
1.470378301213419	0.832728743896725	0.16727125610327498
1.4846538187009282	0.8254297628257423	0.17457023717425768
1.498929336188437	0.8275059119873586	0.17249408801264143
1.513204853675946	0.8404051528858645	0.15959484711413552
1.5274803711634548	0.8558131860336872	0.14418681396631283
1.5417558886509637	0.867711635369456	0.13228836463054405
1.5560314061384726	0.8660559621282863	0.13394403787171372
1.5703069236259817	0.8502317619460495	0.14976823805395045
1.5845824411134906	0.8247757477228634	0.17522425227713656
1.5988579586009994	0.8043545811319641	0.19564541886803588
1.6131334760885083	0.8016968187018814	0.19830318129811864
1.6274089935760172	0.8129158646775795	0.18708413532242052
1.6416845110635263	0.828526231797905	0.17147376820209503
1.6559600285510352	0.8387149920665954	0.1612850079334046
1.670235546038544	0.7683106246058525	0.23168937539414747
1.684511063526053	0.8464842989587665	0.15351570104123347
1.6987865810135618	0.816929618042769	0.18307038195723102
1.7130620985010707	0.7642642197008443	0.23573578029915565
1.7273376159885798	0.8095504896108414	0.19044951038915858
1.7416131334760887	0.7987632422917746	0.20123675770822536
1.7558886509635976	0.799171796062653	0.20082820393734702
1.7701641684511065	0.8065168315297059	0.19348316847029412
1.7844396859386153	0.8086819581987017	0.1913180418012983
1.7987152034261245	0.7950171814119463	0.20498281858805367
1.8129907209136333	0.7771967502481708	0.2228032497518292
1.8272662384011422	0.7646277473567934	0.2353722526432066
1.841541755888651	0.7642604109822223	0.2357395890177777
1.85581727337616	0.7692351759407359	0.23076482405926413
1.870092790863669	0.8344739055207533	0.1655260944792467
1.884368308351178	0.8053120412609357	0.1946879587390643
1.8986438258386868	0.8116787036956037	0.1883212963043963
1.9129193433261957	0.7960533484406813	0.20394665155931868
1.9271948608137046	0.7994771906578939	0.2005228093421061
1.9414703783012137	0.7653460141681336	0.23465398583186636
1.9557458957887226	0.7454534350031777	0.25454656499682227
1.9700214132762315	0.7416113519997481	0.25838864800025185
1.9842969307637404	0.7617818062609817	0.2382181937390183
1.9985724482512492	0.7819962671272396	0.21800373287276043
2.012847965738758	0.7948867703501414	0.20511322964985856
2.027123483226267	0.7959058328003529	0.20409416719964713
2.041399000713776	0.7803070013018625	0.21969299869813752
2.055674518201285	0.7502722086911977	0.2497277913088023
2.069950035688794	0.7128093096416815	0.28719069035831846
2.084225553176303	0.7046485023291914	0.2953514976708086
2.098501070663812	0.7065368466706006	0.29346315332939943
2.1127765881513207	0.730570404688965	0.26942959531103505
2.1270521056388296	0.7516733871745112	0.24832661282548885
2.1413276231263385	0.7643861082062682	0.23561389179373182
2.1556031406138474	0.7399314998110749	0.26006850018892513
2.1698786581013563	0.8095031684381442	0.19049683156185582
2.184154175588865	0.6977539781899282	0.30224602181007176
2.198429693076374	1.3201662456215757	-0.3201662456215757
2.2127052105638834	0.658610423514319	0.341389576485681
2.2269807280513922	0.7006618410490332	0.2993381589509668
2.241256245538901	0.6854743651822499	0.3145256348177501
2.25553176302641	0.73205978766683	0.26794021233317
2.269807280513919	0.6553411837757501	0.3446588162242499
2.2840827980014278	0.7263302674056814	0.2736697325943186
2.2983583154889367	0.728249369830645	0.27175063016935497
2.3126338329764455	0.6982434617318711	0.30175653826812887
2.3269093504639544	0.6667462292038637	0.3332537707961363
2.3411848679514633	0.628381194066692	0.371618805933308
2.355460385438972	0.6485351032613514	0.35146489673864856
2.3697359029264815	0.6176018449457764	0.3823981550542236
2.3840114204139904	0.695643830543688	0.30435616945631205
2.3982869379014993	0.6190815363042447	0.3809184636957553
2.412562455389008	0.6691468836321015	0.3308531163678985
2.426837972876517	0.6640780292086439	0.3359219707913561
2.441113490364026	0.6432335949385408	0.3567664050614592
2.455389007851535	0.5917542907722458	0.40824570922775416
2.4696645253390437	0.6805664933115817	0.3194335066884183
2.4839400428265526	0.5936952804160152	0.40630471958398484
2.4982155603140614	0.5601163622114602	0.4398836377885398
2.5124910778015703	0.5528377096591119	0.44716229034088806
2.5267665952890797	0.5504392972197442	0.44956070278025584
2.5410421127765885	0.5493736696484834	0.45062633035151656
2.5553176302640974	0.5365356320513233	0.46346436794867674
2.5695931477516063	0.5286480193168708	0.4713519806831292
2.583868665239115	0.5085790173536386	0.49142098264636136
2.598144182726624	0.5237956408178207	0.4762043591821793
2.612419700214133	0.5629018815720503	0.43709811842794966
2.626695217701642	0.6345060498350938	0.36549395016490616
2.6409707351891507	0.30491625306893205	0.695083746931068
2.6552462526766596	0.5396096909683449	0.4603903090316551
2.669521770164169	0.5689726476338155	0.4310273523661845
2.683797287651678	0.6318579977878954	0.3681420022121046
2.6980728051391867	0.6102295053327997	0.38977049466720026
2.7123483226266956	0.5729884643986781	0.4270115356013219
2.7266238401142044	0.5270588521204792	0.4729411478795208
2.7408993576017133	0.5136373435763879	0.4863626564236121
2.755174875089222	0.5870821293802914	0.41291787061970864
2.769450392576731	0.5032120675883957	0.49678793241160435
2.78372591006424	0.5850087126050293	0.4149912873949707
2.798001427551749	0.4851136323366206	0.5148863676633795
2.8122769450392577	0.5367804185970906	0.4632195814029094
2.826552462526767	0.5390986691833811	0.4609013308166189
2.840827980014276	0.4784142574405244	0.5215857425594757
2.855103497501785	0.40120553861370994	0.5987944613862901
2.8693790149892937	0.3762678428167005	0.6237321571832994
2.8836545324768026	2.0715196645503196	-1.0715196645503196
2.8979300499643115	0.3741795252867418	0.6258204747132582
2.9122055674518204	0.48742623954910097	0.5125737604508991
2.9264810849393292	0.5582535592510269	0.44174644074897307
2.940756602426838	0.5093342981062916	0.4906657018937084
2.955032119914347	0.35816691542661305	0.641833084573387
2.9693076374018563	7.030400202424671	-6.030400202424671
2.983583154889365	0.5898981399920047	0.4101018600079953
2.997858672376874	0.48303191319463556	0.5169680868053644
3.012134189864383	1.292395816647397	-0.292395816647397
3.026409707351892	0.8518744056136619	0.1481255943863381
3.0406852248394007	0.26695973027207237	0.7330402697279277
3.0549607423269096	0.31044218811764285	0.6895578118823571
3.0692362598144185	0.4889033718490673	0.5110966281509327
3.0835117773019274	0.651212468315083	0.34878753168491705
3.0977872947894363	0.5527699999261835	0.4472300000738165
3.112062812276945	0.38004991506575647	0.6199500849342435
3.1263383297644545	0.25547122565521524	0.7445287743447848
3.1406138472519634	1.3949039541301196	-0.3949039541301196
3.1548893647394722	0.21031808125034177	0.7896819187496582
3.169164882226981	4.3718771344279075	-3.3718771344279075
3.18344039971449	0.21925248843958484	0.7807475115604152
3.197715917201999	0.38394246015693545	0.6160575398430645
3.2119914346895078	0.5279800850411601	0.4720199149588399
3.2262669521770166	0.4630415011889989	0.5369584988110011
3.2405424696645255	0.426431550032926	0.573568449967074
3.2548179871520344	0.28281675049578997	0.7171832495042101
3.2690935046395433	0.1533054312312778	0.8466945687687222
3.2833690221270526	0.10946875843950657	0.8905312415604935
3.2976445396145615	0.24259622984885862	0.7574037701511414
3.3119200571020704	0.37789079553787314	0.6221092044621268
3.3261955745895793	0.7878187245947026	0.2121812754052974
3.340471092077088	0.38331519570982875	0.6166848042901713
3.354746609564597	0.42540971157746643	0.5745902884225336
3.369022127052106	0.48660570710268997	0.5133942928973101
3.383297644539615	0.4229636156992622	0.5770363843007378
3.3975731620271237	0.24826638385829586	0.7517336161417041
3.4118486795146326	0.12169640505935744	0.8783035949406426
3.4261241970021414	0.29096319250602765	0.7090368074939724
3.4403997144896508	0.38786511122926554	0.6121348887707345
3.4546752319771596	0.4356590915742162	0.5643409084257838
3.4689507494646685	0.538547490096334	0.46145250990366604
3.4832262669521774	0.4788935807099698	0.5211064192900302
3.4975017844396863	0.47954016880110145	0.5204598311988986
3.511777301927195	0.31292808624504365	0.6870719137549564
3.526052819414704	0.21203372819524804	0.787966271804752
3.540328336902213	3.622849140129239	-2.622849140129239
3.554603854389722	0.5378433249834808	0.46215667501651925
3.5688793718772307	0.652195375063164	0.34780462493683595
3.58315488936474	0.5745390816663645	0.42546091833363553
3.597430406852249	0.7117771595115111	0.2882228404884889
3.611705924339758	0.9861453583662658	0.013854641633734177
3.6259814418272667	0.35132047433289193	0.6486795256671081
3.6402569593147756	0.9191261310403424	0.08087386895965765
3.6545324768022844	1.722497258122031	-0.722497258122031
3.6688079942897933	0.9713265629737393	0.028673437026260684
3.683083511777302	0.09180018477722576	0.9081998152227743
3.697359029264811	0.38587766397017376	0.6141223360298262
3.71163454675232	0.802924361410437	0.197075638589563
3.725910064239829	0.9353623166573128	0.06463768334268716
3.740185581727338	0.6356342615393303	0.36436573846066966
3.754461099214847	0.28906903739820944	0.7109309626017906
3.768736616702356	0.12975748137445067	0.8702425186255494
3.783012134189865	0.743758581721984	0.25624141827801605
3.7972876516773737	1.2168943920123318	-0.21689439201233185
3.8115631691648826	1.7621189904757155	-0.7621189904757155
3.8258386866523915	0.4436344604250782	0.5563655395749219
3.8401142041399003	0.5388149546246058	0.4611850453753942
3.8543897216274092	1.0981564165055435	-0.09815641650554352
3.868665239114918	0.6500054559522441	0.3499945440477559
3.8829407566024274	0.46544477542449736	0.5345552245755026
3.8972162740899363	0.20787851616542788	0.7921214838345721
3.911491791577445	0.3103195166501734	0.6896804833498267
3.925767309064954	0.6147770236611144	0.3852229763388856
3.940042826552463	0.8431093151727758	0.15689068482722424
3.954318344039972	2.76202604792844	-1.76202604792844
3.9685938615274807	1.2291364203513204	-0.22913642035132042
3.9828693790149896	2.1241280667591775	-1.1241280667591775
3.9971448965024985	3.3415395427356214	-2.3415395427356214
4.011420413990008	1.8582774740824568	-0.8582774740824568
4.025695931477516	0.9436720729447688	0.05632792705523115
4.039971448965026	0.6022872046084217	0.39771279539157833
4.054246966452534	0.5788723223777315	0.42112767762226855
4.068522483940043	0.5775475146799348	0.4224524853200652
4.082798001427552	1.0537103009185618	-0.05371030091856177
4.097073518915061	0.8627601639816909	0.13723983601830914
4.11134903640257	0.9202308374249465	0.07976916257505351
4.125624553890079	0.299504699760646	0.700495300239354
4.139900071377588	0.4333645343018793	0.5666354656981207
4.154175588865097	1.2086392690408938	-0.2086392690408938
4.168451106352606	1.6218080093359322	-0.6218080093359322
4.182726623840114	2.1759984458484767	-1.1759984458484767
4.197002141327624	11.19191397997628	-10.19191397997628
4.211277658815132	1.0166515522411832	-0.0166515522411832
4.2255531763026415	1.7055922324914106	-0.7055922324914106
4.23982869379015	1.0484567848715014	-0.0484567848715014
4.254104211277659	0.8083530481127296	0.19164695188727043
4.268379728765169	0.72550843387164	0.27449156612836
4.282655246252677	0.9019491157146561	0.09805088428534392
4.296930763740186	0.9720238717671811	0.02797612823281892
4.311206281227695	0.7722067209409819	0.22779327905901814
4.325481798715204	0.7737056899361298	0.22629431006387024
4.3397573162027125	0.9932398058152582	0.00676019418474183
4.354032833690222	0.6719629529297888	0.3280370470702112
4.36830835117773	0.7967294818806943	0.20327051811930574
4.38258386866524	0.5244953352344813	0.47550466476551867
4.396859386152748	0.9535132037938782	0.04648679620612184
4.411134903640257	0.9617482168385918	0.038251783161408204
4.425410421127767	0.8510114536224372	0.14898854637756276
4.439685938615275	0.8898167388207326	0.11018326117926736
4.4539614561027845	1.2193312889155108	-0.2193312889155108
4.468236973590293	1.6266477467737808	-0.6266477467737808
4.482512491077802	1.307404378878053	-0.30740437887805294
4.496788008565311	3.0901262825772826	-2.0901262825772826
4.51106352605282	2.831465851114621	-1.8314658511146211
4.5253390435403285	12.386164790770877	-11.386164790770877
4.539614561027838	6.381883486722877	-5.381883486722877
4.553890078515346	1.4821943289545267	-0.48219432895452674
4.5681655960028555	3.5908642545461587	-2.5908642545461587
4.582441113490365	1.9643023623912643	-0.9643023623912643
4.596716630977873	2.520861548467428	-1.520861548467428
4.610992148465383	1.9688742113717839	-0.9688742113717839
4.625267665952891	2.240925784815281	-1.240925784815281
4.6395431834404	0.9214906137631919	0.07850938623680814
4.653818700927909	0.7104535072837025	0.2895464927162975
4.668094218415418	1.4309287425723656	-0.4309287425723656
4.682369735902927	3.716221900610218	-2.716221900610218
4.696645253390436	3.9640231492646674	-2.9640231492646674
4.710920770877944	1.7488784719552777	-0.7488784719552777
4.725196288365454	1.6026635765472095	-0.6026635765472095
4.739471805852963	2.7395502732129113	-1.7395502732129113
4.7537473233404715	20.81617932590404	-19.81617932590404
4.768022840827981	2.393476694147767	-1.393476694147767
4.782298358315489	0.8506210077012581	0.14937899229874185
4.7965738758029985	1.3563422701708083	-0.35634227017080833
4.810849393290507	1.6111570110271038	-0.6111570110271038
4.825124910778016	2.4089656179837373	-1.4089656179837373
4.839400428265525	6.0937264041494235	-5.0937264041494235
4.853675945753034	14.736577241067367	-13.736577241067367
4.8679514632405425	2.6268793907969834	-1.6268793907969834
4.882226980728052	2.9281944513472404	-1.9281944513472404
4.896502498215561	1.5891352670297874	-0.5891352670297874
4.91077801570307	1.271914752458366	-0.27191475245836605
4.925053533190579	2.0147173248724215	-1.0147173248724215
4.939329050678087	1.950816875038352	-0.9508168750383521
4.953604568165597	6.737691741721932	-5.737691741721932
4.967880085653105	4.814069982412683	-3.8140699824126827
4.9821556031406145	1.6738042743444996	-0.6738042743444996
4.996431120628123	2.455262482256366	-1.4552624822563658
5.010706638115632	5.248168053757613	-4.248168053757613
5.024982155603141	0.8785936256765173	0.12140637432348267
5.03925767309065	2.919570834634514	-1.9195708346345142
5.053533190578159	1.8385219529473107	-0.8385219529473107
5.067808708065668	3.596794243622074	-2.596794243622074
5.082084225553177	7.241041113154687	-6.241041113154687
5.0963597430406855	1.3899183514710103	-0.3899183514710103
5.110635260528195	5.256499813932012	-4.256499813932012
5.124910778015703	3.4572072628713753	-2.4572072628713753
5.139186295503213	5.667913675309287	-4.667913675309287
5.153461812990721	6.095908019247985	-5.095908019247985
5.16773733047823	2.2467054495230294	-1.2467054495230294
5.18201284796574	1.4373940271553085	-0.4373940271553085
5.196288365453248	11.224846450130416	-10.224846450130416
5.2105638829407575	1.263466249338808	-0.263466249338808
5.224839400428266	5.600020471533149	-4.600020471533149
5.239114917915775	179.53552144785934	-178.53552144785934
5.253390435403284	2.206093354252686	-1.206093354252686
5.267665952890793	1.0883655229797813	-0.08836552297978129
5.281941470378301	3.3664511967169997	-2.3664511967169997
5.296216987865811	1.15885311320562	-0.1588531132056199
5.310492505353319	1.442173110771433	-0.44217311077143306
5.3247680228408285	2.001721747343276	-1.001721747343276
5.339043540328338	2.5348134040566572	-1.5348134040566572
5.353319057815846	1.6557854581687959	-0.6557854581687959
5.367594575303356	2.2038346783600304	-1.2038346783600304
5.381870092790864	5.89782579307789	-4.89782579307789
5.396145610278373	1.0952337072283362	-0.09523370722833624
5.410421127765882	1.4154033075027128	-0.4154033075027128
5.424696645253391	1.7087132941799723	-0.7087132941799723
5.4389721627409	6.970593717209593	-5.970593717209593
5.453247680228409	4.20392263829615	-3.2039226382961496
5.467523197715917	3.517727037586963	-2.517727037586963
5.481798715203427	1.6485835085810467	-0.6485835085810467
5.496074232690936	2.8065902071200273	-1.8065902071200273
5.510349750178444	1.6082679229251613	-0.6082679229251613
5.524625267665954	0.8963010553676911	0.10369894463230889
5.538900785153462	1.9577275354466492	-0.9577275354466492
5.5531763026409715	4.128121666263906	-3.1281216662639064
5.56745182012848	6.6485909630997275	-5.6485909630997275
5.581727337615989	43.42483554983497	-42.42483554983497
5.596002855103498	3.168591609759322	-2.168591609759322
5.610278372591007	2.619981882430467	-1.619981882430467
5.6245538900785155	5.550602293776335	-4.550602293776335
5.638829407566025	4.154520848373418	-3.1545208483734184
5.653104925053534	3.7431871162434036	-2.7431871162434036
5.667380442541043	2.2421188921207147	-1.2421188921207147
5.681655960028552	2.0993870387848723	-1.0993870387848723
5.69593147751606	6.883661177580986	-5.883661177580986
5.71020699500357	6.2642062173955715	-5.2642062173955715
5.724482512491078	2.12744324763647	-1.12744324763647
5.738758029978587	2.00482514981986	-1.00482514981986
5.753033547466096	2.992086835389911	-1.992086835389911
5.767309064953605	6.109046845944132	-5.109046845944132
5.781584582441114	3.9883538009606796	-2.9883538009606796
5.795860099928623	6.431122766725992	-5.431122766725992
5.810135617416132	5.395599143851064	-4.395599143851064
5.824411134903641	5.128785882716071	-4.128785882716071
5.83868665239115	1.9638416286905631	-0.9638416286905631
5.8529621698786585	2.704309826506881	-1.704309826506881
5.867237687366168	2.9906660756558088	-1.9906660756558088
5.881513204853676	1.6826324523648246	-0.6826324523648246
5.895788722341186	2.4100179907956	-1.4100179907956
5.910064239828694	6.515646445984895	-5.515646445984895
5.924339757316203	2.7112525994364596	-1.7112525994364596
5.938615274803713	3.4686705564879774	-2.4686705564879774
5.952890792291221	2.2249332176724494	-1.2249332176724494
5.96716630977873	2.2715244578094764	-1.2715244578094764
5.981441827266239	6.930625139817718	-5.930625139817718
5.995717344753748	2.42169494317234	-1.4216949431723398
6.009992862241257	3.6103823113143	-2.6103823113143
6.024268379728766	3.453868687899674	-2.453868687899674
6.038543897216274	2.7859067764022734	-1.7859067764022734
6.052819414703784	2.9200190715042296	-1.9200190715042296
6.067094932191292	4.421299062983525	-3.4212990629835254
6.0813704496788015	5.3851309309231	-4.3851309309231
6.095645967166311	3.932109456666325	-2.932109456666325
6.109921484653819	1.9480945366046876	-0.9480945366046876
6.124197002141329	1.645123519262292	-0.645123519262292
6.138472519628837	1.544802258235676	-0.544802258235676
6.152748037116346	11.343110294767314	-10.343110294767314
6.167023554603855	3.2391133420754925	-2.2391133420754925
6.181299072091364	3.282484983737701	-2.282484983737701
6.1955745895788725	4.021081283876689	-3.021081283876689
6.209850107066382	4.278353246567885	-3.2783532465678853
6.22412562455389	11.175369812522677	-10.175369812522677
6.2384011420414	1.783653193263362	-0.7836531932633619
6.252676659528909	1.5189323032650817	-0.5189323032650817
6.266952177016417	5.49169871984736	-4.49169871984736
6.281227694503927	3.3750128629846277	-2.3750128629846277
6.295503211991435	8.9870718398854	-7.987071839885401
6.3097787294789445	3.9080483909489865	-2.9080483909489865
6.324054246966453	8.043601420128804	-7.0436014201288035
6.338329764453962	4.611204600227214	-3.6112046002272136
6.352605281941471	1.3052252786494047	-0.30522527864940474
6.36688079942898	3.0978182014062114	-2.0978182014062114
6.381156316916488	3.3095674068374756	-2.3095674068374756
6.395431834403998	2.298297477211355	-1.2982974772113551
6.409707351891507	5.150037347478183	-4.150037347478183
6.4239828693790155	4.200861629275556	-3.200861629275556
6.438258386866525	5.829230093293281	-4.829230093293281
6.452533904354033	3.380138244225795	-2.380138244225795
6.466809421841543	4.179540785809743	-3.179540785809743
6.481084939329051	3.6142211633318664	-2.6142211633318664
6.49536045681656	5.411800404257595	-4.411800404257595
6.509635974304069	1.6884203553763633	-0.6884203553763633
6.523911491791578	3.7971402191800694	-2.7971402191800694
6.538187009279087	2.427800147306919	-1.427800147306919
6.552462526766596	3.329122413569105	-2.329122413569105
6.566738044254105	5.922419032482481	-4.922419032482481
6.581013561741614	2.9306664330470054	-1.9306664330470054
6.595289079229123	1.7334156910754794	-0.7334156910754794
6.609564596716631	2.0903361728903276	-1.0903361728903276
6.623840114204141	5.816625441252418	-4.816625441252418
6.638115631691649	3.2218772994318705	-2.2218772994318705
6.6523911491791585	2.0397236368692346	-1.0397236368692346
6.666666666666667	2.7451936192674458	-1.7451936192674458
6.680942184154176	3.9653142979538414	-2.9653142979538414
6.695217701641685	2.544182395256303	-1.544182395256303
6.709493219129194	6.6200255090638835	-5.6200255090638835
6.723768736616703	2.1008093022216854	-1.1008093022216854
6.738044254104212	3.6969304470569613	-2.6969304470569613
6.752319771591721	5.14555579574442	-4.14555579574442
6.76659528907923	2.0829073874615274	-1.0829073874615274
6.780870806566739	2.2842227016725625	-1.2842227016725625
6.795146324054247	3.177706957949118	-2.177706957949118
6.809421841541757	8.649966740741297	-7.649966740741297
6.823697359029265	4.952881928471215	-3.952881928471215
6.837972876516774	3.097399970956766	-2.097399970956766
6.852248394004283	3.6508831846945156	-2.6508831846945156
6.866523911491792	6.2270212749879965	-5.2270212749879965
6.8807994289793015	1.7153785252326483	-0.7153785252326483
6.89507494646681	1.262610209891257	-0.26261020989125705
6.909350463954319	3.4848474626973602	-2.4848474626973602
6.923625981441828	2.758399575712223	-1.758399575712223
6.937901498929337	2.431882238421365	-1.4318822384213652
6.9521770164168455	6.326478160318308	-5.326478160318308
6.966452533904355	5.579900522136037	-4.579900522136037
6.980728051391863	1.9825470779292345	-0.9825470779292345
6.995003568879373	2.658371690399519	-1.6583716903995191
7.009279086366882	12.402834226172317	-11.402834226172317
7.02355460385439	9.753095652051059	-8.753095652051059
7.0378301213419	10.132580456194052	-9.132580456194052
7.052105638829408	3.8332727770680313	-2.8332727770680313
7.066381156316917	3.439664160492471	-2.439664160492471
7.080656673804426	8.60548699161163	-7.605486991611629
7.094932191291935	9.753232102388987	-8.753232102388987
7.109207708779444	1.784541493370978	-0.784541493370978
7.123483226266953	2.7258567560454017	-1.7258567560454017
7.137758743754461	3.171824606057507	-2.171824606057507
7.152034261241971	1.2765887239549762	-0.27658872395497625
7.16630977872948	3.1664589403157573	-2.1664589403157573
7.1805852962169885	5.735804355220247	-4.735804355220247
7.194860813704498	2.2624547641015407	-1.2624547641015407
7.209136331192006	9.323617966344008	-8.323617966344008
7.223411848679516	1.9606354552058378	-0.9606354552058378
7.237687366167024	2.497022369886416	-1.497022369886416
7.251962883654533	5.05435467381881	-4.05435467381881
7.266238401142042	7.928436390710188	-6.928436390710188
7.280513918629551	4.672225125879113	-3.6722251258791134
7.2947894361170595	2.5897201867253985	-1.5897201867253985
7.309064953604569	6.621429933599922	-5.621429933599922
7.323340471092078	5.660186132197263	-4.660186132197263
7.337615988579587	20.444082114659388	-19.444082114659388
7.351891506067096	3.1985089390509827	-2.1985089390509827
7.366167023554604	1.9960027543773027	-0.9960027543773027
7.380442541042114	3.3542547898868476	-2.3542547898868476
7.394718058529622	3.0870781998485244	-2.0870781998485244
7.4089935760171315	3.216067267299584	-2.216067267299584
7.42326909350464	2.2771343999767826	-1.2771343999767826
7.437544610992149	2.5305079240083805	-1.5305079240083805
7.451820128479658	6.438248648040525	-5.438248648040525
7.466095645967167	5.975001864884497	-4.975001864884497
7.480371163454676	4.3848937023312065	-3.3848937023312065
7.494646680942185	4.717908939622711	-3.7179089396227107
7.508922198429694	6.639181738636722	-5.639181738636722
7.5231977159172025	2.7630809731341857	-1.7630809731341857
7.537473233404712	1.889316103591775	-0.8893161035917749
7.55174875089222	4.204968078507988	-3.2049680785079877
7.56602426837973	5.488159004940682	-4.488159004940682
7.580299785867238	4.4737813556599715	-3.4737813556599715
7.594575303354747	11.754211743713961	-10.754211743713961
7.608850820842256	10.778475546271418	-9.778475546271418
7.623126338329765	2.6507006841630973	-1.6507006841630973
7.6374018558172745	3.5024735065841797	-2.5024735065841797
7.651677373304783	3.8885681409150323	-2.8885681409150323
7.665952890792292	6.107983907802201	-5.107983907802201
7.680228408279801	2.3080244189911636	-1.3080244189911636
7.69450392576731	1.3566667488368989	-0.35666674883689886
7.7087794432548185	1.6380761878356365	-0.6380761878356365
7.723054960742328	2.521607724438849	-1.5216077244388488
7.737330478229836	6.0887228910474285	-5.0887228910474285
7.7516059957173455	1.2289573831842135	-0.22895738318421355
7.765881513204855	1.8477867153369543	-0.8477867153369543
7.780157030692363	4.857137034273214	-3.8571370342732143
7.794432548179873	7.10101110710239	-6.10101110710239
7.808708065667381	13.079001333820381	-12.079001333820381
7.82298358315489	2.2150724613900947	-1.2150724613900947
7.837259100642399	9.128086086287254	-8.128086086287254
7.851534618129908	9.715472530418005	-8.715472530418005
7.865810135617417	3.240403425291091	-2.240403425291091
7.880085653104926	1.5072211218592348	-0.5072211218592348
7.894361170592434	3.1413864194227794	-2.1413864194227794
7.908636688079944	1.353417009576829	-0.353417009576829
7.922912205567453	2.163555964519768	-1.1635559645197682
7.9371877230549615	1.544396190089729	-0.544396190089729
7.951463240542471	5.3088147159004535	-4.3088147159004535
7.965738758029979	2.434849100524147	-1.434849100524147
7.9800142755174885	2.3034664506180342	-1.3034664506180342
7.994289793004997	5.5319329382290485	-4.5319329382290485
8.008565310492505	4.309153690428755	-3.3091536904287553
8.022840827980016	6.592300358683159	-5.592300358683159
8.037116345467524	3.5251827181363797	-2.5251827181363797
8.051391862955033	3.7394396937851018	-2.7394396937851018
8.065667380442541	3.366001784394886	-2.366001784394886
8.079942897930051	9.285936196493301	-8.285936196493301
8.09421841541756	4.061818570999207	-3.0618185709992067
8.108493932905068	1.8714112992435805	-0.8714112992435805
8.122769450392578	10.802011589865058	-9.802011589865058
8.137044967880087	2.5696348328681595	-1.5696348328681595
8.151320485367595	5.539090232285629	-4.539090232285629
8.165596002855104	3.5492335531765966	-2.5492335531765966
8.179871520342614	3.221123032241994	-2.221123032241994
8.194147037830122	3.159483242155181	-2.159483242155181
8.20842255531763	2.0286686914663594	-1.0286686914663594
8.22269807280514	8.170280727132306	-7.170280727132306
8.23697359029265	4.1898451331945585	-3.1898451331945585
8.251249107780158	2.152896631040045	-1.1528966310400448
8.265524625267666	2.5063763441973372	-1.5063763441973372
8.279800142755176	9.299510053111796	-8.299510053111796
8.294075660242685	6.020623902125656	-5.020623902125656
8.308351177730193	1.741039591467321	-0.7410395914673209
8.322626695217702	7.15452294030878	-6.15452294030878
8.336902212705212	6.68413362054376	-5.68413362054376
8.35117773019272	2.024238186159014	-1.024238186159014
8.365453247680229	5.57106460181108	-4.57106460181108
8.379728765167739	4.005816706897241	-3.0058167068972406
8.394004282655247	2.6281288070701176	-1.6281288070701176
8.408279800142756	1.990633393346164	-0.990633393346164
8.422555317630264	3.15945868365582	-2.15945868365582
8.436830835117775	4.403150164693032	-3.4031501646930318
8.451106352605283	1.8584581806036742	-0.8584581806036742
8.465381870092791	4.541025979292257	-3.5410259792922574
8.4796573875803	1.6289370865486434	-0.6289370865486434
8.49393290506781	10.825199619660625	-9.825199619660625
8.508208422555319	5.068145950313477	-4.068145950313477
8.522483940042827	5.560462555887294	-4.560462555887294
8.536759457530337	4.679144000806176	-3.6791440008061764
8.551034975017846	2.7868609300185714	-1.7868609300185714
8.565310492505354	0.9301824992383458	0.06981750076165416
8.579586009992862	3.733322814365968	-2.733322814365968
8.593861527480373	16.620170538757893	-15.620170538757893
8.608137044967881	1.563557090417284	-0.563557090417284
8.62241256245539	8.85553566780288	-7.855535667802879
8.636688079942898	4.033463315427398	-3.033463315427398
8.650963597430408	6.537064008160374	-5.537064008160374
8.665239114917917	4.535699144311289	-3.5356991443112893
8.679514632405425	6.78108740239549	-5.78108740239549
8.693790149892935	2.7311711935941396	-1.7311711935941396
8.708065667380444	2.9305760743400158	-1.9305760743400158
8.722341184867952	2.7704690197989916	-1.7704690197989916
8.73661670235546	2.9025695019009774	-1.9025695019009774
8.75089221984297	2.4327094833981042	-1.4327094833981042
8.76516773733048	3.4788281779576957	-2.4788281779576957
8.779443254817988	1.6086284446568655	-0.6086284446568655
8.793718772305496	2.8847350374958203	-1.8847350374958203
8.807994289793006	3.529062840126084	-2.529062840126084
8.822269807280515	3.3894154781301125	-2.3894154781301125
8.836545324768023	8.361418324763553	-7.361418324763553
8.850820842255533	2.9793795203742803	-1.9793795203742803
8.865096359743042	3.804461402343501	-2.804461402343501
8.87937187723055	5.234230925175344	-4.234230925175344
8.893647394718059	1.7468917092401055	-0.7468917092401055
8.907922912205569	2.8026088766876773	-1.8026088766876773
8.922198429693077	6.8769045871947645	-5.8769045871947645
8.936473947180586	13.959734686971359	-12.959734686971359
8.950749464668094	3.116842778691527	-2.116842778691527
8.965024982155605	10.779147590380779	-9.779147590380779
8.979300499643113	2.5206431241865728	-1.5206431241865728
8.993576017130621	4.1938678463789305	-3.1938678463789305
9.007851534618132	3.232074914513864	-2.232074914513864
9.02212705210564	2.539649198905136	-1.5396491989051362
9.036402569593148	6.4395068841747785	-5.4395068841747785
9.050678087080657	3.030691788175015	-2.030691788175015
9.064953604568167	2.037583185926243	-1.037583185926243
9.079229122055676	1.655801686452826	-0.655801686452826
9.093504639543184	1.486093045251953	-0.48609304525195296
9.107780157030692	2.756049089937858	-1.756049089937858
9.122055674518203	2.1827420936287085	-1.1827420936287085
9.136331192005711	2.9479725321332046	-1.9479725321332046
9.15060670949322	2.9748353837116	-1.9748353837116
9.16488222698073	2.6487156272640675	-1.6487156272640675
9.179157744468238	3.893162168414635	-2.893162168414635
9.193433261955747	38.71700791770267	-37.71700791770267
9.207708779443255	2.8656497770591947	-1.8656497770591947
9.221984296930765	2.4751322148852193	-1.4751322148852193
9.236259814418274	2.3649873845277556	-1.3649873845277556
9.250535331905782	2.0678855699192726	-1.0678855699192726
9.26481084939329	3.4729930135403007	-2.4729930135403007
9.2790863668808	2.196830810516643	-1.196830810516643
9.29336188436831	2.9328364098761397	-1.9328364098761397
9.307637401855818	2.681839501853562	-1.681839501853562
9.321912919343328	8.603277282914469	-7.603277282914469
9.336188436830836	8.214738390575183	-7.214738390575183
9.350463954318345	10.134588268668443	-9.134588268668443
9.364739471805853	1.907891928526833	-0.907891928526833
9.379014989293363	2.286403674685275	-1.2864036746852752
9.393290506780872	1.9078878412117402	-0.9078878412117402
9.40756602426838	5.425057527573604	-4.425057527573604
9.421841541755889	8.094242460930491	-7.0942424609304915
9.436117059243399	4.703498598854461	-3.703498598854461
9.450392576730907	2.676217292163717	-1.676217292163717
9.464668094218416	1.8501669798325804	-0.8501669798325804
9.478943611705926	7.412317187969266	-6.412317187969266
9.493219129193434	1.311173739263394	-0.311173739263394
9.507494646680943	2.4748093442209718	-1.4748093442209718
9.521770164168451	2.9000397763154977	-1.9000397763154977
9.536045681655962	1.2507609895991936	-0.2507609895991936
9.55032119914347	2.3027790930460355	-1.3027790930460355
9.564596716630978	3.4940715894335868	-2.4940715894335868
9.578872234118487	5.502591995938867	-4.502591995938867
9.593147751605997	1.4206536862896588	-0.4206536862896588
9.607423269093506	6.1322612354224395	-5.1322612354224395
9.621698786581014	20.314213577524537	-19.314213577524537
9.635974304068524	3.0498717181879744	-2.0498717181879744
9.650249821556033	10.057764076299799	-9.057764076299799
9.664525339043541	4.986007981487313	-3.9860079814873126
9.67880085653105	3.7513902553447593	-2.7513902553447593
9.69307637401856	2.7253737492172716	-1.7253737492172716
9.707351891506068	2.5790035799342412	-1.5790035799342412
9.721627408993577	1.7919534138924684	-0.7919534138924684
9.735902926481085	1.394544841022506	-0.3945448410225061
9.750178443968595	2.3711126908328324	-1.3711126908328324
9.764453961456104	1.1545867706911066	-0.1545867706911066
9.778729478943612	10.413286864256419	-9.413286864256419
9.793004996431122	6.0730544148208665	-5.0730544148208665
9.80728051391863	2.6560610204820856	-1.6560610204820856
9.82155603140614	9.217191797870376	-8.217191797870376
9.835831548893648	4.813711245855992	-3.813711245855992
9.850107066381158	3.016009022521214	-2.016009022521214
9.864382583868666	3.33642046828244	-2.33642046828244
9.878658101356175	15.036953746002501	-14.036953746002501
9.892933618843683	1.321738993200642	-0.32173899320064203
9.907209136331193	3.597459577377965	-2.597459577377965
9.921484653818702	1.9379636864139695	-0.9379636864139695
9.93576017130621	2.923249652880027	-1.9232496528800271
9.95003568879372	3.8072816069497577	-2.8072816069497577
9.964311206281229	2.7942493197942277	-1.7942493197942277
9.978586723768737	6.157515774358734	-5.157515774358734
9.992862241256246	3.0253639759514894	-2.0253639759514894
