# Supplementary material for: Terahertz Spectroscopic Analysis of Lactose in Infant Formula: Implications for Detection and Quantification
Source: Molecules. 2022 Aug 8;27(15):5040. doi: 10.3390/molecules27155040 (PMC9370465; doi:10.3390/molecules27155040)
Supplement: Supplementary file 1 [file molecules-27-05040-s001.zip › data/set2_ambient_1/frequency_domain/L015.csv]

0.0	0.9117742299629101	0.08822577003708987
0.014275517487508924	0.7697117745451644	0.23028822545483563
0.028551034975017847	1.3123850909598027	-0.3123850909598027
0.04282655246252677	0.832531448711028	0.16746855128897198
0.057102069950035694	1.3124202364151902	-0.31242023641519023
0.07137758743754462	1.3100923489766167	-0.31009234897661675
0.08565310492505354	2.7094598802986827	-1.7094598802986827
0.09992862241256247	0.5657417538039773	0.4342582461960227
0.11420413990007139	0.6648617084308054	0.3351382915691946
0.12847965738758033	0.9211587307843462	0.07884126921565382
0.14275517487508924	1.3151508515673243	-0.31515085156732425
0.15703069236259815	1.3988321502539387	-0.3988321502539387
0.17130620985010708	0.8711043643728272	0.12889563562717277
0.18558172733761602	0.767599219438972	0.23240078056102798
0.19985724482512493	0.9202506121659101	0.07974938783408991
0.21413276231263384	1.0516396366726837	-0.051639636672683675
0.22840827980014278	1.0518738039647246	-0.05187380396472463
0.24268379728765171	0.9797346719381254	0.020265328061874643
0.25695931477516065	0.9046727378930173	0.09532726210698272
0.27123483226266953	0.9516829775903979	0.04831702240960212
0.28551034975017847	0.984161900654963	0.015838099345036993
0.2997858672376874	0.967187226411379	0.032812773588621
0.3140613847251963	0.9305897384597698	0.06941026154023022
0.32833690221270523	0.9129808877007214	0.08701911229927861
0.34261241970021417	0.9528092831401533	0.04719071685984666
0.3568879371877231	0.9838279758858126	0.01617202411418739
0.37116345467523204	0.980766269937765	0.019233730062235055
0.3854389721627409	0.9464122281735469	0.053587771826453134
0.39971448965024986	0.9219067412949424	0.07809325870505757
0.4139900071377588	0.9123398366419941	0.08766016335800586
0.4282655246252677	0.9176880445663264	0.08231195543367364
0.4425410421127766	0.9343301558913424	0.06566984410865762
0.45681655960028555	0.9486769738811162	0.05132302611888384
0.4710920770877945	0.9517265425884373	0.04827345741156275
0.48536759457530343	0.9396263134909528	0.060373686509047175
0.4996431120628123	0.9035708481984491	0.09642915180155087
0.5139186295503213	0.8409546268581961	0.1590453731418039
0.5281941470378302	0.6865362522796422	0.3134637477203578
0.5424696645253391	0.7868837811058669	0.21311621889413312
0.5567451820128481	0.8821672369650396	0.11783276303496037
0.5710206995003569	0.9191823530697925	0.08081764693020754
0.5852962169878658	0.9394322726517426	0.06056772734825744
0.5995717344753748	0.9425462139148728	0.05745378608512719
0.6138472519628837	0.9275109046970388	0.07248909530296122
0.6281227694503926	0.9097020785576136	0.09029792144238635
0.6423982869379016	0.8996995245119773	0.10030047548802268
0.6566738044254105	0.9059101301223739	0.09408986987762613
0.6709493219129194	0.9206108864351995	0.0793891135648005
0.6852248394004283	0.9366043333780094	0.06339566662199059
0.6995003568879372	0.9495090627601224	0.05049093723987763
0.7137758743754462	0.9442015974129316	0.05579840258706836
0.7280513918629551	0.9230952741977703	0.07690472580222973
0.7423269093504641	0.9001572580637971	0.0998427419362029
0.756602426837973	0.8850688084942486	0.11493119150575137
0.7708779443254818	0.8860707661048418	0.11392923389515819
0.7851534618129908	0.9006374641076075	0.09936253589239252
0.7994289793004997	0.9219693869249936	0.07803061307500636
0.8137044967880086	0.9377409893429746	0.06225901065702544
0.8279800142755176	0.9392221394419416	0.06077786055805845
0.8422555317630265	0.921848720200416	0.07815127979958403
0.8565310492505354	0.8960931267816972	0.10390687321830283
0.8708065667380444	0.8718568174763558	0.1281431825236442
0.8850820842255532	0.8607214931472243	0.13927850685277565
0.8993576017130622	0.8666627504034978	0.13333724959650217
0.9136331192005711	0.8851828205696187	0.11481717943038128
0.92790863668808	0.90794209743119	0.09205790256880997
0.942184154175589	0.9200492985797248	0.07995070142027516
0.9564596716630979	0.909026329854836	0.090973670145164
0.9707351891506069	0.8874334275421858	0.1125665724578142
0.9850107066381157	0.8635976058301209	0.1364023941698791
0.9992862241256246	0.8478992751678436	0.15210072483215642
1.0135617416131335	0.8457201911293717	0.1542798088706283
1.0278372591006426	0.8541855335067498	0.14581446649325025
1.0421127765881515	0.8699717429960002	0.13002825700399978
1.0563882940756604	0.8813305424201705	0.1186694575798295
1.0706638115631693	0.8844669965584296	0.11553300344157036
1.0849393290506781	0.8738242243912119	0.12617577560878812
1.099214846538187	0.88663146449002	0.11336853550998005
1.1134903640256961	0.849853256403866	0.150146743596134
1.127765881513205	0.8366524555559841	0.1633475444440159
1.1420413990007139	0.8315959050790906	0.16840409492090935
1.1563169164882228	0.8210343785071598	0.17896562149284023
1.1705924339757316	0.8334437669423564	0.16655623305764355
1.1848679514632408	0.7910691050955543	0.20893089490444572
1.1991434689507496	0.7750351279045055	0.22496487209549454
1.2134189864382585	0.7911992020978051	0.20880079790219486
1.2276945039257674	0.8100344768144017	0.18996552318559834
1.2419700214132763	0.8129653344475477	0.1870346655524523
1.2562455389007852	0.8209819217785901	0.17901807822140992
1.2705210563882943	0.8305955631468751	0.1694044368531249
1.2847965738758031	0.8292886272313569	0.17071137276864312
1.299072091363312	0.8098610578335392	0.19013894216646077
1.313347608850821	0.7734944807107592	0.2265055192892408
1.3276231263383298	0.7320801314943112	0.26791986850568883
1.341898643825839	0.6835643938716538	0.3164356061283462
1.3561741613133478	0.6093140220817371	0.39068597791826287
1.3704496788008567	0.5186763863554442	0.4813236136445558
1.3847251962883655	0.5466465910049949	0.4533534089950051
1.3990007137758744	0.6744323345843831	0.3255676654156169
1.4132762312633835	0.8144615188263773	0.1855384811736227
1.4275517487508924	0.7936335159314821	0.20636648406851787
1.4418272662384013	0.7899242129232904	0.2100757870767096
1.4561027837259102	0.7772287270679916	0.22277127293200838
1.470378301213419	0.7706610019512525	0.22933899804874747
1.4846538187009282	0.7785254342822652	0.22147456571773483
1.498929336188437	0.7958851503458036	0.20411484965419635
1.513204853675946	0.8179089805938498	0.18209101940615025
1.5274803711634548	0.8254334386970141	0.17456656130298587
1.5417558886509637	0.8207889211474255	0.17921107885257448
1.5560314061384726	0.8031766633600009	0.19682333663999907
1.5703069236259817	0.7814186159971744	0.21858138400282556
1.5845824411134906	0.7646998429048877	0.23530015709511232
1.5988579586009994	0.7596261045754903	0.2403738954245097
1.6131334760885083	0.772859866961235	0.227140133038765
1.6274089935760172	0.7920235773021923	0.2079764226978077
1.6416845110635263	0.8021223258861596	0.19787767411384038
1.6559600285510352	0.7932515894606224	0.20674841053937765
1.670235546038544	0.7384438650964718	0.26155613490352825
1.684511063526053	0.7695072706477527	0.2304927293522473
1.6987865810135618	0.7495787745423927	0.25042122545760725
1.7130620985010707	0.717898715900821	0.282101284099179
1.7273376159885798	0.7651601832065367	0.23483981679346333
1.7416131334760887	0.7739567390862001	0.2260432609137999
1.7558886509635976	0.7705044969496007	0.22949550305039934
1.7701641684511065	0.7606342486543043	0.2393657513456957
1.7844396859386153	0.7372702733359517	0.26272972666404826
1.7987152034261245	0.706658761934808	0.29334123806519197
1.8129907209136333	0.6883080717340302	0.3116919282659698
1.8272662384011422	0.6894442315277475	0.3105557684722525
1.841541755888651	0.7080756423613946	0.29192435763860536
1.85581727337616	0.733928703836553	0.26607129616344705
1.870092790863669	0.8246201747592155	0.17537982524078455
1.884368308351178	0.7670245194798749	0.23297548052012507
1.8986438258386868	0.7564893219372488	0.24351067806275117
1.9129193433261957	0.7227304489871409	0.2772695510128591
1.9271948608137046	0.7245919707137631	0.27540802928623687
1.9414703783012137	0.7018613049651232	0.2981386950348768
1.9557458957887226	0.7015735316916761	0.29842646830832387
1.9700214132762315	0.7156227063887696	0.28437729361123043
1.9842969307637404	0.7398823175603432	0.2601176824396568
1.9985724482512492	0.7503447453395514	0.24965525466044858
2.012847965738758	0.7427911908789896	0.2572088091210104
2.027123483226267	0.7235782511799889	0.27642174882001114
2.041399000713776	0.6948229892735802	0.3051770107264198
2.055674518201285	0.6747689253444795	0.3252310746555205
2.069950035688794	0.6523831638422416	0.3476168361577584
2.084225553176303	0.6601306179087453	0.3398693820912547
2.098501070663812	0.6767302593840623	0.3232697406159377
2.1127765881513207	0.7027195224133947	0.29728047758660525
2.1270521056388296	0.7042702161437199	0.2957297838562801
2.1413276231263385	0.6989620855476579	0.30103791445234207
2.1556031406138474	0.6589056074323544	0.3410943925676456
2.1698786581013563	0.7395984910428782	0.2604015089571218
2.184154175588865	0.6324786114298022	0.3675213885701978
2.198429693076374	1.1291295966172505	-0.12912959661725054
2.2127052105638834	0.6189720534347682	0.38102794656523176
2.2269807280513922	0.6373059472245454	0.36269405277545463
2.241256245538901	0.642914878005467	0.357085121994533
2.25553176302641	0.6688636633945905	0.33113633660540953
2.269807280513919	0.5935344792275093	0.40646552077249065
2.2840827980014278	0.6555728368013821	0.3444271631986179
2.2983583154889367	0.6499332080030379	0.3500667919969621
2.3126338329764455	0.6277536006505007	0.3722463993494993
2.3269093504639544	0.6045353857121113	0.3954646142878887
2.3411848679514633	0.5888719974275233	0.4111280025724767
2.355460385438972	0.5984106667119214	0.40158933328807855
2.3697359029264815	0.5806749622724419	0.41932503772755814
2.3840114204139904	0.6176782929507038	0.38232170704929624
2.3982869379014993	0.5595176923136876	0.44048230768631236
2.412562455389008	0.5925766899450772	0.4074233100549228
2.426837972876517	0.5737351633990931	0.42626483660090686
2.441113490364026	0.5471316426359661	0.45286835736403386
2.455389007851535	0.5024687778145119	0.49753122218548806
2.4696645253390437	0.5306297497091786	0.46937025029082136
2.4839400428265526	0.4652078324602827	0.5347921675397174
2.4982155603140614	0.4508670154787231	0.5491329845212769
2.5124910778015703	0.44029593400775957	0.5597040659922404
2.5267665952890797	0.4294960250511409	0.5705039749488592
2.5410421127765885	0.40937073452069955	0.5906292654793004
2.5553176302640974	0.38634036710104147	0.6136596328989585
2.5695931477516063	0.37616594023542677	0.6238340597645733
2.583868665239115	0.3792709422771252	0.6207290577228748
2.598144182726624	0.4214535360312149	0.5785464639687852
2.612419700214133	0.4888608339509127	0.5111391660490874
2.626695217701642	0.4983801422642483	0.5016198577357517
2.6409707351891507	0.3754105572467054	0.6245894427532945
2.6552462526766596	0.42269039429740385	0.5773096057025962
2.669521770164169	0.5571097737614786	0.44289022623852137
2.683797287651678	0.5592407349664421	0.4407592650335579
2.6980728051391867	0.5360229403919744	0.4639770596080256
2.7123483226266956	0.4690354158537235	0.5309645841462765
2.7266238401142044	0.4378270780015683	0.5621729219984317
2.7408993576017133	0.46030143063773027	0.5396985693622698
2.755174875089222	0.5251891723811489	0.4748108276188511
2.769450392576731	0.2399788604126617	0.7600211395873383
2.78372591006424	0.32343779221155877	0.6765622077884412
2.798001427551749	0.4279602605827025	0.5720397394172976
2.8122769450392577	0.4553049047124304	0.5446950952875695
2.826552462526767	0.4105802459228903	0.5894197540771098
2.840827980014276	0.32117112535144277	0.6788288746485572
2.855103497501785	0.2700739693424804	0.7299260306575196
2.8693790149892937	0.29931778031394773	0.7006822196860523
2.8836545324768026	1.5305342863669764	-0.5305342863669764
2.8979300499643115	0.2942860581957341	0.7057139418042659
2.9122055674518204	0.3903097260001285	0.6096902739998715
2.9264810849393292	0.4143305568996783	0.5856694431003218
2.940756602426838	0.35718181525752585	0.6428181847424741
2.955032119914347	0.2581939330120483	0.7418060669879517
2.9693076374018563	5.571927171736492	-4.571927171736492
2.983583154889365	0.38288295063452343	0.6171170493654765
2.997858672376874	0.5025365908139493	0.4974634091860507
3.012134189864383	0.7111646445023561	0.28883535549764394
3.026409707351892	0.6531749317097678	0.3468250682902322
3.0406852248394007	0.3432029632697872	0.6567970367302127
3.0549607423269096	0.3364534875540208	0.6635465124459792
3.0692362598144185	0.4665916174394392	0.5334083825605608
3.0835117773019274	0.4738590819009923	0.5261409180990078
3.0977872947894363	0.3389188394775531	0.6610811605224469
3.112062812276945	0.2366610531358348	0.7633389468641651
3.1263383297644545	0.402116647701624	0.597883352298376
3.1406138472519634	0.8652296265456717	0.1347703734543283
3.1548893647394722	0.29662421540408895	0.703375784595911
3.169164882226981	3.1560807478839488	-2.1560807478839488
3.18344039971449	0.37616968282085705	0.623830317179143
3.197715917201999	0.3361973172899884	0.6638026827100116
3.2119914346895078	0.3560452537969072	0.6439547462030928
3.2262669521770166	0.15799905747583481	0.8420009425241652
3.2405424696645255	0.23322619497721686	0.7667738050227831
3.2548179871520344	0.0719308917308263	0.9280691082691737
3.2690935046395433	0.07027154222748064	0.9297284577725193
3.2833690221270526	0.17438373414081124	0.8256162658591888
3.2976445396145615	0.23618017662092805	0.763819823379072
3.3119200571020704	0.30492197585847186	0.6950780241415282
3.3261955745895793	0.5130284836623861	0.48697151633761393
3.340471092077088	0.5020476858513737	0.4979523141486263
3.354746609564597	0.3208728772327578	0.6791271227672422
3.369022127052106	0.3050121556235582	0.6949878443764418
3.383297644539615	0.14691889032874067	0.8530811096712594
3.3975731620271237	0.04032811765308611	0.9596718823469139
3.4118486795146326	0.17860460192436464	0.8213953980756353
3.4261241970021414	0.3378684481655538	0.6621315518344462
3.4403997144896508	0.38393990549275536	0.6160600945072446
3.4546752319771596	0.4209857494408017	0.5790142505591983
3.4689507494646685	0.37859596962010517	0.6214040303798949
3.4832262669521774	0.29163594792031783	0.7083640520796821
3.4975017844396863	0.13700189020019835	0.8629981097998016
3.511777301927195	0.05902505359331994	0.9409749464066801
3.526052819414704	0.36797787919309244	0.6320221208069076
3.540328336902213	4.730181197738974	-3.7301811977389736
3.554603854389722	0.6230614590680493	0.37693854093195067
3.5688793718772307	0.5894924880700232	0.4105075119299768
3.58315488936474	0.38568074801526486	0.6143192519847351
3.597430406852249	0.7829782489732875	0.2170217510267125
3.611705924339758	0.7906803458665217	0.2093196541334783
3.6259814418272667	0.06612960055923331	0.9338703994407667
3.6402569593147756	1.0202938060871298	-0.02029380608712983
3.6545324768022844	1.946291828239931	-0.9462918282399311
3.6688079942897933	0.8752762292387384	0.12472377076126162
3.683083511777302	0.3673950941987155	0.6326049058012845
3.697359029264811	0.7363105449806571	0.26368945501934293
3.71163454675232	0.761711369705103	0.238288630294897
3.725910064239829	0.7503151940292788	0.24968480597072118
3.740185581727338	0.36421072734041976	0.6357892726595802
3.754461099214847	0.0391961025607396	0.9608038974392604
3.768736616702356	0.38118211142530495	0.6188178885746951
3.783012134189865	0.7419454352044419	0.2580545647955581
3.7972876516773737	1.0150787045817409	-0.015078704581740876
3.8115631691648826	1.487385814226443	-0.4873858142264429
3.8258386866523915	0.3234978152793971	0.676502184720603
3.8401142041399003	0.6200142965080151	0.3799857034919849
3.8543897216274092	0.8954549016558339	0.10454509834416614
3.868665239114918	0.3819868242827712	0.6180131757172288
3.8829407566024274	0.10137145880834449	0.8986285411916555
3.8972162740899363	0.21626164514685542	0.7837383548531446
3.911491791577445	0.47678296610174703	0.5232170338982529
3.925767309064954	0.6580782509057429	0.3419217490942571
3.940042826552463	0.7361099038060195	0.2638900961939805
3.954318344039972	1.8303973519241374	-0.8303973519241374
3.9685938615274807	1.1681489761210053	-0.16814897612100532
3.9828693790149896	1.75660913669665	-0.7566091366966501
3.9971448965024985	3.017195071214337	-2.017195071214337
4.011420413990008	1.5906429526075085	-0.5906429526075085
4.025695931477516	0.7850146770359931	0.21498532296400685
4.039971448965026	0.5874145114816068	0.41258548851839316
4.054246966452534	0.4955118965901369	0.5044881034098632
4.068522483940043	0.7122707088909521	0.2877292911090479
4.082798001427552	1.0599127006231623	-0.05991270062316234
4.097073518915061	0.6424915572548809	0.35750844274511906
4.11134903640257	0.7605891181057082	0.23941088189429183
4.125624553890079	0.587946528613392	0.412053471386608
4.139900071377588	0.8083655520942202	0.19163444790577977
4.154175588865097	1.154724216627147	-0.15472421662714697
4.168451106352606	1.6015898148799892	-0.6015898148799892
4.182726623840114	2.506942504552544	-1.5069425045525442
4.197002141327624	7.033844461741365	-6.033844461741365
4.211277658815132	0.9785565792889751	0.021443420711024896
4.2255531763026415	1.546626081062641	-0.5466260810626411
4.23982869379015	1.0247871545914646	-0.024787154591464633
4.254104211277659	0.5509220174866377	0.4490779825133623
4.268379728765169	0.7134910448874989	0.2865089551125011
4.282655246252677	0.90032128013149	0.09967871986850996
4.296930763740186	0.8067483296028356	0.1932516703971644
4.311206281227695	0.7996513583305992	0.2003486416694008
4.325481798715204	0.708364719307151	0.29163528069284905
4.3397573162027125	0.6813264287522748	0.3186735712477252
4.354032833690222	0.5733184423365075	0.4266815576634925
4.36830835117773	0.4185928535598889	0.5814071464401112
4.38258386866524	1.0559643150056894	-0.055964315005689436
4.396859386152748	1.2672543737928281	-0.2672543737928281
4.411134903640257	1.2998931894354113	-0.2998931894354113
4.425410421127767	0.635175204903712	0.36482479509628796
4.439685938615275	0.8208298037223061	0.17917019627769393
4.4539614561027845	1.0958618082672429	-0.09586180826724289
4.468236973590293	1.745775342861785	-0.745775342861785
4.482512491077802	1.270434456879409	-0.27043445687940904
4.496788008565311	2.1130169638062997	-1.1130169638062997
4.51106352605282	2.8421130874118736	-1.8421130874118736
4.5253390435403285	13.684888017881153	-12.684888017881153
4.539614561027838	5.416766055842563	-4.416766055842563
4.553890078515346	1.292246036942248	-0.29224603694224793
4.5681655960028555	3.92292692240823	-2.92292692240823
4.582441113490365	1.9911237523536571	-0.9911237523536571
4.596716630977873	2.869898500624939	-1.869898500624939
4.610992148465383	2.3636881415747277	-1.3636881415747277
4.625267665952891	2.353999864280229	-1.3539998642802291
4.6395431834404	1.1893735972772506	-0.18937359727725056
4.653818700927909	0.8220045375448607	0.1779954624551393
4.668094218415418	2.337156564532402	-1.337156564532402
4.682369735902927	3.6607702688669086	-2.6607702688669086
4.696645253390436	3.3809693534727954	-2.3809693534727954
4.710920770877944	1.442038278570963	-0.4420382785709629
4.725196288365454	1.6355967814457113	-0.6355967814457113
4.739471805852963	4.099224783844998	-3.099224783844998
4.7537473233404715	18.74619058061451	-17.74619058061451
4.768022840827981	1.6627984864579404	-0.6627984864579404
4.782298358315489	0.9280870671053488	0.07191293289465117
4.7965738758029985	1.3290683244063228	-0.32906832440632283
4.810849393290507	2.0156037451486086	-1.0156037451486086
4.825124910778016	1.9297895474007059	-0.9297895474007059
4.839400428265525	5.663893640777135	-4.663893640777135
4.853675945753034	10.316097027781105	-9.316097027781105
4.8679514632405425	1.9171726128739324	-0.9171726128739324
4.882226980728052	2.8356726216899117	-1.8356726216899117
4.896502498215561	1.5800569172959813	-0.5800569172959813
4.91077801570307	1.1698941638453364	-0.1698941638453364
4.925053533190579	1.6692233832635572	-0.6692233832635572
4.939329050678087	1.5542212681149175	-0.5542212681149175
4.953604568165597	5.6182627905511096	-4.6182627905511096
4.967880085653105	4.539073471330696	-3.5390734713306964
4.9821556031406145	2.1194945987191183	-1.1194945987191183
4.996431120628123	3.029260105163377	-2.029260105163377
5.010706638115632	6.611415996631651	-5.611415996631651
5.024982155603141	1.7027604676255241	-0.7027604676255241
5.03925767309065	3.7467923767389424	-2.7467923767389424
5.053533190578159	1.5478053181959128	-0.5478053181959128
5.067808708065668	2.7177470727430624	-1.7177470727430624
5.082084225553177	6.172580484427417	-5.172580484427417
5.0963597430406855	1.4050140382411667	-0.40501403824116666
5.110635260528195	3.2315051715061105	-2.2315051715061105
5.124910778015703	3.6132856065746566	-2.6132856065746566
5.139186295503213	5.601943101772093	-4.601943101772093
5.153461812990721	9.082320947422685	-8.082320947422685
5.16773733047823	1.6265993661697282	-0.6265993661697282
5.18201284796574	1.3336510142478324	-0.3336510142478324
5.196288365453248	8.97694629758014	-7.97694629758014
5.2105638829407575	1.7141335690196904	-0.7141335690196904
5.224839400428266	4.129456320250402	-3.1294563202504024
5.239114917915775	196.44291357031693	-195.44291357031693
5.253390435403284	1.7748950453740964	-0.7748950453740964
5.267665952890793	1.068276769799735	-0.06827676979973507
5.281941470378301	3.430858239421156	-2.430858239421156
5.296216987865811	1.0961983533674087	-0.09619835336740867
5.310492505353319	1.283625052149151	-0.283625052149151
5.3247680228408285	1.3213919258620517	-0.3213919258620517
5.339043540328338	2.2708325782811527	-1.2708325782811527
5.353319057815846	1.9134723646517597	-0.9134723646517597
5.367594575303356	2.605655957123316	-1.6056559571233162
5.381870092790864	4.774560401451785	-3.774560401451785
5.396145610278373	1.775016162890231	-0.775016162890231
5.410421127765882	0.7174698523192943	0.2825301476807057
5.424696645253391	1.887688040379572	-0.8876880403795719
5.4389721627409	5.976140843283885	-4.976140843283885
5.453247680228409	3.383058572103064	-2.383058572103064
5.467523197715917	2.4766257870296458	-1.4766257870296458
5.481798715203427	1.8611388582304065	-0.8611388582304065
5.496074232690936	2.2655768319865373	-1.2655768319865373
5.510349750178444	1.4007949773856156	-0.40079497738561565
5.524625267665954	1.5779082220358827	-0.5779082220358827
5.538900785153462	1.1689689827218221	-0.16896898272182215
5.5531763026409715	3.3502010072202677	-2.3502010072202677
5.56745182012848	6.741563489263831	-5.741563489263831
5.581727337615989	37.60686208294895	-36.60686208294895
5.596002855103498	3.1248165589214087	-2.1248165589214087
5.610278372591007	3.157098395844752	-2.157098395844752
5.6245538900785155	3.9811160455199204	-2.9811160455199204
5.638829407566025	3.6557230356465023	-2.6557230356465023
5.653104925053534	3.1543839476014	-2.1543839476014
5.667380442541043	2.228778495140253	-1.228778495140253
5.681655960028552	1.4843201917720474	-0.48432019177204744
5.69593147751606	6.58483548057046	-5.58483548057046
5.71020699500357	4.174673462987442	-3.1746734629874416
5.724482512491078	2.8431931588373294	-1.8431931588373294
5.738758029978587	1.595442732924544	-0.595442732924544
5.753033547466096	2.500507404283441	-1.5005074042834412
5.767309064953605	3.008067185945553	-2.008067185945553
5.781584582441114	4.504956714427959	-3.5049567144279594
5.795860099928623	9.828174869602519	-8.828174869602519
5.810135617416132	5.625863682369136	-4.625863682369136
5.824411134903641	3.1750583466329854	-2.1750583466329854
5.83868665239115	2.3422574541133687	-1.3422574541133687
5.8529621698786585	1.4628362908907266	-0.46283629089072664
5.867237687366168	3.2171859982177886	-2.2171859982177886
5.881513204853676	1.3894589212514306	-0.38945892125143056
5.895788722341186	2.6181469800720785	-1.6181469800720785
5.910064239828694	6.323201638771742	-5.323201638771742
5.924339757316203	2.3387290484585663	-1.3387290484585663
5.938615274803713	4.42919279473865	-3.4291927947386496
5.952890792291221	3.3198301906121355	-2.3198301906121355
5.96716630977873	1.438133622856725	-0.43813362285672497
5.981441827266239	7.934426183413784	-6.934426183413784
5.995717344753748	3.5305715401209135	-2.5305715401209135
6.009992862241257	3.0427002480019554	-2.0427002480019554
6.024268379728766	2.945329438476545	-1.945329438476545
6.038543897216274	2.480063134915551	-1.480063134915551
6.052819414703784	2.9271067132727	-1.9271067132726998
6.067094932191292	3.8619221567448	-2.8619221567448
6.0813704496788015	4.453514610790867	-3.453514610790867
6.095645967166311	4.0433773821312515	-3.0433773821312515
6.109921484653819	2.7408934396230573	-1.7408934396230573
6.124197002141329	1.570110700215052	-0.5701107002150521
6.138472519628837	1.2955895533897062	-0.29558955338970616
6.152748037116346	14.56771414493665	-13.56771414493665
6.167023554603855	2.660229831493755	-1.660229831493755
6.181299072091364	3.0043528435038263	-2.0043528435038263
6.1955745895788725	3.2449762472855492	-2.2449762472855492
6.209850107066382	5.582639395153942	-4.582639395153942
6.22412562455389	9.091882758656183	-8.091882758656183
6.2384011420414	1.9839338966396223	-0.9839338966396223
6.252676659528909	1.6039127555888713	-0.6039127555888713
6.266952177016417	6.024383720062618	-5.024383720062618
6.281227694503927	2.9631274953005025	-1.9631274953005025
6.295503211991435	8.820238548464504	-7.820238548464504
6.3097787294789445	3.625261669830688	-2.625261669830688
6.324054246966453	7.19273196472748	-6.19273196472748
6.338329764453962	6.109490236948038	-5.109490236948038
6.352605281941471	1.0646764476203818	-0.06467644762038183
6.36688079942898	3.433452394976608	-2.433452394976608
6.381156316916488	5.427029645422994	-4.427029645422994
6.395431834403998	1.3220595387575271	-0.32205953875752713
6.409707351891507	6.870780371545666	-5.870780371545666
6.4239828693790155	5.175939052299959	-4.175939052299959
6.438258386866525	5.2952149268462305	-4.2952149268462305
6.452533904354033	4.4731798682770805	-3.4731798682770805
6.466809421841543	4.385663726506972	-3.385663726506972
6.481084939329051	3.672990715107535	-2.672990715107535
6.49536045681656	4.034335007137937	-3.034335007137937
6.509635974304069	1.6255325641451954	-0.6255325641451954
6.523911491791578	2.275938369863248	-1.275938369863248
6.538187009279087	2.019794384132768	-1.019794384132768
6.552462526766596	2.4573003804194307	-1.4573003804194307
6.566738044254105	4.8830066324744905	-3.8830066324744905
6.581013561741614	4.34735544581699	-3.34735544581699
6.595289079229123	2.3869364776002464	-1.3869364776002464
6.609564596716631	2.373333187450463	-1.3733331874504628
6.623840114204141	3.589758232967306	-2.589758232967306
6.638115631691649	2.228608340690582	-1.228608340690582
6.6523911491791585	2.354813173242939	-1.3548131732429392
6.666666666666667	2.9948732187774065	-1.9948732187774065
6.680942184154176	3.9939362189146865	-2.9939362189146865
6.695217701641685	3.089571166366179	-2.089571166366179
6.709493219129194	7.501362729913463	-6.501362729913463
6.723768736616703	3.30039581805449	-2.30039581805449
6.738044254104212	2.623070847545011	-1.6230708475450109
6.752319771591721	4.77055312141935	-3.7705531214193497
6.76659528907923	2.696770298559861	-1.6967702985598612
6.780870806566739	3.6603909515547297	-2.6603909515547297
6.795146324054247	2.0437964958880883	-1.0437964958880883
6.809421841541757	9.726784758172602	-8.726784758172602
6.823697359029265	3.283521987674266	-2.283521987674266
6.837972876516774	3.732917481621399	-2.732917481621399
6.852248394004283	2.14730052618763	-1.14730052618763
6.866523911491792	5.535145430206825	-4.535145430206825
6.8807994289793015	1.004829125906807	-0.0048291259068069525
6.89507494646681	1.683672537214287	-0.6836725372142869
6.909350463954319	4.928345468434677	-3.928345468434677
6.923625981441828	2.4465123996187215	-1.4465123996187215
6.937901498929337	2.00047343312989	-1.0004734331298901
6.9521770164168455	6.623956123850595	-5.623956123850595
6.966452533904355	4.531994060651604	-3.531994060651604
6.980728051391863	2.6149453544049024	-1.6149453544049024
6.995003568879373	3.1086837380919263	-2.1086837380919263
7.009279086366882	11.423239401834008	-10.423239401834008
7.02355460385439	10.403688229766566	-9.403688229766566
7.0378301213419	11.54935700607953	-10.54935700607953
7.052105638829408	2.7523879102822355	-1.7523879102822355
7.066381156316917	2.9486562980767665	-1.9486562980767665
7.080656673804426	8.9814399441138	-7.9814399441138
7.094932191291935	8.616094212890253	-7.616094212890253
7.109207708779444	1.6054966827086523	-0.6054966827086523
7.123483226266953	1.8689483036603043	-0.8689483036603043
7.137758743754461	3.72471985798125	-2.72471985798125
7.152034261241971	1.8551905206921424	-0.8551905206921424
7.16630977872948	2.9424810815186944	-1.9424810815186944
7.1805852962169885	4.134627309959195	-3.1346273099591953
7.194860813704498	1.608445666081034	-0.608445666081034
7.209136331192006	13.347276366849973	-12.347276366849973
7.223411848679516	3.063961305356742	-2.063961305356742
7.237687366167024	1.732572403542548	-0.732572403542548
7.251962883654533	3.4930773692317985	-2.4930773692317985
7.266238401142042	4.782097964655122	-3.7820979646551223
7.280513918629551	3.5486536478680564	-2.5486536478680564
7.2947894361170595	2.5685848900812593	-1.5685848900812593
7.309064953604569	5.117760175545094	-4.117760175545094
7.323340471092078	3.706923668473213	-2.706923668473213
7.337615988579587	19.388575598703312	-18.388575598703312
7.351891506067096	2.900133870612515	-1.9001338706125148
7.366167023554604	1.701772331463805	-0.7017723314638049
7.380442541042114	4.701909156959888	-3.7019091569598883
7.394718058529622	2.662067181427971	-1.6620671814279708
7.4089935760171315	2.2076371619614714	-1.2076371619614714
7.42326909350464	2.8839881754990793	-1.8839881754990793
7.437544610992149	1.510147746666425	-0.510147746666425
7.451820128479658	8.427505107168788	-7.427505107168788
7.466095645967167	9.775518752268441	-8.775518752268441
7.480371163454676	3.1472179419894277	-2.1472179419894277
7.494646680942185	3.466039530922055	-2.466039530922055
7.508922198429694	5.034571913311464	-4.034571913311464
7.5231977159172025	2.2521352711433966	-1.2521352711433966
7.537473233404712	1.8131551694738988	-0.8131551694738988
7.55174875089222	4.218608079290085	-3.2186080792900853
7.56602426837973	6.51549540028222	-5.51549540028222
7.580299785867238	4.759474148546903	-3.7594741485469028
7.594575303354747	10.772882527210296	-9.772882527210296
7.608850820842256	10.0265694456754	-9.0265694456754
7.623126338329765	3.7395711229569555	-2.7395711229569555
7.6374018558172745	3.9946698641285945	-2.9946698641285945
7.651677373304783	3.8703490086930237	-2.8703490086930237
7.665952890792292	3.5852278524208945	-2.5852278524208945
7.680228408279801	3.135685477594367	-2.135685477594367
7.69450392576731	1.6945702003935559	-0.6945702003935559
7.7087794432548185	1.2938884943349322	-0.29388849433493225
7.723054960742328	1.234643034955683	-0.23464303495568295
7.737330478229836	5.4120782357137385	-4.4120782357137385
7.7516059957173455	1.1566067532253206	-0.15660675322532058
7.765881513204855	2.8497921191217666	-1.8497921191217666
7.780157030692363	5.325389785536524	-4.325389785536524
7.794432548179873	7.22181922983664	-6.22181922983664
7.808708065667381	13.06647004068295	-12.06647004068295
7.82298358315489	1.5584645365853833	-0.5584645365853833
7.837259100642399	9.830640989752018	-8.830640989752018
7.851534618129908	7.087560995952796	-6.087560995952796
7.865810135617417	2.7016190458046094	-1.7016190458046094
7.880085653104926	2.2381357309545846	-1.2381357309545846
7.894361170592434	3.464809663343123	-2.464809663343123
7.908636688079944	1.114159496925548	-0.11415949692554794
7.922912205567453	2.0383282314003837	-1.0383282314003837
7.9371877230549615	1.111187800790359	-0.11118780079035906
7.951463240542471	4.625200546145681	-3.625200546145681
7.965738758029979	2.0569106436791698	-1.0569106436791698
7.9800142755174885	2.1531505802833615	-1.1531505802833615
7.994289793004997	3.1770538326481774	-2.1770538326481774
8.008565310492505	2.642033223680479	-1.642033223680479
8.022840827980016	5.979159301512223	-4.979159301512223
8.037116345467524	5.952443743002793	-4.952443743002793
8.051391862955033	5.3981593800725935	-4.3981593800725935
8.065667380442541	3.5473298313392454	-2.5473298313392454
8.079942897930051	4.787643588978481	-3.787643588978481
8.09421841541756	3.961711791428885	-2.961711791428885
8.108493932905068	1.7959461805766683	-0.7959461805766683
8.122769450392578	10.19958991163203	-9.19958991163203
8.137044967880087	1.6636736279147142	-0.6636736279147142
8.151320485367595	7.835817987959638	-6.835817987959638
8.165596002855104	4.48408434499569	-3.48408434499569
8.179871520342614	3.183543089318877	-2.183543089318877
8.194147037830122	1.7033915807145548	-0.7033915807145548
8.20842255531763	2.4525542040094894	-1.4525542040094894
8.22269807280514	11.113546459924503	-10.113546459924503
8.23697359029265	4.829956610093129	-3.829956610093129
8.251249107780158	1.5045990727516023	-0.5045990727516023
8.265524625267666	2.8582779602969266	-1.8582779602969266
8.279800142755176	7.020596291790854	-6.020596291790854
8.294075660242685	5.946450921845275	-4.946450921845275
8.308351177730193	2.3129336689744004	-1.3129336689744004
8.322626695217702	6.482428215476351	-5.482428215476351
8.336902212705212	7.121690811927732	-6.121690811927732
8.35117773019272	1.3735598426938243	-0.37355984269382425
8.365453247680229	6.553228400505403	-5.553228400505403
8.379728765167739	5.1091775915132205	-4.1091775915132205
8.394004282655247	2.3295281199825895	-1.3295281199825895
8.408279800142756	2.633286969338102	-1.6332869693381018
8.422555317630264	3.1362906497320084	-2.1362906497320084
8.436830835117775	3.666873139354021	-2.666873139354021
8.451106352605283	2.1287953737189156	-1.1287953737189156
8.465381870092791	4.012000078608698	-3.012000078608698
8.4796573875803	1.5554461564836188	-0.5554461564836188
8.49393290506781	18.922680582977044	-17.922680582977044
8.508208422555319	3.2176933351132893	-2.2176933351132893
8.522483940042827	5.672469297916097	-4.672469297916097
8.536759457530337	4.701593840478723	-3.701593840478723
8.551034975017846	2.5349614281335104	-1.5349614281335104
8.565310492505354	1.3966166100136226	-0.3966166100136226
8.579586009992862	2.798863291711114	-1.7988632917111138
8.593861527480373	16.157335486414762	-15.157335486414762
8.608137044967881	1.8895060367187382	-0.8895060367187382
8.62241256245539	6.217131307858815	-5.217131307858815
8.636688079942898	3.828703923457042	-2.828703923457042
8.650963597430408	7.076710869459009	-6.076710869459009
8.665239114917917	3.6242389486055706	-2.6242389486055706
8.679514632405425	7.032860645832993	-6.032860645832993
8.693790149892935	2.305887678475478	-1.3058876784754778
8.708065667380444	3.0391274368217447	-2.0391274368217447
8.722341184867952	1.7259748000083206	-0.7259748000083206
8.73661670235546	1.2632717134609708	-0.2632717134609708
8.75089221984297	2.9311468712502946	-1.9311468712502946
8.76516773733048	4.0000282078731715	-3.0000282078731715
8.779443254817988	2.3655200399933523	-1.3655200399933523
8.793718772305496	4.176373678389358	-3.176373678389358
8.807994289793006	2.4294358754949856	-1.4294358754949856
8.822269807280515	2.2056986635286537	-1.2056986635286537
8.836545324768023	5.601323508563469	-4.601323508563469
8.850820842255533	1.8123918817570006	-0.8123918817570006
8.865096359743042	2.1216291768110627	-1.1216291768110627
8.87937187723055	5.0598794317740845	-4.0598794317740845
8.893647394718059	1.8194554501072648	-0.8194554501072648
8.907922912205569	2.1621217156445005	-1.1621217156445005
8.922198429693077	8.420424412801196	-7.4204244128011965
8.936473947180586	19.50907959570976	-18.50907959570976
8.950749464668094	3.407112487328691	-2.407112487328691
8.965024982155605	9.737684498884185	-8.737684498884185
8.979300499643113	2.0732561029596326	-1.0732561029596326
8.993576017130621	3.2390138644577955	-2.2390138644577955
9.007851534618132	2.810689895428797	-1.8106898954287969
9.02212705210564	3.3268502272255405	-2.3268502272255405
9.036402569593148	5.351346784889446	-4.351346784889446
9.050678087080657	2.0197183595810357	-1.0197183595810357
9.064953604568167	0.9873388143816668	0.012661185618333182
9.079229122055676	2.7982726403680256	-1.7982726403680256
9.093504639543184	1.5198595319836106	-0.5198595319836106
9.107780157030692	4.733957231710064	-3.7339572317100638
9.122055674518203	3.144421576415893	-2.144421576415893
9.136331192005711	1.9356953090354272	-0.9356953090354272
9.15060670949322	3.495344963036718	-2.495344963036718
9.16488222698073	4.074441865902419	-3.0744418659024193
9.179157744468238	3.5796649941687377	-2.5796649941687377
9.193433261955747	20.069925491110528	-19.069925491110528
9.207708779443255	2.411467469911526	-1.4114674699115262
9.221984296930765	2.1523036342784425	-1.1523036342784425
9.236259814418274	1.6424708092300115	-0.6424708092300115
9.250535331905782	1.2849633650755754	-0.2849633650755754
9.26481084939329	3.5999690316798287	-2.5999690316798287
9.2790863668808	3.2360660063050575	-2.2360660063050575
9.29336188436831	1.6303984299687406	-0.6303984299687406
9.307637401855818	2.362819601489677	-1.3628196014896772
9.321912919343328	7.7944295760787305	-6.7944295760787305
9.336188436830836	6.500632394064695	-5.500632394064695
9.350463954318345	6.128260943573222	-5.128260943573222
9.364739471805853	2.865059666618414	-1.8650596666184138
9.379014989293363	3.9038614104315994	-2.9038614104315994
9.393290506780872	1.3284129910089932	-0.32841299100899324
9.40756602426838	3.252364909884251	-2.252364909884251
9.421841541755889	6.228494388859763	-5.228494388859763
9.436117059243399	4.2624875271783385	-3.2624875271783385
9.450392576730907	4.925305778296168	-3.925305778296168
9.464668094218416	1.5730949051634535	-0.5730949051634535
9.478943611705926	6.519491187623434	-5.519491187623434
9.493219129193434	3.0964552188388863	-2.0964552188388863
9.507494646680943	2.692812400246299	-1.6928124002462992
9.521770164168451	4.173819847254455	-3.173819847254455
9.536045681655962	1.2327393215478215	-0.2327393215478215
9.55032119914347	1.642846528728587	-0.6428465287285869
9.564596716630978	2.3614316817621974	-1.3614316817621974
9.578872234118487	5.184357534206704	-4.184357534206704
9.593147751605997	1.6118598720793154	-0.6118598720793154
9.607423269093506	2.8276378040949286	-1.8276378040949286
9.621698786581014	17.534414493414996	-16.534414493414996
9.635974304068524	2.980589081877638	-1.9805890818776382
9.650249821556033	18.792097556085373	-17.792097556085373
9.664525339043541	4.2798305901795315	-3.2798305901795315
9.67880085653105	2.388234154809114	-1.3882341548091142
9.69307637401856	5.640788544813639	-4.640788544813639
9.707351891506068	2.924507033668575	-1.9245070336685748
9.721627408993577	1.9270977323813838	-0.9270977323813838
9.735902926481085	1.7447989967715598	-0.7447989967715598
9.750178443968595	2.7320022571377414	-1.7320022571377414
9.764453961456104	1.3584835736355598	-0.3584835736355598
9.778729478943612	7.557443987193926	-6.557443987193926
9.793004996431122	3.2169376300814005	-2.2169376300814005
9.80728051391863	4.71453589744377	-3.7145358974437697
9.82155603140614	9.179969535242792	-8.179969535242792
9.835831548893648	5.089698921311956	-4.089698921311956
9.850107066381158	3.575764052528209	-2.575764052528209
9.864382583868666	3.9713911227298495	-2.9713911227298495
9.878658101356175	7.403204808277256	-6.403204808277256
9.892933618843683	1.0315313884889326	-0.031531388488932555
9.907209136331193	5.186391477262403	-4.186391477262403
9.921484653818702	1.8133484700263356	-0.8133484700263356
9.93576017130621	4.292192016400337	-3.292192016400337
9.95003568879372	3.985783426129736	-2.985783426129736
9.964311206281229	5.973751347408122	-4.973751347408122
9.978586723768737	4.4506269889362	-3.4506269889362002
9.992862241256246	3.4812806156628637	-2.4812806156628637
