# Supplementary material for: Terahertz Spectroscopic Analysis of Lactose in Infant Formula: Implications for Detection and Quantification
Source: Molecules. 2022 Aug 8;27(15):5040. doi: 10.3390/molecules27155040 (PMC9370465; doi:10.3390/molecules27155040)
Supplement: Supplementary file 1 [file molecules-27-05040-s001.zip › data/set2_ambient_1/frequency_domain/L020.csv]

0.0	0.8814758909853269	0.11852410901467314
0.014275517487508924	0.6521543463766108	0.34784565362338915
0.028551034975017847	1.171434976826548	-0.17143497682654796
0.04282655246252677	0.777664446785811	0.22233555321418896
0.057102069950035694	1.2866250325482451	-0.2866250325482451
0.07137758743754462	1.3034234473504198	-0.3034234473504198
0.08565310492505354	2.797797984907555	-1.7977979849075552
0.09992862241256247	0.5426301065843823	0.45736989341561773
0.11420413990007139	0.6698212904240065	0.3301787095759935
0.12847965738758033	0.9361439053983728	0.06385609460162722
0.14275517487508924	1.3305117312370516	-0.3305117312370516
0.15703069236259815	1.4113509777873046	-0.41135097778730456
0.17130620985010708	0.8801355850596307	0.11986441494036926
0.18558172733761602	0.7703865542063116	0.22961344579368836
0.19985724482512493	0.9161512068711541	0.08384879312884586
0.21413276231263384	1.0262877300282582	-0.026287730028258238
0.22840827980014278	1.0438157344031627	-0.043815734403162665
0.24268379728765171	0.9777873636204317	0.022212636379568274
0.25695931477516065	0.9317168835459593	0.06828311645404073
0.27123483226266953	0.9772833906767845	0.02271660932321551
0.28551034975017847	1.001627478605937	-0.0016274786059369273
0.2997858672376874	0.9683621484634066	0.031637851536593375
0.3140613847251963	0.9116451583441152	0.08835484165588481
0.32833690221270523	0.8899774225890925	0.11002257741090748
0.34261241970021417	0.930517840174226	0.06948215982577399
0.3568879371877231	0.9811583544889453	0.018841645511054717
0.37116345467523204	0.9984371702680644	0.0015628297319355555
0.3854389721627409	0.9783226742028401	0.021677325797159863
0.39971448965024986	0.9481388002408573	0.05186119975914272
0.4139900071377588	0.9232906252048021	0.0767093747951979
0.4282655246252677	0.904497086366461	0.09550291363353902
0.4425410421127766	0.9033287519399247	0.09667124806007532
0.45681655960028555	0.9122879833679958	0.08771201663200423
0.4710920770877945	0.9301334749003973	0.06986652509960267
0.48536759457530343	0.9417367536809611	0.0582632463190389
0.4996431120628123	0.9171524460013942	0.08284755399860577
0.5139186295503213	0.8281045116954402	0.1718954883045598
0.5281941470378302	0.6209197226274603	0.3790802773725397
0.5424696645253391	0.7541353684679761	0.24586463153202387
0.5567451820128481	0.8569394026076288	0.1430605973923712
0.5710206995003569	0.8798882195935408	0.1201117804064592
0.5852962169878658	0.9018868234111523	0.09811317658884766
0.5995717344753748	0.9279690753220002	0.07203092467799976
0.6138472519628837	0.9447687732358856	0.055231226764114405
0.6281227694503926	0.9478539898820906	0.052146010117909425
0.6423982869379016	0.9373430200110905	0.06265697998890951
0.6566738044254105	0.9203122599486923	0.07968774005130774
0.6709493219129194	0.9025392961846432	0.09746070381535676
0.6852248394004283	0.8944467180331045	0.1055532819668955
0.6995003568879372	0.8975724558678112	0.1024275441321888
0.7137758743754462	0.9115644741076945	0.08843552589230552
0.7280513918629551	0.9233125417735212	0.07668745822647882
0.7423269093504641	0.9281561758815959	0.07184382411840406
0.756602426837973	0.91869459185872	0.08130540814127996
0.7708779443254818	0.9032528015740282	0.09674719842597179
0.7851534618129908	0.8834918040005837	0.11650819599941631
0.7994289793004997	0.8703672433646596	0.12963275663534035
0.8137044967880086	0.8709696789683427	0.12903032103165735
0.8279800142755176	0.8824835321889982	0.11751646781100178
0.8422555317630265	0.8967589138043904	0.10324108619560957
0.8565310492505354	0.9100448515938003	0.08995514840619967
0.8708065667380444	0.9062633767182314	0.09373662328176857
0.8850820842255532	0.8867375953527651	0.11326240464723492
0.8993576017130622	0.8628392800634457	0.13716071993655432
0.9136331192005711	0.8439986244824087	0.1560013755175913
0.92790863668808	0.8367336905795603	0.16326630942043974
0.942184154175589	0.843666045705038	0.156333954294962
0.9564596716630979	0.8560196314463309	0.14398036855366914
0.9707351891506069	0.8676879808430714	0.13231201915692858
0.9850107066381157	0.8741845515837602	0.12581544841623982
0.9992862241256246	0.8662001356426188	0.13379986435738123
1.0135617416131335	0.8441030337499857	0.15589696625001426
1.0278372591006426	0.8191919708220893	0.18080802917791072
1.0421127765881515	0.8026022156115298	0.19739778438847022
1.0563882940756604	0.7979067828364255	0.20209321716357453
1.0706638115631693	0.811489877759678	0.18851012224032204
1.0849393290506781	0.8278902992313447	0.17210970076865528
1.099214846538187	0.8782611125266511	0.12173888747334893
1.1134903640256961	0.8470511956705697	0.15294880432943025
1.127765881513205	0.8192573042832733	0.18074269571672674
1.1420413990007139	0.7777879638401055	0.2222120361598945
1.1563169164882228	0.7291333839018248	0.2708666160981752
1.1705924339757316	0.7246672673026922	0.27533273269730785
1.1848679514632408	0.6842488052842989	0.3157511947157011
1.1991434689507496	0.686806669755541	0.31319333024445895
1.2134189864382585	0.734275069174828	0.265724930825172
1.2276945039257674	0.7761218612723153	0.2238781387276847
1.2419700214132763	0.7816087178509921	0.21839128214900794
1.2562455389007852	0.7619462828628668	0.2380537171371332
1.2705210563882943	0.7303923386463588	0.2696076613536412
1.2847965738758031	0.6969312850772283	0.30306871492277165
1.299072091363312	0.6698870603375711	0.33011293966242894
1.313347608850821	0.6432568764312615	0.3567431235687385
1.3276231263383298	0.6098541592349528	0.3901458407650472
1.341898643825839	0.5522765944724414	0.4477234055275586
1.3561741613133478	0.44828012006812784	0.5517198799318721
1.3704496788008567	0.35522256759041043	0.6447774324095896
1.3847251962883655	0.40269156737846423	0.5973084326215358
1.3990007137758744	0.5530323529319536	0.44696764706804637
1.4132762312633835	0.7094591696730772	0.2905408303269228
1.4275517487508924	0.6792969230013787	0.32070307699862133
1.4418272662384013	0.6860723574361304	0.3139276425638696
1.4561027837259102	0.696197090825415	0.30380290917458497
1.470378301213419	0.7099592198306408	0.2900407801693592
1.4846538187009282	0.7247489695690548	0.27525103043094523
1.498929336188437	0.7314355883817856	0.2685644116182144
1.513204853675946	0.7271442712617753	0.2728557287382247
1.5274803711634548	0.7113665223128918	0.28863347768710823
1.5417558886509637	0.6967922659409301	0.30320773405906987
1.5560314061384726	0.685453944545238	0.314546055454762
1.5703069236259817	0.6824488302543515	0.31755116974564845
1.5845824411134906	0.6841220201630831	0.3158779798369169
1.5988579586009994	0.6873391916836874	0.3126608083163126
1.6131334760885083	0.6943107799717897	0.3056892200282103
1.6274089935760172	0.6903221865348913	0.3096778134651087
1.6416845110635263	0.6754739196356445	0.3245260803643555
1.6559600285510352	0.6588091852749535	0.34119081472504653
1.670235546038544	0.5786539125653534	0.42134608743464663
1.684511063526053	0.6514874884243982	0.3485125115756018
1.6987865810135618	0.6441380128156298	0.35586198718437023
1.7130620985010707	0.6205649614908318	0.37943503850916815
1.7273376159885798	0.6615184220822201	0.3384815779177799
1.7416131334760887	0.6516302674147411	0.34836973258525894
1.7558886509635976	0.6294894351118543	0.3705105648881457
1.7701641684511065	0.6049878890244866	0.39501211097551336
1.7844396859386153	0.5810836081515938	0.41891639184840623
1.7987152034261245	0.5591933084155011	0.4408066915844989
1.8129907209136333	0.5475888803732112	0.4524111196267888
1.8272662384011422	0.5559348447286359	0.44406515527136414
1.841541755888651	0.5798026342518463	0.4201973657481537
1.85581727337616	0.6024641466749286	0.39753585332507135
1.870092790863669	0.6570882033014122	0.34291179669858785
1.884368308351178	0.6176755052069625	0.38232449479303754
1.8986438258386868	0.6072821666771812	0.39271783332281884
1.9129193433261957	0.5810035326667489	0.41899646733325113
1.9271948608137046	0.5927031345915511	0.4072968654084489
1.9414703783012137	0.5746320836137709	0.42536791638622906
1.9557458957887226	0.569540606801149	0.43045939319885096
1.9700214132762315	0.5737088659853662	0.4262911340146338
1.9842969307637404	0.5896231923375701	0.4103768076624299
1.9985724482512492	0.5987763766454567	0.4012236233545433
2.012847965738758	0.5942671327892074	0.4057328672107926
2.027123483226267	0.5788860509356698	0.4211139490643302
2.041399000713776	0.5620147023526354	0.4379852976473646
2.055674518201285	0.5421139346359034	0.4578860653640966
2.069950035688794	0.5180553805055735	0.48194461949442646
2.084225553176303	0.5158494675157244	0.48415053248427564
2.098501070663812	0.5176544090390296	0.4823455909609704
2.1127765881513207	0.5327508573157055	0.4672491426842945
2.1270521056388296	0.5303020121964189	0.4696979878035811
2.1413276231263385	0.5244248736347009	0.4755751263652991
2.1556031406138474	0.49427226674141483	0.5057277332585852
2.1698786581013563	0.563177623521968	0.436822376478032
2.184154175588865	0.47176873933014846	0.5282312606698516
2.198429693076374	1.0098137331622938	-0.009813733162293836
2.2127052105638834	0.45463110103285714	0.5453688989671428
2.2269807280513922	0.4722351987694955	0.5277648012305045
2.241256245538901	0.4651387916367754	0.5348612083632246
2.25553176302641	0.48917029560763076	0.5108297043923693
2.269807280513919	0.43056693524833917	0.5694330647516608
2.2840827980014278	0.4762255318486245	0.5237744681513755
2.2983583154889367	0.4642791817027582	0.5357208182972417
2.3126338329764455	0.43758424550235586	0.5624157544976441
2.3269093504639544	0.4160289009064081	0.5839710990935919
2.3411848679514633	0.39699057210244026	0.6030094278975597
2.355460385438972	0.3994890261465916	0.6005109738534085
2.3697359029264815	0.37649231099641484	0.6235076890035851
2.3840114204139904	0.4194723056711872	0.5805276943288128
2.3982869379014993	0.3657761915754774	0.6342238084245226
2.412562455389008	0.39245362227801794	0.6075463777219821
2.426837972876517	0.3784607828275891	0.6215392171724109
2.441113490364026	0.35117527038227203	0.648824729617728
2.455389007851535	0.2996328491092434	0.7003671508907565
2.4696645253390437	0.3644975609063477	0.6355024390936523
2.4839400428265526	0.27908161084000305	0.720918389159997
2.4982155603140614	0.26187845517558395	0.738121544824416
2.5124910778015703	0.2516222583354803	0.7483777416645196
2.5267665952890797	0.2476844885943416	0.7523155114056583
2.5410421127765885	0.24204190822401447	0.7579580917759855
2.5553176302640974	0.2348844609814148	0.7651155390185852
2.5695931477516063	0.22946125193661493	0.7705387480633851
2.583868665239115	0.2347079195081816	0.7652920804918184
2.598144182726624	0.24893936410746026	0.7510606358925398
2.612419700214133	0.30286790015592413	0.6971320998440759
2.626695217701642	0.3476137390941842	0.6523862609058158
2.6409707351891507	0.07647009106327066	0.9235299089367294
2.6552462526766596	0.25998164605684476	0.7400183539431553
2.669521770164169	0.35740917743602624	0.6425908225639738
2.683797287651678	0.3921377879855728	0.6078622120144273
2.6980728051391867	0.37349190573021845	0.6265080942697816
2.7123483226266956	0.3243815422541615	0.6756184577458385
2.7266238401142044	0.2776301581854145	0.7223698418145855
2.7408993576017133	0.29733234078654	0.70266765921346
2.755174875089222	0.3502583127051023	0.6497416872948977
2.769450392576731	0.22593477598911565	0.7740652240108843
2.78372591006424	0.3059376160754491	0.6940623839245509
2.798001427551749	0.2552984516516708	0.7447015483483292
2.8122769450392577	0.3024088760262759	0.697591123973724
2.826552462526767	0.28437402517124205	0.7156259748287579
2.840827980014276	0.21147528407014776	0.7885247159298523
2.855103497501785	0.15480386344322125	0.8451961365567787
2.8693790149892937	0.14540559985517304	0.8545944001448269
2.8836545324768026	1.579928219256015	-0.5799282192560149
2.8979300499643115	0.15236460859340287	0.8476353914065972
2.9122055674518204	0.25059885705271695	0.7494011429472831
2.9264810849393292	0.3080198664611264	0.6919801335388736
2.940756602426838	0.2685551829857026	0.7314448170142974
2.955032119914347	0.1599928182895246	0.8400071817104754
2.9693076374018563	5.136762364205668	-4.136762364205668
2.983583154889365	0.34847285713035797	0.6515271428696421
2.997858672376874	0.32272909448859294	0.677270905511407
3.012134189864383	1.0037865834029511	-0.003786583402951127
3.026409707351892	0.5261864269162654	0.4738135730837346
3.0406852248394007	0.22559400206774596	0.7744059979322541
3.0549607423269096	0.2063485634110139	0.7936514365889861
3.0692362598144185	0.36668227169199147	0.6333177283080085
3.0835117773019274	0.37810985033377886	0.6218901496662211
3.0977872947894363	0.3061366846148186	0.6938633153851814
3.112062812276945	0.16592907754757302	0.834070922452427
3.1263383297644545	0.3221400150550574	0.6778599849449426
3.1406138472519634	1.101962437959942	-0.10196243795994198
3.1548893647394722	0.1946117282380173	0.8053882717619827
3.169164882226981	3.437300664397974	-2.437300664397974
3.18344039971449	0.24082274369346612	0.7591772563065339
3.197715917201999	0.22132974821184725	0.7786702517881527
3.2119914346895078	0.2861958072112384	0.7138041927887616
3.2262669521770166	0.13813320238954757	0.8618667976104524
3.2405424696645255	0.19913857952618833	0.8008614204738117
3.2548179871520344	0.13815067688002194	0.8618493231199781
3.2690935046395433	0.071519864182498	0.928480135817502
3.2833690221270526	0.08606730798238596	0.9139326920176141
3.2976445396145615	0.16630946209900324	0.8336905379009968
3.3119200571020704	0.18211364091879423	0.8178863590812058
3.3261955745895793	0.41281152742004806	0.5871884725799519
3.340471092077088	0.30917890487966415	0.6908210951203358
3.354746609564597	0.2786955139323504	0.7213044860676496
3.369022127052106	0.2444351051872019	0.7555648948127981
3.383297644539615	0.24993102941481254	0.7500689705851875
3.3975731620271237	0.15596246750159773	0.8440375324984023
3.4118486795146326	0.03667171942614113	0.9633282805738589
3.4261241970021414	0.13486008124519613	0.8651399187548039
3.4403997144896508	0.24852473920413598	0.751475260795864
3.4546752319771596	0.2727831391912147	0.7272168608087852
3.4689507494646685	0.35128135765817947	0.6487186423418205
3.4832262669521774	0.38677849441461315	0.6132215055853869
3.4975017844396863	0.39329354407889144	0.6067064559211086
3.511777301927195	0.2143344337034401	0.7856655662965599
3.526052819414704	0.11356849746017603	0.886431502539824
3.540328336902213	3.854299282113144	-2.854299282113144
3.554603854389722	0.4555651591855895	0.5444348408144105
3.5688793718772307	0.5080224192615301	0.49197758073846987
3.58315488936474	0.41549971526299134	0.5845002847370087
3.597430406852249	0.513543940509646	0.486456059490354
3.611705924339758	0.7108436444878153	0.28915635551218466
3.6259814418272667	0.1707833897098381	0.8292166102901619
3.6402569593147756	0.8525727477660686	0.14742725223393138
3.6545324768022844	1.6025993193875134	-0.6025993193875134
3.6688079942897933	1.0225846178475722	-0.022584617847572153
3.683083511777302	0.08991327581812872	0.9100867241818713
3.697359029264811	0.6177660486801941	0.38223395131980586
3.71163454675232	0.7673567351472926	0.23264326485270737
3.725910064239829	0.7109633800283583	0.28903661997164165
3.740185581727338	0.26016437208816084	0.7398356279118392
3.754461099214847	0.057441848092053716	0.9425581519079462
3.768736616702356	0.23834320921647917	0.7616567907835208
3.783012134189865	0.716362044618604	0.283637955381396
3.7972876516773737	1.1439844591278614	-0.1439844591278614
3.8115631691648826	1.6700043808095508	-0.6700043808095508
3.8258386866523915	0.3900216428293034	0.6099783571706966
3.8401142041399003	0.5293805735106952	0.47061942648930477
3.8543897216274092	0.7140486324565988	0.2859513675434012
3.868665239114918	0.35578950741818055	0.6442104925818195
3.8829407566024274	0.2252199617220353	0.7747800382779647
3.8972162740899363	0.2533543678229898	0.7466456321770102
3.911491791577445	0.5272042527788624	0.4727957472211376
3.925767309064954	0.602832655864892	0.397167344135108
3.940042826552463	0.5803117197605034	0.41968828023949656
3.954318344039972	1.548918793897611	-0.548918793897611
3.9685938615274807	1.4791141586044687	-0.4791141586044687
3.9828693790149896	1.432580443763325	-0.43258044376332494
3.9971448965024985	2.887607258991972	-1.887607258991972
4.011420413990008	1.3370185956174645	-0.3370185956174645
4.025695931477516	0.7902944366355862	0.20970556336441382
4.039971448965026	0.5334459716439074	0.4665540283560926
4.054246966452534	0.6393066095325154	0.3606933904674846
4.068522483940043	0.6521675222575555	0.3478324777424445
4.082798001427552	0.9540078571199061	0.0459921428800939
4.097073518915061	0.5460245096075943	0.4539754903924057
4.11134903640257	0.7194681523238474	0.2805318476761526
4.125624553890079	0.6542818704205757	0.34571812957942427
4.139900071377588	0.6471753638858645	0.3528246361141355
4.154175588865097	0.6831947869819127	0.3168052130180873
4.168451106352606	2.2678382149020475	-1.2678382149020475
4.182726623840114	1.7656758534226302	-0.7656758534226302
4.197002141327624	6.695470430796746	-5.695470430796746
4.211277658815132	0.8295667613382506	0.17043323866174942
4.2255531763026415	1.9975753465073172	-0.9975753465073172
4.23982869379015	1.0484981191273164	-0.048498119127316386
4.254104211277659	0.7058892943765828	0.29411070562341723
4.268379728765169	0.7312493028527627	0.2687506971472373
4.282655246252677	0.735160288115562	0.264839711884438
4.296930763740186	0.6284205478983579	0.3715794521016421
4.311206281227695	0.5834410454751953	0.41655895452480474
4.325481798715204	0.73653812781698	0.26346187218302
4.3397573162027125	0.6841161517030351	0.3158838482969649
4.354032833690222	0.4819007257987535	0.5180992742012465
4.36830835117773	0.5845179552404255	0.4154820447595745
4.38258386866524	0.9562940919129048	0.04370590808709518
4.396859386152748	1.251075137241291	-0.25107513724129094
4.411134903640257	1.0029420946411873	-0.0029420946411873317
4.425410421127767	0.6112564377034363	0.3887435622965637
4.439685938615275	0.7561772206679013	0.24382277933209873
4.4539614561027845	1.005791568507311	-0.005791568507311107
4.468236973590293	1.2942720155861043	-0.2942720155861043
4.482512491077802	1.147106318926922	-0.14710631892692194
4.496788008565311	2.103609946509126	-1.1036099465091258
4.51106352605282	2.10297340275662	-1.10297340275662
4.5253390435403285	11.11840816444418	-10.11840816444418
4.539614561027838	6.633238048857483	-5.633238048857483
4.553890078515346	1.216459541171223	-0.2164595411712229
4.5681655960028555	1.7996514266954395	-0.7996514266954395
4.582441113490365	1.9608672951492667	-0.9608672951492667
4.596716630977873	1.5902917721683765	-0.5902917721683765
4.610992148465383	1.7194442067474076	-0.7194442067474076
4.625267665952891	2.7729180142524688	-1.7729180142524688
4.6395431834404	1.0032998935258848	-0.0032998935258847784
4.653818700927909	0.8119329112085834	0.18806708879141665
4.668094218415418	1.7962564963456944	-0.7962564963456944
4.682369735902927	4.171112989515215	-3.1711129895152146
4.696645253390436	2.781606256722519	-1.7816062567225188
4.710920770877944	1.409183471321606	-0.40918347132160604
4.725196288365454	1.58594297857504	-0.5859429785750401
4.739471805852963	2.8990315335083574	-1.8990315335083574
4.7537473233404715	21.403144087370826	-20.403144087370826
4.768022840827981	2.011425931292556	-1.011425931292556
4.782298358315489	0.9098649732956557	0.09013502670434426
4.7965738758029985	1.3105911118785578	-0.3105911118785578
4.810849393290507	1.6165599754934576	-0.6165599754934576
4.825124910778016	1.7271092596914357	-0.7271092596914357
4.839400428265525	5.611222025776633	-4.611222025776633
4.853675945753034	9.728330737837359	-8.728330737837359
4.8679514632405425	1.6185897376383576	-0.6185897376383576
4.882226980728052	2.7413570032660313	-1.7413570032660313
4.896502498215561	1.4073298340385452	-0.40732983403854517
4.91077801570307	1.1162936772346825	-0.11629367723468254
4.925053533190579	1.398804618888046	-0.3988046188880461
4.939329050678087	1.902378386665931	-0.902378386665931
4.953604568165597	5.324444341712524	-4.324444341712524
4.967880085653105	4.752971835836401	-3.7529718358364006
4.9821556031406145	2.1873291911165778	-1.1873291911165778
4.996431120628123	2.528681281273923	-1.528681281273923
5.010706638115632	5.930949266239701	-4.930949266239701
5.024982155603141	1.0828309873009234	-0.08283098730092342
5.03925767309065	3.0822991461702443	-2.0822991461702443
5.053533190578159	1.7285781303703271	-0.7285781303703271
5.067808708065668	2.1429653065478376	-1.1429653065478376
5.082084225553177	6.973454280992401	-5.973454280992401
5.0963597430406855	1.3498601152008636	-0.3498601152008636
5.110635260528195	3.5804440981095715	-2.5804440981095715
5.124910778015703	3.035792753812929	-2.035792753812929
5.139186295503213	3.687344395229387	-2.687344395229387
5.153461812990721	4.904506907636417	-3.904506907636417
5.16773733047823	1.3854100729325873	-0.38541007293258733
5.18201284796574	1.059430654256258	-0.05943065425625793
5.196288365453248	7.339662333390207	-6.339662333390207
5.2105638829407575	1.6508812287583337	-0.6508812287583337
5.224839400428266	3.6766694119508014	-2.6766694119508014
5.239114917915775	116.51301174550144	-115.51301174550144
5.253390435403284	1.822486086863399	-0.822486086863399
5.267665952890793	0.8435189864774768	0.1564810135225232
5.281941470378301	1.79641034630211	-0.7964103463021099
5.296216987865811	1.0046099679628773	-0.0046099679628772705
5.310492505353319	1.1052927428013581	-0.10529274280135814
5.3247680228408285	1.9859658441722274	-0.9859658441722274
5.339043540328338	1.9927607840584276	-0.9927607840584276
5.353319057815846	2.3266521514068783	-1.3266521514068783
5.367594575303356	2.382057725429757	-1.3820577254297568
5.381870092790864	4.751345935687847	-3.751345935687847
5.396145610278373	2.0489747920750667	-1.0489747920750667
5.410421127765882	1.015796854111142	-0.015796854111141956
5.424696645253391	2.067489174165953	-1.067489174165953
5.4389721627409	6.58459959895352	-5.58459959895352
5.453247680228409	3.9835299928372394	-2.9835299928372394
5.467523197715917	2.5243152858406064	-1.5243152858406064
5.481798715203427	1.5701475355378547	-0.5701475355378547
5.496074232690936	1.324514806733984	-0.32451480673398403
5.510349750178444	1.1873090921956064	-0.18730909219560643
5.524625267665954	0.9253089833570718	0.07469101664292821
5.538900785153462	1.2732318999856285	-0.27323189998562847
5.5531763026409715	3.4815026466505357	-2.4815026466505357
5.56745182012848	6.38114633075473	-5.38114633075473
5.581727337615989	33.85612217496545	-32.85612217496545
5.596002855103498	2.7556384275958092	-1.7556384275958092
5.610278372591007	2.222308747155286	-1.222308747155286
5.6245538900785155	2.808401842671558	-1.8084018426715578
5.638829407566025	3.651958666250321	-2.651958666250321
5.653104925053534	2.9874469414107083	-1.9874469414107083
5.667380442541043	1.2201650161444941	-0.22016501614449413
5.681655960028552	2.08339715423499	-1.0833971542349898
5.69593147751606	4.87705445157113	-3.87705445157113
5.71020699500357	4.583024598776595	-3.5830245987765954
5.724482512491078	1.626959409184923	-0.6269594091849231
5.738758029978587	0.8640183329952064	0.13598166700479364
5.753033547466096	2.3970846337913274	-1.3970846337913274
5.767309064953605	3.4204258601867576	-2.4204258601867576
5.781584582441114	3.7057874036414735	-2.7057874036414735
5.795860099928623	9.662665600890065	-8.662665600890065
5.810135617416132	4.652239679616749	-3.6522396796167493
5.824411134903641	4.564488608880059	-3.564488608880059
5.83868665239115	1.4889355198658787	-0.4889355198658787
5.8529621698786585	2.189491483213287	-1.189491483213287
5.867237687366168	3.2180389182048477	-2.2180389182048477
5.881513204853676	1.4592606068312692	-0.45926060683126924
5.895788722341186	2.5866100779576393	-1.5866100779576393
5.910064239828694	5.4946922424479405	-4.4946922424479405
5.924339757316203	2.6438043832781113	-1.6438043832781113
5.938615274803713	3.4632723159216425	-2.4632723159216425
5.952890792291221	2.534562127082564	-1.5345621270825638
5.96716630977873	1.5421812798349888	-0.5421812798349888
5.981441827266239	4.738614944126778	-3.7386149441267778
5.995717344753748	3.675360817225577	-2.675360817225577
6.009992862241257	2.5694917984183636	-1.5694917984183636
6.024268379728766	3.874990773922732	-2.874990773922732
6.038543897216274	2.2806006659236155	-1.2806006659236155
6.052819414703784	1.9423502399719659	-0.9423502399719659
6.067094932191292	3.9422826709913816	-2.9422826709913816
6.0813704496788015	4.138187375787421	-3.138187375787421
6.095645967166311	3.962059265000813	-2.962059265000813
6.109921484653819	1.9570770871449121	-0.9570770871449121
6.124197002141329	1.9355061140535368	-0.9355061140535368
6.138472519628837	1.1015871818474245	-0.10158718184742455
6.152748037116346	7.0904475790885515	-6.0904475790885515
6.167023554603855	2.8914262576665415	-1.8914262576665415
6.181299072091364	2.9586240658659886	-1.9586240658659886
6.1955745895788725	3.3386311900626042	-2.3386311900626042
6.209850107066382	3.5069346404326014	-2.5069346404326014
6.22412562455389	10.383347066264268	-9.383347066264268
6.2384011420414	1.9203728631075743	-0.9203728631075743
6.252676659528909	1.4405914680137821	-0.44059146801378213
6.266952177016417	6.873173533448051	-5.873173533448051
6.281227694503927	2.647875389661665	-1.6478753896616651
6.295503211991435	9.260369500169935	-8.260369500169935
6.3097787294789445	2.469555877241961	-1.469555877241961
6.324054246966453	8.101673752487649	-7.101673752487649
6.338329764453962	4.290124464225187	-3.290124464225187
6.352605281941471	1.5925294795208638	-0.5925294795208638
6.36688079942898	3.608893128823875	-2.608893128823875
6.381156316916488	3.989515994537594	-2.989515994537594
6.395431834403998	1.4224039590534152	-0.4224039590534152
6.409707351891507	6.541909041370889	-5.541909041370889
6.4239828693790155	5.19760827951705	-4.19760827951705
6.438258386866525	4.880683043548735	-3.8806830435487347
6.452533904354033	6.30243014597574	-5.30243014597574
6.466809421841543	3.4768954553677776	-2.4768954553677776
6.481084939329051	2.827066293152421	-1.8270662931524209
6.49536045681656	4.218870175051155	-3.218870175051155
6.509635974304069	1.8119813638319406	-0.8119813638319406
6.523911491791578	4.375830315427138	-3.3758303154271383
6.538187009279087	2.670446812053068	-1.670446812053068
6.552462526766596	2.2269046071480627	-1.2269046071480627
6.566738044254105	5.355093873452388	-4.355093873452388
6.581013561741614	2.0174566328540795	-1.0174566328540795
6.595289079229123	1.38635708137854	-0.38635708137853997
6.609564596716631	1.7447067709910218	-0.7447067709910218
6.623840114204141	3.3573341869664897	-2.3573341869664897
6.638115631691649	2.005764365592793	-1.005764365592793
6.6523911491791585	2.6340274605230443	-1.6340274605230443
6.666666666666667	2.5779333666192277	-1.5779333666192277
6.680942184154176	3.3907639023854865	-2.3907639023854865
6.695217701641685	1.9057046862332683	-0.9057046862332683
6.709493219129194	6.840485272051854	-5.840485272051854
6.723768736616703	3.053722794742925	-2.053722794742925
6.738044254104212	2.3798645159677467	-1.3798645159677467
6.752319771591721	2.23583114324265	-1.2358311432426499
6.76659528907923	2.6435505117744387	-1.6435505117744387
6.780870806566739	2.3333141417612504	-1.3333141417612504
6.795146324054247	1.6076799390690766	-0.6076799390690766
6.809421841541757	10.41314779211937	-9.41314779211937
6.823697359029265	2.7074613236128235	-1.7074613236128235
6.837972876516774	2.5636103947539217	-1.5636103947539217
6.852248394004283	2.084840841615212	-1.084840841615212
6.866523911491792	3.9836188784992563	-2.9836188784992563
6.8807994289793015	1.714621365385815	-0.7146213653858151
6.89507494646681	2.7325860954384043	-1.7325860954384043
6.909350463954319	6.29225309378321	-5.29225309378321
6.923625981441828	2.5900713724963804	-1.5900713724963804
6.937901498929337	2.1714055066252693	-1.1714055066252693
6.9521770164168455	6.287861855287263	-5.287861855287263
6.966452533904355	5.52365221882601	-4.52365221882601
6.980728051391863	2.458900676445878	-1.4589006764458778
6.995003568879373	2.716915067855496	-1.716915067855496
7.009279086366882	15.18941963236743	-14.18941963236743
7.02355460385439	10.852780326791063	-9.852780326791063
7.0378301213419	9.499321992177828	-8.499321992177828
7.052105638829408	2.901716093157125	-1.901716093157125
7.066381156316917	2.0489110880506405	-1.0489110880506405
7.080656673804426	11.392399112755468	-10.392399112755468
7.094932191291935	9.868395572201168	-8.868395572201168
7.109207708779444	1.7204868916542153	-0.7204868916542153
7.123483226266953	1.5702821756047203	-0.5702821756047203
7.137758743754461	2.9319573302535225	-1.9319573302535225
7.152034261241971	1.3953337770545937	-0.3953337770545937
7.16630977872948	3.692751124484206	-2.692751124484206
7.1805852962169885	3.373791431083993	-2.373791431083993
7.194860813704498	2.0062014533567334	-1.0062014533567334
7.209136331192006	13.680103576676757	-12.680103576676757
7.223411848679516	1.4455998635479925	-0.4455998635479925
7.237687366167024	2.5818037880963014	-1.5818037880963014
7.251962883654533	4.602317922726011	-3.6023179227260114
7.266238401142042	4.557344830595108	-3.557344830595108
7.280513918629551	5.937395962583017	-4.937395962583017
7.2947894361170595	2.261167090969982	-1.2611670909699821
7.309064953604569	5.2916710008421015	-4.2916710008421015
7.323340471092078	3.415352523082356	-2.415352523082356
7.337615988579587	23.63594300438183	-22.63594300438183
7.351891506067096	4.995196611375138	-3.995196611375138
7.366167023554604	1.8992405705391924	-0.8992405705391924
7.380442541042114	2.9398673568719444	-1.9398673568719444
7.394718058529622	3.2571730595056505	-2.2571730595056505
7.4089935760171315	3.1244508862839364	-2.1244508862839364
7.42326909350464	1.7203944516336493	-0.7203944516336493
7.437544610992149	0.6176814009278973	0.38231859907210275
7.451820128479658	6.969432200265741	-5.969432200265741
7.466095645967167	7.390154794849401	-6.390154794849401
7.480371163454676	3.0370081753228177	-2.0370081753228177
7.494646680942185	4.175772941955422	-3.1757729419554224
7.508922198429694	3.6901996343031276	-2.6901996343031276
7.5231977159172025	2.4273500264827925	-1.4273500264827925
7.537473233404712	1.9259671903893176	-0.9259671903893176
7.55174875089222	1.3025988556468087	-0.30259885564680866
7.56602426837973	4.412989053566968	-3.4129890535669682
7.580299785867238	4.094343037683344	-3.094343037683344
7.594575303354747	10.734471131559847	-9.734471131559847
7.608850820842256	7.609796631710299	-6.609796631710299
7.623126338329765	3.682865463057783	-2.682865463057783
7.6374018558172745	5.194363502425862	-4.194363502425862
7.651677373304783	2.868818686658796	-1.8688186866587961
7.665952890792292	5.1950683098983506	-4.1950683098983506
7.680228408279801	3.521304993874534	-2.521304993874534
7.69450392576731	1.2160626349362404	-0.21606263493624045
7.7087794432548185	1.1876191783456183	-0.18761917834561825
7.723054960742328	3.208353455395022	-2.208353455395022
7.737330478229836	4.903815258371735	-3.9038152583717354
7.7516059957173455	0.9773973748221372	0.022602625177862823
7.765881513204855	1.8522188505403832	-0.8522188505403832
7.780157030692363	4.16373245757988	-3.16373245757988
7.794432548179873	8.032803874448637	-7.032803874448637
7.808708065667381	14.922733333583755	-13.922733333583755
7.82298358315489	3.318568689294541	-2.318568689294541
7.837259100642399	5.9447905421280645	-4.9447905421280645
7.851534618129908	8.444911410497905	-7.444911410497905
7.865810135617417	2.4022483094025966	-1.4022483094025966
7.880085653104926	1.148779276860111	-0.14877927686011105
7.894361170592434	6.074544532332373	-5.074544532332373
7.908636688079944	1.0445280526435008	-0.04452805264350079
7.922912205567453	1.4382359852186843	-0.43823598521868434
7.9371877230549615	2.0831011391478245	-1.0831011391478245
7.951463240542471	7.087156065433956	-6.087156065433956
7.965738758029979	2.924442944104509	-1.9244429441045088
7.9800142755174885	4.484664968302619	-3.484664968302619
7.994289793004997	4.110053054027686	-3.110053054027686
8.008565310492505	2.9061318204576416	-1.9061318204576416
8.022840827980016	5.885912521162656	-4.885912521162656
8.037116345467524	7.613238191251957	-6.613238191251957
8.051391862955033	4.3815699995524975	-3.3815699995524975
8.065667380442541	3.9659613035754644	-2.9659613035754644
8.079942897930051	8.933015464097254	-7.933015464097254
8.09421841541756	3.2139353285947734	-2.2139353285947734
8.108493932905068	1.8173586093573442	-0.8173586093573442
8.122769450392578	9.762422724452787	-8.762422724452787
8.137044967880087	0.5839231800406579	0.4160768199593421
8.151320485367595	7.028248512891992	-6.028248512891992
8.165596002855104	3.993782002662413	-2.993782002662413
8.179871520342614	3.529515411554911	-2.529515411554911
8.194147037830122	2.4600113789388707	-1.4600113789388707
8.20842255531763	2.1301891673591724	-1.1301891673591724
8.22269807280514	5.095669633301381	-4.095669633301381
8.23697359029265	5.061214993084326	-4.061214993084326
8.251249107780158	1.8046424134861014	-0.8046424134861014
8.265524625267666	2.2635778389551238	-1.2635778389551238
8.279800142755176	6.432993681294697	-5.432993681294697
8.294075660242685	5.0440331846543875	-4.0440331846543875
8.308351177730193	1.693327981875776	-0.693327981875776
8.322626695217702	7.821028899442756	-6.821028899442756
8.336902212705212	9.42627984893645	-8.42627984893645
8.35117773019272	1.4552824348627642	-0.4552824348627642
8.365453247680229	5.320268438397919	-4.320268438397919
8.379728765167739	4.0809076975913525	-3.0809076975913525
8.394004282655247	2.530439554760354	-1.530439554760354
8.408279800142756	2.3319564979206917	-1.3319564979206917
8.422555317630264	2.519289007498747	-1.519289007498747
8.436830835117775	5.145363820045155	-4.145363820045155
8.451106352605283	1.8875358514131142	-0.8875358514131142
8.465381870092791	3.729375503301298	-2.729375503301298
8.4796573875803	1.6042542199913234	-0.6042542199913234
8.49393290506781	9.658208504031839	-8.658208504031839
8.508208422555319	5.181924768590257	-4.181924768590257
8.522483940042827	3.555071392635824	-2.555071392635824
8.536759457530337	5.671049578247507	-4.671049578247507
8.551034975017846	2.415075053639729	-1.415075053639729
8.565310492505354	0.6156716485275082	0.3843283514724918
8.579586009992862	3.1326207016619865	-2.1326207016619865
8.593861527480373	9.223243046645715	-8.223243046645715
8.608137044967881	1.5957229903318084	-0.5957229903318084
8.62241256245539	11.192319340638617	-10.192319340638617
8.636688079942898	4.478128144590654	-3.478128144590654
8.650963597430408	6.907442504784537	-5.907442504784537
8.665239114917917	3.1335864972756284	-2.1335864972756284
8.679514632405425	5.923882428608122	-4.923882428608122
8.693790149892935	2.63002294168536	-1.6300229416853602
8.708065667380444	3.44000611839658	-2.44000611839658
8.722341184867952	1.3995932660226371	-0.3995932660226371
8.73661670235546	2.651836140147033	-1.651836140147033
8.75089221984297	3.136571680367236	-2.136571680367236
8.76516773733048	2.809682217801498	-1.8096822178014982
8.779443254817988	1.9253118306676553	-0.9253118306676553
8.793718772305496	2.234122466123488	-1.234122466123488
8.807994289793006	4.082252673875017	-3.0822526738750167
8.822269807280515	2.1544314399049354	-1.1544314399049354
8.836545324768023	4.852178135353166	-3.8521781353531663
8.850820842255533	2.0172963208629757	-1.0172963208629757
8.865096359743042	2.130692396029278	-1.130692396029278
8.87937187723055	4.690016038456854	-3.6900160384568537
8.893647394718059	1.9902189929516905	-0.9902189929516905
8.907922912205569	3.350838378550446	-2.350838378550446
8.922198429693077	10.339178722756591	-9.339178722756591
8.936473947180586	9.974944353674413	-8.974944353674413
8.950749464668094	4.200573342321438	-3.200573342321438
8.965024982155605	7.282738918403901	-6.282738918403901
8.979300499643113	1.9306472912800154	-0.9306472912800154
8.993576017130621	2.7487149120223577	-1.7487149120223577
9.007851534618132	3.2993369573161577	-2.2993369573161577
9.02212705210564	2.088898345298227	-1.0888983452982268
9.036402569593148	7.213145770523288	-6.213145770523288
9.050678087080657	3.80288940175248	-2.80288940175248
9.064953604568167	1.888562822895266	-0.888562822895266
9.079229122055676	1.6089151612142258	-0.6089151612142258
9.093504639543184	1.5491702845770121	-0.5491702845770121
9.107780157030692	4.167368108047511	-3.167368108047511
9.122055674518203	2.4884053374049087	-1.4884053374049087
9.136331192005711	3.1672412851783642	-2.1672412851783642
9.15060670949322	2.8040338143423926	-1.8040338143423926
9.16488222698073	5.217927310907855	-4.217927310907855
9.179157744468238	4.794752660853387	-3.794752660853387
9.193433261955747	30.57977312049837	-29.57977312049837
9.207708779443255	3.0106032831478675	-2.0106032831478675
9.221984296930765	2.0789708166833547	-1.0789708166833547
9.236259814418274	2.1432350749093514	-1.1432350749093514
9.250535331905782	1.8001890646140584	-0.8001890646140584
9.26481084939329	3.8446869643293953	-2.8446869643293953
9.2790863668808	3.827293751584391	-2.827293751584391
9.29336188436831	1.8266032861902544	-0.8266032861902544
9.307637401855818	1.4612442119326345	-0.46124421193263454
9.321912919343328	4.957589495676825	-3.9575894956768254
9.336188436830836	9.010305581861521	-8.010305581861521
9.350463954318345	9.921344287861887	-8.921344287861887
9.364739471805853	2.1809836964669533	-1.1809836964669533
9.379014989293363	4.447835651317847	-3.447835651317847
9.393290506780872	1.369823799796659	-0.3698237997966589
9.40756602426838	3.7290403990410588	-2.7290403990410588
9.421841541755889	6.610911155083049	-5.610911155083049
9.436117059243399	3.8066658658972448	-2.8066658658972448
9.450392576730907	3.7498705075970746	-2.7498705075970746
9.464668094218416	1.8988637077500656	-0.8988637077500656
9.478943611705926	4.783087485537651	-3.783087485537651
9.493219129193434	3.3237616255224385	-2.3237616255224385
9.507494646680943	2.5099345438605147	-1.5099345438605147
9.521770164168451	3.561194502072457	-2.561194502072457
9.536045681655962	1.1307723283209656	-0.13077232832096564
9.55032119914347	1.2567147830550889	-0.2567147830550889
9.564596716630978	2.0626866672008357	-1.0626866672008357
9.578872234118487	3.9623054762829066	-2.9623054762829066
9.593147751605997	1.7490852037336881	-0.7490852037336881
9.607423269093506	4.283613257888009	-3.2836132578880086
9.621698786581014	25.452096251838338	-24.452096251838338
9.635974304068524	2.4692151397747604	-1.4692151397747604
9.650249821556033	16.33809624583913	-15.338096245839129
9.664525339043541	3.982320067002898	-2.982320067002898
9.67880085653105	3.075754287551144	-2.075754287551144
9.69307637401856	3.4286035002561728	-2.4286035002561728
9.707351891506068	1.979146445119295	-0.979146445119295
9.721627408993577	1.8323450854294911	-0.8323450854294911
9.735902926481085	1.1636613049881448	-0.1636613049881448
9.750178443968595	1.4460904302579312	-0.44609043025793116
9.764453961456104	2.4153915646577433	-1.4153915646577433
9.778729478943612	7.045917302133618	-6.045917302133618
9.793004996431122	1.9627951995315085	-0.9627951995315085
9.80728051391863	2.4199529113118774	-1.4199529113118774
9.82155603140614	10.294679452954577	-9.294679452954577
9.835831548893648	5.838099023810842	-4.838099023810842
9.850107066381158	1.8580419080780393	-0.8580419080780393
9.864382583868666	3.7235010809374947	-2.7235010809374947
9.878658101356175	12.88843885942521	-11.88843885942521
9.892933618843683	1.3859091771521348	-0.3859091771521348
9.907209136331193	4.2686803139995	-3.2686803139995
9.921484653818702	1.831585280666377	-0.831585280666377
9.93576017130621	4.338059117710567	-3.338059117710567
9.95003568879372	4.258878931339509	-3.258878931339509
9.964311206281229	4.431802988897553	-3.4318029888975534
9.978586723768737	4.88243158396569	-3.8824315839656904
9.992862241256246	3.3399743701318254	-2.3399743701318254
