# Supplementary material for: Terahertz Spectroscopic Analysis of Lactose in Infant Formula: Implications for Detection and Quantification
Source: Molecules. 2022 Aug 8;27(15):5040. doi: 10.3390/molecules27155040 (PMC9370465; doi:10.3390/molecules27155040)
Supplement: Supplementary file 1 [file molecules-27-05040-s001.zip › data/set2_ambient_1/frequency_domain/L049.csv]

0.0	0.8572088372843109	0.14279116271568915
0.014275517487508924	0.6924990186933845	0.3075009813066155
0.028551034975017847	1.1773622254739669	-0.17736222547396685
0.04282655246252677	0.7576040005541903	0.2423959994458097
0.057102069950035694	1.293266413428987	-0.29326641342898707
0.07137758743754462	1.3186601462560545	-0.31866014625605454
0.08565310492505354	2.9278133287228547	-1.9278133287228547
0.09992862241256247	0.5368361567204665	0.4631638432795335
0.11420413990007139	0.6599232789041076	0.3400767210958924
0.12847965738758033	0.9373976103075315	0.06260238969246845
0.14275517487508924	1.3349540455014788	-0.3349540455014788
0.15703069236259815	1.4575430211424174	-0.4575430211424174
0.17130620985010708	0.8974352382303246	0.10256476176967544
0.18558172733761602	0.759607642497008	0.24039235750299204
0.19985724482512493	0.8844098051207003	0.11559019487929967
0.21413276231263384	0.9961812192091002	0.0038187807908998117
0.22840827980014278	0.9958695592224067	0.0041304407775932805
0.24268379728765171	0.9525093533823977	0.04749064661760227
0.25695931477516065	0.9167354590973402	0.08326454090265978
0.27123483226266953	1.0016777793382914	-0.0016777793382913853
0.28551034975017847	1.0341520206415902	-0.034152020641590175
0.2997858672376874	0.9957659586091814	0.004234041390818621
0.3140613847251963	0.9199307908351606	0.0800692091648394
0.32833690221270523	0.8627730131752251	0.13722698682477485
0.34261241970021417	0.8791261489887875	0.12087385101121251
0.3568879371877231	0.9144825625255885	0.08551743747441154
0.37116345467523204	0.9467222422584423	0.05327775774155774
0.3854389721627409	0.9584353642163997	0.04156463578360026
0.39971448965024986	0.9641789808426129	0.03582101915738711
0.4139900071377588	0.9591913095808149	0.04080869041918511
0.4282655246252677	0.9329619972883565	0.06703800271164351
0.4425410421127766	0.8960957063677418	0.10390429363225817
0.45681655960028555	0.8649766320047715	0.13502336799522852
0.4710920770877945	0.8448604905053071	0.1551395094946929
0.48536759457530343	0.8397394102725954	0.16026058972740465
0.4996431120628123	0.8179921235400173	0.18200787645998273
0.5139186295503213	0.6901121339026588	0.3098878660973412
0.5281941470378302	0.35200664456300673	0.6479933554369932
0.5424696645253391	0.543640291611317	0.456359708388683
0.5567451820128481	0.7959753465800788	0.20402465341992115
0.5710206995003569	0.8683937817576616	0.13160621824233842
0.5852962169878658	0.8719581473568646	0.1280418526431354
0.5995717344753748	0.8602244565295982	0.13977554347040178
0.6138472519628837	0.8488375107414701	0.15116248925852993
0.6281227694503926	0.8538421112597419	0.14615788874025815
0.6423982869379016	0.8730695722401662	0.12693042775983376
0.6566738044254105	0.9048056210042009	0.09519437899579908
0.6709493219129194	0.928507026284839	0.07149297371516095
0.6852248394004283	0.9362938408406717	0.06370615915932831
0.6995003568879372	0.9255833442047021	0.07441665579529788
0.7137758743754462	0.8953731841761844	0.10462681582381561
0.7280513918629551	0.8631237247045324	0.13687627529546764
0.7423269093504641	0.8417942712085521	0.1582057287914479
0.756602426837973	0.8377768716398846	0.16222312836011543
0.7708779443254818	0.8509298392887442	0.14907016071125578
0.7851534618129908	0.8753019671004293	0.12469803289957071
0.7994289793004997	0.9019350250066247	0.0980649749933753
0.8137044967880086	0.9173898214108562	0.08261017858914377
0.8279800142755176	0.9131536818738204	0.0868463181261796
0.8422555317630265	0.8879381552428253	0.11206184475717473
0.8565310492505354	0.8546705855947685	0.1453294144052315
0.8708065667380444	0.8234255230073136	0.17657447699268636
0.8850820842255532	0.8034676150564263	0.19653238494357372
0.8993576017130622	0.802971028739843	0.19702897126015695
0.9136331192005711	0.8176026826513456	0.1823973173486544
0.92790863668808	0.839260112861526	0.16073988713847398
0.942184154175589	0.8622642598564731	0.13773574014352685
0.9564596716630979	0.8662850297706656	0.13371497022933443
0.9707351891506069	0.8558047598691508	0.14419524013084917
0.9850107066381157	0.8311594560754069	0.16884054392459313
0.9992862241256246	0.8018376456003073	0.19816235439969265
1.0135617416131335	0.779435624482142	0.220564375517858
1.0278372591006426	0.7674946252965078	0.2325053747034922
1.0421127765881515	0.7713185527055765	0.22868144729442352
1.0563882940756604	0.7830489655145029	0.21695103448549713
1.0706638115631693	0.8059149411349632	0.1940850588650368
1.0849393290506781	0.818604916832644	0.18139508316735597
1.099214846538187	0.8422268719444158	0.1577731280555842
1.1134903640256961	0.7894565437371045	0.2105434562628955
1.127765881513205	0.7472885143451601	0.2527114856548399
1.1420413990007139	0.7066116972660658	0.29338830273393424
1.1563169164882228	0.6644500344301183	0.3355499655698817
1.1705924339757316	0.642922441497445	0.35707755850255496
1.1848679514632408	0.5810374596169051	0.4189625403830949
1.1991434689507496	0.5693170091299727	0.43068299087002726
1.2134189864382585	0.6431496200811261	0.3568503799188739
1.2276945039257674	0.6999722208904045	0.30002777910959555
1.2419700214132763	0.7016500457932976	0.2983499542067024
1.2562455389007852	0.6788475994565758	0.3211524005434242
1.2705210563882943	0.6435908057867404	0.35640919421325956
1.2847965738758031	0.607944935406247	0.39205506459375306
1.299072091363312	0.5741346854855119	0.42586531451448806
1.313347608850821	0.5307348158973706	0.4692651841026294
1.3276231263383298	0.46230294525842547	0.5376970547415745
1.341898643825839	0.34959444533556094	0.6504055546644391
1.3561741613133478	0.20821501844048862	0.7917849815595114
1.3704496788008567	0.12992118797925303	0.870078812020747
1.3847251962883655	0.1848517909214744	0.8151482090785256
1.3990007137758744	0.3571424280895967	0.6428575719104033
1.4132762312633835	0.5833082345538166	0.41669176544618336
1.4275517487508924	0.5862629139938095	0.4137370860061905
1.4418272662384013	0.6134382813715773	0.3865617186284227
1.4561027837259102	0.6252514399000162	0.3747485600999838
1.470378301213419	0.6392107161234566	0.3607892838765434
1.4846538187009282	0.6624611704147385	0.3375388295852615
1.498929336188437	0.6849714844549055	0.3150285155450945
1.513204853675946	0.6982821248678445	0.30171787513215553
1.5274803711634548	0.6941246072760623	0.3058753927239377
1.5417558886509637	0.6795997095424766	0.3204002904575234
1.5560314061384726	0.6577333826154014	0.3422666173845986
1.5703069236259817	0.6415484787479525	0.3584515212520475
1.5845824411134906	0.6326073057253904	0.36739269427460963
1.5988579586009994	0.6326064218933163	0.3673935781066837
1.6131334760885083	0.6456665484162128	0.35433345158378715
1.6274089935760172	0.6572197486245479	0.3427802513754521
1.6416845110635263	0.6575528293276435	0.3424471706723565
1.6559600285510352	0.6400417838571377	0.3599582161428623
1.670235546038544	0.5915608443168463	0.4084391556831537
1.684511063526053	0.6147904098529894	0.3852095901470106
1.6987865810135618	0.5981058930410794	0.4018941069589206
1.7130620985010707	0.5678857928810549	0.4321142071189451
1.7273376159885798	0.5940068552822149	0.40599314471778514
1.7416131334760887	0.5948178275987427	0.4051821724012573
1.7558886509635976	0.5797539688859051	0.42024603111409486
1.7701641684511065	0.556038796796367	0.44396120320363297
1.7844396859386153	0.5189680643853088	0.48103193561469115
1.7987152034261245	0.4730846445582314	0.5269153554417686
1.8129907209136333	0.4526882114720321	0.5473117885279679
1.8272662384011422	0.45857152977824356	0.5414284702217564
1.841541755888651	0.48566720538695657	0.5143327946130434
1.85581727337616	0.5191132080765772	0.48088679192342276
1.870092790863669	0.587492397125521	0.41250760287447896
1.884368308351178	0.561898564652478	0.438101435347522
1.8986438258386868	0.5705230151770462	0.4294769848229538
1.9129193433261957	0.5584853475780686	0.44151465242193144
1.9271948608137046	0.5665051056513227	0.4334948943486773
1.9414703783012137	0.5509178961700986	0.44908210382990144
1.9557458957887226	0.5433488636259256	0.4566511363740744
1.9700214132762315	0.5423238566645264	0.4576761433354736
1.9842969307637404	0.5517758746880838	0.44822412531191624
1.9985724482512492	0.5576837191913819	0.44231628080861807
2.012847965738758	0.5602104127578612	0.4397895872421388
2.027123483226267	0.5555680635102229	0.4444319364897771
2.041399000713776	0.5398989348476669	0.46010106515233307
2.055674518201285	0.5232158123662181	0.47678418763378194
2.069950035688794	0.4975046028680682	0.5024953971319318
2.084225553176303	0.4834207329474672	0.5165792670525329
2.098501070663812	0.4812813611710339	0.5187186388289662
2.1127765881513207	0.48940270527693397	0.510597294723066
2.1270521056388296	0.4881984916791195	0.5118015083208804
2.1413276231263385	0.48735517649252935	0.5126448235074706
2.1556031406138474	0.4627816774235823	0.5372183225764178
2.1698786581013563	0.5094003448992283	0.49059965510077175
2.184154175588865	0.44048205437542753	0.5595179456245725
2.198429693076374	0.6752794681479058	0.32472053185209415
2.2127052105638834	0.417651529458211	0.582348470541789
2.2269807280513922	0.4124792693198893	0.5875207306801107
2.241256245538901	0.42164169938244705	0.578358300617553
2.25553176302641	0.44178044136948563	0.5582195586305143
2.269807280513919	0.3979104332733677	0.6020895667266323
2.2840827980014278	0.4354308030872337	0.5645691969127663
2.2983583154889367	0.42472506227342943	0.5752749377265706
2.3126338329764455	0.39727174704690565	0.6027282529530944
2.3269093504639544	0.3730913181577311	0.6269086818422689
2.3411848679514633	0.36327196806173034	0.6367280319382697
2.355460385438972	0.35244957012336986	0.6475504298766301
2.3697359029264815	0.3362377568095721	0.663762243190428
2.3840114204139904	0.3515951637198645	0.6484048362801356
2.3982869379014993	0.32569776660503985	0.6743022333949602
2.412562455389008	0.3108975300284008	0.6891024699715992
2.426837972876517	0.2765508010261173	0.7234491989738827
2.441113490364026	0.2436134344581432	0.7563865655418568
2.455389007851535	0.22363721528812863	0.7763627847118714
2.4696645253390437	0.19222906684497115	0.8077709331550289
2.4839400428265526	0.17163426741072743	0.8283657325892726
2.4982155603140614	0.16596469174365697	0.834035308256343
2.5124910778015703	0.13861136383029546	0.8613886361697045
2.5267665952890797	0.11189500593159045	0.8881049940684096
2.5410421127765885	0.09646439751526613	0.9035356024847339
2.5553176302640974	0.0766704018205406	0.9233295981794594
2.5695931477516063	0.06927289702207974	0.9307271029779203
2.583868665239115	0.0814512175352639	0.9185487824647361
2.598144182726624	0.11310099591911546	0.8868990040808845
2.612419700214133	0.16663262792737446	0.8333673720726256
2.626695217701642	0.16297393559130238	0.8370260644086976
2.6409707351891507	0.2768666636890283	0.7231333363109718
2.6552462526766596	0.12829595626945053	0.8717040437305494
2.669521770164169	0.258501623324121	0.7414983766758789
2.683797287651678	0.2396799982876279	0.7603200017123721
2.6980728051391867	0.22097762195804904	0.779022378041951
2.7123483226266956	0.17231627034608146	0.8276837296539186
2.7266238401142044	0.16070194183067057	0.8392980581693295
2.7408993576017133	0.2029629425205639	0.7970370574794361
2.755174875089222	0.19257385063068222	0.8074261493693178
2.769450392576731	0.03920197994153381	0.9607980200584662
2.78372591006424	0.04081553681914607	0.9591844631808539
2.798001427551749	0.16476472812983856	0.8352352718701614
2.8122769450392577	0.12915734435213105	0.870842655647869
2.826552462526767	0.08355200797959109	0.9164479920204089
2.840827980014276	0.03818916979783375	0.9618108302021663
2.855103497501785	0.02861004334754192	0.9713899566524581
2.8693790149892937	0.06852682118704562	0.9314731788129544
2.8836545324768026	0.9677687322435355	0.032231267756464455
2.8979300499643115	0.06642939852053452	0.9335706014794655
2.9122055674518204	0.11285214425035019	0.8871478557496498
2.9264810849393292	0.12251563004396128	0.8774843699560387
2.940756602426838	0.10949631812001756	0.8905036818799824
2.955032119914347	0.03539042481811223	0.9646095751818877
2.9693076374018563	4.105324916303387	-3.1053249163033874
2.983583154889365	0.10540324510719279	0.8945967548928072
2.997858672376874	0.24862885921191483	0.7513711407880852
3.012134189864383	0.7574391487036808	0.2425608512963192
3.026409707351892	0.3006278653198188	0.6993721346801812
3.0406852248394007	0.22640304084218016	0.7735969591578198
3.0549607423269096	0.13851556224206735	0.8614844377579327
3.0692362598144185	0.1846031295752019	0.8153968704247981
3.0835117773019274	0.16086606436276735	0.8391339356372327
3.0977872947894363	0.06060425534867947	0.9393957446513206
3.112062812276945	0.07295881394557137	0.9270411860544286
3.1263383297644545	0.19910761652010858	0.8008923834798914
3.1406138472519634	0.6989701151674186	0.3010298848325814
3.1548893647394722	0.12601555277544182	0.8739844472245581
3.169164882226981	2.6702173689438826	-1.6702173689438826
3.18344039971449	0.2344525718934133	0.7655474281065867
3.197715917201999	0.12796994290518568	0.8720300570948143
3.2119914346895078	0.14444893556291893	0.8555510644370811
3.2262669521770166	0.1399691294099265	0.8600308705900734
3.2405424696645255	0.12332288098514159	0.8766771190148585
3.2548179871520344	0.10135441636869567	0.8986455836313043
3.2690935046395433	0.12417397729355163	0.8758260227064484
3.2833690221270526	0.11950021044750493	0.8804997895524951
3.2976445396145615	0.13995633545871886	0.8600436645412811
3.3119200571020704	0.13277418775772892	0.8672258122422711
3.3261955745895793	0.33942601253673127	0.6605739874632688
3.340471092077088	0.26487914538915514	0.7351208546108449
3.354746609564597	0.1719364335541517	0.8280635664458483
3.369022127052106	0.13862968590897404	0.8613703140910259
3.383297644539615	0.1738527494912899	0.8261472505087101
3.3975731620271237	0.17186195334377677	0.8281380466562233
3.4118486795146326	0.1332392008291147	0.8667607991708853
3.4261241970021414	0.11017246871732032	0.8898275312826797
3.4403997144896508	0.12197566834710728	0.8780243316528927
3.4546752319771596	0.1354073310284203	0.8645926689715797
3.4689507494646685	0.14228349176307933	0.8577165082369207
3.4832262669521774	0.1789163034733118	0.8210836965266882
3.4975017844396863	0.3323235069723997	0.6676764930276002
3.511777301927195	0.2953416581102389	0.7046583418897612
3.526052819414704	0.07780644644248896	0.922193553557511
3.540328336902213	3.7434174278671546	-2.7434174278671546
3.554603854389722	0.22727403717069974	0.7727259628293003
3.5688793718772307	0.2903516687454445	0.7096483312545555
3.58315488936474	0.2728421478643887	0.7271578521356112
3.597430406852249	0.5398912168562108	0.4601087831437892
3.611705924339758	0.7035625451894589	0.29643745481054107
3.6259814418272667	0.1341518344828648	0.8658481655171352
3.6402569593147756	0.5704336650343825	0.42956633496561747
3.6545324768022844	1.4426323246444082	-0.44263232464440816
3.6688079942897933	0.6871480931665692	0.3128519068334308
3.683083511777302	0.16420683521781831	0.8357931647821817
3.697359029264811	0.4908700948785995	0.5091299051214004
3.71163454675232	0.41733168402865733	0.5826683159713426
3.725910064239829	0.37325524319257847	0.6267447568074216
3.740185581727338	0.2270456044812837	0.7729543955187164
3.754461099214847	0.17782675736337622	0.8221732426366237
3.768736616702356	0.23401789494056205	0.765982105059438
3.783012134189865	0.4456021525281109	0.5543978474718891
3.7972876516773737	0.861433563764	0.13856643623599996
3.8115631691648826	1.247589367546399	-0.24758936754639893
3.8258386866523915	0.3309336016076881	0.669066398392312
3.8401142041399003	0.39279286059521545	0.6072071394047845
3.8543897216274092	0.5197986813325998	0.48020131866740023
3.868665239114918	0.34781641554276443	0.6521835844572356
3.8829407566024274	0.2848704811920734	0.7151295188079265
3.8972162740899363	0.3442191813496355	0.6557808186503645
3.911491791577445	0.3478549658760898	0.6521450341239102
3.925767309064954	0.48166682079299605	0.518333179207004
3.940042826552463	0.37914449548643137	0.6208555045135686
3.954318344039972	2.011298798891634	-1.0112987988916342
3.9685938615274807	0.8586321587737246	0.14136784122627544
3.9828693790149896	1.5136019678549082	-0.5136019678549082
3.9971448965024985	2.5660131021044297	-1.5660131021044297
4.011420413990008	0.8071911475103175	0.1928088524896825
4.025695931477516	0.7208993369693495	0.2791006630306505
4.039971448965026	0.5536798614579055	0.4463201385420945
4.054246966452534	0.38959807108648886	0.6104019289135112
4.068522483940043	0.3523896036739027	0.6476103963260973
4.082798001427552	0.7486759651349345	0.2513240348650655
4.097073518915061	0.5254687180052691	0.47453128199473094
4.11134903640257	0.5094339378005557	0.4905660621994443
4.125624553890079	0.378632862294593	0.6213671377054071
4.139900071377588	0.5408614608091198	0.4591385391908802
4.154175588865097	0.7241654641788977	0.2758345358211023
4.168451106352606	1.3803885131390343	-0.3803885131390343
4.182726623840114	1.4502006855286527	-0.45020068552865267
4.197002141327624	5.2617003464689	-4.2617003464689
4.211277658815132	0.7499266790052553	0.25007332099474466
4.2255531763026415	1.4057011023736772	-0.4057011023736772
4.23982869379015	0.7499129630863889	0.2500870369136111
4.254104211277659	0.4890090196861049	0.5109909803138951
4.268379728765169	0.73063432353956	0.26936567646043996
4.282655246252677	0.5366764258128354	0.46332357418716463
4.296930763740186	0.5940854394173777	0.4059145605826223
4.311206281227695	0.32025379385418135	0.6797462061458186
4.325481798715204	0.4862591937703277	0.5137408062296722
4.3397573162027125	0.584901159948559	0.41509884005144104
4.354032833690222	0.5034703335193854	0.4965296664806146
4.36830835117773	0.5930390486999959	0.4069609513000041
4.38258386866524	0.8134382372453736	0.18656176275462644
4.396859386152748	0.8673373456793134	0.13266265432068658
4.411134903640257	0.7021947912560522	0.2978052087439478
4.425410421127767	0.549076525918198	0.450923474081802
4.439685938615275	0.559470828324021	0.44052917167597905
4.4539614561027845	0.7574773597014857	0.24252264029851434
4.468236973590293	1.3001412145294882	-0.30014121452948817
4.482512491077802	1.2093599619721602	-0.20935996197216022
4.496788008565311	1.8301167160391212	-0.8301167160391212
4.51106352605282	2.1745285145960955	-1.1745285145960955
4.5253390435403285	6.967817410247084	-5.967817410247084
4.539614561027838	4.196478725936259	-3.1964787259362586
4.553890078515346	1.2314512608832213	-0.23145126088322132
4.5681655960028555	3.2571065590013304	-2.2571065590013304
4.582441113490365	1.119268644760184	-0.11926864476018406
4.596716630977873	1.8729533885294538	-0.8729533885294538
4.610992148465383	1.4409304964340908	-0.44093049643409077
4.625267665952891	2.295800817863699	-1.2958008178636988
4.6395431834404	0.9518543506252523	0.048145649374747745
4.653818700927909	0.6848581354590126	0.31514186454098736
4.668094218415418	1.0883897197540475	-0.08838971975404752
4.682369735902927	2.3019218848033844	-1.3019218848033844
4.696645253390436	2.8249608698375477	-1.8249608698375477
4.710920770877944	1.3372798195007731	-0.3372798195007731
4.725196288365454	1.0878716242949658	-0.08787162429496576
4.739471805852963	2.6485641358960486	-1.6485641358960486
4.7537473233404715	12.974130196551279	-11.974130196551279
4.768022840827981	1.7745759467327473	-0.7745759467327473
4.782298358315489	0.5862540649917592	0.41374593500824075
4.7965738758029985	0.9375268163244028	0.06247318367559718
4.810849393290507	1.052096218147556	-0.05209621814755594
4.825124910778016	1.3387736933977716	-0.33877369339777164
4.839400428265525	4.268524256965936	-3.268524256965936
4.853675945753034	7.4112631571782535	-6.4112631571782535
4.8679514632405425	1.7084341765378588	-0.7084341765378588
4.882226980728052	1.9145095160491046	-0.9145095160491046
4.896502498215561	0.9033235706987746	0.09667642930122544
4.91077801570307	1.0816142105067672	-0.0816142105067672
4.925053533190579	1.553027836663433	-0.5530278366634329
4.939329050678087	1.2228608118371602	-0.22286081183716022
4.953604568165597	5.261268785336015	-4.261268785336015
4.967880085653105	3.164975534420522	-2.164975534420522
4.9821556031406145	1.6019431684857055	-0.6019431684857055
4.996431120628123	1.6333015900998775	-0.6333015900998775
5.010706638115632	4.0072336165531075	-3.0072336165531075
5.024982155603141	1.1734110579636332	-0.1734110579636332
5.03925767309065	2.597613357835897	-1.5976133578358969
5.053533190578159	1.3446191083983574	-0.3446191083983574
5.067808708065668	2.96787833920753	-1.9678783392075299
5.082084225553177	4.960790638157978	-3.9607906381579783
5.0963597430406855	0.8994531528483389	0.10054684715166107
5.110635260528195	3.1671690622712965	-2.1671690622712965
5.124910778015703	1.6496259789415124	-0.6496259789415124
5.139186295503213	3.1594099161005937	-2.1594099161005937
5.153461812990721	6.953813911139293	-5.953813911139293
5.16773733047823	0.8288229816380623	0.17117701836193766
5.18201284796574	1.201274222149635	-0.20127422214963508
5.196288365453248	5.99224657552107	-4.99224657552107
5.2105638829407575	1.149828256812396	-0.1498282568123961
5.224839400428266	3.8800567337026175	-2.8800567337026175
5.239114917915775	178.80785256677586	-177.80785256677586
5.253390435403284	1.5235083382895547	-0.5235083382895547
5.267665952890793	1.0248089956204887	-0.02480899562048866
5.281941470378301	2.8428089070785627	-1.8428089070785627
5.296216987865811	0.9535298972949289	0.046470102705071126
5.310492505353319	0.9435170502908595	0.05648294970914047
5.3247680228408285	1.546720234743189	-0.546720234743189
5.339043540328338	1.2989274870737706	-0.2989274870737706
5.353319057815846	1.8105571785293617	-0.8105571785293617
5.367594575303356	2.52386283803537	-1.5238628380353698
5.381870092790864	5.640631318053296	-4.640631318053296
5.396145610278373	1.2098003191412712	-0.20980031914127117
5.410421127765882	0.7529540988657171	0.24704590113428293
5.424696645253391	1.0814803553233696	-0.08148035532336961
5.4389721627409	4.436974179500815	-3.4369741795008153
5.453247680228409	3.0716539126291096	-2.0716539126291096
5.467523197715917	2.074118581127762	-1.0741185811277618
5.481798715203427	1.7640701242422536	-0.7640701242422536
5.496074232690936	2.388952436628591	-1.3889524366285908
5.510349750178444	1.3553746985700488	-0.3553746985700488
5.524625267665954	1.1797090227916305	-0.17970902279163048
5.538900785153462	1.3475993075049502	-0.34759930750495016
5.5531763026409715	3.816731778012535	-2.816731778012535
5.56745182012848	4.768286626569638	-3.7682866265696378
5.581727337615989	30.40086483780507	-29.40086483780507
5.596002855103498	1.697661857079058	-0.697661857079058
5.610278372591007	2.0870913949751406	-1.0870913949751406
5.6245538900785155	3.7887186546555203	-2.7887186546555203
5.638829407566025	2.5206767096910827	-1.5206767096910827
5.653104925053534	3.095693751596645	-2.095693751596645
5.667380442541043	1.6064549844022555	-0.6064549844022555
5.681655960028552	1.7735267972515478	-0.7735267972515478
5.69593147751606	4.222855062449442	-3.222855062449442
5.71020699500357	6.591711695020224	-5.591711695020224
5.724482512491078	1.8067845987200337	-0.8067845987200337
5.738758029978587	1.5005974535379696	-0.5005974535379696
5.753033547466096	2.1077137121358684	-1.1077137121358684
5.767309064953605	3.412331756699198	-2.412331756699198
5.781584582441114	3.1292527743752983	-2.1292527743752983
5.795860099928623	6.81585178779552	-5.81585178779552
5.810135617416132	3.52880996335652	-2.52880996335652
5.824411134903641	3.5298853274898194	-2.5298853274898194
5.83868665239115	1.742316014881797	-0.7423160148817971
5.8529621698786585	1.076401173520382	-0.076401173520382
5.867237687366168	2.030466022636674	-1.030466022636674
5.881513204853676	1.2767299153668243	-0.27672991536682434
5.895788722341186	2.00318355367915	-1.00318355367915
5.910064239828694	4.655458236736911	-3.6554582367369113
5.924339757316203	1.8131971514514091	-0.8131971514514091
5.938615274803713	3.138232270352792	-2.138232270352792
5.952890792291221	2.308005121672258	-1.3080051216722581
5.96716630977873	1.6563052010542818	-0.6563052010542818
5.981441827266239	5.279593838638523	-4.279593838638523
5.995717344753748	2.711282202492065	-1.711282202492065
6.009992862241257	2.7198065879661835	-1.7198065879661835
6.024268379728766	2.772900496813221	-1.7729004968132211
6.038543897216274	2.3080752076423674	-1.3080752076423674
6.052819414703784	2.3430848174057632	-1.3430848174057632
6.067094932191292	4.195343867784237	-3.1953438677842367
6.0813704496788015	4.4299758824490185	-3.4299758824490185
6.095645967166311	3.8418625070477175	-2.8418625070477175
6.109921484653819	1.5705219785993862	-0.5705219785993862
6.124197002141329	1.6145666606788496	-0.6145666606788496
6.138472519628837	0.9813340514834114	0.01866594851658865
6.152748037116346	12.216257732409034	-11.216257732409034
6.167023554603855	1.540590982640934	-0.5405909826409341
6.181299072091364	2.745239955870739	-1.7452399558707392
6.1955745895788725	2.308542472870163	-1.3085424728701631
6.209850107066382	1.6631794438831744	-0.6631794438831744
6.22412562455389	8.125585973390146	-7.125585973390146
6.2384011420414	1.6907555540256953	-0.6907555540256953
6.252676659528909	1.1263703017006308	-0.1263703017006308
6.266952177016417	6.040019436566332	-5.040019436566332
6.281227694503927	2.085397080390311	-1.0853970803903108
6.295503211991435	9.214761174338978	-8.214761174338978
6.3097787294789445	2.625669664500995	-1.625669664500995
6.324054246966453	5.827033919279718	-4.827033919279718
6.338329764453962	2.8869125310120065	-1.8869125310120065
6.352605281941471	0.9176438587355941	0.08235614126440594
6.36688079942898	1.9644138395746062	-0.9644138395746062
6.381156316916488	3.7269579712110312	-2.7269579712110312
6.395431834403998	1.8683106485370813	-0.8683106485370813
6.409707351891507	4.852044494305755	-3.852044494305755
6.4239828693790155	3.957350538850487	-2.957350538850487
6.438258386866525	5.713410144756322	-4.713410144756322
6.452533904354033	3.949279407546963	-2.949279407546963
6.466809421841543	2.6948574950557456	-1.6948574950557456
6.481084939329051	2.9374417802000834	-1.9374417802000834
6.49536045681656	1.936546268907434	-0.936546268907434
6.509635974304069	1.3773236556187787	-0.3773236556187787
6.523911491791578	2.9760007767649257	-1.9760007767649257
6.538187009279087	2.223689974444108	-1.2236899744441079
6.552462526766596	1.5836777527719186	-0.5836777527719186
6.566738044254105	4.878099503240681	-3.878099503240681
6.581013561741614	3.0250195329046696	-2.0250195329046696
6.595289079229123	1.7165141957766956	-0.7165141957766956
6.609564596716631	2.087880254736983	-1.0878802547369828
6.623840114204141	4.067899896089403	-3.0678998960894033
6.638115631691649	2.7762560426671907	-1.7762560426671907
6.6523911491791585	1.5545260081352188	-0.5545260081352188
6.666666666666667	2.3475982622978413	-1.3475982622978413
6.680942184154176	3.145106147322173	-2.145106147322173
6.695217701641685	1.3711987548044728	-0.37119875480447284
6.709493219129194	5.381222612599354	-4.381222612599354
6.723768736616703	2.242276161183269	-1.242276161183269
6.738044254104212	3.0136232144974717	-2.0136232144974717
6.752319771591721	4.330796487206249	-3.330796487206249
6.76659528907923	1.062858269450198	-0.06285826945019801
6.780870806566739	2.468056565383204	-1.468056565383204
6.795146324054247	1.4769980018809685	-0.4769980018809685
6.809421841541757	9.081159541909262	-8.081159541909262
6.823697359029265	3.635728689270734	-2.635728689270734
6.837972876516774	3.1126862342806243	-2.1126862342806243
6.852248394004283	2.1304686378276405	-1.1304686378276405
6.866523911491792	5.9218288841097415	-4.9218288841097415
6.8807994289793015	1.5162584468627085	-0.5162584468627085
6.89507494646681	1.8329076552057677	-0.8329076552057677
6.909350463954319	2.611052024732669	-1.6110520247326692
6.923625981441828	1.1007316106202554	-0.10073161062025537
6.937901498929337	1.0269769049982744	-0.02697690499827443
6.9521770164168455	4.439387076409636	-3.439387076409636
6.966452533904355	5.368345430844876	-4.368345430844876
6.980728051391863	2.614573802434451	-1.614573802434451
6.995003568879373	1.9081316042178784	-0.9081316042178784
7.009279086366882	7.800753279216442	-6.800753279216442
7.02355460385439	8.353720449373556	-7.353720449373556
7.0378301213419	9.737106222577328	-8.737106222577328
7.052105638829408	2.268754197282399	-1.2687541972823988
7.066381156316917	3.080784500410025	-2.080784500410025
7.080656673804426	6.0946008808622345	-5.0946008808622345
7.094932191291935	6.012973894427793	-5.012973894427793
7.109207708779444	0.8887430049058785	0.11125699509412146
7.123483226266953	2.6458294232668553	-1.6458294232668553
7.137758743754461	2.6893162945882825	-1.6893162945882825
7.152034261241971	1.5489667489655128	-0.5489667489655128
7.16630977872948	3.3696398706906336	-2.3696398706906336
7.1805852962169885	2.584461679006617	-1.5844616790066168
7.194860813704498	1.3850200898303804	-0.3850200898303804
7.209136331192006	6.914379102409635	-5.914379102409635
7.223411848679516	1.6273004191351932	-0.6273004191351932
7.237687366167024	2.159078406213666	-1.1590784062136659
7.251962883654533	2.0781011166350685	-1.0781011166350685
7.266238401142042	2.770110736749781	-1.770110736749781
7.280513918629551	2.403007061408955	-1.403007061408955
7.2947894361170595	1.7205643285256211	-0.7205643285256211
7.309064953604569	4.482401027198494	-3.4824010271984944
7.323340471092078	3.414588175969531	-2.414588175969531
7.337615988579587	22.06451183876993	-21.06451183876993
7.351891506067096	3.912405764340841	-2.912405764340841
7.366167023554604	2.553141277339424	-1.553141277339424
7.380442541042114	3.0517933002305777	-2.0517933002305777
7.394718058529622	2.3816860283700785	-1.3816860283700785
7.4089935760171315	1.8644713509667525	-0.8644713509667525
7.42326909350464	0.8304567706197244	0.16954322938027555
7.437544610992149	2.0876962954402587	-1.0876962954402587
7.451820128479658	3.3709419456973975	-2.3709419456973975
7.466095645967167	7.147242953307214	-6.147242953307214
7.480371163454676	2.1466635315223366	-1.1466635315223366
7.494646680942185	3.904412498489099	-2.904412498489099
7.508922198429694	3.3097719282676756	-2.3097719282676756
7.5231977159172025	2.536802618332663	-1.536802618332663
7.537473233404712	1.7512733778806395	-0.7512733778806395
7.55174875089222	4.549515647903029	-3.5495156479030294
7.56602426837973	5.257822618513805	-4.257822618513805
7.580299785867238	4.680563407102693	-3.680563407102693
7.594575303354747	5.873782836716159	-4.873782836716159
7.608850820842256	7.606907022784968	-6.606907022784968
7.623126338329765	3.1912544910855773	-2.1912544910855773
7.6374018558172745	2.873249949475297	-1.873249949475297
7.651677373304783	3.8579454191738125	-2.8579454191738125
7.665952890792292	4.274357497328056	-3.2743574973280563
7.680228408279801	2.648916650299334	-1.6489166502993342
7.69450392576731	1.43993861819348	-0.4399386181934799
7.7087794432548185	0.5985638927786849	0.40143610722131506
7.723054960742328	1.2922874284624823	-0.29228742846248235
7.737330478229836	3.9225729439375563	-2.9225729439375563
7.7516059957173455	1.2933071200196176	-0.29330712001961756
7.765881513204855	0.9009126726050124	0.0990873273949876
7.780157030692363	3.494153736832717	-2.494153736832717
7.794432548179873	4.445923720411233	-3.4459237204112334
7.808708065667381	5.656524850894356	-4.656524850894356
7.82298358315489	0.9058839291891028	0.09411607081089723
7.837259100642399	6.832092499916673	-5.832092499916673
7.851534618129908	5.523792129844016	-4.523792129844016
7.865810135617417	2.1846630169147234	-1.1846630169147234
7.880085653104926	1.0696808044070383	-0.06968080440703828
7.894361170592434	4.2509392109327875	-3.2509392109327875
7.908636688079944	0.44446936984471347	0.5555306301552865
7.922912205567453	1.494018159904501	-0.49401815990450104
7.9371877230549615	1.5317989984549574	-0.5317989984549574
7.951463240542471	5.4627485159914135	-4.4627485159914135
7.965738758029979	2.29478808801787	-1.29478808801787
7.9800142755174885	1.8425926722765344	-0.8425926722765344
7.994289793004997	2.596076481280763	-1.5960764812807628
8.008565310492505	2.5020815596510877	-1.5020815596510877
8.022840827980016	3.6097703862852386	-2.6097703862852386
8.037116345467524	1.9060791854381658	-0.9060791854381658
8.051391862955033	2.3569903656772593	-1.3569903656772593
8.065667380442541	1.9672677027217327	-0.9672677027217327
8.079942897930051	4.124745206643035	-3.124745206643035
8.09421841541756	4.143618976054566	-3.143618976054566
8.108493932905068	1.8167313601964998	-0.8167313601964998
8.122769450392578	7.453548859331714	-6.453548859331714
8.137044967880087	1.2899889341352715	-0.2899889341352715
8.151320485367595	5.213765316013581	-4.213765316013581
8.165596002855104	3.379568781119863	-2.379568781119863
8.179871520342614	2.891119438721292	-1.891119438721292
8.194147037830122	1.207599982050825	-0.20759998205082497
8.20842255531763	1.6835942095266583	-0.6835942095266583
8.22269807280514	6.837684550991363	-5.837684550991363
8.23697359029265	4.946720146427986	-3.946720146427986
8.251249107780158	1.057424770228564	-0.05742477022856396
8.265524625267666	1.9527720771917203	-0.9527720771917203
8.279800142755176	5.433962078267425	-4.433962078267425
8.294075660242685	5.081687894277618	-4.081687894277618
8.308351177730193	1.5958371989348155	-0.5958371989348155
8.322626695217702	6.018557647881976	-5.018557647881976
8.336902212705212	6.336345339676441	-5.336345339676441
8.35117773019272	1.6531622865511184	-0.6531622865511184
8.365453247680229	4.917975463412835	-3.9179754634128354
8.379728765167739	3.3236543484475756	-2.3236543484475756
8.394004282655247	3.723645497803906	-2.723645497803906
8.408279800142756	2.104885871911244	-1.104885871911244
8.422555317630264	1.5006601875097316	-0.5006601875097316
8.436830835117775	1.8602197007616803	-0.8602197007616803
8.451106352605283	1.6742276134083394	-0.6742276134083394
8.465381870092791	2.2721283700159787	-1.2721283700159787
8.4796573875803	0.8610210095402737	0.13897899045972628
8.49393290506781	16.928121837978555	-15.928121837978555
8.508208422555319	3.5518967998508266	-2.5518967998508266
8.522483940042827	3.704985019804288	-2.704985019804288
8.536759457530337	2.892549845408277	-1.892549845408277
8.551034975017846	0.9093895847323884	0.0906104152676116
8.565310492505354	0.8736094010650585	0.12639059893494153
8.579586009992862	1.6745431097051604	-0.6745431097051604
8.593861527480373	15.605609091980732	-14.605609091980732
8.608137044967881	2.0154439557531565	-1.0154439557531565
8.62241256245539	8.605210211629439	-7.605210211629439
8.636688079942898	2.6982786949345035	-1.6982786949345035
8.650963597430408	4.1901431409361685	-3.1901431409361685
8.665239114917917	3.2516276776460558	-2.2516276776460558
8.679514632405425	5.6276612789283025	-4.6276612789283025
8.693790149892935	3.0217961844590224	-2.0217961844590224
8.708065667380444	1.2733120395444169	-0.27331203954441685
8.722341184867952	1.3481499646866886	-0.3481499646866886
8.73661670235546	0.363106877470347	0.636893122529653
8.75089221984297	1.8809975026099734	-0.8809975026099734
8.76516773733048	3.1529044700874382	-2.1529044700874382
8.779443254817988	1.9569520071150415	-0.9569520071150415
8.793718772305496	1.7426702966228962	-0.7426702966228962
8.807994289793006	1.9129813463394814	-0.9129813463394814
8.822269807280515	1.8892610437558004	-0.8892610437558004
8.836545324768023	5.100296359811595	-4.100296359811595
8.850820842255533	2.6856462530727376	-1.6856462530727376
8.865096359743042	2.4676739824873497	-1.4676739824873497
8.87937187723055	2.130393299910786	-1.1303932999107862
8.893647394718059	1.4645602171433856	-0.4645602171433856
8.907922912205569	2.2339353083395257	-1.2339353083395257
8.922198429693077	4.623835434051026	-3.623835434051026
8.936473947180586	8.247238182737902	-7.247238182737902
8.950749464668094	3.426259951431728	-2.426259951431728
8.965024982155605	6.296857061104871	-5.296857061104871
8.979300499643113	2.2636243012029644	-1.2636243012029644
8.993576017130621	2.6335843628049327	-1.6335843628049327
9.007851534618132	2.037740310959749	-1.037740310959749
9.02212705210564	1.2212409405490774	-0.2212409405490774
9.036402569593148	4.816490550792385	-3.816490550792385
9.050678087080657	1.2677376343645945	-0.2677376343645945
9.064953604568167	0.540727970354132	0.459272029645868
9.079229122055676	1.5937081385332479	-0.5937081385332479
9.093504639543184	1.8432638588509909	-0.8432638588509909
9.107780157030692	5.00582273990015	-4.00582273990015
9.122055674518203	1.9299281188235482	-0.9299281188235482
9.136331192005711	1.3675386423098934	-0.3675386423098934
9.15060670949322	3.084953756735087	-2.084953756735087
9.16488222698073	1.5933603723494476	-0.5933603723494476
9.179157744468238	1.510983694124885	-0.5109836941248851
9.193433261955747	19.004077444288725	-18.004077444288725
9.207708779443255	1.9469572877706258	-0.9469572877706258
9.221984296930765	1.7406425129539127	-0.7406425129539127
9.236259814418274	1.4759538034956268	-0.47595380349562677
9.250535331905782	1.3861231133181422	-0.3861231133181422
9.26481084939329	2.066320996094496	-1.066320996094496
9.2790863668808	2.09339190891298	-1.09339190891298
9.29336188436831	0.6611464748211568	0.33885352517884315
9.307637401855818	2.0504743676369626	-1.0504743676369626
9.321912919343328	8.250986778876483	-7.250986778876483
9.336188436830836	4.198236471499781	-3.198236471499781
9.350463954318345	7.260652247028838	-6.260652247028838
9.364739471805853	1.5520428691254833	-0.5520428691254833
9.379014989293363	2.7503093614622327	-1.7503093614622327
9.393290506780872	1.5626715081897709	-0.5626715081897709
9.40756602426838	1.204025804963653	-0.20402580496365297
9.421841541755889	5.525261356770636	-4.525261356770636
9.436117059243399	5.31145629556109	-4.31145629556109
9.450392576730907	1.7782507389770923	-0.7782507389770923
9.464668094218416	1.9155449413476784	-0.9155449413476784
9.478943611705926	5.5798334652668995	-4.5798334652668995
9.493219129193434	2.507778143514193	-1.507778143514193
9.507494646680943	2.0249667400616485	-1.0249667400616485
9.521770164168451	1.9190690876274281	-0.9190690876274281
9.536045681655962	0.4795549789960884	0.5204450210039115
9.55032119914347	2.1950034258979696	-1.1950034258979696
9.564596716630978	2.2380114057575384	-1.2380114057575384
9.578872234118487	3.2012731070209592	-2.2012731070209592
9.593147751605997	1.7091553258741072	-0.7091553258741072
9.607423269093506	2.1604445360518354	-1.1604445360518354
9.621698786581014	12.638390637562017	-11.638390637562017
9.635974304068524	2.2143624307541296	-1.2143624307541296
9.650249821556033	13.57113324457883	-12.57113324457883
9.664525339043541	4.518935768068684	-3.518935768068684
9.67880085653105	1.125738540087789	-0.12573854008778906
9.69307637401856	3.242026804911051	-2.242026804911051
9.707351891506068	2.480899043103918	-1.4808990431039182
9.721627408993577	1.673628129816475	-0.673628129816475
9.735902926481085	1.5517753306133204	-0.5517753306133204
9.750178443968595	2.0593188838937166	-1.0593188838937166
9.764453961456104	1.0151904798825715	-0.015190479882571495
9.778729478943612	9.062090019269373	-8.062090019269373
9.793004996431122	3.7576846156887562	-2.7576846156887562
9.80728051391863	3.77708220594527	-2.77708220594527
9.82155603140614	6.906744711925633	-5.906744711925633
9.835831548893648	2.965984013591162	-1.9659840135911621
9.850107066381158	3.0983031756285064	-2.0983031756285064
9.864382583868666	3.7734725448969373	-2.7734725448969373
9.878658101356175	11.642475324094631	-10.642475324094631
9.892933618843683	1.17713833246762	-0.1771383324676199
9.907209136331193	2.3493130575745673	-1.3493130575745673
9.921484653818702	1.5213034713074536	-0.5213034713074536
9.93576017130621	2.2714384552367655	-1.2714384552367655
9.95003568879372	1.83174500627156	-0.8317450062715599
9.964311206281229	2.95927230635131	-1.95927230635131
9.978586723768737	2.884666457593375	-1.884666457593375
9.992862241256246	2.7510064430602124	-1.7510064430602124
