# Supplementary material for: Terahertz Spectroscopic Analysis of Lactose in Infant Formula: Implications for Detection and Quantification
Source: Molecules. 2022 Aug 8;27(15):5040. doi: 10.3390/molecules27155040 (PMC9370465; doi:10.3390/molecules27155040)
Supplement: Supplementary file 1 [file molecules-27-05040-s001.zip › data/set2_ambient_1/frequency_domain/L080.csv]

0.0	0.8285437832607672	0.17145621673923284
0.014275517487508924	0.6443878481727194	0.35561215182728056
0.028551034975017847	1.1474737605710639	-0.14747376057106387
0.04282655246252677	0.7078314178985124	0.29216858210148755
0.057102069950035694	1.2932389568566616	-0.29323895685666157
0.07137758743754462	1.3209387094577276	-0.3209387094577276
0.08565310492505354	3.128075257318366	-2.128075257318366
0.09992862241256247	0.5316532621080161	0.4683467378919839
0.11420413990007139	0.6395694528243884	0.3604305471756116
0.12847965738758033	0.9352613315407126	0.06473866845928744
0.14275517487508924	1.3450866396843792	-0.34508663968437925
0.15703069236259815	1.5168763644233396	-0.5168763644233396
0.17130620985010708	0.9352546882235981	0.06474531177640186
0.18558172733761602	0.7571823042600178	0.24281769573998224
0.19985724482512493	0.8612303049219266	0.13876969507807335
0.21413276231263384	0.9727241602889489	0.027275839711051075
0.22840827980014278	0.9400759213607757	0.05992407863922433
0.24268379728765171	0.890540955063804	0.10945904493619596
0.25695931477516065	0.8526287973754734	0.14737120262452663
0.27123483226266953	0.9649465637805161	0.03505343621948387
0.28551034975017847	1.0173263694272747	-0.017326369427274724
0.2997858672376874	1.0177747119045137	-0.01777471190451374
0.3140613847251963	0.950623496592343	0.04937650340765698
0.32833690221270523	0.8762690070902786	0.12373099290972145
0.34261241970021417	0.8672448458935871	0.13275515410641292
0.3568879371877231	0.8697584459920524	0.13024155400794757
0.37116345467523204	0.8791267909649871	0.12087320903501286
0.3854389721627409	0.878186417304154	0.12181358269584597
0.39971448965024986	0.8973876542120189	0.10261234578798106
0.4139900071377588	0.9224391368716068	0.07756086312839316
0.4282655246252677	0.9357421021261132	0.0642578978738868
0.4425410421127766	0.9221192002950527	0.07788079970494732
0.45681655960028555	0.8839940938151857	0.11600590618481432
0.4710920770877945	0.8335719212626544	0.16642807873734555
0.48536759457530343	0.784022027488096	0.21597797251190398
0.4996431120628123	0.7196041342569423	0.28039586574305775
0.5139186295503213	0.5522758147528949	0.4477241852471051
0.5281941470378302	0.21151035346503486	0.7884896465349651
0.5424696645253391	0.3951922513830043	0.6048077486169957
0.5567451820128481	0.6793348463648243	0.32066515363517567
0.5710206995003569	0.7970220791436942	0.20297792085630584
0.5852962169878658	0.8555694237343776	0.1444305762656224
0.5995717344753748	0.881348331908637	0.11865166809136296
0.6138472519628837	0.8767585742089565	0.12324142579104347
0.6281227694503926	0.8600255787727299	0.1399744212272701
0.6423982869379016	0.8419636347356186	0.15803636526438136
0.6566738044254105	0.837398281084038	0.16260171891596198
0.6709493219129194	0.8417712993543853	0.15822870064561467
0.6852248394004283	0.8563736477596527	0.14362635224034725
0.6995003568879372	0.8787663132189941	0.12123368678100588
0.7137758743754462	0.8931038181540872	0.10689618184591276
0.7280513918629551	0.8981337400040973	0.10186625999590271
0.7423269093504641	0.8874903390516499	0.11250966094835013
0.756602426837973	0.8671413221084238	0.13285867789157624
0.7708779443254818	0.8443412573733918	0.15565874262660817
0.7851534618129908	0.8298085273666481	0.17019147263335188
0.7994289793004997	0.825639507068431	0.17436049293156897
0.8137044967880086	0.8333468190577943	0.16665318094220571
0.8279800142755176	0.8490578350020727	0.15094216499792734
0.8422555317630265	0.8674424987804765	0.13255750121952348
0.8565310492505354	0.8812878954894245	0.11871210451057546
0.8708065667380444	0.8777926999919354	0.12220730000806457
0.8850820842255532	0.8614484513398352	0.13855154866016484
0.8993576017130622	0.8370593332426343	0.16294066675736574
0.9136331192005711	0.81522906607164	0.18477093392835997
0.92790863668808	0.8014512020216668	0.19854879797833325
0.942184154175589	0.7989799532885977	0.20102004671140228
0.9564596716630979	0.8037812255315293	0.1962187744684707
0.9707351891506069	0.814753250201738	0.18524674979826194
0.9850107066381157	0.8277458298869123	0.17225417011308775
0.9992862241256246	0.8332537765053171	0.16674622349468293
1.0135617416131335	0.8244168807097647	0.1755831192902353
1.0278372591006426	0.8056260407304714	0.1943739592695286
1.0421127765881515	0.7822324017165228	0.21776759828347725
1.0563882940756604	0.7610685692777903	0.23893143072220968
1.0706638115631693	0.7563346699722006	0.24366533002779944
1.0849393290506781	0.7561263320498068	0.24387366795019316
1.099214846538187	0.798374818867705	0.201625181132295
1.1134903640256961	0.7732088067081978	0.2267911932918022
1.127765881513205	0.7621631034417837	0.23783689655821627
1.1420413990007139	0.7362501984621147	0.2637498015378853
1.1563169164882228	0.6835161013846373	0.31648389861536275
1.1705924339757316	0.6180679660272127	0.3819320339727873
1.1848679514632408	0.5242778986973584	0.4757221013026416
1.1991434689507496	0.5014603862247724	0.4985396137752276
1.2134189864382585	0.5713061995845617	0.42869380041543825
1.2276945039257674	0.6310100561583206	0.3689899438416794
1.2419700214132763	0.6530421880556616	0.3469578119443384
1.2562455389007852	0.6561677057985985	0.3438322942014015
1.2705210563882943	0.6364412168325158	0.36355878316748425
1.2847965738758031	0.5914595540599582	0.4085404459400418
1.299072091363312	0.5273211400214575	0.47267885997854253
1.313347608850821	0.4494768326614753	0.5505231673385247
1.3276231263383298	0.3483590424702845	0.6516409575297155
1.341898643825839	0.21307788811267225	0.7869221118873277
1.3561741613133478	0.08268391185417875	0.9173160881458212
1.3704496788008567	0.04118185714828642	0.9588181428517136
1.3847251962883655	0.08736362011249683	0.9126363798875031
1.3990007137758744	0.22050927151051675	0.7794907284894832
1.4132762312633835	0.4460050791966633	0.5539949208033367
1.4275517487508924	0.48266638350736013	0.5173336164926399
1.4418272662384013	0.5439657513175358	0.4560342486824642
1.4561027837259102	0.5870051498955586	0.41299485010444137
1.470378301213419	0.6171484109172819	0.3828515890827181
1.4846538187009282	0.6420521946897143	0.3579478053102857
1.498929336188437	0.6495234624510516	0.35047653754894836
1.513204853675946	0.6487547710521758	0.3512452289478242
1.5274803711634548	0.6429024036483284	0.3570975963516716
1.5417558886509637	0.6417459434963312	0.3582540565036688
1.5560314061384726	0.6440969951106523	0.3559030048893477
1.5703069236259817	0.6499420506742563	0.35005794932574374
1.5845824411134906	0.6522374491109325	0.3477625508890675
1.5988579586009994	0.648379939032615	0.35162006096738496
1.6131334760885083	0.6465548379749814	0.35344516202501863
1.6274089935760172	0.6349630558569775	0.36503694414302246
1.6416845110635263	0.6199016203547522	0.38009837964524784
1.6559600285510352	0.6064411219553006	0.39355887804469936
1.670235546038544	0.6016988529869157	0.3983011470130843
1.684511063526053	0.5854696826525041	0.4145303173474959
1.6987865810135618	0.5907694716886651	0.4092305283113349
1.7130620985010707	0.5731016287684154	0.4268983712315846
1.7273376159885798	0.5890719710662135	0.41092802893378655
1.7416131334760887	0.5708084451636734	0.42919155483632665
1.7558886509635976	0.5301360524909876	0.4698639475090124
1.7701641684511065	0.48498523066017074	0.5150147693398293
1.7844396859386153	0.43493436409232933	0.5650656359076707
1.7987152034261245	0.37873429940231884	0.6212657005976812
1.8129907209136333	0.3637266842391917	0.6362733157608083
1.8272662384011422	0.3743879004225868	0.6256120995774133
1.841541755888651	0.41423330272504294	0.5857666972749571
1.85581727337616	0.4640248825730808	0.5359751174269192
1.870092790863669	0.5737975312373154	0.42620246876268464
1.884368308351178	0.5316104808725404	0.46838951912745963
1.8986438258386868	0.5361723221848634	0.46382767781513656
1.9129193433261957	0.5212915584677412	0.4787084415322588
1.9271948608137046	0.5286625718740263	0.4713374281259737
1.9414703783012137	0.5181346039678237	0.48186539603217626
1.9557458957887226	0.5172279702393395	0.48277202976066047
1.9700214132762315	0.5259748472012595	0.47402515279874047
1.9842969307637404	0.5414663423644971	0.4585336576355029
1.9985724482512492	0.5481917724633287	0.45180822753667127
2.012847965738758	0.5415611087772055	0.45843889122279446
2.027123483226267	0.5250360601533255	0.4749639398466745
2.041399000713776	0.49614714429823586	0.5038528557017641
2.055674518201285	0.48534830298998416	0.5146516970100159
2.069950035688794	0.46963361686382915	0.5303663831361709
2.084225553176303	0.4613471642701418	0.5386528357298582
2.098501070663812	0.4662991087503871	0.5337008912496128
2.1127765881513207	0.47471822598233676	0.5252817740176632
2.1270521056388296	0.4702731312851594	0.5297268687148406
2.1413276231263385	0.46090346931958204	0.539096530680418
2.1556031406138474	0.43845988848778805	0.561540111512212
2.1698786581013563	0.44976306945714895	0.550236930542851
2.184154175588865	0.4096495839921292	0.5903504160078707
2.198429693076374	0.42989760417147477	0.5701023958285252
2.2127052105638834	0.4024938199047405	0.5975061800952595
2.2269807280513922	0.3955645076339367	0.6044354923660633
2.241256245538901	0.4123013302330185	0.5876986697669815
2.25553176302641	0.41766976833954206	0.5823302316604579
2.269807280513919	0.4004793188403671	0.599520681159633
2.2840827980014278	0.3996972037177634	0.6003027962822366
2.2983583154889367	0.3779773154445631	0.6220226845554369
2.3126338329764455	0.35801019252135513	0.6419898074786449
2.3269093504639544	0.34833107830768634	0.6516689216923137
2.3411848679514633	0.3488625950262406	0.6511374049737594
2.355460385438972	0.3290873348173154	0.6709126651826847
2.3697359029264815	0.30651623281338064	0.6934837671866194
2.3840114204139904	0.28779625519635316	0.7122037448036469
2.3982869379014993	0.27417908460173085	0.7258209153982691
2.412562455389008	0.23410374498443762	0.7658962550155624
2.426837972876517	0.21049266324226648	0.7895073367577335
2.441113490364026	0.20123169461146925	0.7987683053885307
2.455389007851535	0.20751894120731917	0.7924810587926808
2.4696645253390437	0.13885516853330243	0.8611448314666976
2.4839400428265526	0.12637336080922154	0.8736266391907784
2.4982155603140614	0.09191792225316557	0.9080820777468345
2.5124910778015703	0.054393297926895325	0.9456067020731047
2.5267665952890797	0.02796434177305372	0.9720356582269463
2.5410421127765885	0.008395963467514093	0.9916040365324859
2.5553176302640974	0.01043801667085006	0.9895619833291499
2.5695931477516063	0.0158939493051084	0.9841060506948915
2.583868665239115	0.038619738398335705	0.9613802616016643
2.598144182726624	0.060167534076023675	0.9398324659239763
2.612419700214133	0.0799445004185879	0.9200554995814121
2.626695217701642	0.04768046101041484	0.9523195389895851
2.6409707351891507	0.43206162569835665	0.5679383743016433
2.6552462526766596	0.16403567794592575	0.8359643220540742
2.669521770164169	0.15816187555462188	0.8418381244453781
2.683797287651678	0.0988597696898249	0.9011402303101751
2.6980728051391867	0.09794429203296992	0.90205570796703
2.7123483226266956	0.10117743267802416	0.8988225673219759
2.7266238401142044	0.12108203417189306	0.878917965828107
2.7408993576017133	0.11519493676750088	0.8848050632324991
2.755174875089222	0.06896701692111708	0.9310329830788829
2.769450392576731	0.1673668246964209	0.8326331753035792
2.78372591006424	0.16990679200116668	0.8300932079988333
2.798001427551749	0.06959560773059201	0.930404392269408
2.8122769450392577	0.019540047617081707	0.9804599523829183
2.826552462526767	0.013911920898226028	0.986088079101774
2.840827980014276	0.022635732788272276	0.9773642672117278
2.855103497501785	0.02991802995851105	0.970081970041489
2.8693790149892937	0.034757744218632806	0.9652422557813672
2.8836545324768026	0.7893870896808113	0.21061291031918872
2.8979300499643115	0.05199428495124885	0.9480057150487512
2.9122055674518204	0.05232459820385041	0.9476754017961496
2.9264810849393292	0.031995870306544695	0.9680041296934553
2.940756602426838	0.013612341230824894	0.9863876587691751
2.955032119914347	0.033413538489681295	0.9665864615103187
2.9693076374018563	2.160907867118513	-1.160907867118513
2.983583154889365	0.01569628526224778	0.9843037147377522
2.997858672376874	0.1144877579697554	0.8855122420302446
3.012134189864383	0.4524424164323067	0.5475575835676934
3.026409707351892	0.09003056019714803	0.9099694398028519
3.0406852248394007	0.1320911744186782	0.8679088255813218
3.0549607423269096	0.1155244973221846	0.8844755026778154
3.0692362598144185	0.043430895658363146	0.9565691043416369
3.0835117773019274	0.03609040408262582	0.9639095959173741
3.0977872947894363	0.07779292620483493	0.9222070737951651
3.112062812276945	0.06962203411113159	0.9303779658888685
3.1263383297644545	0.07028808950041707	0.9297119104995829
3.1406138472519634	0.41477309472772367	0.5852269052722763
3.1548893647394722	0.06609251158733374	0.9339074884126662
3.169164882226981	2.3276246660116167	-1.3276246660116167
3.18344039971449	0.08302901510708105	0.916970984892919
3.197715917201999	0.059343690509727494	0.9406563094902725
3.2119914346895078	0.10376845413192032	0.8962315458680796
3.2262669521770166	0.08916782766734849	0.9108321723326516
3.2405424696645255	0.07169999795520368	0.9283000020447963
3.2548179871520344	0.071018771606515	0.928981228393485
3.2690935046395433	0.07176939518187148	0.9282306048181286
3.2833690221270526	0.10447575208051185	0.8955242479194881
3.2976445396145615	0.10392258761841017	0.8960774123815898
3.3119200571020704	0.08564143571618109	0.9143585642838189
3.3261955745895793	0.23431378017723173	0.7656862198227683
3.340471092077088	0.13484882148431665	0.8651511785156834
3.354746609564597	0.09115184725980609	0.9088481527401939
3.369022127052106	0.11178532881457524	0.8882146711854247
3.383297644539615	0.1012369391571902	0.8987630608428098
3.3975731620271237	0.1064698141992423	0.8935301858007577
3.4118486795146326	0.12244991385273447	0.8775500861472655
3.4261241970021414	0.09369241488072924	0.9063075851192708
3.4403997144896508	0.08438857360123966	0.9156114263987604
3.4546752319771596	0.06065371094560331	0.9393462890543967
3.4689507494646685	0.1097820455299039	0.8902179544700961
3.4832262669521774	0.08463504127679394	0.915364958723206
3.4975017844396863	0.22636248697084613	0.7736375130291538
3.511777301927195	0.10874643801033226	0.8912535619896678
3.526052819414704	0.08719926507794616	0.9128007349220538
3.540328336902213	1.9705475370180994	-0.9705475370180994
3.554603854389722	0.11365955012890024	0.8863404498710997
3.5688793718772307	0.18309933490011338	0.8169006650998867
3.58315488936474	0.11902406031352115	0.8809759396864788
3.597430406852249	0.33294105331413926	0.6670589466858607
3.611705924339758	0.3754556840798422	0.6245443159201578
3.6259814418272667	0.08081912868139748	0.9191808713186025
3.6402569593147756	0.39146265356445	0.60853734643555
3.6545324768022844	0.9448377490189116	0.0551622509810884
3.6688079942897933	0.42729638215701693	0.5727036178429831
3.683083511777302	0.2681712820110451	0.7318287179889549
3.697359029264811	0.42750211348663303	0.572497886513367
3.71163454675232	0.305857803446555	0.694142196553445
3.725910064239829	0.18004283188130352	0.8199571681186965
3.740185581727338	0.19088927638691403	0.809110723613086
3.754461099214847	0.12766351186073885	0.8723364881392611
3.768736616702356	0.18534811925937691	0.8146518807406231
3.783012134189865	0.20087219050415614	0.7991278094958438
3.7972876516773737	0.7954037042892318	0.2045962957107682
3.8115631691648826	1.1390849029779262	-0.1390849029779262
3.8258386866523915	0.35921849681542806	0.6407815031845719
3.8401142041399003	0.14484131579036055	0.8551586842096395
3.8543897216274092	0.4633731056813211	0.5366268943186789
3.868665239114918	0.24750746177455143	0.7524925382254486
3.8829407566024274	0.19754087054606617	0.8024591294539338
3.8972162740899363	0.30796153442538327	0.6920384655746168
3.911491791577445	0.2234242646056133	0.7765757353943867
3.925767309064954	0.3750301138139465	0.6249698861860535
3.940042826552463	0.17915631487373126	0.8208436851262687
3.954318344039972	1.2429823899695314	-0.24298238996953136
3.9685938615274807	0.7656430236841768	0.2343569763158232
3.9828693790149896	1.5026832878955239	-0.5026832878955239
3.9971448965024985	1.8471326363535714	-0.8471326363535714
4.011420413990008	0.5661675323641182	0.4338324676358818
4.025695931477516	0.5655488265234565	0.4344511734765435
4.039971448965026	0.28428689698777604	0.7157131030122239
4.054246966452534	0.37507673902459104	0.624923260975409
4.068522483940043	0.23897906331694618	0.7610209366830538
4.082798001427552	0.5274774189259326	0.4725225810740674
4.097073518915061	0.43199176012616247	0.5680082398738375
4.11134903640257	0.4046458094794456	0.5953541905205544
4.125624553890079	0.3932868324059028	0.6067131675940972
4.139900071377588	0.3370888701927304	0.6629111298072696
4.154175588865097	0.4647048561336712	0.5352951438663288
4.168451106352606	1.0619229223624254	-0.06192292236242536
4.182726623840114	1.350522643327089	-0.35052264332708893
4.197002141327624	4.760878570423941	-3.760878570423941
4.211277658815132	0.5821033109338475	0.4178966890661525
4.2255531763026415	0.7846579171810328	0.21534208281896716
4.23982869379015	0.6377993710880502	0.3622006289119498
4.254104211277659	0.313137138967862	0.686862861032138
4.268379728765169	0.30172451326073096	0.6982754867392691
4.282655246252677	0.49869203377257415	0.5013079662274258
4.296930763740186	0.5402712943433928	0.4597287056566072
4.311206281227695	0.3201281098861191	0.6798718901138809
4.325481798715204	0.38007227640491703	0.619927723595083
4.3397573162027125	0.3257142265028812	0.6742857734971188
4.354032833690222	0.2955535518191527	0.7044464481808472
4.36830835117773	0.3339296602418673	0.6660703397581327
4.38258386866524	0.4294846965601527	0.5705153034398474
4.396859386152748	0.8539107477106118	0.14608925228938818
4.411134903640257	0.41267967002625205	0.587320329973748
4.425410421127767	0.41757042512164416	0.5824295748783559
4.439685938615275	0.5191455681304286	0.48085443186957144
4.4539614561027845	0.5536631041838483	0.44633689581615166
4.468236973590293	0.9144276307688378	0.08557236923116218
4.482512491077802	0.397849642735685	0.602150357264315
4.496788008565311	1.162615229306962	-0.16261522930696204
4.51106352605282	1.4908748923188433	-0.4908748923188433
4.5253390435403285	7.723719186594422	-6.723719186594422
4.539614561027838	4.004810535253189	-3.0048105352531893
4.553890078515346	0.4747401276737792	0.5252598723262207
4.5681655960028555	1.9582367062568504	-0.9582367062568504
4.582441113490365	0.8553492105411984	0.1446507894588016
4.596716630977873	0.9029365982227043	0.09706340177729567
4.610992148465383	0.6783102994959284	0.32168970050407164
4.625267665952891	1.4582750335949255	-0.4582750335949255
4.6395431834404	0.7031165003672238	0.29688349963277616
4.653818700927909	0.2559137920519564	0.7440862079480436
4.668094218415418	0.3511025455968185	0.6488974544031815
4.682369735902927	1.69137771119776	-0.6913777111977599
4.696645253390436	1.1249080523546402	-0.1249080523546402
4.710920770877944	0.9060389202175181	0.09396107978248192
4.725196288365454	1.1757210477529703	-0.17572104775297026
4.739471805852963	2.2581711253484245	-1.2581711253484245
4.7537473233404715	9.977324112534694	-8.977324112534694
4.768022840827981	1.3931397615703138	-0.39313976157031383
4.782298358315489	0.5784036790496753	0.42159632095032473
4.7965738758029985	0.6670438596710953	0.33295614032890475
4.810849393290507	0.9454167035303886	0.05458329646961135
4.825124910778016	0.7866299940092193	0.2133700059907807
4.839400428265525	2.2642281909882915	-1.2642281909882915
4.853675945753034	4.0394457431521955	-3.0394457431521955
4.8679514632405425	0.7870697491065383	0.21293025089346174
4.882226980728052	1.5316109564514142	-0.5316109564514142
4.896502498215561	0.6300138462469501	0.3699861537530499
4.91077801570307	0.5674766213913258	0.4325233786086742
4.925053533190579	0.5199481314561516	0.4800518685438484
4.939329050678087	0.4743673778644543	0.5256326221355456
4.953604568165597	3.1778728059249164	-2.1778728059249164
4.967880085653105	3.6533483200589507	-2.6533483200589507
4.9821556031406145	1.2968496225268114	-0.29684962252681135
4.996431120628123	0.9549648778046937	0.045035122195306254
5.010706638115632	1.9879357791102634	-0.9879357791102634
5.024982155603141	0.8174034178969797	0.18259658210302032
5.03925767309065	2.0270656972492347	-1.0270656972492347
5.053533190578159	0.9224197810036009	0.07758021899639911
5.067808708065668	1.5318715129070675	-0.5318715129070675
5.082084225553177	2.7104646216774713	-1.7104646216774713
5.0963597430406855	0.7987051735668707	0.20129482643312935
5.110635260528195	1.7150382076016275	-0.7150382076016275
5.124910778015703	1.585419539990072	-0.5854195399900719
5.139186295503213	2.839369319276611	-1.839369319276611
5.153461812990721	2.851262016917358	-1.851262016917358
5.16773733047823	1.0707774155280665	-0.07077741552806649
5.18201284796574	0.756695583447351	0.243304416552649
5.196288365453248	1.4481199916055223	-0.4481199916055223
5.2105638829407575	0.5112090373037514	0.48879096269624855
5.224839400428266	3.032943280340887	-2.032943280340887
5.239114917915775	121.81846588621175	-120.81846588621175
5.253390435403284	0.7491052021604733	0.25089479783952673
5.267665952890793	0.5459830715186809	0.45401692848131914
5.281941470378301	2.038582940027225	-1.0385829400272248
5.296216987865811	0.6787419561761507	0.32125804382384926
5.310492505353319	0.6798251665662223	0.32017483343377773
5.3247680228408285	0.523912631034028	0.47608736896597204
5.339043540328338	1.4340179196903395	-0.43401791969033954
5.353319057815846	1.48024540259887	-0.48024540259887005
5.367594575303356	2.0561006510848876	-1.0561006510848876
5.381870092790864	3.086453576941948	-2.086453576941948
5.396145610278373	0.8547174711961342	0.14528252880386583
5.410421127765882	0.6600111245396376	0.3399888754603624
5.424696645253391	0.8789674624672555	0.12103253753274446
5.4389721627409	3.0021086391567797	-2.0021086391567797
5.453247680228409	2.169783315151951	-1.169783315151951
5.467523197715917	1.3279177683579608	-0.3279177683579608
5.481798715203427	0.8339176552661628	0.1660823447338372
5.496074232690936	1.4232129857745726	-0.42321298577457256
5.510349750178444	0.9018483068362245	0.09815169316377548
5.524625267665954	0.7368354993733247	0.2631645006266753
5.538900785153462	0.49681683817686173	0.5031831618231383
5.5531763026409715	1.1995025622248792	-0.19950256222487917
5.56745182012848	3.7454835327583655	-2.7454835327583655
5.581727337615989	19.517957971294248	-18.517957971294248
5.596002855103498	1.367056028959347	-0.36705602895934697
5.610278372591007	1.8368679821241551	-0.8368679821241551
5.6245538900785155	1.2311012520653961	-0.2311012520653961
5.638829407566025	2.058057264715693	-1.0580572647156932
5.653104925053534	2.09455251068099	-1.0945525106809901
5.667380442541043	1.125008006630021	-0.12500800663002098
5.681655960028552	1.3965915786940442	-0.39659157869404416
5.69593147751606	3.316674032537559	-2.316674032537559
5.71020699500357	3.350320523385478	-2.350320523385478
5.724482512491078	0.9050176836726245	0.09498231632737553
5.738758029978587	0.9312032320599924	0.06879676794000755
5.753033547466096	1.3390070068673658	-0.33900700686736585
5.767309064953605	2.8186648033709076	-1.8186648033709076
5.781584582441114	2.2494008917634116	-1.2494008917634116
5.795860099928623	3.242407838968016	-2.242407838968016
5.810135617416132	1.201567089203816	-0.20156708920381594
5.824411134903641	1.62185001995717	-0.6218500199571699
5.83868665239115	0.9859899607813134	0.014010039218686599
5.8529621698786585	1.125498283362402	-0.1254982833624021
5.867237687366168	1.5870699352856	-0.5870699352855999
5.881513204853676	1.2915731278884666	-0.29157312788846657
5.895788722341186	2.035346892760606	-1.035346892760606
5.910064239828694	3.7458942323449906	-2.7458942323449906
5.924339757316203	1.119819094086016	-0.11981909408601599
5.938615274803713	1.4979511278166786	-0.4979511278166786
5.952890792291221	0.8943299809135272	0.10567001908647278
5.96716630977873	1.3984630778129703	-0.3984630778129703
5.981441827266239	2.2105580292697455	-1.2105580292697455
5.995717344753748	2.0272075305117476	-1.0272075305117476
6.009992862241257	1.3471220213191115	-0.3471220213191115
6.024268379728766	1.3564952129920664	-0.35649521299206643
6.038543897216274	1.5907127560280114	-0.5907127560280114
6.052819414703784	1.6883856904260184	-0.6883856904260184
6.067094932191292	3.758486924074811	-2.758486924074811
6.0813704496788015	3.3963988058457315	-2.3963988058457315
6.095645967166311	2.1786586806908494	-1.1786586806908494
6.109921484653819	1.6432433815534349	-0.6432433815534349
6.124197002141329	1.160104935992462	-0.160104935992462
6.138472519628837	0.6337213630003362	0.3662786369996638
6.152748037116346	5.818388849370255	-4.818388849370255
6.167023554603855	1.543544469494442	-0.543544469494442
6.181299072091364	1.9588237297568465	-0.9588237297568465
6.1955745895788725	2.450054334696552	-1.450054334696552
6.209850107066382	2.15786441147462	-1.1578644114746202
6.22412562455389	5.130750827250759	-4.130750827250759
6.2384011420414	0.37662444168987197	0.623375558310128
6.252676659528909	0.9324650625679326	0.0675349374320674
6.266952177016417	2.6670145930162543	-1.6670145930162543
6.281227694503927	1.1723651297866533	-0.1723651297866533
6.295503211991435	7.2990532057922115	-6.2990532057922115
6.3097787294789445	1.6593059784156938	-0.6593059784156938
6.324054246966453	3.1848997151244935	-2.1848997151244935
6.338329764453962	1.145486261167311	-0.1454862611673109
6.352605281941471	0.7119727559386572	0.28802724406134284
6.36688079942898	2.235022702967563	-1.2350227029675631
6.381156316916488	3.217743677181519	-2.217743677181519
6.395431834403998	0.5697015442025938	0.4302984557974062
6.409707351891507	2.1924860756327025	-1.1924860756327025
6.4239828693790155	2.3221659021071366	-1.3221659021071366
6.438258386866525	2.510987967605918	-1.5109879676059181
6.452533904354033	1.7989823467395267	-0.7989823467395267
6.466809421841543	1.5955374761835286	-0.5955374761835286
6.481084939329051	2.8494231414719247	-1.8494231414719247
6.49536045681656	1.9427014646542033	-0.9427014646542033
6.509635974304069	0.9128814153161865	0.0871185846838135
6.523911491791578	3.6814425693412756	-2.6814425693412756
6.538187009279087	2.035467087372121	-1.0354670873721208
6.552462526766596	2.5896465664498507	-1.5896465664498507
6.566738044254105	1.2396158406768034	-0.23961584067680342
6.581013561741614	0.839417219361311	0.16058278063868903
6.595289079229123	1.5802500858155482	-0.5802500858155482
6.609564596716631	1.4993306143136271	-0.49933061431362713
6.623840114204141	1.5470121471274956	-0.5470121471274956
6.638115631691649	1.276341335340731	-0.2763413353407309
6.6523911491791585	1.9558845804816412	-0.9558845804816412
6.666666666666667	1.649038421373727	-0.649038421373727
6.680942184154176	2.598503624541687	-1.5985036245416868
6.695217701641685	1.0739244806769679	-0.07392448067696789
6.709493219129194	3.5235703348004446	-2.5235703348004446
6.723768736616703	1.0563952334996758	-0.05639523349967579
6.738044254104212	1.219442942392936	-0.21944294239293605
6.752319771591721	4.068081053572746	-3.0680810535727456
6.76659528907923	1.7608624743813688	-0.7608624743813688
6.780870806566739	2.5244234143500064	-1.5244234143500064
6.795146324054247	1.3959677318879145	-0.39596773188791445
6.809421841541757	8.036280713448404	-7.036280713448404
6.823697359029265	3.2294963491680617	-2.2294963491680617
6.837972876516774	1.0043438552074744	-0.004343855207474379
6.852248394004283	1.1870335731761668	-0.18703357317616676
6.866523911491792	3.844267812610739	-2.844267812610739
6.8807994289793015	1.098450136101901	-0.09845013610190101
6.89507494646681	0.8382603687939558	0.16173963120604418
6.909350463954319	2.1819003592429898	-1.1819003592429898
6.923625981441828	0.5969850048508683	0.40301499514913175
6.937901498929337	1.5752338981603249	-0.5752338981603249
6.9521770164168455	3.766756382184607	-2.766756382184607
6.966452533904355	1.6659442876491932	-0.6659442876491932
6.980728051391863	1.1017809026960317	-0.10178090269603168
6.995003568879373	0.9735907724999564	0.026409227500043597
7.009279086366882	7.214187228811409	-6.214187228811409
7.02355460385439	5.275763701748358	-4.275763701748358
7.0378301213419	6.116325818286182	-5.116325818286182
7.052105638829408	2.837576534817035	-1.837576534817035
7.066381156316917	2.4437636156047216	-1.4437636156047216
7.080656673804426	6.602407376442006	-5.602407376442006
7.094932191291935	3.1759267275045775	-2.1759267275045775
7.109207708779444	1.0928359872064008	-0.09283598720640085
7.123483226266953	1.473938900557398	-0.47393890055739796
7.137758743754461	1.8102190541118743	-0.8102190541118743
7.152034261241971	1.1694096907288751	-0.16940969072887513
7.16630977872948	1.7148515709251828	-0.7148515709251828
7.1805852962169885	2.151897778162246	-1.1518977781622461
7.194860813704498	1.1964324235230759	-0.19643242352307588
7.209136331192006	6.199854797883616	-5.199854797883616
7.223411848679516	1.137620457567324	-0.1376204575673241
7.237687366167024	1.538124750279531	-0.538124750279531
7.251962883654533	3.0345627676597178	-2.0345627676597178
7.266238401142042	3.5489218400381835	-2.5489218400381835
7.280513918629551	2.2725111823825848	-1.2725111823825848
7.2947894361170595	1.4904718636807393	-0.49047186368073925
7.309064953604569	1.8709880909858696	-0.8709880909858696
7.323340471092078	3.08511531689478	-2.08511531689478
7.337615988579587	8.003835700889722	-7.003835700889722
7.351891506067096	2.502821798287784	-1.5028217982877838
7.366167023554604	1.0328814508454005	-0.032881450845400506
7.380442541042114	2.040971148046859	-1.040971148046859
7.394718058529622	1.962784389035772	-0.9627843890357719
7.4089935760171315	2.057272434284274	-1.057272434284274
7.42326909350464	1.005518535677794	-0.005518535677794034
7.437544610992149	1.0955011808217336	-0.09550118082173364
7.451820128479658	3.26999283600448	-2.26999283600448
7.466095645967167	2.897960339765305	-1.897960339765305
7.480371163454676	2.908871204370934	-1.908871204370934
7.494646680942185	2.6645017639052235	-1.6645017639052235
7.508922198429694	4.40281503432711	-3.4028150343271104
7.5231977159172025	1.6086511876150824	-0.6086511876150824
7.537473233404712	0.8437294315743126	0.15627056842568743
7.55174875089222	2.1047032340322116	-1.1047032340322116
7.56602426837973	2.331637494676155	-1.3316374946761549
7.580299785867238	3.030961389578297	-2.030961389578297
7.594575303354747	5.8151618013542805	-4.8151618013542805
7.608850820842256	8.15031291156717	-7.15031291156717
7.623126338329765	0.8691674851770441	0.13083251482295588
7.6374018558172745	1.2218293075438982	-0.22182930754389818
7.651677373304783	1.9113294837017878	-0.9113294837017878
7.665952890792292	2.8067802068814216	-1.8067802068814216
7.680228408279801	1.8280518355037854	-0.8280518355037854
7.69450392576731	0.7433562511828125	0.25664374881718754
7.7087794432548185	0.5366237734722273	0.46337622652777266
7.723054960742328	1.0413114711489542	-0.04131147114895417
7.737330478229836	4.047204881979447	-3.0472048819794466
7.7516059957173455	0.5426938177915546	0.45730618220844543
7.765881513204855	0.5849442888114001	0.41505571118859985
7.780157030692363	1.6957953038638467	-0.6957953038638467
7.794432548179873	3.625910531047407	-2.625910531047407
7.808708065667381	4.044152160869634	-3.0441521608696336
7.82298358315489	1.6629303232451897	-0.6629303232451897
7.837259100642399	5.782220795094114	-4.782220795094114
7.851534618129908	1.25416949797389	-0.25416949797389
7.865810135617417	0.5691767310803664	0.43082326891963363
7.880085653104926	1.2655580296892301	-0.26555802968923015
7.894361170592434	2.567514884676459	-1.5675148846764588
7.908636688079944	0.6885584775240365	0.31144152247596346
7.922912205567453	0.911508857840303	0.088491142159697
7.9371877230549615	0.6824142268018353	0.3175857731981647
7.951463240542471	2.7502069763401855	-1.7502069763401855
7.965738758029979	2.1534710249453326	-1.1534710249453326
7.9800142755174885	0.7904850936571517	0.2095149063428483
7.994289793004997	3.3651064754750206	-2.3651064754750206
8.008565310492505	1.7299935484871987	-0.7299935484871987
8.022840827980016	2.768343793917713	-1.7683437939177131
8.037116345467524	2.2740877124804366	-1.2740877124804366
8.051391862955033	2.446247735752707	-1.4462477357527068
8.065667380442541	1.822358503136183	-0.8223585031361831
8.079942897930051	5.568345617514348	-4.568345617514348
8.09421841541756	2.0093792602911935	-1.0093792602911935
8.108493932905068	0.33531626017763555	0.6646837398223644
8.122769450392578	4.3310596941611905	-3.3310596941611905
8.137044967880087	0.8311370261391167	0.16886297386088334
8.151320485367595	4.2303839896563975	-3.2303839896563975
8.165596002855104	1.9189155230338313	-0.9189155230338313
8.179871520342614	1.246643877825795	-0.2466438778257951
8.194147037830122	0.9881716547323507	0.01182834526764931
8.20842255531763	1.7688085934890263	-0.7688085934890263
8.22269807280514	6.319968614613733	-5.319968614613733
8.23697359029265	3.8236712804639112	-2.8236712804639112
8.251249107780158	0.3068890137665079	0.6931109862334921
8.265524625267666	1.4071901880449507	-0.40719018804495066
8.279800142755176	3.0736219485378022	-2.0736219485378022
8.294075660242685	2.4784040381303614	-1.4784040381303614
8.308351177730193	0.4712719526268992	0.5287280473731009
8.322626695217702	4.707925328620636	-3.707925328620636
8.336902212705212	3.298904446163165	-2.298904446163165
8.35117773019272	0.24467393695941306	0.7553260630405869
8.365453247680229	5.11721256405441	-4.11721256405441
8.379728765167739	3.0567345873258147	-2.0567345873258147
8.394004282655247	2.319555270584451	-1.319555270584451
8.408279800142756	1.680808976378778	-0.6808089763787779
8.422555317630264	2.0202003548253624	-1.0202003548253624
8.436830835117775	1.4127210205309388	-0.41272102053093884
8.451106352605283	0.8445157861650393	0.1554842138349607
8.465381870092791	1.4785727983387356	-0.47857279833873556
8.4796573875803	0.8558515469244513	0.1441484530755487
8.49393290506781	7.353728620955204	-6.353728620955204
8.508208422555319	2.792910574321853	-1.7929105743218532
8.522483940042827	1.9162180724197129	-0.9162180724197129
8.536759457530337	1.4443209084431383	-0.4443209084431383
8.551034975017846	0.9900856487148226	0.00991435128517737
8.565310492505354	0.6860799030851815	0.3139200969148185
8.579586009992862	0.6626472088078316	0.33735279119216843
8.593861527480373	4.158726966499847	-3.158726966499847
8.608137044967881	0.6737655536473188	0.3262344463526812
8.62241256245539	5.745273680303151	-4.745273680303151
8.636688079942898	1.4865274958714356	-0.4865274958714356
8.650963597430408	4.033239604373371	-3.033239604373371
8.665239114917917	3.6052174957121417	-2.6052174957121417
8.679514632405425	6.3970094351898865	-5.3970094351898865
8.693790149892935	1.2924922940895578	-0.2924922940895578
8.708065667380444	2.1549147088287337	-1.1549147088287337
8.722341184867952	0.8575173959568193	0.1424826040431807
8.73661670235546	2.302813902984486	-1.3028139029844858
8.75089221984297	0.5633204875768183	0.4366795124231817
8.76516773733048	1.4812871481971208	-0.4812871481971208
8.779443254817988	1.467666033276555	-0.467666033276555
8.793718772305496	1.268563584350399	-0.26856358435039906
8.807994289793006	1.9537902713589974	-0.9537902713589974
8.822269807280515	1.0097076215519099	-0.00970762155190985
8.836545324768023	4.7189648983751615	-3.7189648983751615
8.850820842255533	1.8955260870991932	-0.8955260870991932
8.865096359743042	1.3132401633297595	-0.31324016332975946
8.87937187723055	1.120743442208415	-0.12074344220841504
8.893647394718059	1.0260770028900001	-0.026077002890000145
8.907922912205569	1.3227142244940795	-0.3227142244940795
8.922198429693077	4.215261732089442	-3.2152617320894423
8.936473947180586	6.189393469797535	-5.189393469797535
8.950749464668094	2.458587790686168	-1.4585877906861682
8.965024982155605	5.989326013361164	-4.989326013361164
8.979300499643113	1.2810259551383956	-0.28102595513839557
8.993576017130621	1.4701474497984701	-0.4701474497984701
9.007851534618132	1.0866120383614266	-0.08661203836142661
9.02212705210564	0.7581473126138608	0.2418526873861392
9.036402569593148	4.053314672723115	-3.053314672723115
9.050678087080657	2.3616086683188224	-1.3616086683188224
9.064953604568167	0.4339219321487853	0.5660780678512147
9.079229122055676	1.339117504491886	-0.33911750449188593
9.093504639543184	1.1860881607028828	-0.1860881607028828
9.107780157030692	2.7685379568180513	-1.7685379568180513
9.122055674518203	1.0628022802179338	-0.06280228021793377
9.136331192005711	0.9308372801440672	0.06916271985593281
9.15060670949322	1.6396700269638305	-0.6396700269638305
9.16488222698073	2.4086877683475763	-1.4086877683475763
9.179157744468238	3.23324287355686	-2.23324287355686
9.193433261955747	11.756155672505258	-10.756155672505258
9.207708779443255	1.8368618949240652	-0.8368618949240652
9.221984296930765	1.570145642150847	-0.5701456421508471
9.236259814418274	0.8784175734098427	0.12158242659015728
9.250535331905782	1.3919502874309289	-0.39195028743092886
9.26481084939329	1.7183748659670273	-0.7183748659670273
9.2790863668808	1.5325338748247739	-0.5325338748247739
9.29336188436831	1.2589055099912696	-0.2589055099912696
9.307637401855818	1.4218463348100574	-0.4218463348100574
9.321912919343328	4.574602351435014	-3.574602351435014
9.336188436830836	5.716211069947098	-4.716211069947098
9.350463954318345	3.1597086017866314	-2.1597086017866314
9.364739471805853	0.6986428643126438	0.3013571356873562
9.379014989293363	1.8273342271192827	-0.8273342271192827
9.393290506780872	0.9411967854997575	0.05880321450024251
9.40756602426838	1.7604107969799088	-0.7604107969799088
9.421841541755889	2.2008278946299895	-1.2008278946299895
9.436117059243399	1.5132519373081157	-0.5132519373081157
9.450392576730907	2.155671526475073	-1.1556715264750732
9.464668094218416	0.7870948977822674	0.21290510221773262
9.478943611705926	3.605035833509244	-2.605035833509244
9.493219129193434	2.6321104490689415	-1.6321104490689415
9.507494646680943	1.9994923394779731	-0.9994923394779731
9.521770164168451	0.8098183103020857	0.19018168969791427
9.536045681655962	0.6524684662998609	0.3475315337001391
9.55032119914347	1.270640188266246	-0.2706401882662459
9.564596716630978	1.4178245306290196	-0.4178245306290196
9.578872234118487	2.6174583306153263	-1.6174583306153263
9.593147751605997	0.9711724923865569	0.028827507613443104
9.607423269093506	3.9114983564657697	-2.9114983564657697
9.621698786581014	10.625078702709962	-9.625078702709962
9.635974304068524	1.565076740997363	-0.5650767409973629
9.650249821556033	8.103447339989973	-7.103447339989973
9.664525339043541	2.5022577741309475	-1.5022577741309475
9.67880085653105	2.2058846843726445	-1.2058846843726445
9.69307637401856	4.6767273848610005	-3.6767273848610005
9.707351891506068	1.677057832370947	-0.6770578323709471
9.721627408993577	1.1449865399329497	-0.14498653993294974
9.735902926481085	0.9124592710928682	0.08754072890713183
9.750178443968595	0.8748912738305437	0.12510872616945634
9.764453961456104	1.2422222702490044	-0.24222227024900445
9.778729478943612	3.7010379425302564	-2.7010379425302564
9.793004996431122	1.6547172391603726	-0.6547172391603726
9.80728051391863	2.0916263202130643	-1.0916263202130643
9.82155603140614	3.8685014913518234	-2.8685014913518234
9.835831548893648	3.040070171124871	-2.040070171124871
9.850107066381158	1.9091212049869675	-0.9091212049869675
9.864382583868666	2.3844715487134494	-1.3844715487134494
9.878658101356175	4.2191712775338415	-3.2191712775338415
9.892933618843683	1.0052981954735887	-0.005298195473588674
9.907209136331193	2.020272501762908	-1.020272501762908
9.921484653818702	0.5805931956893295	0.41940680431067046
9.93576017130621	1.4684871552854737	-0.4684871552854737
9.95003568879372	2.312310188216193	-1.312310188216193
9.964311206281229	4.62546904991992	-3.6254690499199196
9.978586723768737	1.943096496727248	-0.9430964967272479
9.992862241256246	1.6937518946738506	-0.6937518946738506
