# Supplementary material for: Terahertz Spectroscopic Analysis of Lactose in Infant Formula: Implications for Detection and Quantification
Source: Molecules. 2022 Aug 8;27(15):5040. doi: 10.3390/molecules27155040 (PMC9370465; doi:10.3390/molecules27155040)
Supplement: Supplementary file 1 [file molecules-27-05040-s001.zip › data/set2_ambient_1/frequency_domain/L100_1.csv]

0.0	0.8331649733913913	0.16683502660860872
0.014275517487508924	0.7672664161309366	0.2327335838690634
0.028551034975017847	1.2862051087456303	-0.2862051087456303
0.04282655246252677	0.7199757996741805	0.28002420032581954
0.057102069950035694	1.2968173038611717	-0.29681730386117167
0.07137758743754462	1.3026174664415997	-0.3026174664415997
0.08565310492505354	3.081072235167931	-2.081072235167931
0.09992862241256247	0.6061650665120758	0.3938349334879242
0.11420413990007139	0.6740234399284915	0.32597656007150855
0.12847965738758033	0.8981213580222048	0.10187864197779517
0.14275517487508924	1.3452323040708674	-0.34523230407086736
0.15703069236259815	1.5068378303827508	-0.5068378303827508
0.17130620985010708	0.9685450820054476	0.031454917994552356
0.18558172733761602	0.7765777443866471	0.22342225561335294
0.19985724482512493	0.8850220509128434	0.11497794908715664
0.21413276231263384	0.9519036756707567	0.04809632432924327
0.22840827980014278	0.9364743941987406	0.06352560580125943
0.24268379728765171	0.8426093784319609	0.15739062156803907
0.25695931477516065	0.805852085181881	0.194147914818119
0.27123483226266953	0.8655629936690682	0.1344370063309318
0.28551034975017847	0.9451560752737582	0.05484392472624178
0.2997858672376874	0.9583606454811826	0.041639354518817395
0.3140613847251963	0.9441024261957528	0.0558975738042472
0.32833690221270523	0.9169020762107991	0.08309792378920089
0.34261241970021417	0.922789229960156	0.077210770039844
0.3568879371877231	0.9195870166328687	0.08041298336713132
0.37116345467523204	0.8888804213512095	0.11111957864879052
0.3854389721627409	0.8436320311031493	0.15636796889685067
0.39971448965024986	0.8176241296040533	0.18237587039594672
0.4139900071377588	0.8202384826854798	0.17976151731452017
0.4282655246252677	0.8396911827342677	0.16030881726573232
0.4425410421127766	0.8704392056758207	0.12956079432417933
0.45681655960028555	0.8874647358423794	0.11253526415762061
0.4710920770877945	0.8752002983325973	0.12479970166740273
0.48536759457530343	0.8287759463088276	0.17122405369117244
0.4996431120628123	0.7110236705964763	0.2889763294035237
0.5139186295503213	0.4794643281906926	0.5205356718093074
0.5281941470378302	0.14964499509710472	0.8503550049028953
0.5424696645253391	0.31308678737053236	0.6869132126294677
0.5567451820128481	0.6396448799767632	0.3603551200232368
0.5710206995003569	0.7470375147958379	0.2529624852041621
0.5852962169878658	0.7667895227700408	0.23321047722995925
0.5995717344753748	0.7811757367789639	0.2188242632210361
0.6138472519628837	0.8012379274176125	0.19876207258238754
0.6281227694503926	0.8356749101043629	0.1643250898956371
0.6423982869379016	0.8704380439540003	0.12956195604599974
0.6566738044254105	0.901684631687809	0.09831536831219101
0.6709493219129194	0.9101393973452192	0.0898606026547808
0.6852248394004283	0.9003448226126219	0.09965517738737806
0.6995003568879372	0.8775345047819805	0.12246549521801953
0.7137758743754462	0.8461700742177396	0.1538299257822604
0.7280513918629551	0.8187236332898115	0.18127636671018854
0.7423269093504641	0.803819009555111	0.19618099044488901
0.756602426837973	0.8059776875938167	0.19402231240618328
0.7708779443254818	0.8254786951387971	0.17452130486120288
0.7851534618129908	0.8533166101335696	0.14668338986643037
0.7994289793004997	0.8791228712250522	0.12087712877494783
0.8137044967880086	0.8968897438775286	0.10311025612247138
0.8279800142755176	0.8983621067514801	0.1016378932485199
0.8422555317630265	0.8796000015575359	0.12039999844246407
0.8565310492505354	0.8506733702766522	0.14932662972334776
0.8708065667380444	0.8199823545111687	0.18001764548883126
0.8850820842255532	0.7918366577965797	0.20816334220342025
0.8993576017130622	0.7787351118308219	0.2212648881691781
0.9136331192005711	0.777303892212236	0.22269610778776405
0.92790863668808	0.7874536619453424	0.2125463380546576
0.942184154175589	0.8120103452953439	0.18798965470465612
0.9564596716630979	0.8285657062287907	0.17143429377120933
0.9707351891506069	0.8418385406538766	0.15816145934612336
0.9850107066381157	0.838863287688939	0.16113671231106097
0.9992862241256246	0.8221279131954179	0.1778720868045821
1.0135617416131335	0.7961458273783422	0.20385417262165784
1.0278372591006426	0.7657087768560683	0.2342912231439317
1.0421127765881515	0.741267295924809	0.258732704075191
1.0563882940756604	0.7228944994083426	0.2771055005916574
1.0706638115631693	0.7283173883271229	0.2716826116728771
1.0849393290506781	0.7441534833286234	0.2558465166713766
1.099214846538187	0.7943548761031226	0.2056451238968774
1.1134903640256961	0.774928000108778	0.22507199989122195
1.127765881513205	0.7561781730979492	0.2438218269020508
1.1420413990007139	0.7183496134397694	0.28165038656023056
1.1563169164882228	0.6526714581465674	0.34732854185343265
1.1705924339757316	0.5773608420066441	0.42263915799335594
1.1848679514632408	0.47500094030165496	0.524999059698345
1.1991434689507496	0.4488118914078544	0.5511881085921456
1.2134189864382585	0.5291101651520402	0.47088983484795977
1.2276945039257674	0.5996375490062195	0.40036245099378054
1.2419700214132763	0.6266330407041603	0.37336695929583974
1.2562455389007852	0.6334156965389551	0.36658430346104487
1.2705210563882943	0.6199418531810122	0.38005814681898775
1.2847965738758031	0.5814471276590466	0.4185528723409534
1.299072091363312	0.5209146751597893	0.4790853248402107
1.313347608850821	0.43959546617033174	0.5604045338296683
1.3276231263383298	0.3339240099646706	0.6660759900353295
1.341898643825839	0.1962206010690836	0.8037793989309164
1.3561741613133478	0.06957767566089952	0.9304223243391004
1.3704496788008567	0.03449405194226831	0.9655059480577317
1.3847251962883655	0.07604538335052992	0.9239546166494701
1.3990007137758744	0.19136317836565161	0.8086368216343484
1.4132762312633835	0.40490114241508274	0.5950988575849172
1.4275517487508924	0.4536928874625015	0.5463071125374985
1.4418272662384013	0.5168491156297229	0.4831508843702771
1.4561027837259102	0.5551351555279834	0.4448648444720166
1.470378301213419	0.5843799923617472	0.4156200076382528
1.4846538187009282	0.6158678280559973	0.38413217194400273
1.498929336188437	0.640120377948503	0.35987962205149704
1.513204853675946	0.6580739273632338	0.3419260726367662
1.5274803711634548	0.6607550676861708	0.33924493231382924
1.5417558886509637	0.6580102920426045	0.3419897079573955
1.5560314061384726	0.6466788863581157	0.35332111364188434
1.5703069236259817	0.6350852736058271	0.3649147263941729
1.5845824411134906	0.6232877611729842	0.37671223882701577
1.5988579586009994	0.6217108933585445	0.37828910664145554
1.6131334760885083	0.6307855479589306	0.3692144520410694
1.6274089935760172	0.6456810225748357	0.35431897742516427
1.6416845110635263	0.6529146238818121	0.3470853761181879
1.6559600285510352	0.6387893884585939	0.3612106115414061
1.670235546038544	0.6162058201887536	0.3837941798112464
1.684511063526053	0.6094948080216911	0.3905051919783089
1.6987865810135618	0.5925083835774896	0.4074916164225104
1.7130620985010707	0.5519270469312871	0.44807295306871286
1.7273376159885798	0.566713821558687	0.433286178441313
1.7416131334760887	0.5598219934352904	0.4401780065647096
1.7558886509635976	0.535239657700794	0.46476034229920604
1.7701641684511065	0.5052412228186051	0.49475877718139494
1.7844396859386153	0.4596313311549579	0.5403686688450421
1.7987152034261245	0.4006223451750695	0.5993776548249306
1.8129907209136333	0.37547772290295933	0.6245222770970407
1.8272662384011422	0.3812370120719165	0.6187629879280835
1.841541755888651	0.4185127872750948	0.5814872127249052
1.85581727337616	0.4613308560261142	0.5386691439738858
1.870092790863669	0.5411854993824319	0.4588145006175681
1.884368308351178	0.5177071086626119	0.48229289133738806
1.8986438258386868	0.5274748204267834	0.4725251795732166
1.9129193433261957	0.5272575003381512	0.4727424996618488
1.9271948608137046	0.5409369555927915	0.45906304440720846
1.9414703783012137	0.5437287013444513	0.4562712986555487
1.9557458957887226	0.5483923731007662	0.45160762689923384
1.9700214132762315	0.5566705896329859	0.4433294103670141
1.9842969307637404	0.5645667018807603	0.4354332981192397
1.9985724482512492	0.5641409094895529	0.43585909051044713
2.012847965738758	0.5551306211270671	0.4448693788729329
2.027123483226267	0.5413657417558233	0.4586342582441767
2.041399000713776	0.5264316600158329	0.47356833998416714
2.055674518201285	0.5098463733474828	0.49015362665251716
2.069950035688794	0.49798991637899137	0.5020100836210086
2.084225553176303	0.4932952146082056	0.5067047853917944
2.098501070663812	0.5016127064029556	0.49838729359704437
2.1127765881513207	0.5128268122016817	0.4871731877983183
2.1270521056388296	0.5055234386106172	0.4944765613893828
2.1413276231263385	0.4992988486151579	0.5007011513848421
2.1556031406138474	0.4700886485307176	0.5299113514692824
2.1698786581013563	0.47606642644725	0.5239335735527499
2.184154175588865	0.43507919971350506	0.5649208002864949
2.198429693076374	0.5379897650018363	0.46201023499816374
2.2127052105638834	0.4250554866657298	0.5749445133342702
2.2269807280513922	0.40626195893612466	0.5937380410638753
2.241256245538901	0.44035718609280594	0.5596428139071941
2.25553176302641	0.4641562203648351	0.5358437796351649
2.269807280513919	0.3974672486674759	0.602532751332524
2.2840827980014278	0.42749304219454276	0.5725069578054572
2.2983583154889367	0.40735677903796896	0.592643220962031
2.3126338329764455	0.3764227609374087	0.6235772390625913
2.3269093504639544	0.3662133485219467	0.6337866514780532
2.3411848679514633	0.3704561938829762	0.6295438061170238
2.355460385438972	0.35277679827454184	0.6472232017254582
2.3697359029264815	0.33040349888789394	0.6695965011121061
2.3840114204139904	0.3309599728650111	0.6690400271349889
2.3982869379014993	0.2745677759237749	0.7254322240762251
2.412562455389008	0.25218991554570486	0.7478100844542952
2.426837972876517	0.21878688398062993	0.78121311601937
2.441113490364026	0.19744594033037446	0.8025540596696256
2.455389007851535	0.20711343439741578	0.7928865656025842
2.4696645253390437	0.10885135267866522	0.8911486473213348
2.4839400428265526	0.11439887862114259	0.8856011213788574
2.4982155603140614	0.08865113618843637	0.9113488638115637
2.5124910778015703	0.05717278124170361	0.9428272187582964
2.5267665952890797	0.027814690472418108	0.9721853095275819
2.5410421127765885	0.010467028189186175	0.9895329718108138
2.5553176302640974	0.003682517248747307	0.9963174827512526
2.5695931477516063	0.007711270923296872	0.9922887290767032
2.583868665239115	0.01174327238008051	0.9882567276199195
2.598144182726624	0.03158373851753294	0.9684162614824671
2.612419700214133	0.06874631498584308	0.931253685014157
2.626695217701642	0.07792378405817875	0.9220762159418212
2.6409707351891507	0.2701392038685385	0.7298607961314615
2.6552462526766596	0.08027577147051976	0.9197242285294802
2.669521770164169	0.15883553082617655	0.8411644691738235
2.683797287651678	0.13937158068858546	0.8606284193114145
2.6980728051391867	0.13316199572677648	0.8668380042732236
2.7123483226266956	0.10642091778679519	0.8935790822132048
2.7266238401142044	0.10925192994253645	0.8907480700574636
2.7408993576017133	0.1330552397540614	0.8669447602459386
2.755174875089222	0.11466690212176414	0.8853330978782359
2.769450392576731	0.07207948294662762	0.9279205170533724
2.78372591006424	0.11634538614961241	0.8836546138503876
2.798001427551749	0.08017913529370242	0.9198208647062975
2.8122769450392577	0.04292003152008687	0.9570799684799132
2.826552462526767	0.01005733287581384	0.9899426671241862
2.840827980014276	0.015912643311273577	0.9840873566887264
2.855103497501785	0.027826280953334358	0.9721737190466656
2.8693790149892937	0.02831850614225076	0.9716814938577493
2.8836545324768026	0.24874314909101516	0.7512568509089849
2.8979300499643115	0.034648440860947795	0.9653515591390522
2.9122055674518204	0.049835611159368735	0.9501643888406313
2.9264810849393292	0.04760857196981716	0.9523914280301828
2.940756602426838	0.04433572280682198	0.955664277193178
2.955032119914347	0.024254450655748265	0.9757455493442517
2.9693076374018563	1.3410591081632015	-0.3410591081632015
2.983583154889365	0.06904252100436739	0.9309574789956326
2.997858672376874	0.10975413551895802	0.890245864481042
3.012134189864383	0.39569308507264483	0.6043069149273552
3.026409707351892	0.1805434999230145	0.8194565000769856
3.0406852248394007	0.1110886118061084	0.8889113881938916
3.0549607423269096	0.10767267961273459	0.8923273203872654
3.0692362598144185	0.12766630213589003	0.87233369786411
3.0835117773019274	0.03828241112986967	0.9617175888701304
3.0977872947894363	0.030049732551266528	0.9699502674487335
3.112062812276945	0.09697904669306293	0.9030209533069371
3.1263383297644545	0.12623504118459486	0.8737649588154052
3.1406138472519634	0.5332348817991087	0.4667651182008913
3.1548893647394722	0.07178994672913931	0.9282100532708607
3.169164882226981	1.0706439039603826	-0.07064390396038256
3.18344039971449	0.1314428188498334	0.8685571811501667
3.197715917201999	0.047543014124095936	0.9524569858759041
3.2119914346895078	0.10964250331480623	0.8903574966851938
3.2262669521770166	0.06330458476165933	0.9366954152383407
3.2405424696645255	0.04824453045806222	0.9517554695419378
3.2548179871520344	0.1024296999445592	0.8975703000554408
3.2690935046395433	0.06719933011577807	0.932800669884222
3.2833690221270526	0.06014550324980036	0.9398544967501996
3.2976445396145615	0.11042451527219029	0.8895754847278097
3.3119200571020704	0.06709442428498066	0.9329055757150193
3.3261955745895793	0.20656343039456032	0.7934365696054397
3.340471092077088	0.1359202586680825	0.8640797413319175
3.354746609564597	0.08484228861538679	0.9151577113846132
3.369022127052106	0.06423462165017348	0.9357653783498265
3.383297644539615	0.1009949487504155	0.8990050512495845
3.3975731620271237	0.08515911253328354	0.9148408874667164
3.4118486795146326	0.09869182549102269	0.9013081745089773
3.4261241970021414	0.09808963255417577	0.9019103674458242
3.4403997144896508	0.07439785066732339	0.9256021493326766
3.4546752319771596	0.09110707356508892	0.908892926434911
3.4689507494646685	0.07698460865270265	0.9230153913472974
3.4832262669521774	0.09861382923689822	0.9013861707631018
3.4975017844396863	0.17244769863873696	0.827552301361263
3.511777301927195	0.15116300517343048	0.8488369948265695
3.526052819414704	0.13705370855005397	0.8629462914499461
3.540328336902213	3.235341369980077	-2.235341369980077
3.554603854389722	0.04785142143867497	0.9521485785613251
3.5688793718772307	0.1357398761321393	0.8642601238678607
3.58315488936474	0.15530054018376147	0.8446994598162385
3.597430406852249	0.24821753821668774	0.7517824617833122
3.611705924339758	0.3441687932072382	0.6558312067927619
3.6259814418272667	0.19185849823657322	0.8081415017634268
3.6402569593147756	0.4066187513873051	0.5933812486126949
3.6545324768022844	1.117574839434726	-0.11757483943472602
3.6688079942897933	0.3799262746532834	0.6200737253467166
3.683083511777302	0.04224618889813985	0.9577538111018602
3.697359029264811	0.20388999650523246	0.7961100034947676
3.71163454675232	0.2763407100882807	0.7236592899117194
3.725910064239829	0.21333322350763317	0.7866667764923668
3.740185581727338	0.08409799629926538	0.9159020037007346
3.754461099214847	0.10660614879161741	0.8933938512083826
3.768736616702356	0.13049554800176602	0.869504451998234
3.783012134189865	0.28953322213638666	0.7104667778636133
3.7972876516773737	0.49036241047096124	0.5096375895290388
3.8115631691648826	0.6241269225296742	0.37587307747032583
3.8258386866523915	0.2947782369436491	0.7052217630563509
3.8401142041399003	0.20807365539023326	0.7919263446097667
3.8543897216274092	0.3389896698808417	0.6610103301191583
3.868665239114918	0.18606769366344586	0.8139323063365541
3.8829407566024274	0.21099823150750646	0.7890017684924935
3.8972162740899363	0.21793147858471365	0.7820685214152864
3.911491791577445	0.14961513650432265	0.8503848634956773
3.925767309064954	0.2688818821783924	0.7311181178216076
3.940042826552463	0.23853938437309924	0.7614606156269008
3.954318344039972	0.7373270913026443	0.2626729086973557
3.9685938615274807	0.6367103024940919	0.3632896975059081
3.9828693790149896	1.1909420137392677	-0.19094201373926767
3.9971448965024985	0.8767987061129527	0.12320129388704726
4.011420413990008	0.8469053795098469	0.1530946204901531
4.025695931477516	0.3112028216562746	0.6887971783437254
4.039971448965026	0.23464431978272574	0.7653556802172743
4.054246966452534	0.2895595918790152	0.7104404081209847
4.068522483940043	0.19529307474452087	0.8047069252554792
4.082798001427552	0.2728909846056062	0.7271090153943938
4.097073518915061	0.19148934668563733	0.8085106533143627
4.11134903640257	0.3970297093518074	0.6029702906481926
4.125624553890079	0.4024726131080808	0.5975273868919192
4.139900071377588	0.3706080166282165	0.6293919833717835
4.154175588865097	0.40275849518936385	0.5972415048106361
4.168451106352606	1.2663176706626114	-0.26631767066261136
4.182726623840114	1.005637420736121	-0.005637420736120946
4.197002141327624	2.320958599291083	-1.320958599291083
4.211277658815132	0.14629974888392422	0.8537002511160758
4.2255531763026415	0.5264013581367841	0.4735986418632159
4.23982869379015	0.3844321599246191	0.6155678400753809
4.254104211277659	0.20626267445521712	0.7937373255447828
4.268379728765169	0.49642218876777405	0.503577811232226
4.282655246252677	0.3255818225942576	0.6744181774057424
4.296930763740186	0.33357672640751046	0.6664232735924895
4.311206281227695	0.25492623842297035	0.7450737615770296
4.325481798715204	0.26233880650549546	0.7376611934945045
4.3397573162027125	0.35598047033220437	0.6440195296677956
4.354032833690222	0.31156130575792856	0.6884386942420715
4.36830835117773	0.3738367598455469	0.6261632401544531
4.38258386866524	0.8526321672356365	0.1473678327643635
4.396859386152748	0.48325000755002906	0.516749992449971
4.411134903640257	0.2333339642532061	0.7666660357467939
4.425410421127767	0.35032307967726506	0.6496769203227349
4.439685938615275	0.5111761099178894	0.4888238900821106
4.4539614561027845	0.7240049891174062	0.2759950108825938
4.468236973590293	0.9558792963941897	0.04412070360581033
4.482512491077802	0.8412453507645766	0.15875464923542337
4.496788008565311	1.1766717368276194	-0.17667173682761939
4.51106352605282	1.5939503277580405	-0.5939503277580405
4.5253390435403285	5.316673581410734	-4.316673581410734
4.539614561027838	3.671742762986763	-2.671742762986763
4.553890078515346	0.7841448605406863	0.21585513945931367
4.5681655960028555	2.456602725416632	-1.4566027254166318
4.582441113490365	0.9293962229578163	0.07060377704218368
4.596716630977873	1.6660320372943525	-0.6660320372943525
4.610992148465383	1.4085967796484624	-0.4085967796484624
4.625267665952891	1.5812316354982965	-0.5812316354982965
4.6395431834404	0.7725623037479371	0.2274376962520629
4.653818700927909	0.43053318644706107	0.5694668135529389
4.668094218415418	0.5453416079957155	0.4546583920042845
4.682369735902927	1.5460303696038253	-0.5460303696038253
4.696645253390436	1.6389262724085165	-0.6389262724085165
4.710920770877944	0.7376095744971778	0.2623904255028222
4.725196288365454	0.9299529159902642	0.0700470840097358
4.739471805852963	1.4658297461525913	-0.4658297461525913
4.7537473233404715	8.177651200500272	-7.1776512005002715
4.768022840827981	0.9712206174542091	0.028779382545790932
4.782298358315489	0.4508377333384203	0.5491622666615796
4.7965738758029985	0.8146473652725827	0.18535263472741725
4.810849393290507	0.6086669182060774	0.39133308179392257
4.825124910778016	0.7027513272876563	0.2972486727123437
4.839400428265525	3.7957095264290404	-2.7957095264290404
4.853675945753034	3.947322624007512	-2.947322624007512
4.8679514632405425	0.9906592074644438	0.009340792535556197
4.882226980728052	0.43089999803817053	0.5691000019618295
4.896502498215561	0.6521216218908031	0.34787837810919686
4.91077801570307	0.2978727726742384	0.7021272273257616
4.925053533190579	0.7330219734400846	0.2669780265599154
4.939329050678087	0.7700333960046155	0.2299666039953845
4.953604568165597	2.8856817994819455	-1.8856817994819455
4.967880085653105	2.794163448385018	-1.7941634483850182
4.9821556031406145	0.9392660337630278	0.06073396623697225
4.996431120628123	0.5115145778907398	0.48848542210926016
5.010706638115632	2.3396336470719503	-1.3396336470719503
5.024982155603141	0.8431664308238659	0.1568335691761341
5.03925767309065	0.8927643138875959	0.10723568611240408
5.053533190578159	0.6444340384374777	0.3555659615625223
5.067808708065668	2.0462472515930825	-1.0462472515930825
5.082084225553177	5.058184834509009	-4.058184834509009
5.0963597430406855	0.6877585112966798	0.31224148870332025
5.110635260528195	1.4874087075537528	-0.48740870755375276
5.124910778015703	1.5598515842220253	-0.5598515842220253
5.139186295503213	1.701248897093499	-0.7012488970934989
5.153461812990721	2.590331994486669	-1.590331994486669
5.16773733047823	0.6496258969119142	0.3503741030880858
5.18201284796574	0.30716527592224313	0.6928347240777568
5.196288365453248	3.7314935571599994	-2.7314935571599994
5.2105638829407575	0.7890663741726656	0.21093362582733444
5.224839400428266	2.389504878029623	-1.3895048780296229
5.239114917915775	94.12230032899231	-93.12230032899231
5.253390435403284	1.0293607019135502	-0.029360701913550225
5.267665952890793	0.9010405680040396	0.09895943199596036
5.281941470378301	1.388080020876706	-0.3880800208767059
5.296216987865811	0.21545557779424965	0.7845444222057504
5.310492505353319	0.7278079108038809	0.27219208919611915
5.3247680228408285	1.0513159503740925	-0.051315950374092534
5.339043540328338	0.6828432034663113	0.31715679653368867
5.353319057815846	0.99010871668635	0.009891283313649968
5.367594575303356	1.3729445524787498	-0.3729445524787498
5.381870092790864	1.7999804900102814	-0.7999804900102814
5.396145610278373	0.89143005557209	0.10856994442791001
5.410421127765882	0.46896632809788213	0.5310336719021178
5.424696645253391	0.8216953574068725	0.1783046425931275
5.4389721627409	4.019049352773742	-3.0190493527737416
5.453247680228409	1.7438024030486703	-0.7438024030486703
5.467523197715917	1.3760559362097116	-0.37605593620971156
5.481798715203427	0.8084121459931246	0.1915878540068754
5.496074232690936	0.9683734663829597	0.031626533617040264
5.510349750178444	1.0826525312730053	-0.08265253127300531
5.524625267665954	0.35218925054877454	0.6478107494512255
5.538900785153462	1.0420640822580158	-0.042064082258015834
5.5531763026409715	1.3903210050876265	-0.39032100508762646
5.56745182012848	3.647658221328841	-2.647658221328841
5.581727337615989	10.720825900437227	-9.720825900437227
5.596002855103498	1.335381348023236	-0.33538134802323594
5.610278372591007	1.5816015206922769	-0.5816015206922769
5.6245538900785155	2.328126913688821	-1.3281269136888212
5.638829407566025	0.9034622558494825	0.09653774415051752
5.653104925053534	0.9581656003208003	0.04183439967919966
5.667380442541043	1.1128046096070794	-0.11280460960707939
5.681655960028552	1.24747198271444	-0.24747198271444004
5.69593147751606	1.897556218956279	-0.8975562189562789
5.71020699500357	1.042262731006213	-0.04226273100621292
5.724482512491078	1.569117173769173	-0.5691171737691729
5.738758029978587	0.9215466814074667	0.07845331859253335
5.753033547466096	0.6976446841497742	0.3023553158502258
5.767309064953605	2.138289207080638	-1.1382892070806379
5.781584582441114	0.7479934217061279	0.2520065782938721
5.795860099928623	4.046697534452373	-3.046697534452373
5.810135617416132	0.9295184543191276	0.07048154568087239
5.824411134903641	1.2479590967113503	-0.2479590967113503
5.83868665239115	0.9257247780684005	0.07427522193159952
5.8529621698786585	1.128714777911643	-0.1287147779116431
5.867237687366168	1.3398460459675097	-0.33984604596750967
5.881513204853676	1.2369294990231423	-0.2369294990231423
5.895788722341186	1.8358342244362604	-0.8358342244362604
5.910064239828694	3.5188263462495732	-2.5188263462495732
5.924339757316203	1.1346890067414914	-0.13468900674149142
5.938615274803713	2.0200479573274626	-1.0200479573274626
5.952890792291221	1.0486300638274848	-0.048630063827484804
5.96716630977873	0.9948463696539037	0.005153630346096283
5.981441827266239	3.5728754599027153	-2.5728754599027153
5.995717344753748	1.5931434995381668	-0.5931434995381668
6.009992862241257	1.5220029817130896	-0.5220029817130896
6.024268379728766	1.1798575487656193	-0.17985754876561932
6.038543897216274	0.9607683309389122	0.03923166906108777
6.052819414703784	1.4570992045850748	-0.4570992045850748
6.067094932191292	0.9371648514772918	0.06283514852270822
6.0813704496788015	2.0017613469745488	-1.0017613469745488
6.095645967166311	2.1512599522005997	-1.1512599522005997
6.109921484653819	0.8447683657743027	0.1552316342256973
6.124197002141329	1.2024158687920135	-0.20241586879201345
6.138472519628837	1.1751595468626528	-0.17515954686265278
6.152748037116346	9.962376451287394	-8.962376451287394
6.167023554603855	1.2860349773375739	-0.2860349773375739
6.181299072091364	1.6378552489219151	-0.6378552489219151
6.1955745895788725	1.2396432143220273	-0.2396432143220273
6.209850107066382	1.9038865786306618	-0.9038865786306618
6.22412562455389	4.811561191173124	-3.8115611911731238
6.2384011420414	0.6815185983292599	0.3184814016707401
6.252676659528909	0.923555804012564	0.07644419598743601
6.266952177016417	1.7767174059992354	-0.7767174059992354
6.281227694503927	1.3365273994689562	-0.33652739946895616
6.295503211991435	3.484281889655463	-2.484281889655463
6.3097787294789445	2.649657055182235	-1.6496570551822352
6.324054246966453	3.8058432903765715	-2.8058432903765715
6.338329764453962	1.9890072277706292	-0.9890072277706292
6.352605281941471	0.6569115054282105	0.34308849457178947
6.36688079942898	1.2331559081686516	-0.23315590816865162
6.381156316916488	2.9400112350622147	-1.9400112350622147
6.395431834403998	0.7499384527443852	0.2500615472556148
6.409707351891507	3.058219772203715	-2.058219772203715
6.4239828693790155	0.5460968182812109	0.4539031817187891
6.438258386866525	2.4329336706759603	-1.4329336706759603
6.452533904354033	1.915438376397693	-0.915438376397693
6.466809421841543	1.9811999800605091	-0.9811999800605091
6.481084939329051	2.4238988843672478	-1.4238988843672478
6.49536045681656	3.0874937114136722	-2.0874937114136722
6.509635974304069	0.6532542698199613	0.34674573018003874
6.523911491791578	1.5295991423412658	-0.5295991423412658
6.538187009279087	1.7232642475741788	-0.7232642475741788
6.552462526766596	1.0555022805132843	-0.05550228051328432
6.566738044254105	3.895666316052782	-2.895666316052782
6.581013561741614	1.129186243945369	-0.12918624394536904
6.595289079229123	0.3132701596155016	0.6867298403844984
6.609564596716631	1.223494550934281	-0.22349455093428094
6.623840114204141	2.7901670941029773	-1.7901670941029773
6.638115631691649	2.4444913604130525	-1.4444913604130525
6.6523911491791585	1.0118859025268343	-0.011885902526834302
6.666666666666667	1.5115356762984649	-0.5115356762984649
6.680942184154176	3.2923962689853625	-2.2923962689853625
6.695217701641685	1.066411433921192	-0.06641143392119209
6.709493219129194	2.48897384724412	-1.4889738472441199
6.723768736616703	1.555617877077245	-0.5556178770772451
6.738044254104212	2.123380027826449	-1.1233800278264492
6.752319771591721	3.877951273564151	-2.877951273564151
6.76659528907923	1.2418845288418983	-0.24188452884189826
6.780870806566739	1.2290953547422268	-0.22909535474222675
6.795146324054247	0.7693114719407613	0.23068852805923867
6.809421841541757	7.407124135346981	-6.407124135346981
6.823697359029265	2.0431738449216805	-1.0431738449216805
6.837972876516774	1.3094778140654877	-0.3094778140654877
6.852248394004283	2.0052242736717854	-1.0052242736717854
6.866523911491792	2.933966044086798	-1.933966044086798
6.8807994289793015	0.8310631792772118	0.16893682072278815
6.89507494646681	1.0757546824665027	-0.07575468246650274
6.909350463954319	2.793836894534345	-1.793836894534345
6.923625981441828	1.6260409804493177	-0.6260409804493177
6.937901498929337	1.1242284646322	-0.12422846463220005
6.9521770164168455	3.2883930676920405	-2.2883930676920405
6.966452533904355	2.1554402011585077	-1.1554402011585077
6.980728051391863	1.040812203809352	-0.04081220380935191
6.995003568879373	1.6617048769096885	-0.6617048769096885
7.009279086366882	6.267991861822967	-5.267991861822967
7.02355460385439	5.437543668981641	-4.437543668981641
7.0378301213419	7.686638891737264	-6.686638891737264
7.052105638829408	2.0341239635258406	-1.0341239635258406
7.066381156316917	2.44726312216386	-1.4472631221638599
7.080656673804426	5.04793960870434	-4.04793960870434
7.094932191291935	4.211155549864428	-3.2111555498644284
7.109207708779444	0.4372780039764507	0.5627219960235492
7.123483226266953	1.9069090207166928	-0.9069090207166928
7.137758743754461	2.5633928227696985	-1.5633928227696985
7.152034261241971	0.6936120129754284	0.3063879870245716
7.16630977872948	2.413809513124417	-1.4138095131244168
7.1805852962169885	2.6467460485154044	-1.6467460485154044
7.194860813704498	1.3591027702193768	-0.35910277021937675
7.209136331192006	3.0710618054036742	-2.0710618054036742
7.223411848679516	0.885132035213534	0.11486796478646599
7.237687366167024	1.045521560600588	-0.045521560600588096
7.251962883654533	1.9312019569239287	-0.9312019569239287
7.266238401142042	4.017608446160715	-3.0176084461607147
7.280513918629551	2.7633497348019405	-1.7633497348019405
7.2947894361170595	0.9041862302142369	0.09581376978576306
7.309064953604569	4.247073369333318	-3.247073369333318
7.323340471092078	2.2453584616668607	-1.2453584616668607
7.337615988579587	11.758998450999314	-10.758998450999314
7.351891506067096	1.2683536396881947	-0.2683536396881947
7.366167023554604	0.9757474116613961	0.024252588338603887
7.380442541042114	1.8144548541690682	-0.8144548541690682
7.394718058529622	2.085690976506829	-1.0856909765068292
7.4089935760171315	1.6381842054366247	-0.6381842054366247
7.42326909350464	1.5358113767966854	-0.5358113767966854
7.437544610992149	0.334933800310769	0.665066199689231
7.451820128479658	3.7750434133983948	-2.7750434133983948
7.466095645967167	7.10191298974771	-6.10191298974771
7.480371163454676	2.740213812652552	-1.7402138126525521
7.494646680942185	1.1594402492122526	-0.15944024921225264
7.508922198429694	2.435011189457581	-1.435011189457581
7.5231977159172025	0.7478440473878549	0.2521559526121451
7.537473233404712	0.6118548019473912	0.38814519805260883
7.55174875089222	1.171362055807353	-0.17136205580735298
7.56602426837973	4.247567633552969	-3.2475676335529693
7.580299785867238	2.8654296549212765	-1.8654296549212765
7.594575303354747	4.474027226254852	-3.4740272262548517
7.608850820842256	2.4935445065976425	-1.4935445065976425
7.623126338329765	1.0043716426911455	-0.004371642691145539
7.6374018558172745	1.7890153629973007	-0.7890153629973007
7.651677373304783	2.862564870180922	-1.8625648701809219
7.665952890792292	2.0211540747628565	-1.0211540747628565
7.680228408279801	1.582563595104581	-0.5825635951045809
7.69450392576731	0.592857193085566	0.40714280691443405
7.7087794432548185	0.5147470490037028	0.48525295099629717
7.723054960742328	0.6620578278256368	0.3379421721743632
7.737330478229836	3.393323196331008	-2.393323196331008
7.7516059957173455	0.3847579051449712	0.6152420948550288
7.765881513204855	1.6012587203053836	-0.6012587203053836
7.780157030692363	2.5158876542881012	-1.5158876542881012
7.794432548179873	3.3587000000274805	-2.3587000000274805
7.808708065667381	6.294437766141913	-5.294437766141913
7.82298358315489	1.5094873030527782	-0.5094873030527782
7.837259100642399	4.4603128949539945	-3.4603128949539945
7.851534618129908	8.370141187609459	-7.370141187609459
7.865810135617417	1.3997211443674222	-0.39972114436742223
7.880085653104926	1.152112179609394	-0.15211217960939405
7.894361170592434	1.5302426827114435	-0.5302426827114435
7.908636688079944	0.7081091597283623	0.2918908402716377
7.922912205567453	0.6037271838548396	0.3962728161451604
7.9371877230549615	1.5755615435154517	-0.5755615435154517
7.951463240542471	5.604541529521686	-4.604541529521686
7.965738758029979	1.5512798032818687	-0.5512798032818687
7.9800142755174885	1.4606119248183405	-0.46061192481834046
7.994289793004997	2.270381601018898	-1.2703816010188982
8.008565310492505	1.9504357131096555	-0.9504357131096555
8.022840827980016	3.100152261786538	-2.100152261786538
8.037116345467524	2.5506526539170022	-1.5506526539170022
8.051391862955033	3.0693210656390764	-2.0693210656390764
8.065667380442541	1.4208579387532578	-0.42085793875325783
8.079942897930051	2.3364598834289025	-1.3364598834289025
8.09421841541756	0.8959111963845402	0.1040888036154598
8.108493932905068	0.8402707390613658	0.15972926093863415
8.122769450392578	8.04645610362714	-7.04645610362714
8.137044967880087	0.31223074629943126	0.6877692537005687
8.151320485367595	5.696985823736155	-4.696985823736155
8.165596002855104	1.0771612693658064	-0.07716126936580636
8.179871520342614	2.47351837058615	-1.47351837058615
8.194147037830122	1.7510219048632305	-0.7510219048632305
8.20842255531763	1.9409436910133093	-0.9409436910133093
8.22269807280514	3.9040177703846184	-2.9040177703846184
8.23697359029265	2.4181302188856537	-1.4181302188856537
8.251249107780158	0.8258974668087226	0.17410253319127744
8.265524625267666	1.6382998639772033	-0.6382998639772033
8.279800142755176	6.782177846633904	-5.782177846633904
8.294075660242685	1.2884695321744624	-0.28846953217446236
8.308351177730193	1.0116888211990098	-0.011688821199009825
8.322626695217702	3.696998768594664	-2.696998768594664
8.336902212705212	5.10864946218528	-4.10864946218528
8.35117773019272	0.4814550815131397	0.5185449184868602
8.365453247680229	4.511027775063282	-3.5110277750632823
8.379728765167739	1.93821880562109	-0.9382188056210901
8.394004282655247	1.8139189919293246	-0.8139189919293246
8.408279800142756	1.3422860885319765	-0.3422860885319765
8.422555317630264	1.8181942032958025	-0.8181942032958025
8.436830835117775	2.421235836363882	-1.421235836363882
8.451106352605283	1.4938301568734333	-0.49383015687343335
8.465381870092791	1.927003088810663	-0.9270030888106631
8.4796573875803	0.6610656939756234	0.3389343060243766
8.49393290506781	6.699411641825192	-5.699411641825192
8.508208422555319	0.29823195653226886	0.7017680434677311
8.522483940042827	1.8702796654425662	-0.8702796654425662
8.536759457530337	1.9133928946473244	-0.9133928946473244
8.551034975017846	0.8297104458785773	0.17028955412142266
8.565310492505354	0.5474772240723903	0.4525227759276097
8.579586009992862	0.69907982485291	0.30092017514709
8.593861527480373	4.27408530637725	-3.27408530637725
8.608137044967881	1.006754715973463	-0.00675471597346311
8.62241256245539	8.59617440730142	-7.596174407301421
8.636688079942898	2.000539250792601	-1.0005392507926012
8.650963597430408	4.458458101506356	-3.4584581015063556
8.665239114917917	2.0737615633918107	-1.0737615633918107
8.679514632405425	5.380547256331313	-4.380547256331313
8.693790149892935	1.000482976458617	-0.00048297645861694605
8.708065667380444	1.186700422329691	-0.18670042232969108
8.722341184867952	1.2611275273379918	-0.2611275273379918
8.73661670235546	1.850109570700294	-0.8501095707002939
8.75089221984297	0.6853001156823864	0.31469988431761364
8.76516773733048	1.2782190012322192	-0.2782190012322192
8.779443254817988	1.2641872004455283	-0.26418720044552835
8.793718772305496	1.5821907718726842	-0.5821907718726842
8.807994289793006	2.0548860408624994	-1.0548860408624994
8.822269807280515	0.7670796119859103	0.23292038801408965
8.836545324768023	4.2830846155209485	-3.2830846155209485
8.850820842255533	0.6825764045019083	0.31742359549809174
8.865096359743042	0.3166657657507271	0.683334234249273
8.87937187723055	1.636208894767504	-0.636208894767504
8.893647394718059	0.47809547078695963	0.5219045292130404
8.907922912205569	1.5024027750502245	-0.5024027750502245
8.922198429693077	3.8571082205038825	-2.8571082205038825
8.936473947180586	8.532097007726854	-7.532097007726854
8.950749464668094	0.6750508959838762	0.32494910401612376
8.965024982155605	5.118379046254047	-4.118379046254047
8.979300499643113	0.8287172595634129	0.1712827404365871
8.993576017130621	1.1958187563232503	-0.1958187563232503
9.007851534618132	0.1844433841996269	0.8155566158003731
9.02212705210564	1.2508099484029649	-0.2508099484029649
9.036402569593148	2.512323905830748	-1.512323905830748
9.050678087080657	2.3156177171142405	-1.3156177171142405
9.064953604568167	0.19101463072914712	0.8089853692708528
9.079229122055676	0.2747109825487305	0.7252890174512695
9.093504639543184	0.9623264491194017	0.03767355088059832
9.107780157030692	2.604477695704016	-1.6044776957040159
9.122055674518203	1.9370373208307488	-0.9370373208307488
9.136331192005711	1.4860006551465421	-0.4860006551465421
9.15060670949322	1.755392014145556	-0.7553920141455559
9.16488222698073	1.0003578267567768	-0.0003578267567767579
9.179157744468238	0.6975950786466087	0.30240492135339125
9.193433261955747	13.018069866512407	-12.018069866512407
9.207708779443255	1.314559447766594	-0.31455944776659406
9.221984296930765	1.2724025600100148	-0.27240256001001484
9.236259814418274	1.116826190213737	-0.11682619021373708
9.250535331905782	0.7336284512160062	0.26637154878399383
9.26481084939329	2.7022188836653496	-1.7022188836653496
9.2790863668808	1.4536408800481655	-0.4536408800481655
9.29336188436831	1.0634468334043514	-0.06344683340435142
9.307637401855818	1.119064313590813	-0.11906431359081293
9.321912919343328	1.893764170731485	-0.893764170731485
9.336188436830836	10.486678875034421	-9.486678875034421
9.350463954318345	3.914185469748397	-2.914185469748397
9.364739471805853	0.8662722402032399	0.1337277597967601
9.379014989293363	0.9583940929924929	0.041605907007507104
9.393290506780872	0.9566265991082434	0.043373400891756564
9.40756602426838	1.877085211715499	-0.877085211715499
9.421841541755889	2.567109293208893	-1.567109293208893
9.436117059243399	0.6290045697886921	0.3709954302113079
9.450392576730907	1.8070855926932732	-0.8070855926932732
9.464668094218416	0.8281332265512854	0.1718667734487146
9.478943611705926	3.3933395583670007	-2.3933395583670007
9.493219129193434	1.759762012731589	-0.7597620127315889
9.507494646680943	2.6853873588365818	-1.6853873588365818
9.521770164168451	0.11913849250392802	0.880861507496072
9.536045681655962	0.4732930946158745	0.5267069053841256
9.55032119914347	2.0567444014466423	-1.0567444014466423
9.564596716630978	1.013042970423006	-0.01304297042300595
9.578872234118487	1.411499610883177	-0.411499610883177
9.593147751605997	0.6693039025731635	0.3306960974268365
9.607423269093506	1.7838892716342993	-0.7838892716342993
9.621698786581014	17.690603321056233	-16.690603321056233
9.635974304068524	1.11511612560212	-0.11511612560212003
9.650249821556033	3.2951273606570135	-2.2951273606570135
9.664525339043541	3.5445678364084827	-2.5445678364084827
9.67880085653105	1.5787816053881334	-0.5787816053881334
9.69307637401856	1.6718304140350972	-0.6718304140350972
9.707351891506068	1.8311740849920746	-0.8311740849920746
9.721627408993577	0.9527271862889849	0.047272813711015105
9.735902926481085	1.444828702377525	-0.44482870237752503
9.750178443968595	0.9508469874988752	0.049153012501124804
9.764453961456104	0.25895899664892336	0.7410410033510766
9.778729478943612	4.128061191118845	-3.128061191118845
9.793004996431122	1.0958845413546552	-0.09588454135465518
9.80728051391863	1.1100918985825956	-0.1100918985825956
9.82155603140614	5.518481076857092	-4.518481076857092
9.835831548893648	1.597126730159389	-0.597126730159389
9.850107066381158	1.412310239589106	-0.41231023958910606
9.864382583868666	3.3527618641526473	-2.3527618641526473
9.878658101356175	8.483820335076235	-7.483820335076235
9.892933618843683	0.8879573733437034	0.1120426266562966
9.907209136331193	2.7472708529323397	-1.7472708529323397
9.921484653818702	0.7704287811594958	0.22957121884050424
9.93576017130621	0.7276505631482377	0.27234943685176227
9.95003568879372	2.119385865772921	-1.1193858657729212
9.964311206281229	2.6419386720310025	-1.6419386720310025
9.978586723768737	4.511608753862349	-3.5116087538623493
9.992862241256246	1.5864761400811738	-0.5864761400811738
