# Supplementary material for: Terahertz Spectroscopic Analysis of Lactose in Infant Formula: Implications for Detection and Quantification
Source: Molecules. 2022 Aug 8;27(15):5040. doi: 10.3390/molecules27155040 (PMC9370465; doi:10.3390/molecules27155040)
Supplement: Supplementary file 1 [file molecules-27-05040-s001.zip › data/set2_ambient_1/frequency_domain/L100_2.csv]

0.0	0.826612481857768	0.17338751814223197
0.014275517487508924	0.5471267024782887	0.45287329752171135
0.028551034975017847	1.1058498736134592	-0.10584987361345921
0.04282655246252677	0.6629533991387357	0.33704660086126426
0.057102069950035694	1.2878313306201639	-0.28783133062016386
0.07137758743754462	1.3252125247307895	-0.32521252473078954
0.08565310492505354	3.2845456186499007	-2.2845456186499007
0.09992862241256247	0.5751882505592837	0.4248117494407163
0.11420413990007139	0.6434103449210676	0.35658965507893237
0.12847965738758033	0.9044078234236091	0.09559217657639085
0.14275517487508924	1.3609246608648369	-0.3609246608648369
0.15703069236259815	1.5306108541837655	-0.5306108541837655
0.17130620985010708	0.9648037796634698	0.03519622033653025
0.18558172733761602	0.755006428645416	0.244993571354584
0.19985724482512493	0.863239850030674	0.13676014996932595
0.21413276231263384	0.936697863084619	0.063302136915381
0.22840827980014278	0.9340038659547062	0.06599613404529381
0.24268379728765171	0.8590421955359482	0.14095780446405182
0.25695931477516065	0.8190939569297578	0.18090604307024216
0.27123483226266953	0.8853026993249219	0.1146973006750781
0.28551034975017847	0.9542763491395437	0.045723650860456266
0.2997858672376874	0.9668775902087479	0.03312240979125214
0.3140613847251963	0.9177016918722237	0.08229830812777628
0.32833690221270523	0.8691342975880381	0.13086570241196194
0.34261241970021417	0.8559191540152362	0.14408084598476378
0.3568879371877231	0.8627459920516509	0.13725400794834908
0.37116345467523204	0.8526162832815759	0.1473837167184241
0.3854389721627409	0.8265376163109464	0.17346238368905365
0.39971448965024986	0.8200188337843121	0.17998116621568794
0.4139900071377588	0.83090400878345	0.16909599121654995
0.4282655246252677	0.8499385925619141	0.15006140743808594
0.4425410421127766	0.8611440171987773	0.1388559828012227
0.45681655960028555	0.850170237427922	0.14982976257207803
0.4710920770877945	0.8239922401563433	0.17600775984365669
0.48536759457530343	0.7678022027392427	0.2321977972607573
0.4996431120628123	0.6695870105091676	0.3304129894908324
0.5139186295503213	0.46552683859557553	0.5344731614044245
0.5281941470378302	0.1497759981170008	0.8502240018829992
0.5424696645253391	0.30645607948621556	0.6935439205137844
0.5567451820128481	0.6064056198826923	0.39359438011730774
0.5710206995003569	0.7145643914036882	0.2854356085963118
0.5852962169878658	0.7616068878935838	0.23839311210641623
0.5995717344753748	0.7976014016049355	0.20239859839506447
0.6138472519628837	0.8274471902288876	0.17255280977111243
0.6281227694503926	0.8459146867902791	0.15408531320972085
0.6423982869379016	0.852827704133649	0.14717229586635105
0.6566738044254105	0.8503716132391492	0.14962838676085077
0.6709493219129194	0.8394859315125719	0.1605140684874281
0.6852248394004283	0.8277744903683392	0.17222550963166083
0.6995003568879372	0.8155211019541169	0.18447889804588313
0.7137758743754462	0.8079016329742303	0.19209836702576966
0.7280513918629551	0.812404741467709	0.18759525853229098
0.7423269093504641	0.8245120127979476	0.1754879872020524
0.756602426837973	0.8389495619859834	0.16105043801401664
0.7708779443254818	0.8508826840818533	0.1491173159181467
0.7851534618129908	0.8578953144096774	0.14210468559032263
0.7994289793004997	0.8550797672307203	0.14492023276927968
0.8137044967880086	0.8456636071478796	0.15433639285212042
0.8279800142755176	0.8283033378631581	0.17169666213684187
0.8422555317630265	0.811178852574159	0.188821147425841
0.8565310492505354	0.7992262157196637	0.20077378428033632
0.8708065667380444	0.7970719462737876	0.20292805372621237
0.8850820842255532	0.8064127117172551	0.19358728828274485
0.8993576017130622	0.822786117740123	0.177213882259877
0.9136331192005711	0.8445890113005525	0.15541098869944747
0.92790863668808	0.8567188358856397	0.14328116411436032
0.942184154175589	0.8542487507969201	0.1457512492030799
0.9564596716630979	0.8442808433743855	0.15571915662561453
0.9707351891506069	0.8198834231591963	0.18011657684080373
0.9850107066381157	0.7980091950808377	0.20199080491916233
0.9992862241256246	0.7838099130141482	0.21619008698585185
1.0135617416131335	0.7786465700250373	0.22135342997496266
1.0278372591006426	0.787526256382797	0.21247374361720295
1.0421127765881515	0.8041202294094408	0.19587977059055917
1.0563882940756604	0.8181297697332629	0.1818702302667371
1.0706638115631693	0.8309255324469117	0.1690744675530883
1.0849393290506781	0.8269680043621161	0.17303199563788385
1.099214846538187	0.8307627314152997	0.16923726858470034
1.1134903640256961	0.7790451937721433	0.22095480622785668
1.127765881513205	0.7438309750858652	0.25616902491413485
1.1420413990007139	0.709583197672282	0.29041680232771805
1.1563169164882228	0.6746490389974696	0.32535096100253036
1.1705924339757316	0.6210008755354515	0.37899912446454853
1.1848679514632408	0.5251768779451118	0.4748231220548882
1.1991434689507496	0.4953397553591857	0.5046602446408144
1.2134189864382585	0.5773909178030661	0.42260908219693394
1.2276945039257674	0.6517959187800186	0.34820408121998137
1.2419700214132763	0.6666687433750256	0.3333312566249744
1.2562455389007852	0.6485398108820473	0.35146018911795274
1.2705210563882943	0.6155128517859331	0.38448714821406693
1.2847965738758031	0.5743801329544808	0.42561986704551924
1.299072091363312	0.520311721535969	0.47968827846403095
1.313347608850821	0.4381152548522721	0.5618847451477279
1.3276231263383298	0.31469213489748366	0.6853078651025164
1.341898643825839	0.16600860241895612	0.8339913975810439
1.3561741613133478	0.0510103671900969	0.9489896328099031
1.3704496788008567	0.023783425463784535	0.9762165745362155
1.3847251962883655	0.06385617330661617	0.9361438266933838
1.3990007137758744	0.17307131362082392	0.826928686379176
1.4132762312633835	0.38636248325780753	0.6136375167421925
1.4275517487508924	0.4569461655885871	0.5430538344114129
1.4418272662384013	0.5411127135573924	0.45888728644260757
1.4561027837259102	0.5944299918328739	0.4055700081671261
1.470378301213419	0.6262622839080544	0.3737377160919456
1.4846538187009282	0.6532982222928312	0.3467017777071688
1.498929336188437	0.6688567958913366	0.3311432041086634
1.513204853675946	0.6877800849158997	0.3122199150841003
1.5274803711634548	0.704645035579071	0.295354964420929
1.5417558886509637	0.7185770418655607	0.2814229581344393
1.5560314061384726	0.7263981147088011	0.2736018852911989
1.5703069236259817	0.7230159318199898	0.2769840681800102
1.5845824411134906	0.7164335479323605	0.28356645206763953
1.5988579586009994	0.6970233329253608	0.3029766670746392
1.6131334760885083	0.6897065122877947	0.31029348771220533
1.6274089935760172	0.6840190481034342	0.31598095189656583
1.6416845110635263	0.6837271614793681	0.3162728385206319
1.6559600285510352	0.6831495422096788	0.31685045779032117
1.670235546038544	0.7178267623226402	0.2821732376773598
1.684511063526053	0.6706580953761272	0.3293419046238728
1.6987865810135618	0.6682477753366036	0.3317522246633964
1.7130620985010707	0.6395229799359606	0.36047702006403937
1.7273376159885798	0.6418897861078023	0.35811021389219766
1.7416131334760887	0.6192377455840146	0.38076225441598543
1.7558886509635976	0.5732109679793834	0.4267890320206166
1.7701641684511065	0.5305558345243913	0.46944416547560874
1.7844396859386153	0.47961711494206816	0.5203828850579318
1.7987152034261245	0.410620364255783	0.5893796357442169
1.8129907209136333	0.3962403042005317	0.6037596957994683
1.8272662384011422	0.4100394684206612	0.5899605315793388
1.841541755888651	0.45456554887219563	0.5454344511278044
1.85581727337616	0.5092152643143522	0.49078473568564784
1.870092790863669	0.6149561249393908	0.3850438750606092
1.884368308351178	0.5843662373795978	0.4156337626204022
1.8986438258386868	0.5965520717263676	0.4034479282736324
1.9129193433261957	0.5854509418857591	0.4145490581142409
1.9271948608137046	0.6021025011986763	0.39789749880132375
1.9414703783012137	0.5962522590936952	0.40374774090630483
1.9557458957887226	0.6068173458742965	0.3931826541257035
1.9700214132762315	0.619396399990277	0.38060360000972304
1.9842969307637404	0.639451336038788	0.360548663961212
1.9985724482512492	0.6462865599651643	0.35371344003483574
2.012847965738758	0.637362417661793	0.362637582338207
2.027123483226267	0.623075272608361	0.37692472739163896
2.041399000713776	0.5948720310947302	0.4051279689052698
2.055674518201285	0.5827196789810772	0.41728032101892276
2.069950035688794	0.5686341531526041	0.4313658468473959
2.084225553176303	0.5651380107818792	0.4348619892181208
2.098501070663812	0.5673768620537254	0.4326231379462746
2.1127765881513207	0.5798388244693576	0.42016117553064236
2.1270521056388296	0.5722425355481475	0.4277574644518525
2.1413276231263385	0.5626861219585474	0.4373138780414526
2.1556031406138474	0.537768794873716	0.462231205126284
2.1698786581013563	0.5346864193253886	0.46531358067461137
2.184154175588865	0.5048137571334711	0.4951862428665289
2.198429693076374	0.5423280264856686	0.4576719735143314
2.2127052105638834	0.5005026483011709	0.49949735169882914
2.2269807280513922	0.482982083167291	0.5170179168327089
2.241256245538901	0.5008884291337783	0.4991115708662217
2.25553176302641	0.5193541965520041	0.4806458034479959
2.269807280513919	0.4625658159187241	0.537434184081276
2.2840827980014278	0.4883633026023801	0.5116366973976199
2.2983583154889367	0.47708263040576365	0.5229173695942364
2.3126338329764455	0.4567048347007572	0.5432951652992428
2.3269093504639544	0.44021264239146063	0.5597873576085394
2.3411848679514633	0.4353023952056165	0.5646976047943835
2.355460385438972	0.40210050511430157	0.5978994948856984
2.3697359029264815	0.35500754000579027	0.6449924599942097
2.3840114204139904	0.3710531502636279	0.6289468497363722
2.3982869379014993	0.30243294300791074	0.6975670569920893
2.412562455389008	0.28815132698906615	0.7118486730109339
2.426837972876517	0.2720386179005119	0.7279613820994881
2.441113490364026	0.24985224538078687	0.7501477546192131
2.455389007851535	0.2519414252768209	0.7480585747231792
2.4696645253390437	0.13531210005746874	0.8646878999425313
2.4839400428265526	0.12711862336307653	0.8728813766369234
2.4982155603140614	0.09108456145934603	0.9089154385406539
2.5124910778015703	0.05383409298058353	0.9461659070194165
2.5267665952890797	0.03355867002337671	0.9664413299766232
2.5410421127765885	0.025026322965743024	0.974973677034257
2.5553176302640974	0.019063187345892796	0.9809368126541071
2.5695931477516063	0.018911037898576254	0.9810889621014237
2.583868665239115	0.019989315518410107	0.9800106844815899
2.598144182726624	0.03249108923667954	0.9675089107633205
2.612419700214133	0.04661587707243673	0.9533841229275632
2.626695217701642	0.0705769489535088	0.9294230510464911
2.6409707351891507	0.34487604234246516	0.6551239576575348
2.6552462526766596	0.1755471072129536	0.8244528927870464
2.669521770164169	0.17383415556798823	0.8261658444320118
2.683797287651678	0.09539659997154312	0.9046034000284568
2.6980728051391867	0.11213406283533674	0.8878659371646632
2.7123483226266956	0.10382724695652502	0.896172753043475
2.7266238401142044	0.10737454387689212	0.8926254561231078
2.7408993576017133	0.09629238652732296	0.903707613472677
2.755174875089222	0.08416262829795655	0.9158373717020435
2.769450392576731	0.20546074456169142	0.7945392554383086
2.78372591006424	0.18788340848271512	0.8121165915172849
2.798001427551749	0.06324761638750843	0.9367523836124916
2.8122769450392577	0.008325119976816153	0.9916748800231838
2.826552462526767	0.004415317251179409	0.9955846827488206
2.840827980014276	0.010089493187335673	0.9899105068126643
2.855103497501785	0.007600082785130632	0.9923999172148694
2.8693790149892937	0.01049376856212913	0.9895062314378709
2.8836545324768026	0.691480131344587	0.30851986865541303
2.8979300499643115	0.06227088966280026	0.9377291103371997
2.9122055674518204	0.046169645219991916	0.9538303547800081
2.9264810849393292	0.04546794701511454	0.9545320529848854
2.940756602426838	0.009406993410952198	0.9905930065890478
2.955032119914347	0.02562217758995627	0.9743778224100438
2.9693076374018563	0.39432887680846546	0.6056711231915346
2.983583154889365	0.055977065125114925	0.9440229348748851
2.997858672376874	0.04469686942422728	0.9553031305757728
3.012134189864383	0.5573830221078904	0.44261697789210963
3.026409707351892	0.1127757050767994	0.8872242949232005
3.0406852248394007	0.13109858628384286	0.8689014137161571
3.0549607423269096	0.11158559732657738	0.8884144026734226
3.0692362598144185	0.05589599096813861	0.9441040090318614
3.0835117773019274	0.030325447422434145	0.9696745525775659
3.0977872947894363	0.05420521862792094	0.9457947813720791
3.112062812276945	0.05095276735962608	0.9490472326403739
3.1263383297644545	0.0677470689201412	0.9322529310798588
3.1406138472519634	0.1880231655697974	0.8119768344302026
3.1548893647394722	0.04319153905152501	0.956808460948475
3.169164882226981	1.1178803322295034	-0.11788033222950345
3.18344039971449	0.07671415834104707	0.9232858416589529
3.197715917201999	0.035200457005746116	0.9647995429942539
3.2119914346895078	0.0061589029371037305	0.9938410970628963
3.2262669521770166	0.03870530780906905	0.961294692190931
3.2405424696645255	0.03188983593921774	0.9681101640607823
3.2548179871520344	0.04649164301726029	0.9535083569827397
3.2690935046395433	0.035062800268494	0.964937199731506
3.2833690221270526	0.029976912769125442	0.9700230872308746
3.2976445396145615	0.05283674271376605	0.947163257286234
3.3119200571020704	0.003087905325723442	0.9969120946742765
3.3261955745895793	0.08623716711938338	0.9137628328806167
3.340471092077088	0.04965629903478067	0.9503437009652194
3.354746609564597	0.08446944726733356	0.9155305527326665
3.369022127052106	0.03500345541691554	0.9649965445830845
3.383297644539615	0.0531955361510052	0.9468044638489947
3.3975731620271237	0.07942927787416366	0.9205707221258363
3.4118486795146326	0.0713804358452973	0.9286195641547027
3.4261241970021414	0.07967967303530821	0.9203203269646918
3.4403997144896508	0.07578860565454698	0.9242113943454531
3.4546752319771596	0.04403055630439649	0.9559694436956035
3.4689507494646685	0.04498711731276962	0.9550128826872304
3.4832262669521774	0.06283607807305674	0.9371639219269432
3.4975017844396863	0.04236311124760515	0.9576368887523948
3.511777301927195	0.13166020700344938	0.8683397929965506
3.526052819414704	0.05569541214244212	0.9443045878575579
3.540328336902213	1.301502953089018	-0.3015029530890181
3.554603854389722	0.08954050967505339	0.9104594903249466
3.5688793718772307	0.11562682315287864	0.8843731768471214
3.58315488936474	0.08243800133016772	0.9175619986698322
3.597430406852249	0.15469267738556713	0.8453073226144329
3.611705924339758	0.10195169960192607	0.8980483003980739
3.6259814418272667	0.0604950546597513	0.9395049453402486
3.6402569593147756	0.34730459343534786	0.6526954065646522
3.6545324768022844	0.7799618672566402	0.22003813274335982
3.6688079942897933	0.28723220924051096	0.712767790759489
3.683083511777302	0.2518478909978367	0.7481521090021632
3.697359029264811	0.20600697281881006	0.7939930271811899
3.71163454675232	0.20731171499265158	0.7926882850073484
3.725910064239829	0.059779504770273564	0.9402204952297264
3.740185581727338	0.16313645626102324	0.8368635437389768
3.754461099214847	0.12412051573889368	0.8758794842611063
3.768736616702356	0.1334958478024981	0.8665041521975019
3.783012134189865	0.18497216045658196	0.8150278395434181
3.7972876516773737	0.6249520764067177	0.3750479235932823
3.8115631691648826	0.4386464928123691	0.5613535071876309
3.8258386866523915	0.17085505400734008	0.8291449459926599
3.8401142041399003	0.06293787348388014	0.9370621265161199
3.8543897216274092	0.35062229545569495	0.649377704544305
3.868665239114918	0.18562547533363496	0.8143745246663651
3.8829407566024274	0.17051481554018377	0.8294851844598162
3.8972162740899363	0.10680913380499635	0.8931908661950037
3.911491791577445	0.07352977201566266	0.9264702279843373
3.925767309064954	0.13074421462421817	0.8692557853757819
3.940042826552463	0.1876373835239156	0.8123626164760844
3.954318344039972	0.9017788771135394	0.09822112288646057
3.9685938615274807	0.49852395711283937	0.5014760428871606
3.9828693790149896	0.9158108601716956	0.08418913982830445
3.9971448965024985	0.5858277706737731	0.4141722293262269
4.011420413990008	0.44579604687365787	0.5542039531263421
4.025695931477516	0.2373792101627929	0.762620789837207
4.039971448965026	0.18929646337412442	0.8107035366258756
4.054246966452534	0.1804278524659717	0.8195721475340283
4.068522483940043	0.17449029814146494	0.8255097018585351
4.082798001427552	0.32419442249979996	0.6758055775002001
4.097073518915061	0.02862115869163423	0.9713788413083657
4.11134903640257	0.37812539481677065	0.6218746051832293
4.125624553890079	0.39163373305575916	0.6083662669442409
4.139900071377588	0.08335254659728208	0.9166474534027179
4.154175588865097	0.39523155356366174	0.6047684464363383
4.168451106352606	0.5803100511293611	0.41968994887063893
4.182726623840114	0.5737891427289379	0.4262108572710621
4.197002141327624	1.4475095098124484	-0.4475095098124484
4.211277658815132	0.2563830689626873	0.7436169310373126
4.2255531763026415	0.5957062586857721	0.4042937413142279
4.23982869379015	0.38861179152609343	0.6113882084739066
4.254104211277659	0.13630554846118387	0.8636944515388161
4.268379728765169	0.18467400710705206	0.8153259928929479
4.282655246252677	0.37619769891843924	0.6238023010815608
4.296930763740186	0.24882014905528618	0.7511798509447138
4.311206281227695	0.10337049230774807	0.8966295076922519
4.325481798715204	0.1145517461798549	0.8854482538201451
4.3397573162027125	0.22800289456717057	0.7719971054328294
4.354032833690222	0.07829263082211771	0.9217073691778823
4.36830835117773	0.3527229201797198	0.6472770798202803
4.38258386866524	0.20241063189495756	0.7975893681050424
4.396859386152748	0.3954350619445225	0.6045649380554775
4.411134903640257	0.03560588962944801	0.964394110370552
4.425410421127767	0.199162432702442	0.8008375672975581
4.439685938615275	0.2516931294418654	0.7483068705581346
4.4539614561027845	0.10256816421047542	0.8974318357895246
4.468236973590293	0.4527616310430729	0.5472383689569271
4.482512491077802	0.4478331182105246	0.5521668817894754
4.496788008565311	0.7708846190203225	0.22911538097967754
4.51106352605282	1.0166754643304723	-0.01667546433047229
4.5253390435403285	4.557476583553285	-3.557476583553285
4.539614561027838	2.5919074202701156	-1.5919074202701156
4.553890078515346	0.348144264270601	0.651855735729399
4.5681655960028555	1.4612957225605285	-0.46129572256052853
4.582441113490365	0.9489419560849124	0.051058043915087614
4.596716630977873	0.5966987802046296	0.40330121979537037
4.610992148465383	0.8349600822739748	0.16503991772602522
4.625267665952891	0.8441492972126453	0.1558507027873547
4.6395431834404	0.41018120770205	0.58981879229795
4.653818700927909	0.3777464688345892	0.6222535311654108
4.668094218415418	0.5599101883538065	0.44008981164619354
4.682369735902927	0.22208508012767092	0.7779149198723291
4.696645253390436	0.9025980891103329	0.0974019108896671
4.710920770877944	0.08202979662240685	0.9179702033775932
4.725196288365454	0.5143166148139281	0.4856833851860719
4.739471805852963	0.9849485630622187	0.015051436937781326
4.7537473233404715	9.754773114380157	-8.754773114380157
4.768022840827981	0.6081785486707277	0.39182145132927226
4.782298358315489	0.45842296682661465	0.5415770331733853
4.7965738758029985	0.11857347730726608	0.8814265226927339
4.810849393290507	0.5136496692871161	0.4863503307128839
4.825124910778016	0.6216337343003872	0.37836626569961285
4.839400428265525	1.981782480591821	-0.9817824805918209
4.853675945753034	4.896651566931382	-3.896651566931382
4.8679514632405425	0.8797476838292468	0.12025231617075316
4.882226980728052	0.9999911275942615	8.872405738546973e-06
4.896502498215561	0.6051154257771177	0.39488457422288226
4.91077801570307	0.5720443509534561	0.42795564904654393
4.925053533190579	0.3914208504378795	0.6085791495621204
4.939329050678087	0.554825038215136	0.44517496178486404
4.953604568165597	1.5821835773800454	-0.5821835773800454
4.967880085653105	1.3532116545953108	-0.3532116545953108
4.9821556031406145	0.7942150711382634	0.2057849288617366
4.996431120628123	1.150687294073678	-0.1506872940736781
5.010706638115632	1.8865022610614184	-0.8865022610614184
5.024982155603141	0.44402474563371236	0.5559752543662877
5.03925767309065	0.31937941229450967	0.6806205877054903
5.053533190578159	0.6289167731492946	0.3710832268507054
5.067808708065668	1.7116592581350352	-0.7116592581350352
5.082084225553177	3.5160814523516097	-2.5160814523516097
5.0963597430406855	0.7813296136690441	0.21867038633095592
5.110635260528195	0.6991613338509871	0.3008386661490129
5.124910778015703	1.3365398768801249	-0.3365398768801249
5.139186295503213	0.7660416200307778	0.2339583799692222
5.153461812990721	1.7062596426571897	-0.7062596426571897
5.16773733047823	0.9230590010226218	0.07694099897737816
5.18201284796574	0.7449921359991051	0.2550078640008949
5.196288365453248	2.9679814235760453	-1.9679814235760453
5.2105638829407575	0.9102524798012175	0.08974752019878252
5.224839400428266	2.332295790270416	-1.332295790270416
5.239114917915775	92.20364346441097	-91.20364346441097
5.253390435403284	0.1139815696704944	0.8860184303295056
5.267665952890793	0.39793176641682476	0.6020682335831753
5.281941470378301	2.1695094213072648	-1.1695094213072648
5.296216987865811	0.774895619919502	0.22510438008049805
5.310492505353319	0.7563309483109573	0.24366905168904274
5.3247680228408285	0.386216895644618	0.6137831043553821
5.339043540328338	0.6857947039348201	0.3142052960651799
5.353319057815846	0.9290881787849861	0.07091182121501394
5.367594575303356	0.3588085123177423	0.6411914876822578
5.381870092790864	0.999184917077706	0.0008150829222940414
5.396145610278373	0.746630683349633	0.253369316650367
5.410421127765882	0.4329501541637526	0.5670498458362474
5.424696645253391	0.9379213313566437	0.062078668643356316
5.4389721627409	2.5093017153352304	-1.5093017153352304
5.453247680228409	1.1733131788177191	-0.17331317881771913
5.467523197715917	1.489782541165383	-0.4897825411653829
5.481798715203427	0.890406989857148	0.10959301014285205
5.496074232690936	0.9257995328360455	0.07420046716395445
5.510349750178444	0.18736338375648343	0.8126366162435166
5.524625267665954	0.6337653393988791	0.36623466060112086
5.538900785153462	0.47238334804438453	0.5276166519556155
5.5531763026409715	1.8339931454847644	-0.8339931454847644
5.56745182012848	3.8903413071084816	-2.8903413071084816
5.581727337615989	11.975966946363526	-10.975966946363526
5.596002855103498	0.9031898077920065	0.09681019220799347
5.610278372591007	0.8810606385535886	0.11893936144641137
5.6245538900785155	1.523561097856125	-0.5235610978561249
5.638829407566025	0.9204617803930822	0.07953821960691776
5.653104925053534	1.512453805420421	-0.5124538054204211
5.667380442541043	0.6198369758871544	0.38016302411284564
5.681655960028552	0.9202212389090562	0.07977876109094384
5.69593147751606	3.1402293857705006	-2.1402293857705006
5.71020699500357	1.030632997311894	-0.03063299731189395
5.724482512491078	0.741649397699999	0.25835060230000095
5.738758029978587	0.36392644518785994	0.6360735548121401
5.753033547466096	1.141930255786455	-0.14193025578645502
5.767309064953605	1.1527095038726065	-0.1527095038726065
5.781584582441114	1.9165755491907266	-0.9165755491907266
5.795860099928623	4.556454046789703	-3.5564540467897032
5.810135617416132	1.235617482979738	-0.23561748297973795
5.824411134903641	1.895856659972802	-0.895856659972802
5.83868665239115	0.6065705776697604	0.3934294223302396
5.8529621698786585	0.8462623637817377	0.1537376362182623
5.867237687366168	1.1247958206023436	-0.12479582060234362
5.881513204853676	1.3028504810689894	-0.3028504810689894
5.895788722341186	2.0590503381324665	-1.0590503381324665
5.910064239828694	2.2351171382624844	-1.2351171382624844
5.924339757316203	1.110791669377844	-0.1107916693778439
5.938615274803713	0.5814979172853681	0.41850208271463185
5.952890792291221	0.842672660080091	0.157327339919909
5.96716630977873	0.3466450026075395	0.6533549973924605
5.981441827266239	3.534350557346154	-2.534350557346154
5.995717344753748	0.7324228537010713	0.2675771462989287
6.009992862241257	1.796587074109354	-0.7965870741093539
6.024268379728766	0.6850207380778401	0.31497926192215986
6.038543897216274	0.4290571816855404	0.5709428183144596
6.052819414703784	0.2902981874262662	0.7097018125737338
6.067094932191292	1.5903623119635055	-0.5903623119635055
6.0813704496788015	0.5381157821147087	0.4618842178852913
6.095645967166311	0.3422658458988187	0.6577341541011813
6.109921484653819	0.5466913185645109	0.4533086814354891
6.124197002141329	0.9055433666766469	0.09445663332335308
6.138472519628837	0.5141941723859678	0.48580582761403224
6.152748037116346	8.116680722745867	-7.116680722745867
6.167023554603855	1.1001785654180456	-0.1001785654180456
6.181299072091364	1.1391040573833613	-0.1391040573833613
6.1955745895788725	0.540280523036012	0.45971947696398796
6.209850107066382	1.4834039520681523	-0.48340395206815234
6.22412562455389	3.516376529301769	-2.516376529301769
6.2384011420414	0.5985014079597218	0.40149859204027816
6.252676659528909	0.11431282213696714	0.8856871778630329
6.266952177016417	2.970179572360305	-1.9701795723603048
6.281227694503927	0.6495394888075309	0.3504605111924691
6.295503211991435	0.5871506329177266	0.4128493670822734
6.3097787294789445	0.7823255014392763	0.21767449856072374
6.324054246966453	3.8582359161904645	-2.8582359161904645
6.338329764453962	1.5765720961799912	-0.5765720961799912
6.352605281941471	0.20558167145538866	0.7944183285446114
6.36688079942898	2.101283806337021	-1.1012838063370212
6.381156316916488	1.8646748622166662	-0.8646748622166662
6.395431834403998	0.3675229661784947	0.6324770338215053
6.409707351891507	0.8070016053911215	0.19299839460887847
6.4239828693790155	2.5517887330805875	-1.5517887330805875
6.438258386866525	1.0756325450410489	-0.07563254504104888
6.452533904354033	0.9943238750718117	0.005676124928188253
6.466809421841543	0.8953675694396347	0.10463243056036531
6.481084939329051	1.7731067776677518	-0.7731067776677518
6.49536045681656	1.5053424809422884	-0.5053424809422884
6.509635974304069	1.0430633411853012	-0.043063341185301196
6.523911491791578	2.052609270327981	-1.0526092703279808
6.538187009279087	1.1542908052151122	-0.15429080521511218
6.552462526766596	0.8515624503025035	0.14843754969749645
6.566738044254105	1.7039130305375947	-0.7039130305375947
6.581013561741614	0.7512387635765421	0.24876123642345793
6.595289079229123	0.676638636880154	0.323361363119846
6.609564596716631	0.8248779242300056	0.1751220757699944
6.623840114204141	0.38203798618960527	0.6179620138103947
6.638115631691649	0.6593061707536126	0.34069382924638736
6.6523911491791585	0.5065604956721164	0.49343950432788364
6.666666666666667	0.7986704408996915	0.20132955910030848
6.680942184154176	1.398594383733729	-0.3985943837337289
6.695217701641685	0.8981834202970193	0.10181657970298075
6.709493219129194	2.062613790552984	-1.0626137905529842
6.723768736616703	1.4548650635537002	-0.45486506355370016
6.738044254104212	0.258400434635223	0.741599565364777
6.752319771591721	2.030703992056546	-1.0307039920565462
6.76659528907923	1.1936587182546878	-0.19365871825468783
6.780870806566739	0.7266813072123336	0.2733186927876664
6.795146324054247	1.3330989505206052	-0.33309895052060523
6.809421841541757	3.697659173703714	-2.697659173703714
6.823697359029265	2.168625997648018	-1.168625997648018
6.837972876516774	1.9302663291485151	-0.9302663291485151
6.852248394004283	1.3953129736360526	-0.39531297363605256
6.866523911491792	2.3364452968343383	-1.3364452968343383
6.8807994289793015	0.3361501165339249	0.6638498834660751
6.89507494646681	1.6581053494482911	-0.6581053494482911
6.909350463954319	1.413026976079573	-0.41302697607957306
6.923625981441828	1.9805843113508608	-0.9805843113508608
6.937901498929337	0.3852801566837321	0.6147198433162679
6.9521770164168455	1.7760919212137123	-0.7760919212137123
6.966452533904355	3.050783879294526	-2.050783879294526
6.980728051391863	1.1127329232374108	-0.1127329232374108
6.995003568879373	1.277829680063054	-0.277829680063054
7.009279086366882	5.136091476559007	-4.136091476559007
7.02355460385439	5.880902805836954	-4.880902805836954
7.0378301213419	1.0158365698067306	-0.01583656980673065
7.052105638829408	2.1027545077125818	-1.1027545077125818
7.066381156316917	1.711428846107477	-0.7114288461074769
7.080656673804426	9.58366943060366	-8.58366943060366
7.094932191291935	1.5502722789354042	-0.5502722789354042
7.109207708779444	0.8410314237998764	0.1589685762001236
7.123483226266953	0.4379692379613331	0.5620307620386669
7.137758743754461	1.0143755280348763	-0.014375528034876295
7.152034261241971	0.7529032223273684	0.2470967776726316
7.16630977872948	0.4860060360870316	0.5139939639129685
7.1805852962169885	0.4248192591568129	0.575180740843187
7.194860813704498	0.9866466337226518	0.013353366277348178
7.209136331192006	3.3952854777042694	-2.3952854777042694
7.223411848679516	0.6164049139849401	0.38359508601505987
7.237687366167024	1.1137130948226415	-0.11371309482264147
7.251962883654533	2.7238348702964714	-1.7238348702964714
7.266238401142042	0.9206664505360143	0.07933354946398574
7.280513918629551	1.2272195043619	-0.22721950436190008
7.2947894361170595	1.4734436039030898	-0.4734436039030898
7.309064953604569	1.6090911793445588	-0.6090911793445588
7.323340471092078	3.4349048528996167	-2.4349048528996167
7.337615988579587	5.54872104852751	-4.54872104852751
7.351891506067096	1.8544163716596629	-0.8544163716596629
7.366167023554604	1.1812693449192069	-0.18126934491920688
7.380442541042114	1.1316504340047253	-0.13165043400472531
7.394718058529622	2.445780978442181	-1.4457809784421811
7.4089935760171315	0.4057709131895792	0.5942290868104207
7.42326909350464	1.0926403930959083	-0.09264039309590832
7.437544610992149	0.3487527595202809	0.6512472404797192
7.451820128479658	2.0571214212255224	-1.0571214212255224
7.466095645967167	3.3018872494594436	-2.3018872494594436
7.480371163454676	1.8950374749364367	-0.8950374749364367
7.494646680942185	1.7015297455049103	-0.7015297455049103
7.508922198429694	2.5953197407603947	-1.5953197407603947
7.5231977159172025	1.3574958081332613	-0.3574958081332613
7.537473233404712	0.662738595746869	0.337261404253131
7.55174875089222	2.6079296769646505	-1.6079296769646505
7.56602426837973	1.025838263792152	-0.025838263792151928
7.580299785867238	1.2324946604975087	-0.23249466049750867
7.594575303354747	4.280153118679743	-3.280153118679743
7.608850820842256	0.47523129892144883	0.5247687010785511
7.623126338329765	1.307374597971623	-0.3073745979716229
7.6374018558172745	1.4283921485358262	-0.4283921485358262
7.651677373304783	1.9274108450369924	-0.9274108450369924
7.665952890792292	0.79944643596676	0.20055356403323998
7.680228408279801	1.6951262710840693	-0.6951262710840693
7.69450392576731	0.7393476243016914	0.26065237569830857
7.7087794432548185	0.6301119947269537	0.3698880052730463
7.723054960742328	0.5851496022072539	0.41485039779274613
7.737330478229836	1.7373095999393968	-0.7373095999393968
7.7516059957173455	0.5481350607863603	0.4518649392136397
7.765881513204855	0.9646613246356907	0.035338675364309347
7.780157030692363	2.5612425515388177	-1.5612425515388177
7.794432548179873	3.3554370540789438	-2.3554370540789438
7.808708065667381	4.352491841067829	-3.3524918410678293
7.82298358315489	1.0530803207023254	-0.05308032070232538
7.837259100642399	3.9527929252341667	-2.9527929252341667
7.851534618129908	4.177635166571899	-3.177635166571899
7.865810135617417	1.4377930154223708	-0.4377930154223708
7.880085653104926	0.6239324168299931	0.3760675831700069
7.894361170592434	1.1210986233478477	-0.12109862334784771
7.908636688079944	0.29633904667954997	0.7036609533204501
7.922912205567453	0.9789730352101604	0.021026964789839564
7.9371877230549615	1.0136239905745867	-0.013623990574586742
7.951463240542471	3.3370915091041984	-2.3370915091041984
7.965738758029979	1.4864669083837183	-0.4864669083837183
7.9800142755174885	1.0856520466301232	-0.08565204663012316
7.994289793004997	1.750855026138953	-0.750855026138953
8.008565310492505	1.620980614382645	-0.6209806143826451
8.022840827980016	0.09665562073147221	0.9033443792685278
8.037116345467524	1.5718937792138277	-0.5718937792138277
8.051391862955033	0.6409100457599417	0.3590899542400583
8.065667380442541	1.7790337785650732	-0.7790337785650732
8.079942897930051	4.039932430573885	-3.0399324305738853
8.09421841541756	1.6390193110216211	-0.6390193110216211
8.108493932905068	0.6723624423065656	0.3276375576934344
8.122769450392578	3.481113584015476	-2.481113584015476
8.137044967880087	0.05831744331547465	0.9416825566845254
8.151320485367595	2.9607013639023254	-1.9607013639023254
8.165596002855104	1.166602798466153	-0.1666027984661529
8.179871520342614	1.3982381716767975	-0.39823817167679754
8.194147037830122	0.8948735803218443	0.10512641967815572
8.20842255531763	0.9759807717260249	0.02401922827397507
8.22269807280514	2.5556134362578504	-1.5556134362578504
8.23697359029265	1.8707372369528226	-0.8707372369528226
8.251249107780158	0.5361272932752534	0.46387270672474656
8.265524625267666	2.000816680536661	-1.0008166805366612
8.279800142755176	1.2705390037787927	-0.2705390037787927
8.294075660242685	2.0952634922089706	-1.0952634922089706
8.308351177730193	0.4370159985448574	0.5629840014551426
8.322626695217702	1.738054686512687	-0.7380546865126869
8.336902212705212	2.079548130219493	-1.079548130219493
8.35117773019272	0.579608559996404	0.42039144000359596
8.365453247680229	2.538159109180241	-1.5381591091802411
8.379728765167739	1.0851515376283598	-0.08515153762835981
8.394004282655247	2.5273246155614606	-1.5273246155614606
8.408279800142756	0.9392643891812688	0.060735610818731245
8.422555317630264	0.4350129548711063	0.5649870451288936
8.436830835117775	0.5935370949267714	0.4064629050732286
8.451106352605283	0.1405275466391907	0.8594724533608094
8.465381870092791	1.4464956971862972	-0.4464956971862972
8.4796573875803	0.4578560256580276	0.5421439743419725
8.49393290506781	6.054235011106755	-5.054235011106755
8.508208422555319	1.8261432960955588	-0.8261432960955588
8.522483940042827	2.8181360300968064	-1.8181360300968064
8.536759457530337	0.9742679862206647	0.025732013779335317
8.551034975017846	0.6421902635967991	0.3578097364032009
8.565310492505354	0.3311670093922608	0.6688329906077393
8.579586009992862	0.7443298635784376	0.25567013642156244
8.593861527480373	3.8104642483611673	-2.8104642483611673
8.608137044967881	0.2175207410429229	0.782479258957077
8.62241256245539	6.018848813176326	-5.018848813176326
8.636688079942898	1.5230528993480474	-0.5230528993480474
8.650963597430408	0.7895191426698834	0.21048085733011657
8.665239114917917	0.8470690875436762	0.15293091245632384
8.679514632405425	2.9489799114074864	-1.9489799114074864
8.693790149892935	0.8707275536572519	0.12927244634274815
8.708065667380444	1.8637220718602256	-0.8637220718602256
8.722341184867952	0.10887920740235273	0.8911207925976473
8.73661670235546	1.2254376981504782	-0.2254376981504782
8.75089221984297	1.3406069270040135	-0.3406069270040135
8.76516773733048	0.5553612093816	0.44463879061839995
8.779443254817988	1.0800563408777883	-0.08005634087778835
8.793718772305496	1.257490659963167	-0.257490659963167
8.807994289793006	1.1371132464866662	-0.13711324648666623
8.822269807280515	1.851957204370855	-0.851957204370855
8.836545324768023	2.161073764812358	-1.161073764812358
8.850820842255533	2.4103318704018317	-1.4103318704018317
8.865096359743042	1.0322348394675893	-0.032234839467589316
8.87937187723055	0.9700440456937968	0.029955954306203236
8.893647394718059	0.6686788776277355	0.3313211223722645
8.907922912205569	1.5075963235617722	-0.5075963235617722
8.922198429693077	4.188019436605411	-3.188019436605411
8.936473947180586	6.426012420762241	-5.426012420762241
8.950749464668094	0.5910840143910647	0.4089159856089353
8.965024982155605	4.725980446697682	-3.7259804466976822
8.979300499643113	1.2854762397090669	-0.2854762397090669
8.993576017130621	0.4735707429373678	0.5264292570626322
9.007851534618132	1.7838713166307054	-0.7838713166307054
9.02212705210564	1.4254200175157055	-0.42542001751570546
9.036402569593148	1.5738171747106142	-0.5738171747106142
9.050678087080657	1.1786279863573628	-0.17862798635736277
9.064953604568167	0.36382980631870715	0.6361701936812929
9.079229122055676	0.7697429481316685	0.23025705186833145
9.093504639543184	0.76554622495121	0.23445377504878995
9.107780157030692	2.1868194685593196	-1.1868194685593196
9.122055674518203	1.5768217515776954	-0.5768217515776954
9.136331192005711	1.6427230677124418	-0.6427230677124418
9.15060670949322	1.0008661823756373	-0.0008661823756372922
9.16488222698073	1.8095152061194266	-0.8095152061194266
9.179157744468238	1.7003275158925484	-0.7003275158925484
9.193433261955747	19.13817429913463	-18.13817429913463
9.207708779443255	0.8666395553262848	0.13336044467371522
9.221984296930765	0.4590843195136374	0.5409156804863626
9.236259814418274	1.0430273466177504	-0.04302734661775043
9.250535331905782	0.6129636331381824	0.38703636686181764
9.26481084939329	1.2795412607742869	-0.27954126077428687
9.2790863668808	1.6360060039067854	-0.6360060039067854
9.29336188436831	0.8857809453218024	0.1142190546781976
9.307637401855818	1.1316911174744293	-0.1316911174744293
9.321912919343328	1.256594342623681	-0.25659434262368097
9.336188436830836	2.093310539537862	-1.0933105395378622
9.350463954318345	6.169086216393308	-5.169086216393308
9.364739471805853	1.3961429998744603	-0.39614299987446033
9.379014989293363	0.8912286395029287	0.10877136049707126
9.393290506780872	0.6075389018418815	0.39246109815811847
9.40756602426838	2.2501767508224177	-1.2501767508224177
9.421841541755889	1.8117784825568883	-0.8117784825568883
9.436117059243399	0.7017792821880056	0.29822071781199444
9.450392576730907	3.3452064635296668	-2.3452064635296668
9.464668094218416	0.4788987175694258	0.5211012824305742
9.478943611705926	2.62680928164836	-1.62680928164836
9.493219129193434	0.1709105585358531	0.8290894414641469
9.507494646680943	1.9617837652001064	-0.9617837652001064
9.521770164168451	0.6890431382154928	0.3109568617845072
9.536045681655962	0.6773525400459476	0.3226474599540524
9.55032119914347	1.6486267438565203	-0.6486267438565203
9.564596716630978	1.7173366960141503	-0.7173366960141503
9.578872234118487	1.7355947574769182	-0.7355947574769182
9.593147751605997	1.1848549769972205	-0.18485497699722053
9.607423269093506	0.996995431738112	0.0030045682618879965
9.621698786581014	11.711380896460756	-10.711380896460756
9.635974304068524	1.0138601330301942	-0.013860133030194177
9.650249821556033	7.555213385403558	-6.555213385403558
9.664525339043541	2.162604424560861	-1.162604424560861
9.67880085653105	0.37869657534552525	0.6213034246544747
9.69307637401856	0.9971392245449886	0.0028607754550113995
9.707351891506068	1.2554847910963038	-0.25548479109630384
9.721627408993577	1.4093631845178505	-0.4093631845178505
9.735902926481085	0.8232648944489737	0.17673510555102634
9.750178443968595	0.36562451344285934	0.6343754865571407
9.764453961456104	0.9337064883704416	0.06629351162955843
9.778729478943612	0.5636310085726258	0.4363689914273742
9.793004996431122	3.5990123714859084	-2.5990123714859084
9.80728051391863	0.962335318928119	0.037664681071881034
9.82155603140614	3.513282976880733	-2.513282976880733
9.835831548893648	0.8071480018769294	0.19285199812307063
9.850107066381158	2.1741804278524097	-1.1741804278524097
9.864382583868666	0.6056014839996858	0.39439851600031417
9.878658101356175	6.588594583956374	-5.588594583956374
9.892933618843683	1.0814409179419502	-0.08144091794195019
9.907209136331193	0.8516793004337945	0.14832069956620553
9.921484653818702	1.1590793824406829	-0.15907938244068287
9.93576017130621	1.8098188446688668	-0.8098188446688668
9.95003568879372	0.6381847864723523	0.36181521352764767
9.964311206281229	0.9224119638921884	0.07758803610781162
9.978586723768737	0.7955380149219846	0.20446198507801538
9.992862241256246	1.4586343257957963	-0.4586343257957963
