# Supplementary material for: Terahertz Spectroscopic Analysis of Lactose in Infant Formula: Implications for Detection and Quantification
Source: Molecules. 2022 Aug 8;27(15):5040. doi: 10.3390/molecules27155040 (PMC9370465; doi:10.3390/molecules27155040)
Supplement: Supplementary file 1 [file molecules-27-05040-s001.zip › data/set2_ambient_1/frequency_domain/refractive-index.csv]

Frequency	Ref	L000_2	L001	L003	L005	L010	L015	L020	L049	L080	S001	Ref_2	L000_1	S002	S003	L100_1	L100_2
0.0	nan	nan	nan	nan	nan	nan	nan	nan	nan	nan	nan	nan	nan	nan	nan	nan	nan
0.014275517487508924	1.0	1.9998031282642816	1.5582212498974743	1.4023822132167296	1.2992724821093695	1.4723681477767234	1.5026931592975197	1.4163573299037244	1.3568491814506265	1.6754514639828264	1.6307391116220895	1.0	2.4046708883495067	1.180371116174781	1.9609472988836605	1.943628035192149	1.4794661487376655
0.028551034975017847	1.0	1.369898284042138	1.3395110710990625	1.3231731482691123	1.3656258702559978	1.2888889508974901	1.3318133244500412	1.4239996054418151	1.6083003501019981	1.738472002303785	1.8391672608680476	1.0	1.1366553756631026	1.3172656424237266	1.3212745556521783	1.3961241325544478	1.4715153740054443
0.04282655246252677	1.0	1.3419482607970166	1.1997454881909904	1.1887175627904996	1.2200674891740189	1.2381305029101544	1.2127125949672175	1.2075366638030787	1.1851163366175976	1.1739102987299994	1.008991795490045	1.0	1.2513432119252055	1.3443742457246837	1.388436952193452	1.1926733283474211	1.0229708722871493
0.057102069950035694	1.0	1.163486812359337	1.1187120536385728	1.1301463814786903	1.1541008368853982	1.1580384187716466	1.172702735766972	1.220306374244362	1.2890573898068742	1.400933268436023	1.492152128552953	1.0	1.1649539233131894	1.5579807467034854	1.6261092350419974	1.4311258729489262	1.580005553956199
0.07137758743754462	1.0	1.296042113199928	1.1671534045328615	1.1820400593631109	1.1853046394880327	1.183477869955402	1.2044197201860447	1.2276006199006555	1.313881400267366	1.4144583485983753	1.5330698406219079	1.0	1.3370345518034599	1.6350673625115553	1.6726190712179267	1.517363746179312	1.6055415467728422
0.08565310492505354	1.0	1.3019873936631103	1.158719533871458	1.1208196611375294	1.147620222743317	1.1178977967812151	1.1148196001517447	1.1230325700862	1.1176794343349823	1.1510914704018462	1.0160048121386258	1.0	1.2370879861706654	1.0118821886364742	1.0329270194498092	1.0005111819140846	1.0103008802111766
0.09992862241256247	1.0	1.2747018018456968	1.1587317350540445	1.1469436769683583	1.1137269651360753	1.1180303556173692	1.1201086297219802	1.1340680151884077	1.1959781311294375	1.28583116299614	1.4578885189751116	1.0	1.3027251551033903	1.591695187444784	1.575469774911395	1.366253517597975	1.3909444609974668
0.11420413990007139	1.0	1.1694389698979228	1.1340316569840923	1.1537637409135542	1.1809361147463817	1.2114481086949005	1.225330807177456	1.2625686485423029	1.3285806847337198	1.3810869601196323	1.4065789802399111	1.0	1.149364488470243	1.2678554583054018	1.3315628815151792	1.2994826517750708	1.3627394568823312
0.12847965738758033	1.0	1.4383263482526356	1.2536832423732374	1.2498642256193153	1.2576697359751061	1.2721826350517993	1.2768809035817599	1.2914075172324835	1.339492503623447	1.3860624956681054	1.4521430041705479	1.0	1.4226610779466076	1.476456968342913	1.5076559310485067	1.3995744434734607	1.4234946322724569
0.14275517487508924	1.0	1.4382327405694921	1.2627598105102151	1.260763118074073	1.2759634490445528	1.2966058432997516	1.3048733648002049	1.3204554427435866	1.3802479180428897	1.4430884536883526	1.5113046020021794	1.0	1.4308827841632017	1.5056336853062748	1.5403904008518499	1.4310775650478134	1.464847670066932
0.15703069236259815	1.0	1.7362529808491813	1.4342748995405141	1.4245160395415133	1.4400378400537135	1.4654113025905837	1.470239065242406	1.4968811188564903	1.5919355169857043	1.6907845195152134	1.8175842760511558	1.0	1.725764755741666	1.8465945557707242	1.8914605662423245	1.7389535236716378	1.770506330721847
0.17130620985010708	1.0	1.844814226615394	1.4995823936711377	1.4869671942302525	1.504820797252607	1.5343208905003938	1.5409691396229812	1.573216258235182	1.700264204043806	1.8412881440706554	2.0014364890313416	1.0	1.8340332937597386	2.0497667602477136	2.0942652195785483	1.9101713040842871	1.9519003073723227
0.18558172733761602	1.0	1.7112995146808387	1.4179840963971504	1.4085420835247475	1.4178613191557938	1.4405496255194348	1.4451417848879888	1.473428716816779	1.582305493505605	1.7159679103387164	1.8603649328261516	1.0	1.700650113318987	1.9120498481580852	1.9505309340686976	1.8073674590802158	1.8374832278797224
0.19985724482512493	1.0	1.6402948286218062	1.3817321512198442	1.3754620338369719	1.389669742919921	1.412667883222727	1.4190861087734605	1.4421889095603482	1.5398997060609914	1.6633200349502757	1.7843738481604436	1.0	1.6235752853933478	1.787851024530441	1.8227926656036746	1.7327255335937248	1.75957308200632
0.21413276231263384	1.0	1.6602129949248514	1.3863910980215906	1.3804363875714827	1.3868976388241894	1.4067299017881454	1.4127844132829521	1.4338150816624127	1.524352687021997	1.637840506138769	1.7494541091619094	1.0	1.6442158563678158	1.7726125492022091	1.798289553495001	1.7177706797156835	1.7378183713397117
0.22840827980014278	1.0	1.7080959841066496	1.4173202563987084	1.411527417523585	1.4207574154364895	1.4414155346825595	1.4485615398897802	1.467418314808759	1.5601342215300644	1.6785877098356152	1.7952638433104227	1.0	1.6941283491166321	1.8104574317272695	1.8383962510448892	1.757519599488416	1.783057133575641
0.24268379728765171	1.0	1.7305760108526584	1.431324184331786	1.4228456154460798	1.4319041951539453	1.4516240052692748	1.458591357438446	1.4748467644880923	1.5625647987547633	1.6754078725703103	1.794166611840084	1.0	1.7200845179295794	1.8247295938465866	1.8568560652300414	1.7638867944104843	1.78767885527058
0.25695931477516065	1.0	1.7022730824525116	1.4165928781705976	1.4097744293548027	1.4213162876815377	1.4417261597039983	1.4484530462658896	1.4680977945171445	1.55187335612696	1.6543299438656427	1.767369883962531	1.0	1.6951226653437068	1.7985119983135698	1.8341299210870168	1.731649597676125	1.7659529546516788
0.27123483226266953	1.0	1.6711029228256236	1.399960026680763	1.3919504416668655	1.4064088991535852	1.428005514535711	1.4349006489717984	1.4568723290617798	1.545575497963446	1.642107553572259	1.7464756476693806	1.0	1.664685551580943	1.779057855634336	1.8147556110423082	1.701919983347982	1.7409009035494212
0.28551034975017847	1.0	1.6776773408027985	1.4016997901815085	1.3935398197401638	1.4085505616768619	1.4310803749045173	1.4375678764717283	1.4650019061402997	1.5586629638378158	1.6557807451015005	1.762257361692177	1.0	1.6687088141970556	1.793298232396028	1.8296941213890277	1.708023867936105	1.7531030465028543
0.2997858672376874	1.0	1.6939890157601203	1.4111368488449438	1.402364604061808	1.4169587754301574	1.4400996344739103	1.4471670402638692	1.474270613990738	1.5790419822614776	1.687823377167636	1.7935820863642005	1.0	1.682296354121723	1.8278069332526652	1.8602268799283181	1.7293686618550765	1.779471713075526
0.3140613847251963	1.0	1.7008460817079178	1.4130681048896236	1.406009961262901	1.416581889284829	1.4385911518852161	1.445835127888286	1.4726528305687738	1.5809719359913985	1.6962612838116438	1.8090924726324284	1.0	1.6863632138187006	1.8419525597739606	1.8725156116273447	1.7428883197808618	1.7950384127164725
0.32833690221270523	1.0	1.6943007627664899	1.4102137093570692	1.4032964639274692	1.4113140872683578	1.4304733512561396	1.4385725519487496	1.4608852892718294	1.5688267086788183	1.6936954371830413	1.8048545827383151	1.0	1.6798724400287666	1.838364009299445	1.863939472773117	1.7438639743519238	1.795581008226451
0.34261241970021417	1.0	1.6879040536484038	1.407170964092711	1.4002511086631129	1.4082376099284053	1.4254886549677317	1.4342996769388732	1.4532058858899228	1.555563303155144	1.6819583105610205	1.793086487111649	1.0	1.673870136309444	1.8206856213346647	1.8431793409049355	1.7461392350183638	1.7873644581208366
0.3568879371877231	1.0	1.6914635352633691	1.4098751394192808	1.4010407168347163	1.4118395865975732	1.4284193477349394	1.4377210109423764	1.455274147627044	1.5520644842350242	1.6774288681416465	1.787297662055479	1.0	1.6794584521870084	1.8121493324332736	1.8325171211508686	1.7525793182841598	1.7889353161443418
0.37116345467523204	1.0	1.6961062119055903	1.4134764188516336	1.4031414155072781	1.417720160144932	1.4357577121887903	1.4449263740995022	1.4636180547730326	1.5567924423407955	1.6785781460787894	1.7867109476434107	1.0	1.6858050503206132	1.8103456303433432	1.8307550358782183	1.7610029115868864	1.7927854522260511
0.3854389721627409	1.0	1.6948922577586547	1.4123947785056126	1.4018450898947423	1.4178152925551786	1.437661275034246	1.4467890349813468	1.4684997104613347	1.5609400273272214	1.6769795512910766	1.7816100607222913	1.0	1.686111276299468	1.807472980758821	1.8304273581888055	1.7610487594698017	1.7927793722932632
0.39971448965024986	1.0	1.6907547509713394	1.4090948190101926	1.3989048426360715	1.415115730923587	1.4362380529508916	1.4447312935791263	1.4701563283535144	1.5656717089993424	1.6761662534017545	1.7750432289222913	1.0	1.6811212129758277	1.804859306872976	1.830343630694431	1.7546755033859665	1.7885922720400225
0.4139900071377588	1.0	1.6878934397542682	1.4067401217535647	1.3975814398333997	1.4115165528501832	1.4331072714450093	1.4417454507915002	1.4693856850694618	1.5717454601892231	1.680533035725166	1.7738454882930859	1.0	1.676046017955117	1.8066364218876307	1.8340009649879467	1.748839763234098	1.78664567840472
0.4282655246252677	1.0	1.6882178196820212	1.406047169395298	1.3984929890496154	1.409210195551112	1.430029539053299	1.439100510052159	1.4663930036423598	1.5767518836580088	1.6892860983357023	1.778280645451186	1.0	1.6740828075374083	1.8123047099386151	1.8396195032292013	1.7475066079874317	1.7906535156515957
0.4425410421127766	1.0	1.6922238401044765	1.4081301205741077	1.4011289622159993	1.410128322881721	1.4289302562779387	1.439136137702521	1.4642538134704146	1.5799242597793492	1.7005802783515436	1.7882846036878834	1.0	1.6764880777261923	1.8201604933107953	1.845287613211057	1.7534644171035891	1.7994613901654586
0.45681655960028555	1.0	1.695669569786006	1.4108351871619784	1.4030342944396943	1.4125751194962657	1.4296647072809003	1.4409999273668996	1.4633058442616522	1.580541817640056	1.7107285227533642	1.7993362096554262	1.0	1.6807988049043465	1.826544404203026	1.8471254543128799	1.7657414741254054	1.8120067158488946
0.4710920770877945	1.0	1.696998120682201	1.412152132121444	1.402914176008029	1.4149178348206588	1.4316777318420004	1.4443694238244007	1.4644766865683396	1.5802108286085352	1.7170876788678857	1.807147865275807	1.0	1.6843001468575391	1.828843600174393	1.8446993712015107	1.7842433524760724	1.825112015676286
0.48536759457530343	1.0	1.6958816238177181	1.412102279795528	1.401574978035997	1.417163629530997	1.4352817330717171	1.4484514701808724	1.4693859290132067	1.583550885449985	1.7245605512333584	1.813799608743277	1.0	1.6857013185486707	1.829071786096729	1.840785332341263	1.8078536947778843	1.84214436464609
0.4996431120628123	1.0	1.6927953221088274	1.4106311174640056	1.4002813819154594	1.4179245533570157	1.4384794514958694	1.4519827185645824	1.4765232556171424	1.5941883514906228	1.738723790142767	1.820854056204747	1.0	1.6835407847178683	1.8288024122173305	1.8367193782239224	1.8370876866673942	1.8666518119723583
0.5139186295503213	1.0	1.6898908448045007	1.4085935929995053	1.3992677126276822	1.4171468905570368	1.440299869992295	1.4547015335926643	1.483805541384767	1.6155662858265498	1.7676812336157197	1.832128665684312	1.0	1.679775594385573	1.8287728734887456	1.8329012097828457	1.8743503478853674	1.9022367523332622
0.5281941470378302	1.0	1.6889439852341397	1.407169050682545	1.3985346928757645	1.4136208280993041	1.4354862522207517	1.448252414651875	1.4735315434111693	1.5920533708697948	1.7197674338573923	1.8225009925868425	1.0	1.6766895308477991	1.815009406085738	1.8308281491685616	1.8019348876629544	1.8288941730991248
0.5424696645253391	1.0	1.6914534132328238	1.4067658162927192	1.3961803904511711	1.4050262687927526	1.4199402290138392	1.421163670884572	1.4366827418279366	1.4881382855045995	1.552928892433588	1.6995643340170092	1.0	1.6770688442938646	1.78659352450968	1.8322432698470905	1.570576356667803	1.6052619666436243
0.5567451820128481	1.0	1.6943512801988065	1.4082887603417342	1.3985637224088094	1.4060618619740275	1.421042440461071	1.4246554481366909	1.443430832723001	1.5084728530488751	1.5814905003022646	1.7155649859463002	1.0	1.678907217044649	1.7908480697086344	1.8348127485875423	1.6111009224819184	1.641665171357335
0.5710206995003569	1.0	1.6966641847106596	1.4102578201719222	1.4001961039058128	1.4082747667734243	1.422267545668811	1.4281064577171034	1.4467644684957357	1.527138331364624	1.6063498437590882	1.7288997751183999	1.0	1.6820563885919695	1.7973372626747994	1.8383285706190469	1.651960498821282	1.6777121849158279
0.5852962169878658	1.0	1.696570774116189	1.4110725208007748	1.3999597470095924	1.4107782767755241	1.4241431405097253	1.4317463393021232	1.4483705323478904	1.5380375151470544	1.6232416158339718	1.7380579728739693	1.0	1.6841691689691087	1.8034690050015616	1.8405015972484464	1.6718012944153169	1.6951546378387943
0.5995717344753748	1.0	1.6945982161273005	1.4107864931125784	1.398802406323035	1.4129188944049578	1.4269857825942454	1.435338102749203	1.4506501424558802	1.543298148043657	1.6371444513480866	1.747220737740498	1.0	1.684334569125793	1.8086853440704682	1.8408123257908058	1.6808364962779552	1.7078778650269997
0.6138472519628837	1.0	1.6923649803814764	1.4095091010793586	1.3973926167752975	1.4134772212521851	1.4294230812395925	1.4378051589835203	1.4538372541253894	1.545191488073491	1.6474815472380553	1.7559472881203098	1.0	1.6826790052431533	1.8122081676341917	1.8398396052474364	1.6863898669323325	1.7176309002098642
0.6281227694503926	1.0	1.691049954581743	1.4081307162065924	1.3967913144005295	1.4127765491401583	1.430688426377506	1.4386261787475632	1.4572356889543567	1.5454896250178942	1.6539927877211045	1.7629282465004594	1.0	1.6803778529847613	1.8135226901283614	1.8380985439076762	1.691516615659521	1.7265548338146077
0.6423982869379016	1.0	1.691551976677307	1.4074533671165819	1.3974392957662616	1.4112544624188013	1.4302531493618946	1.4377532065406184	1.4597468168482728	1.545545570854815	1.6563066485618103	1.7668142299177927	1.0	1.678717290022326	1.8124729356080382	1.8357690463479894	1.6974059460717172	1.7347844959421321
0.6566738044254105	1.0	1.6938178730204365	1.4081844331726807	1.3990558685765973	1.4102693004828004	1.4290634115567735	1.4365586012055713	1.4606402520272521	1.547126782167628	1.6566674327101167	1.7677644794121823	1.0	1.6790729771086061	1.8103254221134863	1.833746648933837	1.7041875682081795	1.7401056742330772
0.6709493219129194	1.0	1.6964779503227052	1.4096157357172614	1.4007088488520403	1.410058961484449	1.4274528441078966	1.4355741884829865	1.4598552525573198	1.5497990923335485	1.6554349980349148	1.7662302260103022	1.0	1.6808538332568155	1.8075022489959425	1.8322469245235466	1.7111253202453778	1.7435850577624892
0.6852248394004283	1.0	1.6973192887178423	1.41086335898726	1.4010314835511761	1.4109582194030494	1.4264255630164886	1.435534613348681	1.4581611959933514	1.5533484120930914	1.6547070856306694	1.7631517096528464	1.0	1.6831210011619206	1.8054424644470317	1.8316307163687466	1.7165714469460027	1.7450508733887404
0.6995003568879372	1.0	1.6962159816671196	1.4111927275148075	1.4002007052921581	1.4124026262238558	1.4266012988450425	1.4366112968139089	1.4566357555569678	1.5567555537737898	1.6555186332293466	1.760389879985556	1.0	1.6843989535216108	1.8047845440620767	1.8322043419548906	1.7207187293749557	1.745233124443865
0.7137758743754462	1.0	1.6939143736335969	1.4105045524608713	1.3986432726681912	1.4136320643071878	1.4279597249806928	1.4384123724296423	1.4562456258437189	1.5589429986763645	1.6584986765809413	1.7590124641130291	1.0	1.6839523311410343	1.8059971588618136	1.8333034565309303	1.7226547068395934	1.7446833406774194
0.7280513918629551	1.0	1.691527126591726	1.4090726045504738	1.3972025486154167	1.4138204365342162	1.4297518353346903	1.4397491663443287	1.457210776999246	1.5592317801464306	1.6627726744814069	1.7597652188036297	1.0	1.6819371739939954	1.8082554974144158	1.834358274087838	1.722447686699066	1.7444355024978628
0.7423269093504641	1.0	1.690733172021155	1.4079059294250185	1.3969437338348487	1.41321347829097	1.4309410297255085	1.4401432102738925	1.4593588578044376	1.5583151039038312	1.6674259302040388	1.7627865388407984	1.0	1.6798479143474285	1.8108256932017301	1.8349030197585399	1.7210659032960578	1.7460713499173335
0.756602426837973	1.0	1.6918438144460237	1.4076432561011427	1.3978472644142002	1.4119701931886075	1.4309550004009401	1.4394272011688196	1.4616718644863997	1.5566983492842872	1.6704765497625509	1.7666065316080632	1.0	1.6786660360534054	1.812248100599023	1.8342551836587748	1.7192852324954555	1.7485765914938434
0.7708779443254818	1.0	1.6948545060841007	1.4086598913701514	1.3997214974741963	1.4111876599399078	1.430186957570488	1.4385224784514872	1.4632350142285901	1.5558399771775644	1.6719720839887082	1.7706543047527448	1.0	1.679566152221804	1.81294039023467	1.8333964311885136	1.7189607562229607	1.7521255353666967
0.7851534618129908	1.0	1.6973728666120351	1.4102622700534817	1.4011285261333435	1.4112062813380881	1.4290044692978665	1.4377715271446954	1.4633512427126891	1.5558348711394703	1.6719875451796227	1.773125000980515	1.0	1.6818302361676603	1.812224250931472	1.8318819071720713	1.7193285879270315	1.7558885453141753
0.7994289793004997	1.0	1.698241021529256	1.4115084909993425	1.4014825472860584	1.4120835815775874	1.4280398233989295	1.4377969499949175	1.4621745353475948	1.557188406382654	1.6703012844097627	1.7733159620810008	1.0	1.6842567660665742	1.8103837885408547	1.830206403080334	1.721621305872798	1.7583952862998713
0.8137044967880086	1.0	1.6967516249509171	1.411531018234911	1.4004009408809526	1.413285300956393	1.4276487692664683	1.4384322444698683	1.4603291814247084	1.5593431445197767	1.6682442220516758	1.771466780540363	1.0	1.6853334270461788	1.808071248801564	1.8285921031697006	1.7246924540586592	1.760218220979254
0.8279800142755176	1.0	1.6937856672448155	1.410439013303629	1.3986348691775294	1.41420438355142	1.4283366646536078	1.4395214699590113	1.4588243542549388	1.5617192781599183	1.66699860036767	1.7686351339885515	1.0	1.6841677782295916	1.8056935104249683	1.8270848118636058	1.7278663308710085	1.7607356016189226
0.8422555317630265	1.0	1.6911902790236044	1.4088991328474867	1.3971824374140442	1.414127551601739	1.4294326549503928	1.440413701470778	1.458370944383602	1.5635336682539047	1.6673609943807022	1.7658878839862409	1.0	1.681543570545478	1.8044290510349792	1.8264496141753108	1.7309207970502594	1.7598346635740953
0.8565310492505354	1.0	1.690438476421893	1.4076683290620284	1.3970376520949366	1.4133197605385155	1.430460766623517	1.4406528703534773	1.4595224168926815	1.5642280152691934	1.6695526475695055	1.7643360338097709	1.0	1.6790849531932572	1.804556866421609	1.8265352290457908	1.7334057318044525	1.7587307153841385
0.8708065667380444	1.0	1.6917597072925463	1.4075787847712204	1.3980233226234953	1.4121826852613637	1.4308343790052662	1.4400700296501572	1.4615792467976885	1.5638412850813608	1.6731546117701552	1.7645911967540848	1.0	1.6781993221773717	1.8057594453955228	1.826974955220476	1.734580955926683	1.7584480893641437
0.8850820842255532	1.0	1.6944776245266784	1.4086527862616904	1.399712590094607	1.4114352207346488	1.4303548621920397	1.4392408557490506	1.4636510535257974	1.5628024407609318	1.676967103449572	1.766481587905747	1.0	1.6791327770284439	1.8076205714813838	1.8275559558231536	1.7348038549878388	1.7587207531425286
0.8993576017130622	1.0	1.6969836857289375	1.4103041763756985	1.4010648724122048	1.411370130657598	1.4293098681014946	1.4386261270791214	1.464821229412107	1.561762912676783	1.679686255470874	1.7693889329043562	1.0	1.681770165618783	1.8092705189237013	1.8276789799051292	1.7344640005918128	1.7605955038996821
0.9136331192005711	1.0	1.6977622222418214	1.4116111079355025	1.4013248237365874	1.4124100496505745	1.4285565179877302	1.438515816543449	1.4648205768562867	1.5611871973648794	1.6808231753139824	1.772417655544237	1.0	1.6843366889262175	1.8097728883065658	1.8269999926751235	1.733115031884069	1.763873676982156
0.92790863668808	1.0	1.6965465468076433	1.411744662097752	1.4004688214646126	1.4137986839973622	1.4283218273050402	1.4392671922483231	1.4637381513648289	1.561453724938327	1.6802447655227826	1.7744597160293547	1.0	1.6854025291137913	1.809011983871096	1.8254417401952143	1.7319124596412416	1.7670338701224106
0.942184154175589	1.0	1.6944235963038503	1.4110058424882639	1.3993911104590806	1.4148971815825666	1.4288225478348717	1.4404925839656917	1.4625522543901825	1.5624334420242019	1.6787873682625616	1.7749268105014386	1.0	1.6845599990501268	1.80727990052395	1.8235832212260563	1.7309350720460175	1.7699025894414473
0.9564596716630979	1.0	1.6924169027792626	1.4095636757264687	1.3982963967666524	1.415103093571123	1.4298528380385953	1.4413039567008874	1.4615950175955856	1.5640175013969555	1.6771018520904226	1.773867637442316	1.0	1.6823999031416328	1.8050559453646198	1.8215914737279024	1.7314267608425336	1.7719446349671681
0.9707351891506069	1.0	1.6914262873668626	1.4081866700372567	1.3980661087478288	1.414046510679765	1.4305436277439807	1.441266537774602	1.461282712348822	1.5652402129655762	1.6759552208411799	1.7717751470886065	1.0	1.6798343689362223	1.802956252525536	1.8198527020557602	1.733199239739717	1.7723951486126093
0.9850107066381157	1.0	1.6919726453901538	1.40769590139123	1.3987138034627864	1.412473598126288	1.4304890909968229	1.4403718197040707	1.4619478067915936	1.5658729357058143	1.6762672630588356	1.7695821571708445	1.0	1.6780908400859218	1.8013130106379458	1.8184802232805723	1.735518601701715	1.7717800611425392
0.9992862241256246	1.0	1.6940314883048706	1.4085694483568252	1.3999655192503175	1.4114763550577192	1.4300280273198107	1.4393736848020617	1.4633382526958516	1.5661827919898683	1.678706708919436	1.768633148857279	1.0	1.6786904365460484	1.8013717464310544	1.8187399473535484	1.7391335022157404	1.7714034623732946
1.0135617416131335	1.0	1.695537362819513	1.4098913903171106	1.4007339188169698	1.4113691311482857	1.4292144188161329	1.4386120775570572	1.4648108676548026	1.5660780185629468	1.6822775432613088	1.7689162747254175	1.0	1.6805853268459288	1.80214321521502	1.8191201895209361	1.7420924664359405	1.771749366743872
1.0278372591006426	1.0	1.6962806894231015	1.4112145227160362	1.4010092893491026	1.4123199277240923	1.4286102899720372	1.438771727195965	1.4658976059949669	1.5660390047630282	1.685935284363324	1.7707939117751637	1.0	1.6832197236687316	1.8039418220018633	1.8198753496627247	1.7446273596153548	1.7732683667094764
1.0421127765881515	1.0	1.695638126815386	1.4115402476746515	1.4003723720725891	1.413902903956161	1.4284421160123915	1.4395996512551008	1.4660790421494057	1.566214379970653	1.6886122020622856	1.773344445633871	1.0	1.6848086504742554	1.8050353534872476	1.8200738964909462	1.7462112821461189	1.7759666692859222
1.0563882940756604	1.0	1.6942164878241566	1.4110473892196387	1.3996352284085933	1.4152604443881593	1.429012738819563	1.4408564760310363	1.465562316310627	1.5665380121307222	1.6895178080049797	1.7757957777716438	1.0	1.6845935923144466	1.8052619887940877	1.8193581768387002	1.745369929215879	1.779728474416581
1.0706638115631693	1.0	1.6931762499987009	1.409924975305933	1.3993004714992157	1.4157480219421148	1.4301591253778358	1.4419798293743136	1.464876255047717	1.5673345833778751	1.688866748395396	1.7773430996191122	1.0	1.682793724009439	1.8042194058954784	1.8176521874438456	1.7434411924264412	1.7823070417202684
1.0849393290506781	1.0	1.6928453786196869	1.4089242769058385	1.39947366099688	1.4151055413794293	1.431116025206089	1.4423240971978808	1.4644968012161397	1.568846704411523	1.687904044395594	1.778058993234854	1.0	1.6806186871640896	1.8024093225946793	1.8153564935967523	1.742226349667132	1.785798625406608
1.099214846538187	1.0	1.6955730560327873	1.409651753932021	1.4015860037163939	1.4145385077170616	1.4330239907022397	1.4430997878332696	1.4660337623783337	1.5731339854777988	1.689020963488459	1.7793184387447305	1.0	1.681431159927938	1.8009537125792963	1.8133336185534499	1.7463337715089708	1.7928849618230367
1.1134903640256961	1.0	1.694642690952105	1.4091582491131511	1.400884825052047	1.4125513604106312	1.4310551360379187	1.4408394555559785	1.465822501236401	1.5722561624348872	1.68828836591514	1.777185141411623	1.0	1.679366795884141	1.7986300278456078	1.811309544770355	1.745863729120861	1.7904008832859097
1.127765881513205	1.0	1.6953060013854753	1.4101807734161473	1.4010366011251612	1.4122731258179475	1.4302057187849986	1.4400564793899013	1.4672607275873812	1.5730554295807722	1.6911708107122707	1.777298866244807	1.0	1.6806815206351686	1.7986472070346053	1.8113102238332925	1.7501898518562813	1.7921683997745061
1.1420413990007139	1.0	1.6945653982994462	1.4106692790084066	1.4003983207112745	1.4126548753164005	1.4291496726802575	1.4397312976132097	1.4680768964787883	1.5736167504512304	1.6955906325698962	1.7779446883945291	1.0	1.6822017410202288	1.799084494913798	1.8112262105979398	1.7557877710913785	1.7946263300831982
1.1563169164882228	1.0	1.6936324168646388	1.4108442328522783	1.4000132855462075	1.4142085255983936	1.428893585421222	1.441022526305146	1.4688381168625453	1.5749283296237975	1.701920911029612	1.7808837540839302	1.0	1.683520016591356	1.8009491732057423	1.8121378384973599	1.7627239158919403	1.7994339086992035
1.1705924339757316	1.0	1.6915047747913232	1.409502187463795	1.3988305153657274	1.4146144399569094	1.4286199284232017	1.4413890381503198	1.4675161642579717	1.573982174950828	1.703008614163175	1.78115767373962	1.0	1.6817379411666136	1.799663765811796	1.8106923786043998	1.7642616913582394	1.8019846693681982
1.1848679514632408	1.0	1.6926381826482026	1.4096699201612608	1.3997285304323992	1.4159009588114402	1.4302232016623804	1.4430519517790428	1.467480654355479	1.5742578239211875	1.7032400448133809	1.784490298259024	1.0	1.6818858914559387	1.8013097951873909	1.8117154814471501	1.7624930871497106	1.80346929677251
1.1991434689507496	1.0	1.6939957285840985	1.4096314399210361	1.4005993692715972	1.4155385720539697	1.4306006023363929	1.4418109424522205	1.4647322430890701	1.5670946977753275	1.691704445618527	1.779451873637817	1.0	1.681439233344998	1.799143927166817	1.8111259929479955	1.7460425898790253	1.789496439556193
1.2134189864382585	1.0	1.695648360181837	1.409961970999931	1.4016402974817876	1.4146056829945655	1.4312148959495135	1.441037750148173	1.4637609783674115	1.5643599824703989	1.686327259802724	1.776498270529464	1.0	1.6810940298071118	1.7979042683210382	1.8102292706879601	1.7383385330592578	1.7826584133133245
1.2276945039257674	1.0	1.6967681732618098	1.4106790199991044	1.4022886657695501	1.4139462153976112	1.4315969726569409	1.440916994123263	1.4652878096343966	1.5673220963039745	1.688835319179919	1.779119009050472	1.0	1.6815260653940918	1.796968802370439	1.8079452966244904	1.7415392474670965	1.7878988736509418
1.2419700214132763	1.0	1.696981876817607	1.41150519182102	1.402147267811668	1.4135877410129356	1.431236336652098	1.4404359263710615	1.467174066212466	1.571051055260202	1.6926757755432373	1.7824589727745506	1.0	1.6826527586252975	1.7971854233021871	1.807179508637059	1.7459751350499595	1.7946711453861917
1.2562455389007852	1.0	1.695472103381684	1.4114600504314991	1.4010318519055556	1.413633092157485	1.4302522489523557	1.4398802261275112	1.4684375128376963	1.5736646714023395	1.697499382272791	1.7850670888753093	1.0	1.6832811375927315	1.7968018820951732	1.8056578111045238	1.7517583964204457	1.801262979946205
1.2705210563882943	1.0	1.6935359080503811	1.410710553590472	1.3999419776232331	1.4142856053623076	1.429402071255289	1.440094107137317	1.469153379530133	1.5756337029705658	1.7040244113675653	1.788453576268569	1.0	1.683192363992978	1.7970522539680633	1.8046677614871163	1.7594326872953538	1.8084835411702673
1.2847965738758031	1.0	1.6921809092901894	1.409906268408249	1.3994331154713344	1.415428153832868	1.4296008621282763	1.441441397211635	1.4697790511927187	1.5778974302000504	1.7121710017378393	1.793574767797078	1.0	1.682271647815473	1.7980395806880909	1.80417420062942	1.7693995338486133	1.8173276218555836
1.299072091363312	1.0	1.6922029264360725	1.4093273910353101	1.4001101900044044	1.4162708928022947	1.430876055033332	1.4434429905126411	1.47060691654709	1.5814925730500036	1.7215074619490731	1.801373487664697	1.0	1.6811964377214985	1.8000190728724554	1.8040421601734704	1.78076295025175	1.8299172328136255
1.313347608850821	1.0	1.6934911666001975	1.4093806865241687	1.4014734706373004	1.4166732832701017	1.4327454703841018	1.4454710428464437	1.4722047751570955	1.5868529080448486	1.7318398848341645	1.811930014583559	1.0	1.6805459123536644	1.8025978417462558	1.8042689672620482	1.7938823346746542	1.8459014995458678
1.3276231263383298	1.0	1.6954325527230725	1.4101093310176895	1.4027504977538658	1.4165595968226892	1.4344929895204013	1.4468481593412281	1.4743901968260287	1.5933168553182222	1.7432730329240533	1.82433074584626	1.0	1.6807277347192504	1.8049359854657534	1.8037497660657176	1.8085904397973644	1.8637819735371752
1.341898643825839	1.0	1.6968509574651214	1.4111947519519097	1.4034350070103077	1.4165289615773051	1.435393398671498	1.4477782143670312	1.4767941044950703	1.5990054371543625	1.7537355644691675	1.8358128551302044	1.0	1.6816626519936233	1.805758985886979	1.802528886932754	1.8219979066819438	1.8779358214302557
1.3561741613133478	1.0	1.6969082060524088	1.4120126823357646	1.4029145559347171	1.416356339181812	1.4348646175711828	1.4474102912179276	1.4761900861777837	1.5948403388273662	1.744252921670644	1.8279751419533066	1.0	1.6830233971220832	1.8011645560493048	1.8010577188941599	1.8109902894147374	1.86592507565683
1.3704496788008567	1.0	1.6959376329094993	1.411964287079082	1.401211907941553	1.4146648161412556	1.4309002531871708	1.4414132654335003	1.4647139561688527	1.5600246719470858	1.6619178635721994	1.7346063721519984	1.0	1.684025674041378	1.7825845839774768	1.7997845101852898	1.709273590297292	1.735542460370425
1.3847251962883655	1.0	1.6940878508753037	1.4108231957861206	1.3985767604835573	1.4109282533985505	1.423573362774232	1.4297830360200423	1.4467830678928408	1.5182283769503828	1.6012859417289094	1.6767183076668135	1.0	1.6838597241895883	1.763508993755274	1.798503122928035	1.641309845808308	1.6706007001738912
1.3990007137758744	1.0	1.692620756704035	1.4096824539612667	1.3976078093157913	1.4103163599715824	1.4210911596918412	1.4265442540755555	1.4430553489944382	1.509288521390744	1.5857368174334696	1.671913094919237	1.0	1.6825819960509263	1.759803342901115	1.7978758485339688	1.6203030551654498	1.648669626010419
1.4132762312633835	1.0	1.6908970077952876	1.4080492076490074	1.397377069143571	1.410692586710758	1.4214414689290487	1.4282152764278793	1.44653011160034	1.5201358863522205	1.604807152439398	1.6922914596900676	1.0	1.6800506729727855	1.761636236026112	1.7954543675796453	1.6431664038773834	1.6732275254176718
1.4275517487508924	1.0	1.6935605543041365	1.4088317884204695	1.399274425583368	1.411995646021159	1.4234616145225019	1.4313348570813222	1.4502007564727581	1.5269186018722731	1.6131990001547791	1.699596260660668	1.0	1.6802650036912548	1.7655055710917034	1.7976893147057602	1.6507342410060128	1.6815107390748008
1.4418272662384013	1.0	1.694932121182775	1.4093303462630722	1.4003370963457404	1.41191379580089	1.4251226396196552	1.4332356417522785	1.4520204197965794	1.532522460453654	1.6223848583342755	1.7083652400845863	1.0	1.6801607784133248	1.7675287963758954	1.7973942554525721	1.6618135140804122	1.694626625998338
1.4561027837259102	1.0	1.6961807643688367	1.410521846083199	1.4010205340523525	1.4118390069830506	1.4266680159367657	1.4345170974569186	1.45367267786626	1.5367224660977916	1.630691285424414	1.7156238135262625	1.0	1.681419140953452	1.7689441548421703	1.7968698409847406	1.6710497906576123	1.7063701438567653
1.470378301213419	1.0	1.6963992004829618	1.411439375597912	1.4009447012518834	1.4118851048521806	1.4274963455315872	1.4348881047677065	1.4551675013771235	1.539733414605542	1.637823839265197	1.7207392910136987	1.0	1.6831300530799356	1.7698562786821763	1.7958204205254753	1.67858776076391	1.7158819943807766
1.4846538187009282	1.0	1.6958165392249378	1.4119241020659268	1.4005846187801847	1.4124606607896142	1.427814533831971	1.435012954344674	1.4570211932677577	1.542473726155364	1.6441616194014506	1.7249818536824604	1.0	1.6845852748712906	1.7705267789393808	1.7949942006098825	1.6853759018549472	1.7234723034865864
1.498929336188437	1.0	1.6946728931603696	1.411507274287477	1.4000280527167699	1.4133278071671773	1.4274262050833622	1.4349434595260186	1.4585305691701247	1.545002169425762	1.6491334049364805	1.7280037667521713	1.0	1.6847066993724196	1.7705527513135697	1.793512593421768	1.691124236238104	1.7290100133783297
1.513204853675946	1.0	1.693815554636942	1.410693964476374	1.3999902463822904	1.4142262039990223	1.4270694257636363	1.435278203411126	1.4596094246317124	1.5474563186704744	1.652621348852918	1.7305580417805002	1.0	1.6835695219524824	1.770567098140042	1.7926901618263673	1.6953294157780516	1.7333558541706418
1.5274803711634548	1.0	1.69376630145066	1.4099412055863512	1.4003640440329113	1.4145860855794579	1.4268362630253373	1.4359939290092487	1.4601149228809454	1.5496612297113415	1.6546038088837656	1.73269586624854	1.0	1.6821320072248644	1.7708320246461953	1.792389326329812	1.69898385358545	1.7365834403829339
1.5417558886509637	1.0	1.6945240191509534	1.4096022957383496	1.4010076758824832	1.4143322232472397	1.4271757941427978	1.4367781576438914	1.4600161755833883	1.551143342451677	1.6558173144808048	1.7346029119395925	1.0	1.6809206003383061	1.7711583613409738	1.7921993703874421	1.7018655438260644	1.7397256043929632
1.5560314061384726	1.0	1.6957103014401196	1.4100718295153467	1.4016618582177753	1.4137711587611965	1.4279872198155699	1.4374914378472081	1.4597232579088861	1.5520901811449703	1.6571333751811888	1.7365680078287686	1.0	1.6807334948481865	1.7714814961587202	1.7918826627364384	1.704313019858751	1.7429769953583043
1.5703069236259817	1.0	1.6964150997524565	1.410966888271745	1.4017710021380831	1.4132263093345827	1.4288612454079466	1.4377485267810552	1.4596452023114437	1.5524290445521447	1.6589328130764134	1.7383252354608145	1.0	1.681671079542705	1.771549098873948	1.79133854406231	1.7061025345978842	1.7465411332775904
1.5845824411134906	1.0	1.696388796491639	1.4118008822355068	1.4015533163278617	1.4131520565461635	1.4293649275797586	1.437623957128551	1.4600413151711975	1.5527862867102131	1.6611995471713414	1.7396876219664885	1.0	1.6831771555454305	1.7711405441778625	1.7899036098149796	1.7078575072021933	1.7500571368553564
1.5988579586009994	1.0	1.6956412415536581	1.4119912059135578	1.400994626084259	1.4135584084069481	1.4295109974570774	1.437370396507946	1.4609336579218977	1.5532496405751937	1.663753435106242	1.740295848014504	1.0	1.6843785238583702	1.7697458741665781	1.7873482212986658	1.709405139622496	1.7529827758831562
1.6131334760885083	1.0	1.6943701651348464	1.4113370323161354	1.4003722620505505	1.4139967997861107	1.4286635355629014	1.436824657791261	1.4616793377010238	1.553687979204855	1.6662068140910997	1.7412524084875334	1.0	1.6843599370008389	1.7702655346406009	1.787487302891376	1.7112349869664458	1.7555313622319009
1.6274089935760172	1.0	1.694039826481121	1.4106901734509858	1.4006475716413578	1.4150611625870075	1.4282795471291339	1.4371273595241625	1.4627460359818087	1.5549585237762877	1.6685506954880371	1.7419050713133808	1.0	1.6835046656479395	1.769568421205274	1.7861470317095653	1.7130324547734723	1.7573571916833863
1.6416845110635263	1.0	1.6946736510286264	1.4102987959125743	1.4014001048481914	1.4157434507331077	1.4281846875918658	1.4379016736564676	1.4635322976385599	1.5566107038718269	1.6704606347401332	1.7428955782015048	1.0	1.6826521602599613	1.7702046072105624	1.7873434591127655	1.715567680593987	1.7590967217686426
1.6559600285510352	1.0	1.6960807534899343	1.4106069726031873	1.4023909132333736	1.4158285161998994	1.4285284533020728	1.4388084903586396	1.4639605154433486	1.557881839188823	1.6715777700894798	1.7441152543138148	1.0	1.6820184680270451	1.7724920194054345	1.7909554497800928	1.71731859559429	1.7597784144460444
1.670235546038544	1.0	1.6980755082272212	1.4122807433718727	1.4045330006354155	1.4160529326613989	1.4284383219588865	1.439551617032698	1.4646660890928278	1.5572045260706364	1.6687041526833981	1.7350357478488965	1.0	1.6810103913632857	1.7716493006580862	1.7966249678086197	1.7093341843956957	1.7553646001385945
1.684511063526053	1.0	1.6969083597852257	1.411519257177008	1.4021331143884848	1.4143502737340614	1.4298219812846626	1.4391869423347707	1.4628116534071167	1.5593540022650447	1.6725442573085267	1.7471800056808071	1.0	1.6825942348727796	1.7723384679573926	1.788574458761303	1.7235869877057803	1.7647972671692744
1.6987865810135618	1.0	1.6959164699397102	1.4118863158031183	1.4015656414518542	1.4137892722045629	1.4298718737560272	1.438642319560575	1.462400830915609	1.5589766926699649	1.6728849594957231	1.7469322029119994	1.0	1.6836322086038065	1.771272422954877	1.7869191270266445	1.7234482572401992	1.7663082925601288
1.7130620985010707	1.0	1.6947327502218315	1.4122586644136979	1.400878790612028	1.4138222585098377	1.4302433890588593	1.4378066376502714	1.4626399846663212	1.558244947310546	1.672608559439945	1.7438087610571835	1.0	1.6845377577392946	1.7622731863550105	1.7738416201128429	1.7220534012779443	1.7658112881037271
1.7273376159885798	1.0	1.6953546577061194	1.4117402546337845	1.4014401343661618	1.4150033928064145	1.429733445985791	1.438460646570918	1.4639375350191348	1.5598587030744095	1.6773061210885	1.751363465433239	1.0	1.6847171657501925	1.7761858684463732	1.7924015854058575	1.7263617894570409	1.771394381970875
1.7416131334760887	1.0	1.6944687529086087	1.4108077732370168	1.4012128864164353	1.4153274280312083	1.4290310693734627	1.4381358649681117	1.4640363916423718	1.5597107938508974	1.6783328532905881	1.7498861883217574	1.0	1.6837170347588484	1.7712176824877475	1.7847912176809677	1.7267197732088764	1.7727160741210084
1.7558886509635976	1.0	1.6951077371320293	1.4104133729824806	1.401690539277876	1.4158332672697524	1.4289695797635975	1.4385639813542541	1.4645724290329998	1.5606936818173218	1.6799989325763223	1.7498808166706241	1.0	1.6827006180023907	1.7681171887741995	1.7812318845029085	1.7283110228266225	1.7743173191738975
1.7701641684511065	1.0	1.6958079279737404	1.4103275696159805	1.4020488196289143	1.4156072532325616	1.4289967630454163	1.4391223306398842	1.4645401242128526	1.5615531962611664	1.6806540446048936	1.7501797369838292	1.0	1.6818051308511404	1.7677992402470926	1.7798770021442554	1.7298250933971029	1.7752389828302046
1.7844396859386153	1.0	1.6967858510839853	1.4110273442473977	1.4023293948685236	1.415289154703258	1.4296337294334005	1.4397692741740977	1.464383152440197	1.5624897903584878	1.6813437543286625	1.7503521134357696	1.0	1.6819433824630363	1.7673936846859366	1.7799553278851694	1.7312382591646185	1.7761065752536278
1.7987152034261245	1.0	1.6963951259119652	1.4115298044573095	1.401872173286253	1.4144259915130832	1.4300713073662545	1.439632394165133	1.4632635834320913	1.561609846180064	1.678697926533146	1.74931153853626	1.0	1.6824152056765183	1.767021430285288	1.780169543695699	1.7300277767027314	1.7742805416210259
1.8129907209136333	1.0	1.6964710012462096	1.41229033066804	1.4018520187871344	1.4143464669493322	1.4302379368157065	1.4393321426620835	1.4625866520576827	1.5594626351764513	1.6750000506196976	1.7469691154105504	1.0	1.683956968030154	1.7678677586797966	1.7829285049799561	1.7249532211519778	1.7686285824866976
1.8272662384011422	1.0	1.696038308462453	1.4122987902450623	1.4016147630470448	1.414365391248849	1.429955732580337	1.4385158891805763	1.4615682823534681	1.556534297773651	1.6697749294895083	1.7428736285602915	1.0	1.6851679087851599	1.7671207263223003	1.7838465482040893	1.7189209183645757	1.7624278170749714
1.841541755888651	1.0	1.6956224906645405	1.4118572900200304	1.4016430509537492	1.414791957277983	1.4294993020949052	1.4377806716932762	1.4611770290015704	1.5547072955363053	1.666155416791904	1.739802024195578	1.0	1.6851244148197813	1.7655948241567434	1.7811770618777	1.7147792893464957	1.7579520992734077
1.85581727337616	1.0	1.6954018873226167	1.4110996394632898	1.4018327180607741	1.415240645976873	1.428802334240559	1.437228515171508	1.4613124078650992	1.5537848897184505	1.6648153867951683	1.7386090405770118	1.0	1.6842432375001115	1.7621626141386977	1.7773602220884688	1.7136639033778398	1.7569959096053072
1.870092790863669	1.0	1.6986173761159415	1.4120968516848924	1.4040370696756763	1.417057877755944	1.4295352697916734	1.440059288945921	1.464547808257263	1.558312717723811	1.669920030225183	1.7482773689651467	1.0	1.6852522422861707	1.7729230725910794	1.7858476349180203	1.7188386547688466	1.7609365648806539
1.884368308351178	1.0	1.696735010410829	1.4108621531064744	1.4026427405767694	1.4156949821310247	1.428580445669957	1.4381448263208874	1.4625670605838776	1.5546866124361247	1.6676289235476385	1.7403053636826264	1.0	1.6826353389912083	1.760652653441444	1.7754539685380533	1.7159864852727542	1.7599976115502078
1.8986438258386868	1.0	1.6966558756410834	1.4110741901619155	1.4024005378276585	1.41512484062777	1.4287111293326644	1.4383288237920642	1.4624823573550019	1.555121319708171	1.6690543659343304	1.7398437232556319	1.0	1.682172491194592	1.7588077617644235	1.7726785282241873	1.716856941099373	1.7616568021252799
1.9129193433261957	1.0	1.6964177137208822	1.4116938452875807	1.4021029707845059	1.4146064475130986	1.4294765273545096	1.4386482660244746	1.4625148020916579	1.556233950401253	1.6712498562319613	1.7401395113213365	1.0	1.682879995112266	1.7579259969697558	1.773108873621823	1.718142432011097	1.764125150231472
1.9271948608137046	1.0	1.6953363693728596	1.4115563478998372	1.4012149022547447	1.4140659309612287	1.4297340540065073	1.4383729306994584	1.4620814137040783	1.5569049940365138	1.6722560418681303	1.741018526159258	1.0	1.6832637047118966	1.758778990762482	1.773104419833603	1.7196021578643101	1.7651408456178204
1.9414703783012137	1.0	1.6955108406361767	1.4120199798881663	1.4016765787961016	1.4146056344354005	1.430525144040178	1.43889228367201	1.4627967285059595	1.5587717959838965	1.6746621604420668	1.7430160774177919	1.0	1.6847278924646467	1.7621018142306404	1.7787900630915057	1.7219867495282095	1.7676927199945998
1.9557458957887226	1.0	1.6960890419345187	1.4120299413146054	1.4023249134593032	1.4155391553055594	1.4307077994563473	1.4392091639273485	1.4635658908354112	1.560122775164574	1.6764270560211516	1.7448944476981119	1.0	1.6854264951066873	1.7637744157868522	1.7792385530580734	1.7246122473328969	1.769806191594307
1.9700214132762315	1.0	1.6969028695917676	1.4118398784510828	1.4032629585039758	1.4164890191130972	1.4304526588127655	1.4394634366462553	1.4640825808869593	1.5610464564690627	1.6776877461230448	1.746399189316258	1.0	1.6853396262947116	1.7631851530996439	1.7777838136828605	1.7266332990708708	1.771858149018494
1.9842969307637404	1.0	1.697502563531128	1.4116047742092095	1.403635867672541	1.4169449696275962	1.4300664035369601	1.4396797103523675	1.4643318640481473	1.5610717666615825	1.6781513411090347	1.7463433613729356	1.0	1.684673137689877	1.7617914601624052	1.774539541530553	1.7282031745000874	1.7731093108392662
1.9985724482512492	1.0	1.698152127568744	1.4118867275278029	1.4038871723301811	1.4170189347167688	1.4300874151509295	1.4401933602010955	1.4648698683656765	1.561200319142861	1.6791299912956572	1.7466883771963575	1.0	1.6840467856286256	1.7591335116349367	1.7709550917114918	1.7295440672837454	1.7746560395027982
2.012847965738758	1.0	1.6976318681277263	1.4120904187077374	1.4032832518694605	1.4163738615006365	1.4299556079476574	1.440168965309227	1.4648668648879422	1.5606449800014768	1.679674756965136	1.7458173340899492	1.0	1.6834884099965177	1.7562339187987868	1.766726125676755	1.7300477474683924	1.7758981778930516
2.027123483226267	1.0	1.6968230526721464	1.4123976725339484	1.4025674224959104	1.4156215006644328	1.4302739658012118	1.4400838300589274	1.4648738562847965	1.5609914647595704	1.6810004543422314	1.7458245411922504	1.0	1.6835433355993	1.75479388821336	1.7668480558944037	1.7307347015377965	1.7772306650648197
2.041399000713776	1.0	1.69389228612875	1.4113722376623152	1.4010086375037674	1.4141569102207012	1.42973113138708	1.4388375205522512	1.463352235602658	1.5604319404554232	1.6810568666176204	1.7440102556133046	1.0	1.682465668011859	1.7518658364502784	1.764568693611384	1.7304263653518595	1.7779696898753596
2.055674518201285	1.0	1.6954180354744237	1.4120044188582153	1.401897477640552	1.415149123217057	1.4306880979350445	1.4395988743060546	1.4645225753083593	1.562750417934199	1.6835807056484735	1.7468092293170496	1.0	1.6844173746639313	1.7564831546146884	1.770300644359422	1.7327718015140596	1.7802563221509384
2.069950035688794	1.0	1.6961548677255984	1.4121340715368482	1.4029116117698988	1.4160775616698664	1.4310920460020653	1.4399959063561203	1.4653345452356423	1.564618751371706	1.6858684695670405	1.7490702490763677	1.0	1.6851363643737631	1.7607082746050344	1.7759088483198457	1.7349326818869328	1.7828760432262403
2.084225553176303	1.0	1.6970553738472205	1.4118084605825099	1.403585772827346	1.4166156643136762	1.430817915451773	1.4400264225366421	1.4654670837211645	1.5652558258827802	1.686429739516143	1.749914389127528	1.0	1.6848254842921098	1.761043632372616	1.7746261778221708	1.7362138012723682	1.7839457758652837
2.098501070663812	1.0	1.6984698840860295	1.4122504470000359	1.4044886041736728	1.417595094030299	1.4309794010085437	1.440695850899195	1.4663818369658181	1.565946900132929	1.687323089351458	1.7510923780330447	1.0	1.685050007719851	1.760330816769975	1.7725751194982526	1.7383285361047602	1.7857611312389658
2.1127765881513207	1.0	1.6995322923932041	1.4129607814697767	1.4048143945275062	1.4180422392671372	1.4313601234937303	1.4415281258830563	1.467227162155639	1.5663320730636257	1.6879972803797694	1.7513868375759745	1.0	1.6853636729492543	1.7584463666700283	1.7686943452921633	1.7398765917878545	1.7872015160812293
2.1270521056388296	1.0	1.6992288510331965	1.4132581367524826	1.4043736488407008	1.417600830288836	1.4313715883719738	1.4416749840844336	1.4674237748136865	1.5656874507891745	1.6884660835737542	1.7506666741533368	1.0	1.6851985320814253	1.7554692330019708	1.762789796370082	1.740640799410611	1.7882623638109068
2.1413276231263385	1.0	1.6973355127710335	1.4127338265295108	1.4030752879601016	1.416261176190461	1.4310920868574308	1.4408733879607893	1.4664745637177992	1.564592919653407	1.6881178506838221	1.748594898166444	1.0	1.6843546223265982	1.7504634845097597	1.7579088779360237	1.740559927843496	1.7887188136318475
2.1556031406138474	1.0	1.6957821596745095	1.4122810701439081	1.4024879533423846	1.415334508295886	1.4308677933597538	1.440413309430776	1.4657035664848377	1.5643897993186908	1.6895616923672554	1.7490536665995453	1.0	1.683800357099396	1.752687728253283	1.7620107691769775	1.7413202059103527	1.7897591381550662
2.1698786581013563	1.0	1.6962897105170265	1.4123254526819575	1.4021063877146713	1.4158346731160865	1.4316352575713158	1.4403702421855615	1.4654264309861254	1.564519244690739	1.6877871997416394	1.7482738171775698	1.0	1.6856235885831035	1.7503623855019952	1.7522488485420369	1.741685665177184	1.7886877203188867
2.184154175588865	1.0	1.6950144160247311	1.4111551752853784	1.402627268061828	1.415323340796275	1.4306808854723283	1.4397741877820023	1.4649000225869593	1.5654113193367714	1.6908881015637363	1.7502013404890178	1.0	1.6838474361325044	1.7549664284144835	1.7699728555474656	1.742862911769846	1.7916993621028516
2.198429693076374	1.0	1.6738661574056266	1.3971646641430424	1.387680559933541	1.4017390655340858	1.4169526393415095	1.422544890242805	1.4454199257699982	1.537002345158415	1.6531609274063415	1.702930024732098	1.0	1.6626522750348927	1.6727840994924859	1.6679983212206846	1.7073972857991242	1.752604468723564
2.2127052105638834	1.0	1.6972105677521359	1.4114804373624623	1.4042590147909793	1.4165452500689153	1.4303115925568526	1.4406618326278238	1.4657717223642786	1.5675714093384918	1.6933637789856446	1.753248286758955	1.0	1.6837402892675652	1.7605788178840143	1.7718669229473196	1.745890854833995	1.7948002062485293
2.2269807280513922	1.0	1.6952423485763315	1.410333935939011	1.402722844797854	1.4149925001159045	1.4282977452700556	1.4392784480946745	1.4636286239246556	1.5657613892354139	1.6923783657728653	1.7520444646998912	1.0	1.6805619695019849	1.768424971820325	1.7938706307898504	1.7442921823124733	1.7933205827734384
2.241256245538901	1.0	1.698949842601578	1.4133557769198501	1.4046786256155501	1.4175194669011695	1.4314669431670504	1.4423145412647695	1.4679515413063096	1.5693395195076447	1.6956857995251047	1.7549029950361603	1.0	1.68522322744165	1.7600656057201065	1.7668345381522061	1.7495655429498007	1.7983808331991253
2.25553176302641	1.0	1.6984300560843058	1.4136349998391204	1.403871036938412	1.4175546598991118	1.4321772011518095	1.4423983023666977	1.4682446009900125	1.5689196119840207	1.6967336362190701	1.7526190565259347	1.0	1.6861757570042664	1.749326613535886	1.7531955205708731	1.7513368118683235	1.8007901525187675
2.269807280513919	1.0	1.7002249045275153	1.41456729383408	1.404993159110546	1.4175693925428563	1.432410115831764	1.4439118984889734	1.4697821009502292	1.5709630705152935	1.6972188387724352	1.7607009202001085	1.0	1.6880195160255838	1.7683216410144547	1.7761392206396382	1.7525750882064863	1.7986111370101527
2.2840827980014278	1.0	1.6976575178992719	1.4130441753456873	1.4035803662344617	1.4170097176120047	1.4325870055006837	1.442195331819503	1.4680280494477425	1.5694828946148633	1.6989858186052011	1.7542234921940805	1.0	1.6864421259618707	1.751112032151572	1.7517289572502124	1.7548232396788497	1.8033895515541059
2.2983583154889367	1.0	1.696738837195018	1.411929284493776	1.403420851410829	1.4165762517245462	1.4322278194792002	1.441420279317116	1.4670856920124695	1.5693892784072743	1.7014755699602366	1.753636943173293	1.0	1.685247415472979	1.7464085316233384	1.7521478061024318	1.756686116233631	1.8071510115103233
2.3126338329764455	1.0	1.6960448732947113	1.4110262726485157	1.4035573952034284	1.4163070921919196	1.4313565966348265	1.4408521384956923	1.4660812156001088	1.5706686522287256	1.7039171144739411	1.755676112877663	1.0	1.6835713136568284	1.7492643528324017	1.761897931007787	1.7586890481032822	1.8096012122372827
2.3269093504639544	1.0	1.6965281013649376	1.4110098649863887	1.4040346616412769	1.4164165713765307	1.430568862972473	1.4408832274160734	1.4659568957680986	1.5718733252177162	1.705927915868417	1.7582394566775112	1.0	1.6826994226314125	1.7589983961085216	1.7711287331770131	1.7609472201047902	1.8124371854119732
2.3411848679514633	1.0	1.6990166287805968	1.4127058819773302	1.4052851159932518	1.4176198826545496	1.4315238191029476	1.4427683032465577	1.4685289910084687	1.575428646042785	1.7085180396861688	1.7620560131197198	1.0	1.6844442121927061	1.7604619791035485	1.7710192438983792	1.7648867362807188	1.816543353811138
2.355460385438972	1.0	1.6992040931441303	1.4134364760312528	1.4051080092344916	1.41788312059799	1.431810734169729	1.4436946220130267	1.4692648892648337	1.5764246139035454	1.7098089774414331	1.7620329577875231	1.0	1.685126391576762	1.7598193066101773	1.7677592273796794	1.7671884333724703	1.8186696437591214
2.3697359029264815	1.0	1.6995988328692868	1.4142784999568772	1.4051825727357183	1.4183772947602207	1.432658848196104	1.4451014684090933	1.470973697671111	1.5779984258647377	1.7114183398023828	1.7635898895685171	1.0	1.687037186080198	1.7598778278711507	1.7650340957775832	1.7714910948484386	1.8219186306151678
2.3840114204139904	1.0	1.6999393830490315	1.4148315275897012	1.404905129588017	1.4190705635781558	1.4346350361855258	1.445248631909447	1.471232946117604	1.5770018629995188	1.7150121152987912	1.7603078605604146	1.0	1.6883124634677016	1.741309547430387	1.7407917507719743	1.7729622491434376	1.8267392774773015
2.3982869379014993	1.0	1.6990724086976612	1.4136015546065352	1.4050847711908316	1.417308374448723	1.4328689485082235	1.444298590378619	1.4708481414242773	1.5767141703697	1.7083085052994975	1.7638261354832057	1.0	1.6879871294999202	1.7627313136919833	1.768403382856156	1.7701667721379999	1.81724063012947
2.412562455389008	1.0	1.6990207157509738	1.4131459237039232	1.404917174791629	1.4182565857467513	1.4341041068290612	1.4441752929184135	1.4698301537189133	1.5767127129180274	1.7166867214462793	1.7604867143734626	1.0	1.6873798663872956	1.7427570786861828	1.741019488863924	1.7768577565656112	1.8294236901830017
2.426837972876517	1.0	1.6978978051031468	1.4120157089698573	1.4045006480635556	1.4176796451273446	1.4333127653229045	1.4430946345512543	1.4680718252097773	1.576753333113706	1.7218982561087204	1.7634525418580862	1.0	1.6857094748707924	1.7374802532542453	1.733575147384458	1.7812412887374278	1.8356359178455268
2.441113490364026	1.0	1.697804162040033	1.4119830128716684	1.4048586525919968	1.4175840516432303	1.4322092552283974	1.4433998773051142	1.4677113864912599	1.57954881420565	1.7255635666790727	1.7688843245237447	1.0	1.684054823728503	1.7528706337096298	1.7498739128919827	1.7867191495984405	1.8408517597100362
2.455389007851535	1.0	1.6984562626501232	1.4125690975197251	1.4056554988267524	1.4178009163533127	1.4318199117620418	1.4449730991655858	1.4697157231940805	1.5849322737821572	1.7288907114106864	1.7765523041006273	1.0	1.6840174994286428	1.7720398349400872	1.7766674030916503	1.791112946539871	1.8449891775451723
2.4696645253390437	1.0	1.6971746201365625	1.4124737355330756	1.4035788680835766	1.4172477206507872	1.4321986802997968	1.442561411941149	1.466300738563271	1.5755935020364418	1.7267390965445122	1.7632239471743498	1.0	1.683526425078337	1.6942736587944518	1.873981957543251	1.7854178922055797	1.8407108174364541
2.4839400428265526	1.0	1.698486288768367	1.4134360288091707	1.4051481689133198	1.417880958351973	1.4326473053779671	1.4452015519943169	1.4693074770744898	1.5838823558177042	1.7282556315765345	1.7758544367021203	1.0	1.685591486409685	1.7732968220618779	1.7721699310510348	1.7956865045524606	1.849392996567933
2.4982155603140614	1.0	1.6994690895624687	1.4142167086338793	1.4056079246476147	1.418316586883865	1.433891261292073	1.4461095321307316	1.4714411569918713	1.5835281666032257	1.7269013400147022	1.7735201157114595	1.0	1.6878020168398447	1.7597322788622796	1.7634031870558662	1.7960384051972373	1.8526097194970315
2.5124910778015703	1.0	1.6998782360998175	1.414062367052078	1.405388085670411	1.4187923497912736	1.4344937967605116	1.4454523815361724	1.4707215307670702	1.5791909421338235	1.7222800069002364	1.765397982540589	1.0	1.6883761407842197	1.7465838261610211	1.750542167119534	1.7902854900750547	1.8576935448588796
2.5267665952890797	1.0	1.699658291374313	1.413272908666723	1.4050863535697635	1.4183137772591095	1.4341950878615073	1.443623601093059	1.467972535373109	1.5736764511155772	1.7186512795000897	1.7579216421405008	1.0	1.6875434314556905	1.7376533410952684	1.73741910077263	1.783671552639291	1.8644390530610204
2.5410421127765885	1.0	1.6996256526609184	1.4129847658079604	1.4051294638677596	1.41793394384722	1.4330309162934267	1.4414211024414838	1.4639973712015435	1.5656904947723815	1.7192328195017792	1.7478244132400536	1.0	1.686540404016621	1.7159948792712332	1.7209233039365361	1.7557812448187682	1.8700918368493897
2.5553176302640974	1.0	1.6992498446334778	1.4127913659236384	1.4046908852531494	1.4171298518956408	1.4315125489567404	1.4392409522128102	1.4595438607686184	1.554636185860174	1.7250130920933544	1.7444475110847222	1.0	1.68508009369303	1.7103671823301936	1.7189177044059174	1.7294155547214247	1.8713809966377537
2.5695931477516063	1.0	1.6985955415185003	1.4128765430530423	1.404466216604228	1.4162070965670337	1.429770928392781	1.437269086510523	1.4554873579701164	1.5502193216037778	1.7016556098111808	1.7494194317202272	1.0	1.6850336696629986	1.776237050996646	1.8168550802119197	1.683727264449619	1.8501758235081502
2.583868665239115	1.0	1.6998820908200534	1.4141248589435027	1.4050895931005314	1.41648808970348	1.4295711550345551	1.4376354619997795	1.4554621079393146	1.5493424149895418	1.6930598213660453	1.7601588936543187	1.0	1.6864939690249963	1.7711857313695614	1.779069091790178	1.7232489725716544	1.810942452631283
2.598144182726624	1.0	1.7009522354462199	1.4150401514580624	1.405488843123682	1.4173831474885992	1.4301175815559608	1.4382145033047302	1.4574203633076508	1.552325004285776	1.6804775834639418	1.7472372872758992	1.0	1.6881620613010038	1.7510282033139077	1.7588778739026416	1.7270414112742856	1.7834547774036063
2.612419700214133	1.0	1.7009403689222646	1.4150291458378	1.4049953702376026	1.4178829418811574	1.4317548726542266	1.438443689760321	1.4591181138648275	1.5514686521603185	1.6710669248034207	1.7389665820781524	1.0	1.688974398162205	1.73353253288575	1.7395721180645873	1.7186305328554183	1.7676028759621765
2.626695217701642	1.0	1.6966954584944416	1.412240688601915	1.4033339242483542	1.4155451797209735	1.430438948720261	1.4361797787782726	1.456700630345715	1.5449838751924454	1.6817546428120096	1.7106103339471619	1.0	1.684358977626161	1.6647120544370468	1.6714360801173276	1.7091101782230167	1.7878741297084213
2.6409707351891507	1.0	1.7189986397475234	1.421803681592902	1.4144339243405364	1.4242458111696816	1.4265668637941613	1.4580243715252648	1.4962074120626814	1.5901099153398341	1.6929557820777488	1.7869344384561678	1.0	1.697698860032836	1.5769995917637507	1.5755554371820737	1.76448230948434	1.7764988363108651
2.6552462526766596	1.0	1.7026608229323512	1.4142764485776333	1.4079288631295719	1.4167644418688905	1.430216005591485	1.4407320447958374	1.4573388691652625	1.561009195440079	1.70012398114795	1.7706307905722432	1.0	1.6867997605313834	1.594856923269294	1.5944424512884123	1.738973409482328	1.7956305003813928
2.669521770164169	1.0	1.703456696260424	1.4149628025423908	1.4066560292305268	1.4191989062007313	1.4331540516261019	1.4417453679827679	1.4639144609378019	1.5622259783699506	1.684593390298787	1.746280861496332	1.0	1.6895537277786006	1.5442831727836965	1.541985228105637	1.732491386209895	1.779717829496187
2.683797287651678	1.0	1.6979676863274313	1.412322643775476	1.4030666922318402	1.4165626455087974	1.4308510224445399	1.4382335828260489	1.4600206354701175	1.5547764230809724	1.6828783002945964	1.7285225709373084	1.0	1.6847681209936165	1.4909859542225368	1.4920899381659294	1.7262626411356525	1.7786242596451207
2.6980728051391867	1.0	1.6987303240969722	1.4131722992487732	1.4041697235042867	1.4170891303606337	1.4312104665385903	1.4393167944526126	1.460896888899957	1.558561187473618	1.693133094935435	1.7382939829334192	1.0	1.6857000291865363	1.5073342408285608	1.492983780191665	1.7364690331976882	1.7934591768926875
2.7123483226266956	1.0	1.6982719822849126	1.4132646705668872	1.4050286027577128	1.416837773713341	1.4307598002696524	1.440308136790065	1.4610814782118744	1.5626561461792152	1.7053145577859707	1.759962547967937	1.0	1.6857825431436286	1.4291989016855593	1.4419234752664343	1.7512177437656662	1.8080266253283868
2.7266238401142044	1.0	1.7006785585096575	1.4143655720448816	1.4070541974701716	1.417484792298917	1.4312707047400308	1.4428024514084261	1.463207905329289	1.570398069645067	1.7115993654796335	1.775284233284038	1.0	1.6885878427079664	1.375049503427303	1.3818541483855211	1.7606638752988912	1.8152951039313079
2.7408993576017133	1.0	1.7041269812517896	1.4160113057633559	1.4082085265889206	1.4200368148391425	1.4341402990888517	1.4453098898638566	1.468741472437899	1.5743873807940596	1.7062675064204336	1.766086433314857	1.0	1.6913463982819392	1.360015863528262	1.3651981126452593	1.7634688865304093	1.818257352407124
2.755174875089222	1.0	1.7028894036062492	1.4149081611158139	1.4069249803129684	1.420201698094131	1.4346985240639065	1.443861604998628	1.4672911024489168	1.5690521643788715	1.711440764580125	1.751941091801515	1.0	1.6894440681894292	1.3268011602299525	1.3321342271742742	1.7578679243184006	1.8284558225492038
2.769450392576731	1.0	1.6917916799709183	1.4069662255458224	1.4050403013149477	1.4114098707062062	1.4246346837354107	1.4354853832849424	1.4480306970237478	1.495208810753974	1.7215608520178538	1.8210130034572245	1.0	1.6765777309234688	1.239522041165115	1.427490944388186	1.7910757118184468	1.8142784277720598
2.78372591006424	1.0	1.691706435399384	1.408064784627	1.4026741067570638	1.4114539654389264	1.4265636405978719	1.431043488861997	1.4491957238518989	1.5125259182647683	1.7363578709733032	1.8322141028056702	1.0	1.6746553137788758	1.2510896716730782	1.4447470323873692	1.8087604433719724	1.8400714438749075
2.798001427551749	1.0	1.7058562575601064	1.4172260252872373	1.4089544601168784	1.4214172638520486	1.4354160529641162	1.446390443800395	1.4691464944452122	1.5764683411015463	1.6956747446633158	1.76381510671809	1.0	1.6915722539835403	1.164207751978217	1.3631117709530978	1.764311708752734	1.8038553925400067
2.8122769450392577	1.0	1.7011770106011248	1.4148552161356809	1.4057147544533108	1.4190809514019407	1.4336538193941277	1.443116458070314	1.4645491529827472	1.564808939134629	1.6821564108280835	1.7365935499557446	1.0	1.6888038844209832	1.13747957887227	1.3328610298321169	1.750232909746833	1.7811394151127078
2.826552462526767	1.0	1.6990948905540546	1.4132306066728642	1.404676993696309	1.4171000290665476	1.4319381301889333	1.4402037091296678	1.4608778990489144	1.5557675823913315	1.7463945427019176	1.6941487066891256	1.0	1.686072121514556	1.1137911755752326	1.294135499311977	1.709523817255256	1.6968258458000092
2.840827980014276	1.0	1.698725023491068	1.412749738608106	1.4056510819178218	1.4159475017971817	1.429869078826322	1.4395062279471715	1.458448091072257	1.5567577752317021	1.7296704711037192	1.63383570192733	1.0	1.6860580005296422	1.0717277440809048	1.2476226803945842	1.6226252192175243	1.6817972037178661
2.855103497501785	1.0	1.7023923012554332	1.4149181897897938	1.408663548498689	1.4170637273029503	1.4303472026243154	1.4420972419969267	1.4597162596939846	1.5845962957185713	1.7078167875442678	1.5956056506125096	1.0	1.6884532660820009	1.0244019481563627	1.219180780306421	1.6021089092633003	1.6018291475546795
2.8693790149892937	1.0	1.7073844173046067	1.4175363072737754	1.4100260888201412	1.4205552046919177	1.4341358954872434	1.4464474737303006	1.4661663224867074	1.5794384402655277	1.6764047276070868	1.5759751835549578	1.0	1.6925266567880701	1.0086081377594425	1.1955076822346544	1.5833638181322405	1.5570098715952234
2.8836545324768026	1.0	1.6710711769224056	1.3970290967518277	1.3828885899792898	1.4036456842466838	1.421903515272054	1.4161191726319204	1.44414500824886	1.5125448625771694	1.7444966270259537	1.6599309331010825	1.0	1.6613326174012666	1.1022917901399816	1.2872002801120965	1.6675221633047146	1.6358304246602187
2.8979300499643115	1.0	1.7074192165883884	1.4178378326730412	1.4094757553673918	1.420214005065397	1.4331407698154583	1.4439933161676424	1.4627218577257688	1.5683260028214026	1.6856557771307612	1.5630850600741168	1.0	1.6936361744367898	1.1855340493102924	1.1922982586568454	1.7524904719279162	1.5718196616972595
2.9122055674518204	1.0	1.7044302099318855	1.4166294511629332	1.4064276847843955	1.4198638273663504	1.4341723783687137	1.4403738688613779	1.4610909222841515	1.5535502709018827	1.651118205018899	1.5363402784189457	1.0	1.6913505261299184	1.1641738237681443	1.1709574502993594	1.7163759633037805	1.5492496757214076
2.9264810849393292	1.0	1.7008815764199445	1.4146518433873518	1.4044581398741154	1.416687783953369	1.4304310433870067	1.4358330823415555	1.456066728135894	1.539911820692814	1.6310924608806097	1.503219493188313	1.0	1.6876752590082642	1.1253307149651535	1.1375313541343888	1.6942199344448294	1.5403566161194377
2.940756602426838	1.0	1.697658787618554	1.4128536652253525	1.4045582187096306	1.4137473179024562	1.4269360475369093	1.4319401358757142	1.45038711614518	1.5303164855980418	1.58044598953426	1.4731447452634963	1.0	1.6851900690629744	1.0847015193218243	1.1021356736849057	1.6675837007146534	1.5242058739747302
2.955032119914347	1.0	1.704738074072238	1.4169196477425405	1.4101727801255595	1.417459007002845	1.4277049948002278	1.4401410895695266	1.453546606544109	1.545594626305998	1.517656497597458	1.420593250463976	1.0	1.6913436963685813	1.0296214135331785	1.0417319022671478	1.5869253817647246	1.4329980555395778
2.9693076374018563	1.0	1.6409690493159	1.377817297050181	1.3647925622904102	1.3866089052350243	1.401872216507208	1.3992394498374148	1.4243135108450273	1.497361000002183	1.5721369473503273	1.4515212233892938	1.0	1.642655877347793	1.1044048731041378	1.103354841064816	1.6501951357618956	1.3577136905800735
2.983583154889365	1.0	1.692944494302827	1.4097028390198143	1.4029392711727091	1.4116895691925342	1.4248553364898298	1.4307451076012607	1.4481829523140657	1.532452503901355	1.5576165909872657	1.4657858421767445	1.0	1.6795946361437561	1.100705846250507	1.0955408646718177	1.6789039070705027	1.4118928055650604
2.997858672376874	1.0	1.712667392694574	1.4220397657647017	1.4123851894424937	1.426103109321224	1.4412750193030568	1.446242508452107	1.4719370386070976	1.5655438751303148	1.5030669054223602	1.381095450520901	1.0	1.7011327757484032	1.184508833500839	1.0136708331096302	1.7282731408395176	1.4065174335606776
3.012134189864383	1.0	1.6435334168420654	1.38686226217128	1.3607441684030028	1.392045872198812	1.4089885498030732	1.4038051327829313	1.4250531143810834	1.6305968962080706	1.5545216757762517	1.4518471670359658	1.0	1.637170872574625	1.2598241409796491	1.0765896521424863	1.637990163224855	1.4206946455414313
3.026409707351892	1.0	1.6966305241617254	1.4113324719629727	1.4011612415278314	1.416474039272807	1.4324288381390007	1.4342210476461816	1.4557085055201455	1.6773595690765797	1.6049921486837135	1.5029504283676647	1.0	1.6838232453106525	1.3178868348414148	1.1317697929015222	1.6981509253448754	1.4817322088484461
3.0406852248394007	1.0	1.7144476075071948	1.4229082756201665	1.4121889410040747	1.4261157034825869	1.437467712121165	1.4495931012343837	1.4721612823799117	1.713026199245936	1.6783926420053903	1.5787051124140212	1.0	1.7009359556273864	1.3902096176391903	1.0434983624626295	1.745734668935977	1.4195058432975327
3.0549607423269096	1.0	1.7105118734654825	1.4205829390680762	1.411318976313134	1.4225209870448563	1.4348618961834643	1.44699839940347	1.4677408890935144	1.7111582259512685	1.6872490692860183	1.5720575088057247	1.0	1.69647301111798	1.3946839868358594	1.0454156927406393	1.7477392038791308	1.425130970670669
3.0692362598144185	1.0	1.7080859006814082	1.4185926223092933	1.4091417331387122	1.4230170505262307	1.4375916419886974	1.444346613259705	1.4683850930015254	1.7006713242322211	1.6825278569897075	1.5487070155253286	1.0	1.695528240742922	1.3635689193140714	1.0062584251454827	1.7367958696339967	1.433900826975786
3.0835117773019274	1.0	1.702677956930184	1.414588073731231	1.406909524634413	1.4189740014718024	1.4342136706844166	1.4399423576623844	1.463603097769336	1.6914009738398488	1.731485869124329	1.5294694141497924	1.0	1.6902629162926592	1.3406881616695552	1.016086797874214	1.7230659067760983	1.4490491517646285
3.0977872947894363	1.0	1.6991683646875533	1.4118065499840486	1.406730262910231	1.415134373598624	1.4303034667729657	1.4369472279387439	1.4607329448375581	1.6897542370503336	1.7235821936370688	1.4741637646383174	1.0	1.6851369015883395	1.3009284862433104	1.0539637405194546	1.7836028085640236	1.4759975732558162
3.112062812276945	1.0	1.703475865571948	1.413912850723412	1.4110247947620769	1.415880433978943	1.4284639647465207	1.4437253059539596	1.462239694325306	1.7326071092034925	1.7067132567086205	1.4329349843692052	1.0	1.6872475099409028	1.2580904982846015	1.089790360970701	1.7786655086508598	1.4681282660907669
3.1263383297644545	1.0	1.7171300562383303	1.4230916587209377	1.4126176981743084	1.4299027456211035	1.4461948628455839	1.4504983943503718	1.480884004452237	1.7138413441429727	1.6631115062963149	1.3965411658563172	1.0	1.7033309234259555	1.2128135639791158	1.1304232602431306	1.758498652924628	1.5346948762360682
3.1406138472519634	1.0	1.6882456730349116	1.4065440147309187	1.3951747595868407	1.4165765521621465	1.4305346693867613	1.4251795555435591	1.4528578740501172	1.6565526609209322	1.597604721656115	1.3285279664106362	1.0	1.6769414942485712	1.148295771112703	1.2018625459491477	1.8243476650717985	1.4914002970970124
3.1548893647394722	1.0	1.7101975507012022	1.4213155238792599	1.4119982124636332	1.426588907575344	1.4409649735806371	1.453897568311028	1.4821379701207698	1.717735969641105	1.6706030722454766	1.409911014879419	1.0	1.697441444406897	1.0626810202854022	1.2830431713626562	1.7579756484522753	1.4051901493150138
3.169164882226981	1.0	1.6312335273153848	1.3700914673036375	1.4399801956519038	1.3827224605744237	1.3989873106323683	1.495111855664523	1.5289822387810892	1.7515370999902449	1.7057925209713964	1.4454762544851574	1.0	1.6176258918385655	1.1079187209614596	1.2412519992226605	1.7990838299445997	1.4646357619025707
3.18344039971449	1.0	1.5462848588117555	1.3214135474378867	1.4134855568531965	1.428944192264187	1.4467664343045223	1.454835918584378	1.488527133380798	1.7175490646700375	1.666100951001051	1.4162887549879635	1.0	1.5315464687886902	1.063947791978683	1.290812476918998	1.7496539444082333	1.4259083817466915
3.197715917201999	1.0	1.5401041680718597	1.3180778343151824	1.4092982294918959	1.425538388761328	1.4407857451606678	1.4477490206701722	1.4752907393480807	1.6939600492045834	1.6409437598327474	1.3807042504851168	1.0	1.5271333129199953	1.0357852292600993	1.3011669348194677	1.7237887622510462	1.4210752914212526
3.2119914346895078	1.0	1.5331950393516043	1.3147805366444352	1.404742108739864	1.4209011976458803	1.4381789155166331	1.437713231777184	1.4661639838780778	1.6697977152517465	1.6184670651872604	1.3552083807968998	1.0	1.5217043666651933	1.0113373554031555	1.3290962966690096	1.7017392576697992	1.388421809653266
3.2262669521770166	1.0	1.5228286643178754	1.3112670791542191	1.4055874766248955	1.4126654260468752	1.4263725501152176	1.4203082679980006	1.4454253622583924	1.6385444895929213	1.5764832338950128	1.320293569442116	1.0	1.5115838162153643	1.0241498166424448	1.3670455802836101	1.6476089137835848	1.3154021347593134
3.2405424696645255	1.0	1.5298494358043118	1.3127771737199267	1.4034352872117952	1.4133462607764744	1.4293397358561808	1.4311944382991189	1.4505388910954904	1.648512275985801	1.5950387428968973	1.3243950544290386	1.0	1.5174582291129288	1.001484518883932	1.3484468421208362	1.6793767945956966	1.3404419753626304
3.2548179871520344	1.0	1.5326611245950732	1.3140828211256559	1.4134079940102384	1.4077246145777909	1.4195901488297733	1.4222337341113205	1.428375797624029	1.6166115842478705	1.551573293021447	1.2956595155567916	1.0	1.5178271425171697	1.0475214682974185	1.3767434451509515	1.6353226471089841	1.2899082162112547
3.2690935046395433	1.0	1.5417929180937253	1.3188540653853416	1.4131099112334227	1.416268125301333	1.4175957178727225	1.4537456092896477	1.400809313262423	1.5968432351341708	1.5329734493115181	1.2755885326922987	1.0	1.5278335299205694	1.0738634377172296	1.4004478332809844	1.5930483339869268	1.28213859329292
3.2833690221270526	1.0	1.546084135966352	1.320540196223356	1.410224331945557	1.4246000035347266	1.434533516432945	1.4519708495462957	1.377415143800219	1.5796060673571342	1.5195558703224323	1.238781112562056	1.0	1.5310850461224716	1.08773785611488	1.4173846576839297	1.5681986936120813	1.2376547942388716
3.2976445396145615	1.0	1.5426607290707897	1.320669360344434	1.4059043519405483	1.4229303121419028	1.437833942583175	1.4416199328756873	1.3653808647071237	1.5653503174415189	1.5013206184377077	1.2311859072706108	1.0	1.5298166271098852	1.1025808290260541	1.4396303393823708	1.54899469144926	1.2514704158723726
3.3119200571020704	1.0	1.5389790916521215	1.3173273932081826	1.4021907522378427	1.4178696749520823	1.4331394026739974	1.4357454984440947	1.3477857551731112	1.5467647918527367	1.4786854477203757	1.2046776327553232	1.0	1.5283118476509343	1.121708279339681	1.4450960669865678	1.5311174300971686	1.177550960248258
3.3261955745895793	1.0	1.5213416071884083	1.3087426572595349	1.3840668182681504	1.407182410509147	1.4244480965280544	1.420272814699667	1.3377487983314762	1.512323350151972	1.4538876876051365	1.1758962693503114	1.0	1.5154471228823354	1.1564123851447796	1.480395918611585	1.4942887532406193	1.1768904097617685
3.340471092077088	1.0	1.5467821124330705	1.323169892607177	1.4059414099055079	1.4287242989425235	1.4468040339742347	1.445815373044266	1.3676137695751533	1.5688552087537602	1.4925295698597605	1.2301738654000738	1.0	1.536563913502865	1.0930461037157542	1.419069584986171	1.5679343571230735	1.2025042007199822
3.354746609564597	1.0	1.5345134716200706	1.314919978200566	1.3996385239254285	1.4137087259416807	1.4284227978943966	1.425207293370429	1.3398833988666508	1.527378977701535	1.4584560074828217	1.1966708329781428	1.0	1.5233667248511877	1.133943617425106	1.4619855109867712	1.514713008898559	1.1937298713097757
3.369022127052106	1.0	1.5323472448877056	1.3142812864245417	1.4011694718839445	1.4078345925723788	1.4218875400529836	1.4189372946934526	1.3308824337290723	1.5048224869616422	1.43816087742555	1.169706507688593	1.0	1.5190807531030963	1.1651093618547044	1.4833942792191586	1.4856026832921632	1.1814433235691424
3.383297644539615	1.0	1.5408950676961533	1.3181727597784774	1.412820544201874	1.4056261785900146	1.4154279804341936	1.4087016677862017	1.322086594728543	1.4869385660397045	1.4102724285795718	1.1467195031079238	1.0	1.525632953410812	1.1813793003905835	1.5088448885470445	1.470593590951103	1.135882756086731
3.3975731620271237	1.0	1.5507531065630096	1.324213436531741	1.4113691812374451	1.4075564388910382	1.4132802600136354	1.4305697988391652	1.3116090190819687	1.4750874101295912	1.3957857593383418	1.1309635911451172	1.0	1.5397658015296898	1.1985168434481253	1.5069549023649422	1.4400145024328777	1.1243471262939786
3.4118486795146326	1.0	1.55161090179875	1.3259972310039023	1.4082206343644033	1.421335559754475	1.4227671949523244	1.442391256996864	1.3088903397780005	1.45646839533068	1.372078866188005	1.1060327370957292	1.0	1.5382525498912232	1.2248141479544623	1.54026721969137	1.429469715039099	1.1038199692674235
3.4261241970021414	1.0	1.54715134092344	1.32157643631063	1.4041633515874583	1.4196435928484248	1.4327902412295859	1.4367205731279515	1.3531774005973398	1.4339481685386206	1.360376265186757	1.0914927741317995	1.0	1.5334714903041384	1.2244093244277094	1.5490368556472465	1.3945263326638613	1.0872396701656195
3.4403997144896508	1.0	1.5427212741613574	1.3200838168178293	1.4008403610486948	1.4177353420491694	1.431268121797181	1.4327376462508046	1.352329039452562	1.41767347582618	1.34913931124772	1.0689300414045337	1.0	1.5289284451045497	1.245935123325348	1.5544777914163472	1.386528322265545	1.0674209086188855
3.4546752319771596	1.0	1.5357992194550745	1.3176612950955353	1.397588271856957	1.413286292971021	1.427212290268958	1.4256510252824515	1.3418477830772388	1.4063704937072943	1.324460567801085	1.0477743158294226	1.0	1.5238242270373001	1.2673946375034828	1.5728651863645509	1.3690289557321043	1.063746961545814
3.4689507494646685	1.0	1.5309009153827486	1.3143666259722417	1.3971085355932866	1.4097164249302678	1.4241775820186713	1.4216732305839939	1.3381635372160128	1.3834342586359432	1.3072820573054893	1.031427723456147	1.0	1.5220431974945114	1.2845245008716266	1.5910957351232407	1.3528259980491313	1.0184088203243882
3.4832262669521774	1.0	1.53135338100421	1.3160906021196888	1.402217760403805	1.4053847881448087	1.418974671330588	1.4175199729385508	1.333148945116243	1.3756882477577632	1.3032868517624685	1.0295329293910398	1.0	1.5234134271860378	1.2965314010460933	1.6211481275252149	1.3291566654378424	1.0211269964024414
3.4975017844396863	1.0	1.5593067243140517	1.3258166500906374	1.4222013657426247	1.3981057651838804	1.4122453663262848	1.4039199514366265	1.3206137156071494	1.3671003462109654	1.2866114984717913	1.0064851709337663	1.0	1.533674288854205	1.3121653557849875	1.6190797616762218	1.3106238862777562	1.0098687297399336
3.511777301927195	1.0	1.5668672263397667	1.3341251167332255	1.4160744879250948	1.4200063405750636	1.412641947369824	1.4344591513876774	1.3236357154851395	1.360934751542576	1.266361714216341	1.0003800578134323	1.0	1.5500275094817626	1.3237294256182874	1.6420917503140116	1.297333685304797	1.0143504985882124
3.526052819414704	1.0	1.5561681874291509	1.3297278632722944	1.4077140319174328	1.420342070771341	1.4294863000658249	1.4392774666899328	1.3577839899373396	1.3442922134071138	1.2592250556075144	1.0327977484739288	1.0	1.5462888181345127	1.3496711661398648	1.6556333745888752	1.2859752415023313	1.0255720340974135
3.540328336902213	1.0	1.5724760471880188	1.337928120648382	1.409308259041645	1.4372026719360205	1.4612308872851205	1.4528288960313975	1.3825887846176181	1.3388085343686327	1.2512999741716284	1.0333455697889098	1.0	1.5974209985414003	1.3096961075537763	1.6213040816857185	1.3100640083384447	1.0044545506362428
3.554603854389722	1.0	1.544304719588031	1.3226050020007594	1.4008834613545302	1.4181648308771888	1.433501254652679	1.4317553470146047	1.3531506669604645	1.2894797288484114	1.2059698958193144	1.061952762439021	1.0	1.5344404006196406	1.372225993559688	1.673480855796289	1.381104230153391	1.0729751728661234
3.5688793718772307	1.0	1.5361815153930078	1.318863263243658	1.3943244770475274	1.4120688108069335	1.4253485199546472	1.4264291274471859	1.3464772385203139	1.2805751064204778	1.1985564557758879	1.0903271375948091	1.0	1.5275724424203239	1.3948083960312063	1.691713160471504	1.3555817876450755	1.0867478948818008
3.58315488936474	1.0	1.532720572468795	1.3150904172491982	1.3959704263562864	1.4058622452133012	1.4210787790620683	1.4210654601251034	1.3424480575056683	1.2720242785707743	1.191469809286383	1.106685492590486	1.0	1.5172819671280786	1.4193371213434487	1.7328697862278588	1.340722737724338	1.058002842997983
3.597430406852249	1.0	1.5973720111652714	1.3508780229119746	1.4236391363474779	1.364312986621632	1.38483375065474	1.373831892066308	1.2978124678362484	1.239624829791159	1.1442873942684475	1.1411939154706334	1.0	1.4463511835734961	1.4465268973767091	1.7625160963714173	1.304232029556563	1.0162158985126513
3.611705924339758	1.0	1.658916758042992	1.3903850463424408	1.4543736758686228	1.3998248303000742	1.4152296405458238	1.4114046063341101	1.3347175486193952	1.2736408417680392	1.1909984269588676	1.0978715499807064	1.0	1.4958791180122102	1.4083841531353447	1.704365630387584	1.3494281251802485	1.0385001434587937
3.6259814418272667	1.0	1.5825676524696553	1.432518542499148	1.4205814955495009	1.3999145634403038	1.4163272255553903	1.4418201711152865	1.340873796705873	1.2681135416168579	1.1687278891617834	1.1179919387000707	1.0	1.5395163483261887	1.4267490755404653	1.7287991739648871	1.3434054815758159	1.0247028713249051
3.6402569593147756	1.0	1.5488703419522545	1.4124037349166618	1.398755760636461	1.419776443098228	1.435754720823298	1.4348635009824848	1.3641516315169504	1.3095631174901348	1.22667490130685	1.1910312061192432	1.0	1.5364085815279318	1.4988209972411606	1.797994135086086	1.3941039443024676	1.0249096410578311
3.6545324768022844	1.0	1.4996845729457935	1.385792149931187	1.3673193495199798	1.3937868875064763	1.413323191566738	1.4050966269630565	1.3379750951542075	1.2822197834030464	1.190265194060287	1.2307625516983811	1.0	1.4931357980781583	1.547449788468437	1.8420054281164464	1.3440041819556723	1.0949991706868722
3.6688079942897933	1.0	1.5291298081728777	1.4019631640277876	1.383037904466379	1.40816339405279	1.4255522107020848	1.423581572809071	1.3521356168496579	1.2963543022510104	1.2094932693056983	1.2164670767144674	1.0	1.5177319372313975	1.516472452726679	1.823231522765421	1.3747641247905606	1.0520219429151503
3.683083511777302	1.0	1.582525526615541	1.4344861771969868	1.4186462722990156	1.3727819018258611	1.4024409830981288	1.4628894603885148	1.3090151806109662	1.2508052881637597	1.273729779758707	1.2750430491070694	1.0	1.5720971531320471	1.565225390968934	1.867859906729762	1.3347852385886703	1.0139036916594661
3.697359029264811	1.0	1.572296252952694	1.4279909305266678	1.4115264373523462	1.3435894849935162	1.3575475663916083	1.4496433437591172	1.2787077448881587	1.2182198501830455	1.2611099217872241	1.2904779995299909	1.0	1.5600063927816046	1.5897848569491095	1.889538207703172	1.277024290005953	1.0142534390945948
3.71163454675232	1.0	1.5537390630586536	1.4126878462572825	1.3993988337179126	1.329421431712682	1.3432647077341069	1.4348072677416754	1.2660584083369077	1.1988251131969507	1.2392925811485267	1.3198235409602175	1.0	1.5404471003236737	1.6181982230228145	1.9134523072085368	1.264467530851288	1.0145314872259608
3.725910064239829	1.0	1.5403146122774332	1.4066771798350572	1.389842616067644	1.322722098080499	1.3344295344972021	1.4282152657686102	1.2604036856910086	1.1896113778455508	1.2222782236428347	1.344168326537639	1.0	1.527348275034298	1.6488291118947846	1.9393330369702142	1.2432371894896004	1.0206146252192525
3.740185581727338	1.0	1.5298514249381265	1.4016952370498552	1.3849988670335636	1.3150836921423892	1.3282058054890744	1.418680837443046	1.2498366441545001	1.1771346572793162	1.1913427791096132	1.3654487287520456	1.0	1.5154329832175701	1.6676010374287427	1.9575793372241175	1.2202545253137675	1.0459707973896621
3.754461099214847	1.0	1.5671167580128431	1.4148088943037496	1.417607428101031	1.3166162914906043	1.325285356401229	1.4398132256096021	1.2400689822693178	1.1456508590279648	1.1570808818477136	1.3940373618246165	1.0	1.5331529460728963	1.6824586046315368	1.9752883534822199	1.19541817419484	1.0348372364878777
3.768736616702356	1.0	1.5744405322815438	1.4254721929313923	1.4120435700871385	1.341781605631955	1.3546934694856203	1.4492757534035479	1.2868353717382608	1.1264326555452029	1.1493912444543075	1.4119180374800302	1.0	1.5622706621074434	1.7021558028549804	1.991146665090859	1.163579741922041	1.0305890459756326
3.783012134189865	1.0	1.55627946655272	1.4164119589959827	1.401541362229998	1.334843112552551	1.3483705261842647	1.43926863271207	1.2760564773500254	1.0978398298768526	1.12578692565741	1.4408326994820468	1.0	1.5497806245451071	1.7296329859278943	2.0272819651167735	1.1390603933006367	1.0046431778063438
3.7972876516773737	1.0	1.4908779933865917	1.3766392843810953	1.4387848180327971	1.3002962950470143	1.3110652977592734	1.3957029394739693	1.2318610564108567	1.0488036487999437	1.1754269657542837	1.3698215876489892	1.0	1.491763472803557	1.6568266373598841	2.08923927910062	1.1950807902834522	1.0584058379353734
3.8115631691648826	1.0	1.4720673668977464	1.3639738426057004	1.4270039636886265	1.2855445535498413	1.3022789870964329	1.3835303131779038	1.2196337013836038	1.0374969568186159	1.177972389861184	1.375113767524065	1.0	1.4603567570083948	1.6783884447266635	2.1010194555395114	1.1779346851479107	1.052985930595749
3.8258386866523915	1.0	1.477996738498383	1.3688058453671301	1.4293159830862492	1.299556166543231	1.3131685428479312	1.3873602970215158	1.2206588872487907	1.041628073154454	1.1760681268677224	1.3657117541243038	1.0	1.464961698977089	1.6602053354633206	2.0847634716533117	1.182074387143057	1.0491450480902103
3.8401142041399003	1.0	1.428664872358721	1.3389513332386707	1.4060275694268487	1.2600883465723614	1.2707630073663005	1.36104832023591	1.1934528394644437	1.0118964740852816	1.1460499305927843	1.4038320464122633	1.0	1.4239121746082428	1.6953627507835014	2.1157982137601876	1.1622795390826075	1.0402293164750316
3.8543897216274092	1.0	1.4057307892374686	1.3244771945936087	1.3902425026761884	1.2408214370231248	1.2506705535883946	1.338122080985946	1.1738661795464114	1.014676964283151	1.1122854446228447	1.4488448472653028	1.0	1.4021673284104108	1.735627013822596	2.1617852783033333	1.1247882873312929	1.0250567608769015
3.868665239114918	1.0	1.3953142331008972	1.3171449872438763	1.380747121545697	1.236167223712409	1.2441019294619537	1.334649428428298	1.1630049419002113	1.0280375503055497	1.0913141164058742	1.46327651192599	1.0	1.3901236089518225	1.7476894978308124	2.1703190027297663	1.0944502634723328	1.0436416590724387
3.8829407566024274	1.0	1.3806422607107378	1.3156655362830363	1.3463878668653915	1.2246744405246763	1.2345568301380911	1.306344436824722	1.150991828179797	1.047730861951951	1.0685097032586393	1.490004498046552	1.0	1.3709600454922097	1.7717531692207298	2.187477141997803	1.0653258714199954	1.0733421717747458
3.8972162740899363	1.0	1.3110309671872988	1.348705576379762	1.3387628021223903	1.1975134403382564	1.2268408464659535	1.2881332756938142	1.1214746201542658	1.0626935942178874	1.0544550477521366	1.4962020104961982	1.0	1.3006568992544034	1.7854981244977393	2.197811043767686	1.049420762423051	1.0813645356305166
3.911491791577445	1.0	1.3007056247131912	1.3429771815350267	1.3315130992887927	1.1807641056166382	1.1865791899635911	1.280208385940263	1.1127740488379056	1.0774158473424758	1.0365099401798115	1.5165845693111153	1.0	1.2925788647197107	1.8020929694913628	2.216537088856481	1.0384266797924815	1.096297199648509
3.925767309064954	1.0	1.2933391956892495	1.3367931062346134	1.3232260841314634	1.174900981048218	1.182762856935559	1.2716094799299447	1.102724964897355	1.0970507958358569	1.018939864408373	1.5363960459340258	1.0	1.2866331573531715	1.8057049654216928	2.2306776692464623	1.0236830172779277	1.0933490140776914
3.940042826552463	1.0	1.276708538577204	1.3278395073403435	1.315720488914348	1.163352140626058	1.165872279710379	1.256327320108959	1.0909367014880251	1.1091968903000118	1.004445814434078	1.553320591852244	1.0	1.2675032706493312	1.8341983784954832	2.2505256847117527	1.0195163056483125	1.14775943438466
3.954318344039972	1.0	1.3386633900941634	1.3607734236344413	1.3431169004831989	1.2041754793054584	1.1300098225174322	1.296711570555796	1.1334512478872414	1.1612259555576292	1.0616498397895215	1.4834646002904885	1.0	1.3268684792738576	1.7670100219002385	2.183507403509746	1.070408253827712	1.0788461828514
3.9685938615274807	1.0	1.3512897532852293	1.3703323146947157	1.34927978840668	1.2137098054419129	1.1413068861968336	1.304272399898049	1.1430066963814691	1.1552681082349818	1.0527829136504074	1.4684908495325886	1.0	1.3274783524748681	1.7517075363375767	2.166288229845901	1.0742334220269985	1.0842443346878916
3.9828693790149896	1.0	1.3386114445872916	1.355869384146872	1.3412020623627599	1.2026670347871287	1.1268206061108297	1.2910781424991016	1.133074197267149	1.1619388221289468	1.06304422236655	1.4767860892868647	1.0	1.3246298730272292	1.76509794437565	2.175679194792862	1.0884820990599458	1.0646962403449731
3.9971448965024985	1.0	1.2882934908824315	1.3328649149392664	1.316564043381936	1.1715457273953904	1.095456735670418	1.2634655536141648	1.0968813062345977	1.1979094468888003	1.1102770097995138	1.529396257145778	1.0	1.2916999900660509	1.7961946087063363	2.2035187815295414	1.1102332040595608	1.12115316290059
4.011420413990008	1.0	1.2649441357910238	1.3142708996503925	1.29561518883354	1.1530013281458051	1.0761133327017796	1.2430000758525566	1.078047514999168	1.2253893815720565	1.137216433119174	1.5592134265099893	1.0	1.2583610871328512	1.8225419546992576	2.231182031102434	1.1437095629201675	1.148339614519871
4.025695931477516	1.0	1.2133755384885871	1.2875474381584426	1.2703580400664545	1.1358227320596541	1.0561727409931727	1.2163234468075006	1.060104139269524	1.2478074732376698	1.1557070791408535	1.5898030060285353	1.0	1.216897094895282	1.8509831692652439	2.2630839586696685	1.181225996156776	1.1742148629956064
4.039971448965026	1.0	1.1889219595235372	1.268473521044849	1.2608416681255659	1.1124027473810694	1.041292845047451	1.2090490124410602	1.0446236773292867	1.2618032346926924	1.1749734482996457	1.606645948531662	1.0	1.1869161362561629	1.8762763446058386	2.287955873119507	1.2142889266614811	1.2040757240671218
4.054246966452534	1.0	1.1761122409085705	1.2643129585007515	1.2533919532502011	1.1060204121082375	1.0245074860919903	1.1958551955243424	1.0337223820878776	1.2728536629477574	1.1802008936107855	1.6188925111132517	1.0	1.167826953446816	1.8904373875850107	2.288176151191502	1.2227389167902372	1.2228199092480834
4.068522483940043	1.0	1.1694814131452547	1.256874845158695	1.2480648449613325	1.0990212937328299	1.0189257659584237	1.1888920915986028	1.0232378298559148	1.2827322583380907	1.2026509755641819	1.629854779181738	1.0	1.1613638174459537	1.8941213820115417	2.3048145763021495	1.2361601745670785	1.2322552541245773
4.082798001427552	1.0	1.1664444578416746	1.2563335948877112	1.2427721475406577	1.095991263976607	1.0124353028301858	1.1845087240502512	1.0185784523133878	1.2913290578094516	1.2129805177353563	1.6341365229742677	1.0	1.1561265295665348	1.9099265127173122	2.3098379259197404	1.2431544156070582	1.2260472114153869
4.097073518915061	1.0	1.154714664843417	1.24374916553942	1.2317390104977712	1.0893983402783078	1.0065958012914937	1.1744521868967397	1.0084907130051175	1.2986041097101895	1.2251059055799982	1.6551324978411892	1.0	1.1365242798245738	1.9331739148452807	2.323791830330311	1.2634956544145075	1.248018073939129
4.11134903640257	1.0	1.1170680016418066	1.230243464838838	1.2093080673805052	1.07460159900798	1.0087394654022024	1.1561383712199351	1.0081873261325054	1.3256238062935046	1.2392174289988078	1.6730486821665222	1.0	1.1156919326045465	1.95478768082427	2.3398190838280426	1.2904035616047418	1.282535780933335
4.125624553890079	1.0	1.0879808097038595	1.20285026748048	1.1963506761922464	1.05972444061449	1.0219158007050555	1.1378678883980367	1.0262936621622674	1.3331001711528634	1.2612047198516505	1.691163784535588	1.0	1.0623027710710187	1.9684029066668283	2.366565567920146	1.3062161303109194	1.3156912800235283
4.139900071377588	1.0	1.0528287529581082	1.1887480989771926	1.1815977791322172	1.0330417616146903	1.0494367607702761	1.1186448226128505	1.0456675458920368	1.3589478691013182	1.2870141165047095	1.7118559443506092	1.0	1.0454641685298334	1.9906043773132258	2.385766775916768	1.3377978617701847	1.3143907275826074
4.154175588865097	1.0	1.0316591491690956	1.1730170152885186	1.1680124744787315	1.017876666360532	1.0667951523534913	1.10182897176234	1.066932151870446	1.3820662800906753	1.3146092454273086	1.7545516229199887	1.0	1.0260265717835806	2.016296103501453	2.4109293744215243	1.3561137457376395	1.3496664454836256
4.168451106352606	1.0	1.0515727991958714	1.1854089731908262	1.1794894755790355	1.0346860677182421	1.0511645520872341	1.1124935866389203	1.0509491373344575	1.3542608679571422	1.3055294929958667	1.7262887092076338	1.0	1.0428696519846603	1.9930678505413761	2.3873704099134896	1.3479099826846768	1.318089254045792
4.182726623840114	1.0	1.053431001397917	1.1840849718456177	1.1797735625957027	1.0334304634077773	1.0460539756251501	1.1158838690310733	1.0473549201746277	1.3546824533523039	1.2815926188238425	1.711758438030469	1.0	1.0260813728249443	2.005475133666171	2.4001868591153643	1.3616972673983114	1.3482683461683111
4.197002141327624	1.0	1.0064520725685482	1.1485388585176866	1.143071773565239	1.003250789955463	1.005157615109591	1.0787733817568685	1.005405526326452	1.4015632137116458	1.2338734271825187	1.6449778507003907	1.0	1.0062216441859397	2.023135819769874	2.4216214642643346	1.380768361654713	1.3816830302169514
4.211277658815132	1.0	1.0411730570590838	1.1764528275395458	1.1701150629234096	1.0217090933434823	1.0245021499617675	1.101438238916886	1.0251548116015239	1.368788015671297	1.186089953222915	1.5968098026338478	1.0	1.0436204444076214	1.9809028024946533	2.3687442410973594	1.3491634197269695	1.328509962944616
4.2255531763026415	1.0	1.067751240979163	1.1921584254407926	1.1853980180070018	1.0419789143402163	1.0447139717179033	1.1266688187782716	1.0493142916439062	1.3420996887761043	1.1583574268549477	1.566622686271251	1.0	1.0633716052241637	1.961291110790342	2.339081121910515	1.3238027833427355	1.3027988817497358
4.23982869379015	1.0	1.0300739708128874	1.1726010084518148	1.1616623285519436	1.0188677133026085	1.0211493095880289	1.100531439470154	1.0194446386763811	1.3716349727658113	1.1920304040494372	1.6109204333592375	1.0	1.030419042905181	1.9937882027252933	2.385074521936068	1.3525469900580067	1.3509758488401433
4.254104211277659	1.0	1.0354318920813719	1.1714862616168216	1.1583933466038543	1.0194024444440917	1.0187560061393117	1.10026964575732	1.0172210528437498	1.3681442556840844	1.2063091605872238	1.609136260221606	1.0	1.0327394241141206	2.0044584755828	2.3804362503481062	1.366232563499659	1.3568580406869934
4.268379728765169	1.0	1.0109922138128409	1.154558213619747	1.1478646736582307	1.0092534292406032	1.0071728195533727	1.0860696991163323	1.0053650691639668	1.3798818713074692	1.2111793983785546	1.6242933213933948	1.0	1.0131127879390163	2.011185627322458	2.39390007847402	1.3747142307510147	1.3842048707961918
4.282655246252677	1.0	1.032977345366784	1.1302929844688916	1.1268729517973286	1.0164144543488316	1.012046572123058	1.0630384003842106	1.0159457051338219	1.408542532259603	1.2379915101435035	1.6487515179848158	1.0	1.030260612968786	2.034032304236582	2.4118981841264002	1.4060170756043806	1.394121250025519
4.296930763740186	1.0	1.0464455325180766	1.1219187605629388	1.120531559462167	1.0313505751209517	1.0319338022754736	1.0508740301290938	1.0309400957456194	1.41831397882609	1.254211905070232	1.6714465182225196	1.0	1.0526055594636479	2.0544794791860763	2.4335942946283087	1.432421531093935	1.4257401215332601
4.311206281227695	1.0	1.0550243351712942	1.112668274330961	1.111984303332286	1.0401572088168203	1.042743006699953	1.0394811449428252	1.040539194262102	1.4269796444756129	1.2706001704613117	1.6860081854688924	1.0	1.063464725280576	2.071856834679682	2.4446953422995987	1.4524611689984401	1.4450152541328234
4.325481798715204	1.0	1.0706247818044303	1.1074442855459978	1.1012275247101488	1.0446633940543795	1.0502559909891285	1.034624543729017	1.0496678194861935	1.4439669468801193	1.2884850518132753	1.6991321721254367	1.0	1.0776890043939562	2.075843365642548	2.4596712504423683	1.4573674088073674	1.4519574150873527
4.3397573162027125	1.0	1.0809037555148462	1.10311805414773	1.0940462700525935	1.0498244825060956	1.0556014702851924	1.0240193531874362	1.0600942483508904	1.4571408751024055	1.3017888522704486	1.7073770633741177	1.0	1.0778723773337182	2.083508937465691	2.4620026548727374	1.4638078200182973	1.4592571330384538
4.354032833690222	1.0	1.0810686556230114	1.0934094653135602	1.0855080006905737	1.0517895210181352	1.0572581338037434	1.0229999907437468	1.0620906106569012	1.4581392916459257	1.2896072293665577	1.710214218961839	1.0	1.092540362060555	2.0915035674907605	2.4720281278825187	1.4674591416101646	1.4534689933899838
4.36830835117773	1.0	1.1171461807622407	1.0800518090467548	1.0731266936854518	1.0671792816894121	1.0663556469737128	1.0047252906918784	1.0717699070778255	1.4692877414667898	1.3130241799476134	1.7280671743405662	1.0	1.1229703290763402	2.1139860341199386	2.4767310732513264	1.4870626210975955	1.4832373682902182
4.38258386866524	1.0	1.1324875105805245	1.0672038036559321	1.064841738988422	1.0771847733088116	1.080840847795913	1.0018909832048004	1.083038712893682	1.4843971607817608	1.3336432736871757	1.7423235014190004	1.0	1.1420291411065082	2.1191414540448976	2.494762916908223	1.5023493088880984	1.4991706249083607
4.396859386152748	1.0	1.149901211085052	1.0568022850662657	1.0549364451105443	1.0965388102372775	1.0988948969883015	1.0179913124008466	1.1041147295579223	1.498177969394417	1.3505887242642298	1.7641275624277175	1.0	1.1609035697348595	2.14661218232668	2.5060760471310797	1.5211991626258687	1.5147428389904887
4.411134903640257	1.0	1.1691027811174741	1.0439035313640543	1.0454374773960393	1.107397916826996	1.112485553187104	1.0300283886358501	1.1148329647440696	1.5142726354167135	1.3561395502447302	1.7819297833147476	1.0	1.1707889069765594	2.155893370459375	2.5267998240930742	1.523823081829042	1.530206939532737
4.425410421127767	1.0	1.1808132288665527	1.0362356549912843	1.037100561777318	1.113566071258527	1.1240659158308548	1.0400433974191563	1.1275853059524599	1.5306934184930396	1.3783935839027173	1.801407317841286	1.0	1.1940988388696285	2.183016027644517	2.539815137312664	1.5527319758469922	1.548758174781784
4.439685938615275	1.0	1.2006782908679878	1.0235117341786453	1.021728305968594	1.1219929036544625	1.1286158609600625	1.050335079622901	1.1353691220772018	1.5356592069313937	1.3976888981901014	1.8121904806868496	1.0	1.206225271688903	2.1873615255451266	2.5503253995672526	1.5720441754843781	1.5707145494611705
4.4539614561027845	1.0	1.231033175950975	1.0066737394013208	1.006390843312489	1.141154181399125	1.1487752908601634	1.0664037923098215	1.1553550596227542	1.5595261308126633	1.4064838831325939	1.8348072027331397	1.0	1.2442962999400435	2.2097284023144512	2.5743364705151626	1.6027673933478594	1.6064420642708375
4.468236973590293	1.0	1.191318925602342	1.0300745932349242	1.0296626570398753	1.1175721788635777	1.1273487137794764	1.0431096102171518	1.1288831386352138	1.5247559592024207	1.3882467909578804	1.8104333109311646	1.0	1.212978878154704	2.1880772663242025	2.555529602894988	1.5784611620348508	1.5735016467416625
4.482512491077802	1.0	1.210272336024969	1.0183253753885257	1.0158138160351438	1.1275732327600552	1.134085889278661	1.0555679168378869	1.138759287901364	1.5370304845779437	1.396673938922006	1.8171492374840246	1.0	1.2092076371335574	2.182373859806465	2.5390561347326663	1.576078740313324	1.5725405942001363
4.496788008565311	1.0	1.1872175890190955	1.032258101670255	1.028516452822135	1.1161038059143054	1.1242683597108654	1.0435717855807551	1.1271554563654813	1.5250290666212538	1.3707964174051046	1.7928041162375807	1.0	1.1806095902187654	2.1518548134012088	2.514575039551337	1.530185480329934	1.529688051573876
4.51106352605282	1.0	1.1882303083756935	1.0296230530392825	1.0267069615183186	1.117255948421313	1.12086247194626	1.042403834349694	1.1282271435153768	1.5196123418228873	1.377632549584753	1.7897484348362873	1.0	1.1810327914546384	2.1456250964993333	2.5124208432269004	1.5405529943964111	1.5405747826178473
4.5253390435403285	1.0	1.2095184882883676	1.0179556432899206	1.0153184785542138	1.1315221511305478	1.1376589148709109	1.0586614021852445	1.1439645486563563	1.5415918227364303	1.4017387497459637	1.8134901274969455	1.0	1.2387391190219001	2.1979429618453805	2.5507008095683235	1.488639145785231	1.5962615090458594
4.539614561027838	1.0	1.2105522669423419	1.0169416501623612	1.0152343599167961	1.1289782005884557	1.1346045690686628	1.0569707684428817	1.140225986192658	1.5339850174352287	1.397247369150951	1.80616973509267	1.0	1.2064941962140832	2.1624497519286345	2.519060571782176	1.4494522976343092	1.561500944422114
4.553890078515346	1.0	1.2000776160187518	1.0188797295834013	1.018919996111152	1.1219039153147619	1.1311869320783297	1.0495117360143655	1.1343512902557231	1.523419168320838	1.385327526697277	1.7973130086012366	1.0	1.1975068388169228	2.1478291329187806	2.5104419857716707	1.4378438555727737	1.5569071143684232
4.5681655960028555	1.0	1.2123579863973526	1.0160140231429713	1.0136242075606794	1.13120403054042	1.1372798445188272	1.0587690168697355	1.1422778039525574	1.5316709016305776	1.4086423975878348	1.8026771414396023	1.0	1.223021572746444	2.1703385318190307	2.5214885046895326	1.4567327055696742	1.5736730411848547
4.582441113490365	1.0	1.160331617179304	1.0454610710399102	1.0429774015839584	1.0985138227627143	1.1045074091127451	1.026303464932553	1.1068696379026624	1.4929095027665826	1.4475184892128268	1.7556211985958292	1.0	1.2813874015936193	2.113691947413873	2.4598781020254865	1.4051653761694622	1.6275849565760234
4.596716630977873	1.0	1.1949366308466307	1.0252356356584826	1.0243509335673928	1.1176549084035734	1.1243523468705536	1.0486266021047652	1.124438068577713	1.518958475861027	1.4957606301572812	1.781886856772024	1.0	1.3259915111044251	2.1553281976130583	2.5038865164267445	1.4399213449237047	1.5914752131065422
4.610992148465383	1.0	1.20271521897832	1.022549126800763	1.017158564152318	1.1242165061969878	1.1312996864344909	1.0552528957714564	1.1331282018539484	1.520491311193493	1.4880910525794027	1.790810550091104	1.0	1.3077206394149357	2.132452728275781	2.4797792047718232	1.4261569323995433	1.54285993958157
4.625267665952891	1.0	1.1667411848611806	1.0411068355462023	1.0381903089038291	1.1034881041764906	1.1057955581206043	1.0328780399928061	1.1105049536780447	1.4907919972503778	1.4488589687367943	1.7412958280628996	1.0	1.2861674677339663	2.107986673174361	2.4596579694140623	1.3975666937135558	1.5116419489101494
4.6395431834404	1.0	1.1903166739743267	1.028011313770507	1.0263263925596986	1.108595710342604	1.1178740034845822	1.0414125914645653	1.1233985330192622	1.5050784716875243	1.4744235669329253	1.768393269074651	1.0	1.3093287874525537	2.1257337500686395	2.4781628451545084	1.4220225275061225	1.528862397000273
4.653818700927909	1.0	1.1977686236302976	1.0189358797552086	1.0201119867734552	1.1223958751216068	1.1296733268737214	1.0503287034887703	1.133009340257899	1.510538438126686	1.485829758318139	1.773869477284443	1.0	1.325874130927858	2.1340613451983037	2.484541541257654	1.4326920412749926	1.527098946072852
4.668094218415418	1.0	1.2099052233259135	1.0140326120385748	1.0161208625174005	1.1279522072594654	1.1324067294377607	1.0558871436709905	1.1387202326258128	1.520321553211291	1.4857277716473818	1.7925245242930508	1.0	1.3397050430291018	2.151184665675107	2.4920210549540673	1.4619051617476326	1.5614700515163542
4.682369735902927	1.0	1.2173455020936148	1.0089652421171378	1.007577945488045	1.1340562143827289	1.1431728329273614	1.065724933818856	1.1479629967183644	1.5301544033941237	1.4940835498195435	1.7941091759620942	1.0	1.3528713924296787	2.1598532617950896	2.5142459273240725	1.4671239113670378	1.5804617394226077
4.696645253390436	1.0	1.2206028794414128	1.007321194996738	1.0060544924541874	1.1365975505048844	1.1444792788614513	1.0667465757739765	1.1527732135133073	1.5340296739193877	1.4968021449913242	1.808378752217898	1.0	1.33287496628196	2.142070214899056	2.4911001922250327	1.4442290190257432	1.5516910667670212
4.710920770877944	1.0	1.173042966094191	1.033611891341753	1.0324886493860963	1.1050340142032358	1.1088676501565595	1.035929442478814	1.1157934541606296	1.4882043941661816	1.4479667378016505	1.862105808725937	1.0	1.2982461006947041	2.1002873758215372	2.4405114003142456	1.4068246678303509	1.516079659987283
4.725196288365454	1.0	1.1955239041688328	1.0233220687899727	1.0208150419050943	1.116055949698734	1.121840743464859	1.0496947738855475	1.1276027009955611	1.5056795226735455	1.4710782536281255	1.8792707175848675	1.0	1.2968574611414634	2.1030363063218562	2.446372643538703	1.4045175938269392	1.5474513913194505
4.739471805852963	1.0	1.1694738087513379	1.034483011403327	1.0317329193316611	1.1049315235299484	1.110435563614989	1.0367727730846072	1.1145566016049389	1.4841183905374784	1.4507001366281558	1.8513693973853713	1.0	1.3065915466806397	2.108564426471042	2.4563636303275675	1.4283641061121077	1.5364654554607888
4.7537473233404715	1.0	1.1330919631169483	1.0533802509292218	1.0532786958750813	1.0842022863632974	1.0843940732110808	1.0110960990126998	1.0910668868008366	1.4581406150054381	1.4239745993532051	1.8245722934675839	1.0	1.296515244140634	2.0978104766302446	2.431216243498454	1.4091353076638018	1.536292722024025
4.768022840827981	1.0	1.1762463855206193	1.0316538722184465	1.0286728136292775	1.1087626774581163	1.1138575933098105	1.038000785088384	1.1173445944196372	1.4903519211055707	1.4519730318809891	1.8499320585842471	1.0	1.2957921452672476	2.0903814273331367	2.431950494681417	1.399058205894148	1.5283740237183152
4.782298358315489	1.0	1.1899087762347613	1.021506597868964	1.0215214362343141	1.1155977963995802	1.1218369321294883	1.0458161345745287	1.1237542244893868	1.5004277803416897	1.466100081498505	1.8657399038432931	1.0	1.3038483007413415	2.0973580818555573	2.435152494211741	1.407072326713573	1.5285334759301104
4.7965738758029985	1.0	1.1951667969218305	1.0181263647645042	1.0166701914930065	1.122246506672371	1.124863024315499	1.0475782035533265	1.132564559839298	1.5039037574448493	1.4755385641448515	1.8706519858860569	1.0	1.3169042013430363	2.115465613436129	2.442152549255912	1.421093389323122	1.5374953115290593
4.810849393290507	1.0	1.199494951047746	1.0155351538521222	1.014689808924502	1.122676692599004	1.1291954287438317	1.051473549299008	1.1329092581554643	1.4993539634792823	1.4733449105960967	1.8753261227308835	1.0	1.310370902140116	2.1005504845020093	2.4411423286242027	1.422180262083245	1.5369512139803962
4.825124910778016	1.0	1.2027495848549918	1.0125044121666624	1.0111353690759373	1.1250010649601425	1.1322941540905156	1.0557360577144976	1.1411147000778052	1.508574393876704	1.481078682751642	1.88060073619436	1.0	1.3208097631867404	2.0972011980983267	2.44669012618037	1.4334949096911451	1.5430695653272801
4.839400428265525	1.0	1.1927272825010493	1.0166367578549071	1.0165781931257383	1.1169862992963806	1.123809597739832	1.0500940509640788	1.1293878927122822	1.497016352129609	1.4664620440846017	1.8690708315396767	1.0	1.2947478074653058	2.0828997758692447	2.410948598567692	1.3970880218410255	1.5149701395391424
4.853675945753034	1.0	1.1365261787275591	1.0132946867377743	1.0464739191192003	1.0854941398401161	1.157477940776647	1.0160919606327299	1.0929731590114347	1.5383286976303232	1.4170857856111299	1.9169138349559844	1.0	1.2788822977326908	2.066206169758021	2.397479325355021	1.3773505490898597	1.5059696754637317
4.8679514632405425	1.0	1.154753747483632	1.025566210087703	1.037209913970578	1.0924025537407298	1.169632377136348	1.0261809351778097	1.1039630687629869	1.55283900174721	1.4323467692641851	1.9336972722225054	1.0	1.279111009289061	2.0647373153045305	2.3943931629805433	1.3704166340097383	1.5009248949053449
4.882226980728052	1.0	1.1669936020205103	1.034119510359409	1.0324235131829185	1.1033994358060537	1.1742532827526917	1.0337155873867727	1.1114802241547341	1.5603392502330466	1.4375176931229185	1.9429182191925207	1.0	1.2906403967793516	2.063973454813766	2.4018010065862363	1.378841356141268	1.5122379737220828
4.896502498215561	1.0	1.1816208474029661	1.0429498937736148	1.0242106561554065	1.1094629215507592	1.1867331212852414	1.045707278853675	1.1227781382359159	1.5717697314322403	1.4572636490148054	1.957385889296813	1.0	1.2911131299217762	2.060524685340857	2.4033457477874207	1.397505456656173	1.5042519990758092
4.91077801570307	1.0	1.1887378769985208	1.0450588029089052	1.0160382354029927	1.1168352607135346	1.193365353286074	1.0490456256341467	1.1252752879696923	1.5747141917661667	1.462681487534425	1.9564939963555128	1.0	1.2960407063591082	2.067895870868641	2.3945872789699956	1.4110941018871241	1.5141153652215777
4.925053533190579	1.0	1.1985287270159093	1.0550154633065165	1.0120771251412033	1.1224305543347064	1.2006242314427298	1.0565145004786094	1.1356127434543504	1.5825172684641817	1.463777061927551	1.9763988502581396	1.0	1.3031932064080114	2.072977820010295	2.4093502954422847	1.4162994325631462	1.5205639959284993
4.939329050678087	1.0	1.1939906231231157	1.0499965750204359	1.0153939069979407	1.1177876331087682	1.1916352864528503	1.0520473118408729	1.1287364946542775	1.5754142568011718	1.4566888902699655	1.964815106963695	1.0	1.3110501579045675	2.0792531174974833	2.4094633532215326	1.416245069542058	1.5290252666315989
4.953604568165597	1.0	1.1542462178279627	1.0229160752152069	1.0369253286826063	1.0900785779397566	1.1659867905841292	1.0234111004671933	1.1008851159716193	1.5386249692966816	1.4080790217696668	1.9237411432690372	1.0	1.305025730980491	2.075182400401877	2.396220577105005	1.4126283734606844	1.5219549423847176
4.967880085653105	1.0	1.1739797714066276	1.035908123931317	1.0265877024461645	1.1058125601412705	1.1777082360053848	1.0386489968593982	1.1105001057908446	1.5582079943616178	1.4373609027727463	1.9341134975467824	1.0	1.3236608668884813	2.077948340272873	2.414668558362245	1.4276904890665014	1.5322732506098484
4.9821556031406145	1.0	1.1685525852210596	1.0380718474110964	1.0259957311595505	1.103704627426353	1.1758972146592255	1.0368095747221708	1.1123994689911247	1.556690289158103	1.434800903305289	1.9313073248417512	1.0	1.2862474700410782	2.0375317028444355	2.3756879759712257	1.392143316701767	1.4827625360456214
4.996431120628123	1.0	1.1861222426827192	1.043023051423369	1.0187725060759887	1.1129385833382814	1.1872621067919409	1.0464561365955671	1.122394273224032	1.568292433714955	1.4571359776592236	1.9396729814167357	1.0	1.2826547842484142	2.0362315201128443	2.36953788049223	1.3943143752035922	1.4930017019931312
5.010706638115632	1.0	1.1791859143862777	1.0435421928452275	1.0195644746676207	1.1109911740165712	1.186657372443795	1.044752469964	1.1201775154137124	1.5527876107737764	1.4570266384366024	1.9365189201613915	1.0	1.2807997827871929	2.0419444814273424	2.3597802185895516	1.3855363969107812	1.4827623223686697
5.024982155603141	1.0	1.1731160058630814	1.0408121277096951	1.0216209734764554	1.110768080523448	1.1829646536327718	1.0440519776110369	1.1190756501329466	1.556672510710383	1.4409668269823457	1.9337382669507257	1.0	1.2996275325727271	2.049732344380847	2.3852831261622796	1.4202566006060655	1.5107997346991697
5.03925767309065	1.0	1.180142132431697	1.0445622399999415	1.016363145885598	1.112469942215036	1.1856836107417426	1.0491702910548901	1.1264187182818204	1.5625916521012608	1.4496057694922624	1.9388373520155833	1.0	1.2916996938593504	2.04617622364887	2.3681420362112773	1.406382317110268	1.5288175654005687
5.053533190578159	1.0	1.1884164277884905	1.0487624732842362	1.0157225853153045	1.1157532994334785	1.1889346894688642	1.0485186083847506	1.1253802962704964	1.562159577304449	1.4500028624121621	1.9400961464746689	1.0	1.3051839111900494	2.0552809881467313	2.3710534913391936	1.4148380347013316	1.5093251552588918
5.067808708065668	1.0	1.2344893085537159	1.0741530442142722	1.0095300288222482	1.1422066898600345	1.2154395829227786	1.0767757534589601	1.151522657130794	1.596634426636006	1.4875271042576275	1.9765378212800286	1.0	1.3147262711843901	2.0581196983083427	2.3927160027803756	1.4295293945556646	1.5238516313037458
5.082084225553177	1.0	1.2631417045319575	1.0931710498373275	1.0291211061989878	1.1615553313860236	1.2391656255384504	1.1019112321000963	1.1791376854109974	1.6182612117235786	1.5085964312485372	2.0110511233284307	1.0	1.2736563723657897	2.018409258778056	2.339631578697926	1.3753943832462787	1.4803171282825587
5.0963597430406855	1.0	1.2887795330029808	1.109068112502678	1.0430366347217304	1.177467882772288	1.253235570814633	1.1144433530806876	1.195629143899574	1.6385374701576043	1.5350881870503197	2.0384980917121354	1.0	1.2993641929896673	2.042858276177756	2.3673002857946663	1.4034800866728956	1.5118551018270459
5.110635260528195	1.0	1.2882504149458387	1.1068589110098899	1.0431078325238174	1.1746777439674079	1.250148924099034	1.1109015252959	1.1896590694060043	1.6383144998497057	1.5422891841586697	2.031502632307715	1.0	1.3046453091275578	2.0483250649609657	2.362556518848849	1.425037304393284	1.5133140212229448
5.124910778015703	1.0	1.268758821248582	1.0963450189877868	1.0348308546308402	1.1669862321792972	1.2409204736832327	1.103377436286726	1.1805553244445357	1.6306411178309452	1.5222269887875872	2.012022190250506	1.0	1.2872270219399302	2.0230326420530353	2.3385228757531147	1.3840340676047391	1.4861661663587598
5.139186295503213	1.0	1.2807577193166995	1.101729385162121	1.0378315148966248	1.1688493125170007	1.245975835426081	1.1070895791630804	1.1843496226152528	1.6271166141998712	1.5264063186543022	2.0215870313687363	1.0	1.3290966723112896	2.067684882367349	2.3774534138548447	1.4223674410725282	1.5218251343781681
5.153461812990721	1.0	1.2464332387399213	1.0830512217072001	1.017888898463001	1.1500158989321199	1.225176429818478	1.087704507355627	1.1672359965275794	1.6025474000446511	1.4958875845315407	1.9814226058765252	1.0	1.3731443648587902	2.1084002302334093	2.3214020826061037	1.3774521741301382	1.4880107932674258
5.16773733047823	1.0	1.2719350512402465	1.098036708107624	1.0334963858392083	1.168632319972444	1.244620380704977	1.1023217156517087	1.180898314488942	1.6273962785353482	1.516974793985967	2.006233583046856	1.0	1.385417269334899	2.114982391105463	2.321030001078377	1.3746068316273097	1.489207969747366
5.18201284796574	1.0	1.2894072467655828	1.1075090946159345	1.0485168961427471	1.1757697205706426	1.2526040860219383	1.1111118839679346	1.1917820176607714	1.6315222830343765	1.5374483720659122	2.0146789762354653	1.0	1.3999309988997402	2.135770673728283	2.341323531808815	1.3972875126767177	1.492599768720658
5.196288365453248	1.0	1.3027713047427831	1.1185321657056613	1.0531221316574126	1.1878523639958254	1.2641105719129713	1.1241781466665441	1.2063024852982556	1.6429719307719115	1.551008919174953	2.031201985982642	1.0	1.404853028083398	2.1326976569181633	2.3445288053299955	1.4083833478842733	1.5022029822337433
5.2105638829407575	1.0	1.274715570403995	1.1004161751200299	1.0366547254317902	1.1662583418059533	1.2426223926889237	1.104303246645045	1.184299127654293	1.617162181360817	1.5174569259937507	2.0025786521899622	1.0	1.3798345291904923	2.1063917334984583	2.3168577824096674	1.3824436254530552	1.4810010815553651
5.224839400428266	1.0	1.2855458151004608	1.1064179673730683	1.0423474508247987	1.1756076352275957	1.2508768871743579	1.114420784785884	1.1940619026378596	1.622342736956785	1.5278941438428784	2.0146960834879595	1.0	1.3787118752186698	2.1025446768800515	2.311859229681149	1.3913970187232547	1.4749133932230984
5.239114917915775	1.0	1.2503362701226408	1.0866423973389971	1.023015842895729	1.150409772030157	1.2266856458670419	1.0901787495745126	1.1701221825102257	1.5973367547999546	1.4996347644040497	1.9758190411962961	1.0	1.356719538949535	2.075212565367184	2.287543720515121	1.3574836448584202	1.4625729227062176
5.253390435403284	1.0	1.2615540922905872	1.0952849397129896	1.0339648945195428	1.1590594547265225	1.2328901075349692	1.0944131376403945	1.174634571331	1.604039694524717	1.5043637782306973	1.984476909406684	1.0	1.373512938280162	2.0959310983851163	2.3004990696738767	1.3653853395002038	1.4188745331069639
5.267665952890793	1.0	1.2815862195674401	1.103297173303914	1.0422533196118549	1.171895196925258	1.2449935548243676	1.1113139327830748	1.1907543896132053	1.6180408080884048	1.5181465355731874	2.0048930096057305	1.0	1.4022862130724356	2.131853711450275	2.316797763450646	1.4022048155886413	1.3954709497635398
5.281941470378301	1.0	1.2803733723625847	1.1058819642793813	1.0422773229032027	1.170976008433041	1.2443694083242671	1.106911387942638	1.1858346255324834	1.6158047017782478	1.514098076800942	2.0008501515974864	1.0	1.3812820451333976	2.0950308065569554	2.3064834765112536	1.3904887317298458	1.3737429678009132
5.296216987865811	1.0	1.258202149377201	1.09087079372049	1.0287563426841262	1.1610916112964473	1.2316684964724498	1.0934972963167904	1.1752727009622603	1.5971922982064188	1.5046148547011047	1.9786116505993758	1.0	1.3632524753877215	2.083871472334229	2.289241021510044	1.3888763538493025	1.3550850788570845
5.310492505353319	1.0	1.2854614736515255	1.1091536369799717	1.0460240365112703	1.1741359030065146	1.2469348633751196	1.1139096195379605	1.193975622477509	1.6183846375274649	1.5270798694967975	1.999053373786663	1.0	1.3904423210140393	2.0963306103247703	2.313440312678848	1.3898158146036648	1.3889098794387504
5.3247680228408285	1.0	1.2604894051150506	1.094288534108207	1.0319284376686204	1.1613105657047493	1.233947048767457	1.0988661569864073	1.1754213349745086	1.5952271174688903	1.504274139480196	1.9754880744125265	1.0	1.3729233146269246	2.0868623226914043	2.28978884565156	1.3801268584207955	1.3738183374605208
5.339043540328338	1.0	1.2699842513886699	1.1011267625447754	1.0378888302735327	1.1644485743499362	1.2389580007679133	1.1070655150113653	1.1807023386215718	1.6042878862846008	1.5129388355031637	1.9822827830580476	1.0	1.3643745756349668	2.077513698932965	2.282508577629673	1.3577203222918048	1.3768145886886334
5.353319057815846	1.0	1.2787952222598964	1.1045528301782412	1.0412561931161202	1.1710815528503122	1.2478466421864574	1.1083422654095176	1.1889179051541274	1.6082188991936528	1.5101431558281004	1.986586054786287	1.0	1.3919645372262566	2.0999084707843716	2.307296730706949	1.3912356975885942	1.390250951915423
5.367594575303356	1.0	1.2284017349714165	1.0763163602434542	1.0142030998478337	1.1417835945427075	1.2791251394251444	1.0821752851767157	1.1556611651763629	1.5692435692485835	1.466725549026643	2.0320826214337995	1.0	1.4296225252751142	2.136223757209089	2.3450573117668423	1.4258445130474553	1.3523772610746596
5.381870092790864	1.0	1.2320182919762004	1.0762674315734848	1.0159600842513055	1.1400229360760004	1.2751510374381851	1.0821116712843823	1.1566140348402767	1.5703468456091123	1.4724673884030928	2.0460455478198645	1.0	1.4438506616677538	2.15829090062582	2.3484313389668268	1.428688895629026	1.3457036904151733
5.396145610278373	1.0	1.2598187397407197	1.0961179572056767	1.0357535544532557	1.162640850516646	1.2960117071426047	1.103500758093727	1.1725473579582903	1.5978029180331172	1.4970375736809858	2.067780855629002	1.0	1.455192754115524	2.161119076478209	2.369273054643367	1.4555780055991776	1.3491375876350304
5.410421127765882	1.0	1.2645752464885638	1.1017851420456024	1.0374677789999525	1.1633040995898791	1.3012737126724816	1.102719224930145	1.1792765397140217	1.598611812838333	1.5018634088374303	2.0714522384320073	1.0	1.4761006057593404	2.176271469912098	2.3751594235933386	1.4643303793458788	1.3809024725177623
5.424696645253391	1.0	1.2820006149167074	1.1071320800215412	1.0478111316642384	1.173020737750655	1.3103766263834316	1.1172212326213138	1.1913679969945847	1.6110180224692363	1.5211619893630561	2.0711360008992834	1.0	1.4795694356074667	2.1802608701732957	2.3739174575533943	1.4817662103171867	1.3767216539530802
5.4389721627409	1.0	1.2775895234002106	1.1047354406394012	1.046434463735252	1.1719424876496936	1.3076579799996784	1.112558367128181	1.1885565669872884	1.6006858479461323	1.5172068982821445	2.0795431292985196	1.0	1.4697488030815435	2.163192018680641	2.3594369077723276	1.4624875600150176	1.3682419097303895
5.453247680228409	1.0	1.2657002022255304	1.1001944734935165	1.0385125837740246	1.1643664558534297	1.2978451453145345	1.1063173719947978	1.178571897447784	1.595485381989414	1.4985816052286633	2.0617691177583524	1.0	1.4841869687390863	2.17612541158799	2.3705902734723403	1.470824986161177	1.3978906955260468
5.467523197715917	1.0	1.28460248133384	1.111850188951331	1.0483853116559225	1.1771081282757108	1.3148335172006598	1.1210667501877036	1.1932508411364642	1.607666620080503	1.5180668957402226	2.0811596287106715	1.0	1.5054829696934173	2.1936969632518433	2.3955090276232585	1.5075885017816335	1.414069202977254
5.481798715203427	1.0	1.3235085884019289	1.1351820289632801	1.0747080924612191	1.1983960369754798	1.3355362211290787	1.1421278205574594	1.2181569005322141	1.6371124251866143	1.545334116026833	2.1212580051790053	1.0	1.516535499868712	2.2062785123805346	2.405677269306963	1.5081998328476676	1.4168105520419156
5.496074232690936	1.0	1.3420720813962952	1.1444540342191722	1.0817724801255235	1.205733106787207	1.3478827856103153	1.1504595964587314	1.2262135085857762	1.649145385029817	1.5689305410174192	2.1243376405531995	1.0	1.538425098802501	2.2222748620089297	2.425885994389907	1.529670528728438	1.4445478982241995
5.510349750178444	1.0	1.348134769599199	1.147336155127861	1.0862033086401122	1.2100094188993806	1.3477654553585179	1.1531955649896202	1.2322575396165638	1.6489521364364959	1.5763719699322856	2.1340828545895785	1.0	1.551225519404687	2.2415816593691504	2.4293154213540853	1.547608779881443	1.481805870683189
5.524625267665954	1.0	1.3588445688874093	1.1547399396056375	1.0935326174371107	1.2222157710012609	1.35384933029314	1.1625387937747136	1.240606076872039	1.665259784568935	1.5784085917116903	2.146988390596184	1.0	1.5569446192689127	2.2393196206285686	2.450045826893504	1.5570372446667742	1.4532608897702322
5.538900785153462	1.0	1.3646470456049542	1.1564543567446122	1.0945634831832816	1.2195721365280234	1.360530046500096	1.1668816752111404	1.2411940482284436	1.665173407901114	1.5758315531052265	2.1399575361700514	1.0	1.5726775103307595	2.2509018491577226	2.454886687303718	1.5676807987036843	1.4656652432817185
5.5531763026409715	1.0	1.3630457109813545	1.162281605974169	1.096646548057477	1.2243270093776855	1.3614695649497597	1.167828091594966	1.2485035687773502	1.6674526982746234	1.5925386017265433	2.150958091393959	1.0	1.5729634201542497	2.252614715348458	2.442036278533	1.5650964409847075	1.463351101943235
5.56745182012848	1.0	1.3794949614382093	1.1701667441789305	1.1059039916017586	1.2343704281674575	1.370219731363227	1.1788896067757384	1.2543763314614553	1.6763121555495355	1.5926542643207178	2.1577199691119677	1.0	1.555339959596615	2.2377859231853723	2.4275719059690406	1.5498176148366243	1.4492264443547787
5.581727337615989	1.0	1.393037174067602	1.1759150547649275	1.1118695405264758	1.2400593988980182	1.3757676915173631	1.1861280565579497	1.2624694886426675	1.6819729872905447	1.6021497631900177	2.1688366041100977	1.0	1.5079635892620176	2.1937230038489917	2.3853970127422643	1.509078779454281	1.4317817664407488
5.596002855103498	1.0	1.345354111644591	1.2032239851663202	1.0855923088932427	1.210923517173018	1.4054258061630256	1.1557207797041478	1.233272395175811	1.7177768177038684	1.6431214523187558	2.1241150099154202	1.0	1.5392279518162666	2.2110790232503703	2.406875189109236	1.5260203863467616	1.429158329266845
5.610278372591007	1.0	1.3410113513884325	1.2029721283076544	1.0837080811661777	1.207856401554342	1.4056636644098859	1.1570403320293599	1.2285066943884875	1.7181998640210314	1.6406148998909376	2.1096990067455543	1.0	1.5375504516248455	2.208863467712445	2.411108442192749	1.5385272236198326	1.441113043517009
5.6245538900785155	1.0	1.3634690164265364	1.2136158124819099	1.0921036879236856	1.2195941209916181	1.4145513754922596	1.1677410853936583	1.2415824967888305	1.7293154893328393	1.6573107338271682	2.133830147112653	1.0	1.5766267521471198	2.251508098665904	2.444278790305094	1.5685166809864781	1.4735247810671233
5.638829407566025	1.0	1.3491739286629085	1.2056897088477596	1.089619547403856	1.2144333461307106	1.4106577888447591	1.1561897263348966	1.2338707880277462	1.718415870528324	1.6498756476055854	2.1236001532188027	1.0	1.5507099629030425	2.2235680516933596	2.41766824098616	1.5440112422112806	1.4487626988379891
5.653104925053534	1.0	1.3466380624911094	1.2063997340476067	1.0856834911343265	1.2124003448977223	1.4055157025517535	1.1533694177302443	1.232989351548169	1.7131212817748132	1.6424690829569524	2.1045394438501233	1.0	1.5367171929171473	2.205855401882997	2.4052643809382124	1.537895854388152	1.4344946117944368
5.667380442541043	1.0	1.3500001315472556	1.20990048572932	1.0884971662036362	1.2163907878043123	1.4095737360501244	1.161053227011439	1.2358213312956576	1.7190601830017516	1.6447276377313629	2.113932488580677	1.0	1.551632140729983	2.2226934117852846	2.41516936108896	1.5564607156966996	1.4428388860832833
5.681655960028552	1.0	1.3609048240453143	1.213822576609669	1.0951286508019602	1.2207244988405146	1.4141502605395306	1.1642603009448655	1.2447260853265742	1.7252468389084932	1.6550973577241803	2.1271615957179675	1.0	1.5517951353621298	2.228480852611618	2.4145424270894607	1.5532604994011723	1.4392161731011897
5.69593147751606	1.0	1.341534085195017	1.2022644117118764	1.0849502198798713	1.206927093299542	1.3993310418927867	1.154641415763878	1.2309376829244507	1.7095518417978908	1.635873142926815	2.1110350443342507	1.0	1.5613511709725278	2.2247340096453487	2.4156770540490387	1.5695148952066997	1.4569489773274271
5.71020699500357	1.0	1.335556558041013	1.199861006386269	1.0816046171035485	1.204377198494778	1.3966121824341418	1.1485752892730239	1.2218051005724828	1.7013718627723469	1.6316302746210156	2.098288025995822	1.0	1.606516996970381	2.1799678488773933	2.4552629286286107	1.6004128336232855	1.4866132588416507
5.724482512491078	1.0	1.341106394347861	1.199371570060893	1.0856059283526611	1.2059636598265933	1.3984264994599	1.1535250730701454	1.2287368316275395	1.7020534205985247	1.6361257500096136	2.0935058488317244	1.0	1.630099549093759	2.19288649160909	2.4881220082144018	1.6293967498452395	1.5221458703307262
5.738758029978587	1.0	1.339977489087097	1.1972789731260547	1.081624323127428	1.205625764960834	1.3990456255917292	1.1536714066451932	1.224096263600713	1.706297053251214	1.6308963659312687	2.0901197736284893	1.0	1.6215590229917094	2.1918473843195434	2.475569168391584	1.6258500602207389	1.51192468166724
5.753033547466096	1.0	1.3391006025619245	1.2040664238460612	1.0875989373179087	1.2077542368710257	1.3991144399682927	1.1561016628580587	1.2303840358331326	1.7072668866675527	1.6420861637979778	2.092109553331689	1.0	1.6141110291939955	2.1790242663618042	2.466816727051671	1.6123419298180155	1.51130292458812
5.767309064953605	1.0	1.351406855541659	1.2069317598403746	1.0909845247738899	1.2130711818393833	1.4036670232414392	1.1599501743224683	1.2340369680754057	1.7057797101031085	1.6379342283323988	2.1040074578508863	1.0	1.6210701388074693	2.181342745312712	2.4665915457313305	1.6177172088892855	1.525502069543843
5.781584582441114	1.0	1.3560797484287608	1.208318628318412	1.0954634980325482	1.218111250572308	1.4039627036244355	1.1609762101457366	1.2383942020109557	1.7138344829595358	1.6473581256327035	2.10306017892926	1.0	1.620870936084596	2.185657929017885	2.46285408276401	1.6200330870370192	1.5223037299821827
5.795860099928623	1.0	1.329415100597323	1.1995535181287296	1.0815669743188274	1.2032286767716622	1.3930149810749255	1.1506327440644935	1.2218610755405237	1.6905426395837098	1.6268276710336669	2.0805573603727785	1.0	1.6037917316251304	2.1621732871739505	2.4454589157652125	1.616038214287859	1.5066916810475361
5.810135617416132	1.0	1.3192764768048224	1.1904839572389747	1.0726514650934549	1.1913814035882035	1.3851375562339066	1.1406954715898083	1.2156017617879369	1.685399623980646	1.611231540552263	2.0735973890441697	1.0	1.5599648982651293	2.1216841085943643	2.4880328234632083	1.6483911199225956	1.4635963420791023
5.824411134903641	1.0	1.3326247752866323	1.1974682964429169	1.0809136764249883	1.2059704127612438	1.395353997934662	1.146509594845088	1.2224159478799685	1.696641976972809	1.6215088500343673	2.076839964892173	1.0	1.5305245328644588	2.084624778539864	2.4508722359807984	1.6106462903824639	1.4220457471520775
5.83868665239115	1.0	1.3410389884688803	1.1987363036618117	1.0869333937201533	1.2062975425881708	1.3949800913259416	1.1511755910023926	1.2235215961749288	1.6939614354823431	1.6211771510405635	2.077029655516638	1.0	1.5174193243606855	2.0769958057708875	2.4511295771898287	1.6148974774608482	1.4225074944735006
5.8529621698786585	1.0	1.333308698775342	1.199683180372875	1.08611942740105	1.2015939977035828	1.3931591949332032	1.150598496385776	1.226168705960539	1.6963100491892371	1.6260240200329505	2.0767204009205997	1.0	1.5263537303764152	2.0748511314756577	2.451675391166148	1.6142532980777564	1.428270133143655
5.867237687366168	1.0	1.3333761335552714	1.1993330288011412	1.085973733890316	1.2049358624799649	1.3926950611155215	1.1522005500536465	1.2208374670024398	1.6879448438268518	1.6184858729506186	2.087758273634761	1.0	1.5383771753912687	2.0963621506359136	2.4601016871407495	1.6261511727468698	1.4535926356122588
5.881513204853676	1.0	1.3445135117876097	1.203944694219911	1.088518704912592	1.208186255895585	1.3983544189921366	1.1561145130027846	1.2272367361939058	1.6969772102493343	1.628522898284896	2.0777093703084564	1.0	1.4920248473870337	2.0517868303943922	2.420122793172397	1.5947077689059892	1.4932207853301993
5.895788722341186	1.0	1.3494934192546633	1.2093612419018716	1.0917744497081174	1.2154346203616961	1.3997341357631765	1.1609951931041702	1.2341650583860675	1.7059349510823456	1.6352772661497172	2.085967105101246	1.0	1.4461105849218203	2.092585424408094	2.452329272158802	1.6264752840723165	1.5321012099871625
5.910064239828694	1.0	1.3874835327216233	1.2273856081434276	1.114351900634884	1.235375239853068	1.4229073042678766	1.1838177604528208	1.2565557977027604	1.7275638548529875	1.6675347816399682	2.119709587536474	1.0	1.4021010767617694	2.0448528060379125	2.4134897410631817	1.587226915007199	1.4879443751783437
5.924339757316203	1.0	1.417251404113864	1.2483344241761156	1.1322500914432139	1.256397189860985	1.444248947095649	1.2049310662248147	1.27956213736045	1.7499550272846598	1.6998041874678842	2.148864045659656	1.0	1.4350375722501925	2.076333143776919	2.4433449723888234	1.6138885299888108	1.4443082989606113
5.938615274803713	1.0	1.4224998770030122	1.248419277481226	1.1352088401632217	1.2546678636257953	1.4436121821140744	1.2063995026769057	1.2820229944479873	1.7505420128588391	1.6999883152020403	2.1468577309529344	1.0	1.4240044815899935	2.0630879530393935	2.430208449184164	1.6050869901744598	1.413944358168101
5.952890792291221	1.0	1.4244905701888602	1.2534533220639497	1.136260593964823	1.2611177972912746	1.448191140310135	1.2124210166004903	1.2852240028941613	1.7578307454359594	1.7076595409676325	2.1555715299290172	1.0	1.432447859937696	2.0706901023942352	2.4383953533973997	1.6107254654800156	1.4284920659383573
5.96716630977873	1.0	1.423484195659642	1.25405217696566	1.1390205101112327	1.2574954679033383	1.4494323639608164	1.2092929621192223	1.2859546662302406	1.7525994200575523	1.6951848337902071	2.1561680901746234	1.0	1.4194170007730416	2.04510375320834	2.4168575610714487	1.5934679241908731	1.4206064165445147
5.981441827266239	1.0	1.433088356575613	1.2566635601479084	1.1418319110452615	1.2645423708327699	1.4506978951083274	1.2156075205862216	1.2857624651411157	1.7626152145753	1.6935736109410646	2.158804293150066	1.0	1.4034825235829798	2.0437230365137182	2.3984259829139654	1.5922626516564233	1.3993111131392961
5.995717344753748	1.0	1.4070680022083755	1.2417188292592973	1.1282442778235204	1.2477677866475623	1.432768745201332	1.201846092445502	1.271392565418826	1.7421602293533416	1.683943331975604	2.12548266398871	1.0	1.3983748019106368	2.0291774946805337	2.3933294993698713	1.588498641558794	1.3969415062290247
6.009992862241257	1.0	1.396590290646523	1.2360837497330306	1.1242683316468873	1.24312653736829	1.4284174091830153	1.1921440352053332	1.2691579931036283	1.7345083705523021	1.6715735065642972	2.115207161331643	1.0	1.3620770999142255	1.994162399049866	2.3523290887583865	1.6313262555747685	1.357720731705222
6.024268379728766	1.0	1.4181545542930507	1.2482505393311913	1.1330383359586869	1.2536424540921878	1.4377772621069906	1.2074006396121122	1.2756744568268066	1.7428293138929272	1.681520604872099	2.1347599610852903	1.0	1.4007613846896765	2.0286360900709752	2.391875576292522	1.6670767512643248	1.322374532011426
6.038543897216274	1.0	1.4215138481979142	1.2495756231545219	1.1351105366131482	1.256307752482007	1.4428456345446425	1.2100706786642044	1.2819774656300742	1.7461832654035265	1.6912842301462159	2.1415598815301315	1.0	1.4360645534101768	2.0598250947862837	2.4186976068433497	1.7041430884072115	1.3514455131466168
6.052819414703784	1.0	1.411849642258049	1.244265106673212	1.13054182665814	1.2536937545191031	1.4339561093567412	1.2023388519708493	1.2734904269532126	1.7381860352384275	1.6783278145438758	2.1336944158469984	1.0	1.4177778995552903	2.0387400343569313	2.4002912381585233	1.682760093689687	1.313026907999711
6.067094932191292	1.0	1.4084527917173384	1.2417613072377192	1.128321788691158	1.2468501780429715	1.4315124627506486	1.198392232457191	1.269578772576329	1.7338073511398342	1.6765752444538586	2.128095410884235	1.0	1.432206970439062	2.059558479954178	2.415083151984472	1.6983874905569505	1.3347780094120558
6.0813704496788015	1.0	1.4102564052691924	1.2439230704590296	1.1318849017328467	1.2536950238114137	1.4351343887435193	1.2020780609103205	1.27548355495061	1.7388266185649828	1.6821790699137078	2.129412398425588	1.0	1.408227804258952	2.036394509462906	2.3955940642295976	1.6672859689512656	1.3138513757696029
6.095645967166311	1.0	1.4371283421403032	1.2587586742561148	1.146457150339447	1.2660427491242292	1.449374291820989	1.2205780927053491	1.2931131756853391	1.7566561608712963	1.6986774088026328	2.147176803220021	1.0	1.4014054909640798	2.016829823155649	2.3816803162983686	1.6722932981058056	1.336195558882141
6.109921484653819	1.0	1.401970658252313	1.2377185281146401	1.1256632397169102	1.2463166505441179	1.4250546856730124	1.1928501572452983	1.26820157483733	1.7305425756871116	1.6702631240216719	2.115235439649567	1.0	1.4095261139372037	2.022830550824506	2.381900920552006	1.6769680163511695	1.304606430318079
6.124197002141329	1.0	1.4044345243661336	1.2372635995542527	1.1286497220081044	1.2463218976386035	1.4268738514962442	1.19716319469827	1.2727123333798303	1.7270886090208912	1.6668457206632743	2.11214608201131	1.0	1.4316274450641269	2.046899861916729	2.4054082314371614	1.6899175958289683	1.3410913186034243
6.138472519628837	1.0	1.4178106241550852	1.2447820908285498	1.1345915823358481	1.2562634267780113	1.4368500601177185	1.2048654916175427	1.2838180408981383	1.7297468338728472	1.6856896353378366	2.1201349848877786	1.0	1.4067847307039658	2.0196897017780193	2.3840986466832703	1.6740254737433924	1.3031599068534987
6.152748037116346	1.0	1.4092265313296137	1.241829206257917	1.130126931005408	1.2515364749185482	1.4325105541670236	1.2052691501698227	1.2768476661669048	1.7248602784530656	1.6687881242842943	2.1196077603035337	1.0	1.4169704833270376	2.029266342229553	2.3892707650315916	1.6778044055767358	1.3178325741938917
6.167023554603855	1.0	1.4259977681890192	1.2509690730929857	1.1385808464701148	1.2581314905177474	1.4370079364974513	1.2097826214847154	1.2846711474311823	1.7398058006529293	1.6820840659779623	2.131107514175498	1.0	1.4145333000369624	2.0303121128628234	2.3821628439218205	1.6669853825753984	1.3394346143394147
6.181299072091364	1.0	1.3914487097178903	1.2327156984060956	1.1219474819880728	1.239552128778389	1.4179491962726718	1.1906497072851012	1.2619523823786127	1.7152180772182732	1.6536677241788322	2.0922302629333496	1.0	1.4024692350734809	2.020659381604149	2.36347917158392	1.6634722645783628	1.3147320307134036
6.1955745895788725	1.0	1.4177592486265413	1.246065415507733	1.1361895383754996	1.25720661766317	1.433398559718293	1.2080761316943036	1.2809122442646186	1.730326185106287	1.6798433545508344	2.1185746584683933	1.0	1.4063281673977392	2.016659700144701	2.369744891865712	1.6649951779372318	1.3503484086183248
6.209850107066382	1.0	1.4316009303071116	1.2545227533110566	1.143551594526715	1.2614990536092159	1.4448992300857542	1.2170265676410656	1.2895156307501794	1.7504069004458898	1.6953798899381267	2.129265654402964	1.0	1.4126244990073071	2.0204384263823565	2.3690986178637083	1.6710508079041801	1.3166207773027563
6.22412562455389	1.0	1.4217426044688017	1.2488507857472728	1.1387048122002814	1.2576643948414459	1.4351847868827183	1.2077625660353575	1.280445258155592	1.7321474079515173	1.681196412057228	2.1117055026572737	1.0	1.4068491272692212	2.0193265749541274	2.3663834422875727	1.669817369535981	1.3196583864347198
6.2384011420414	1.0	1.408451222684323	1.2413966043167406	1.1316154160230063	1.2465761015437504	1.4266098964543756	1.1990930914090212	1.270042389342206	1.717269615390856	1.669703591014613	2.0993708177264274	1.0	1.4194099062788417	2.0239523208572208	2.3723585580843434	1.6831199666560237	1.3492580992002878
6.252676659528909	1.0	1.3972367958222371	1.2360880715469382	1.124702933506614	1.2426288506201484	1.419831484068388	1.1969666467237896	1.2660636963648533	1.7091302313822312	1.655975033223132	2.091983813021412	1.0	1.3811855998695168	1.9906563517252076	2.335311813298076	1.719351292484907	1.375466733455551
6.266952177016417	1.0	1.3855603305068152	1.2276232936981533	1.1212028759958053	1.2368497557171534	1.417305884063978	1.1906518251733926	1.2584554097085814	1.7068712411109888	1.649671738229369	2.085059657323473	1.0	1.3992842466788744	1.9977213415425763	2.3542227435279313	1.7416135700045485	1.40506377743497
6.281227694503927	1.0	1.3836593788336704	1.2288580713816772	1.121033171078676	1.2355057372334388	1.4119390400306782	1.188873483798654	1.2587533307005456	1.7033051368229182	1.6515598042863104	2.0800462479089497	1.0	1.4253327652958252	2.0257364433388756	2.375971709827396	1.7711786182803055	1.4277098106712172
6.295503211991435	1.0	1.413260409086712	1.2422262497500267	1.1338153472474273	1.2481161473426792	1.423647588715846	1.2007348621778773	1.2734964744338737	1.717659697190306	1.668840443999399	2.090499490337259	1.0	1.41341816056359	2.0156468667786207	2.356840745551626	1.7490073570542095	1.3864155379706538
6.3097787294789445	1.0	1.4161280006359032	1.2467006484615386	1.139521204254525	1.2566325231344857	1.4328536319067537	1.2070853722923975	1.276033730056786	1.7257289364556614	1.6820697353557232	2.112996983526553	1.0	1.4023407990470875	2.008128101427965	2.345354834260905	1.7476876295987567	1.3968629666406704
6.324054246966453	1.0	1.437898098672053	1.2597827893077786	1.1511736778841464	1.2656080656013466	1.4444853630396783	1.217847261254286	1.2904266490139666	1.746277604761291	1.691133976056094	2.126639678367386	1.0	1.3948363611013974	1.989527840436693	2.331069535322431	1.7321284128125463	1.3821739875423542
6.338329764453962	1.0	1.3999856972930247	1.2343901382707259	1.1283562070303994	1.2412465621435471	1.4177432128619336	1.1925274942851911	1.264700478537948	1.7775339355784268	1.7219393841310189	2.1638176024627054	1.0	1.3635307372595247	1.9634688831100116	2.2994719939825954	1.7079665043642023	1.351612605033092
6.352605281941471	1.0	1.3974185862507205	1.23494566488865	1.1292432947786382	1.243135030398798	1.4192538413192723	1.1985636320287703	1.2680437726262173	1.773915328922294	1.724229540807555	2.164875566552505	1.0	1.3942651210274497	1.995197275909657	2.332386641795842	1.727710219413522	1.3704263216484431
6.36688079942898	1.0	1.3926518204724454	1.2340671755063881	1.1251735114732666	1.2385147024506324	1.4129280496435193	1.1900766866415557	1.2613103819046736	1.7687470039272153	1.7221703177826053	2.1589003985348736	1.0	1.3982721826718174	2.0006356055214467	2.33593970325638	1.7372735286569658	1.4090606531961645
6.381156316916488	1.0	1.396573361347645	1.2344492622492609	1.1269527988573234	1.2433884659342522	1.417140029261258	1.1950316722597678	1.2671797322367961	1.7720584444316048	1.7206586435683597	2.1567398935193207	1.0	1.4062423954911176	2.0062908385817675	2.345409884203434	1.7521879288979245	1.4045013537953286
6.395431834403998	1.0	1.399378238922484	1.2362444125786989	1.1268306397661796	1.2416978400950673	1.414917847493267	1.194656831919951	1.2645514243516554	1.768463092867532	1.7202158780651862	2.1618675788174473	1.0	1.414251970329849	2.011752121581624	2.3516326604155995	1.7468929178516248	1.401388309646351
6.409707351891507	1.0	1.3696255342074477	1.2209203270153632	1.1127255651403656	1.225190502580394	1.4023650853354268	1.1745221852690426	1.2480088792107376	1.74900054947757	1.6947879293824666	2.13200467945223	1.0	1.3903334935722762	1.9819243102249162	2.313783824991419	1.7210764349742247	1.403410425009388
6.4239828693790155	1.0	1.3313408887508515	1.1983906216150197	1.0916812372671865	1.2028752760527681	1.428196164430954	1.1531630178903745	1.2195151453863666	1.716710965631154	1.6599521024452772	2.088278536994868	1.0	1.392481265356348	1.9827425813103363	2.323932718832234	1.7258270791790449	1.3931058940821615
6.438258386866525	1.0	1.3288676821631686	1.1958528226446175	1.0894148548861546	1.1998464898180066	1.4270237993239396	1.1540405938373701	1.222366162551742	1.7129503783157363	1.666303868956693	2.087035998554944	1.0	1.389762970854842	1.9787915908762452	2.313838448086976	1.725010957774355	1.3791976524738747
6.452533904354033	1.0	1.3063476172217976	1.1829216711304769	1.0784269120970769	1.189889153952072	1.4128780693316767	1.1401763691616051	1.2065523244257819	1.6911168656652698	1.6421177622140362	2.0632158984286915	1.0	1.4115022892720963	2.005726109966916	2.3354612791201106	1.7489688920768842	1.3474385991083948
6.466809421841543	1.0	1.3264752260175015	1.19401014323181	1.08994755480192	1.2001182463630429	1.4228054178895628	1.1506083454701657	1.2163611919895718	1.7107666321696207	1.6574220131254087	2.0812018112177837	1.0	1.395091119308375	1.9841657608273846	2.3202200897213885	1.731150433619305	1.3311791425772572
6.481084939329051	1.0	1.2982700105922445	1.1795358736430093	1.0743198541189312	1.182426867003357	1.404568133053534	1.1346512824374808	1.200778427841085	1.6826030143237563	1.6372243247064011	2.044896127684771	1.0	1.3815235717923056	1.9673217739098527	2.2928760644166157	1.6995524311382417	1.2923479167549827
6.49536045681656	1.0	1.3001655518193558	1.175047326259874	1.07625379504387	1.1809842924683118	1.4049737604277852	1.1335777025338476	1.2000393302711236	1.6905486619505397	1.6342367940779394	2.0510419922123817	1.0	1.391837331130719	1.9759128635517347	2.3073557187387106	1.7364464333178358	1.3157609484463832
6.509635974304069	1.0	1.292790521959693	1.1732189585474926	1.0700101844722856	1.1790378860159805	1.3980024423571094	1.1318382359209789	1.197701466174747	1.6784349298561998	1.6223828867995431	2.0430665433904784	1.0	1.4002136849632416	1.9826797606168793	2.319387073052537	1.7391191396884773	1.3166517969490907
6.523911491791578	1.0	1.3282810305373849	1.196242301087419	1.0930617089760262	1.2025360420564821	1.3711089925477487	1.1562095550447749	1.221493386118502	1.7077839903213372	1.588083447957273	2.0784261092835354	1.0	1.4104263603817802	1.9897914980635	2.3225344293163523	1.7552982535878907	1.3223427863763981
6.538187009279087	1.0	1.2912415603002805	1.2193389314963765	1.0695672484540464	1.1770559865419647	1.3950981497116413	1.1306463778098337	1.195084637330172	1.6774708927225908	1.5520118645544043	2.115867370702327	1.0	1.3902247558234362	1.9664996703850406	2.296484453228456	1.7179940415379584	1.3096297777880992
6.552462526766596	1.0	1.3048234792858684	1.2287841081219018	1.0771103213933064	1.1850606375759036	1.402702442048111	1.137789002205041	1.2039052378225228	1.6837158904252552	1.563543242139171	2.1331598191056544	1.0	1.3721189306178672	1.9537707540953702	2.282067959042955	1.699236041250896	1.3411195333058115
6.566738044254105	1.0	1.309041744906979	1.2341054120031885	1.0812629540798722	1.1893383965112962	1.4086124037465275	1.1403026847934736	1.2080425728372075	1.6849880995909783	1.5694973166620443	2.138936465989258	1.0	1.3873102599492717	1.9661520931310381	2.302239103364585	1.7242263921335654	1.3167362132309177
6.581013561741614	1.0	1.2783267259286648	1.2142256166314993	1.065066761834446	1.170009633150837	1.3879879188049615	1.123680786059414	1.1875634673552158	1.668272826359706	1.6007365703060104	2.103950081625673	1.0	1.4042960009030978	1.9759388146967876	2.3095665242588037	1.7226784019661001	1.3026946542295745
6.595289079229123	1.0	1.3059845827477408	1.228412256263381	1.0781031746988678	1.1843451310328077	1.4027655241921717	1.1377827100550655	1.202188969696318	1.6782531917090844	1.6322215478221724	2.1259318876533007	1.0	1.3764713101783241	1.961040325715259	2.2769358019892607	1.7022188416467334	1.2969249043068967
6.609564596716631	1.0	1.2913227685007516	1.2185878676932542	1.0701386714581445	1.175334380405252	1.3928738090862	1.1296932462972809	1.1949866991932818	1.6730923990661015	1.6104885036751275	2.1017943820337504	1.0	1.3973434703079302	1.9752435772800152	2.3141730900091146	1.7185828067538402	1.3239764100502855
6.623840114204141	1.0	1.304920445711771	1.2267110588345689	1.0761908867673686	1.1837203680733228	1.4011191472424154	1.1388910103409569	1.1983981324896322	1.682743424005336	1.625393721888919	2.119102383201727	1.0	1.3924357060875967	1.954995671799077	2.284267548183882	1.7100831881607244	1.3436532445515725
6.638115631691649	1.0	1.2961589669620788	1.2257454845773232	1.075241168827256	1.1793624795260471	1.3972981867097753	1.1357634218539534	1.1988406217472665	1.6736326265384318	1.6233652775497962	2.1187476577376216	1.0	1.3783636141168403	1.9557300284035826	2.2801266118594254	1.714729439560061	1.3231726151352436
6.6523911491791585	1.0	1.3045237729889214	1.2257528919883671	1.078600308319389	1.187673559697069	1.4003539993981224	1.1397111504082256	1.2033154637065815	1.6823755151681703	1.6269242756831324	2.116255311290039	1.0	1.3623125806466532	1.937371118833934	2.26534832365808	1.6952918517487152	1.2889192777638199
6.666666666666667	1.0	1.2939913914276466	1.2224147396578626	1.0698571629112648	1.179107041751266	1.3955793735570767	1.1347843220975231	1.1953301993494807	1.6649717539411129	1.6195243805004969	2.111333793544464	1.0	1.3648244487364352	1.9285940072714878	2.2573477191570266	1.686560476388086	1.2905043420081197
6.680942184154176	1.0	1.266255546439154	1.2071423102703065	1.062695004108146	1.16587411141112	1.3792541692575944	1.1149383382865694	1.178906720888761	1.6505510804868004	1.5972224680225242	2.084289247029446	1.0	1.38622733762271	1.9451992149874582	2.278818844218512	1.7063624406163038	1.2981191088908979
6.695217701641685	1.0	1.291971501251755	1.219347853036845	1.0727503464773682	1.1777072196929506	1.394419258907436	1.131058518201676	1.194066761805411	1.6656989932452584	1.6173806790763918	2.102822201224698	1.0	1.3705088337336966	1.9369960405051871	2.2603801688693803	1.6966399144869264	1.3024715325109246
6.709493219129194	1.0	1.301971862380417	1.2286738450604577	1.0795334935400827	1.1847664546693075	1.4005880814737777	1.1363293242160093	1.2018087060259643	1.6733269040857812	1.6270916810897273	2.108437022263101	1.0	1.374427873659839	1.9307444378798904	2.2515989230138747	1.6863050748150887	1.2762602940634307
6.723768736616703	1.0	1.3093815155618496	1.229111516079148	1.083241872947833	1.1895749189116025	1.399068376261842	1.1429703179065558	1.2044603537736815	1.6769363287973826	1.6316769951737125	2.113347282028071	1.0	1.3616231168271276	1.9318864925224855	2.247049778039476	1.6791243043508342	1.2811066418728196
6.738044254104212	1.0	1.2948076557581596	1.223874908788873	1.0784239012699046	1.1813933066016231	1.3959749274981799	1.1332669522745482	1.2015446460838048	1.668477423693743	1.6154347855932327	2.1015741395790717	1.0	1.3693645749228351	1.9299046017713033	2.2486929271911063	1.691684238575045	1.3075082445017898
6.752319771591721	1.0	1.2654464476446208	1.2079217487300016	1.0608064074939174	1.1618421425145136	1.3762818320217265	1.1140036880107096	1.1789606972417532	1.647366297195735	1.5873678646444036	2.077238418295962	1.0	1.369133678468759	1.9365062607811776	2.2514931601219024	1.7006472622663278	1.2854292305454778
6.76659528907923	1.0	1.2930026709717717	1.2199506109566547	1.0731466132373029	1.1752454647508592	1.3927609323372563	1.1352583411448458	1.1979688498049617	1.6600807662758186	1.6155661887777715	2.094439445042607	1.0	1.368283704463126	1.9297086448413736	2.2529853363395684	1.6923952154841753	1.293868156386567
6.780870806566739	1.0	1.2857224272459833	1.2149034439837876	1.0687252998123113	1.1697951339393196	1.3877893925065563	1.1288654289410487	1.1869218642431576	1.651432727960037	1.6048478648114126	2.083804072274397	1.0	1.378208747376155	1.9440675071955442	2.256751331507352	1.7010052425543183	1.2877500652901859
6.795146324054247	1.0	1.2831160169352391	1.2158716663414506	1.0697612140106005	1.1718570130203574	1.383283008794368	1.1267364037310175	1.1868952703878084	1.6546297398878234	1.603119841981096	2.0786546752479893	1.0	1.3827881663151167	1.9378343636259785	2.265067707766126	1.7057608775922402	1.3054168715749679
6.809421841541757	1.0	1.2779385905037486	1.2139327355218597	1.065932660514919	1.1708721294173974	1.3799078772741749	1.1251990645796603	1.189205686374901	1.647443282982063	1.6007929103611034	2.075826337419581	1.0	1.3918919538018608	1.9505047527431167	2.2688156437115214	1.715116811213377	1.3068768444832701
6.823697359029265	1.0	1.2880001984706542	1.2156687803375528	1.0696882056322576	1.1757138597904713	1.3857827655218915	1.1293561296740133	1.1900781900660473	1.6543266669853685	1.6068563767550073	2.0793035299229246	1.0	1.3594811492585461	1.9167793084997329	2.231239538040655	1.6809267401869623	1.2854541029548845
6.837972876516774	1.0	1.2923025348337478	1.2195923240066746	1.075569818189074	1.1776593598110257	1.3898425265436107	1.131417719628963	1.194172281043662	1.6555813096115162	1.6136165047124948	2.083421801976233	1.0	1.382808947091729	1.9407938196619496	2.254577254479419	1.6971594812947788	1.3101237921775963
6.852248394004283	1.0	1.2874243161706698	1.2189317813663452	1.0735658296377608	1.1758147878746044	1.3875773707583416	1.1323320811324933	1.1933985054257261	1.6559587522193397	1.6020071016630868	2.078395308959447	1.0	1.361249179205457	1.9171062672857397	2.2290863648601693	1.6707473484593962	1.2830109146933555
6.866523911491792	1.0	1.2870806639177124	1.2176789027489439	1.0721097324136877	1.1732379876734986	1.3872538507006085	1.1346267063426667	1.195910502423119	1.65031547315774	1.5988156996272895	2.0721734129522633	1.0	1.3752833025838522	1.9290137394871152	2.245712306508504	1.679022780076942	1.3046148818373895
6.8807994289793015	1.0	1.2814484397944563	1.2113825681192458	1.0666405022645458	1.1689997372352454	1.3792124028710069	1.12166896270988	1.1874869367682248	1.6461634746657825	1.5923848040605562	2.0640896734465763	1.0	1.3532370098866535	1.896842650298765	2.223934969201606	1.6685646142773707	1.2754209891302413
6.89507494646681	1.0	1.2797041810725749	1.2114759725228124	1.0664068620900418	1.1737677209057134	1.3794651067117019	1.1257758247235854	1.1867546849133146	1.6447325687835916	1.591292708852536	2.063363577112904	1.0	1.3272085179871738	1.871425299912019	2.191787575429509	1.6412682159744376	1.2472522864449413
6.909350463954319	1.0	1.2872030448925353	1.2144658140282314	1.0751870919716473	1.1761774350492242	1.3816054740729529	1.1330426715366513	1.1926358533086379	1.6499643801214385	1.6066227935441328	2.0739661939739182	1.0	1.3454736920800918	1.8975828777452335	2.208805388754543	1.6509711642230898	1.2663742262988131
6.923625981441828	1.0	1.2770119741623267	1.212975036840553	1.0699731275285884	1.171517341551549	1.3787619268053075	1.1252314874532163	1.1879313721667881	1.6413947177007593	1.5952269833023562	2.060552678313613	1.0	1.3785851559011342	1.9182886662497316	2.1719763525978673	1.621758022249114	1.3009287801526526
6.937901498929337	1.0	1.2917498076536378	1.2203485862638133	1.0739174917903922	1.175295789040624	1.3813755131508443	1.1328922624646516	1.1895835272021815	1.6456860841932035	1.6002790912191647	2.0750648906562983	1.0	1.367681004277519	1.9116231907380576	2.14864107055796	1.6020028499096068	1.2786271056912104
6.9521770164168455	1.0	1.2744986303770753	1.2080627080105761	1.0706963850190772	1.1691578390389707	1.379628319639799	1.1236375000995644	1.1823528239956806	1.638431935409026	1.590969451342743	2.0571072337317338	1.0	1.361148220750101	1.9078919374374985	2.1382869873770463	1.5827439116918378	1.2720364574507435
6.966452533904355	1.0	1.253836288386057	1.1946970899351916	1.0542430290841622	1.1506736731814897	1.3605478355958338	1.108318417139333	1.1664684892964885	1.6192140706858629	1.5628710251220594	2.025959468143493	1.0	1.3797051952739947	1.9285011020647398	2.157046584499094	1.6121986586615935	1.2980165623277249
6.980728051391863	1.0	1.2869014395381289	1.2157972444096574	1.0748212470496201	1.1737362890614946	1.3774292571901585	1.1304328528604617	1.186888656412207	1.6457685833972837	1.5872340349007645	1.9852466188457023	1.0	1.340331980894676	1.8953446406639007	2.1224759830770323	1.6482049274622759	1.2659231688187147
6.995003568879373	1.0	1.2669492462301277	1.2033728534295827	1.0624003035343987	1.1613669408117564	1.3667391011896746	1.1175090647697181	1.1788671152519627	1.6304945404087545	1.5693490281976021	1.960031783349173	1.0	1.3608475947870895	1.9091193555371218	2.136910811873605	1.6648473129981383	1.2705101107410997
7.009279086366882	1.0	1.2862508072725416	1.2178755656109068	1.0762267428719192	1.1776394293653367	1.3829362254737547	1.1333094506747092	1.1938806864135614	1.6522887593117295	1.6014883245111506	1.9878407308519654	1.0	1.3739487868862341	1.9144296410998431	2.148439412323424	1.6802133375424917	1.2326782172149735
7.02355460385439	1.0	1.2657164610033154	1.2040913853978303	1.0639933776328998	1.1637596538256578	1.3702852756776327	1.115512742756495	1.180215779797088	1.628686248200442	1.5764407060992005	1.9516776616995255	1.0	1.3757657769700233	1.9210731606114075	2.149879892581211	1.6809728755836861	1.2250714256974402
7.0378301213419	1.0	1.261830859003644	1.2033175950394341	1.0628399305257907	1.1632248746024108	1.3652337162970718	1.1170429686599948	1.1747408103079526	1.6256499944247915	1.5730001982303945	1.9572586304501758	1.0	1.3418224037549882	1.8816621070840531	2.113732360210883	1.660960795432965	1.259210899030142
7.052105638829408	1.0	1.2695015893160029	1.2062848518124218	1.0662977594429865	1.1661309531182584	1.3717685538206992	1.1241627361168764	1.18093664648704	1.6290452029391347	1.5844918105837407	1.9635485149045366	1.0	1.3651866417887142	1.9113005144816553	2.1386134946104383	1.6776378236947815	1.283321459209315
7.066381156316917	1.0	1.2884434074678786	1.2179657214700588	1.0770211613720557	1.1760505913476929	1.382129573001068	1.1366725466785412	1.1954166294657786	1.6435761212821427	1.5975112237944873	1.9839782795022918	1.0	1.368981229448547	1.9060759674125491	2.1366169358655647	1.6725619649294883	1.2827370241136462
7.080656673804426	1.0	1.2947202154965514	1.2184348968087084	1.0774922303529832	1.1769820052119162	1.380574398811735	1.1328672570568312	1.1947458284578827	1.6411401188898325	1.600854771008637	1.9821437214098836	1.0	1.3441645059058938	1.8865275997912199	2.1126081885539945	1.6517508811295651	1.2650026733137165
7.094932191291935	1.0	1.3059486389221118	1.2239888973251214	1.0855666658736176	1.1863091990867647	1.3911787682773582	1.1438947343678936	1.2018871610590691	1.653008682632568	1.607943222300513	1.9931934359688124	1.0	1.358992987224748	1.8902192955226473	2.120083381237474	1.665776948767887	1.231471850165921
7.109207708779444	1.0	1.281683301197953	1.2116060566148759	1.0740387580764832	1.1692814290480031	1.3758970878572845	1.1291970540167422	1.1894990685639129	1.6337209717674555	1.5855041551589362	1.9705723531316923	1.0	1.3709672137052678	1.9014510804208218	2.1307069398478564	1.6705530024708737	1.2045913492029814
7.123483226266953	1.0	1.2813726581870188	1.2104714568896229	1.0724944978462299	1.1682375369669122	1.373783266288048	1.129259577807834	1.1868338562588896	1.635946173169227	1.583128717591729	1.966242654232775	1.0	1.4061880657784895	1.93123187266052	2.1650899995326136	1.7047774175885864	1.1777017820810132
7.137758743754461	1.0	1.2755482377925196	1.2069589361142805	1.0675690088028675	1.1663087305473074	1.3670573029416662	1.1229349259078112	1.1837733320465944	1.6251500542294268	1.5831948451787334	1.9595172604718314	1.0	1.4113704495832884	1.942616949613361	2.1727294513298796	1.7164821703319832	1.2067797738078592
7.152034261241971	1.0	1.2706122796017767	1.204903348508546	1.067923116981172	1.166805435674168	1.3669558715616632	1.1220345886574297	1.180936697046491	1.6216439164496042	1.5781998058601971	1.9538916473575854	1.0	1.4282501558868534	1.9696333860873416	2.190144432701617	1.7242766077510594	1.1965208713864883
7.16630977872948	1.0	1.2725067330364583	1.2034431910085197	1.0657694809216756	1.1643231030962062	1.3613314448916332	1.1210584435037398	1.1767324859776782	1.6190774443474238	1.5754505733673076	1.951572749887199	1.0	1.402316323891991	2.0054593864956693	2.1615992860361675	1.708557938839406	1.1919470924409565
7.1805852962169885	1.0	1.2677547066152655	1.2062792846558108	1.0661063065664487	1.164984383063331	1.3633271933186712	1.1232879013382584	1.1834045567979419	1.6207492932993977	1.5752414943353747	1.9492530039625944	1.0	1.4238395872340421	2.026337333801819	2.178610610444508	1.7305953762530857	1.161489366576748
7.194860813704498	1.0	1.2838453434226313	1.2149882972644994	1.0787060578213086	1.1740331324109028	1.3760635416888194	1.1319046916438744	1.190422174252994	1.6322682443148597	1.5859850050721143	1.9667112982990682	1.0	1.4470714378651104	2.045688246235936	2.1995705187974224	1.7498759197879947	1.1463983204869204
7.209136331192006	1.0	1.2623959542373893	1.2014864020614315	1.0640372890231058	1.1593725568670148	1.3612862718793084	1.1156599682781456	1.17463277703868	1.6136148698563568	1.5679316674969725	1.9363482055415209	1.0	1.4712130578840448	2.0781219693712294	2.22635567577606	1.7139459120232803	1.1674708628610089
7.223411848679516	1.0	1.2637113764004624	1.1998979475715212	1.063313880374127	1.1623688258758045	1.3630583893906973	1.121108856846162	1.1794702418483276	1.6189728619260033	1.568097559204598	1.9381945646851857	1.0	1.505773037704451	2.1053563202749572	2.260063965764754	1.7364159424603327	1.129897141745334
7.237687366167024	1.0	1.2801360289915336	1.2085354626121496	1.0728022153473173	1.1700998314734614	1.3702667605510184	1.1272508364814975	1.1871245595034645	1.625701823217429	1.5816383201848323	1.9560455157676817	1.0	1.5068825399719765	2.1052867772977786	2.256206954523686	1.7279580679306772	1.1288473759489803
7.251962883654533	1.0	1.2689593731494675	1.2024919200102366	1.065736138269425	1.1642384002799164	1.3618967565548563	1.1190455593464945	1.17854406887836	1.6110363857637364	1.5676436612714622	1.9448192999608813	1.0	1.511742158173555	2.1088752638447166	2.262871251789318	1.7416675565755233	1.133319357698756
7.266238401142042	1.0	1.2947307953382658	1.2180319278577607	1.0816179156228023	1.1799343418697448	1.377183565286898	1.1343744765805752	1.1968236682893396	1.6310125513917355	1.5905839132896638	1.9672347558151746	1.0	1.4739359441758086	2.069450814601842	2.289136554880593	1.77087039525336	1.1625064538420573
7.280513918629551	1.0	1.2760375813595952	1.2100968580441795	1.0720543857294758	1.1694056817402962	1.3685550352445528	1.1258119713110402	1.1858800680699446	1.614469093232035	1.5761941409530045	1.946622235561464	1.0	1.470956272054536	2.0741945283615175	2.3081927959515456	1.7769080442222376	1.1746405926379584
7.2947894361170595	1.0	1.2685055399555154	1.2057164203742023	1.0708989023395972	1.1648287787368494	1.364876482943953	1.1249451979186247	1.179332487066711	1.612779125452212	1.5636502964391328	1.9460535998666706	1.0	1.495904630975835	2.0983547432529948	2.313149742487247	1.7879421589720481	1.2001849054550502
7.309064953604569	1.0	1.2630543557888982	1.2004673321741113	1.068212052927572	1.1603843257508566	1.3603876311078285	1.118242877021166	1.1754364458804971	1.6125898533704717	1.5627308924707557	1.9295092286596849	1.0	1.5067917042530752	2.1091992198824148	2.3292447395902776	1.8109738462695266	1.2101514178695933
7.323340471092078	1.0	1.2769655059165275	1.2096495288025315	1.072613655374108	1.1678588647069275	1.3646028806741195	1.12590544775852	1.1800253584253486	1.614184040523613	1.568802420772264	1.938862108949312	1.0	1.4953640392786394	2.0902111723180186	2.3113216247364914	1.7950980026822025	1.1985256922939467
7.337615988579587	1.0	1.2550195050772628	1.1964066481756481	1.060594158324024	1.1560785255553407	1.3506371624079725	1.1094158689692533	1.1696867136917586	1.5980644375801227	1.5533551815091626	1.9133373894682997	1.0	1.4852292946343013	2.0715873619145766	2.307708730199734	1.7767911916005725	1.166973957952142
7.351891506067096	1.0	1.27805314594573	1.2087198897216447	1.0721370226999767	1.1721612185992214	1.3691459975844913	1.1296116142069803	1.1868655483420278	1.6178304554145773	1.5731846057683658	1.8776572338807713	1.0	1.5047089138860512	2.0959717546221883	2.3121568787279134	1.8035588215158294	1.1984387478446106
7.366167023554604	1.0	1.268546140685118	1.2046134384199711	1.0656846991343099	1.1648632055224186	1.3567526455160452	1.1216690968785772	1.1789471793491464	1.607379835828374	1.5625785699325008	1.8594632752143736	1.0	1.5153389733024474	2.1070658649840706	2.325164683457577	1.804385086810783	1.223356802061458
7.380442541042114	1.0	1.2572404027318438	1.1969008894598894	1.0631102350367383	1.157601207432853	1.3542445491317616	1.1164384342792177	1.1696901367431671	1.6004082112031264	1.5595770911281255	1.8486968333788507	1.0	1.5495767420433029	2.141239257524958	2.354567504968487	1.7694536670770487	1.243323674534192
7.394718058529622	1.0	1.2729152347753787	1.2049533308985225	1.0721683656459686	1.1654267416621287	1.3595015427640194	1.1216117242427712	1.179939019207169	1.6087829284803066	1.5625841575055839	1.8614065110813662	1.0	1.569712938454523	2.158648150400098	2.370321125289895	1.7856785176951266	1.275987870253024
7.4089935760171315	1.0	1.2612864476138648	1.1981367299150625	1.063792316102759	1.160749938438885	1.354476634932128	1.1173080936950737	1.1731268819597407	1.6007376608427348	1.549710819074393	1.8498793116911822	1.0	1.6050402225579437	2.1902435497476374	2.33169433559377	1.752997686570558	1.3001977132861113
7.42326909350464	1.0	1.2760403393829547	1.2064563053381598	1.0738424340923887	1.1662979881156543	1.362941700253244	1.1242363673223388	1.1817080288628585	1.6125780650322865	1.5670753467994056	1.856715056492259	1.0	1.6233822877145005	2.2106320479597534	2.355829510165414	1.7706083926481058	1.3309230761978912
7.437544610992149	1.0	1.2602186884120175	1.1960446706597347	1.0664259469556057	1.1576193939567543	1.3530476913328982	1.117028882327216	1.1770473741906067	1.5964038743289337	1.5535988281143458	1.8505217755765266	1.0	1.6452572093850761	2.226633392579166	2.3681808451792783	1.779953936627009	1.3283244777088594
7.451820128479658	1.0	1.2649637750240381	1.1999405368223455	1.0678335712766227	1.1632415699696037	1.3570472863392564	1.117671540305391	1.177456017372563	1.6021897963639453	1.5517798245510932	1.8476709943863583	1.0	1.6525638880803168	2.2524649150303677	2.378420873052555	1.8025961213247714	1.3613725197728954
7.466095645967167	1.0	1.268525754398467	1.2012731471702884	1.0702398229209207	1.16315402574297	1.3531085132241119	1.1223510162611623	1.1800964210178053	1.5997667693617665	1.5525131918995652	1.8394369775900354	1.0	1.6577389869594066	2.2370639874543636	2.387774426202161	1.8001721815406886	1.3590469320073546
7.480371163454676	1.0	1.2757581110647738	1.2065617075205335	1.076060182387559	1.1690696035391375	1.360363507999069	1.1275127195020995	1.187626078877924	1.6072670013693044	1.563753290907825	1.8644895335793474	1.0	1.6561715791164344	2.240448958681709	2.387994269494979	1.8051966663163717	1.3645781300116326
7.494646680942185	1.0	1.2672177571904053	1.1960412394044653	1.0665081829964367	1.1605924233483167	1.3517768698640122	1.1169993460283205	1.1749921179762788	1.5958034502376277	1.5520713541490756	1.8366674075278406	1.0	1.6504939062626973	2.229779774347717	2.3825246558532935	1.8072773436315361	1.3730316983870847
7.508922198429694	1.0	1.2724091389682552	1.2075091588452234	1.0728466501798184	1.1671927520952239	1.3588949482410062	1.125663240650525	1.1830229668246157	1.6091826793299724	1.562736249487911	1.8496114914713737	1.0	1.6439737155491283	2.227661901688501	2.3741753496522797	1.7892211286323376	1.359190638406858
7.5231977159172025	1.0	1.2614979752620763	1.19504011540198	1.0655388502220777	1.1578720865505832	1.3480452619305487	1.115557839312781	1.1753171967761977	1.596337490094484	1.5562132701079068	1.834027740689754	1.0	1.6292787170270908	2.2031571542034807	2.3507534819600595	1.7835649804274185	1.3514545719407207
7.537473233404712	1.0	1.2711090532192522	1.2067086652889532	1.0734229663377906	1.1676764444961543	1.357041779107781	1.1261727730310636	1.1808260965267374	1.6014770104582676	1.5638726194714174	1.844037962862041	1.0	1.596988855891722	2.1807738256510447	2.315401708093235	1.8080575686347882	1.3829826151560092
7.55174875089222	1.0	1.242122117743065	1.1854304941882172	1.0564695317118853	1.1500672256153213	1.3385459349515285	1.104762685162041	1.1640570689248642	1.5786064012513794	1.5322281050108666	1.8205172986386606	1.0	1.6026376394117008	2.1818996221096185	2.318327349663584	1.8262001882750596	1.3889139040724894
7.56602426837973	1.0	1.235756867346018	1.1820159176966207	1.0511019283788638	1.1459760492065323	1.3344218392345404	1.101201849672626	1.154323295767776	1.5697943024027028	1.5117101432508586	1.8133666724171436	1.0	1.5697489595466658	2.2092809198391103	2.2871666010632854	1.8500476797955694	1.415819255174048
7.580299785867238	1.0	1.264269049559231	1.199308593610044	1.0671606243964376	1.160042585268863	1.351805538272793	1.1219936268601454	1.1775190887780749	1.595480964912646	1.5420438893134951	1.8335067341032825	1.0	1.5532877860961918	2.189285255739904	2.265641826379178	1.835039504146615	1.4149261846363337
7.594575303354747	1.0	1.2402694493546018	1.1857063055925883	1.052845485787835	1.1459080215266773	1.3361231009082415	1.1052587765494053	1.159531830501396	1.5706324084980963	1.5297806222000898	1.8065842337791582	1.0	1.533071168027743	2.168945918039778	2.2419180187736565	1.8074311437389823	1.3883503881364545
7.608850820842256	1.0	1.2518931079423663	1.1898194427369606	1.0622172897486637	1.153279325371332	1.341709211678728	1.1112474778476416	1.165868707698487	1.5838104592577835	1.5302078014931246	1.8158001116670701	1.0	1.5371556937849051	2.1789606941769355	2.249046005164482	1.832017671133209	1.369359779940623
7.623126338329765	1.0	1.2435525732683874	1.1875103321713811	1.0581651941774306	1.149070643830927	1.3386063749255008	1.1087025974371705	1.164667759248769	1.576491728642809	1.5255715143566806	1.8130720364808153	1.0	1.5645370201110664	2.2058702427485724	2.2730160406700204	1.8509181797197978	1.3421393713359988
7.6374018558172745	1.0	1.2483426193148963	1.1867379723939733	1.0590321226685757	1.1489148641990028	1.3391215647944732	1.1088066535767085	1.1692299498073886	1.5779194791591495	1.5351199750560567	1.8035236601652265	1.0	1.5555167271774926	2.1937711900282575	2.2705943873474794	1.849261458359591	1.3341558114832104
7.651677373304783	1.0	1.2458072393060327	1.1828579152481202	1.0562225501324236	1.1472756269827236	1.3386716554084948	1.1094886323097735	1.162173989603408	1.5745167138895388	1.5345400317625142	1.8070503944611824	1.0	1.5616549164267464	2.20381764817214	2.2691085668994964	1.8457772176734597	1.3421128846662655
7.665952890792292	1.0	1.26109462457801	1.197735574341749	1.068885589900282	1.1612596636352466	1.3481889428374503	1.1231477189334824	1.1767206412151618	1.59214885717112	1.5487291117628181	1.833696003295576	1.0	1.5430066712081496	2.184368424583319	2.2480779932078345	1.8391499723821152	1.3293960067113613
7.680228408279801	1.0	1.276667947872081	1.2054780817369544	1.0755824677447146	1.1688321089393927	1.3578117070674738	1.1285985972813681	1.1824418664766367	1.601808166136446	1.5519462159137207	1.841026012020134	1.0	1.5284467118058767	2.1569943865127534	2.2292393099386603	1.8082448135572693	1.3133002936440168
7.69450392576731	1.0	1.2523082313537837	1.1880489877078428	1.0608100206861577	1.1471239869437253	1.342791273608505	1.1089852611425979	1.1663153785822544	1.573629134550059	1.531050593346715	1.8096971590057844	1.0	1.5233095577061722	2.1546830870362146	2.228177860872791	1.8118731143153761	1.315870899200428
7.7087794432548185	1.0	1.2440124556828227	1.188955251482053	1.0591693743615844	1.148393845781688	1.3374824554330382	1.1120184410092007	1.1656397111604497	1.5770240499486432	1.5310961104723568	1.8049037820526987	1.0	1.5437519097375807	2.174064971166596	2.2451659826372152	1.8210589387211171	1.33946723820497
7.723054960742328	1.0	1.2503000385334324	1.1895987204412255	1.0613025984649498	1.152803815511232	1.3410512087623783	1.1147516500531736	1.1659806337587533	1.5765095568369327	1.5225292409007833	1.8122599762260507	1.0	1.571526833016212	2.1474408488993113	2.210485664215743	1.7913771076119909	1.3657917741041015
7.737330478229836	1.0	1.2385953278936181	1.1840654542012439	1.0572630781808718	1.147572577239732	1.3348671690383689	1.106997536802386	1.1612693281516968	1.5693548554721302	1.5219727701710064	1.8084139288538104	1.0	1.5546625556087457	2.115046336977679	2.192004671650614	1.7651279317021085	1.3424723786097363
7.7516059957173455	1.0	1.2457529987654592	1.1878495273478447	1.0593172337325834	1.1490299967913034	1.3362666959763012	1.1082562617703782	1.1636710110845092	1.5691990011947903	1.527412442324696	1.8024616426848354	1.0	1.5456483933425629	2.1031360091637508	2.180189069795316	1.7531979985398152	1.3317463386161867
7.765881513204855	1.0	1.236175388189355	1.1802394284182773	1.0526432798909746	1.144571127112946	1.328549699593692	1.1017501478890894	1.1554393577022481	1.5622587994711001	1.5074372163405145	1.7934016079241677	1.0	1.5301837802137759	2.083180952859922	2.1621209655053875	1.7415263269301506	1.324537792852122
7.780157030692363	1.0	1.2501139637797405	1.1870157261305276	1.0625180455455383	1.15563740748751	1.3390391559759722	1.1116897331171596	1.1669409727345588	1.5759503571894915	1.5316952674500939	1.812066222626577	1.0	1.5395814041670532	2.0982278651082424	2.1651537886357524	1.740418626747673	1.3223563409364902
7.794432548179873	1.0	1.2503579289999893	1.1899328531192281	1.0620857866499631	1.1530660572347657	1.3364125287388933	1.1123666211822596	1.1653875951556785	1.5706650614210635	1.5283392997954328	1.8034408000124622	1.0	1.533821272653657	2.0939572202329306	2.16048110892942	1.7375076344158045	1.3306213367143136
7.808708065667381	1.0	1.2355908899664563	1.1780634871220064	1.054233077191005	1.1443412093900327	1.3275503033394627	1.0999073446995753	1.1550510954689568	1.5579564474363605	1.5169306547879657	1.792535742477436	1.0	1.5356311963650522	2.0868242299387543	2.158125254368526	1.7428400419298722	1.3269904417720957
7.82298358315489	1.0	1.2474984910788596	1.1852957125661034	1.058506864760336	1.1470792996490728	1.3353879037604899	1.1116045386692168	1.1621653025741772	1.5651867852368873	1.5255435473387347	1.8034897089248267	1.0	1.5549494259580534	2.102087947902645	2.1785783696485765	1.7525682441080204	1.334365206215562
7.837259100642399	1.0	1.2452560970892506	1.1842011170440843	1.058580410012146	1.1483746396922123	1.3322736191207334	1.1106859988183009	1.1626482629734656	1.564784005994881	1.522778613530133	1.7978607738289365	1.0	1.552159225860435	2.095898560691417	2.1751632373633036	1.7599324804617154	1.3448231328443523
7.851534618129908	1.0	1.2585181490445314	1.1940688766151029	1.0676515324691103	1.1581406032304002	1.3434887553160852	1.1206965389883226	1.1752005964258778	1.5756399735512845	1.539308557734365	1.8117292740078579	1.0	1.5709389690743039	2.1199484190120517	2.1894656639430403	1.773134570164399	1.3566744875884305
7.865810135617417	1.0	1.2283565155897143	1.1755804962271592	1.048908284330632	1.1371345665356762	1.3627079378777636	1.1386634945834069	1.1523041127357383	1.5545314964046244	1.563197241760423	1.7791439673466032	1.0	1.5818574292211816	2.1279949203733475	2.1957994363103306	1.7865950775024335	1.3635186352454514
7.880085653104926	1.0	1.2579620094400865	1.1936397740141236	1.0644280635032888	1.1553456456523856	1.3830229781873902	1.1183511526179235	1.1730255195197699	1.5726204155627832	1.5850780879282234	1.802680207627716	1.0	1.5806457551749187	2.1305897017295745	2.1958782555154888	1.785066499998869	1.3621864548401197
7.894361170592434	1.0	1.2529058825081878	1.1934046304051422	1.0686102262879285	1.1544191216203536	1.3818738250671285	1.116984631134038	1.1705797172986683	1.5712302702460053	1.585229029798172	1.80166918890419	1.0	1.551481589926285	2.100153932483017	2.1657157598770977	1.773393936469401	1.3509258505939212
7.908636688079944	1.0	1.23851068100036	1.1820133363722523	1.0585835924851867	1.1452114684213355	1.371230836050984	1.1081271427079369	1.1602495500073076	1.560162895673577	1.5751828781248969	1.7881626017668644	1.0	1.5349579114526624	2.0815388513149746	2.1502447101161266	1.8060813092547865	1.316465505031119
7.922912205567453	1.0	1.2346031339332502	1.1767252601442104	1.0526471594832938	1.145410403057441	1.369149388656197	1.106273125055869	1.1550828664032522	1.5561857601088576	1.5732872429902374	1.7855396086734594	1.0	1.5282567356657903	2.0758269803990013	2.153357878670344	1.798756507877071	1.3232198142022678
7.9371877230549615	1.0	1.2535545745730863	1.1885113209200537	1.0644052591602862	1.1544394750348823	1.3798545297593459	1.1119900836457308	1.1647445809124606	1.5631913934087185	1.5884996060581371	1.798793007436009	1.0	1.5000967260955476	2.045247889271958	2.12085364985411	1.7662715575616512	1.2968874797218366
7.951463240542471	1.0	1.2452922074624546	1.1862338619765613	1.0589842061346542	1.1479738774515578	1.3730436066910463	1.109927943837689	1.1612098465482785	1.5606888803912495	1.571577263551255	1.7905173892440343	1.0	1.469434765338422	2.0130097910276814	2.1486832359473995	1.7406748938395888	1.3259831057035822
7.965738758029979	1.0	1.2415650735763653	1.1813366541717538	1.056551665872362	1.1459752450541354	1.3717837978783214	1.1075022178279834	1.1568392474353104	1.5529629795329623	1.5751142357633015	1.7874944363227767	1.0	1.4671141675401707	2.0131706406747947	2.1441536661876084	1.7435860211587726	1.3291024157597495
7.9800142755174885	1.0	1.234339749738535	1.1764633112490313	1.0526651330917227	1.1405802631824025	1.3662634909711286	1.1045708319180474	1.1526663203355296	1.5472367820913866	1.5641883044747393	1.7757890208222429	1.0	1.4495588279479856	1.990367822179123	2.1352974059947174	1.7238224199828045	1.3166526599776394
7.994289793004997	1.0	1.2558913716867035	1.194991323571702	1.033510054708802	1.1575829657797199	1.3817664337152369	1.1217522402484572	1.1735848156097364	1.5714102446383058	1.585369283632867	1.7988955103420392	1.0	1.4455986611085339	1.9873118484120775	2.1226660809995477	1.7142944835961538	1.3108883018820996
8.008565310492505	1.0	1.2411982026851434	1.1853001987213798	1.0224464559977244	1.1467611314306927	1.3698456337500369	1.1067152133110787	1.1609730239369025	1.5509687216720245	1.5736754724062711	1.781744686012816	1.0	1.4455713931501681	1.9873331845744475	2.120667713289474	1.7117126472899478	1.3099374002612
8.022840827980016	1.0	1.2267609970348554	1.17707737469236	1.0140410901534196	1.1377977095320135	1.3593362169653251	1.1032262008535605	1.1557662830355544	1.5471081752348077	1.566718215886446	1.778890645978361	1.0	1.454629948813664	1.9924022283208485	2.1331871306575136	1.7225363406798833	1.2955395664493006
8.037116345467524	1.0	1.2017582430973106	1.1575108005494001	1.002324283929093	1.1206930576971945	1.3416721771978164	1.12400882841083	1.1764863904250515	1.5220601598339063	1.537483161430224	1.8090391236230716	1.0	1.4263894996298574	1.972006243945276	2.1031333581750182	1.7019629600548998	1.2822789932946177
8.051391862955033	1.0	1.1736209894829914	1.1406548133750485	1.0165523745080873	1.1070780944972665	1.3257245176597037	1.110481599317126	1.1591230653740068	1.499556145307719	1.5181568517666673	1.7793884421893194	1.0	1.4445683182119609	1.9845747405173237	2.115468887307765	1.714722771300032	1.281550233669553
8.065667380442541	1.0	1.1615597661454036	1.1357719738942351	1.0226758845897197	1.0997119291360442	1.3175827350621558	1.1010932807651899	1.152447233412265	1.495349637249381	1.4974812801769901	1.7694796875722636	1.0	1.4337467407936586	1.9736161253121245	2.10163973570344	1.6958693497209065	1.3074375003518313
8.079942897930051	1.0	1.1843278380733346	1.1476489927097955	1.0127433553843586	1.1102599315363186	1.3299630761926078	1.1167089267538637	1.167676463972526	1.5062587100367297	1.5149999245563763	1.7902290206078688	1.0	1.4497470684868712	1.9878579338772129	2.1197804852105424	1.7175321649372264	1.3177332123973116
8.09421841541756	1.0	1.2130666263605303	1.1650545517993458	1.0301510575089374	1.1274005004333263	1.3479800571219862	1.1333481283808549	1.187151155334314	1.5291793902457878	1.5423167011413528	1.811405120222449	1.0	1.443638311364052	1.977092762410242	2.110653578017879	1.702953960353351	1.3192297534627522
8.108493932905068	1.0	1.2416449451162683	1.1823147648819148	1.016350317842591	1.1471303801951347	1.3673822825211055	1.1504199005416134	1.2050730611389633	1.5462638922543026	1.5612156028289959	1.831422021240757	1.0	1.4550499634769356	1.9764789929493998	2.1219713223436143	1.717350872609364	1.300820176179036
8.122769450392578	1.0	1.2206359051156854	1.1717797633246594	1.0255775974060257	1.1327156056408514	1.3536029763572126	1.1375534010818356	1.191893113404776	1.539114520670212	1.551843840402379	1.8178014127685604	1.0	1.4223437444915548	1.9473714767781707	2.1490547301842535	1.6861661253756126	1.2818157873119005
8.137044967880087	1.0	1.2484068893196287	1.1856129429210254	1.0090248573284772	1.1480024801944344	1.3715958774726307	1.15548967353603	1.169774160399279	1.5527905546204281	1.5217319934378981	1.7856980207696203	1.0	1.4117530165236079	1.9439048334943902	2.141949303221588	1.6646494883928389	1.2936233401923134
8.151320485367595	1.0	1.2409636147827565	1.1802615971404005	1.0168407204975418	1.1452917314648186	1.3638195098215462	1.1485171874916236	1.1565218024340447	1.5456091890557833	1.5053968855402702	1.767156945244618	1.0	1.418270154987105	1.9541722337642142	2.132937984057566	1.6773367110018622	1.2876950551115727
8.165596002855104	1.0	1.2304719223562153	1.172130185616249	1.0213662979252853	1.1401808260860595	1.3587632133033059	1.14443797823795	1.1518270922055844	1.538881621448096	1.5011166127686033	1.764623174223219	1.0	1.3859325658768158	1.9218795336413443	2.1121919145755124	1.6523934425732196	1.2606488672258096
8.179871520342614	1.0	1.2208442570882032	1.171846353836816	1.021592544699039	1.1371157215818037	1.3543474741702197	1.1389494906543376	1.147220877811186	1.5365144689656716	1.4891101207489141	1.7520487216599148	1.0	1.3605547434484673	1.9534156551490518	2.096486130003057	1.6362558853577887	1.2930901656699159
8.194147037830122	1.0	1.224400125788685	1.1715729555489793	1.0208016988856037	1.1356531668618706	1.352092914580574	1.1418406770473208	1.1506324612557899	1.5348430474742278	1.495903433882645	1.7554937756241893	1.0	1.3784948511075354	1.9731570491974613	2.0988073289426774	1.6362105394542552	1.3042168737638449
8.20842255531763	1.0	1.2324684850810872	1.1764060809027288	1.0189725315182667	1.1411297669611802	1.3573381357337901	1.1432522593019772	1.1551925378178645	1.5378461657807831	1.4984400723504685	1.7552904495386052	1.0	1.3754319477251995	1.9772940262344334	2.101061292795315	1.6392508012244882	1.3084028935641285
8.22269807280514	1.0	1.2519139507302546	1.186428986626821	1.0054718542666337	1.1524082869623171	1.3715666401671316	1.1576349918593407	1.1670775516514271	1.5515777746818937	1.5144491070830801	1.7773277439686197	1.0	1.377268498211456	1.9679941246497528	2.103361733313063	1.6403911893372638	1.2986098188849116
8.23697359029265	1.0	1.2567594897012035	1.1897453945928658	1.0043287215983248	1.1572084879340307	1.374223603426537	1.1578753598016656	1.169379647496509	1.5547324665534625	1.517168175944071	1.777406324311456	1.0	1.3559281072949037	1.9586873504089641	2.0892235919626723	1.6393908273555482	1.3188170922543563
8.251249107780158	1.0	1.2756279800949353	1.20077030100962	1.0068177731115875	1.1692111570059334	1.383631635401255	1.1718503973638745	1.1820419696068432	1.574755320098415	1.523599216894933	1.7957815461897104	1.0	1.3739992991687964	1.965693857814328	2.098873930196115	1.6402589388189108	1.3261451414743757
8.265524625267666	1.0	1.2456824657715684	1.1839006257855649	1.007694485346584	1.1496228444654186	1.3669130689380653	1.1525561364319235	1.1668921038651916	1.5483284593026145	1.5074593977752204	1.7675165614471884	1.0	1.3622699696911647	1.955902847718476	2.08507695801179	1.6248189096220038	1.298926323255895
8.279800142755176	1.0	1.231844477456304	1.1762179269403983	1.0180977455413949	1.13956029905024	1.3554916196582298	1.1430595932698977	1.1516754105938782	1.5350049645296595	1.4915531335020962	1.751796453733205	1.0	1.39117963867979	1.9787369085100768	2.112148792057072	1.6455847294501975	1.3308855698528959
8.294075660242685	1.0	1.2378196136082917	1.1814567517479106	1.0118132298288776	1.1445706532204958	1.3618019160415558	1.1478284084203327	1.1594384704634009	1.54049482875111	1.4933039744628074	1.7648361036523004	1.0	1.4202784994802458	1.944372309781361	2.1379662098452696	1.6377984613540342	1.3486034178063098
8.308351177730193	1.0	1.233721714363263	1.1760349619752453	1.0156137380119767	1.1447434815817568	1.3554018766510842	1.1441325688517663	1.156611287543913	1.5361964333909897	1.5032891001990147	1.759595781437448	1.0	1.4361148282786185	1.9559197197934481	2.1645855639192906	1.6336012902739085	1.3710625323731316
8.322626695217702	1.0	1.2317243052693676	1.1750637281500405	1.019788611823561	1.1397526409872192	1.3525428993274797	1.1444634094203876	1.1553656411609048	1.5342951309740513	1.4914617101021903	1.7534135626735434	1.0	1.443011439309682	1.966322041343202	2.1636990844899993	1.636746086653862	1.385607947455227
8.336902212705212	1.0	1.23892106234555	1.1799089468873396	1.0091375270113634	1.1456352708624016	1.3623663092912217	1.1530829788305919	1.1598411730427214	1.5347803490365335	1.4861950396866996	1.7638995189535098	1.0	1.4223248947702407	1.9452988605436885	2.1394834332821704	1.6276369508227595	1.3616325123595463
8.35117773019272	1.0	1.2286594242364606	1.1751474480278796	1.0148399819290865	1.1420771711193392	1.355514395537473	1.1428836042224069	1.1561865849466186	1.532847792000952	1.501225366509309	1.7459013336499767	1.0	1.453879462715013	1.9158122060805947	2.1616505357169458	1.656374591627014	1.3353043030718235
8.365453247680229	1.0	1.2134920180394912	1.163406962227077	1.027465422816469	1.13038084485056	1.342706376092924	1.1305210589219348	1.1420982310315222	1.5198695828498034	1.527359698973421	1.732448708779366	1.0	1.4493422154665108	1.9032675573393512	2.1590585383944605	1.6435429587123127	1.3151018824037783
8.379728765167739	1.0	1.2372670504952707	1.1776745647846558	1.0118122642579963	1.142965112925583	1.3567227048243253	1.1463417168585475	1.1574287994551484	1.5340378350364212	1.5499749116325698	1.7512172810070825	1.0	1.4243986376721172	1.883649544308603	2.144647801987907	1.6231037092081935	1.297918453353776
8.394004282655247	1.0	1.2262937758765937	1.1713887389050213	1.0199138564633035	1.1369269696409983	1.3541321584896358	1.1398916699207458	1.152207015413711	1.523047529593731	1.5483016711792819	1.7391466146598251	1.0	1.4320125324557984	1.8865061310845226	2.1424360216166187	1.6247613508830225	1.307471016001338
8.408279800142756	1.0	1.218817568044823	1.166196652295333	1.023596062140126	1.1317824268943795	1.3444207171339724	1.1348163917467615	1.1441420871393562	1.518600570909091	1.5334433759016606	1.736216339154031	1.0	1.4287456169524646	1.879538261577916	2.13833386101177	1.6226048769384271	1.3012826300643887
8.422555317630264	1.0	1.2244830479904443	1.1703799032953104	1.0174569797396318	1.1345955404908443	1.3481558774591742	1.1389571616828515	1.1477045626926656	1.5223757447780737	1.5402999860099231	1.7344714180131982	1.0	1.4043482484602667	1.8734692045868018	2.1159915894950556	1.6018961179583484	1.3310389757030172
8.436830835117775	1.0	1.2282381041504424	1.175279777842165	1.0162900401706783	1.137908394105894	1.351783498912237	1.1442167494576982	1.1553980840987255	1.5263689274058283	1.5446638005483488	1.7464031497507206	1.0	1.4285965997415937	1.8797341406108385	2.130830056322578	1.6284268567562252	1.3161893056697938
8.451106352605283	1.0	1.2343874777046062	1.1754284450075416	1.0142983198684667	1.1428040219868358	1.3518668395004454	1.1444685605750193	1.1538321559890057	1.529231620294964	1.546139184297556	1.739126788931277	1.0	1.4404562277386348	1.8913741256474599	2.145102249757688	1.63068569322045	1.3258382835034215
8.465381870092791	1.0	1.2402918179119915	1.17908200938783	1.0085582999386293	1.1442892491706282	1.35839293937835	1.1502082814644667	1.1594625523369773	1.5299065378717625	1.5479056785820169	1.7463873968942494	1.0	1.4389395909902478	1.8901418822899352	2.139743419357905	1.6291577259278616	1.3197645062833927
8.4796573875803	1.0	1.245183677641625	1.1821008649922102	1.007753608647376	1.150076668198201	1.3602441429092789	1.1524637891378042	1.1651415443604338	1.5352181381159613	1.5570983343039289	1.7562217044190467	1.0	1.4606215701574476	1.9012688014382473	2.1613452550382126	1.6496369010033018	1.335414032441482
8.49393290506781	1.0	1.2234565690843477	1.1704666328446947	1.0176776407318295	1.136819644286375	1.344382661489977	1.138117805836572	1.151614541267786	1.5213367098564372	1.5365761300940264	1.7334362140293966	1.0	1.4336590737321364	1.8745630370744522	2.1310679405821302	1.6221687006846035	1.3542348921854774
8.508208422555319	1.0	1.2060351481562226	1.160567764478155	1.0281246632121759	1.1265386774598944	1.334372516722517	1.1286026178204929	1.139718253606566	1.505296729288073	1.5237380722482925	1.7164122257066063	1.0	1.4106789812538842	1.8584789836682214	2.114982326980846	1.6279469767725683	1.3457349530985474
8.522483940042827	1.0	1.2212229301195598	1.1682990997912575	1.0189318624801833	1.1347676519800698	1.34626585374854	1.1392899766875528	1.1481411449059624	1.5179435788801985	1.5395727935249743	1.7291065882148429	1.0	1.384300750812757	1.8281645427084403	2.1421898265701245	1.6291064502356198	1.3207346059718668
8.536759457530337	1.0	1.2363183056369254	1.178187061558455	1.0109101512115037	1.1462050638788528	1.355423343293469	1.1461344896020567	1.1585616834607808	1.5314116382860723	1.539699763936481	1.7402850390943914	1.0	1.3771536317639634	1.815675255353872	2.135734973128391	1.6359333440628783	1.3127665698327515
8.551034975017846	1.0	1.2210564656311391	1.1720764623014341	1.0171001275603235	1.1360262212378403	1.345828487618177	1.1441581790771655	1.149624782900033	1.517798678370415	1.5348532106152009	1.727322664088525	1.0	1.3495937330563224	1.7941239440839583	2.1127090458920685	1.6660998120410304	1.307145480692903
8.565310492505354	1.0	1.2245663041844024	1.1709461209377359	1.0172199138717404	1.1363971624530662	1.3484336166065576	1.1411445752037217	1.1509875242332652	1.5177567918353805	1.5393599733542995	1.7320097357195703	1.0	1.3435026516714141	1.7838631509634202	2.104525399352551	1.6543327649457868	1.2761803226728738
8.579586009992862	1.0	1.2205784058818467	1.1684504193511365	1.018399342492441	1.133955776534221	1.342269918840031	1.1397164673718678	1.1467639073842864	1.515630462836954	1.5309504933848446	1.7262733382245878	1.0	1.336785946001776	1.7815068957483278	2.095844838466558	1.6569874390137254	1.2676169904276928
8.593861527480373	1.0	1.217364200667288	1.165737006339728	1.020677252591126	1.1323767844408936	1.3414616400777837	1.1330939364660282	1.1435752342356362	1.511123100730067	1.5313085823352064	1.7209530673596325	1.0	1.3307571361178558	1.7732002344717106	2.0888612523301058	1.6523646667179677	1.2525416006843622
8.608137044967881	1.0	1.2228349580308295	1.1714142620346109	1.015480273189804	1.1367928895283823	1.3460936965423334	1.142776272529458	1.1503128310711608	1.5166632640897455	1.5287505910510486	1.7290085002327913	1.0	1.35711866132931	1.7966523720207583	2.1116239332376296	1.672560898771014	1.2457832249244243
8.62241256245539	1.0	1.2428306023065818	1.1825838732019454	1.0053223137222986	1.1495677308321588	1.358211304647638	1.1481307378345187	1.1616429889985755	1.5298995471753674	1.5554650778227797	1.7515998578173004	1.0	1.3713156939077347	1.8107884451637302	2.1299973328715485	1.6871393218702635	1.245778519239815
8.636688079942898	1.0	1.221436085013637	1.1687910426987216	1.0155760536386766	1.1361399380405042	1.3449856688896968	1.1370926719039878	1.152931995703034	1.5172242263482487	1.5336295707456515	1.7271133945761372	1.0	1.347565772452884	1.7932212287086937	2.1074307064859976	1.6598222934306524	1.2729038300209377
8.650963597430408	1.0	1.2364708034433394	1.1764572477901658	1.0081186230887877	1.1441399434451698	1.350181446316905	1.1471557164553983	1.1590005644045427	1.5240549013684621	1.541707521977798	1.74207365717973	1.0	1.319091280935616	1.8216744757866823	2.1308950334057553	1.6316015141375928	1.2887665922215783
8.665239114917917	1.0	1.2090973721488396	1.1626204891079464	1.0239323359385784	1.1262132818773738	1.3314359170818455	1.1308499652317163	1.1382059936377926	1.5035359641504815	1.5659856680129185	1.7104238832335827	1.0	1.3460635163608314	1.8472736353675314	2.153777285619289	1.6574662297082754	1.2925074435404382
8.679514632405425	1.0	1.193591131614774	1.1527417598128475	1.0329093026511322	1.1183452807062286	1.3228600791019942	1.122155128049016	1.1288959998853216	1.4888074111091696	1.5624285506332285	1.6924477631296027	1.0	1.3321609569586763	1.8402765794700033	2.1461468086151636	1.650588949966916	1.271567424281674
8.693790149892935	1.0	1.1665629023244584	1.1358767915773267	1.0469016532174564	1.10340369929282	1.3053408999688898	1.1412555187927895	1.1124639399212053	1.4673671306810865	1.537521308402557	1.6680037461604291	1.0	1.3282662777105767	1.8265331229784518	2.1338236835790987	1.637612679024241	1.2563884777550247
8.708065667380444	1.0	1.1552625037178077	1.130853704519168	1.0530652018377533	1.0951851204518182	1.3007086960508765	1.1358418767826721	1.1065097816714966	1.4601399363528804	1.5231551149480116	1.6579007014216887	1.0	1.3237055880284117	1.8195486799857217	2.1320427811039693	1.6322608872488817	1.2611223194905081
8.722341184867952	1.0	1.1682068604955986	1.1354801694713685	1.0477770123885546	1.100593224809251	1.304260937293336	1.1435839844314852	1.1104495349192862	1.4675932624816914	1.5268969178482559	1.6627517314360438	1.0	1.3246537541580405	1.8309147804639885	2.1343735817146667	1.637216229013898	1.2471841988356902
8.73661670235546	1.0	1.1499647433041458	1.1235697477776405	1.0568575344028768	1.0927165695920016	1.2946475964037314	1.1306078263951227	1.0993750273400145	1.4513795402977294	1.514852360851744	1.6407367847874057	1.0	1.3046039624173493	1.8048989676962357	2.1138278715474623	1.6178076907231944	1.2478213216396778
8.75089221984297	1.0	1.1596101561847945	1.1328894874284838	1.0456568788670475	1.0990766601948807	1.3032480019321186	1.1386004738689253	1.1108730594750538	1.4651627698449856	1.529777056437887	1.6612890287000277	1.0	1.2835115650175268	1.7807288176717657	2.0934957105016507	1.594797968492347	1.2198172174859891
8.76516773733048	1.0	1.1336662095777026	1.1152290386412658	1.0287016988020243	1.0816811952534577	1.2856151949329517	1.1198564119678078	1.0901786600645582	1.4881364243516872	1.5512984839447839	1.63019160330765	1.0	1.279345760299453	1.7787040818972542	2.083918623254106	1.589501505709981	1.2193451168890599
8.779443254817988	1.0	1.160748294473592	1.132040371234948	1.01239688137396	1.0974734638465418	1.3032109626275095	1.137691422522662	1.1082984758978114	1.508699180217485	1.5707298055399588	1.6496315247708637	1.0	1.2551749419013667	1.748845818564589	2.055940439187026	1.578868073350442	1.209092641337813
8.793718772305496	1.0	1.147164266970252	1.1225472509295267	1.0209740883175158	1.0891521363285601	1.293002184102962	1.1307956446133738	1.0987710789656795	1.4970824326669974	1.5619735265113044	1.6353919607910954	1.0	1.2311168906206942	1.7291249099418184	2.030221462597213	1.6044249498215206	1.2293383567337808
8.807994289793006	1.0	1.1540880660324435	1.13003261097615	1.013402308865917	1.0942428978643923	1.2992678120139793	1.1376537342609279	1.1065974556503027	1.5085840852583159	1.5772514241060271	1.6502526415694536	1.0	1.2253942872072006	1.7178674875032858	2.026168520024905	1.592236662409893	1.2247676615162308
8.822269807280515	1.0	1.172479439224338	1.1375171596588713	1.0058067394764938	1.1038934361974178	1.3045238104894192	1.1446844046891735	1.1121294501640544	1.513580374817854	1.5852250775938341	1.6651255463994985	1.0	1.2423462002109504	1.730681504360193	2.0368457140783107	1.6101716818485357	1.2373618320138686
8.836545324768023	1.0	1.1740147307380897	1.138996812986723	1.005614835411132	1.1053318068940028	1.3066016730648133	1.147430662941605	1.1149621713424849	1.5128220572101405	1.5863194727555268	1.6661469318468431	1.0	1.2657431039907112	1.7515240487791401	2.0646197658246663	1.6296194659882	1.2107661080260332
8.850820842255533	1.0	1.1514318021904126	1.1269728728911468	1.0171847971715489	1.0904890282235	1.2947236793468673	1.1326576513154079	1.1019681938485804	1.497105411751114	1.5703509363886452	1.6428004431428327	1.0	1.270222428574394	1.7599253507754393	2.067442696341802	1.642201929912955	1.211021507133685
8.865096359743042	1.0	1.1432303000602162	1.1193382272970398	1.0246537390761605	1.0876803552388428	1.2850437200882883	1.126446030859204	1.0944449725217216	1.4882255329064784	1.5574162854630882	1.6291799665320523	1.0	1.2914379706686296	1.784089706843286	2.0866308566912126	1.6585754458089146	1.228445074821805
8.87937187723055	1.0	1.144961489440035	1.120688379489509	1.0235273050491707	1.0868261045952812	1.288168209032253	1.1260552715879242	1.0962961990198095	1.4925678165359946	1.5562572552098484	1.6313274084452782	1.0	1.2992477999173315	1.7911045148442337	2.0987712864759724	1.6767540727830663	1.2049934886219695
8.893647394718059	1.0	1.1599765806352726	1.1299128266616352	1.0146032002185281	1.0966095483799843	1.2945292583370553	1.1375228930862937	1.1045328801665304	1.501635633352568	1.5751624090903784	1.6496703503040102	1.0	1.3018701281448868	1.7879195641039136	2.10446453414694	1.6633569249638178	1.1840280791715934
8.907922912205569	1.0	1.1591712828149232	1.1289280832158495	1.0174975276672038	1.09457929025463	1.2937302145259	1.1356988501573624	1.1011501269028356	1.5015661937298417	1.5681558598929286	1.642839286874471	1.0	1.3157942424432798	1.809831691617298	2.106112364926818	1.66965713292851	1.2044471911417334
8.922198429693077	1.0	1.1691723791501154	1.1345315924231212	1.0062674309669117	1.1027815149087257	1.3004938267153328	1.1437157774499787	1.1114183648822258	1.5096417014359838	1.5775052401979346	1.653899664389959	1.0	1.2922617211551577	1.8385885353399258	2.0845247861012988	1.6601949634137143	1.1760849784739482
8.936473947180586	1.0	1.1523960980034542	1.128303211571453	1.0151371496569963	1.0939505494988184	1.2911524507233885	1.1328003006156582	1.1016581192821018	1.494976872743207	1.558086161986414	1.6395547137034288	1.0	1.3012802591448278	1.8508898452255316	2.0894072090844054	1.6715986497702808	1.1833901880493705
8.950749464668094	1.0	1.148023888019968	1.124692306197226	1.0209232155336079	1.091871986165357	1.288597253204264	1.1295602063015069	1.0995965134587462	1.4913432082053149	1.561077602687718	1.6328980377986069	1.0	1.281937408948269	1.8255163043192568	2.066534294623843	1.695859400638772	1.1746649998147796
8.965024982155605	1.0	1.152804804358158	1.1302240258640308	1.0144680217956605	1.094616522521976	1.2901362788814563	1.1345317059981301	1.1038063636883448	1.4965073279858387	1.566728197866347	1.6422015138657569	1.0	1.2683368063529652	1.8211183328131608	2.059598016453724	1.6887473030250437	1.1495561411203494
8.979300499643113	1.0	1.1481328378965405	1.1235953979592184	1.0189032907165796	1.0922609014734368	1.29028644560739	1.1323490960449216	1.1009298537152186	1.489703674427349	1.5560389260606629	1.6344391555759685	1.0	1.2927663027190224	1.8317549764540049	2.0744796040157545	1.7132182474420456	1.1755618768093075
8.993576017130621	1.0	1.1548959594132084	1.1283816172111354	1.0143147347183525	1.0958757111928665	1.2905323003062783	1.1342611085413294	1.103548111685525	1.4943503959546462	1.5670691713996923	1.644793753916941	1.0	1.295497536128434	1.8394939065462272	2.0817036443263612	1.7161581183954873	1.1737959860590252
9.007851534618132	1.0	1.1578545692816022	1.1301863902346039	1.0093646558918306	1.0966846117421214	1.292963511106682	1.137591332367293	1.1056728792683592	1.4993233559097154	1.575140880224151	1.645596676936183	1.0	1.2672918181369681	1.809730570524808	2.109891202958835	1.6937900331167584	1.2020479332931635
9.02212705210564	1.0	1.1550959494880284	1.1249623535030606	1.0158979983836618	1.0936821920622315	1.2889598892656355	1.1332160037587515	1.1004782691865418	1.4947732035685373	1.5660271199374274	1.6333088900674608	1.0	1.2373254795984958	1.8288110145820564	2.0793487732643516	1.7093156310995858	1.1762888984614577
9.036402569593148	1.0	1.1487365550859951	1.126700886717916	1.0175378550943817	1.0919154423553568	1.2886040172833582	1.130804739137739	1.1017362690265877	1.4901918611208158	1.5582529169916945	1.628145323073426	1.0	1.237643856251805	1.842133987444749	2.0827140979863	1.7212566948539383	1.1857599101593057
9.050678087080657	1.0	1.1440009189479343	1.1201727824942298	1.0207895667842701	1.084951600442169	1.2817456867437438	1.1275766552363555	1.094637224125129	1.4845430216801099	1.5498218403202841	1.6198044414197952	1.0	1.2528629985937063	1.8533825934794828	2.0933013106187826	1.7343361013691796	1.190791402537855
9.064953604568167	1.0	1.1500167339454983	1.1236901545693037	1.01763851485178	1.0903201341042692	1.2875125547649662	1.1266970150554974	1.1023438637294762	1.4896531287856114	1.5528190422127954	1.6190553991052063	1.0	1.2608058761691798	1.855628271396042	2.10038197412276	1.7372944887408295	1.2102941653256076
9.079229122055676	1.0	1.1593459375242385	1.1307567166873933	1.011567859960929	1.097610687936612	1.2917435760399942	1.1360548407499715	1.1040156152535858	1.4963813480725627	1.5695152273788886	1.641287855578858	1.0	1.261411942037365	1.8618170254064341	2.0909287670956678	1.7466100777103262	1.1980504682222857
9.093504639543184	1.0	1.164928967329063	1.1308075614071593	1.0073170975459376	1.0987480599559374	1.294664432407704	1.1386226086910796	1.1070319026666897	1.4952288780234961	1.5664101408539768	1.6375606479963896	1.0	1.233706251592153	1.8396890271408965	2.0714959371352712	1.7711472956442265	1.1842317972051508
9.107780157030692	1.0	1.1435387021895562	1.120440180277945	1.0191187493655178	1.083502045257388	1.2850463021317293	1.125144060938887	1.095105430457934	1.4822302259270848	1.5503580738697107	1.6253549619154475	1.0	1.2052304890010075	1.8628197324269986	2.0993946898581948	1.7453602949163616	1.204195390265658
9.122055674518203	1.0	1.1600053233743088	1.126080185026298	1.012518400459863	1.094263748990392	1.2879218854237748	1.135714647608261	1.1025276165322293	1.4914575269823025	1.5573174382454738	1.6336543955936382	1.0	1.2249341519505614	1.879307942871325	2.122376575196034	1.757575526233714	1.221293528085698
9.136331192005711	1.0	1.1619966301164517	1.1307520502090822	1.0082214121455133	1.0981187074822543	1.2933173868138894	1.1396229468156844	1.1063719612210858	1.4952898296504442	1.5689043412331687	1.6394041778102424	1.0	1.2285615731786599	1.8893792939199625	2.1185366415692997	1.7682310830120613	1.2417727384560324
9.15060670949322	1.0	1.1527115152581957	1.1243874214011331	1.013721096924141	1.0916534735713601	1.2853358069037675	1.131306703252816	1.1013096003124951	1.490811065188839	1.55080766022634	1.622703643630346	1.0	1.2492337582157143	1.8965413414998173	2.138688876247772	1.7802788221656014	1.2519823173904652
9.16488222698073	1.0	1.126082957570311	1.1143732411525944	1.0270936306914502	1.0782258134873657	1.2745429954178613	1.1178176294874418	1.0873531367056788	1.51287854643893	1.5332059279282235	1.6022366949725129	1.0	1.256402582517879	1.9078860291551645	2.1459132080566334	1.794108071856996	1.256451126703914
9.179157744468238	1.0	1.1546735964410384	1.1247067513053624	1.0124338362926089	1.0918132515692696	1.2880299639293162	1.132162803282914	1.1006086089650415	1.5316804912261452	1.5555870415950903	1.6252059733045048	1.0	1.258710964933845	1.9146439392940673	2.143486765884079	1.7673211372809423	1.2611659499385997
9.193433261955747	1.0	1.1318590021567874	1.1143145876153262	1.0240647985045204	1.0821437353188452	1.2742365586488025	1.1179708504247183	1.0887322869790028	1.5153665271599313	1.5405821884975606	1.6076592605901547	1.0	1.2720963212054617	1.9194486308100154	2.1575615452075345	1.7525887583096385	1.2717022464351806
9.207708779443255	1.0	1.1046521003026635	1.1313982493161505	1.0075597608421902	1.0973664656933204	1.2554445792874296	1.1354499263018394	1.1078136823943228	1.4921813883270425	1.5599322200624264	1.63075624909139	1.0	1.278215445243755	1.9329449088287514	2.167218457914468	1.7582258788856566	1.2814607347358264
9.221984296930765	1.0	1.0927208284936254	1.1238465717778512	1.0129253584501117	1.090724132501604	1.2474042540032333	1.1336010665894798	1.1017473833784817	1.485228720055586	1.5518967559843522	1.624233814620061	1.0	1.2802813820554477	1.9260659524679355	2.163792727131111	1.7468704709630758	1.282869160672577
9.236259814418274	1.0	1.091366540382058	1.1242435199922385	1.014512739177573	1.0901765097844285	1.2471079797615512	1.130476907633165	1.0969516783543232	1.473130116765277	1.548824242623549	1.6235462170983137	1.0	1.2731340180676305	1.9150460886236877	2.1503891135639366	1.7423774386235802	1.2657691672986642
9.250535331905782	1.0	1.0929966392727795	1.123002706905426	1.0155518373828925	1.089382057288009	1.2443515506562823	1.129162734687473	1.0995088221263989	1.4842950469387364	1.5474089933947788	1.6219352333208468	1.0	1.301093208451361	1.8919431748748898	2.122276265483338	1.7182508884408216	1.2395598220719848
9.26481084939329	1.0	1.1021391877678326	1.131233790215729	1.0078116601105622	1.0978445658407876	1.251340969802743	1.1375051816674255	1.1083450573445668	1.489989608447682	1.5560204764134582	1.6273598339701523	1.0	1.3286078922660327	1.9161595361395503	2.141684353209944	1.7321039549956736	1.2150190028856018
9.2790863668808	1.0	1.0796541323672013	1.1164421261474418	1.0197314278093814	1.0870985383263907	1.240500356248848	1.1238982026642839	1.0946555899520094	1.4735763726168638	1.5412444990542635	1.6099518811327378	1.0	1.3256128750233458	1.904718129825582	2.14137891285368	1.7300945784450792	1.1976430014507475
9.29336188436831	1.0	1.0911797656245812	1.1241351230216385	1.0114812139328475	1.0931542494647588	1.2473369779515773	1.133550713313007	1.1018552601325493	1.4686163477833238	1.5493391642180443	1.6216513523884843	1.0	1.3425232824642026	1.9193895408347625	2.1569189325222355	1.7499908541025904	1.2191652402101674
9.307637401855818	1.0	1.091635627239205	1.1236978368661807	1.0134617452888908	1.0892651828420103	1.244961776381798	1.1287636038084883	1.0995687047405613	1.4743760387309663	1.5420823346568877	1.61123113004437	1.0	1.3147793939103445	1.9009644685705949	2.1286645196105045	1.725802329358506	1.2000893658962193
9.321912919343328	1.0	1.1081285172268394	1.1316399411550417	1.005570066862451	1.1017029419072948	1.2559443070529905	1.1434780094023596	1.112728587689576	1.4901766347745635	1.5603470197144624	1.637221129170851	1.0	1.325792370839894	1.914705866964511	2.142876597110713	1.7359519067411258	1.2271653885189466
9.336188436830836	1.0	1.089967146983439	1.1209443702884767	1.0156162497736627	1.089459136270516	1.2439164075589089	1.1297350078356483	1.0967166268944104	1.4790795331468036	1.5467469602254933	1.6149136395822867	1.0	1.301840800585101	1.9395553723486265	2.1213167556289356	1.7108005274825495	1.1993560761919952
9.350463954318345	1.0	1.085090386349544	1.1214721971806152	1.0161191973818693	1.0879174786428005	1.2399644590741232	1.1273551927554735	1.1002719450867904	1.476550366689191	1.5309748611423073	1.6071766159520897	1.0	1.284407641875259	1.9226111851754548	2.092899163852232	1.6865136564487844	1.1737068343163222
9.364739471805853	1.0	1.0809905962576347	1.118758249356164	1.017237228352929	1.0867952599764965	1.2367259706063856	1.1234475857182349	1.0942747822421153	1.468725814887709	1.5302528232931745	1.605716881121147	1.0	1.3095064048467489	1.9471928613959595	2.0646901275779133	1.6619248128073922	1.1500362211007369
9.379014989293363	1.0	1.108968030893558	1.131045562102873	1.007622208581043	1.1008297914383918	1.252040455384274	1.137852971086352	1.1117878489253492	1.4865320214651223	1.5510743392260964	1.6318946264680196	1.0	1.2913710939398517	1.928815300088574	2.045175505757731	1.6329459545794789	1.1721664092140416
9.393290506780872	1.0	1.136543752469918	1.1150375553447853	1.0215435916316131	1.08360189797368	1.2355732262034107	1.1231592651437612	1.129311369269801	1.4649066709428542	1.5294592598299215	1.6586584766158665	1.0	1.2755926366163173	1.9120794859707853	2.0280560441560835	1.6302180815846508	1.154769625300498
9.40756602426838	1.0	1.1361808142165586	1.1138704947939446	1.0198711846290802	1.084537531098971	1.2328692083733188	1.1201874108022427	1.129185532749421	1.465924604190679	1.5314422894438637	1.6539986815700445	1.0	1.270409767944265	1.9062918527881845	2.0158034816974544	1.6206207977384526	1.153568279662227
9.421841541755889	1.0	1.1602725992795984	1.129494798229209	1.0063120987940797	1.0976387464791104	1.2470918653960437	1.1023927438556775	1.146464010791431	1.4842198077121227	1.5457968061882164	1.6785613476695973	1.0	1.2759466730979996	1.9097669304609681	2.028838855696618	1.614816953458317	1.1745334785551778
9.436117059243399	1.0	1.1380507075926314	1.115854890321242	1.0196302031367526	1.0839068253296542	1.2356489319879045	1.0874142732291323	1.1316090361066107	1.46382230200182	1.5315500888078977	1.657222573302282	1.0	1.2782301893314991	1.9026036535622413	2.0233093156890583	1.6136760750636796	1.1594556080632872
9.450392576730907	1.0	1.143912487555819	1.1183415903552651	1.0175292165942247	1.0852101669036576	1.2359101508812231	1.090420643790019	1.1333416683468183	1.4709093700764826	1.5273907180463684	1.6638463996793975	1.0	1.2706796862206216	1.8978030177620209	2.0125597827789523	1.6072019558015145	1.1581907759317671
9.464668094218416	1.0	1.1500367340600022	1.1209988461222427	1.0137728410064473	1.092774300234938	1.2418821907435853	1.0945162684059024	1.1398749700274688	1.469503723509558	1.5420193612810267	1.665401391398941	1.0	1.266876328398655	1.9013569808716828	2.015508879105707	1.6189594980810618	1.1487740212175426
9.478943611705926	1.0	1.137654495177702	1.1180798272820298	1.0173203417368528	1.0857499524015335	1.235728717245722	1.0861561998865534	1.1322100528251366	1.463906399796869	1.5315516925762855	1.6599720996267726	1.0	1.2468029092674426	1.8747843713141743	1.9886411456178639	1.5928616614263622	1.1294148213157933
9.493219129193434	1.0	1.1497920419823953	1.1219037427034726	1.013007790080873	1.0867014526551293	1.2440480220923371	1.0921084324504724	1.1392130590074636	1.4659146608301488	1.5344747080468335	1.667051909441173	1.0	1.256500448141447	1.8748151978418197	1.9926969864541673	1.5977830223791636	1.15145245458787
9.507494646680943	1.0	1.1320856847680432	1.1126050818802657	1.0222279448758933	1.0793429547121993	1.2327542470092228	1.0836234223988224	1.12542667828321	1.458633249194914	1.5183727216275373	1.6404817174459274	1.0	1.2348322521553314	1.8555509921421702	1.976340291448718	1.5710894457302191	1.1286596705159173
9.521770164168451	1.0	1.1309298892800854	1.1136462526138355	1.019998599282525	1.0825355350108583	1.2305820152144713	1.0832174660948664	1.1285248100081329	1.4540125597989393	1.5288623024779697	1.6503699142110841	1.0	1.214080068220561	1.8412205156898955	1.9497779443554641	1.5630793718231093	1.1516553791722075
9.536045681655962	1.0	1.1375120536111591	1.1126432709306653	1.021795262167568	1.0826425890450304	1.231404969924837	1.08330694367065	1.1252087201122347	1.4593635846418507	1.5138284291722197	1.6454201795513614	1.0	1.2076384135641078	1.8336004274252549	1.9482404101183355	1.5415191311161602	1.1471642159042559
9.55032119914347	1.0	1.1466599973694707	1.1221855529970235	1.0135002854432007	1.089745643683587	1.239026355297946	1.0919545648895823	1.1354343918930783	1.4696070203888634	1.5337694665296047	1.6595486972172	1.0	1.2202093947189916	1.8460050458237582	1.96274774919539	1.5674006230933946	1.168557217360999
9.564596716630978	1.0	1.1607481959006223	1.129449661402285	1.0044975048823048	1.098063136798619	1.248379949976476	1.1023322156273656	1.1469902458419907	1.4785960973078212	1.547119609227877	1.67040397776303	1.0	1.2059662656033123	1.832450197334203	1.948095317533482	1.5421159454814517	1.1572641248399755
9.578872234118487	1.0	1.1342066846095464	1.1147313123285985	1.0180070375463184	1.084492906619944	1.2312392585588312	1.0859387654866182	1.129240577073424	1.4590079335625574	1.5263298461658514	1.645186655284928	1.0	1.2004626917713703	1.8212660889927763	1.9334099907441074	1.551618296350233	1.1448098886870102
9.593147751605997	1.0	1.1457887304443701	1.1183566476108566	1.0144644467506385	1.090238115935229	1.2366477971239263	1.0910600763625378	1.1354952762444765	1.4604871018948486	1.5267980590483283	1.6552325555940532	1.0	1.2034050704220138	1.831075358917846	1.9405422446636007	1.5415432008166094	1.1437115488292968
9.607423269093506	1.0	1.1503215076395132	1.1243514910103756	1.0116977809228735	1.0915551753613313	1.2414277304495462	1.095690856236443	1.1357864142860783	1.466981705498827	1.5318743735770655	1.6600660563877643	1.0	1.1885444320947764	1.813764191784831	1.9277510367709985	1.5298578886508785	1.1482157842322345
9.621698786581014	1.0	1.175417504232127	1.1376944312207766	1.000059468653523	1.107062628198027	1.2559682621371258	1.107859076438714	1.1173795011815941	1.48348514224641	1.555379458542793	1.6802884696763067	1.0	1.1613012924531185	1.8390934252671727	1.9477503339852662	1.5501552372281644	1.1563546366673954
9.635974304068524	1.0	1.149427760683838	1.12173969011609	1.0103698367634213	1.0913678718070892	1.2386388396091206	1.0929502117877827	1.1012683304085873	1.4665667494941645	1.5327573073099627	1.6570076291693585	1.0	1.13351743173638	1.8658366761440166	1.9210709295238122	1.52639432860363	1.1382012533861803
9.650249821556033	1.0	1.1317733295453116	1.1107945017781908	1.0212693717731876	1.0797789363161838	1.2276315613486557	1.0830637259065914	1.0875178206372749	1.454543218164058	1.5161522202997326	1.6419622002895014	1.0	1.132803867044341	1.8647234721585333	1.9176231653799847	1.5290566372222685	1.1361540379969768
9.664525339043541	1.0	1.1311385539300094	1.1123353991888099	1.0204856548497445	1.0794339627312046	1.2270311964924365	1.0817460163138652	1.0861573055436369	1.4513537780817758	1.5146446643495453	1.6294023513028102	1.0	1.155736953926014	1.884248188960149	1.8953950171008507	1.550267186755199	1.1182800474330457
9.67880085653105	1.0	1.140395797197239	1.113815319567358	1.016822150752117	1.0834730000535782	1.2322148321929023	1.0856809063576431	1.0936107660458516	1.455791573970172	1.5129342237020897	1.6416422460909605	1.0	1.1705338580977611	1.8977595906504119	1.8992699785725586	1.5661942081031255	1.0978272591700957
9.69307637401856	1.0	1.1300942920720314	1.109292209897131	1.0217299693191155	1.0778749213081702	1.2266350109941178	1.081723615466854	1.0894360980690534	1.4523939479050771	1.5126292265008663	1.633661126385031	1.0	1.1735498925266834	1.8978892653231587	1.9034888754351087	1.5585033784656748	1.1127498486058731
9.707351891506068	1.0	1.1406323866193966	1.1156261989833036	1.0173368990168308	1.0861778110396705	1.2317990944223394	1.0882270437342023	1.0921961223672814	1.4596282397164322	1.5215198176036115	1.6442783010449964	1.0	1.1803747678320735	1.904422865363985	1.9066980772789854	1.5762815319502836	1.1313885302866118
9.721627408993577	1.0	1.134541065634632	1.1145471857334739	1.019004394605095	1.0806246501842085	1.2290358435457052	1.0824278207485847	1.0888868990650478	1.4526347073356032	1.510659178278972	1.6400228737332418	1.0	1.1968563495366606	1.9229774032382965	1.922680324561891	1.5926518126303093	1.1482099594493889
9.735902926481085	1.0	1.142700578171694	1.116132458499621	1.014279073789998	1.087040916041649	1.2331404761554847	1.0868342896369394	1.0955375192191943	1.4588651025172596	1.5190345166440513	1.6390385902931186	1.0	1.2054992451537254	1.9328063104703943	1.9304604550497015	1.5948465943389414	1.1520343557673844
9.750178443968595	1.0	1.1469519960560617	1.1181978894659232	1.0124968910901657	1.0883090732274556	1.2350661210746887	1.0895177099531734	1.0968332579069484	1.4577843560653307	1.5164745079800126	1.6430385904074605	1.0	1.195950347440554	1.9207544161806955	1.9205742376202775	1.5872070211558058	1.1498505854975385
9.764453961456104	1.0	1.146266485488886	1.120486456764733	1.0105089218061063	1.087708388393956	1.2366499985934056	1.0939524154347464	1.0997592877579037	1.4581525507845476	1.5313335090232743	1.6485494341018891	1.0	1.2208697267382354	1.9394322463081985	1.9399553460802135	1.5612644586952342	1.1654124235018988
9.778729478943612	1.0	1.1300422744027003	1.111513929804268	1.0198306066202558	1.0764782899096388	1.2237200404927817	1.080642339114069	1.0870523335632865	1.4451134794505616	1.5100334948696053	1.631185881286904	1.0	1.197361975566487	1.9143814377731219	1.9204849606476846	1.587528034360271	1.1493449543858107
9.793004996431122	1.0	1.13982220782858	1.1144747020238963	1.0161942469610383	1.084135539897673	1.2308694562295255	1.0855630553285993	1.0874587981930903	1.4549033361040968	1.509940232191597	1.6386848380939931	1.0	1.1849029213681201	1.9000621386723335	1.9053693276531525	1.5706556550093609	1.1294113981150014
9.80728051391863	1.0	1.1346804018450227	1.113316179213735	1.0177901954788053	1.0822821409405274	1.2281858522740352	1.0860637337759578	1.0900446182850272	1.4512730629775221	1.5138568293648536	1.631208822836573	1.0	1.189519313751451	1.9094461895281243	1.90795364376256	1.555343950423886	1.136647807762014
9.82155603140614	1.0	1.110749165264711	1.0985899538795871	1.0306937416055262	1.0711762760120804	1.213491925323016	1.070833586471433	1.0749753288666937	1.4301861312320483	1.496230574513703	1.6102361839435368	1.0	1.200002268595839	1.9156929450011189	1.9166324581368905	1.5305294116439825	1.1388905228362016
9.835831548893648	1.0	1.1362473487506928	1.082196928880379	1.0158410602961132	1.0868869653223794	1.19580463478848	1.087541140246647	1.0570862880543022	1.4439557247116237	1.5171126670967259	1.6334824527338316	1.0	1.1920906962011975	1.9109636192364419	1.9168070168360698	1.5243284339910705	1.121319649569542
9.850107066381158	1.0	1.143136143502854	1.0845459528388772	1.0116456209751805	1.0888591127031637	1.1984700292498764	1.0902874769836632	1.0568940901300206	1.4559381971914882	1.516639900737831	1.6347860649168244	1.0	1.190388436880831	1.9099782133732393	1.9106727963194894	1.5241167757301477	1.1365961830957454
9.864382583868666	1.0	1.1520093820263912	1.0898717511004885	1.0100496256579456	1.093306721606537	1.2030082884701656	1.0946161857237502	1.06564785131754	1.4596661621141616	1.5345517969181004	1.6503394668057285	1.0	1.202416847693072	1.9191446940029526	1.9150725962774386	1.5342036624168627	1.1396223635650244
9.878658101356175	1.0	1.146284868479784	1.0884830123068094	1.0091095379862733	1.092205784861289	1.1994890135259526	1.0936910278585885	1.0644021700360875	1.4599784210008342	1.5199245288518983	1.646180002351794	1.0	1.1828567500465828	1.8978026959913863	1.8965216878633093	1.5125206876018622	1.1271150239742636
9.892933618843683	1.0	1.1319457842542138	1.079482485703758	1.0167170598603237	1.0828549682980744	1.1904559916983752	1.086453019912733	1.0516039763975034	1.4459008902322914	1.5079411133996947	1.6281430767124407	1.0	1.159767144209264	1.8779087083571682	1.8744625555067052	1.4850075984411226	1.1110591873810776
9.907209136331193	1.0	1.138163251235993	1.083979538404697	1.0140179149142017	1.0843415868606432	1.196548442139524	1.0853709249681078	1.0532723792792271	1.4474340791696627	1.5138475245598442	1.6372446788522694	1.0	1.1681161806774718	1.8812257973172777	1.8835037583724796	1.496193326174462	1.1038750297015025
9.921484653818702	1.0	1.1394036133674936	1.0820280947974554	1.0150157754354967	1.0831897385257965	1.1944707672771806	1.0867924596556533	1.055931535694575	1.4500935452345436	1.5038808552922311	1.6251583825716673	1.0	1.1627133611092875	1.874600128698178	1.8747197710897465	1.4910713252170056	1.1105438670316556
9.93576017130621	1.0	1.143832316743687	1.0834967623108889	1.0122123878244726	1.089094452742164	1.1979991017071354	1.090403912718328	1.0603338932642743	1.4511358650688038	1.5115318327026468	1.6357362340567265	1.0	1.1843619156309129	1.8869168998135983	1.8900252677385603	1.4660407999465614	1.1316890330150695
9.95003568879372	1.0	1.1588883280730875	1.090939116692311	1.001658361087437	1.0956763791555375	1.2058914161162753	1.0991681980538706	1.0716183189199016	1.4611573676676803	1.5281409403221655	1.6447927915334315	1.0	1.1831510849578424	1.8900891048057407	1.8920126265932242	1.4605605047368768	1.1155813567534472
9.964311206281229	1.0	1.1539818100998076	1.0913057156662342	1.0041648382624555	1.0966738725872875	1.2022479314216123	1.095747325192086	1.0674767958822877	1.4635508949216434	1.5255883417397182	1.645640697709075	1.0	1.1768537766434752	1.883044343522354	1.881424209784643	1.4494793935965953	1.1338728323785925
9.978586723768737	1.0	1.172350535329865	1.1037913890973832	1.007248449513867	1.1045933046690368	1.2149744779330018	1.1084634392852246	1.0801426027108654	1.473806034667933	1.5382820362336698	1.660597645648053	1.0	1.1790172145049993	1.8814816229673776	1.884661576830454	1.445426012675283	1.1197549895968268
9.992862241256246	1.0	1.1459512232013038	1.1159029053640472	1.0205222149521602	1.0908027520916197	1.1974124751553208	1.1238956644446636	1.0980447148071395	1.4931595050875097	1.5557227000377947	1.6391865629914535	1.0	1.2036745383563376	1.9070054918025647	1.8565691161691205	1.4205629522510888	1.103006387160838
