# Supplementary material for: Terahertz Spectroscopic Analysis of Lactose in Infant Formula: Implications for Detection and Quantification
Source: Molecules. 2022 Aug 8;27(15):5040. doi: 10.3390/molecules27155040 (PMC9370465; doi:10.3390/molecules27155040)
Supplement: Supplementary file 1 [file molecules-27-05040-s001.zip › data/set2_ambient_1/frequency_domain/Ref_2.csv]

0.0	1.0637406869859691	-0.06374068698596913
0.014275517487508924	0.9860407733079177	0.013959226692082272
0.028551034975017847	1.1493341057185875	-0.14933410571858752
0.04282655246252677	1.0127007234802103	-0.01270072348021034
0.057102069950035694	1.1044411276181965	-0.10444112761819646
0.07137758743754462	1.029134836847041	-0.02913483684704099
0.08565310492505354	0.952084634806072	0.04791536519392803
0.09992862241256247	0.9927509930743914	0.007249006925608592
0.11420413990007139	0.9854015787627156	0.014598421237284387
0.12847965738758033	0.9982497103644429	0.001750289635557123
0.14275517487508924	0.9927926358753705	0.007207364124629523
0.15703069236259815	0.9923624932780027	0.007637506721997256
0.17130620985010708	0.9912208295030218	0.008779170496978184
0.18558172733761602	0.9926058825226407	0.007394117477359297
0.19985724482512493	0.997138266332416	0.002861733667584021
0.21413276231263384	0.9922012646355545	0.00779873536444553
0.22840827980014278	0.9901540190290142	0.009845980970985768
0.24268379728765171	0.9873827445000225	0.012617255499977498
0.25695931477516065	0.9896133333837852	0.01038666661621479
0.27123483226266953	0.9906740347661696	0.009325965233830447
0.28551034975017847	0.9911281829271587	0.008871817072841348
0.2997858672376874	0.9855819393055646	0.014418060694435408
0.3140613847251963	0.9826095526923354	0.01739044730766459
0.32833690221270523	0.9828506652935184	0.01714933470648161
0.34261241970021417	0.9842727893507441	0.015727210649255863
0.3568879371877231	0.9845962173817808	0.015403782618219175
0.37116345467523204	0.9837606668201161	0.016239333179883908
0.3854389721627409	0.9816424521430496	0.01835754785695043
0.39971448965024986	0.9804546183457329	0.019545381654267113
0.4139900071377588	0.9805934087402002	0.01940659125979982
0.4282655246252677	0.9802751823744321	0.01972481762556788
0.4425410421127766	0.9801354248379328	0.01986457516206719
0.45681655960028555	0.9788094801662809	0.021190519833719113
0.4710920770877945	0.9770013262187975	0.02299867378120246
0.48536759457530343	0.9760006992306275	0.02399930076937251
0.4996431120628123	0.9761750198912047	0.0238249801087953
0.5139186295503213	0.9757585052152234	0.02424149478477655
0.5281941470378302	0.9757577178348381	0.024242282165161888
0.5424696645253391	0.9748922305762527	0.02510776942374726
0.5567451820128481	0.9735197358363946	0.026480264163605383
0.5710206995003569	0.9739249850399825	0.026075014960017517
0.5852962169878658	0.9728930029316024	0.027106997068397587
0.5995717344753748	0.9726228439290024	0.027377156070997555
0.6138472519628837	0.9720282503454719	0.02797174965452809
0.6281227694503926	0.9716831172175019	0.02831688278249811
0.6423982869379016	0.9710235695860243	0.028976430413975685
0.6566738044254105	0.9706138409115778	0.029386159088422237
0.6709493219129194	0.9703082834795552	0.029691716520444777
0.6852248394004283	0.9693109249292063	0.03068907507079366
0.6995003568879372	0.9681694917279906	0.031830508272009395
0.7137758743754462	0.9670469819441586	0.03295301805584139
0.7280513918629551	0.9665239925980793	0.03347600740192069
0.7423269093504641	0.9661092753203125	0.033890724679687456
0.756602426837973	0.9647398321879055	0.03526016781209451
0.7708779443254818	0.9646504787557706	0.03534952124422941
0.7851534618129908	0.9638289365458039	0.03617106345419607
0.7994289793004997	0.9623946998354151	0.037605300164584854
0.8137044967880086	0.9620679171699857	0.03793208283001426
0.8279800142755176	0.9618219932792467	0.03817800672075333
0.8422555317630265	0.9609770782903486	0.03902292170965138
0.8565310492505354	0.9600265241242876	0.03997347587571243
0.8708065667380444	0.9581551365609008	0.04184486343909921
0.8850820842255532	0.956857818353601	0.04314218164639905
0.8993576017130622	0.9563180451977646	0.04368195480223536
0.9136331192005711	0.9559051352569451	0.04409486474305491
0.92790863668808	0.955773523283547	0.04422647671645297
0.942184154175589	0.9547337255733306	0.04526627442666942
0.9564596716630979	0.9523912788064136	0.04760872119358639
0.9707351891506069	0.9514385796423003	0.048561420357699725
0.9850107066381157	0.9505843721846156	0.049415627815384444
0.9992862241256246	0.9498493090015304	0.05015069099846958
1.0135617416131335	0.949263093323842	0.050736906676158045
1.0278372591006426	0.9462584075838105	0.053741592416189476
1.0421127765881515	0.9454114006591982	0.05458859934080185
1.0563882940756604	0.9456455551094796	0.05435444489052044
1.0706638115631693	0.9453293904956427	0.054670609504357315
1.0849393290506781	0.9429306612262879	0.05706933877371212
1.099214846538187	0.9285597848069171	0.07144021519308286
1.1134903640256961	0.941150086851323	0.05884991314867705
1.127765881513205	0.9413271375295122	0.05867286247048775
1.1420413990007139	0.9401517403677662	0.059848259632233836
1.1563169164882228	0.9369087513250811	0.06309124867491889
1.1705924339757316	0.9411136583378686	0.05888634166213136
1.1848679514632408	0.9394344298916513	0.06056557010834873
1.1991434689507496	0.9385450859420725	0.06145491405792747
1.2134189864382585	0.9363104842295671	0.06368951577043291
1.2276945039257674	0.937524532771045	0.06247546722895503
1.2419700214132763	0.9367131658292779	0.06328683417072212
1.2562455389007852	0.9344751208936656	0.06552487910633442
1.2705210563882943	0.935093850310193	0.06490614968980701
1.2847965738758031	0.9338891222787532	0.0661108777212468
1.299072091363312	0.9317052266714957	0.06829477332850431
1.313347608850821	0.9299245464844252	0.07007545351557476
1.3276231263383298	0.9286034798179268	0.07139652018207321
1.341898643825839	0.9275276163063831	0.07247238369361686
1.3561741613133478	0.9282254531936608	0.07177454680633921
1.3704496788008567	0.9269607821966097	0.07303921780339029
1.3847251962883655	0.9256383701061695	0.07436162989383055
1.3990007137758744	0.9261060875976888	0.07389391240231125
1.4132762312633835	0.9186677779650092	0.0813322220349908
1.4275517487508924	0.9239045028446767	0.07609549715532327
1.4418272662384013	0.923766225516756	0.07623377448324398
1.4561027837259102	0.9236454613961327	0.07635453860386732
1.470378301213419	0.9225586653375696	0.07744133466243042
1.4846538187009282	0.9224685430655762	0.07753145693442376
1.498929336188437	0.9217730804109088	0.07822691958909123
1.513204853675946	0.9215400976539113	0.07845990234608868
1.5274803711634548	0.9178334300425943	0.08216656995740568
1.5417558886509637	0.9182382281583723	0.0817617718416277
1.5560314061384726	0.9173945050308214	0.08260549496917857
1.5703069236259817	0.9161043693595615	0.08389563064043848
1.5845824411134906	0.9135290458056644	0.08647095419433559
1.5988579586009994	0.9129147827924258	0.08708521720757423
1.6131334760885083	0.9109926431177351	0.08900735688226491
1.6274089935760172	0.9129020708267379	0.08709792917326209
1.6416845110635263	0.9116329300676813	0.08836706993231869
1.6559600285510352	0.9105135380977856	0.08948646190221443
1.670235546038544	0.8432529183958176	0.15674708160418238
1.684511063526053	0.9164415639466674	0.08355843605333257
1.6987865810135618	0.9115469061699741	0.08845309383002586
1.7130620985010707	0.8979418095220056	0.10205819047799436
1.7273376159885798	0.9156900082495488	0.08430999175045117
1.7416131334760887	0.9177686004103112	0.08223139958968884
1.7558886509635976	0.9149936809418836	0.0850063190581164
1.7701641684511065	0.9114713581650412	0.08852864183495879
1.7844396859386153	0.9131011902421886	0.08689880975781139
1.7987152034261245	0.9081909891237351	0.09180901087626492
1.8129907209136333	0.9100821709748997	0.08991782902510026
1.8272662384011422	0.9091830583795162	0.09081694162048382
1.841541755888651	0.907016236708364	0.09298376329163605
1.85581727337616	0.9041242319054333	0.09587576809456666
1.870092790863669	0.9058423492301914	0.09415765076980864
1.884368308351178	0.9057080298256593	0.09429197017434066
1.8986438258386868	0.9059333728160472	0.09406662718395276
1.9129193433261957	0.9049442543864723	0.0950557456135277
1.9271948608137046	0.9011170808284894	0.0988829191715106
1.9414703783012137	0.9052780213802888	0.09472197861971121
1.9557458957887226	0.9017173202106729	0.09828267978932714
1.9700214132762315	0.9014850518118431	0.09851494818815687
1.9842969307637404	0.902776401825598	0.09722359817440196
1.9985724482512492	0.9027077006146739	0.09729229938532613
2.012847965738758	0.9016533156574723	0.09834668434252769
2.027123483226267	0.8989616945534568	0.10103830544654324
2.041399000713776	0.89636643601222	0.10363356398778001
2.055674518201285	0.8949544994992233	0.10504550050077666
2.069950035688794	0.8960836713295186	0.1039163286704814
2.084225553176303	0.8928623590515714	0.10713764094842859
2.098501070663812	0.892879433526022	0.10712056647397805
2.1127765881513207	0.8973744940428524	0.10262550595714759
2.1270521056388296	0.8904585476446556	0.1095414523553444
2.1413276231263385	0.8935353330252273	0.10646466697477275
2.1556031406138474	0.8932254967416653	0.10677450325833471
2.1698786581013563	0.8898501558838126	0.11014984411618745
2.184154175588865	0.8921526316309354	0.10784736836906461
2.198429693076374	0.8969936674227024	0.10300633257729763
2.2127052105638834	0.8906768651786138	0.10932313482138623
2.2269807280513922	0.9008773163948014	0.0991226836051986
2.241256245538901	0.8945906532019984	0.10540934679800162
2.25553176302641	0.8866857009102099	0.11331429908979007
2.269807280513919	0.8788213423240743	0.12117865767592573
2.2840827980014278	0.8934558869250325	0.10654411307496747
2.2983583154889367	0.8897423875783591	0.1102576124216409
2.3126338329764455	0.8908293292215573	0.10917067077844267
2.3269093504639544	0.8865440369540208	0.11345596304597916
2.3411848679514633	0.898410482607867	0.10158951739213296
2.355460385438972	0.8917188603953724	0.1082811396046276
2.3697359029264815	0.8835465436559278	0.11645345634407223
2.3840114204139904	0.891182739937734	0.108817260062266
2.3982869379014993	0.8852694400005885	0.11473055999941151
2.412562455389008	0.8948728302832325	0.1051271697167675
2.426837972876517	0.8873348192831463	0.11266518071685372
2.441113490364026	0.8939884050779943	0.10601159492200574
2.455389007851535	0.8861986347658496	0.11380136523415041
2.4696645253390437	0.8720069297594092	0.1279930702405908
2.4839400428265526	0.8883823694415857	0.11161763055841434
2.4982155603140614	0.8871383649981355	0.11286163500186452
2.5124910778015703	0.8842476087876328	0.11575239121236724
2.5267665952890797	0.8847471037880498	0.11525289621195023
2.5410421127765885	0.8845394969067745	0.11546050309322553
2.5553176302640974	0.8785366486796468	0.12146335132035324
2.5695931477516063	0.8862081928028932	0.1137918071971068
2.583868665239115	0.8772371799848073	0.12276282001519268
2.598144182726624	0.8817209459841797	0.11827905401582028
2.612419700214133	0.8722265571288612	0.1277734428711388
2.626695217701642	0.8856576377958935	0.11434236220410654
2.6409707351891507	0.8694596600998415	0.13054033990015845
2.6552462526766596	0.8819790465384777	0.1180209534615223
2.669521770164169	0.8783639881186147	0.12163601188138529
2.683797287651678	0.8839027084533702	0.11609729154662984
2.6980728051391867	0.882998271931246	0.11700172806875397
2.7123483226266956	0.8732058384775885	0.12679416152241152
2.7266238401142044	0.8781228964591106	0.12187710354088943
2.7408993576017133	0.8777960159438724	0.12220398405612765
2.755174875089222	0.8659484128148879	0.13405158718511212
2.769450392576731	0.8315218238155112	0.1684781761844888
2.78372591006424	0.9043866922717185	0.09561330772828147
2.798001427551749	0.8722072212998391	0.12779277870016092
2.8122769450392577	0.8681714469422359	0.1318285530577641
2.826552462526767	0.8782384448932017	0.12176155510679831
2.840827980014276	0.867351538867887	0.13264846113211304
2.855103497501785	0.8718299776858256	0.1281700223141744
2.8693790149892937	0.8608099394363841	0.13919006056361594
2.8836545324768026	1.2588968997364975	-0.25889689973649754
2.8979300499643115	0.8652986349058319	0.13470136509416808
2.9122055674518204	0.8507236300704097	0.14927636992959026
2.9264810849393292	0.8740907155210161	0.12590928447898386
2.940756602426838	0.8623311840834034	0.13766881591659663
2.955032119914347	0.8632411637384221	0.13675883626157792
2.9693076374018563	0.9647293045660681	0.03527069543393191
2.983583154889365	0.8797875312429604	0.12021246875703961
2.997858672376874	0.8416393120606727	0.15836068793932734
3.012134189864383	0.9834849174687594	0.016515082531240566
3.026409707351892	0.8184645936473233	0.18153540635267673
3.0406852248394007	0.8454971310838031	0.1545028689161969
3.0549607423269096	0.8291550866911527	0.17084491330884732
3.0692362598144185	0.8919554051492912	0.10804459485070883
3.0835117773019274	0.8675867782976787	0.13241322170232128
3.0977872947894363	0.8631379254659063	0.13686207453409371
3.112062812276945	0.8687318533257418	0.13126814667425823
3.1263383297644545	0.8713379375929887	0.12866206240701128
3.1406138472519634	0.8772332656417354	0.12276673435826457
3.1548893647394722	0.8676096706491756	0.1323903293508244
3.169164882226981	1.0620104182532186	-0.062010418253218624
3.18344039971449	0.864284083029755	0.135715916970245
3.197715917201999	0.8732647176462288	0.12673528235377118
3.2119914346895078	0.8628323836401868	0.13716761635981323
3.2262669521770166	0.9024719470622445	0.09752805293775546
3.2405424696645255	0.834170416644006	0.16582958335599396
3.2548179871520344	0.8327313279602417	0.16726867203975826
3.2690935046395433	0.8606594719220338	0.13934052807796615
3.2833690221270526	0.8237598811546698	0.1762401188453302
3.2976445396145615	0.8455332535827078	0.1544667464172922
3.3119200571020704	0.8590273805696866	0.14097261943031336
3.3261955745895793	0.8601326456099794	0.13986735439002063
3.340471092077088	0.8726082906694103	0.12739170933058974
3.354746609564597	0.8667856006939484	0.1332143993060516
3.369022127052106	0.8860567073619562	0.11394329263804381
3.383297644539615	0.8939327539634448	0.10606724603655515
3.3975731620271237	0.881494917468047	0.11850508253195302
3.4118486795146326	0.838314520625574	0.161685479374426
3.4261241970021414	0.8789596088564277	0.12104039114357235
3.4403997144896508	0.8463948072655028	0.15360519273449724
3.4546752319771596	0.8725040967484835	0.1274959032515165
3.4689507494646685	0.8594040144927605	0.1405959855072395
3.4832262669521774	0.8940659047236307	0.10593409527636932
3.4975017844396863	0.8371240239998732	0.16287597600012682
3.511777301927195	0.8397204079018287	0.16027959209817133
3.526052819414704	0.7767391612701303	0.22326083872986968
3.540328336902213	0.5676211690919364	0.4323788309080636
3.554603854389722	0.8909396276343715	0.10906037236562849
3.5688793718772307	0.8304518226196804	0.16954817738031958
3.58315488936474	0.809808341440613	0.19019165855938702
3.597430406852249	0.7245810373164646	0.2754189626835354
3.611705924339758	0.7809308740614538	0.21906912593854622
3.6259814418272667	0.8451883183064621	0.15481168169353787
3.6402569593147756	0.7796278223617069	0.2203721776382931
3.6545324768022844	0.7681278979467637	0.23187210205323627
3.6688079942897933	0.7695620385211323	0.23043796147886775
3.683083511777302	0.8636184367852549	0.13638156321474515
3.697359029264811	0.8143731750033226	0.18562682499667738
3.71163454675232	0.8129606099592733	0.18703939004072667
3.725910064239829	0.7911500115096317	0.2088499884903683
3.740185581727338	0.7660457806569932	0.23395421934300675
3.754461099214847	0.8123885025817026	0.1876114974182974
3.768736616702356	0.7585049931551227	0.24149500684487735
3.783012134189865	0.8708198769308142	0.1291801230691858
3.7972876516773737	0.6811961776086103	0.3188038223913897
3.8115631691648826	1.0410628825589627	-0.04106288255896273
3.8258386866523915	0.7939954480438663	0.20600455195613365
3.8401142041399003	0.769661794574249	0.230338205425751
3.8543897216274092	0.6873981502019254	0.3126018497980746
3.868665239114918	0.7403613233162054	0.2596386766837946
3.8829407566024274	0.72612218599809	0.27387781400191
3.8972162740899363	0.7971041820739013	0.20289581792609868
3.911491791577445	0.8046016700733833	0.19539832992661665
3.925767309064954	0.7458342674229116	0.2541657325770884
3.940042826552463	0.8291888868813747	0.1708111131186253
3.954318344039972	0.5606346193039493	0.4393653806960507
3.9685938615274807	0.8521877185986264	0.1478122814013736
3.9828693790149896	0.7057713677546887	0.29422863224531126
3.9971448965024985	1.2149201542987695	-0.21492015429876954
4.011420413990008	0.7188508004976932	0.28114919950230677
4.025695931477516	0.7018141612904213	0.2981858387095787
4.039971448965026	0.8161328224893355	0.1838671775106645
4.054246966452534	0.7920883131262316	0.20791168687376838
4.068522483940043	0.6815279827998055	0.31847201720019447
4.082798001427552	0.8901994545665015	0.10980054543349849
4.097073518915061	0.7248824229322858	0.2751175770677142
4.11134903640257	0.8340002920452773	0.16599970795472274
4.125624553890079	0.8657484463182828	0.13425155368171715
4.139900071377588	0.7897849947798858	0.21021500522011416
4.154175588865097	1.107496152558907	-0.1074961525589071
4.168451106352606	0.624475121644005	0.375524878355995
4.182726623840114	0.3013280076248121	0.6986719923751878
4.197002141327624	1.2945594359863677	-0.2945594359863677
4.211277658815132	0.7595221791711835	0.24047782082881652
4.2255531763026415	0.697104130409932	0.302895869590068
4.23982869379015	0.9487605115502289	0.05123948844977111
4.254104211277659	0.7411409253495482	0.25885907465045177
4.268379728765169	0.7808728379251844	0.21912716207481564
4.282655246252677	0.8118838256829557	0.1881161743170443
4.296930763740186	0.7360526451777867	0.2639473548222133
4.311206281227695	0.7969341324431858	0.20306586755681422
4.325481798715204	0.7617255329995987	0.23827446700040134
4.3397573162027125	0.8386031696414278	0.16139683035857222
4.354032833690222	0.9266438236250158	0.07335617637498415
4.36830835117773	0.7641827340069491	0.23581726599305086
4.38258386866524	1.213946471537863	-0.21394647153786295
4.396859386152748	0.8177181465469926	0.1822818534530074
4.411134903640257	1.0326028301391126	-0.03260283013911258
4.425410421127767	0.7264244659232136	0.27357553407678636
4.439685938615275	0.8645296668306448	0.1354703331693552
4.4539614561027845	0.5338359249129457	0.46616407508705426
4.468236973590293	0.6188361909298026	0.3811638090701974
4.482512491077802	0.8636907754167159	0.1363092245832841
4.496788008565311	0.7370902659490974	0.26290973405090257
4.51106352605282	0.2569995903426958	0.7430004096573042
4.5253390435403285	5.967435584779531	-4.967435584779531
4.539614561027838	0.898996478567247	0.10100352143275304
4.553890078515346	0.8626717207336939	0.13732827926630609
4.5681655960028555	1.4821604359982528	-0.48216043599825276
4.582441113490365	1.1432551312089827	-0.1432551312089827
4.596716630977873	1.1490924874425317	-0.14909248744253167
4.610992148465383	0.36162528226450613	0.6383747177354939
4.625267665952891	1.3649708137952408	-0.36497081379524077
4.6395431834404	0.6562650896388781	0.3437349103611219
4.653818700927909	0.7839608046245852	0.21603919537541483
4.668094218415418	1.1178918756670018	-0.11789187566700177
4.682369735902927	0.6044492006745086	0.3955507993254914
4.696645253390436	0.6706321622857229	0.32936783771427713
4.710920770877944	0.8002183885092432	0.1997816114907568
4.725196288365454	0.6786124674909083	0.3213875325090917
4.739471805852963	0.8773776399264872	0.12262236007351279
4.7537473233404715	6.341578447828042	-5.341578447828042
4.768022840827981	0.8456222828047173	0.1543777171952827
4.782298358315489	0.5861140581511624	0.41388594184883765
4.7965738758029985	0.9981501813166079	0.0018498186833920682
4.810849393290507	0.83795121348809	0.16204878651191001
4.825124910778016	0.5696173602377066	0.4303826397622934
4.839400428265525	0.2686882074516359	0.7313117925483641
4.853675945753034	5.511438250386676	-4.511438250386676
4.8679514632405425	0.7705618441679779	0.2294381558320221
4.882226980728052	2.099198965342036	-1.099198965342036
4.896502498215561	0.9705553188015709	0.029444681198429135
4.91077801570307	0.6946355574841905	0.3053644425158095
4.925053533190579	0.8433699057540143	0.15663009424598573
4.939329050678087	0.39811007980939994	0.6018899201906001
4.953604568165597	1.6819587411927477	-0.6819587411927477
4.967880085653105	0.5114421478028971	0.4885578521971029
4.9821556031406145	1.2029375214574785	-0.20293752145747845
4.996431120628123	0.886501576868541	0.11349842313145897
5.010706638115632	2.501133955119969	-1.5011339551199692
5.024982155603141	0.7469536733513001	0.25304632664869986
5.03925767309065	1.636191236018168	-0.6361912360181681
5.053533190578159	0.832188684429186	0.16781131557081397
5.067808708065668	0.4053309865803342	0.5946690134196658
5.082084225553177	4.277048707049113	-3.277048707049113
5.0963597430406855	0.5554847294514931	0.4445152705485069
5.110635260528195	1.390727364825909	-0.3907273648259091
5.124910778015703	1.6136341147802848	-0.6136341147802848
5.139186295503213	0.6166162981648295	0.38338370183517045
5.153461812990721	1.2826998396173979	-0.28269983961739786
5.16773733047823	1.2341056252944878	-0.23410562529448775
5.18201284796574	0.9096538930956918	0.09034610690430822
5.196288365453248	3.7518340516212496	-2.7518340516212496
5.2105638829407575	0.8045710296991077	0.19542897030089235
5.224839400428266	0.5477380640005541	0.45226193599944586
5.239114917915775	52.32566312609457	-51.32566312609457
5.253390435403284	0.6779259468855663	0.3220740531144337
5.267665952890793	0.7261445776170803	0.2738554223829197
5.281941470378301	1.5313666909080526	-0.5313666909080526
5.296216987865811	0.6486576198171667	0.35134238018283326
5.310492505353319	0.8695642662329399	0.13043573376706008
5.3247680228408285	0.21754625443167602	0.782453745568324
5.339043540328338	1.2054050535254113	-0.20540505352541127
5.353319057815846	0.613649209808677	0.386350790191323
5.367594575303356	0.7793873871210046	0.22061261287899536
5.381870092790864	2.541971251129753	-1.5419712511297532
5.396145610278373	1.0281917613094966	-0.028191761309496632
5.410421127765882	0.7742175037787653	0.2257824962212347
5.424696645253391	0.8387571467673033	0.16124285323269671
5.4389721627409	0.8282656904368952	0.17173430956310476
5.453247680228409	1.4733719451321186	-0.47337194513211855
5.467523197715917	1.0741326045679438	-0.0741326045679438
5.481798715203427	0.33321635682578127	0.6667836431742187
5.496074232690936	0.8673609567713678	0.13263904322863218
5.510349750178444	0.968384256922606	0.03161574307739401
5.524625267665954	0.4874429335812917	0.5125570664187082
5.538900785153462	0.9698691817847023	0.030130818215297728
5.5531763026409715	2.22287433666258	-1.22287433666258
5.56745182012848	1.1508257346925335	-0.15082573469253346
5.581727337615989	6.3300374781031135	-5.3300374781031135
5.596002855103498	1.3911994147696969	-0.3911994147696969
5.610278372591007	0.8935978922808602	0.10640210771913983
5.6245538900785155	0.2589946813821157	0.7410053186178843
5.638829407566025	1.9276584800336012	-0.9276584800336012
5.653104925053534	0.5370364021859243	0.4629635978140757
5.667380442541043	0.7148503832016693	0.28514961679833073
5.681655960028552	0.9870080262142791	0.012991973785720923
5.69593147751606	0.38474920302464805	0.615250796975352
5.71020699500357	2.6282081043817525	-1.6282081043817525
5.724482512491078	0.3074112135352233	0.6925887864647766
5.738758029978587	0.32676616829075583	0.6732338317092441
5.753033547466096	0.1960461917718466	0.8039538082281534
5.767309064953605	0.9329411036110855	0.06705889638891449
5.781584582441114	0.5225284044850921	0.4774715955149079
5.795860099928623	1.852942326456079	-0.8529423264560789
5.810135617416132	0.9981160756757027	0.0018839243242972925
5.824411134903641	1.8363744350693156	-0.8363744350693156
5.83868665239115	0.5388137285791889	0.46118627142081114
5.8529621698786585	0.8966659961924807	0.10333400380751934
5.867237687366168	1.3514013088525423	-0.3514013088525423
5.881513204853676	0.46941247857186374	0.5305875214281363
5.895788722341186	0.7944685794899313	0.20553142051006867
5.910064239828694	0.5693236594154257	0.43067634058457427
5.924339757316203	0.09044853705066062	0.9095514629493394
5.938615274803713	1.6290028526786786	-0.6290028526786786
5.952890792291221	1.462168540492406	-0.4621685404924061
5.96716630977873	0.37395974908893065	0.6260402509110694
5.981441827266239	1.4588056662140216	-0.45880566621402163
5.995717344753748	0.8466239172920869	0.15337608270791314
6.009992862241257	0.4083107824668267	0.5916892175331733
6.024268379728766	0.6069736728181653	0.3930263271818347
6.038543897216274	0.61114831857177	0.38885168142823
6.052819414703784	1.764875265170265	-0.764875265170265
6.067094932191292	2.531576499402151	-1.531576499402151
6.0813704496788015	1.0990356343769954	-0.09903563437699536
6.095645967166311	0.9139430800466042	0.08605691995339582
6.109921484653819	0.8335923345802124	0.16640766541978758
6.124197002141329	0.7878246341387265	0.2121753658612735
6.138472519628837	0.4037324875567543	0.5962675124432457
6.152748037116346	3.239986735072723	-2.239986735072723
6.167023554603855	1.6171749146611953	-0.6171749146611953
6.181299072091364	1.044837112107008	-0.044837112107007915
6.1955745895788725	1.2422562929807557	-0.24225629298075568
6.209850107066382	0.8268815514205687	0.17311844857943126
6.22412562455389	0.9327966497255039	0.06720335027449609
6.2384011420414	0.6195125753727344	0.3804874246272656
6.252676659528909	0.20496506746233592	0.7950349325376641
6.266952177016417	1.4107439160994888	-0.4107439160994888
6.281227694503927	0.9568836309056028	0.0431163690943972
6.295503211991435	4.404583389633055	-3.4045833896330553
6.3097787294789445	0.9414997707141876	0.058500229285812444
6.324054246966453	2.7439576735105575	-1.7439576735105575
6.338329764453962	1.2253880092036704	-0.22538800920367041
6.352605281941471	0.4239485479935455	0.5760514520064546
6.36688079942898	0.7258604795037875	0.2741395204962125
6.381156316916488	2.1374333079006202	-1.1374333079006202
6.395431834403998	0.22953161622354729	0.7704683837764528
6.409707351891507	2.603640191043406	-1.603640191043406
6.4239828693790155	1.8981876716513495	-0.8981876716513495
6.438258386866525	1.3050056625803876	-0.30500566258038764
6.452533904354033	1.0348016783598677	-0.034801678359867694
6.466809421841543	1.1345754479589314	-0.1345754479589314
6.481084939329051	0.5758876067823511	0.42411239321764893
6.49536045681656	1.5573845679144411	-0.5573845679144411
6.509635974304069	0.7897156553394278	0.21028434466057222
6.523911491791578	0.9107107723706616	0.08928922762933844
6.538187009279087	0.7934062860577534	0.20659371394224657
6.552462526766596	0.7845967858489434	0.21540321415105657
6.566738044254105	1.2548834899497558	-0.25488348994975585
6.581013561741614	1.2818027162650998	-0.2818027162650998
6.595289079229123	0.5120484174938266	0.48795158250617343
6.609564596716631	0.6730647545766262	0.3269352454233738
6.623840114204141	1.327155094103009	-0.327155094103009
6.638115631691649	0.34117706893411065	0.6588229310658893
6.6523911491791585	0.9178933387220646	0.08210666127793542
6.666666666666667	0.290378368991062	0.709621631008938
6.680942184154176	1.1318145681061231	-0.13181456810612313
6.695217701641685	0.2320126438991551	0.7679873561008449
6.709493219129194	1.5351864353253712	-0.5351864353253712
6.723768736616703	0.563507630712296	0.43649236928770396
6.738044254104212	1.0909964828828806	-0.09099648288288065
6.752319771591721	1.8898833197937912	-0.8898833197937912
6.76659528907923	1.0638974939748134	-0.06389749397481337
6.780870806566739	1.499416916470471	-0.49941691647047093
6.795146324054247	0.24392096401101945	0.7560790359889805
6.809421841541757	0.8570433249739305	0.14295667502606946
6.823697359029265	0.5492498767664716	0.45075012323352837
6.837972876516774	1.1915874651525176	-0.19158746515251757
6.852248394004283	1.325472302105855	-0.325472302105855
6.866523911491792	2.6611852792697146	-1.6611852792697146
6.8807994289793015	0.24839916764055067	0.7516008323594493
6.89507494646681	0.5566578498859321	0.44334215011406786
6.909350463954319	1.356090625534007	-0.35609062553400705
6.923625981441828	0.49511059368803595	0.504889406311964
6.937901498929337	0.2995776388403476	0.7004223611596524
6.9521770164168455	1.0161356305349907	-0.016135630534990675
6.966452533904355	2.8089588479121814	-1.8089588479121814
6.980728051391863	1.2322472894881495	-0.23224728948814954
6.995003568879373	0.8676250505804728	0.1323749494195272
7.009279086366882	4.5238746612535445	-3.5238746612535445
7.02355460385439	3.4564343084852953	-2.4564343084852953
7.0378301213419	4.323264897500088	-3.3232648975000876
7.052105638829408	0.9730245690003979	0.02697543099960209
7.066381156316917	0.6011432564723335	0.39885674352766654
7.080656673804426	4.491105368204138	-3.4911053682041384
7.094932191291935	5.35330417055522	-4.35330417055522
7.109207708779444	0.6114905255380286	0.38850947446197137
7.123483226266953	0.16456575665428108	0.8354342433457189
7.137758743754461	0.8107857527546046	0.18921424724539537
7.152034261241971	0.5224472258265764	0.47755277417342357
7.16630977872948	0.881219270343397	0.11878072965660302
7.1805852962169885	2.0468992194923548	-1.0468992194923548
7.194860813704498	0.2971855530411438	0.7028144469588562
7.209136331192006	1.4791509212882794	-0.4791509212882794
7.223411848679516	1.146957992435013	-0.14695799243501306
7.237687366167024	1.1020282404077655	-0.10202824040776548
7.251962883654533	0.9425576749602004	0.057442325039799624
7.266238401142042	0.35446591219592477	0.6455340878040752
7.280513918629551	0.3423479388218709	0.6576520611781291
7.2947894361170595	0.7638079250714628	0.23619207492853722
7.309064953604569	2.1227221576803514	-1.1227221576803514
7.323340471092078	0.7421695868799797	0.2578304131200203
7.337615988579587	3.861041270477551	-2.861041270477551
7.351891506067096	1.3002957646192177	-0.3002957646192177
7.366167023554604	0.10563532248158383	0.8943646775184162
7.380442541042114	0.3085136487801154	0.6914863512198846
7.394718058529622	0.29855572298905353	0.7014442770109465
7.4089935760171315	0.5504960307437824	0.4495039692562176
7.42326909350464	0.3077422073383377	0.6922577926616623
7.437544610992149	0.6620051771899524	0.33799482281004756
7.451820128479658	0.11502897646864825	0.8849710235313517
7.466095645967167	2.4512071668635427	-1.4512071668635427
7.480371163454676	1.0133540051329644	-0.013354005132964364
7.494646680942185	0.9768759684631018	0.023124031536898237
7.508922198429694	0.8752758191982823	0.12472418080171765
7.5231977159172025	0.8197305539974431	0.1802694460025569
7.537473233404712	0.48068367622264674	0.5193163237773533
7.55174875089222	1.4499136624528857	-0.44991366245288567
7.56602426837973	1.0792399760855327	-0.07923997608553268
7.580299785867238	0.9024083803773478	0.09759161962265217
7.594575303354747	2.5625707843407497	-1.5625707843407497
7.608850820842256	3.206680426455157	-2.206680426455157
7.623126338329765	0.5863712880998218	0.41362871190017825
7.6374018558172745	1.758850731784288	-0.7588507317842881
7.651677373304783	1.220747192682993	-0.22074719268299292
7.665952890792292	1.4613567680007413	-0.4613567680007413
7.680228408279801	0.4392910514134479	0.5607089485865522
7.69450392576731	1.1108630596508926	-0.1108630596508926
7.7087794432548185	0.12303023609342902	0.876969763906571
7.723054960742328	0.31893339319149233	0.6810666068085076
7.737330478229836	1.6519378427726168	-0.6519378427726168
7.7516059957173455	0.6337737438726629	0.36622625612733706
7.765881513204855	0.6217549802605277	0.37824501973947233
7.780157030692363	1.879756777625036	-0.8797567776250359
7.794432548179873	2.646216148868101	-1.6462161488681009
7.808708065667381	3.4042226870999373	-2.4042226870999373
7.82298358315489	0.7247946315734536	0.2752053684265464
7.837259100642399	3.1946536273074986	-2.1946536273074986
7.851534618129908	2.6009538315214416	-1.6009538315214416
7.865810135617417	0.7150514689806682	0.2849485310193318
7.880085653104926	0.3599104976128372	0.6400895023871628
7.894361170592434	1.061810652851689	-0.061810652851689074
7.908636688079944	0.10734331757284649	0.8926566824271536
7.922912205567453	0.654877575790666	0.34512242420933403
7.9371877230549615	0.4701886991778013	0.5298113008221987
7.951463240542471	1.1000193268857519	-0.10001932688575188
7.965738758029979	1.167968549072474	-0.16796854907247405
7.9800142755174885	1.149689931662965	-0.14968993166296496
7.994289793004997	0.960864956636205	0.03913504336379503
8.008565310492505	1.1392514239301927	-0.13925142393019274
8.022840827980016	2.2435441109450784	-1.2435441109450784
8.037116345467524	0.5235149443498505	0.47648505565014954
8.051391862955033	1.8296964626605108	-0.8296964626605108
8.065667380442541	1.1279202890702622	-0.1279202890702622
8.079942897930051	1.1011219844313032	-0.10112198443130316
8.09421841541756	2.533805469372658	-1.5338054693726582
8.108493932905068	0.3593112387437194	0.6406887612562806
8.122769450392578	3.0429636914464635	-2.0429636914464635
8.137044967880087	0.7117678782977869	0.28823212170221313
8.151320485367595	0.8782239070006993	0.1217760929993007
8.165596002855104	1.3755291867463808	-0.3755291867463808
8.179871520342614	2.18003807219489	-1.1800380721948902
8.194147037830122	0.2786030493580333	0.7213969506419666
8.20842255531763	0.43328244506334246	0.5667175549366575
8.22269807280514	1.4528286449928298	-0.4528286449928298
8.23697359029265	0.8312856054226357	0.16871439457736426
8.251249107780158	0.41037321026603607	0.589626789733964
8.265524625267666	0.7510579415121459	0.2489420584878541
8.279800142755176	0.9592174529033575	0.04078254709664253
8.294075660242685	0.7693913198237895	0.2306086801762105
8.308351177730193	0.4719093371416657	0.5280906628583343
8.322626695217702	2.015322932677501	-1.0153229326775008
8.336902212705212	2.244922842166041	-1.2449228421660412
8.35117773019272	0.22117949357960234	0.7788205064203977
8.365453247680229	0.14528593753690633	0.8547140624630937
8.379728765167739	1.2463705206956162	-0.24637052069561616
8.394004282655247	0.6862821343941038	0.3137178656058962
8.408279800142756	0.5917178430181301	0.40828215698186987
8.422555317630264	1.3631493963710142	-0.3631493963710142
8.436830835117775	0.1721884024164	0.8278115975836
8.451106352605283	0.20727783795099633	0.7927221620490037
8.465381870092791	1.8639249229743937	-0.8639249229743937
8.4796573875803	0.5036578766879776	0.49634212331202243
8.49393290506781	2.347638722897781	-1.347638722897781
8.508208422555319	1.092319885235723	-0.09231988523572299
8.522483940042827	1.8625419252706963	-0.8625419252706963
8.536759457530337	1.1625043604054106	-0.1625043604054106
8.551034975017846	0.7116523435136247	0.2883476564863753
8.565310492505354	0.8572111485374312	0.1427888514625688
8.579586009992862	1.3762414785891457	-0.3762414785891457
8.593861527480373	5.53637025500198	-4.53637025500198
8.608137044967881	0.7559009364282246	0.24409906357177535
8.62241256245539	3.19964036745036	-2.19964036745036
8.636688079942898	2.132559872826817	-1.1325598728268171
8.650963597430408	0.5202115696256507	0.47978843037434926
8.665239114917917	1.9360337324112984	-0.9360337324112984
8.679514632405425	1.329679356491633	-0.32967935649163294
8.693790149892935	0.11602594387036598	0.883974056129634
8.708065667380444	0.10521384515050548	0.8947861548494945
8.722341184867952	0.6375224990693178	0.3624775009306822
8.73661670235546	1.8609554226499954	-0.8609554226499954
8.75089221984297	0.5145527672319123	0.48544723276808766
8.76516773733048	0.5900082752438345	0.4099917247561655
8.779443254817988	1.115282985189245	-0.11528298518924496
8.793718772305496	0.9103957150587776	0.08960428494122241
8.807994289793006	0.5269843463026275	0.47301565369737253
8.822269807280515	0.7927914973937824	0.2072085026062176
8.836545324768023	0.745734251190531	0.25426574880946895
8.850820842255533	0.6312774763841134	0.36872252361588664
8.865096359743042	0.6277020836524859	0.3722979163475141
8.87937187723055	0.2581476593336489	0.7418523406663511
8.893647394718059	0.12767726056996	0.87232273943004
8.907922912205569	0.48441539811695905	0.515584601883041
8.922198429693077	2.797662203265609	-1.797662203265609
8.936473947180586	3.9827982920932534	-2.9827982920932534
8.950749464668094	0.8511030535790567	0.1488969464209433
8.965024982155605	4.387600785586509	-3.3876007855865087
8.979300499643113	0.6984124343080774	0.3015875656919226
8.993576017130621	0.39995407554167284	0.6000459244583272
9.007851534618132	0.6558526061043358	0.3441473938956642
9.02212705210564	0.5252321222565015	0.4747678777434985
9.036402569593148	2.1698850324877723	-1.1698850324877723
9.050678087080657	0.5338230970811984	0.46617690291880165
9.064953604568167	0.37928787343464065	0.6207121265653593
9.079229122055676	0.14297438871659357	0.8570256112834065
9.093504639543184	0.2023943586120354	0.7976056413879646
9.107780157030692	0.9683633457160435	0.031636654283956456
9.122055674518203	0.8056077055117534	0.19439229448824658
9.136331192005711	0.7506927946619811	0.24930720533801887
9.15060670949322	0.05292372581570008	0.9470762741843
9.16488222698073	0.39102977125595373	0.6089702287440463
9.179157744468238	0.6598061660002073	0.34019383399979275
9.193433261955747	8.401175210730665	-7.401175210730665
9.207708779443255	0.9323116192885723	0.06768838071142769
9.221984296930765	0.9526844639921894	0.04731553600781058
9.236259814418274	0.434284032794484	0.565715967205516
9.250535331905782	0.8336453285376811	0.16635467146231886
9.26481084939329	2.7840622276926226	-1.7840622276926226
9.2790863668808	1.5329882622184097	-0.5329882622184097
9.29336188436831	0.34874797505259525	0.6512520249474048
9.307637401855818	0.39290317936233643	0.6070968206376636
9.321912919343328	3.219384431361442	-2.219384431361442
9.336188436830836	3.463693626881153	-2.463693626881153
9.350463954318345	2.3363964513114874	-1.3363964513114874
9.364739471805853	1.4816001511343413	-0.4816001511343413
9.379014989293363	0.8890310361939858	0.11096896380601418
9.393290506780872	0.25943578896118147	0.7405642110388185
9.40756602426838	1.5483064193200224	-0.5483064193200224
9.421841541755889	3.0890840808802724	-2.0890840808802724
9.436117059243399	0.32502429786847675	0.6749757021315232
9.450392576730907	1.4225076708094677	-0.4225076708094677
9.464668094218416	0.22335061444391882	0.7766493855560812
9.478943611705926	0.48286692887002003	0.51713307112998
9.493219129193434	0.3988362810195921	0.6011637189804079
9.507494646680943	1.0639672492401324	-0.06396724924013242
9.521770164168451	0.9137051745594678	0.08629482544053224
9.536045681655962	0.30672184763391547	0.6932781523660845
9.55032119914347	1.0818495181885959	-0.08184951818859587
9.564596716630978	0.31906655813294804	0.680933441867052
9.578872234118487	1.1161638059958963	-0.11616380599589626
9.593147751605997	0.6274209420504822	0.37257905794951784
9.607423269093506	0.6827245656362839	0.3172754343637161
9.621698786581014	8.62107831040146	-7.62107831040146
9.635974304068524	0.22081832841531587	0.7791816715846841
9.650249821556033	1.2497085824559613	-0.24970858245596128
9.664525339043541	0.5243614170147795	0.47563858298522055
9.67880085653105	1.2108101487011218	-0.2108101487011218
9.69307637401856	0.7180630843253265	0.2819369156746735
9.707351891506068	0.5704030958406643	0.4295969041593357
9.721627408993577	0.4659023977745259	0.5340976022254741
9.735902926481085	0.4918690306399679	0.5081309693600321
9.750178443968595	0.8123122015550176	0.1876877984449824
9.764453961456104	0.8541473155326423	0.14585268446735766
9.778729478943612	2.861672564991707	-1.8616725649917072
9.793004996431122	1.2257788284644633	-0.2257788284644633
9.80728051391863	0.6846912803801063	0.3153087196198937
9.82155603140614	1.839180353414155	-0.8391803534141551
9.835831548893648	1.01403166878051	-0.014031668780509987
9.850107066381158	0.4649608131201529	0.5350391868798471
9.864382583868666	2.571120623254091	-1.571120623254091
9.878658101356175	6.973827137329752	-5.973827137329752
9.892933618843683	0.16506975960051345	0.8349302403994865
9.907209136331193	0.8122176657456255	0.18778233425437452
9.921484653818702	0.220781531105214	0.779218468894786
9.93576017130621	0.9134301815594693	0.08656981844053069
9.95003568879372	0.8592134163477608	0.14078658365223917
9.964311206281229	1.2454125652558936	-0.2454125652558936
9.978586723768737	1.5442380392317208	-0.5442380392317208
9.992862241256246	0.902063173941995	0.09793682605800502
