# Supplementary material for: Terahertz Spectroscopic Analysis of Lactose in Infant Formula: Implications for Detection and Quantification
Source: Molecules. 2022 Aug 8;27(15):5040. doi: 10.3390/molecules27155040 (PMC9370465; doi:10.3390/molecules27155040)
Supplement: Supplementary file 1 [file molecules-27-05040-s001.zip › data/set2_ambient_1/frequency_domain/S001.csv]

0.0	0.7456190936945704	0.25438090630542964
0.014275517487508924	0.5978113913830644	0.4021886086169356
0.028551034975017847	0.9744431456807126	0.025556854319287448
0.04282655246252677	0.677945458259662	0.322054541740338
0.057102069950035694	1.2016422843174863	-0.20164228431748632
0.07137758743754462	1.2615178654431107	-0.26151786544311073
0.08565310492505354	3.4250463548942713	-2.4250463548942713
0.09992862241256247	0.5407657404546177	0.45923425954538233
0.11420413990007139	0.5854631700623534	0.4145368299376466
0.12847965738758033	0.9117607912165557	0.08823920878344427
0.14275517487508924	1.3447812772452186	-0.34478127724521856
0.15703069236259815	1.5244248352303933	-0.5244248352303933
0.17130620985010708	0.9256059582732068	0.0743940417267932
0.18558172733761602	0.7206961677249808	0.2793038322750192
0.19985724482512493	0.827557538035657	0.17244246196434299
0.21413276231263384	0.920959139507704	0.07904086049229597
0.22840827980014278	0.9047470511226912	0.09525294887730884
0.24268379728765171	0.8395979653855843	0.1604020346144157
0.25695931477516065	0.8042705403345745	0.19572945966542554
0.27123483226266953	0.8962582893630712	0.10374171063692883
0.28551034975017847	0.966154724495644	0.03384527550435601
0.2997858672376874	0.9673207393484764	0.0326792606515236
0.3140613847251963	0.9049017886418408	0.09509821135815921
0.32833690221270523	0.8360836029229888	0.16391639707701122
0.34261241970021417	0.8127645621378558	0.18723543786214425
0.3568879371877231	0.8111822906351592	0.18881770936484077
0.37116345467523204	0.8042535986623705	0.19574640133762955
0.3854389721627409	0.7925407156901275	0.20745928430987248
0.39971448965024986	0.8006830873102809	0.19931691268971907
0.4139900071377588	0.8256127284330818	0.17438727156691824
0.4282655246252677	0.8483367474130515	0.15166325258694846
0.4425410421127766	0.859264677299703	0.14073532270029698
0.45681655960028555	0.8402240199104974	0.15977598008950256
0.4710920770877945	0.8020180349742172	0.1979819650257828
0.48536759457530343	0.7580235843360046	0.24197641566399541
0.4996431120628123	0.7029074421151589	0.2970925578848411
0.5139186295503213	0.6137897274140598	0.3862102725859402
0.5281941470378302	0.37807038492622974	0.6219296150737703
0.5424696645253391	0.4669858877869137	0.5330141122130863
0.5567451820128481	0.6512640384851968	0.34873596151480324
0.5710206995003569	0.7132883238184878	0.28671167618151217
0.5852962169878658	0.7499948736027577	0.25000512639724226
0.5995717344753748	0.7743211194891484	0.2256788805108516
0.6138472519628837	0.7785943238272549	0.2214056761727451
0.6281227694503926	0.7666394642100415	0.23336053578995852
0.6423982869379016	0.7461004742353003	0.25389952576469965
0.6566738044254105	0.7266446750555768	0.27335532494442316
0.6709493219129194	0.7089885881078698	0.2910114118921302
0.6852248394004283	0.69941025687668	0.30058974312332
0.6995003568879372	0.7002384014863282	0.2997615985136718
0.7137758743754462	0.7076296622410448	0.29237033775895516
0.7280513918629551	0.7174482572333248	0.28255174276667516
0.7423269093504641	0.7253896455787008	0.2746103544212992
0.756602426837973	0.7243708249105901	0.2756291750894099
0.7708779443254818	0.715978679688211	0.28402132031178895
0.7851534618129908	0.6992210293871061	0.30077897061289394
0.7994289793004997	0.6787329763062684	0.3212670236937316
0.8137044967880086	0.6617826386094633	0.3382173613905367
0.8279800142755176	0.6505532411087185	0.3494467588912815
0.8422555317630265	0.6441366599567433	0.3558633400432567
0.8565310492505354	0.6446058816609075	0.3553941183390925
0.8708065667380444	0.6473388232370426	0.3526611767629574
0.8850820842255532	0.6502666644997622	0.3497333355002378
0.8993576017130622	0.650598463886357	0.349401536113643
0.9136331192005711	0.6458634273382032	0.35413657266179677
0.92790863668808	0.6356152167259691	0.3643847832740309
0.942184154175589	0.621530056532572	0.378469943467428
0.9564596716630979	0.6037521598076357	0.39624784019236425
0.9707351891506069	0.5882008184736746	0.41179918152632544
0.9850107066381157	0.577496592761618	0.422503407238382
0.9992862241256246	0.5718668640127765	0.42813313598722347
1.0135617416131335	0.5687355525493283	0.4312644474506717
1.0278372591006426	0.5693159152425766	0.43068408475742337
1.0421127765881515	0.5702130796201275	0.42978692037987254
1.0563882940756604	0.5669993448030848	0.4330006551969152
1.0706638115631693	0.5647164527770635	0.4352835472229365
1.0849393290506781	0.5535111858602316	0.4464888141397684
1.099214846538187	0.5639083347208256	0.4360916652791744
1.1134903640256961	0.5264271920365852	0.47357280796341483
1.127765881513205	0.5053191926273398	0.4946808073726602
1.1420413990007139	0.4870950782497121	0.5129049217502879
1.1563169164882228	0.4680982138619922	0.5319017861380078
1.1705924339757316	0.46027457627437307	0.5397254237256269
1.1848679514632408	0.4234714785858808	0.5765285214141191
1.1991434689507496	0.40369974581340207	0.5963002541865979
1.2134189864382585	0.429356230677405	0.570643769322595
1.2276945039257674	0.4508019703024372	0.5491980296975628
1.2419700214132763	0.44291057076097134	0.5570894292390287
1.2562455389007852	0.42503211633244703	0.5749678836675529
1.2705210563882943	0.4031171253239058	0.5968828746760941
1.2847965738758031	0.3790431638364691	0.6209568361635309
1.299072091363312	0.3506645906296188	0.6493354093703811
1.313347608850821	0.3111480456102179	0.6888519543897821
1.3276231263383298	0.25037381448792134	0.7496261855120787
1.341898643825839	0.1616374296839366	0.8383625703160634
1.3561741613133478	0.06506512633612138	0.9349348736638786
1.3704496788008567	0.03658159332808764	0.9634184066719124
1.3847251962883655	0.08365069202148584	0.9163493079785141
1.3990007137758744	0.18185698675480444	0.8181430132451956
1.4132762312633835	0.31745554547939814	0.6825444545206019
1.4275517487508924	0.3166297722497677	0.6833702277502323
1.4418272662384013	0.33937288224844975	0.6606271177515503
1.4561027837259102	0.3512409810355276	0.6487590189644724
1.470378301213419	0.3581794394749805	0.6418205605250196
1.4846538187009282	0.367431008607441	0.632568991392559
1.498929336188437	0.37419679644492865	0.6258032035550714
1.513204853675946	0.3795506571852027	0.6204493428147972
1.5274803711634548	0.37925181274618075	0.6207481872538192
1.5417558886509637	0.37692250592702464	0.6230774940729753
1.5560314061384726	0.37147398749162613	0.6285260125083738
1.5703069236259817	0.36378094912100484	0.6362190508789951
1.5845824411134906	0.35462881412189146	0.6453711858781086
1.5988579586009994	0.3478663336673538	0.6521336663326462
1.6131334760885083	0.34727820202959586	0.6527217979704041
1.6274089935760172	0.34373119597991253	0.6562688040200875
1.6416845110635263	0.3381109436145009	0.6618890563854991
1.6559600285510352	0.32402688586845974	0.6759731141315403
1.670235546038544	0.2800391345566322	0.7199608654433678
1.684511063526053	0.3271883199942472	0.6728116800057529
1.6987865810135618	0.32209774329351976	0.6779022567064803
1.7130620985010707	0.3050660670899721	0.6949339329100279
1.7273376159885798	0.30396374756558436	0.6960362524344157
1.7416131334760887	0.30472312785303174	0.6952768721469682
1.7558886509635976	0.2901409791717228	0.7098590208282771
1.7701641684511065	0.27420645326474585	0.7257935467352541
1.7844396859386153	0.2557151643767921	0.7442848356232079
1.7987152034261245	0.2324757220378736	0.7675242779621264
1.8129907209136333	0.2158064258874744	0.7841935741125257
1.8272662384011422	0.21733300679875825	0.7826669932012418
1.841541755888651	0.2332281782401927	0.7667718217598073
1.85581727337616	0.2526147171238135	0.7473852828761864
1.870092790863669	0.3075247937571406	0.6924752062428594
1.884368308351178	0.2687686148339187	0.7312313851660813
1.8986438258386868	0.26518442430509714	0.7348155756949029
1.9129193433261957	0.25486811807987625	0.7451318819201238
1.9271948608137046	0.25775174065479906	0.7422482593452009
1.9414703783012137	0.2513037568817317	0.7486962431182683
1.9557458957887226	0.25011605594192426	0.7498839440580758
1.9700214132762315	0.2523930619600474	0.7476069380399526
1.9842969307637404	0.25880241194392944	0.7411975880560706
1.9985724482512492	0.25902825786778966	0.7409717421322104
2.012847965738758	0.2554297011546429	0.7445702988453571
2.027123483226267	0.2456618848404213	0.7543381151595787
2.041399000713776	0.23292479966362079	0.7670752003363792
2.055674518201285	0.22323555783375784	0.7767644421662422
2.069950035688794	0.21554354985721394	0.7844564501427861
2.084225553176303	0.21398687598943814	0.7860131240105619
2.098501070663812	0.21737136026818607	0.782628639731814
2.1127765881513207	0.22402725608507354	0.7759727439149264
2.1270521056388296	0.2220356771042399	0.7779643228957601
2.1413276231263385	0.2130944243566647	0.7869055756433353
2.1556031406138474	0.1934199747983392	0.8065800252016608
2.1698786581013563	0.22091693400591209	0.7790830659940879
2.184154175588865	0.17984321036899537	0.8201567896310047
2.198429693076374	0.25864023263830216	0.7413597673616978
2.2127052105638834	0.17958291458343367	0.8204170854165663
2.2269807280513922	0.1672193184519086	0.8327806815480914
2.241256245538901	0.18902366523050412	0.8109763347694958
2.25553176302641	0.19539146570470892	0.8046085342952911
2.269807280513919	0.1779021058773906	0.8220978941226094
2.2840827980014278	0.1850179174192642	0.8149820825807358
2.2983583154889367	0.1717521512400001	0.8282478487599999
2.3126338329764455	0.158577147319269	0.841422852680731
2.3269093504639544	0.15091432781484368	0.8490856721851563
2.3411848679514633	0.16129082051076338	0.8387091794892366
2.355460385438972	0.15251757196547683	0.8474824280345232
2.3697359029264815	0.15798616330447451	0.8420138366955254
2.3840114204139904	0.15140088289969642	0.8485991171003036
2.3982869379014993	0.15029142792562192	0.8497085720743781
2.412562455389008	0.13320046275775257	0.8667995372422475
2.426837972876517	0.10952083908620434	0.8904791609137956
2.441113490364026	0.09704283032205362	0.9029571696779464
2.455389007851535	0.11394081206205192	0.886059187937948
2.4696645253390437	0.06460415311380899	0.935395846886191
2.4839400428265526	0.08184433033999561	0.9181556696600044
2.4982155603140614	0.08815117408248696	0.911848825917513
2.5124910778015703	0.0704173687808943	0.9295826312191057
2.5267665952890797	0.054947922813634455	0.9450520771863655
2.5410421127765885	0.03534622654210261	0.9646537734578974
2.5553176302640974	0.01848891023499974	0.9815110897650002
2.5695931477516063	0.015462586647512303	0.9845374133524877
2.583868665239115	0.031328652172726006	0.968671347827274
2.598144182726624	0.05296680791878086	0.9470331920812192
2.612419700214133	0.08046644805518677	0.9195335519448132
2.626695217701642	0.03581858689607575	0.9641814131039242
2.6409707351891507	0.2954945398118899	0.7045054601881101
2.6552462526766596	0.07004456341537892	0.9299554365846211
2.669521770164169	0.1243180645255214	0.8756819354744786
2.683797287651678	0.07264220047182765	0.9273577995281723
2.6980728051391867	0.06538372243174885	0.9346162775682512
2.7123483226266956	0.040807926417331275	0.9591920735826687
2.7266238401142044	0.062009035157353135	0.9379909648426469
2.7408993576017133	0.08772599654951357	0.9122740034504864
2.755174875089222	0.07406685188235895	0.925933148117641
2.769450392576731	0.1003483246038048	0.8996516753961952
2.78372591006424	0.07033037223519471	0.9296696277648053
2.798001427551749	0.08662941854339913	0.9133705814566009
2.8122769450392577	0.030945866817571086	0.969054133182429
2.826552462526767	0.028648686104888545	0.9713513138951114
2.840827980014276	0.009952583126062434	0.9900474168739376
2.855103497501785	0.03256042192540557	0.9674395780745945
2.8693790149892937	0.04971623641081712	0.9502837635891829
2.8836545324768026	0.5945189706717572	0.4054810293282428
2.8979300499643115	0.04939083767700484	0.9506091623229952
2.9122055674518204	0.05035253757324496	0.949647462426755
2.9264810849393292	0.04122185635691746	0.9587781436430826
2.940756602426838	0.02824947162737957	0.9717505283726204
2.955032119914347	0.04542006845138077	0.9545799315486192
2.9693076374018563	2.0318449691572256	-1.0318449691572256
2.983583154889365	0.05860930722723858	0.9413906927727614
2.997858672376874	0.07578500277627373	0.9242149972237262
3.012134189864383	0.5537917497170755	0.44620825028292455
3.026409707351892	0.1874790863754919	0.8125209136245081
3.0406852248394007	0.08977044856096829	0.9102295514390317
3.0549607423269096	0.09492428614611018	0.9050757138538899
3.0692362598144185	0.08506451537633897	0.914935484623661
3.0835117773019274	0.06746385119113686	0.9325361488088632
3.0977872947894363	0.02354951200106491	0.9764504879989351
3.112062812276945	0.07632232697608483	0.9236776730239151
3.1263383297644545	0.10966639983498655	0.8903336001650135
3.1406138472519634	0.3087955823574501	0.6912044176425499
3.1548893647394722	0.08058932976586207	0.9194106702341379
3.169164882226981	1.8677044898385005	-0.8677044898385005
3.18344039971449	0.13930721423879897	0.860692785761201
3.197715917201999	0.08187655339608615	0.9181234466039139
3.2119914346895078	0.12421473426185507	0.875785265738145
3.2262669521770166	0.08698666906566886	0.9130133309343311
3.2405424696645255	0.11091398017996221	0.8890860198200378
3.2548179871520344	0.1155137174655389	0.884486282534461
3.2690935046395433	0.09213776394712482	0.9078622360528752
3.2833690221270526	0.10380466914708117	0.8961953308529188
3.2976445396145615	0.11547587596688395	0.8845241240331161
3.3119200571020704	0.09663541031861814	0.9033645896813819
3.3261955745895793	0.2633777674230973	0.7366222325769027
3.340471092077088	0.26645571374423166	0.7335442862557684
3.354746609564597	0.07752686224087445	0.9224731377591255
3.369022127052106	0.08061262585336508	0.919387374146635
3.383297644539615	0.098578610641901	0.901421389358099
3.3975731620271237	0.1221506591620809	0.8778493408379191
3.4118486795146326	0.10021662808862702	0.899783371911373
3.4261241970021414	0.10233074355300273	0.8976692564469972
3.4403997144896508	0.09991666130624795	0.900083338693752
3.4546752319771596	0.08288490457326038	0.9171150954267396
3.4689507494646685	0.08445819698160546	0.9155418030183945
3.4832262669521774	0.12292147215396393	0.877078527846036
3.4975017844396863	0.24180842971637684	0.7581915702836232
3.511777301927195	0.12842359884829316	0.8715764011517069
3.526052819414704	0.13356183759015747	0.8664381624098425
3.540328336902213	3.4804083847990865	-2.4804083847990865
3.554603854389722	0.18577689941360212	0.8142231005863979
3.5688793718772307	0.19438048759929763	0.8056195124007024
3.58315488936474	0.18457744907965287	0.8154225509203471
3.597430406852249	0.5452131131587235	0.45478688684127655
3.611705924339758	0.43021793169735895	0.5697820683026411
3.6259814418272667	0.1823367632591887	0.8176632367408113
3.6402569593147756	0.3565350841643945	0.6434649158356055
3.6545324768022844	1.0816631471049123	-0.08166314710491229
3.6688079942897933	0.45983872538898773	0.5401612746110123
3.683083511777302	0.2661389622229264	0.7338610377770736
3.697359029264811	0.3218526024741008	0.6781473975258991
3.71163454675232	0.3123025859709766	0.6876974140290234
3.725910064239829	0.21806911279291524	0.7819308872070847
3.740185581727338	0.152212664834103	0.847787335165897
3.754461099214847	0.10900017857472304	0.890999821425277
3.768736616702356	0.17750915324343058	0.8224908467565695
3.783012134189865	0.2638276748305973	0.7361723251694027
3.7972876516773737	0.9167772812884116	0.08322271871158837
3.8115631691648826	0.9416251969066161	0.05837480309338394
3.8258386866523915	0.28868163615283615	0.7113183638471638
3.8401142041399003	0.30288308339984654	0.6971169166001534
3.8543897216274092	0.41409225481660566	0.5859077451833943
3.868665239114918	0.2574111625013956	0.7425888374986044
3.8829407566024274	0.19644790627576814	0.8035520937242319
3.8972162740899363	0.2185596422058602	0.7814403577941398
3.911491791577445	0.2605528668774245	0.7394471331225755
3.925767309064954	0.37801016139487037	0.6219898386051297
3.940042826552463	0.38285205239105974	0.6171479476089403
3.954318344039972	1.2938619454932765	-0.2938619454932765
3.9685938615274807	0.6998504607152847	0.3001495392847153
3.9828693790149896	1.526928103334947	-0.5269281033349471
3.9971448965024985	1.863658695248452	-0.863658695248452
4.011420413990008	0.8627613098839547	0.13723869011604528
4.025695931477516	0.5344256211671969	0.46557437883280306
4.039971448965026	0.3927211844430572	0.6072788155569429
4.054246966452534	0.3363953594544958	0.6636046405455043
4.068522483940043	0.2649020125734057	0.7350979874265944
4.082798001427552	0.4470720914703271	0.5529279085296729
4.097073518915061	0.3517781357879045	0.6482218642120955
4.11134903640257	0.52332153615756	0.47667846384243995
4.125624553890079	0.4066135166812147	0.5933864833187853
4.139900071377588	0.5113840367202199	0.4886159632797801
4.154175588865097	0.3759501854001782	0.6240498145998218
4.168451106352606	1.477538416895353	-0.4775384168953529
4.182726623840114	1.6089929935929745	-0.6089929935929745
4.197002141327624	3.6750191283073823	-2.6750191283073823
4.211277658815132	0.2750446027158731	0.724955397284127
4.2255531763026415	1.132692410983389	-0.1326924109833889
4.23982869379015	0.831190365377994	0.16880963462200604
4.254104211277659	0.43761504088706366	0.5623849591129364
4.268379728765169	0.5166988108662611	0.4833011891337389
4.282655246252677	0.2829689238636817	0.7170310761363183
4.296930763740186	0.45169779281629524	0.5483022071837047
4.311206281227695	0.4455308589985351	0.5544691410014648
4.325481798715204	0.42690847036409024	0.5730915296359098
4.3397573162027125	0.261331619069584	0.738668380930416
4.354032833690222	0.5575171259908158	0.4424828740091842
4.36830835117773	0.5589110580737597	0.44108894192624026
4.38258386866524	0.44032804392452807	0.5596719560754719
4.396859386152748	0.7886686791237479	0.21133132087625206
4.411134903640257	0.5227563307893635	0.47724366921063655
4.425410421127767	0.19551288448252288	0.8044871155174771
4.439685938615275	0.4322281231626087	0.5677718768373913
4.4539614561027845	0.5509203203896529	0.4490796796103471
4.468236973590293	1.1739268706759078	-0.17392687067590784
4.482512491077802	0.8703709383298498	0.1296290616701502
4.496788008565311	1.691702149789914	-0.6917021497899141
4.51106352605282	1.2968735998392449	-0.2968735998392449
4.5253390435403285	6.592459465879345	-5.592459465879345
4.539614561027838	5.249238726124623	-4.249238726124623
4.553890078515346	1.0513649832599852	-0.051364983259985175
4.5681655960028555	1.9305089264264983	-0.9305089264264983
4.582441113490365	1.0159506068001345	-0.015950606800134493
4.596716630977873	1.7309063524126262	-0.7309063524126262
4.610992148465383	1.3909409196853495	-0.3909409196853495
4.625267665952891	2.0624711998664687	-1.0624711998664687
4.6395431834404	0.510752341564121	0.48924765843587903
4.653818700927909	0.3462285719682142	0.6537714280317858
4.668094218415418	0.9536024035303845	0.0463975964696155
4.682369735902927	2.497609117727009	-1.4976091177270092
4.696645253390436	2.905918312291101	-1.9059183122911012
4.710920770877944	1.1900808611639802	-0.19008086116398015
4.725196288365454	1.1898708030388048	-0.18987080303880477
4.739471805852963	2.275253793027594	-1.275253793027594
4.7537473233404715	13.828395309245806	-12.828395309245806
4.768022840827981	1.2252358281519191	-0.22523582815191912
4.782298358315489	0.4564988095028227	0.5435011904971774
4.7965738758029985	0.6872516971258734	0.3127483028741266
4.810849393290507	1.3009271495277537	-0.3009271495277537
4.825124910778016	0.7847901633558678	0.21520983664413218
4.839400428265525	4.548624838368456	-3.5486248383684558
4.853675945753034	4.9091491791681205	-3.9091491791681205
4.8679514632405425	1.844908959656619	-0.844908959656619
4.882226980728052	1.3783013387640306	-0.3783013387640306
4.896502498215561	1.3829536827684779	-0.38295368276847785
4.91077801570307	0.7547343774304403	0.24526562256955975
4.925053533190579	0.9441512268068833	0.05584877319311665
4.939329050678087	0.7860646722705626	0.21393532772943735
4.953604568165597	3.9775362399072254	-2.9775362399072254
4.967880085653105	1.9853227801185012	-0.9853227801185012
4.9821556031406145	1.66725524625574	-0.66725524625574
4.996431120628123	1.667579892414004	-0.667579892414004
5.010706638115632	5.766152940529307	-4.766152940529307
5.024982155603141	1.0308152763669185	-0.030815276366918498
5.03925767309065	1.89234508406098	-0.8923450840609799
5.053533190578159	1.2671765848398329	-0.26717658483983286
5.067808708065668	1.1070907671889514	-0.10709076718895139
5.082084225553177	3.848045024804337	-2.848045024804337
5.0963597430406855	0.6626904387342197	0.33730956126578027
5.110635260528195	1.6277739028113665	-0.6277739028113665
5.124910778015703	1.5232911510151503	-0.5232911510151503
5.139186295503213	3.120890098672867	-2.120890098672867
5.153461812990721	4.2191884655994185	-3.2191884655994185
5.16773733047823	1.504335780926182	-0.5043357809261819
5.18201284796574	0.6007499409225493	0.3992500590774507
5.196288365453248	5.285175083530281	-4.285175083530281
5.2105638829407575	0.7214158000669344	0.2785841999330656
5.224839400428266	3.523080248990836	-2.523080248990836
5.239114917915775	116.08182994859352	-115.08182994859352
5.253390435403284	0.9913690864001443	0.008630913599855683
5.267665952890793	0.42211259518837047	0.5778874048116296
5.281941470378301	2.9505966634912144	-1.9505966634912144
5.296216987865811	0.7617484700069194	0.23825152999308064
5.310492505353319	1.0762823183926893	-0.07628231839268929
5.3247680228408285	0.9946844720564382	0.005315527943561826
5.339043540328338	1.5487970380171816	-0.5487970380171816
5.353319057815846	1.9565955771657058	-0.9565955771657058
5.367594575303356	1.9225413334761536	-0.9225413334761536
5.381870092790864	3.4299372632191742	-2.4299372632191742
5.396145610278373	1.557960662258539	-0.5579606622585389
5.410421127765882	0.7961040433103358	0.2038959566896642
5.424696645253391	0.747109603355864	0.25289039664413604
5.4389721627409	4.71929199690443	-3.7192919969044302
5.453247680228409	3.228618905991875	-2.228618905991875
5.467523197715917	1.413225221819733	-0.413225221819733
5.481798715203427	1.126195136623766	-0.1261951366237659
5.496074232690936	1.8853106706782985	-0.8853106706782985
5.510349750178444	1.5291784472465935	-0.5291784472465935
5.524625267665954	0.45200815532292854	0.5479918446770715
5.538900785153462	0.9673063784272037	0.032693621572796316
5.5531763026409715	3.2404659543531507	-2.2404659543531507
5.56745182012848	3.095703207095926	-2.095703207095926
5.581727337615989	19.31073207203459	-18.31073207203459
5.596002855103498	1.5461530729066946	-0.5461530729066946
5.610278372591007	1.121822737114286	-0.12182273711428593
5.6245538900785155	3.529961284044074	-2.529961284044074
5.638829407566025	1.4574026023232687	-0.4574026023232687
5.653104925053534	1.3676370624111873	-0.3676370624111873
5.667380442541043	0.9376440095321132	0.06235599046788676
5.681655960028552	1.779957500342749	-0.779957500342749
5.69593147751606	2.130764176461909	-1.1307641764619092
5.71020699500357	3.4447451875244304	-2.4447451875244304
5.724482512491078	1.471994734087595	-0.47199473408759496
5.738758029978587	1.146977154702231	-0.14697715470223094
5.753033547466096	1.0186093286200182	-0.018609328620018184
5.767309064953605	2.2982944953633253	-1.2982944953633253
5.781584582441114	0.9588689569670994	0.041131043032900605
5.795860099928623	6.7195598326388915	-5.7195598326388915
5.810135617416132	1.995208337436164	-0.995208337436164
5.824411134903641	2.578686075448942	-1.578686075448942
5.83868665239115	1.0429862251460416	-0.04298622514604156
5.8529621698786585	1.2776659572089424	-0.2776659572089424
5.867237687366168	2.112032569905311	-1.112032569905311
5.881513204853676	1.5452793759198795	-0.5452793759198795
5.895788722341186	1.3826397828262234	-0.38263978282622335
5.910064239828694	2.7324688308763174	-1.7324688308763174
5.924339757316203	1.1193911176878428	-0.11939111768784283
5.938615274803713	2.5806797416695852	-1.5806797416695852
5.952890792291221	3.2418049643396696	-2.2418049643396696
5.96716630977873	1.4072202913867602	-0.4072202913867602
5.981441827266239	5.231828036775948	-4.231828036775948
5.995717344753748	1.6986882622617858	-0.6986882622617858
6.009992862241257	1.9125914707236251	-0.9125914707236251
6.024268379728766	2.252028373280508	-1.252028373280508
6.038543897216274	1.7013391198633891	-0.7013391198633891
6.052819414703784	1.8628013206955203	-0.8628013206955203
6.067094932191292	1.9607819651424978	-0.9607819651424978
6.0813704496788015	2.197689480280422	-1.197689480280422
6.095645967166311	1.9078609864492793	-0.9078609864492793
6.109921484653819	0.7839936986359357	0.2160063013640643
6.124197002141329	1.2389798466073882	-0.23897984660738825
6.138472519628837	0.7024405721926449	0.2975594278073551
6.152748037116346	7.301852792994375	-6.301852792994375
6.167023554603855	2.1287498381165704	-1.1287498381165704
6.181299072091364	1.6165594052252128	-0.6165594052252128
6.1955745895788725	3.4235108011889928	-2.4235108011889928
6.209850107066382	2.36754044511903	-1.36754044511903
6.22412562455389	4.839800661601227	-3.8398006616012266
6.2384011420414	1.153048695473003	-0.15304869547300304
6.252676659528909	1.0731900240089507	-0.0731900240089507
6.266952177016417	4.117834112907992	-3.1178341129079916
6.281227694503927	2.029153818615082	-1.029153818615082
6.295503211991435	8.979789982726718	-7.979789982726718
6.3097787294789445	0.8860698115878165	0.1139301884121835
6.324054246966453	5.398675102627084	-4.398675102627084
6.338329764453962	1.7571077195170735	-0.7571077195170735
6.352605281941471	0.8239811938572947	0.17601880614270526
6.36688079942898	2.4945147445205937	-1.4945147445205937
6.381156316916488	2.948775679416529	-1.9487756794165292
6.395431834403998	1.8537949593499665	-0.8537949593499665
6.409707351891507	2.8214077517715905	-1.8214077517715905
6.4239828693790155	2.5089616309937366	-1.5089616309937366
6.438258386866525	2.927556030153009	-1.927556030153009
6.452533904354033	1.247896315823035	-0.24789631582303495
6.466809421841543	2.7216457507100946	-1.7216457507100946
6.481084939329051	1.4758329947223847	-0.4758329947223847
6.49536045681656	2.790527098273334	-1.790527098273334
6.509635974304069	1.0390352868520598	-0.039035286852059814
6.523911491791578	3.646954654176231	-2.646954654176231
6.538187009279087	2.1638131871712942	-1.1638131871712942
6.552462526766596	2.8480869249401386	-1.8480869249401386
6.566738044254105	1.362550017805019	-0.36255001780501894
6.581013561741614	2.484711591404087	-1.484711591404087
6.595289079229123	1.411764756034093	-0.4117647560340929
6.609564596716631	1.40071068638954	-0.40071068638954
6.623840114204141	2.8249124901161737	-1.8249124901161737
6.638115631691649	1.7468540642451373	-0.7468540642451373
6.6523911491791585	1.3887072642457747	-0.38870726424577473
6.666666666666667	0.7727134902703076	0.22728650972969244
6.680942184154176	3.112515468861186	-2.112515468861186
6.695217701641685	1.8416610983804844	-0.8416610983804844
6.709493219129194	3.9013718629179994	-2.9013718629179994
6.723768736616703	1.690918815548453	-0.6909188155484529
6.738044254104212	2.5896766435030742	-1.5896766435030742
6.752319771591721	3.1135247610988057	-2.1135247610988057
6.76659528907923	0.3400926401831324	0.6599073598168677
6.780870806566739	1.0197653907050066	-0.019765390705006602
6.795146324054247	1.7637587906022119	-0.7637587906022119
6.809421841541757	4.8713010642411465	-3.8713010642411465
6.823697359029265	2.6604674410943203	-1.6604674410943203
6.837972876516774	1.8203279526197904	-0.8203279526197904
6.852248394004283	2.811972762023526	-1.811972762023526
6.866523911491792	4.763261738937566	-3.763261738937566
6.8807994289793015	0.9753956312213071	0.024604368778692876
6.89507494646681	1.002051050756114	-0.0020510507561140034
6.909350463954319	2.641092833194611	-1.641092833194611
6.923625981441828	1.5946205783518583	-0.5946205783518583
6.937901498929337	1.8239240772877874	-0.8239240772877874
6.9521770164168455	4.656935784061418	-3.6569357840614183
6.966452533904355	3.132780853418751	-2.132780853418751
6.980728051391863	1.559513532022453	-0.5595135320224529
6.995003568879373	2.9173261851094505	-1.9173261851094505
7.009279086366882	9.555781112249017	-8.555781112249017
7.02355460385439	3.898969213197134	-2.898969213197134
7.0378301213419	15.410079107934559	-14.410079107934559
7.052105638829408	2.395899941578773	-1.3958999415787732
7.066381156316917	3.382497653094401	-2.382497653094401
7.080656673804426	8.285450826581748	-7.285450826581748
7.094932191291935	4.975585813229323	-3.9755858132293227
7.109207708779444	1.662569491685815	-0.6625694916858149
7.123483226266953	1.705800153573046	-0.705800153573046
7.137758743754461	2.329902013656048	-1.329902013656048
7.152034261241971	1.1377680344494783	-0.13776803444947827
7.16630977872948	2.0839871569546884	-1.0839871569546884
7.1805852962169885	2.4590644045303827	-1.4590644045303827
7.194860813704498	1.0346458151781863	-0.03464581517818632
7.209136331192006	6.685992373608628	-5.685992373608628
7.223411848679516	1.6835915893398556	-0.6835915893398556
7.237687366167024	1.4584451926664894	-0.4584451926664894
7.251962883654533	3.406385444584582	-2.406385444584582
7.266238401142042	3.2236413790507847	-2.2236413790507847
7.280513918629551	2.600590219659225	-1.600590219659225
7.2947894361170595	2.1340620543610402	-1.1340620543610402
7.309064953604569	4.63243610052811	-3.6324361005281096
7.323340471092078	4.013207760469722	-3.0132077604697223
7.337615988579587	2.4221423430131654	-1.4221423430131654
7.351891506067096	3.294529202405227	-2.294529202405227
7.366167023554604	1.5651913645730906	-0.5651913645730906
7.380442541042114	1.324663780566683	-0.324663780566683
7.394718058529622	2.7986638994258204	-1.7986638994258204
7.4089935760171315	1.7319853198969382	-0.7319853198969382
7.42326909350464	2.188111915846343	-1.188111915846343
7.437544610992149	0.8583182966988453	0.1416817033011547
7.451820128479658	4.465125863592956	-3.465125863592956
7.466095645967167	1.2907207702332888	-0.2907207702332888
7.480371163454676	1.306574184203471	-0.30657418420347105
7.494646680942185	3.515612823552254	-2.515612823552254
7.508922198429694	3.7435301899713314	-2.7435301899713314
7.5231977159172025	2.368847464631024	-1.368847464631024
7.537473233404712	0.9308751701903031	0.06912482980969692
7.55174875089222	2.454353588092044	-1.4543535880920442
7.56602426837973	5.23966459894354	-4.23966459894354
7.580299785867238	4.238387734838661	-3.2383877348386614
7.594575303354747	6.851879538249813	-5.851879538249813
7.608850820842256	5.333204622012909	-4.333204622012909
7.623126338329765	2.959101163153655	-1.959101163153655
7.6374018558172745	1.6252564282221567	-0.6252564282221567
7.651677373304783	2.2170686943283355	-1.2170686943283355
7.665952890792292	2.8259688525717075	-1.8259688525717075
7.680228408279801	2.3211087684304132	-1.3211087684304132
7.69450392576731	1.2191340625112228	-0.2191340625112228
7.7087794432548185	0.9508563279991612	0.0491436720008388
7.723054960742328	1.1170820142771303	-0.11708201427713028
7.737330478229836	4.211676536440994	-3.2116765364409936
7.7516059957173455	1.188976433356837	-0.1889764333568369
7.765881513204855	1.2045525426356671	-0.20455254263566713
7.780157030692363	1.8740715349042367	-0.8740715349042367
7.794432548179873	3.972817116701283	-2.972817116701283
7.808708065667381	7.6514184663299245	-6.6514184663299245
7.82298358315489	2.329212362097773	-1.3292123620977732
7.837259100642399	8.053227995264823	-7.053227995264823
7.851534618129908	4.547891889800751	-3.547891889800751
7.865810135617417	1.9643806968755364	-0.9643806968755364
7.880085653104926	1.4084744147694486	-0.40847441476944857
7.894361170592434	2.3187822772416613	-1.3187822772416613
7.908636688079944	0.8754450824147184	0.12455491758528159
7.922912205567453	1.4354214630449578	-0.43542146304495777
7.9371877230549615	1.194931054618658	-0.194931054618658
7.951463240542471	3.8869339654863504	-2.8869339654863504
7.965738758029979	1.577279445085834	-0.5772794450858341
7.9800142755174885	2.5381040415604135	-1.5381040415604135
7.994289793004997	2.48412744383696	-1.48412744383696
8.008565310492505	2.3913674502870657	-1.3913674502870657
8.022840827980016	4.7026819094309555	-3.7026819094309555
8.037116345467524	2.9281806260607097	-1.9281806260607097
8.051391862955033	1.1644383521324189	-0.16443835213241886
8.065667380442541	2.5855191987646102	-1.5855191987646102
8.079942897930051	5.152850851891656	-4.152850851891656
8.09421841541756	2.0621913180760387	-1.0621913180760387
8.108493932905068	1.199205292556105	-0.19920529255610497
8.122769450392578	2.0677651098505607	-1.0677651098505607
8.137044967880087	1.7470138934569788	-0.7470138934569788
8.151320485367595	7.657487782439871	-6.657487782439871
8.165596002855104	1.9197541345890399	-0.9197541345890399
8.179871520342614	2.3080884024013595	-1.3080884024013595
8.194147037830122	2.08590938051614	-1.08590938051614
8.20842255531763	1.8619551279695916	-0.8619551279695916
8.22269807280514	9.683052340412157	-8.683052340412157
8.23697359029265	3.7324017666787435	-2.7324017666787435
8.251249107780158	0.8615295014397766	0.13847049856022342
8.265524625267666	2.0002898833863165	-1.0002898833863165
8.279800142755176	3.081856643159527	-2.081856643159527
8.294075660242685	3.0942237579236966	-2.0942237579236966
8.308351177730193	1.5564225486641579	-0.5564225486641579
8.322626695217702	1.6083627435437724	-0.6083627435437724
8.336902212705212	7.690199374046455	-6.690199374046455
8.35117773019272	1.2437940491143284	-0.24379404911432845
8.365453247680229	3.7965539810748297	-2.7965539810748297
8.379728765167739	1.8497074880690167	-0.8497074880690167
8.394004282655247	2.7248800282476764	-1.7248800282476764
8.408279800142756	1.4079036908999378	-0.40790369089993783
8.422555317630264	1.973874827372036	-0.9738748273720359
8.436830835117775	2.548081908891644	-1.548081908891644
8.451106352605283	1.1373063742714808	-0.13730637427148085
8.465381870092791	2.118557536663813	-1.118557536663813
8.4796573875803	1.4540590782678466	-0.45405907826784664
8.49393290506781	5.302982932570784	-4.302982932570784
8.508208422555319	1.3125279097854077	-0.3125279097854077
8.522483940042827	3.426188184011128	-2.426188184011128
8.536759457530337	2.5881157164802393	-1.5881157164802393
8.551034975017846	1.7778404597191952	-0.7778404597191952
8.565310492505354	0.8440340039484102	0.15596599605158978
8.579586009992862	1.760496375982316	-0.760496375982316
8.593861527480373	9.765169162617154	-8.765169162617154
8.608137044967881	1.5761223252751717	-0.5761223252751717
8.62241256245539	5.549013909096375	-4.549013909096375
8.636688079942898	2.9774035375232613	-1.9774035375232613
8.650963597430408	3.3346387213736577	-2.3346387213736577
8.665239114917917	3.8500102471379525	-2.8500102471379525
8.679514632405425	4.310374026022562	-3.3103740260225623
8.693790149892935	1.9470721694525874	-0.9470721694525874
8.708065667380444	2.4330690965136954	-1.4330690965136954
8.722341184867952	1.410833738741433	-0.4108337387414329
8.73661670235546	2.1548992694504276	-1.1548992694504276
8.75089221984297	0.8201410593015223	0.17985894069847774
8.76516773733048	2.311968519831921	-1.3119685198319209
8.779443254817988	0.8021066479315362	0.1978933520684638
8.793718772305496	1.1138870679599515	-0.11388706795995152
8.807994289793006	2.618631387665011	-1.618631387665011
8.822269807280515	2.507294337942453	-1.507294337942453
8.836545324768023	1.998659782845301	-0.998659782845301
8.850820842255533	2.856739464621393	-1.856739464621393
8.865096359743042	1.9010284318350759	-0.9010284318350759
8.87937187723055	3.894354057420462	-2.894354057420462
8.893647394718059	0.9180078465837697	0.08199215341623034
8.907922912205569	2.794284433799447	-1.7942844337994468
8.922198429693077	6.371728656980701	-5.371728656980701
8.936473947180586	8.195598432034961	-7.195598432034961
8.950749464668094	1.8599143751585339	-0.8599143751585339
8.965024982155605	4.27850738498819	-3.27850738498819
8.979300499643113	1.3996884629193302	-0.39968846291933025
8.993576017130621	1.8357882038339846	-0.8357882038339846
9.007851534618132	1.7187695442299027	-0.7187695442299027
9.02212705210564	0.8896506396871139	0.11034936031288611
9.036402569593148	4.498954243524084	-3.498954243524084
9.050678087080657	2.3240366593693254	-1.3240366593693254
9.064953604568167	1.0681820509145443	-0.06818205091454432
9.079229122055676	1.31888472432402	-0.31888472432402004
9.093504639543184	1.446215439770633	-0.44621543977063305
9.107780157030692	3.6848230803674684	-2.6848230803674684
9.122055674518203	1.4722738222458112	-0.47227382224581116
9.136331192005711	1.2491529266871029	-0.24915292668710287
9.15060670949322	3.4790840644120626	-2.4790840644120626
9.16488222698073	2.8905055280171763	-1.8905055280171763
9.179157744468238	2.6702609972428966	-1.6702609972428966
9.193433261955747	22.840397611159133	-21.840397611159133
9.207708779443255	1.8385942351997353	-0.8385942351997353
9.221984296930765	1.9918564240685013	-0.9918564240685013
9.236259814418274	0.7931401189338406	0.20685988106615938
9.250535331905782	1.2515250313857331	-0.2515250313857331
9.26481084939329	2.1790144381584664	-1.1790144381584664
9.2790863668808	1.7255158905079715	-0.7255158905079715
9.29336188436831	0.8088783398318032	0.19112166016819676
9.307637401855818	2.095377346685358	-1.0953773466853578
9.321912919343328	4.852933985071581	-3.852933985071581
9.336188436830836	7.916497395325408	-6.916497395325408
9.350463954318345	10.133487344650456	-9.133487344650456
9.364739471805853	0.6868307095999308	0.31316929040006924
9.379014989293363	1.7101412576403296	-0.7101412576403296
9.393290506780872	1.251255388484049	-0.25125538848404894
9.40756602426838	2.2663001474870055	-1.2663001474870055
9.421841541755889	4.2632581334570085	-3.2632581334570085
9.436117059243399	4.061711382955622	-3.0617113829556217
9.450392576730907	2.230854846584975	-1.230854846584975
9.464668094218416	1.6596259274367067	-0.6596259274367067
9.478943611705926	4.532594683205279	-3.5325946832052786
9.493219129193434	2.0262881291669745	-1.0262881291669745
9.507494646680943	2.1204502113866397	-1.1204502113866397
9.521770164168451	1.786678986893227	-0.7866789868932269
9.536045681655962	0.42819207139669235	0.5718079286033076
9.55032119914347	1.5971599380047985	-0.5971599380047985
9.564596716630978	0.5877393290865	0.41226067091350005
9.578872234118487	2.2383205290158767	-1.2383205290158767
9.593147751605997	1.5872854196512152	-0.5872854196512152
9.607423269093506	1.97250568278796	-0.9725056827879599
9.621698786581014	12.585920580952582	-11.585920580952582
9.635974304068524	0.9156294210540744	0.08437057894592559
9.650249821556033	7.109034050508066	-6.109034050508066
9.664525339043541	4.592451365544349	-3.592451365544349
9.67880085653105	2.929479150403164	-1.9294791504031639
9.69307637401856	2.9070660795421577	-1.9070660795421577
9.707351891506068	1.5173480265103199	-0.5173480265103199
9.721627408993577	1.27774620059446	-0.27774620059446
9.735902926481085	1.4260368259808416	-0.4260368259808416
9.750178443968595	1.1610470589238415	-0.16104705892384152
9.764453961456104	1.1413657450692798	-0.1413657450692798
9.778729478943612	4.363193285110716	-3.3631932851107162
9.793004996431122	2.769942571274042	-1.7699425712740422
9.80728051391863	1.4523699740454998	-0.45236997404549983
9.82155603140614	5.114928597186003	-4.114928597186003
9.835831548893648	3.3151944167090295	-2.3151944167090295
9.850107066381158	2.549890143172348	-1.5498901431723482
9.864382583868666	2.7120568407536303	-1.7120568407536303
9.878658101356175	3.3524683307715	-2.3524683307715
9.892933618843683	0.8271260072204871	0.17287399277951288
9.907209136331193	2.25279193913796	-1.25279193913796
9.921484653818702	1.8267264981238986	-0.8267264981238986
9.93576017130621	1.9341266549299814	-0.9341266549299814
9.95003568879372	0.4674847803351758	0.5325152196648242
9.964311206281229	2.657293081837665	-1.6572930818376652
9.978586723768737	2.4081011427119856	-1.4081011427119856
9.992862241256246	1.7697776981833038	-0.7697776981833038
