# Supplementary material for: Terahertz Spectroscopic Analysis of Lactose in Infant Formula: Implications for Detection and Quantification
Source: Molecules. 2022 Aug 8;27(15):5040. doi: 10.3390/molecules27155040 (PMC9370465; doi:10.3390/molecules27155040)
Supplement: Supplementary file 1 [file molecules-27-05040-s001.zip › data/set2_ambient_1/frequency_domain/S002.csv]

0.0	0.7706228027737503	0.22937719722624972
0.014275517487508924	0.5475729501133257	0.45242704988667426
0.028551034975017847	0.9319863280790074	0.06801367192099261
0.04282655246252677	0.6547774861408378	0.34522251385916225
0.057102069950035694	1.202298104431672	-0.20229810443167207
0.07137758743754462	1.3003996489411918	-0.30039964894119175
0.08565310492505354	3.768660088740947	-2.768660088740947
0.09992862241256247	0.5325440287185188	0.4674559712814812
0.11420413990007139	0.5867350439350768	0.4132649560649232
0.12847965738758033	0.8704460355174899	0.1295539644825101
0.14275517487508924	1.3493915781285544	-0.34939157812855437
0.15703069236259815	1.542248190176766	-0.542248190176766
0.17130620985010708	0.8809931205769608	0.11900687942303922
0.18558172733761602	0.6757516454700655	0.3242483545299345
0.19985724482512493	0.7769812946691553	0.22301870533084467
0.21413276231263384	0.8697539797777024	0.1302460202222976
0.22840827980014278	0.8858915672432026	0.11410843275679738
0.24268379728765171	0.8156571780562422	0.18434282194375784
0.25695931477516065	0.7856486085452243	0.21435139145477566
0.27123483226266953	0.8591505247155695	0.14084947528443048
0.28551034975017847	0.9283329880888188	0.07166701191118119
0.2997858672376874	0.9162696422586496	0.0837303577413504
0.3140613847251963	0.8483063452158823	0.15169365478411767
0.32833690221270523	0.774206578231726	0.225793421768274
0.34261241970021417	0.7509177917915529	0.24908220820844706
0.3568879371877231	0.7544415274596811	0.24555847254031893
0.37116345467523204	0.761320803346373	0.23867919665362702
0.3854389721627409	0.7583433571270279	0.24165664287297206
0.39971448965024986	0.769712669097571	0.23028733090242903
0.4139900071377588	0.788766584519293	0.21123341548070695
0.4282655246252677	0.7969073815259736	0.20309261847402638
0.4425410421127766	0.7899849530044633	0.21001504699553675
0.45681655960028555	0.7618813064544573	0.23811869354554271
0.4710920770877945	0.7252043818488332	0.2747956181511668
0.48536759457530343	0.6956031232475899	0.3043968767524101
0.4996431120628123	0.6664033397234169	0.3335966602765831
0.5139186295503213	0.6279596577214872	0.3720403422785128
0.5281941470378302	0.5448749552593434	0.4551250447406566
0.5424696645253391	0.615538333796327	0.38446166620367295
0.5567451820128481	0.671095408443122	0.328904591556878
0.5710206995003569	0.6884403695917104	0.3115596304082896
0.5852962169878658	0.6886632313096279	0.3113367686903721
0.5995717344753748	0.6762627280335827	0.32373727196641733
0.6138472519628837	0.6539969923576165	0.34600300764238345
0.6281227694503926	0.6327561661331677	0.36724383386683235
0.6423982869379016	0.6147762721135854	0.38522372788641457
0.6566738044254105	0.6058860241763877	0.3941139758236123
0.6709493219129194	0.6017941906062318	0.39820580939376815
0.6852248394004283	0.6029585507614527	0.39704144923854734
0.6995003568879372	0.6055439155273201	0.3944560844726799
0.7137758743754462	0.6026290401948571	0.3973709598051429
0.7280513918629551	0.5934634457718292	0.4065365542281708
0.7423269093504641	0.5778386559449742	0.4221613440550258
0.756602426837973	0.5591017062069557	0.44089829379304435
0.7708779443254818	0.5431260234734702	0.45687397652652983
0.7851534618129908	0.5309252905827576	0.4690747094172424
0.7994289793004997	0.5214601425259805	0.4785398574740195
0.8137044967880086	0.5159520791125013	0.4840479208874987
0.8279800142755176	0.5125925638752322	0.4874074361247678
0.8422555317630265	0.5088018471074901	0.4911981528925099
0.8565310492505354	0.5026968288838085	0.4973031711161915
0.8708065667380444	0.49268281384756796	0.507317186152432
0.8850820842255532	0.4797497786351556	0.5202502213648443
0.8993576017130622	0.46640549101141277	0.5335945089885872
0.9136331192005711	0.45398617417963666	0.5460138258203633
0.92790863668808	0.44403787233490655	0.5559621276650935
0.942184154175589	0.4368718360116817	0.5631281639883183
0.9564596716630979	0.42839957882305524	0.5716004211769448
0.9707351891506069	0.4211838499927845	0.5788161500072155
0.9850107066381157	0.41353899105743375	0.5864610089425663
0.9992862241256246	0.40575847556921585	0.5942415244307842
1.0135617416131335	0.39538756101333977	0.6046124389866603
1.0278372591006426	0.38541980308220103	0.614580196917799
1.0421127765881515	0.3768908328229061	0.6231091671770939
1.0563882940756604	0.3696800917806206	0.6303199082193793
1.0706638115631693	0.36372897235272017	0.6362710276472798
1.0849393290506781	0.35633034860084745	0.6436696513991526
1.099214846538187	0.37421686828914213	0.6257831317108579
1.1134903640256961	0.34652345811285185	0.6534765418871482
1.127765881513205	0.33380676337152904	0.666193236628471
1.1420413990007139	0.32071486259877896	0.679285137401221
1.1563169164882228	0.3052723365785685	0.6947276634214314
1.1705924339757316	0.305815906789122	0.694184093210878
1.1848679514632408	0.2888911798674058	0.7111088201325941
1.1991434689507496	0.2827176399882323	0.7172823600117677
1.2134189864382585	0.2859736484852472	0.7140263515147528
1.2276945039257674	0.28873746620630397	0.711262533793696
1.2419700214132763	0.2807825473697805	0.7192174526302195
1.2562455389007852	0.2709420957377257	0.7290579042622742
1.2705210563882943	0.26058340603542723	0.7394165939645727
1.2847965738758031	0.24950805646705337	0.7504919435329467
1.299072091363312	0.23793093248395264	0.7620690675160473
1.313347608850821	0.22385185604953378	0.7761481439504663
1.3276231263383298	0.2069567456600152	0.7930432543399848
1.341898643825839	0.18236343493803436	0.8176365650619657
1.3561741613133478	0.14792057806015052	0.8520794219398495
1.3704496788008567	0.12478961175152758	0.8752103882484724
1.3847251962883655	0.1403611786609318	0.8596388213390682
1.3990007137758744	0.16810980637984377	0.8318901936201563
1.4132762312633835	0.20857793295752586	0.7914220670424741
1.4275517487508924	0.19370980247079111	0.8062901975292089
1.4418272662384013	0.19625017091991367	0.8037498290800863
1.4561027837259102	0.19769738899569714	0.8023026110043029
1.470378301213419	0.19823448516427064	0.8017655148357293
1.4846538187009282	0.19760770706889494	0.802392292931105
1.498929336188437	0.19490427194667734	0.8050957280533226
1.513204853675946	0.19052268045012996	0.80947731954987
1.5274803711634548	0.18497917614506895	0.815020823854931
1.5417558886509637	0.18146443045495336	0.8185355695450467
1.5560314061384726	0.17787609589320352	0.8221239041067965
1.5703069236259817	0.1762183450572106	0.8237816549427894
1.5845824411134906	0.17252215959656983	0.8274778404034302
1.5988579586009994	0.1688880336362486	0.8311119663637514
1.6131334760885083	0.1662019783563576	0.8337980216436424
1.6274089935760172	0.160477991888313	0.839522008111687
1.6416845110635263	0.15282035841615377	0.8471796415838462
1.6559600285510352	0.14343189316303362	0.8565681068369664
1.670235546038544	0.11223324807191223	0.8877667519280877
1.684511063526053	0.1451989618836037	0.8548010381163963
1.6987865810135618	0.1448197560662437	0.8551802439337564
1.7130620985010707	0.13944201038843604	0.8605579896115639
1.7273376159885798	0.13623654346326253	0.8637634565367375
1.7416131334760887	0.14087584762002303	0.859124152379977
1.7558886509635976	0.1342064732235042	0.8657935267764958
1.7701641684511065	0.12710256192927144	0.8728974380707286
1.7844396859386153	0.11599476338118068	0.8840052366188194
1.7987152034261245	0.10934719572963059	0.8906528042703694
1.8129907209136333	0.10570941709358517	0.8942905829064148
1.8272662384011422	0.10721171059998319	0.8927882894000168
1.841541755888651	0.11115572004175968	0.8888442799582403
1.85581727337616	0.11435011446843478	0.8856498855315652
1.870092790863669	0.15586492472142685	0.8441350752785731
1.884368308351178	0.11292066667090911	0.887079333329091
1.8986438258386868	0.10471995880179234	0.8952800411982077
1.9129193433261957	0.09491810050137647	0.9050818994986235
1.9271948608137046	0.09775121207818459	0.9022487879218154
1.9414703783012137	0.09181689123635468	0.9081831087636453
1.9557458957887226	0.0922199875666903	0.9077800124333097
1.9700214132762315	0.09527864742547874	0.9047213525745212
1.9842969307637404	0.0990110685069573	0.9009889314930427
1.9985724482512492	0.09901367550461292	0.9009863244953871
2.012847965738758	0.0940112671982077	0.9059887328017923
2.027123483226267	0.08657834169850108	0.9134216583014989
2.041399000713776	0.08029057167360641	0.9197094283263936
2.055674518201285	0.07614329888154038	0.9238567011184596
2.069950035688794	0.07434733753486614	0.9256526624651339
2.084225553176303	0.07498718824683419	0.9250128117531659
2.098501070663812	0.07960720730329109	0.9203927926967089
2.1127765881513207	0.08257167899910337	0.9174283210008967
2.1270521056388296	0.0810494016349252	0.9189505983650748
2.1413276231263385	0.07303647908925769	0.9269635209107423
2.1556031406138474	0.05955527323950514	0.9404447267604948
2.1698786581013563	0.08571761396698699	0.914282386033013
2.184154175588865	0.0591103078565494	0.9408896921434506
2.198429693076374	0.09690386878162274	0.9030961312183773
2.2127052105638834	0.06294864138708732	0.9370513586129127
2.2269807280513922	0.04890996040965924	0.9510900395903408
2.241256245538901	0.06952023003375801	0.9304797699662419
2.25553176302641	0.06954144834450761	0.9304585516554924
2.269807280513919	0.07501392350711383	0.9249860764928861
2.2840827980014278	0.06241386298730833	0.9375861370126917
2.2983583154889367	0.05181915771086657	0.9481808422891335
2.3126338329764455	0.04380872558174204	0.9561912744182579
2.3269093504639544	0.041835213550433015	0.958164786449567
2.3411848679514633	0.06015472427864736	0.9398452757213527
2.355460385438972	0.05342283227905989	0.9465771677209401
2.3697359029264815	0.0731389503592958	0.9268610496407041
2.3840114204139904	0.05309615319160046	0.9469038468083996
2.3982869379014993	0.06540305417119041	0.9345969458288096
2.412562455389008	0.04817734570760916	0.9518226542923909
2.426837972876517	0.03747812474696284	0.9625218752530371
2.441113490364026	0.022630738867616882	0.9773692611323831
2.455389007851535	0.0372440522532634	0.9627559477467366
2.4696645253390437	0.011724546883793872	0.9882754531162061
2.4839400428265526	0.03632103351371095	0.963678966486289
2.4982155603140614	0.042345788393924916	0.9576542116060751
2.5124910778015703	0.0464293392176546	0.9535706607823454
2.5267665952890797	0.03742018109436641	0.9625798189056336
2.5410421127765885	0.02610577836891576	0.9738942216310842
2.5553176302640974	0.01419325273625339	0.9858067472637466
2.5695931477516063	0.005054726089451062	0.994945273910549
2.583868665239115	0.02221878602005542	0.9777812139799446
2.598144182726624	0.0410770545061315	0.9589229454938685
2.612419700214133	0.050568865130534296	0.9494311348694657
2.626695217701642	0.035575079501864525	0.9644249204981354
2.6409707351891507	0.28677060235631036	0.7132293976436896
2.6552462526766596	0.06584407122141173	0.9341559287785883
2.669521770164169	0.06887317943555314	0.9311268205644468
2.683797287651678	0.04903453244993767	0.9509654675500623
2.6980728051391867	0.0242509740967836	0.9757490259032164
2.7123483226266956	0.0042403524286505016	0.9957596475713495
2.7266238401142044	0.025383336307219825	0.9746166636927802
2.7408993576017133	0.0517484755014735	0.9482515244985265
2.755174875089222	0.04563673112806458	0.9543632688719355
2.769450392576731	0.1400234441449565	0.8599765558550435
2.78372591006424	0.12608989644926946	0.8739101035507305
2.798001427551749	0.04888141646830458	0.9511185835316954
2.8122769450392577	0.03691796064411268	0.9630820393558873
2.826552462526767	0.024528410737092	0.975471589262908
2.840827980014276	0.01888552162955267	0.9811144783704473
2.855103497501785	0.03410825841255459	0.9658917415874454
2.8693790149892937	0.051260169689731655	0.9487398303102683
2.8836545324768026	0.6458918632055705	0.35410813679442954
2.8979300499643115	0.050389095851458524	0.9496109041485414
2.9122055674518204	0.05518404186988254	0.9448159581301174
2.9264810849393292	0.0432795988101022	0.9567204011898978
2.940756602426838	0.02201327036564011	0.9779867296343598
2.955032119914347	0.06188395284098202	0.938116047159018
2.9693076374018563	3.343591147667352	-2.343591147667352
2.983583154889365	0.07527545426964302	0.924724545730357
2.997858672376874	0.11846649109129309	0.8815335089087069
3.012134189864383	0.5031232780455831	0.4968767219544169
3.026409707351892	0.1537283497305506	0.8462716502694494
3.0406852248394007	0.08388874230649224	0.9161112576935078
3.0549607423269096	0.06470337476219268	0.9352966252378073
3.0692362598144185	0.05460450468482847	0.9453954953151715
3.0835117773019274	0.08542627076304586	0.9145737292369541
3.0977872947894363	0.0649505009464733	0.9350494990535267
3.112062812276945	0.044676024792041746	0.9553239752079583
3.1263383297644545	0.1312870850759763	0.8687129149240237
3.1406138472519634	0.4695206519842673	0.5304793480157327
3.1548893647394722	0.12047979058701483	0.8795202094129851
3.169164882226981	2.2134453000573657	-1.2134453000573657
3.18344039971449	0.14695281618951664	0.8530471838104834
3.197715917201999	0.06659858898873164	0.9334014110112684
3.2119914346895078	0.12007172110985086	0.8799282788901491
3.2262669521770166	0.1664331684437712	0.8335668315562288
3.2405424696645255	0.11080656313493119	0.8891934368650688
3.2548179871520344	0.12055742121404334	0.8794425787859567
3.2690935046395433	0.12651220268970237	0.8734877973102977
3.2833690221270526	0.0901315634701508	0.9098684365298492
3.2976445396145615	0.09982175005480544	0.9001782499451946
3.3119200571020704	0.11499269073476925	0.8850073092652307
3.3261955745895793	0.2942978736500844	0.7057021263499156
3.340471092077088	0.2957962532979739	0.7042037467020261
3.354746609564597	0.13718947731642564	0.8628105226835744
3.369022127052106	0.11384734328034403	0.8861526567196559
3.383297644539615	0.13537920451275687	0.8646207954872431
3.3975731620271237	0.11228322609484226	0.8877167739051577
3.4118486795146326	0.12467858435379141	0.8753214156462086
3.4261241970021414	0.10423295043412686	0.8957670495658732
3.4403997144896508	0.0815392916466544	0.9184607083533456
3.4546752319771596	0.13852566933898697	0.8614743306610131
3.4689507494646685	0.05252371955331645	0.9474762804466835
3.4832262669521774	0.1483729959296092	0.8516270040703908
3.4975017844396863	0.2858582888469166	0.7141417111530834
3.511777301927195	0.16833732364434312	0.8316626763556569
3.526052819414704	0.14667835039996063	0.8533216496000393
3.540328336902213	3.2103443953784145	-2.2103443953784145
3.554603854389722	0.1919284409156737	0.8080715590843263
3.5688793718772307	0.16928869557860698	0.830711304421393
3.58315488936474	0.16691800978114196	0.833081990218858
3.597430406852249	0.3270810730750151	0.6729189269249849
3.611705924339758	0.39063295558665106	0.609367044413349
3.6259814418272667	0.181031936180557	0.818968063819443
3.6402569593147756	0.3546577372653338	0.6453422627346662
3.6545324768022844	1.4129241409051891	-0.41292414090518914
3.6688079942897933	0.45151069514190173	0.5484893048580983
3.683083511777302	0.3013900646868863	0.6986099353131137
3.697359029264811	0.3861712518435214	0.6138287481564786
3.71163454675232	0.31524140267240314	0.6847585973275969
3.725910064239829	0.3027734769838014	0.6972265230161986
3.740185581727338	0.20493804353320788	0.7950619564667921
3.754461099214847	0.20217343649375707	0.7978265635062429
3.768736616702356	0.15387067967655918	0.8461293203234408
3.783012134189865	0.2416675198845723	0.7583324801154276
3.7972876516773737	0.711275122052369	0.288724877947631
3.8115631691648826	0.8510281331606089	0.14897186683939112
3.8258386866523915	0.24782388547569137	0.7521761145243087
3.8401142041399003	0.3610455242195541	0.638954475780446
3.8543897216274092	0.5724240291709565	0.42757597082904353
3.868665239114918	0.3802818423905252	0.6197181576094748
3.8829407566024274	0.2770902990957009	0.7229097009042991
3.8972162740899363	0.2263453171306235	0.7736546828693764
3.911491791577445	0.3326493904604094	0.6673506095395906
3.925767309064954	0.3286228980487467	0.6713771019512533
3.940042826552463	0.3320889335043364	0.6679110664956636
3.954318344039972	1.2531173142434435	-0.2531173142434435
3.9685938615274807	0.8452185698544166	0.15478143014558343
3.9828693790149896	1.3355945037346364	-0.3355945037346364
3.9971448965024985	1.681215586048922	-0.681215586048922
4.011420413990008	1.077514957109305	-0.077514957109305
4.025695931477516	0.5758684145024993	0.42413158549750074
4.039971448965026	0.3837508051638287	0.6162491948361712
4.054246966452534	0.327637536432807	0.672362463567193
4.068522483940043	0.35507711713313667	0.6449228828668634
4.082798001427552	0.43970449747171036	0.5602955025282896
4.097073518915061	0.3429606248349444	0.6570393751650556
4.11134903640257	0.6661385850881062	0.3338614149118938
4.125624553890079	0.6834925700113832	0.3165074299886168
4.139900071377588	0.30329301663292585	0.6967069833670742
4.154175588865097	0.4689854488536501	0.5310145511463499
4.168451106352606	1.032296339816726	-0.03229633981672597
4.182726623840114	1.3350684629959828	-0.3350684629959828
4.197002141327624	4.8384655204657125	-3.8384655204657125
4.211277658815132	0.4408963907382026	0.5591036092617974
4.2255531763026415	1.500991158470989	-0.500991158470989
4.23982869379015	0.7570515871569168	0.24294841284308322
4.254104211277659	0.32232049291676684	0.6776795070832331
4.268379728765169	0.42832064684825394	0.5716793531517461
4.282655246252677	0.5584719248832274	0.4415280751167726
4.296930763740186	0.42808202796009265	0.5719179720399074
4.311206281227695	0.38554975394835406	0.6144502460516459
4.325481798715204	0.3476964763563304	0.6523035236436696
4.3397573162027125	0.46192033455793274	0.5380796654420672
4.354032833690222	0.3994505144354834	0.6005494855645166
4.36830835117773	0.46664839518242274	0.5333516048175773
4.38258386866524	0.8157749287033098	0.1842250712966902
4.396859386152748	0.5389500820455981	0.46104991795440187
4.411134903640257	0.9363417685152996	0.0636582314847004
4.425410421127767	0.4453363011363962	0.5546636988636038
4.439685938615275	0.5156043254774219	0.48439567452257815
4.4539614561027845	0.7036250261655513	0.29637497383444866
4.468236973590293	1.0759107318736354	-0.0759107318736354
4.482512491077802	0.9062140283294023	0.09378597167059766
4.496788008565311	1.4003495085860096	-0.4003495085860096
4.51106352605282	1.7686971821601236	-0.7686971821601236
4.5253390435403285	6.8977455722561505	-5.8977455722561505
4.539614561027838	3.1300434722743327	-2.1300434722743327
4.553890078515346	0.9148667879535102	0.08513321204648983
4.5681655960028555	2.013631417693959	-1.0136314176939591
4.582441113490365	1.0046555166173106	-0.004655516617310562
4.596716630977873	2.071877752213589	-1.071877752213589
4.610992148465383	1.4626595212004803	-0.46265952120048026
4.625267665952891	1.856213941931757	-0.8562139419317569
4.6395431834404	0.7283836539532295	0.27161634604677054
4.653818700927909	0.8205677141718496	0.1794322858281504
4.668094218415418	0.9902703918642471	0.009729608135752854
4.682369735902927	1.8122929394743548	-0.8122929394743548
4.696645253390436	2.442374998963893	-1.442374998963893
4.710920770877944	1.0251725300807324	-0.02517253008073239
4.725196288365454	1.172536291047769	-0.17253629104776902
4.739471805852963	2.4745948445906194	-1.4745948445906194
4.7537473233404715	11.804475424169592	-10.804475424169592
4.768022840827981	1.137597113466838	-0.1375971134668379
4.782298358315489	0.656850085032801	0.34314991496719904
4.7965738758029985	0.6318516905174199	0.36814830948258015
4.810849393290507	1.2370776101547354	-0.23707761015473539
4.825124910778016	1.3798111575284637	-0.3798111575284637
4.839400428265525	3.732000097246705	-2.732000097246705
4.853675945753034	8.11538628427807	-7.11538628427807
4.8679514632405425	1.4913955131975025	-0.4913955131975025
4.882226980728052	1.7339696132485183	-0.7339696132485183
4.896502498215561	1.1221704898846445	-0.12217048988464452
4.91077801570307	1.007961440677443	-0.007961440677443088
4.925053533190579	0.6376655787836487	0.3623344212163513
4.939329050678087	1.1658182501351146	-0.16581825013511464
4.953604568165597	4.054751873672253	-3.054751873672253
4.967880085653105	2.7362221696528812	-1.7362221696528812
4.9821556031406145	1.774730194753126	-0.774730194753126
4.996431120628123	1.4230881292398563	-0.4230881292398563
5.010706638115632	3.891328348949284	-2.891328348949284
5.024982155603141	1.1773725142324527	-0.1773725142324527
5.03925767309065	2.1171532412304077	-1.1171532412304077
5.053533190578159	1.2273967156872412	-0.22739671568724118
5.067808708065668	1.4148576904563535	-0.41485769045635346
5.082084225553177	4.0025260892229415	-3.0025260892229415
5.0963597430406855	1.2065463152240619	-0.20654631522406186
5.110635260528195	2.7136579051473015	-1.7136579051473015
5.124910778015703	2.3873825763163556	-1.3873825763163556
5.139186295503213	2.924321927179478	-1.924321927179478
5.153461812990721	4.183999777457697	-3.1839997774576974
5.16773733047823	1.196321829794729	-0.1963218297947289
5.18201284796574	0.8932034766525001	0.1067965233474999
5.196288365453248	5.950309048399719	-4.950309048399719
5.2105638829407575	1.2829003109801986	-0.28290031098019863
5.224839400428266	3.8793282627745067	-2.8793282627745067
5.239114917915775	78.07797436264087	-77.07797436264087
5.253390435403284	1.407929180070975	-0.407929180070975
5.267665952890793	0.328672836572643	0.671327163427357
5.281941470378301	2.776568281960036	-1.776568281960036
5.296216987865811	0.6112438606796583	0.3887561393203417
5.310492505353319	1.1164323962527472	-0.11643239625274715
5.3247680228408285	1.6172351543544086	-0.6172351543544086
5.339043540328338	1.225206080725281	-0.22520608072528092
5.353319057815846	1.5427876379788044	-0.5427876379788044
5.367594575303356	1.4915765741078584	-0.4915765741078584
5.381870092790864	3.351703630210778	-2.351703630210778
5.396145610278373	1.118435942569727	-0.118435942569727
5.410421127765882	0.8380520797967682	0.1619479202032318
5.424696645253391	1.3880180541133171	-0.38801805411331713
5.4389721627409	4.879600295952818	-3.8796002959528177
5.453247680228409	3.4567900185524016	-2.4567900185524016
5.467523197715917	1.744277074989452	-0.7442770749894521
5.481798715203427	1.1405526086360016	-0.1405526086360016
5.496074232690936	1.9710887622076754	-0.9710887622076754
5.510349750178444	0.6595249127241566	0.3404750872758434
5.524625267665954	0.8240351435420968	0.17596485645790316
5.538900785153462	1.521653554277379	-0.521653554277379
5.5531763026409715	2.531526832322955	-1.531526832322955
5.56745182012848	4.678102393658985	-3.6781023936589854
5.581727337615989	21.08195138230077	-20.08195138230077
5.596002855103498	1.8573363842474924	-0.8573363842474924
5.610278372591007	1.645938019738381	-0.645938019738381
5.6245538900785155	2.8399937912135997	-1.8399937912135997
5.638829407566025	2.8742995885161733	-1.8742995885161733
5.653104925053534	3.304967327576348	-2.304967327576348
5.667380442541043	0.9403390882877529	0.05966091171224708
5.681655960028552	1.5432520939984902	-0.5432520939984902
5.69593147751606	3.9753180747650267	-2.9753180747650267
5.71020699500357	3.0913165510662646	-2.0913165510662646
5.724482512491078	2.1172861916711176	-1.1172861916711176
5.738758029978587	0.7416920932971709	0.2583079067028291
5.753033547466096	1.5657110601184574	-0.5657110601184574
5.767309064953605	2.35523647616958	-1.3552364761695799
5.781584582441114	2.34047375098606	-1.3404737509860598
5.795860099928623	5.818449741679021	-4.818449741679021
5.810135617416132	3.6227978024230887	-2.6227978024230887
5.824411134903641	4.482635279009551	-3.4826352790095507
5.83868665239115	1.8536186895006412	-0.8536186895006412
5.8529621698786585	1.8828021094233196	-0.8828021094233196
5.867237687366168	1.7857265222620877	-0.7857265222620877
5.881513204853676	1.6061007301215637	-0.6061007301215637
5.895788722341186	2.1176439478039737	-1.1176439478039737
5.910064239828694	4.696382980124414	-3.6963829801244144
5.924339757316203	1.43531781333118	-0.4353178133311799
5.938615274803713	2.44760969117943	-1.44760969117943
5.952890792291221	1.9242675130702376	-0.9242675130702376
5.96716630977873	0.945852213719065	0.05414778628093497
5.981441827266239	2.6802949086506698	-1.6802949086506698
5.995717344753748	1.2524179316769333	-0.25241793167693327
6.009992862241257	2.4850482487033854	-1.4850482487033854
6.024268379728766	1.225877424663936	-0.2258774246639359
6.038543897216274	1.8622359789759657	-0.8622359789759657
6.052819414703784	1.1611930296161947	-0.16119302961619475
6.067094932191292	1.8193961126368796	-0.8193961126368796
6.0813704496788015	2.455744229157872	-1.455744229157872
6.095645967166311	1.9114276533626402	-0.9114276533626402
6.109921484653819	1.3519220581079556	-0.3519220581079556
6.124197002141329	1.2707695248065702	-0.27076952480657024
6.138472519628837	0.747387174030173	0.25261282596982704
6.152748037116346	7.465159812289764	-6.465159812289764
6.167023554603855	2.162031766106571	-1.1620317661065709
6.181299072091364	1.9195597569642415	-0.9195597569642415
6.1955745895788725	3.2536017168945697	-2.2536017168945697
6.209850107066382	2.2496530928843157	-1.2496530928843157
6.22412562455389	6.392890338489	-5.392890338489
6.2384011420414	1.4753419648902222	-0.4753419648902222
6.252676659528909	1.1465266427553564	-0.14652664275535643
6.266952177016417	4.125950927543764	-3.125950927543764
6.281227694503927	2.1719293152777066	-1.1719293152777066
6.295503211991435	9.620857741949981	-8.620857741949981
6.3097787294789445	2.1500057184422614	-1.1500057184422614
6.324054246966453	5.187230015732505	-4.187230015732505
6.338329764453962	2.836385814061364	-1.836385814061364
6.352605281941471	0.8363358801941437	0.16366411980585627
6.36688079942898	1.6719024347172684	-0.6719024347172684
6.381156316916488	2.481218009202163	-1.4812180092021632
6.395431834403998	0.9699865990901974	0.030013400909802646
6.409707351891507	2.09906964753891	-1.0990696475389101
6.4239828693790155	3.6251443934117695	-2.6251443934117695
6.438258386866525	1.9193014329981068	-0.9193014329981068
6.452533904354033	1.700442623919001	-0.7004426239190009
6.466809421841543	3.2006820237594855	-2.2006820237594855
6.481084939329051	2.717584183207675	-1.7175841832076748
6.49536045681656	4.222083076877417	-3.222083076877417
6.509635974304069	1.1517262402751733	-0.15172624027517334
6.523911491791578	2.848393590845604	-1.8483935908456042
6.538187009279087	2.0254000663904748	-1.0254000663904748
6.552462526766596	1.119273636070764	-0.11927363607076402
6.566738044254105	4.817460664493232	-3.8174606644932316
6.581013561741614	2.0955900971958825	-1.0955900971958825
6.595289079229123	1.54422029855769	-0.54422029855769
6.609564596716631	1.3393807959042958	-0.3393807959042958
6.623840114204141	2.284017953158231	-1.284017953158231
6.638115631691649	1.8169866883204642	-0.8169866883204642
6.6523911491791585	1.528357827029654	-0.5283578270296541
6.666666666666667	1.8042707864419816	-0.8042707864419816
6.680942184154176	2.6812093960741903	-1.6812093960741903
6.695217701641685	1.369786813674041	-0.369786813674041
6.709493219129194	5.600970742352468	-4.600970742352468
6.723768736616703	0.9521965543226775	0.04780344567732253
6.738044254104212	2.2797795094457776	-1.2797795094457776
6.752319771591721	4.31248605276716	-3.3124860527671602
6.76659528907923	1.4314124907887051	-0.43141249078870514
6.780870806566739	0.9144765933316832	0.08552340666831681
6.795146324054247	0.8751095891668476	0.12489041083315244
6.809421841541757	4.6631675415276606	-3.6631675415276606
6.823697359029265	4.281431770212443	-3.2814317702124427
6.837972876516774	1.6722920355736073	-0.6722920355736073
6.852248394004283	2.149386177541005	-1.1493861775410048
6.866523911491792	3.389472728842191	-2.389472728842191
6.8807994289793015	1.0708169710882356	-0.07081697108823559
6.89507494646681	0.8627945469329177	0.13720545306708232
6.909350463954319	3.484134912705299	-2.484134912705299
6.923625981441828	0.8194048296625911	0.1805951703374089
6.937901498929337	1.4700530554045286	-0.4700530554045286
6.9521770164168455	2.410267636699425	-1.410267636699425
6.966452533904355	1.8062749976259431	-0.8062749976259431
6.980728051391863	1.876305018376454	-0.876305018376454
6.995003568879373	2.1632444615178694	-1.1632444615178694
7.009279086366882	6.449914333451704	-5.449914333451704
7.02355460385439	4.979546978008891	-3.979546978008891
7.0378301213419	13.515288723882906	-12.515288723882906
7.052105638829408	3.216031984851355	-2.216031984851355
7.066381156316917	1.355582409384887	-0.35558240938488694
7.080656673804426	5.54861811785561	-4.54861811785561
7.094932191291935	8.498532054406644	-7.498532054406644
7.109207708779444	0.6487909804892261	0.3512090195107739
7.123483226266953	1.1689753490374593	-0.16897534903745925
7.137758743754461	3.025733580428911	-2.025733580428911
7.152034261241971	1.057776867598143	-0.057776867598142934
7.16630977872948	1.881454823706468	-0.8814548237064681
7.1805852962169885	3.2506816305826702	-2.2506816305826702
7.194860813704498	0.7926124263229892	0.20738757367701077
7.209136331192006	5.612371342635312	-4.612371342635312
7.223411848679516	1.427938734344653	-0.427938734344653
7.237687366167024	1.533499290958731	-0.533499290958731
7.251962883654533	1.3741117863870669	-0.3741117863870669
7.266238401142042	2.100644977516221	-1.1006449775162208
7.280513918629551	1.309184430338139	-0.309184430338139
7.2947894361170595	1.1368745086282588	-0.13687450862825878
7.309064953604569	3.3866362715629	-2.3866362715629
7.323340471092078	2.8545004612112233	-1.8545004612112233
7.337615988579587	22.930176480632035	-21.930176480632035
7.351891506067096	1.569704568907955	-0.569704568907955
7.366167023554604	1.4028801347280209	-0.40288013472802087
7.380442541042114	1.5842204536889448	-0.5842204536889448
7.394718058529622	3.1314794680657	-2.1314794680657
7.4089935760171315	2.0062531720121037	-1.0062531720121037
7.42326909350464	0.5378133193518688	0.4621866806481312
7.437544610992149	1.0992921648505751	-0.09929216485057513
7.451820128479658	1.700887847809853	-0.700887847809853
7.466095645967167	3.0605702747534025	-2.0605702747534025
7.480371163454676	3.5543014395877135	-2.5543014395877135
7.494646680942185	1.6124318140516747	-0.6124318140516747
7.508922198429694	2.1245361182309415	-1.1245361182309415
7.5231977159172025	1.6260432596454628	-0.6260432596454628
7.537473233404712	1.80922049214284	-0.8092204921428401
7.55174875089222	0.8951543095906076	0.1048456904093924
7.56602426837973	6.401012136293446	-5.401012136293446
7.580299785867238	3.1506989451574245	-2.1506989451574245
7.594575303354747	7.478143270093824	-6.478143270093824
7.608850820842256	4.537676152037609	-3.5376761520376094
7.623126338329765	2.041417940922684	-1.0414179409226838
7.6374018558172745	2.8397700792097895	-1.8397700792097895
7.651677373304783	2.568688966097165	-1.5686889660971648
7.665952890792292	2.6872717156821087	-1.6872717156821087
7.680228408279801	1.5041503251542987	-0.5041503251542987
7.69450392576731	1.492498048411908	-0.4924980484119079
7.7087794432548185	0.7787934064622463	0.22120659353775374
7.723054960742328	1.214756176387692	-0.21475617638769195
7.737330478229836	2.6207979159875077	-1.6207979159875077
7.7516059957173455	1.1837263433741443	-0.18372634337414429
7.765881513204855	1.3951641745005385	-0.39516417450053853
7.780157030692363	2.5531823505591333	-1.5531823505591333
7.794432548179873	6.019058939481685	-5.019058939481685
7.808708065667381	10.43697660624557	-9.43697660624557
7.82298358315489	1.5870163085716975	-0.5870163085716975
7.837259100642399	3.745956921106919	-2.745956921106919
7.851534618129908	4.806334585189952	-3.806334585189952
7.865810135617417	2.2732592343520737	-1.2732592343520737
7.880085653104926	0.9518305504677974	0.04816944953220259
7.894361170592434	3.4002617125182626	-2.4002617125182626
7.908636688079944	0.9350123727372391	0.06498762726276086
7.922912205567453	0.28027643097749483	0.7197235690225052
7.9371877230549615	0.6621683871028932	0.33783161289710684
7.951463240542471	5.4192560841701605	-4.4192560841701605
7.965738758029979	0.44561380427562924	0.5543861957243708
7.9800142755174885	1.222363537049815	-0.22236353704981493
7.994289793004997	3.313050458396492	-2.313050458396492
8.008565310492505	2.0036342867321726	-1.0036342867321726
8.022840827980016	7.105555631599026	-6.105555631599026
8.037116345467524	4.3594780018476875	-3.3594780018476875
8.051391862955033	3.573320479612867	-2.573320479612867
8.065667380442541	1.8446158367172678	-0.8446158367172678
8.079942897930051	4.385746601166268	-3.385746601166268
8.09421841541756	4.196260259229584	-3.196260259229584
8.108493932905068	3.421651022563413	-2.421651022563413
8.122769450392578	12.730226866239708	-11.730226866239708
8.137044967880087	0.8711657048161979	0.12883429518380207
8.151320485367595	6.032814990496808	-5.032814990496808
8.165596002855104	2.3907588424333825	-1.3907588424333825
8.179871520342614	1.3025096715228537	-0.3025096715228537
8.194147037830122	1.9033132748271624	-0.9033132748271624
8.20842255531763	1.0474322680426422	-0.04743226804264222
8.22269807280514	5.888708515929592	-4.888708515929592
8.23697359029265	5.084232029154746	-4.084232029154746
8.251249107780158	1.5483596010315215	-0.5483596010315215
8.265524625267666	2.548508496121433	-1.5485084961214328
8.279800142755176	4.15081450425789	-3.15081450425789
8.294075660242685	5.913368612400717	-4.913368612400717
8.308351177730193	2.048544858164613	-1.0485448581646128
8.322626695217702	4.297246472404513	-3.297246472404513
8.336902212705212	6.131777285931846	-5.131777285931846
8.35117773019272	1.0170785955665627	-0.01707859556656266
8.365453247680229	3.423516575043842	-2.423516575043842
8.379728765167739	3.0389393820512507	-2.0389393820512507
8.394004282655247	2.768453318059835	-1.768453318059835
8.408279800142756	2.553854355239181	-1.553854355239181
8.422555317630264	1.4896444081385753	-0.48964440813857535
8.436830835117775	2.775457804298586	-1.7754578042985858
8.451106352605283	0.910128758568933	0.08987124143106695
8.465381870092791	2.1097589177621563	-1.1097589177621563
8.4796573875803	0.6705696783917869	0.32943032160821306
8.49393290506781	11.299369623409271	-10.299369623409271
8.508208422555319	2.9036967508371188	-1.9036967508371188
8.522483940042827	3.4957260267698778	-2.4957260267698778
8.536759457530337	4.711979539419146	-3.711979539419146
8.551034975017846	2.0689560568070555	-1.0689560568070555
8.565310492505354	1.2738758850180403	-0.2738758850180403
8.579586009992862	1.3476741976512283	-0.3476741976512283
8.593861527480373	12.516044892355138	-11.516044892355138
8.608137044967881	1.0214451419113584	-0.02144514191135838
8.62241256245539	7.8112814582852845	-6.8112814582852845
8.636688079942898	2.3087734621625526	-1.3087734621625526
8.650963597430408	2.140120100458362	-1.140120100458362
8.665239114917917	4.209919020168563	-3.209919020168563
8.679514632405425	3.83556250056058	-2.83556250056058
8.693790149892935	2.4105409937181306	-1.4105409937181306
8.708065667380444	2.477978781070245	-1.4779787810702452
8.722341184867952	0.9136927685411762	0.0863072314588238
8.73661670235546	2.2276260911594497	-1.2276260911594497
8.75089221984297	1.6254708596218153	-0.6254708596218153
8.76516773733048	2.856673316359175	-1.856673316359175
8.779443254817988	1.642352528419224	-0.642352528419224
8.793718772305496	1.2792538191559437	-0.2792538191559437
8.807994289793006	2.8966630496571706	-1.8966630496571706
8.822269807280515	1.1971770993589013	-0.19717709935890126
8.836545324768023	5.523647751367141	-4.523647751367141
8.850820842255533	1.711433071623568	-0.711433071623568
8.865096359743042	0.7585366153052617	0.24146338469473827
8.87937187723055	5.091307943997443	-4.091307943997443
8.893647394718059	1.496658305744551	-0.49665830574455105
8.907922912205569	2.52848723456544	-1.5284872345654401
8.922198429693077	4.449478519562092	-3.449478519562092
8.936473947180586	8.563239124569156	-7.563239124569156
8.950749464668094	2.55444782447664	-1.55444782447664
8.965024982155605	6.858801859891663	-5.858801859891663
8.979300499643113	1.7140911951648456	-0.7140911951648456
8.993576017130621	2.316121123806111	-1.316121123806111
9.007851534618132	1.0504511508440166	-0.050451150844016635
9.02212705210564	1.7684659800927935	-0.7684659800927935
9.036402569593148	4.861764200327732	-3.861764200327732
9.050678087080657	1.7681478487452353	-0.7681478487452353
9.064953604568167	0.6475905728717786	0.35240942712822143
9.079229122055676	0.9467099094317659	0.05329009056823408
9.093504639543184	1.2036762524679394	-0.2036762524679394
9.107780157030692	2.7100528360809384	-1.7100528360809384
9.122055674518203	1.882957891832385	-0.882957891832385
9.136331192005711	0.7042658039878836	0.29573419601211637
9.15060670949322	3.0243208018565273	-2.0243208018565273
9.16488222698073	2.6989810288481246	-1.6989810288481246
9.179157744468238	1.9672175569926738	-0.9672175569926738
9.193433261955747	26.505424777952403	-25.505424777952403
9.207708779443255	2.4345544207414207	-1.4345544207414207
9.221984296930765	1.0898430724330415	-0.08984307243304146
9.236259814418274	0.5504752555528468	0.4495247444471532
9.250535331905782	1.3948402268468907	-0.3948402268468907
9.26481084939329	2.911014869749161	-1.911014869749161
9.2790863668808	1.2637970359707396	-0.26379703597073956
9.29336188436831	1.5764793809504938	-0.5764793809504938
9.307637401855818	0.8171283160849651	0.18287168391503494
9.321912919343328	4.382670503784088	-3.3826705037840883
9.336188436830836	7.357434810435913	-6.357434810435913
9.350463954318345	9.845709580995234	-8.845709580995234
9.364739471805853	2.4279298603366817	-1.4279298603366817
9.379014989293363	1.7898962040495185	-0.7898962040495185
9.393290506780872	1.3723254065943256	-0.37232540659432556
9.40756602426838	1.661051782928662	-0.661051782928662
9.421841541755889	3.701736947931604	-2.701736947931604
9.436117059243399	2.0762855840558387	-1.0762855840558387
9.450392576730907	2.067395238708653	-1.0673952387086532
9.464668094218416	1.2514385867033788	-0.2514385867033788
9.478943611705926	5.609601132049841	-4.609601132049841
9.493219129193434	2.7391917755108053	-1.7391917755108053
9.507494646680943	1.9651908458734244	-0.9651908458734244
9.521770164168451	2.620426747016958	-1.6204267470169582
9.536045681655962	0.5319116272644899	0.46808837273551007
9.55032119914347	2.4128609969215717	-1.4128609969215717
9.564596716630978	1.4464093990026239	-0.4464093990026239
9.578872234118487	2.8004755301009268	-1.8004755301009268
9.593147751605997	0.8403674953316914	0.15963250466830858
9.607423269093506	3.3089972429715098	-2.3089972429715098
9.621698786581014	14.639540743784703	-13.639540743784703
9.635974304068524	1.907122513725691	-0.9071225137256911
9.650249821556033	9.030150882661786	-8.030150882661786
9.664525339043541	3.8585726070782806	-2.8585726070782806
9.67880085653105	3.0407936649798915	-2.0407936649798915
9.69307637401856	2.447088002196645	-1.447088002196645
9.707351891506068	2.3295884323818674	-1.3295884323818674
9.721627408993577	2.1959411140033747	-1.1959411140033747
9.735902926481085	1.3247418950387917	-0.3247418950387917
9.750178443968595	1.256039721285075	-0.2560397212850749
9.764453961456104	2.041255780080262	-1.0412557800802622
9.778729478943612	6.100586918910542	-5.100586918910542
9.793004996431122	2.4120448198358395	-1.4120448198358395
9.80728051391863	2.569617478369912	-1.5696174783699122
9.82155603140614	10.117200955741211	-9.117200955741211
9.835831548893648	4.820690415761704	-3.820690415761704
9.850107066381158	2.8700983244596645	-1.8700983244596645
9.864382583868666	3.5984545680169546	-2.5984545680169546
9.878658101356175	7.002288962876319	-6.002288962876319
9.892933618843683	0.9772919686978425	0.022708031302157483
9.907209136331193	2.1054320630134447	-1.1054320630134447
9.921484653818702	1.4057648967550889	-0.40576489675508887
9.93576017130621	4.251207026142112	-3.2512070261421124
9.95003568879372	3.463301682614683	-2.463301682614683
9.964311206281229	2.815007293977439	-1.8150072939774389
9.978586723768737	3.4595813190147098	-2.4595813190147098
9.992862241256246	2.074851583507108	-1.0748515835071082
