# Supplementary material for: Terahertz Spectroscopic Analysis of Lactose in Infant Formula: Implications for Detection and Quantification
Source: Molecules. 2022 Aug 8;27(15):5040. doi: 10.3390/molecules27155040 (PMC9370465; doi:10.3390/molecules27155040)
Supplement: Supplementary file 1 [file molecules-27-05040-s001.zip › data/set2_ambient_1/frequency_domain/S003.csv]

0.0	0.705981615868414	0.294018384131586
0.014275517487508924	0.48569441358434684	0.5143055864156532
0.028551034975017847	0.928128964681345	0.07187103531865502
0.04282655246252677	0.6689195111954902	0.3310804888045098
0.057102069950035694	1.17855802745199	-0.17855802745199
0.07137758743754462	1.2518847934736206	-0.2518847934736206
0.08565310492505354	3.8928534177552114	-2.8928534177552114
0.09992862241256247	0.5386140557973506	0.46138594420264945
0.11420413990007139	0.5539838596648884	0.4460161403351116
0.12847965738758033	0.8577227734957483	0.14227722650425167
0.14275517487508924	1.3509939531771094	-0.35099395317710935
0.15703069236259815	1.516878773351326	-0.516878773351326
0.17130620985010708	0.8660416261714686	0.13395837382853137
0.18558172733761602	0.6410124422530441	0.3589875577469559
0.19985724482512493	0.7501771459537636	0.2498228540462364
0.21413276231263384	0.8450251050813863	0.15497489491861371
0.22840827980014278	0.8649644969835032	0.1350355030164968
0.24268379728765171	0.8006482226127628	0.1993517773872372
0.25695931477516065	0.7728582464985443	0.2271417535014557
0.27123483226266953	0.8261167020554854	0.17388329794451463
0.28551034975017847	0.887756308932491	0.11224369106750898
0.2997858672376874	0.8670647254470178	0.13293527455298215
0.3140613847251963	0.7967580775090807	0.20324192249091932
0.32833690221270523	0.7248770383011132	0.27512296169888684
0.34261241970021417	0.7045939550143737	0.2954060449856263
0.3568879371877231	0.7169373349679735	0.2830626650320265
0.37116345467523204	0.7314396986064535	0.2685603013935465
0.3854389721627409	0.7361675048445603	0.2638324951554397
0.39971448965024986	0.7478831260303436	0.25211687396965643
0.4139900071377588	0.7585894011572376	0.2414105988427624
0.4282655246252677	0.7535843284663853	0.24641567153361466
0.4425410421127766	0.7342571258876927	0.26574287411230735
0.45681655960028555	0.7014428674632905	0.29855713253670946
0.4710920770877945	0.670563942789796	0.32943605721020397
0.48536759457530343	0.6532729246702119	0.3467270753297881
0.4996431120628123	0.6450566643551332	0.3549433356448668
0.5139186295503213	0.6457219654078626	0.35427803459213736
0.5281941470378302	0.6561423111671251	0.34385768883287493
0.5424696645253391	0.6671772754818417	0.3328227245181583
0.5567451820128481	0.6692471437950017	0.3307528562049983
0.5710206995003569	0.6544435183095252	0.3455564816904748
0.5852962169878658	0.6322976911176619	0.3677023088823381
0.5995717344753748	0.6075613501348294	0.39243864986517063
0.6138472519628837	0.5858166064733871	0.41418339352661293
0.6281227694503926	0.5706521330080193	0.4293478669919807
0.6423982869379016	0.5627032063806854	0.4372967936193146
0.6566738044254105	0.5619601937214915	0.43803980627850847
0.6709493219129194	0.5626465780816517	0.43735342191834825
0.6852248394004283	0.5626575604607912	0.4373424395392088
0.6995003568879372	0.5577988119341949	0.4422011880658051
0.7137758743754462	0.5448398073251961	0.4551601926748039
0.7280513918629551	0.5263233716618697	0.4736766283381303
0.7423269093504641	0.5062536231923304	0.49374637680766964
0.756602426837973	0.4879886549027046	0.5120113450972954
0.7708779443254818	0.47737874365277927	0.5226212563472208
0.7851534618129908	0.4711048484807876	0.5288951515192124
0.7994289793004997	0.4669813570625392	0.5330186429374608
0.8137044967880086	0.4646610814524144	0.5353389185475856
0.8279800142755176	0.46031366115324485	0.5396863388467552
0.8422555317630265	0.4517989138871375	0.5482010861128626
0.8565310492505354	0.43968871208965965	0.5603112879103403
0.8708065667380444	0.42466393738917463	0.5753360626108254
0.8850820842255532	0.40890214363847477	0.5910978563615252
0.8993576017130622	0.39633096212382724	0.6036690378761728
0.9136331192005711	0.38743152432464606	0.612568475675354
0.92790863668808	0.38199604863643344	0.6180039513635666
0.942184154175589	0.3787524702413574	0.6212475297586426
0.9564596716630979	0.37290933747897054	0.6270906625210295
0.9707351891506069	0.36628820056886424	0.6337117994311358
0.9850107066381157	0.35673542187125457	0.6432645781287454
0.9992862241256246	0.3464695952977105	0.6535304047022895
1.0135617416131335	0.3342077764455203	0.6657922235544798
1.0278372591006426	0.3237367195493257	0.6762632804506743
1.0421127765881515	0.3161742664319705	0.6838257335680296
1.0563882940756604	0.3106728746751147	0.6893271253248854
1.0706638115631693	0.307130241824435	0.692869758175565
1.0849393290506781	0.3013979070810007	0.6986020929189993
1.099214846538187	0.32361182989256554	0.6763881701074345
1.1134903640256961	0.295039945077002	0.704960054922998
1.127765881513205	0.2830208417078298	0.7169791582921702
1.1420413990007139	0.27005122939929077	0.7299487706007093
1.1563169164882228	0.25664340902761773	0.7433565909723823
1.1705924339757316	0.26071394759537575	0.7392860524046243
1.1848679514632408	0.25186680468941103	0.748133195310589
1.1991434689507496	0.2480235940620285	0.7519764059379714
1.2134189864382585	0.2454816717052697	0.7545183282947303
1.2276945039257674	0.24398429869241228	0.7560157013075877
1.2419700214132763	0.2373136362888947	0.7626863637111053
1.2562455389007852	0.22863437777677836	0.7713656222232217
1.2705210563882943	0.2210729115071381	0.7789270884928619
1.2847965738758031	0.2140620401394164	0.7859379598605836
1.299072091363312	0.20866192740948158	0.7913380725905184
1.313347608850821	0.20360213076203879	0.7963978692379612
1.3276231263383298	0.20051934453959291	0.799480655460407
1.341898643825839	0.19674439172319352	0.8032556082768065
1.3561741613133478	0.19355811195322842	0.8064418880467716
1.3704496788008567	0.18902869403001799	0.810971305969982
1.3847251962883655	0.18281424796188592	0.817185752038114
1.3990007137758744	0.1760124639338786	0.8239875360661214
1.4132762312633835	0.18024642502019217	0.8197535749798078
1.4275517487508924	0.16990874543432732	0.8300912545656727
1.4418272662384013	0.16695673726679985	0.8330432627332002
1.4561027837259102	0.16432172935077416	0.8356782706492258
1.470378301213419	0.1608195202756082	0.8391804797243918
1.4846538187009282	0.15745389670633123	0.8425461032936687
1.498929336188437	0.15184659264989822	0.8481534073501018
1.513204853675946	0.14716494103974923	0.8528350589602508
1.5274803711634548	0.14197590449567618	0.8580240955043238
1.5417558886509637	0.13896955572563835	0.8610304442743617
1.5560314061384726	0.13633392781084264	0.8636660721891574
1.5703069236259817	0.13560872149852474	0.8643912785014752
1.5845824411134906	0.13215247031988847	0.8678475296801116
1.5988579586009994	0.1280434207482453	0.8719565792517547
1.6131334760885083	0.12581944884388152	0.8741805511561185
1.6274089935760172	0.11932528112498987	0.8806747188750101
1.6416845110635263	0.11139485212285588	0.8886051478771442
1.6559600285510352	0.10761088897421724	0.8923891110257828
1.670235546038544	0.10811241576928496	0.891887584230715
1.684511063526053	0.10677381268861187	0.8932261873113881
1.6987865810135618	0.10971335125470269	0.8902866487452973
1.7130620985010707	0.10752351979035388	0.8924764802096461
1.7273376159885798	0.10269371188468736	0.8973062881153127
1.7416131334760887	0.1073415246829874	0.8926584753170126
1.7558886509635976	0.10164504953497364	0.8983549504650263
1.7701641684511065	0.09659898216187748	0.9034010178381225
1.7844396859386153	0.08985848473312737	0.9101415152668726
1.7987152034261245	0.0828059419826306	0.9171940580173694
1.8129907209136333	0.08442887227071093	0.9155711277292891
1.8272662384011422	0.08627722125543037	0.9137227787445696
1.841541755888651	0.08872911808719304	0.9112708819128069
1.85581727337616	0.08773378521420844	0.9122662147857916
1.870092790863669	0.13154913631537266	0.8684508636846273
1.884368308351178	0.08296759179680614	0.9170324082031939
1.8986438258386868	0.07620012115103057	0.9237998788489694
1.9129193433261957	0.06694431185935999	0.93305568814064
1.9271948608137046	0.06612392705162855	0.9338760729483715
1.9414703783012137	0.06448408688795709	0.935515913112043
1.9557458957887226	0.06718126470726932	0.9328187352927306
1.9700214132762315	0.07038770731375925	0.9296122926862408
1.9842969307637404	0.073312953250067	0.926687046749933
1.9985724482512492	0.07113635946090255	0.9288636405390974
2.012847965738758	0.06404637140223522	0.9359536285977648
2.027123483226267	0.05855564429560799	0.941444355704392
2.041399000713776	0.05088059811630872	0.9491194018836913
2.055674518201285	0.05169332302485371	0.9483066769751463
2.069950035688794	0.050420928550007287	0.9495790714499928
2.084225553176303	0.05047746565409883	0.9495225343459012
2.098501070663812	0.05751471262970577	0.9424852873702942
2.1127765881513207	0.06066339664098829	0.9393366033590117
2.1270521056388296	0.05672699977508329	0.9432730002249167
2.1413276231263385	0.0487372484787573	0.9512627515212427
2.1556031406138474	0.03702755964091279	0.9629724403590872
2.1698786581013563	0.05404988745939508	0.9459501125406049
2.184154175588865	0.03685832468674434	0.9631416753132557
2.198429693076374	0.14762593519574704	0.8523740648042529
2.2127052105638834	0.046033294662871635	0.9539667053371284
2.2269807280513922	0.03602535565201858	0.9639746443479814
2.241256245538901	0.04811696111761215	0.9518830388823879
2.25553176302641	0.049684522816516155	0.9503154771834839
2.269807280513919	0.06234850677608115	0.9376514932239188
2.2840827980014278	0.041096902047585024	0.958903097952415
2.2983583154889367	0.03283948684900369	0.9671605131509963
2.3126338329764455	0.024965299424011447	0.9750347005759885
2.3269093504639544	0.028355169103895787	0.9716448308961042
2.3411848679514633	0.048474527109545876	0.9515254728904541
2.355460385438972	0.04399312120399094	0.9560068787960091
2.3697359029264815	0.05329513525342837	0.9467048647465717
2.3840114204139904	0.03981643755846847	0.9601835624415316
2.3982869379014993	0.06348410823137975	0.9365158917686203
2.412562455389008	0.04016263577290193	0.9598373642270981
2.426837972876517	0.022903528776761186	0.9770964712232388
2.441113490364026	0.011739150856598423	0.9882608491434016
2.455389007851535	0.03967542981676816	0.9603245701832318
2.4696645253390437	0.01692298869183926	0.9830770113081607
2.4839400428265526	0.0292819893279213	0.9707180106720787
2.4982155603140614	0.04123942663074672	0.9587605733692532
2.5124910778015703	0.038621104440202524	0.9613788955597975
2.5267665952890797	0.036120365533926765	0.9638796344660733
2.5410421127765885	0.0222931475226942	0.9777068524773058
2.5553176302640974	0.009275406726673822	0.9907245932733262
2.5695931477516063	0.015212479072741824	0.9847875209272582
2.583868665239115	0.02655192164412034	0.9734480783558797
2.598144182726624	0.044622927573149604	0.9553770724268504
2.612419700214133	0.041653326671734554	0.9583466733282654
2.626695217701642	0.024190880379465627	0.9758091196205344
2.6409707351891507	0.2705742919945479	0.729425708005452
2.6552462526766596	0.07302312550486136	0.9269768744951387
2.669521770164169	0.06197495723495967	0.9380250427650403
2.683797287651678	0.03273766734932909	0.9672623326506709
2.6980728051391867	0.018376434751898665	0.9816235652481013
2.7123483226266956	0.013317268295129263	0.9866827317048708
2.7266238401142044	0.030900648981426942	0.969099351018573
2.7408993576017133	0.043385139895755244	0.9566148601042448
2.755174875089222	0.05562070139047984	0.9443792986095202
2.769450392576731	0.1329341942251879	0.8670658057748121
2.78372591006424	0.11920177554933702	0.880798224450663
2.798001427551749	0.0460890117209424	0.9539109882790576
2.8122769450392577	0.040318798659256805	0.9596812013407432
2.826552462526767	0.021556619942885977	0.9784433800571141
2.840827980014276	0.019455358968987733	0.9805446410310122
2.855103497501785	0.03479874915120958	0.9652012508487904
2.8693790149892937	0.049411162226255086	0.9505888377737449
2.8836545324768026	0.8290039712101677	0.17099602878983233
2.8979300499643115	0.05307301017569763	0.9469269898243023
2.9122055674518204	0.051373523434078014	0.948626476565922
2.9264810849393292	0.04035425893157233	0.9596457410684277
2.940756602426838	0.03768328728300269	0.9623167127169974
2.955032119914347	0.05730889512590715	0.9426911048740928
2.9693076374018563	3.353403991181324	-2.353403991181324
2.983583154889365	0.07575002549269008	0.92424997450731
2.997858672376874	0.10144401501173818	0.8985559849882618
3.012134189864383	0.5343012674076739	0.4656987325923261
3.026409707351892	0.13982086867107138	0.8601791313289286
3.0406852248394007	0.14459854050194265	0.8554014594980573
3.0549607423269096	0.07492170023930225	0.9250782997606978
3.0692362598144185	0.07348234648469378	0.9265176535153062
3.0835117773019274	0.07028224077547304	0.9297177592245269
3.0977872947894363	0.07740240875927078	0.9225975912407293
3.112062812276945	0.05675451243286283	0.9432454875671372
3.1263383297644545	0.13020822559299502	0.869791774407005
3.1406138472519634	0.48370918033882787	0.5162908196611722
3.1548893647394722	0.09049490844461695	0.9095050915553831
3.169164882226981	3.249584336953711	-2.249584336953711
3.18344039971449	0.1434053696052546	0.8565946303947454
3.197715917201999	0.08400232135389067	0.9159976786461094
3.2119914346895078	0.16349847859160213	0.8365015214083978
3.2262669521770166	0.15392851269887672	0.8460714873011232
3.2405424696645255	0.10868121676049443	0.8913187832395055
3.2548179871520344	0.10905335594770178	0.8909466440522982
3.2690935046395433	0.08641557816126266	0.9135844218387373
3.2833690221270526	0.08202835705795374	0.9179716429420463
3.2976445396145615	0.09997520497965845	0.9000247950203415
3.3119200571020704	0.12035665636049427	0.8796433436395057
3.3261955745895793	0.29262391731861787	0.7073760826813822
3.340471092077088	0.2483553665173244	0.7516446334826756
3.354746609564597	0.07373563174366357	0.9262643682563364
3.369022127052106	0.12310687915542504	0.8768931208445749
3.383297644539615	0.12428000174261583	0.8757199982573842
3.3975731620271237	0.11424461535409791	0.8857553846459021
3.4118486795146326	0.1611371640150002	0.8388628359849998
3.4261241970021414	0.15093713300951953	0.8490628669904805
3.4403997144896508	0.12261404747055876	0.8773859525294412
3.4546752319771596	0.10077655718169735	0.8992234428183027
3.4689507494646685	0.11779906199685666	0.8822009380031434
3.4832262669521774	0.08771083302163477	0.9122891669783653
3.4975017844396863	0.2096010297980798	0.7903989702019202
3.511777301927195	0.14687576868659316	0.8531242313134069
3.526052819414704	0.1751501258178126	0.8248498741821874
3.540328336902213	4.172526274586739	-3.1725262745867386
3.554603854389722	0.1662731981839005	0.8337268018160995
3.5688793718772307	0.13634790856306558	0.8636520914369344
3.58315488936474	0.1755633567174299	0.82443664328257
3.597430406852249	0.6384729882335962	0.3615270117664038
3.611705924339758	0.3723751674049489	0.6276248325950511
3.6259814418272667	0.2596274071393973	0.7403725928606026
3.6402569593147756	0.3954798103138118	0.6045201896861883
3.6545324768022844	1.2775627383580481	-0.2775627383580481
3.6688079942897933	0.48968380760501756	0.5103161923949824
3.683083511777302	0.1989365157870848	0.8010634842129152
3.697359029264811	0.40278463173198653	0.5972153682680135
3.71163454675232	0.1866209025235174	0.8133790974764826
3.725910064239829	0.24305909499048392	0.756940905009516
3.740185581727338	0.18518630335883715	0.8148136966411629
3.754461099214847	0.13305017752743412	0.8669498224725659
3.768736616702356	0.16230403586342926	0.8376959641365708
3.783012134189865	0.30096754401484854	0.6990324559851515
3.7972876516773737	0.9010580013968672	0.0989419986031328
3.8115631691648826	1.3144863543774956	-0.3144863543774956
3.8258386866523915	0.46187787535541297	0.5381221246445871
3.8401142041399003	0.34585057929421764	0.6541494207057823
3.8543897216274092	0.5397662746296208	0.4602337253703792
3.868665239114918	0.2964372551060849	0.7035627448939151
3.8829407566024274	0.24737766853027088	0.7526223314697291
3.8972162740899363	0.21302820147754004	0.78697179852246
3.911491791577445	0.2612677538494255	0.7387322461505745
3.925767309064954	0.4676267934353012	0.5323732065646988
3.940042826552463	0.33325867337462467	0.6667413266253753
3.954318344039972	1.4737333705182956	-0.47373337051829556
3.9685938615274807	0.9807160200999795	0.01928397990002051
3.9828693790149896	1.4086266698354821	-0.4086266698354821
3.9971448965024985	1.9469605527777702	-0.9469605527777702
4.011420413990008	0.890373947670173	0.10962605232982703
4.025695931477516	0.5017561583423548	0.49824384165764524
4.039971448965026	0.4216393452944039	0.5783606547055962
4.054246966452534	0.5101090259913372	0.48989097400866277
4.068522483940043	0.339694932629419	0.660305067370581
4.082798001427552	0.7378195553522121	0.2621804446477879
4.097073518915061	0.45120982176596647	0.5487901782340335
4.11134903640257	0.7834447110170126	0.21655528898298737
4.125624553890079	0.48364339882280155	0.5163566011771985
4.139900071377588	0.5789816595119026	0.4210183404880974
4.154175588865097	0.5620233991887097	0.4379766008112903
4.168451106352606	1.0497186203007742	-0.04971862030077423
4.182726623840114	1.6946752474343056	-0.6946752474343056
4.197002141327624	6.5467066579904785	-5.5467066579904785
4.211277658815132	0.6057644908183036	0.39423550918169636
4.2255531763026415	1.2961436751388216	-0.29614367513882156
4.23982869379015	0.7193021756423245	0.28069782435767554
4.254104211277659	0.5480220261401425	0.4519779738598575
4.268379728765169	0.555715891095328	0.44428410890467196
4.282655246252677	0.7141262697023538	0.2858737302976462
4.296930763740186	0.5950895832986978	0.40491041670130223
4.311206281227695	0.46287811373564597	0.5371218862643541
4.325481798715204	0.5006204381099029	0.49937956189009713
4.3397573162027125	0.3844713208567236	0.6155286791432764
4.354032833690222	0.4347368694969404	0.5652631305030595
4.36830835117773	0.4813529493523364	0.5186470506476636
4.38258386866524	0.7662699782421475	0.2337300217578525
4.396859386152748	1.0107790291603982	-0.01077902916039819
4.411134903640257	0.859761869991634	0.14023813000836605
4.425410421127767	0.27519593559027294	0.7248040644097271
4.439685938615275	0.428869932807078	0.571130067192922
4.4539614561027845	0.3624746593514505	0.6375253406485495
4.468236973590293	0.8447487772135421	0.15525122278645787
4.482512491077802	0.8671857379524012	0.13281426204759883
4.496788008565311	1.6963039545868537	-0.6963039545868537
4.51106352605282	1.610141209223439	-0.6101412092234391
4.5253390435403285	9.86123518996005	-8.86123518996005
4.539614561027838	4.9192151372726265	-3.9192151372726265
4.553890078515346	0.9004152755970279	0.09958472440297206
4.5681655960028555	2.1997595979887796	-1.1997595979887796
4.582441113490365	0.9897274483271625	0.010272551672837471
4.596716630977873	1.934828104467284	-0.9348281044672839
4.610992148465383	1.2998829054657481	-0.29988290546574814
4.625267665952891	1.5459576144697889	-0.5459576144697889
4.6395431834404	0.603121256133439	0.39687874386656097
4.653818700927909	0.3701338212339178	0.6298661787660822
4.668094218415418	1.1469489361432372	-0.14694893614323723
4.682369735902927	2.4310013966729693	-1.4310013966729693
4.696645253390436	1.579990395061426	-0.579990395061426
4.710920770877944	1.5057165764906115	-0.5057165764906115
4.725196288365454	1.1727052530843318	-0.17270525308433182
4.739471805852963	2.131851422694927	-1.1318514226949268
4.7537473233404715	12.377563030875704	-11.377563030875704
4.768022840827981	2.188953993872009	-1.1889539938720088
4.782298358315489	0.8547130959932491	0.14528690400675093
4.7965738758029985	0.8810561011760645	0.11894389882393552
4.810849393290507	0.43902990125456753	0.5609700987454325
4.825124910778016	1.0141948450299634	-0.014194845029963377
4.839400428265525	3.5967178493548277	-2.5967178493548277
4.853675945753034	8.978335644995045	-7.978335644995045
4.8679514632405425	1.6042293048153695	-0.6042293048153695
4.882226980728052	1.860011165783586	-0.860011165783586
4.896502498215561	0.877317354731457	0.122682645268543
4.91077801570307	0.8990557863083161	0.10094421369168394
4.925053533190579	1.0252135138610823	-0.025213513861082282
4.939329050678087	0.7545917635178312	0.2454082364821688
4.953604568165597	4.035542058400194	-3.0355420584001944
4.967880085653105	3.1000369762179085	-2.1000369762179085
4.9821556031406145	2.0448374670153266	-1.0448374670153266
4.996431120628123	1.6929190643312735	-0.6929190643312735
5.010706638115632	3.5779335553895115	-2.5779335553895115
5.024982155603141	0.9313554142695023	0.0686445857304977
5.03925767309065	2.836438894009537	-1.8364388940095369
5.053533190578159	1.0848919527255163	-0.0848919527255163
5.067808708065668	3.104593893652118	-2.104593893652118
5.082084225553177	4.309717557304242	-3.309717557304242
5.0963597430406855	1.3794284367603524	-0.3794284367603524
5.110635260528195	2.3644383445646717	-1.3644383445646717
5.124910778015703	2.4384818515549487	-1.4384818515549487
5.139186295503213	2.746154481114041	-1.7461544811140408
5.153461812990721	4.184609191356935	-3.1846091913569348
5.16773733047823	1.4214943776957578	-0.4214943776957578
5.18201284796574	1.0149796948739527	-0.014979694873952676
5.196288365453248	5.381855124556929	-4.381855124556929
5.2105638829407575	0.8557169728132383	0.14428302718676167
5.224839400428266	3.143505822890412	-2.143505822890412
5.239114917915775	165.02507868345577	-164.02507868345577
5.253390435403284	1.089525056349844	-0.08952505634984398
5.267665952890793	0.7323058827760037	0.2676941172239963
5.281941470378301	2.972640120322232	-1.972640120322232
5.296216987865811	0.835674464577865	0.16432553542213502
5.310492505353319	0.9571187492825786	0.04288125071742144
5.3247680228408285	1.271469064316452	-0.2714690643164519
5.339043540328338	2.2010706417800354	-1.2010706417800354
5.353319057815846	1.1465337130902131	-0.14653371309021312
5.367594575303356	1.5125246037662747	-0.5125246037662747
5.381870092790864	3.27473966483344	-2.27473966483344
5.396145610278373	1.7963951551682427	-0.7963951551682427
5.410421127765882	0.9259992446077707	0.07400075539222928
5.424696645253391	0.7607650579354599	0.2392349420645401
5.4389721627409	6.888768328383876	-5.888768328383876
5.453247680228409	2.4179913669012545	-1.4179913669012545
5.467523197715917	1.3045770605347782	-0.3045770605347782
5.481798715203427	1.193422601520195	-0.19342260152019497
5.496074232690936	1.3929793858869295	-0.3929793858869295
5.510349750178444	1.16333431247455	-0.1633343124745501
5.524625267665954	0.6293378071343025	0.37066219286569746
5.538900785153462	0.7735099687462412	0.22649003125375877
5.5531763026409715	1.53002085046334	-0.5300208504633399
5.56745182012848	3.8311506315852415	-2.8311506315852415
5.581727337615989	35.66282844601038	-34.66282844601038
5.596002855103498	2.043113130267288	-1.043113130267288
5.610278372591007	2.2062270505431187	-1.2062270505431187
5.6245538900785155	2.4138629785340635	-1.4138629785340635
5.638829407566025	2.683535112863951	-1.683535112863951
5.653104925053534	3.5638151440405936	-2.5638151440405936
5.667380442541043	1.4365453509913058	-0.43654535099130576
5.681655960028552	1.4285661331924047	-0.42856613319240466
5.69593147751606	3.9507008928705747	-2.9507008928705747
5.71020699500357	2.8024149346599785	-1.8024149346599785
5.724482512491078	1.7074006757764963	-0.7074006757764963
5.738758029978587	1.279989167621732	-0.2799891676217321
5.753033547466096	1.5893864350601765	-0.5893864350601765
5.767309064953605	2.6466202955736913	-1.6466202955736913
5.781584582441114	2.5258576586747608	-1.5258576586747608
5.795860099928623	6.233723676263734	-5.233723676263734
5.810135617416132	2.148156336760535	-1.1481563367605352
5.824411134903641	1.5789460698834097	-0.5789460698834097
5.83868665239115	1.6361296499513476	-0.6361296499513476
5.8529621698786585	1.6149091077559614	-0.6149091077559614
5.867237687366168	1.636055285423159	-0.6360552854231589
5.881513204853676	1.632309068002684	-0.6323090680026839
5.895788722341186	1.7838003046479611	-0.7838003046479611
5.910064239828694	3.2871329115200614	-2.2871329115200614
5.924339757316203	1.3238352504241035	-0.32383525042410355
5.938615274803713	2.6510841954347515	-1.6510841954347515
5.952890792291221	2.6560278766048353	-1.6560278766048353
5.96716630977873	0.9650124271487102	0.03498757285128984
5.981441827266239	5.182866898530907	-4.182866898530907
5.995717344753748	1.5707724671077554	-0.5707724671077554
6.009992862241257	2.530323781982902	-1.530323781982902
6.024268379728766	0.8371280235910318	0.16287197640896822
6.038543897216274	1.0742687926240517	-0.07426879262405173
6.052819414703784	1.9235476970939012	-0.9235476970939012
6.067094932191292	3.719397091356961	-2.719397091356961
6.0813704496788015	4.65623689171773	-3.6562368917177297
6.095645967166311	2.526663121261902	-1.526663121261902
6.109921484653819	1.8184899115735937	-0.8184899115735937
6.124197002141329	1.4241181178687452	-0.4241181178687452
6.138472519628837	0.988096727716229	0.011903272283770971
6.152748037116346	7.7719969851249	-6.7719969851249
6.167023554603855	1.9161559664598906	-0.9161559664598906
6.181299072091364	2.1122158568068494	-1.1122158568068494
6.1955745895788725	2.874013927945923	-1.874013927945923
6.209850107066382	3.1163952358854616	-2.1163952358854616
6.22412562455389	7.664416815412227	-6.664416815412227
6.2384011420414	1.418178025869071	-0.41817802586907105
6.252676659528909	0.6974327776721018	0.30256722232789823
6.266952177016417	5.149773539402535	-4.149773539402535
6.281227694503927	2.4387817603567608	-1.4387817603567608
6.295503211991435	4.899452818223774	-3.899452818223774
6.3097787294789445	1.675465741037272	-0.675465741037272
6.324054246966453	5.577973569488296	-4.577973569488296
6.338329764453962	2.562524078346238	-1.5625240783462382
6.352605281941471	1.3760132521419115	-0.3760132521419115
6.36688079942898	1.990650247305699	-0.9906502473056991
6.381156316916488	3.2550832680082844	-2.2550832680082844
6.395431834403998	1.2105691443337823	-0.21056914433378227
6.409707351891507	3.673901844148985	-2.673901844148985
6.4239828693790155	3.954393212417141	-2.954393212417141
6.438258386866525	2.8457732256298947	-1.8457732256298947
6.452533904354033	2.6301282251591274	-1.6301282251591274
6.466809421841543	1.8285074073191492	-0.8285074073191492
6.481084939329051	2.292000763193737	-1.292000763193737
6.49536045681656	3.414900697475424	-2.414900697475424
6.509635974304069	0.8783693800442278	0.12163061995577218
6.523911491791578	3.3034205806841666	-2.3034205806841666
6.538187009279087	2.2369238435289516	-1.2369238435289516
6.552462526766596	2.6416694407464765	-1.6416694407464765
6.566738044254105	3.4708953978274217	-2.4708953978274217
6.581013561741614	2.8311934441021824	-1.8311934441021824
6.595289079229123	1.0912009967428662	-0.09120099674286619
6.609564596716631	0.7755910318504733	0.2244089681495267
6.623840114204141	2.5919424769416737	-1.5919424769416737
6.638115631691649	2.316591037464982	-1.316591037464982
6.6523911491791585	1.639794695864465	-0.6397946958644649
6.666666666666667	1.6368832853440862	-0.6368832853440862
6.680942184154176	3.4531752723405664	-2.4531752723405664
6.695217701641685	1.8728508280038967	-0.8728508280038967
6.709493219129194	4.131681644049478	-3.131681644049478
6.723768736616703	2.6726667975364866	-1.6726667975364866
6.738044254104212	2.197180659184451	-1.197180659184451
6.752319771591721	2.493179033504011	-1.4931790335040112
6.76659528907923	1.5785822414630735	-0.5785822414630735
6.780870806566739	1.4046822892199906	-0.4046822892199906
6.795146324054247	1.9151251742532964	-0.9151251742532964
6.809421841541757	7.438169873114513	-6.438169873114513
6.823697359029265	3.3745822731249158	-2.3745822731249158
6.837972876516774	3.0693853970827947	-2.0693853970827947
6.852248394004283	2.657097613768441	-1.6570976137684408
6.866523911491792	2.911509992971007	-1.9115099929710069
6.8807994289793015	1.2801792424860046	-0.28017924248600456
6.89507494646681	1.0007541093274384	-0.000754109327438357
6.909350463954319	3.719481982485058	-2.719481982485058
6.923625981441828	1.3786585362342043	-0.3786585362342043
6.937901498929337	2.4551123952009086	-1.4551123952009086
6.9521770164168455	4.383937980788031	-3.3839379807880308
6.966452533904355	2.9708006417092068	-1.9708006417092068
6.980728051391863	1.759445063273881	-0.759445063273881
6.995003568879373	2.0515132983083877	-1.0515132983083877
7.009279086366882	9.114981351773844	-8.114981351773844
7.02355460385439	6.979243077354124	-5.979243077354124
7.0378301213419	13.594073793993763	-12.594073793993763
7.052105638829408	2.7311736677923566	-1.7311736677923566
7.066381156316917	2.6090778727573585	-1.6090778727573585
7.080656673804426	6.490147008854428	-5.490147008854428
7.094932191291935	10.998563496922847	-9.998563496922847
7.109207708779444	1.400556547094564	-0.400556547094564
7.123483226266953	2.3097912329603045	-1.3097912329603045
7.137758743754461	1.6438928305909595	-0.6438928305909595
7.152034261241971	0.8808010532677422	0.11919894673225784
7.16630977872948	2.3551182820738714	-1.3551182820738714
7.1805852962169885	3.3025275785536845	-2.3025275785536845
7.194860813704498	1.5485314234774503	-0.5485314234774503
7.209136331192006	10.26686214295372	-9.26686214295372
7.223411848679516	2.8437458257276784	-1.8437458257276784
7.237687366167024	1.5825511495632787	-0.5825511495632787
7.251962883654533	2.787592832286476	-1.7875928322864758
7.266238401142042	4.77894747702964	-3.7789474770296403
7.280513918629551	1.6912388095060844	-0.6912388095060844
7.2947894361170595	1.1449375496718321	-0.14493754967183214
7.309064953604569	1.7092398060602507	-0.7092398060602507
7.323340471092078	3.8648405687741016	-2.8648405687741016
7.337615988579587	12.292800170385453	-11.292800170385453
7.351891506067096	1.861327825260614	-0.861327825260614
7.366167023554604	1.420705879127374	-0.4207058791273739
7.380442541042114	2.367492432617089	-1.3674924326170892
7.394718058529622	3.4278028655878225	-2.4278028655878225
7.4089935760171315	1.4715269676345681	-0.47152696763456814
7.42326909350464	1.9112275344063643	-0.9112275344063643
7.437544610992149	2.259646986797136	-1.259646986797136
7.451820128479658	7.624733902898039	-6.624733902898039
7.466095645967167	5.338543977841032	-4.338543977841032
7.480371163454676	2.902785294773189	-1.9027852947731891
7.494646680942185	5.0238324129330385	-4.0238324129330385
7.508922198429694	3.3299471309822364	-2.3299471309822364
7.5231977159172025	2.3950111973634214	-1.3950111973634214
7.537473233404712	1.0258088862596184	-0.025808886259618413
7.55174875089222	2.824057183200464	-1.824057183200464
7.56602426837973	3.9096654996816884	-2.9096654996816884
7.580299785867238	2.9994461097219274	-1.9994461097219274
7.594575303354747	7.186649448915947	-6.186649448915947
7.608850820842256	7.084171280284312	-6.084171280284312
7.623126338329765	2.275724236376941	-1.275724236376941
7.6374018558172745	1.5552323871339455	-0.5552323871339455
7.651677373304783	2.321535962157292	-1.321535962157292
7.665952890792292	2.7741090333617198	-1.7741090333617198
7.680228408279801	2.4816779887677884	-1.4816779887677884
7.69450392576731	1.3895541359663022	-0.3895541359663022
7.7087794432548185	0.7449419464816865	0.25505805351831345
7.723054960742328	1.6743988663612166	-0.6743988663612166
7.737330478229836	5.681880808310157	-4.681880808310157
7.7516059957173455	1.3160210844592584	-0.31602108445925836
7.765881513204855	1.977371629960897	-0.977371629960897
7.780157030692363	3.3643525265265697	-2.3643525265265697
7.794432548179873	4.787048357209472	-3.787048357209472
7.808708065667381	9.652543782905177	-8.652543782905177
7.82298358315489	1.920862928396127	-0.9208629283961269
7.837259100642399	4.930420299112325	-3.930420299112325
7.851534618129908	8.754279778329419	-7.754279778329419
7.865810135617417	1.5475163034746884	-0.5475163034746884
7.880085653104926	0.7384845982889154	0.26151540171108456
7.894361170592434	4.017627636809246	-3.0176276368092463
7.908636688079944	1.123827923569849	-0.12382792356984895
7.922912205567453	1.678046547069215	-0.678046547069215
7.9371877230549615	1.0675884796935642	-0.06758847969356419
7.951463240542471	4.754334412597548	-3.754334412597548
7.965738758029979	2.077530940109284	-1.077530940109284
7.9800142755174885	1.1941704056296867	-0.19417040562968668
7.994289793004997	4.3120847897966295	-3.3120847897966295
8.008565310492505	2.003600364244345	-1.003600364244345
8.022840827980016	4.591741586021196	-3.591741586021196
8.037116345467524	3.5483715210523337	-2.5483715210523337
8.051391862955033	2.893386875464065	-1.8933868754640648
8.065667380442541	2.3790479056983327	-1.3790479056983327
8.079942897930051	6.071994074806098	-5.071994074806098
8.09421841541756	2.6634628661917854	-1.6634628661917854
8.108493932905068	0.8990150496907802	0.10098495030921983
8.122769450392578	10.757925236987495	-9.757925236987495
8.137044967880087	1.4930194789704327	-0.49301947897043275
8.151320485367595	1.8181797581275625	-0.8181797581275625
8.165596002855104	3.4467757946901223	-2.4467757946901223
8.179871520342614	2.7621588444421072	-1.7621588444421072
8.194147037830122	0.833678940028396	0.16632105997160396
8.20842255531763	1.2857345771202666	-0.2857345771202666
8.22269807280514	7.068395849655881	-6.068395849655881
8.23697359029265	3.664595150647839	-2.664595150647839
8.251249107780158	1.3579758310462025	-0.35797583104620245
8.265524625267666	1.361251859102975	-0.36125185910297497
8.279800142755176	4.344761425507361	-3.344761425507361
8.294075660242685	5.519515879505404	-4.519515879505404
8.308351177730193	0.8365796994900192	0.1634203005099808
8.322626695217702	2.65794750497319	-1.65794750497319
8.336902212705212	4.287677072678092	-3.2876770726780924
8.35117773019272	0.885626938382242	0.11437306161775795
8.365453247680229	4.222113156425752	-3.2221131564257517
8.379728765167739	2.81405079345466	-1.8140507934546601
8.394004282655247	2.901813616881818	-1.9018136168818178
8.408279800142756	1.308634630168343	-0.3086346301683429
8.422555317630264	2.642617287213587	-1.6426172872135871
8.436830835117775	2.426622548402836	-1.426622548402836
8.451106352605283	2.539365769548791	-1.539365769548791
8.465381870092791	2.756255963574331	-1.756255963574331
8.4796573875803	0.7610078536296879	0.23899214637031208
8.49393290506781	12.782994261271545	-11.782994261271545
8.508208422555319	4.067123889238694	-3.067123889238694
8.522483940042827	3.620527099795099	-2.620527099795099
8.536759457530337	2.8543621796853835	-1.8543621796853835
8.551034975017846	1.5262893224977403	-0.5262893224977403
8.565310492505354	1.2033389648346604	-0.2033389648346604
8.579586009992862	1.9734601590115433	-0.9734601590115433
8.593861527480373	13.361417614569055	-12.361417614569055
8.608137044967881	0.8790072614429584	0.12099273855704162
8.62241256245539	4.263936820935856	-3.2639368209358564
8.636688079942898	1.9125317804107818	-0.9125317804107818
8.650963597430408	3.661577612683487	-2.661577612683487
8.665239114917917	3.18699372131277	-2.18699372131277
8.679514632405425	6.361931310163046	-5.361931310163046
8.693790149892935	1.3709197498929055	-0.37091974989290555
8.708065667380444	2.3011626993196237	-1.3011626993196237
8.722341184867952	2.017362093546497	-1.017362093546497
8.73661670235546	2.1752086774290236	-1.1752086774290236
8.75089221984297	0.7718287199809335	0.2281712800190665
8.76516773733048	2.1886204265578635	-1.1886204265578635
8.779443254817988	0.5390269413404706	0.4609730586595294
8.793718772305496	1.7603843543220257	-0.7603843543220257
8.807994289793006	1.9662512650799822	-0.9662512650799822
8.822269807280515	1.9188727624512671	-0.9188727624512671
8.836545324768023	3.951904219344001	-2.951904219344001
8.850820842255533	2.3118051992809923	-1.3118051992809923
8.865096359743042	1.8991363361507276	-0.8991363361507276
8.87937187723055	2.2099121356760993	-1.2099121356760993
8.893647394718059	0.7661006942255022	0.2338993057744978
8.907922912205569	1.1961741908897336	-0.19617419088973365
8.922198429693077	7.304932660812318	-6.304932660812318
8.936473947180586	5.262166938460886	-4.262166938460886
8.950749464668094	2.7059626736313405	-1.7059626736313405
8.965024982155605	3.1611389605770968	-2.1611389605770968
8.979300499643113	1.3435653804728505	-0.34356538047285046
8.993576017130621	3.1529076340581335	-2.1529076340581335
9.007851534618132	2.2726599608026374	-1.2726599608026374
9.02212705210564	2.6186510284123394	-1.6186510284123394
9.036402569593148	5.366050666491115	-4.366050666491115
9.050678087080657	2.202459727669876	-1.202459727669876
9.064953604568167	1.6264336955255423	-0.6264336955255423
9.079229122055676	1.303062284159068	-0.303062284159068
9.093504639543184	1.8436958818751077	-0.8436958818751077
9.107780157030692	4.21358693145344	-3.21358693145344
9.122055674518203	2.279202559986179	-1.279202559986179
9.136331192005711	1.1282111172933798	-0.12821111729337975
9.15060670949322	3.6534593786428053	-2.6534593786428053
9.16488222698073	1.5117120605866403	-0.5117120605866403
9.179157744468238	1.7299662229397132	-0.7299662229397132
9.193433261955747	11.304727059178074	-10.304727059178074
9.207708779443255	1.452332029836644	-0.452332029836644
9.221984296930765	2.4433759109431863	-1.4433759109431863
9.236259814418274	2.1238367134873655	-1.1238367134873655
9.250535331905782	1.9963743047592126	-0.9963743047592126
9.26481084939329	1.0608806117232987	-0.06088061172329873
9.2790863668808	1.5849296165696134	-0.5849296165696134
9.29336188436831	1.1787321009924723	-0.17873210099247228
9.307637401855818	1.5506364721040238	-0.5506364721040238
9.321912919343328	6.325294423431817	-5.325294423431817
9.336188436830836	7.5996122310791625	-6.5996122310791625
9.350463954318345	3.2583288491548443	-2.2583288491548443
9.364739471805853	1.540498757811822	-0.5404987578118221
9.379014989293363	3.9099604806667347	-2.9099604806667347
9.393290506780872	0.9684753809239975	0.03152461907600246
9.40756602426838	2.205804212142247	-1.205804212142247
9.421841541755889	7.178454336212495	-6.178454336212495
9.436117059243399	2.7195691657875956	-1.7195691657875956
9.450392576730907	2.6670019540573344	-1.6670019540573344
9.464668094218416	0.6157114554526394	0.3842885445473606
9.478943611705926	2.9631358995412493	-1.9631358995412493
9.493219129193434	1.4109683629990835	-0.41096836299908346
9.507494646680943	2.260269575589714	-1.2602695755897142
9.521770164168451	2.5749220013898357	-1.5749220013898357
9.536045681655962	1.202563492415971	-0.20256349241597094
9.55032119914347	2.4347995873027575	-1.4347995873027575
9.564596716630978	2.1618643315166657	-1.1618643315166657
9.578872234118487	3.6308235981514354	-2.6308235981514354
9.593147751605997	1.4921023753316873	-0.4921023753316873
9.607423269093506	2.24713545793754	-1.24713545793754
9.621698786581014	9.118771747120313	-8.118771747120313
9.635974304068524	1.9906701549230754	-0.9906701549230754
9.650249821556033	9.399450835996301	-8.399450835996301
9.664525339043541	3.3503520109163576	-2.3503520109163576
9.67880085653105	3.3051860846571883	-2.3051860846571883
9.69307637401856	1.4639417942029371	-0.46394179420293713
9.707351891506068	1.3835567939279159	-0.38355679392791586
9.721627408993577	1.693447622928435	-0.693447622928435
9.735902926481085	1.0928579406279233	-0.0928579406279233
9.750178443968595	1.3357519623255845	-0.33575196232558446
9.764453961456104	1.6605921698699282	-0.6605921698699282
9.778729478943612	2.576051388393073	-1.576051388393073
9.793004996431122	2.3072732916564225	-1.3072732916564225
9.80728051391863	2.650621810621848	-1.650621810621848
9.82155603140614	10.565523470245438	-9.565523470245438
9.835831548893648	3.990570957724317	-2.990570957724317
9.850107066381158	3.2872811680564786	-2.2872811680564786
9.864382583868666	2.6643630593975898	-1.6643630593975898
9.878658101356175	10.199882934102932	-9.199882934102932
9.892933618843683	1.1716328714355835	-0.17163287143558348
9.907209136331193	2.0772116357799595	-1.0772116357799595
9.921484653818702	1.6328085314438168	-0.6328085314438168
9.93576017130621	2.3301957621075435	-1.3301957621075435
9.95003568879372	2.017408883681911	-1.0174088836819108
9.964311206281229	2.980710661576584	-1.980710661576584
9.978586723768737	1.9966230848424844	-0.9966230848424844
9.992862241256246	2.3472413613732623	-1.3472413613732623
