# Supplementary material for: Terahertz Spectroscopic Analysis of Lactose in Infant Formula: Implications for Detection and Quantification
Source: Molecules. 2022 Aug 8;27(15):5040. doi: 10.3390/molecules27155040 (PMC9370465; doi:10.3390/molecules27155040)
Supplement: Supplementary file 1 [file molecules-27-05040-s001.zip › data/set2_ambient_1/frequency_domain/water.csv]

0.0
0.02857142857142857
0.05714285714285714
0.08571428571428572
0.11428571428571428
0.14285714285714285
0.17142857142857143
0.19999999999999998
0.22857142857142856
0.2571428571428571
0.2857142857142857
0.3142857142857143
0.34285714285714286
0.37142857142857144
0.39999999999999997
0.42857142857142855
0.45714285714285713
0.4857142857142857
0.5142857142857142
0.5428571428571428
0.5714285714285714
0.6
0.6285714285714286
0.6571428571428571
0.6857142857142857
0.7142857142857143
0.7428571428571429
0.7714285714285714
0.7999999999999999
0.8285714285714285
0.8571428571428571
0.8857142857142857
0.9142857142857143
0.9428571428571428
0.9714285714285714
1.0
1.0285714285714285
1.0571428571428572
1.0857142857142856
1.1142857142857143
1.1428571428571428
1.1714285714285715
1.2
1.2285714285714284
1.2571428571428571
1.2857142857142856
1.3142857142857143
1.3428571428571427
1.3714285714285714
1.4
1.4285714285714286
1.457142857142857
1.4857142857142858
1.5142857142857142
1.5428571428571427
1.5714285714285714
1.5999999999999999
1.6285714285714286
1.657142857142857
1.6857142857142857
1.7142857142857142
1.7428571428571429
1.7714285714285714
1.8
1.8285714285714285
1.857142857142857
1.8857142857142857
1.9142857142857141
1.9428571428571428
1.9714285714285713
2.0
2.0285714285714285
2.057142857142857
2.085714285714286
2.1142857142857143
2.142857142857143
2.1714285714285713
2.1999999999999997
2.2285714285714286
2.257142857142857
2.2857142857142856
2.314285714285714
2.342857142857143
2.3714285714285714
2.4
2.4285714285714284
2.457142857142857
2.4857142857142858
2.5142857142857142
2.5428571428571427
2.571428571428571
2.6
2.6285714285714286
2.657142857142857
2.6857142857142855
2.7142857142857144
2.742857142857143
2.7714285714285714
2.8
2.8285714285714283
2.857142857142857
2.8857142857142857
2.914285714285714
2.9428571428571426
2.9714285714285715
3.0
3.0285714285714285
3.057142857142857
3.0857142857142854
3.1142857142857143
3.142857142857143
3.1714285714285713
3.1999999999999997
3.2285714285714286
3.257142857142857
3.2857142857142856
3.314285714285714
3.342857142857143
3.3714285714285714
3.4
3.4285714285714284
3.457142857142857
3.4857142857142858
3.5142857142857142
3.5428571428571427
3.571428571428571
3.6
3.6285714285714286
3.657142857142857
3.6857142857142855
3.714285714285714
3.742857142857143
3.7714285714285714
3.8
3.8285714285714283
3.857142857142857
3.8857142857142857
3.914285714285714
3.9428571428571426
3.971428571428571
4.0
4.0285714285714285
4.057142857142857
4.085714285714285
4.114285714285714
4.142857142857142
4.171428571428572
4.2
4.228571428571429
4.257142857142857
4.285714285714286
4.314285714285714
4.3428571428571425
4.371428571428571
4.3999999999999995
4.428571428571429
4.457142857142857
4.485714285714286
4.514285714285714
4.542857142857143
4.571428571428571
4.6
4.628571428571428
4.657142857142857
4.685714285714286
4.714285714285714
4.742857142857143
4.771428571428571
4.8
4.828571428571428
4.857142857142857
4.885714285714285
4.914285714285714
4.942857142857143
4.9714285714285715
5.0
5.0285714285714285
5.057142857142857
5.085714285714285
5.114285714285714
5.142857142857142
5.171428571428572
5.2
5.228571428571429
5.257142857142857
5.285714285714286
5.314285714285714
5.3428571428571425
5.371428571428571
5.3999999999999995
5.428571428571429
5.457142857142857
5.485714285714286
5.514285714285714
5.542857142857143
5.571428571428571
5.6
5.628571428571428
5.657142857142857
5.685714285714286
5.714285714285714
5.742857142857143
5.771428571428571
5.8
5.828571428571428
5.857142857142857
5.885714285714285
5.914285714285714
5.942857142857143
5.9714285714285715
6.0
6.0285714285714285
6.057142857142857
6.085714285714285
6.114285714285714
6.142857142857142
6.171428571428571
6.2
6.228571428571429
6.257142857142857
6.285714285714286
6.314285714285714
6.3428571428571425
6.371428571428571
6.3999999999999995
6.428571428571428
6.457142857142857
6.485714285714286
6.514285714285714
6.542857142857143
6.571428571428571
6.6
6.628571428571428
6.657142857142857
6.685714285714286
6.714285714285714
6.742857142857143
6.771428571428571
6.8
6.828571428571428
6.857142857142857
6.885714285714285
6.914285714285714
6.942857142857143
6.9714285714285715
7.0
7.0285714285714285
7.057142857142857
7.085714285714285
7.114285714285714
7.142857142857142
7.171428571428571
7.2
7.228571428571429
7.257142857142857
7.285714285714286
7.314285714285714
7.3428571428571425
7.371428571428571
7.3999999999999995
7.428571428571428
7.457142857142857
7.485714285714286
7.514285714285714
7.542857142857143
7.571428571428571
7.6
7.628571428571428
7.657142857142857
7.685714285714285
7.714285714285714
7.742857142857143
7.771428571428571
7.8
7.828571428571428
7.857142857142857
7.885714285714285
7.914285714285714
7.942857142857142
7.9714285714285715
8.0
8.028571428571428
8.057142857142857
8.085714285714285
8.114285714285714
8.142857142857142
8.17142857142857
8.2
8.228571428571428
8.257142857142856
8.285714285714285
8.314285714285713
8.342857142857143
8.371428571428572
8.4
8.428571428571429
8.457142857142857
8.485714285714286
8.514285714285714
8.542857142857143
8.571428571428571
8.6
8.628571428571428
8.657142857142857
8.685714285714285
8.714285714285714
8.742857142857142
8.77142857142857
8.799999999999999
8.82857142857143
8.857142857142858
8.885714285714286
8.914285714285715
8.942857142857143
8.971428571428572
9.0
9.028571428571428
9.057142857142857
9.085714285714285
9.114285714285714
9.142857142857142
9.17142857142857
9.2
9.228571428571428
9.257142857142856
9.285714285714285
9.314285714285713
9.342857142857143
9.371428571428572
9.4
9.428571428571429
9.457142857142857
9.485714285714286
9.514285714285714
9.542857142857143
9.571428571428571
9.6
9.628571428571428
9.657142857142857
9.685714285714285
9.714285714285714
9.742857142857142
9.77142857142857
9.799999999999999
9.828571428571427
9.857142857142858
9.885714285714286
9.914285714285715
9.942857142857143
9.971428571428572
10.0
