# Supplementary material for: Terahertz Spectroscopic Analysis of Lactose in Infant Formula: Implications for Detection and Quantification
Source: Molecules. 2022 Aug 8;27(15):5040. doi: 10.3390/molecules27155040 (PMC9370465; doi:10.3390/molecules27155040)
Supplement: Supplementary file 1 [file molecules-27-05040-s001.zip › data/set2_ambient_1/peak_area_and_height/absorption_coefficient_spectra/peakvalues-als.csv]

L	0	0.039561652	0.909842492	1.247036694	6.63E+18
L	0	0.036759319	0.921400328	1.095618043	71908229261
L	1	0.028635708	0.584937258	0.747915025	12.5088087
L	3	0.046231451	0.585386278	2.05E+27	3.651742952
L	5	0.080758437	0.707388412	2.380504167	4.75821301
L	10	0.127712431	0.855994832	4.069555401	7.39844065
L	15	0.215999078	1.014978909	6.858160844	10.5656415
L	20	0.294270234	1.550671081	9.817108289	16.50262741
L	49	0.823569827	3.007941021	27.13247845	44.79881663
L	80	1.609492226	5.05644447	44.94229487	82.74794852
L	100	2.242161936	6.223317475	63.72093398	99.26626193
L	100	2.256784235	7.353825676	61.51692291	113.3809286
S	1	1.002584379	5.193514702	26.09918262	83.13898658
S	2	0.290743023	3.421493686	8.400625976	26.11370823
S	3	-0.112673421	2.371249223	-2.436839338	9.26369E+13
