# Supplementary material for: Terahertz Spectroscopic Analysis of Lactose in Infant Formula: Implications for Detection and Quantification
Source: Molecules. 2022 Aug 8;27(15):5040. doi: 10.3390/molecules27155040 (PMC9370465; doi:10.3390/molecules27155040)
Supplement: Supplementary file 1 [file molecules-27-05040-s001.zip › data/set2_ambient_1/peak_area_and_height/absorption_coefficient_spectra/peakvalues-arpls.csv]

L	0	-0.039989756	0.056719612	-1.230606912	1.546649599
L	0	0.032521584	-0.045702343	1.013105586	-10.1919753
L	1	0.023550302	0.025536758	0.66395935	0.731542012
L	3	0.030583196	0.082089311	0.632802075	1.975357227
L	5	0.065655366	0.166758846	2.233349962	2.530560544
L	10	0.106149701	0.286648478	3.90154428	6.138357571
L	15	0.181750231	0.462528403	6.587043334	9.632255781
L	20	0.24187175	0.812630497	9.399046833	16.01819557
L	49	0.678196772	2.378498552	25.97169393	43.32232477
L	80	1.358006556	4.687293702	44.45646069	81.60987247
L	100	1.917633825	5.876822009	62.52020624	98.28569737
L	100	1.958915239	7.139452309	60.8857124	112.8833283
S	1	0.796943344	4.227621163	25.20078167	80.64339638
S	2	0.258063988	1.027843474	8.289194062	19.63958478
S	3	-0.113300744	-0.086930479	-2.439798744	-0.921512777
