# Supplementary material for: Terahertz Spectroscopic Analysis of Lactose in Infant Formula: Implications for Detection and Quantification
Source: Molecules. 2022 Aug 8;27(15):5040. doi: 10.3390/molecules27155040 (PMC9370465; doi:10.3390/molecules27155040)
Supplement: Supplementary file 1 [file molecules-27-05040-s001.zip › data/set2_ambient_1/peak_area_and_height/absorption_coefficient_spectra/peakvalues-drpls.csv]

L	0	0.037147677	-0.051260319	1.203683991	-1.498162106
L	0	0.039566193	-0.05280813	1.150160276	-3.044588139
L	1	0.028983168	-3.62E-108	0.751923445	-0.074323242
L	3	0.037153561	0.074996657	0.733784618	1.884393214
L	5	0.073415427	0.155735265	2.314513815	2.461371958
L	10	0.113074772	0.283383751	3.97087405	6.109855569
L	15	0.188113266	0.470688713	6.652697075	9.678471011
L	20	0.255551455	0.780758532	9.549198627	15.86317207
L	49	0.706911089	2.385698513	26.28149234	43.35089121
L	80	1.359292242	4.540891076	44.46488611	81.0704168
L	100	1.918198971	5.78934761	62.52740613	98.00849514
L	100	1.993453007	7.037132098	61.01794123	112.6150294
S	1	0.818315488	4.248149656	25.33844385	80.74406383
S	2	0.294697618	0.922952453	8.295703278	18.99605645
S	3	0.107151915	-0.424663711	2.74284542	-2.479844152
