# Supplementary material for: Terahertz Spectroscopic Analysis of Lactose in Infant Formula: Implications for Detection and Quantification
Source: Molecules. 2022 Aug 8;27(15):5040. doi: 10.3390/molecules27155040 (PMC9370465; doi:10.3390/molecules27155040)
Supplement: Supplementary file 1 [file molecules-27-05040-s001.zip › data/set2_ambient_1/peak_area_and_height/absorption_coefficient_spectra/peakvalues-poly.csv]

L	0	-0.090100338	-0.087482448	-1.916043902	-1.858728872
L	0	-0.094995533	-0.107349888	-2.080805059	-2.59487431
L	1	-0.051021449	-2.43E-36	-1.183438678	-0.350955955
L	3	-0.032707888	-0.049280092	-1.037091481	-1.55216363
L	5	-0.036505528	0.105854356	-1.083199918	2.084115899
L	10	0.074585633	0.225254403	3.475540086	5.538486712
L	15	0.150024034	0.378235072	6.163790842	8.98073915
L	20	0.216015064	0.675273643	9.07094915	15.18723883
L	49	0.596022881	1.860347059	24.94919746	40.37234013
L	80	1.190668624	3.715616158	43.31243574	76.79126129
L	100	1.594510075	4.421547043	59.67440592	91.21839849
L	100	1.57229856	5.122851991	58.09178379	104.1383683
S	1	0.764570392	3.410750013	24.96065397	76.16336047
S	2	0.239837762	0.931732454	8.238319235	19.01969755
S	3	-0.08742978	-0.062755829	-2.096011565	-0.622975821
