# Supplementary material for: Terahertz Spectroscopic Analysis of Lactose in Infant Formula: Implications for Detection and Quantification
Source: Molecules. 2022 Aug 8;27(15):5040. doi: 10.3390/molecules27155040 (PMC9370465; doi:10.3390/molecules27155040)
Supplement: Supplementary file 1 [file molecules-27-05040-s001.zip › data/set2_ambient_1/peak_area_and_height/absorption_spectra/peakvalues-als.csv]

L	0	-0.0014491113028796585	0.07462852451380635	-0.038628192562801165	1.7169430057138774e+32
L	0	-0.001612267679736152	0.06868354440038942	-0.04401543452000779	1.3338911315320391e+20
L	1	-0.0014018602471225843	0.08080676068687255	-0.04143071902351039	1.9010519505458856
L	3	0.0003565290948968496	0.06889399474135659	0.10335960758777502	0.4200798492223067
L	5	0.0021203407776698015	0.07330913157690011	0.08225608203382463	0.4535868140628087
L	10	0.0035229658728683096	0.07873688954623165	0.13849678483119662	0.49896210743027564
L	15	0.006813937708319322	0.0712809451995093	0.2321978848650613	0.4871622509969352
L	20	0.008338055367572554	0.07933359200135177	0.29482789644889357	0.5459832836098709
L	49	0.01867627044863087	0.0900144370064341	0.5399883150219619	0.6865410062156706
L	80	0.029820501203799893	0.08112734799934813	0.6308155580218605	0.7019974560618701
L	100	0.036860641547247275	0.07655340413135188	0.7077876455296966	0.6775926973219212
L	100	0.039014639621128465	0.0781949978042097	0.671624032180376	0.7051537404140255
S	1	0.016544557699633627	0.06545677243334176	0.39052629624914886	0.4893272157928209
S	2	0.005179907173242462	0.06789790729042859	0.14358759541581545	0.4011332516833086
S	3	0.0011195485198488885	0.06287242196222574	0.02843185407300166	168694.3811641364
