# Supplementary material for: Terahertz Spectroscopic Analysis of Lactose in Infant Formula: Implications for Detection and Quantification
Source: Molecules. 2022 Aug 8;27(15):5040. doi: 10.3390/molecules27155040 (PMC9370465; doi:10.3390/molecules27155040)
Supplement: Supplementary file 1 [file molecules-27-05040-s001.zip › data/set2_ambient_1/peak_area_and_height/absorption_spectra/peakvalues-arpls.csv]

L	0	-0.001046873110056611	-0.000984400052155521	-0.03217858818138809	-0.03263545061107966
L	0	0.0008670644547390759	-0.0012210076617114461	0.0268823867334706	-0.2354090346328165
L	1	0.00105922497746783	0.0010385963269296849	0.029596165784545617	0.030036811751275507
L	3	0.0014277839115586165	0.0034245248223159146	0.029538389141042398	0.08256733383824078
L	5	0.0027660217386835037	0.006256112027916598	0.09200176201785029	0.09501894135284568
L	10	0.004098995941887466	0.00944169432938318	0.14529703624417897	0.19732164048345352
L	15	0.006804891643306076	0.014028939351517227	0.2321323309126168	0.27534414022928555
L	20	0.00812923559196304	0.01926400407616809	0.29300361485380844	0.33681071750217145
L	49	0.015906030988925002	0.03368480228489107	0.5215853959510002	0.49638814534790104
L	80	0.024904257469658096	0.04781437410088606	0.6136141700401816	0.5724617035778122
L	100	0.029378861929640163	0.05383741782494824	0.6824397187546452	0.5890955071263085
L	100	0.030376993345872887	0.06784832296815481	0.648744913021934	0.6634950075052478
S	1	0.013728261077136043	0.025336048726518498	0.37704716426523677	0.340836929310012
S	2	0.0037646845667088837	0.006774713196956105	0.1326333189844116	0.0967074227829316
S	3	-0.0025734705618093686	0.0011921295474028692	-0.04962319519199179	0.011544881578431691
