# Supplementary material for: Terahertz Spectroscopic Analysis of Lactose in Infant Formula: Implications for Detection and Quantification
Source: Molecules. 2022 Aug 8;27(15):5040. doi: 10.3390/molecules27155040 (PMC9370465; doi:10.3390/molecules27155040)
Supplement: Supplementary file 1 [file molecules-27-05040-s001.zip › data/set2_ambient_1/peak_area_and_height/absorption_spectra/peakvalues-drpls.csv]

L	0	0.001042753597273123	-0.0021386747853335687	0.03229228170171022	-0.046321859010355716
L	0	0.0	-0.0023508281176117364	0.008218399651188053	-0.06643614609251564
L	1	0.0013539180041111727	-0.0030319504199137915	0.03431579193577949	-0.36920307437108435
L	3	0.001766397095244974	-0.001574165031413105	0.03486043767468469	-0.09059191920550222
L	5	0.003099339845570714	0.004608527965125582	0.0952626093390269	0.08332432277630061
L	10	0.0043602117783878465	0.008334233940543534	0.14784278476066715	0.1872979892934984
L	15	0.006998373293807843	0.013534956404442695	0.23394448688003638	0.2720532855980879
L	20	0.008346073837490127	0.01853447248870339	0.2951432010395504	0.3339070551105839
L	49	0.015884371173314083	0.0342802666612899	0.5213134784407376	0.49926308908548755
L	80	0.024929658815423385	0.05011640788390268	0.6136179998715255	0.5826086896718287
L	100	0.029864449033288384	0.05598053754606506	0.6849587279396037	0.5979217684731021
L	100	0.03115629799448682	0.06938289610486867	0.6516812893631576	0.6698837571054806
S	1	0.012664299398814392	0.026751458017070677	0.36988247491812387	0.3466589542588408
S	2	0.0028575371265167205	0.008654154574499444	0.1180174380620288	0.10055854037079502
S	3	-0.004380870573436305	0.0028391746330424933	-0.06358066443374442	0.023474035195469915
