# Supplementary material for: Terahertz Spectroscopic Analysis of Lactose in Infant Formula: Implications for Detection and Quantification
Source: Molecules. 2022 Aug 8;27(15):5040. doi: 10.3390/molecules27155040 (PMC9370465; doi:10.3390/molecules27155040)
Supplement: Supplementary file 1 [file molecules-27-05040-s001.zip › data/set2_ambient_1/peak_area_and_height/absorption_spectra/peakvalues-poly.csv]

L	0	-0.007892952555581501	-0.008402610435751015	-0.06921486359149961	-0.06596160704245944
L	0	-0.007505337109691667	-0.008848892450968173	-0.08083098530506211	-0.07264094630809266
L	1	-0.008566167812948278	-0.00878321138539029	-0.07786797742094172	-0.0867397789779352
L	3	-0.006265418682887812	-0.004648398583242764	-0.06264944611583521	-0.10054264212033222
L	5	-0.005896252481006913	-0.0026079595777644114	-4.484580768608976e+19	-0.08983202691488808
L	10	-0.004345160415738846	-0.0042194935185197536	-5.269428036441836e+86	-0.10694205029893646
L	15	-0.002097601105735811	0.009793481473123547	-0.07421448884342688	0.238276688646226
L	20	0.00592176076444333	0.01452622238656138	0.26300414297815666	0.30708359338166963
L	49	0.013573334203594844	0.027532736149162698	0.49615758041567076	0.46322082870798187
L	80	0.021213458469909578	0.03923232249459561	0.5918062530663869	0.5317142454320811
L	100	0.023829535996586545	0.04038100422442892	0.6442882437756559	0.5292280957924324
L	100	0.024590968464219265	0.04782494559170441	0.6183672461414347	0.5781638737526424
S	1	0.012183601675595849	0.0210990007151848	0.36591244710078114	0.3206121839763691
S	2	0.0028700814732874674	6.575415866465162e-31	0.11810261417640185	0.007761564191370106
S	3	-0.0035457858612301953	-0.004146455403348095	-0.05858655993088194	-0.030350012108420598
