# Supplementary material for: Terahertz Spectroscopic Analysis of Lactose in Infant Formula: Implications for Detection and Quantification
Source: Molecules. 2022 Aug 8;27(15):5040. doi: 10.3390/molecules27155040 (PMC9370465; doi:10.3390/molecules27155040)
Supplement: Supplementary file 1 [file molecules-27-05040-s001.zip › data/set2_ambient_1/time_domain/config.txt]

averaging = 500
# X acq. = 2
begin/ps = 1170.00
range/ps = 70.00
# x-pixels = 11
x-offset = 3.70
x-stepsize = 2.40
# z-pixels = 2
z-offset = 5.00
z-stepsize = 2.40
unit = cm
