# Supplementary material for: Terahertz Spectroscopic Analysis of Lactose in Infant Formula: Implications for Detection and Quantification
Source: Molecules. 2022 Aug 8;27(15):5040. doi: 10.3390/molecules27155040 (PMC9370465; doi:10.3390/molecules27155040)
Supplement: Supplementary file 1 [file molecules-27-05040-s001.zip › data/set2_ambient_1/time_domain/img.csv]

485.300	469.742
461.584	453.754
457.643	296.147
455.018	280.787
452.774	358.733
439.925	354.722
429.299	472.407
418.917	469.273
394.369	468.049
375.811	467.344
320.450	466.554
