# Supplementary material for: Terahertz Spectroscopic Analysis of Lactose in Infant Formula: Implications for Detection and Quantification
Source: Molecules. 2022 Aug 8;27(15):5040. doi: 10.3390/molecules27155040 (PMC9370465; doi:10.3390/molecules27155040)
Supplement: Supplementary file 1 [file molecules-27-05040-s001.zip › data/set2_ambient_1/time_domain/S003.csv]

1170	0.098	-0.061
1170.05	0.099	-0.057
1170.1	0.101	-0.046
1170.15	0.092	-0.052
1170.2	0.089	-0.037
1170.25	0.069	-0.018
1170.3	0.057	-0.011
1170.35	0.059	0.001
1170.4	0.031	-0.006
1170.45	0.012	0.007
1170.5	-0.019	0.009
1170.55	-0.031	0.011
1170.6	-0.031	0.02
1170.65	-0.043	0.02
1170.7	-0.069	0.03
1170.75	-0.09	0.036
1170.8	-0.108	0.024
1170.85	-0.101	0.035
1170.9	-0.101	0.051
1170.95	-0.114	0.044
1171	-0.13	0.059
1171.05	-0.11	0.069
1171.1	-0.11	0.068
1171.15	-0.114	0.092
1171.2	-0.122	0.1
1171.25	-0.12	0.112
1171.3	-0.13	0.127
1171.35	-0.122	0.143
1171.4	-0.131	0.155
1171.45	-0.134	0.179
1171.5	-0.142	0.189
1171.55	-0.154	0.226
1171.6	-0.152	0.207
1171.65	-0.154	0.229
1171.7	-0.135	0.231
1171.75	-0.145	0.249
1171.8	-0.142	0.267
1171.85	-0.145	0.267
1171.9	-0.153	0.285
1171.95	-0.137	0.309
1172	-0.143	0.32
1172.05	-0.132	0.348
1172.1	-0.141	0.381
1172.15	-0.148	0.414
1172.2	-0.143	0.442
1172.25	-0.142	0.463
1172.3	-0.14	0.493
1172.35	-0.127	0.515
1172.4	-0.147	0.527
1172.45	-0.142	0.566
1172.5	-0.139	0.595
1172.55	-0.145	0.645
1172.6	-0.139	0.691
1172.65	-0.135	0.752
1172.7	-0.118	0.818
1172.75	-0.125	0.89
1172.8	-0.121	0.955
1172.85	-0.126	1.038
1172.9	-0.103	1.114
1172.95	-0.105	1.189
1173	-0.099	1.258
1173.05	-0.091	1.312
1173.1	-0.091	1.354
1173.15	-0.078	1.383
1173.2	-0.075	1.416
1173.25	-0.061	1.451
1173.3	-0.036	1.447
1173.35	-0.039	1.441
1173.4	-0.017	1.399
1173.45	-0.002	1.333
1173.5	0.017	1.235
1173.55	0.019	1.089
1173.6	0.038	0.922
1173.65	0.056	0.755
1173.7	0.069	0.537
1173.75	0.079	0.311
1173.8	0.117	0.094
1173.85	0.135	-0.183
1173.9	0.149	-0.465
1173.95	0.184	-0.776
1174	0.214	-1.126
1174.05	0.254	-1.524
1174.1	0.299	-1.961
1174.15	0.331	-2.459
1174.2	0.379	-3.009
1174.25	0.419	-3.632
1174.3	0.493	-4.321
1174.35	0.546	-5.111
1174.4	0.598	-5.979
1174.45	0.65	-6.945
1174.5	0.713	-8.028
1174.55	0.78	-9.193
1174.6	0.821	-10.483
1174.65	0.853	-11.848
1174.7	0.894	-13.317
1174.75	0.915	-14.851
1174.8	0.935	-16.471
1174.85	0.915	-18.155
1174.9	0.905	-19.914
1174.95	0.87	-21.758
1175	0.799	-23.711
1175.05	0.731	-25.784
1175.1	0.631	-28.011
1175.15	0.519	-30.4
1175.2	0.378	-32.982
1175.25	0.209	-35.778
1175.3	0.016	-38.865
1175.35	-0.193	-42.271
1175.4	-0.436	-46.02
1175.45	-0.696	-50.124
1175.5	-1.009	-54.627
1175.55	-1.384	-59.498
1175.6	-1.753	-64.721
1175.65	-2.186	-70.217
1175.7	-2.673	-75.922
1175.75	-3.227	-81.619
1175.8	-3.818	-87.015
1175.85	-4.493	-91.555
1175.9	-5.222	-94.477
1175.95	-6.034	-94.381
1176	-6.88	-89.444
1176.05	-7.809	-77.054
1176.1	-8.806	-54.361
1176.15	-9.866	-18.626
1176.2	-10.992	31.506
1176.25	-12.166	94.863
1176.3	-13.409	166.798
1176.35	-14.697	239.191
1176.4	-16.067	301.967
1176.45	-17.481	345.631
1176.5	-19.005	364.106
1176.55	-20.611	356.427
1176.6	-22.342	326.626
1176.65	-24.189	281.864
1176.7	-26.188	229.778
1176.75	-28.358	176.581
1176.8	-30.738	126.432
1176.85	-33.321	81.601
1176.9	-36.143	42.852
1176.95	-39.163	9.802
1177	-42.416	-18.384
1177.05	-45.874	-42.42
1177.1	-49.407	-62.465
1177.15	-52.936	-78.507
1177.2	-56.243	-90.698
1177.25	-59.007	-99.742
1177.3	-60.801	-106.578
1177.35	-61.011	-111.979
1177.4	-58.841	-116.321
1177.45	-53.474	-119.41
1177.5	-44.066	-120.623
1177.55	-29.937	-119.258
1177.6	-10.842	-114.895
1177.65	13.054	-107.596
1177.7	40.852	-97.756
1177.75	71.059	-86.221
1177.8	101.776	-74.178
1177.85	130.858	-63.263
1177.9	156.206	-55.169
1177.95	176.131	-51.016
1178	189.453	-51.073
1178.05	195.639	-54.421
1178.1	194.763	-59.293
1178.15	187.4	-63.576
1178.201	174.494	-65.543
1178.251	157.215	-63.913
1178.301	136.754	-58.047
1178.351	114.251	-48.291
1178.401	90.767	-36.07
1178.451	67.215	-23.56
1178.501	44.324	-12.928
1178.551	22.658	-5.693
1178.601	2.631	-2.307
1178.651	-15.504	-1.918
1178.701	-31.58	-3.098
1178.751	-45.54	-4.469
1178.801	-57.354	-5.298
1178.851	-67.019	-5.504
1178.901	-74.528	-5.274
1178.951	-79.901	-4.84
1179.001	-83.233	-4.237
1179.051	-84.609	-3.447
1179.101	-84.2	-2.385
1179.151	-82.287	-0.994
1179.201	-79.25	0.756
1179.251	-75.482	2.758
1179.301	-71.426	4.776
1179.351	-67.457	6.954
1179.401	-63.869	9.75
1179.451	-60.75	13.554
1179.501	-58.128	18.252
1179.551	-55.868	23.295
1179.601	-53.684	27.725
1179.651	-51.353	30.477
1179.701	-48.629	30.873
1179.751	-45.4	28.815
1179.801	-41.631	24.645
1179.851	-37.487	18.964
1179.901	-33.105	12.484
1179.951	-28.763	6.009
1180.001	-24.625	0.497
1180.051	-20.893	-2.984
1180.101	-17.624	-3.433
1180.151	-14.853	-0.63
1180.201	-12.585	4.7
1180.251	-10.728	11.106
1180.301	-9.22	16.841
1180.351	-7.951	20.386
1180.401	-6.884	20.739
1180.451	-5.903	17.777
1180.501	-4.972	12.304
1180.551	-4.029	5.918
1180.601	-2.996	0.406
1180.651	-1.839	-3.036
1180.701	-0.539	-3.903
1180.751	0.975	-2.461
1180.801	2.718	0.566
1180.851	4.678	4.11
1180.901	6.818	7.308
1180.951	9.019	9.555
1181.001	11.177	10.87
1181.051	13.05	11.436
1181.101	14.527	11.494
1181.151	15.453	11.078
1181.201	15.75	10.169
1181.251	15.412	8.733
1181.301	14.499	6.771
1181.351	13.211	4.555
1181.401	11.742	2.655
1181.451	10.304	1.676
1181.501	9.16	1.702
1181.551	8.432	2.005
1181.601	8.14	1.603
1181.651	8.28	-0.342
1181.701	8.649	-3.585
1181.751	9.095	-7.071
1181.801	9.385	-9.47
1181.851	9.406	-10.118
1181.901	9.086	-9.097
1181.951	8.459	-7.074
1182.001	7.601	-4.977
1182.051	6.705	-3.489
1182.101	5.864	-2.835
1182.151	5.227	-2.679
1182.201	4.855	-2.458
1182.251	4.765	-1.812
1182.301	4.952	-0.794
1182.351	5.283	0.266
1182.401	5.748	1.2
1182.451	6.225	2.101
1182.501	6.647	3.131
1182.551	6.936	4.185
1182.601	7.052	4.837
1182.651	6.992	4.567
1182.701	6.74	3.284
1182.751	6.345	1.233
1182.801	5.819	-0.955
1182.851	5.216	-2.69
1182.901	4.497	-3.453
1182.951	3.684	-3.093
1183.001	2.747	-1.684
1183.051	1.7	0.306
1183.101	0.569	2.128
1183.151	-0.583	3.047
1183.201	-1.669	2.778
1183.251	-2.628	1.72
1183.301	-3.409	0.567
1183.351	-3.969	-0.268
1183.401	-4.335	-0.906
1183.451	-4.518	-1.856
1183.501	-4.536	-3.445
1183.551	-4.446	-5.56
1183.601	-4.238	-7.667
1183.651	-3.961	-9.072
1183.701	-3.598	-9.239
1183.751	-3.173	-8.02
1183.801	-2.715	-5.869
1183.851	-2.251	-3.467
1183.901	-1.796	-1.458
1183.951	-1.403	-0.146
1184.001	-1.131	0.59
1184.051	-0.972	1.041
1184.101	-0.988	1.379
1184.151	-1.084	1.527
1184.201	-1.253	1.297
1184.251	-1.395	0.798
1184.301	-1.443	0.411
1184.351	-1.319	0.664
1184.401	-1.01	1.88
1184.451	-0.514	3.919
1184.501	0.129	6.202
1184.551	0.911	7.89
1184.601	1.765	8.394
1184.651	2.611	7.586
1184.701	3.419	5.671
1184.751	4.129	3.305
1184.801	4.683	1.271
1184.851	5.082	0.062
1184.901	5.278	-0.189
1184.951	5.307	0.172
1185.001	5.212	0.771
1185.051	5.017	1.27
1185.101	4.819	1.548
1185.151	4.615	1.609
1185.201	4.46	1.487
1185.251	4.3	1.088
1185.301	4.159	0.362
1185.351	3.99	-0.722
1185.401	3.768	-2.151
1185.451	3.444	-3.895
1185.501	3.019	-5.931
1185.551	2.541	-8.195
1185.601	1.968	-10.392
1185.651	1.385	-11.998
1185.701	0.799	-12.448
1185.751	0.296	-11.418
1185.801	-0.112	-8.945
1185.851	-0.423	-5.442
1185.901	-0.671	-1.602
1185.951	-0.896	1.807
1186.001	-1.17	4.199
1186.051	-1.51	5.366
1186.101	-1.966	5.556
1186.151	-2.475	5.279
1186.201	-3.022	5.061
1186.251	-3.587	5.194
1186.301	-4.092	5.5
1186.351	-4.524	5.527
1186.401	-4.872	4.76
1186.451	-5.116	3.256
1186.501	-5.28	1.382
1186.551	-5.409	-0.199
1186.601	-5.509	-0.957
1186.651	-5.606	-0.683
1186.701	-5.78	0.262
1186.751	-6.02	1.222
1186.801	-6.379	1.567
1186.851	-6.857	1.118
1186.901	-7.438	0.087
1186.951	-8.046	-1.193
1187.001	-8.639	-2.407
1187.051	-9.11	-3.606
1187.101	-9.367	-4.861
1187.151	-9.355	-6.219
1187.201	-9.009	-7.618
1187.251	-8.368	-8.825
1187.301	-7.433	-9.569
1187.351	-6.314	-9.856
1187.401	-5.068	-9.804
1187.451	-3.805	-9.641
1187.501	-2.564	-9.418
1187.551	-1.399	-8.925
1187.601	-0.354	-7.982
1187.651	0.544	-6.638
1187.701	1.284	-5.268
1187.751	1.822	-4.08
1187.801	2.164	-3.055
1187.851	2.332	-1.86
1187.901	2.389	-0.224
1187.951	2.377	1.935
1188.001	2.295	4.293
1188.051	2.227	6.285
1188.101	2.139	7.319
1188.151	2.055	7.085
1188.201	1.951	5.584
1188.251	1.79	3.123
1188.301	1.557	0.156
1188.351	1.23	-3.05
1188.401	0.801	-6.172
1188.451	0.291	-8.928
1188.501	-0.292	-10.935
1188.551	-0.94	-11.727
1188.601	-1.627	-10.944
1188.651	-2.306	-8.478
1188.701	-2.954	-4.686
1188.751	-3.525	-0.347
1188.801	-4.008	3.474
1188.851	-4.391	5.863
1188.901	-4.594	6.39
1188.951	-4.675	5.148
1189.001	-4.593	2.629
1189.051	-4.357	-0.483
1189.101	-3.965	-3.691
1189.151	-3.429	-6.643
1189.201	-2.736	-8.915
1189.251	-1.914	-10.118
1189.301	-0.987	-9.947
1189.351	0.047	-8.368
1189.401	1.091	-5.623
1189.451	2.07	-2.357
1189.501	2.882	0.709
1189.551	3.496	3.014
1189.601	3.808	4.305
1189.651	3.799	4.577
1189.701	3.492	4.232
1189.751	2.906	3.698
1189.801	2.131	3.436
1189.851	1.285	3.694
1189.901	0.484	4.452
1189.951	-0.11	5.432
1190.001	-0.433	6.17
1190.051	-0.438	6.158
1190.101	-0.046	5.137
1190.151	0.602	3.209
1190.201	1.433	0.989
1190.251	2.312	-0.837
1190.301	3.112	-1.574
1190.351	3.722	-0.897
1190.401	4.08	1.052
1190.451	4.174	3.924
1190.501	4.023	7.099
1190.551	3.705	9.963
1190.601	3.332	11.961
1190.651	2.989	12.664
1190.701	2.798	11.816
1190.751	2.819	9.378
1190.801	3.075	5.598
1190.851	3.57	1.163
1190.901	4.22	-2.965
1190.951	5.001	-5.761
1191.001	5.776	-6.621
1191.051	6.555	-5.397
1191.101	7.257	-2.673
1191.151	7.89	0.626
1191.201	8.437	3.521
1191.251	8.91	5.442
1191.301	9.279	6.292
1191.351	9.552	6.507
1191.401	9.658	6.834
1191.451	9.601	7.953
1191.501	9.354	10.095
1191.551	8.974	12.911
1191.601	8.474	15.678
1191.651	7.923	17.58
1191.701	7.426	18.06
1191.751	7.047	16.836
1191.801	6.836	14.11
1191.851	6.801	10.26
1191.901	6.88	5.886
1191.951	7.039	1.697
1192.001	7.145	-1.607
1192.051	7.073	-3.384
1192.101	6.759	-3.317
1192.151	6.105	-1.485
1192.201	5.13	1.707
1192.251	3.9	5.559
1192.301	2.507	9.237
1192.351	1.082	11.9
1192.401	-0.233	12.81
1192.451	-1.362	11.435
1192.501	-2.228	7.613
1192.551	-2.813	1.894
1192.601	-3.164	-4.629
1192.651	-3.304	-10.592
1192.701	-3.25	-14.795
1192.751	-3.031	-16.488
1192.801	-2.663	-15.634
1192.851	-2.121	-12.833
1192.901	-1.465	-9.135
1192.951	-0.735	-5.43
1193.001	-0.016	-2.367
1193.051	0.597	-0.07
1193.101	1.023	1.644
1193.151	1.131	3.116
1193.201	0.933	4.443
1193.251	0.347	5.498
1193.301	-0.494	5.778
1193.351	-1.519	5.085
1193.401	-2.612	3.364
1193.451	-3.6	0.866
1193.501	-4.353	-1.958
1193.551	-4.783	-4.719
1193.601	-4.871	-6.989
1193.651	-4.683	-8.469
1193.701	-4.267	-9.066
1193.751	-3.82	-8.949
1193.801	-3.48	-8.414
1193.851	-3.417	-7.829
1193.901	-3.715	-7.314
1193.951	-4.39	-6.716
1194.001	-5.391	-5.774
1194.051	-6.611	-4.336
1194.101	-7.842	-2.448
1194.151	-8.924	-0.512
1194.201	-9.742	0.829
1194.251	-10.186	0.993
1194.301	-10.207	-0.235
1194.351	-9.823	-2.661
1194.401	-9.097	-5.792
1194.451	-8.095	-8.998
1194.501	-6.914	-11.643
1194.551	-5.624	-13.268
1194.602	-4.352	-13.695
1194.652	-3.171	-12.932
1194.702	-2.188	-11.17
1194.752	-1.439	-8.764
1194.802	-1.008	-6.206
1194.852	-0.846	-4.015
1194.902	-0.965	-2.491
1194.952	-1.303	-1.695
1195.002	-1.805	-1.47
1195.052	-2.354	-1.503
1195.102	-2.93	-1.526
1195.152	-3.444	-1.401
1195.202	-3.868	-1.151
1195.252	-4.148	-0.9
1195.302	-4.269	-0.822
1195.352	-4.211	-1.108
1195.402	-3.976	-1.868
1195.452	-3.614	-3.027
1195.502	-3.148	-4.357
1195.552	-2.636	-5.554
1195.602	-2.195	-6.278
1195.652	-1.899	-6.172
1195.702	-1.816	-5.156
1195.752	-1.948	-3.396
1195.802	-2.317	-1.23
1195.852	-2.851	0.931
1195.902	-3.49	2.65
1195.952	-4.127	3.532
1196.002	-4.679	3.246
1196.052	-5.027	1.629
1196.102	-5.17	-1.295
1196.152	-5.097	-5.061
1196.202	-4.774	-8.928
1196.252	-4.298	-11.953
1196.302	-3.722	-13.406
1196.352	-3.083	-13.094
1196.402	-2.437	-11.28
1196.452	-1.81	-8.549
1196.502	-1.24	-5.581
1196.552	-0.729	-2.978
1196.602	-0.322	-1.138
1196.652	0.006	-0.286
1196.702	0.21	-0.233
1196.752	0.293	-0.534
1196.802	0.26	-0.623
1196.852	0.128	-0.198
1196.902	-0.098	0.677
1196.952	-0.321	1.649
1197.002	-0.513	2.399
1197.052	-0.619	2.709
1197.102	-0.569	2.704
1197.152	-0.377	2.603
1197.202	-0.078	2.622
1197.252	0.316	2.833
1197.302	0.709	3.191
1197.352	1.006	3.55
1197.402	1.11	3.718
1197.452	0.982	3.6
1197.502	0.58	3.127
1197.552	-0.058	2.345
1197.602	-0.862	1.273
1197.652	-1.717	0.057
1197.702	-2.501	-1.187
1197.752	-3.13	-2.341
1197.802	-3.536	-3.252
1197.852	-3.646	-3.794
1197.902	-3.541	-3.826
1197.952	-3.225	-3.383
1198.002	-2.775	-2.587
1198.052	-2.223	-1.613
1198.102	-1.646	-0.641
1198.152	-1.034	0.231
1198.202	-0.439	0.921
1198.252	0.132	1.435
1198.302	0.695	1.706
1198.352	1.207	1.785
1198.402	1.677	1.802
1198.452	2.111	1.872
1198.502	2.484	2.098
1198.552	2.819	2.53
1198.602	3.118	3.165
1198.652	3.352	3.933
1198.702	3.536	4.74
1198.752	3.68	5.298
1198.802	3.739	5.366
1198.852	3.721	4.775
1198.902	3.596	3.573
1198.952	3.352	2.112
1199.002	3.021	0.856
1199.052	2.598	0.189
1199.102	2.099	0.194
1199.152	1.554	0.697
1199.202	1.012	1.382
1199.252	0.504	1.992
1199.302	0.096	2.396
1199.352	-0.211	2.591
1199.402	-0.404	2.658
1199.452	-0.486	2.587
1199.502	-0.433	2.297
1199.552	-0.32	1.616
1199.602	-0.132	0.542
1199.652	0.089	-0.814
1199.702	0.36	-2.154
1199.752	0.619	-3.123
1199.802	0.885	-3.518
1199.852	1.191	-3.239
1199.902	1.488	-2.394
1199.952	1.798	-1.207
1200.002	2.119	0.044
1200.052	2.424	1.143
1200.102	2.728	1.876
1200.152	2.938	2.075
1200.202	3.073	1.705
1200.252	3.109	0.809
1200.302	3.023	-0.358
1200.352	2.849	-1.416
1200.402	2.624	-2.026
1200.452	2.386	-2.023
1200.502	2.165	-1.454
1200.552	1.964	-0.548
1200.602	1.809	0.416
1200.652	1.693	1.25
1200.702	1.624	1.923
1200.752	1.558	2.487
1200.802	1.48	2.943
1200.852	1.362	3.273
1200.902	1.176	3.404
1200.952	0.925	3.336
1201.002	0.58	3.175
1201.052	0.199	3.016
1201.102	-0.223	2.88
1201.152	-0.625	2.635
1201.202	-0.942	2.045
1201.252	-1.197	0.916
1201.302	-1.317	-0.741
1201.352	-1.321	-2.655
1201.402	-1.24	-4.489
1201.452	-1.086	-5.722
1201.502	-0.897	-5.972
1201.552	-0.744	-5.104
1201.602	-0.635	-3.318
1201.652	-0.584	-1.207
1201.702	-0.572	0.508
1201.752	-0.612	1.182
1201.802	-0.654	0.503
1201.852	-0.667	-1.369
1201.902	-0.62	-3.899
1201.952	-0.515	-6.252
1202.002	-0.338	-7.608
1202.052	-0.099	-7.438
1202.102	0.181	-5.72
1202.152	0.492	-2.959
1202.202	0.815	0.054
1202.252	1.13	2.645
1202.302	1.406	4.288
1202.352	1.633	4.958
1202.402	1.803	4.904
1202.452	1.916	4.531
1202.502	1.943	4.135
1202.552	1.83	3.882
1202.602	1.601	3.662
1202.652	1.238	3.297
1202.702	0.767	2.603
1202.752	0.208	1.588
1202.802	-0.372	0.513
1202.852	-0.891	-0.404
1202.902	-1.324	-1.085
1202.952	-1.609	-1.632
1203.002	-1.757	-2.235
1203.052	-1.783	-3.016
1203.102	-1.806	-3.986
1203.152	-1.826	-4.938
1203.202	-1.925	-5.551
1203.252	-2.107	-5.549
1203.302	-2.378	-4.79
1203.352	-2.641	-3.443
1203.402	-2.842	-1.772
1203.452	-2.904	-0.189
1203.502	-2.808	0.94
1203.552	-2.511	1.394
1203.602	-2.047	1.128
1203.652	-1.44	0.267
1203.702	-0.782	-0.985
1203.752	-0.129	-2.327
1203.802	0.504	-3.471
1203.852	1.054	-4.132
1203.902	1.508	-4.129
1203.952	1.845	-3.468
1204.002	2.043	-2.404
1204.052	2.125	-1.237
1204.102	2.078	-0.303
1204.152	1.905	0.407
1204.202	1.631	0.989
1204.252	1.293	1.658
1204.302	0.857	2.476
1204.352	0.388	3.361
1204.402	-0.143	4.122
1204.452	-0.682	4.454
1204.502	-1.227	4.035
1204.552	-1.729	2.782
1204.602	-2.141	0.746
1204.652	-2.424	-1.672
1204.702	-2.567	-3.956
1204.752	-2.558	-5.586
1204.802	-2.428	-6.273
1204.852	-2.207	-5.963
1204.902	-1.938	-4.872
1204.952	-1.681	-3.367
1205.002	-1.488	-1.796
1205.052	-1.371	-0.414
1205.102	-1.358	0.69
1205.152	-1.43	1.459
1205.202	-1.499	1.922
1205.252	-1.611	1.964
1205.302	-1.666	1.532
1205.352	-1.663	0.593
1205.402	-1.578	-0.826
1205.452	-1.4	-2.471
1205.502	-1.153	-4.07
1205.552	-0.814	-5.248
1205.602	-0.414	-5.832
1205.652	0.016	-5.669
1205.702	0.478	-4.886
1205.752	0.89	-3.633
1205.802	1.252	-2.132
1205.852	1.486	-0.58
1205.902	1.573	0.814
1205.952	1.454	1.918
1206.002	1.169	2.743
1206.052	0.719	3.409
1206.102	0.177	4.049
1206.152	-0.39	4.754
1206.202	-0.917	5.361
1206.252	-1.338	5.613
1206.302	-1.631	5.254
1206.352	-1.743	4.24
1206.402	-1.699	2.888
1206.452	-1.536	1.628
1206.502	-1.305	0.846
1206.552	-1.003	0.715
1206.602	-0.718	1.087
1206.652	-0.51	1.603
1206.702	-0.392	1.874
1206.752	-0.416	1.585
1206.802	-0.553	0.813
1206.852	-0.805	-0.175
1206.902	-1.148	-0.993
1206.952	-1.504	-1.288
1207.002	-1.818	-0.991
1207.052	-2.051	-0.225
1207.102	-2.168	0.578
1207.152	-2.141	1.078
1207.202	-1.981	1.102
1207.252	-1.666	0.705
1207.302	-1.253	0.218
1207.352	-0.75	-0.106
1207.402	-0.18	-0.089
1207.452	0.413	0.21
1207.502	0.994	0.749
1207.552	1.541	1.359
1207.602	2.016	2.003
1207.652	2.37	2.648
1207.702	2.621	3.314
1207.752	2.726	3.982
1207.802	2.706	4.602
1207.852	2.616	5.096
1207.902	2.472	5.329
1207.952	2.304	5.206
1208.002	2.11	4.65
1208.052	1.904	3.622
1208.102	1.659	2.204
1208.152	1.413	0.507
1208.202	1.156	-1.285
1208.252	0.901	-2.896
1208.302	0.673	-4.1
1208.352	0.464	-4.73
1208.402	0.321	-4.781
1208.452	0.221	-4.402
1208.502	0.17	-3.906
1208.552	0.141	-3.511
1208.602	0.134	-3.375
1208.652	0.146	-3.466
1208.702	0.147	-3.651
1208.752	0.188	-3.804
1208.802	0.229	-3.816
1208.852	0.333	-3.645
1208.902	0.477	-3.468
1208.952	0.656	-3.39
1209.002	0.912	-3.475
1209.052	1.219	-3.75
1209.102	1.547	-3.977
1209.152	1.913	-3.912
1209.202	2.239	-3.345
1209.252	2.547	-2.206
1209.302	2.8	-0.626
1209.352	2.917	1.143
1209.402	2.936	2.707
1209.452	2.775	3.726
1209.502	2.47	3.902
1209.552	2.029	3.183
1209.602	1.471	1.832
1209.652	0.853	0.315
1209.702	0.208	-0.811
1209.752	-0.409	-1.112
1209.802	-0.995	-0.494
1209.852	-1.465	0.82
1209.902	-1.891	2.315
1209.952	-2.223	3.441
1210.002	-2.509	3.792
1210.052	-2.713	3.288
1210.102	-2.884	2.18
1210.152	-3.026	0.857
1210.202	-3.108	-0.288
1210.252	-3.163	-1.007
1210.302	-3.215	-1.335
1210.352	-3.234	-1.343
1210.402	-3.236	-1.211
1210.452	-3.228	-1.08
1210.502	-3.141	-1.049
1210.552	-2.99	-1.142
1210.602	-2.738	-1.35
1210.652	-2.398	-1.607
1210.702	-1.946	-1.778
1210.752	-1.435	-1.837
1210.802	-0.907	-1.803
1210.852	-0.407	-1.798
1210.902	0.012	-1.954
1210.952	0.314	-2.297
1211.003	0.507	-2.756
1211.053	0.619	-3.118
1211.103	0.688	-3.14
1211.153	0.743	-2.732
1211.203	0.821	-1.939
1211.253	0.933	-0.94
1211.303	1.077	0.099
1211.353	1.213	0.978
1211.403	1.299	1.719
1211.453	1.34	2.366
1211.503	1.31	2.985
1211.553	1.187	3.663
1211.603	1.014	4.247
1211.653	0.788	4.583
1211.703	0.564	4.531
1211.753	0.327	3.989
1211.803	0.106	2.96
1211.853	-0.094	1.602
1211.903	-0.287	0.066
1211.953	-0.447	-1.426
1212.003	-0.601	-2.707
1212.053	-0.732	-3.607
1212.103	-0.848	-4.119
1212.153	-0.969	-4.25
1212.203	-1.066	-4.088
1212.253	-1.171	-3.732
1212.303	-1.273	-3.352
1212.353	-1.38	-3.007
1212.403	-1.456	-2.763
1212.453	-1.516	-2.648
1212.503	-1.512	-2.695
1212.553	-1.442	-2.949
1212.603	-1.289	-3.352
1212.653	-1.071	-3.774
1212.703	-0.762	-4.008
1212.753	-0.401	-3.859
1212.803	-0.008	-3.314
1212.853	0.445	-2.376
1212.903	0.906	-1.195
1212.953	1.336	0.086
1213.003	1.717	1.309
1213.053	2.022	2.234
1213.103	2.219	2.719
1213.153	2.264	2.775
1213.203	2.176	2.563
1213.253	1.915	2.257
1213.303	1.543	2.116
1213.353	1.073	2.316
1213.403	0.534	2.849
1213.453	-0.023	3.639
1213.503	-0.575	4.409
1213.553	-1.088	4.899
1213.603	-1.545	4.838
1213.653	-1.889	4.097
1213.703	-2.181	2.8
1213.753	-2.408	1.209
1213.803	-2.588	-0.39
1213.853	-2.735	-1.736
1213.903	-2.857	-2.685
1213.953	-2.958	-3.078
1214.003	-3.071	-2.91
1214.053	-3.132	-2.202
1214.103	-3.138	-1.081
1214.153	-3.099	0.191
1214.203	-2.958	1.303
1214.253	-2.743	2.039
1214.303	-2.415	2.309
1214.353	-2.045	2.208
1214.403	-1.603	1.856
1214.453	-1.161	1.42
1214.503	-0.72	0.998
1214.553	-0.312	0.656
1214.603	0.064	0.378
1214.653	0.409	0.217
1214.703	0.714	0.191
1214.753	1.03	0.324
1214.803	1.323	0.561
1214.853	1.574	0.848
1214.903	1.799	1.141
1214.953	1.956	1.345
1215.003	2.019	1.456
1215.053	1.943	1.512
1215.103	1.738	1.581
1215.153	1.425	1.697
1215.203	0.998	1.842
1215.253	0.541	1.996
1215.303	0.089	2.091
1215.353	-0.322	2.157
1215.403	-0.638	2.164
1215.453	-0.867	2.125
1215.503	-0.962	1.987
1215.553	-0.931	1.79
1215.603	-0.823	1.515
1215.653	-0.662	1.244
1215.703	-0.494	0.97
1215.753	-0.331	0.758
1215.803	-0.207	0.509
1215.853	-0.106	0.104
1215.903	-0.041	-0.504
1215.953	-0.026	-1.311
1216.003	-0.011	-2.062
1216.053	-0.038	-2.594
1216.103	-0.043	-2.694
1216.153	-0.045	-2.323
1216.203	-0.015	-1.599
1216.253	0.026	-0.772
1216.303	0.073	-0.06
1216.353	0.141	0.332
1216.403	0.208	0.328
1216.453	0.295	0.07
1216.503	0.381	-0.221
1216.553	0.441	-0.292
1216.603	0.545	0.028
1216.653	0.615	0.597
1216.703	0.672	1.197
1216.753	0.731	1.545
1216.803	0.763	1.397
1216.853	0.787	0.754
1216.903	0.759	-0.18
1216.953	0.735	-0.997
1217.003	0.663	-1.321
1217.053	0.589	-0.932
1217.103	0.453	0.105
1217.153	0.294	1.418
1217.203	0.092	2.563
1217.253	-0.132	3.084
1217.303	-0.397	2.772
1217.353	-0.663	1.607
1217.403	-0.935	-0.158
1217.453	-1.17	-2.189
1217.503	-1.338	-4.204
1217.553	-1.451	-5.988
1217.603	-1.492	-7.422
1217.653	-1.48	-8.402
1217.703	-1.378	-8.803
1217.753	-1.281	-8.641
1217.803	-1.155	-8.022
1217.853	-1.009	-7.158
1217.903	-0.856	-6.288
1217.953	-0.696	-5.609
1218.003	-0.51	-5.187
1218.053	-0.37	-5.015
1218.103	-0.199	-4.971
1218.153	-0.084	-4.961
1218.203	-0.005	-4.887
1218.253	0.035	-4.697
1218.303	0.016	-4.384
1218.353	0.025	-3.967
1218.403	0.044	-3.507
1218.453	0.118	-3.133
1218.503	0.211	-3.024
1218.553	0.362	-3.274
1218.603	0.507	-3.852
1218.653	0.57	-4.555
1218.703	0.533	-5.052
1218.753	0.371	-5.078
1218.803	0.063	-4.524
1218.853	-0.413	-3.542
1218.903	-1.011	-2.467
1218.953	-1.691	-1.6
1219.003	-2.407	-1.154
1219.053	-3.094	-1.171
1219.103	-3.737	-1.496
1219.153	-4.266	-1.96
1219.203	-4.659	-2.477
1219.253	-4.935	-3.014
1219.303	-5.108	-3.561
1219.353	-5.16	-4.092
1219.403	-5.15	-4.513
1219.453	-5.065	-4.729
1219.503	-4.956	-4.688
1219.553	-4.807	-4.346
1219.603	-4.639	-3.672
1219.653	-4.437	-2.718
1219.703	-4.233	-1.518
1219.753	-4.018	-0.265
1219.803	-3.823	0.895
1219.853	-3.654	1.763
1219.903	-3.497	2.207
1219.953	-3.413	2.178
1220.003	-3.352	1.705
1220.053	-3.297	1.008
1220.103	-3.26	0.134
1220.153	-3.193	-0.772
1220.203	-3.112	-1.621
1220.253	-2.943	-2.304
1220.303	-2.755	-2.612
1220.353	-2.549	-2.436
1220.403	-2.358	-1.757
1220.453	-2.194	-0.685
1220.503	-2.069	0.612
1220.553	-2.013	2.013
1220.603	-2.017	3.333
1220.653	-2.058	4.415
1220.703	-2.166	5.148
1220.753	-2.312	5.392
1220.803	-2.442	5.103
1220.853	-2.54	4.291
1220.903	-2.589	2.999
1220.953	-2.578	1.413
1221.003	-2.436	-0.247
1221.053	-2.209	-1.732
1221.103	-1.889	-2.871
1221.153	-1.486	-3.605
1221.203	-1.042	-3.869
1221.253	-0.591	-3.687
1221.303	-0.175	-3.062
1221.353	0.151	-2.08
1221.403	0.407	-0.936
1221.453	0.558	0.208
1221.503	0.596	1.113
1221.553	0.566	1.642
1221.603	0.441	1.794
1221.653	0.349	1.518
1221.703	0.231	0.898
1221.753	0.208	0.038
1221.803	0.276	-0.907
1221.853	0.445	-1.729
1221.903	0.702	-2.266
1221.953	1.064	-2.389
1222.003	1.504	-2.073
1222.053	1.926	-1.331
1222.103	2.331	-0.276
1222.153	2.679	0.952
1222.203	2.892	2.25
1222.253	2.963	3.463
1222.303	2.865	4.495
1222.353	2.614	5.219
1222.403	2.253	5.63
1222.453	1.757	5.761
1222.503	1.267	5.65
1222.553	0.753	5.319
1222.603	0.304	4.746
1222.653	-0.061	3.964
1222.703	-0.308	2.962
1222.753	-0.436	1.808
1222.803	-0.414	0.616
1222.853	-0.334	-0.443
1222.903	-0.176	-1.257
1222.953	-0.012	-1.778
1223.003	0.131	-2.05
1223.053	0.229	-2.127
1223.103	0.252	-2.044
1223.153	0.217	-1.847
1223.203	0.127	-1.546
1223.253	-0.021	-1.186
1223.303	-0.15	-0.826
1223.353	-0.267	-0.46
1223.403	-0.314	-0.134
1223.453	-0.248	0.138
1223.503	-0.076	0.273
1223.553	0.178	0.251
1223.603	0.531	0.037
1223.653	0.964	-0.301
1223.703	1.437	-0.658
1223.753	1.892	-0.902
1223.803	2.321	-0.96
1223.853	2.706	-0.856
1223.903	2.975	-0.648
1223.953	3.147	-0.431
1224.003	3.193	-0.211
1224.053	3.111	-0.014
1224.103	2.91	0.203
1224.153	2.572	0.457
1224.203	2.161	0.73
1224.253	1.687	0.886
1224.303	1.201	0.874
1224.353	0.709	0.649
1224.403	0.253	0.143
1224.453	-0.159	-0.568
1224.503	-0.502	-1.387
1224.553	-0.764	-2.144
1224.603	-0.961	-2.663
1224.653	-1.072	-2.854
1224.703	-1.117	-2.67
1224.753	-1.103	-2.223
1224.803	-1.053	-1.658
1224.853	-0.996	-1.085
1224.903	-0.923	-0.648
1224.953	-0.858	-0.435
1225.003	-0.83	-0.39
1225.053	-0.823	-0.468
1225.103	-0.808	-0.533
1225.153	-0.811	-0.554
1225.203	-0.825	-0.518
1225.253	-0.824	-0.485
1225.303	-0.793	-0.529
1225.353	-0.752	-0.561
1225.403	-0.689	-0.569
1225.453	-0.608	-0.456
1225.503	-0.517	-0.203
1225.553	-0.427	0.145
1225.603	-0.349	0.48
1225.653	-0.261	0.67
1225.703	-0.24	0.529
1225.753	-0.289	0.018
1225.803	-0.354	-0.78
1225.853	-0.51	-1.676
1225.903	-0.696	-2.446
1225.953	-0.905	-2.849
1226.003	-1.124	-2.807
1226.053	-1.317	-2.384
1226.103	-1.466	-1.789
1226.153	-1.545	-1.182
1226.203	-1.601	-0.695
1226.253	-1.58	-0.383
1226.303	-1.543	-0.241
1226.353	-1.447	-0.253
1226.403	-1.378	-0.346
1226.453	-1.277	-0.523
1226.503	-1.2	-0.711
1226.553	-1.109	-0.982
1226.603	-1.022	-1.316
1226.653	-0.956	-1.723
1226.703	-0.879	-2.217
1226.753	-0.781	-2.717
1226.803	-0.703	-3.154
1226.853	-0.61	-3.414
1226.903	-0.499	-3.423
1226.953	-0.388	-3.181
1227.003	-0.292	-2.763
1227.053	-0.234	-2.224
1227.103	-0.212	-1.643
1227.153	-0.255	-1.07
1227.203	-0.332	-0.619
1227.253	-0.454	-0.359
1227.303	-0.608	-0.272
1227.354	-0.721	-0.36
1227.404	-0.825	-0.578
1227.454	-0.86	-0.865
1227.504	-0.864	-1.163
1227.554	-0.811	-1.344
1227.604	-0.71	-1.381
1227.654	-0.605	-1.259
1227.704	-0.477	-0.982
1227.754	-0.365	-0.591
1227.804	-0.26	-0.152
1227.854	-0.187	0.312
1227.904	-0.141	0.793
1227.954	-0.147	1.219
1228.004	-0.194	1.528
1228.054	-0.295	1.622
1228.104	-0.406	1.452
1228.154	-0.538	1.056
1228.204	-0.667	0.447
1228.254	-0.782	-0.259
1228.304	-0.858	-1.022
1228.354	-0.886	-1.729
1228.404	-0.861	-2.264
1228.454	-0.773	-2.518
1228.504	-0.65	-2.389
1228.554	-0.508	-1.925
1228.604	-0.32	-1.254
1228.654	-0.15	-0.504
1228.704	0.02	0.204
1228.754	0.153	0.795
1228.804	0.254	1.299
1228.854	0.344	1.782
1228.904	0.405	2.28
1228.954	0.428	2.796
1229.004	0.491	3.281
1229.054	0.537	3.631
1229.104	0.616	3.764
1229.154	0.714	3.629
1229.204	0.838	3.219
1229.254	1.003	2.572
1229.304	1.171	1.794
1229.354	1.337	0.897
1229.404	1.465	-0.007
1229.454	1.579	-0.82
1229.504	1.635	-1.411
1229.554	1.602	-1.635
1229.604	1.507	-1.527
1229.654	1.329	-1.084
1229.704	1.137	-0.439
1229.754	0.917	0.232
1229.804	0.666	0.803
1229.854	0.455	1.232
1229.904	0.295	1.475
1229.954	0.192	1.565
1230.004	0.175	1.471
1230.054	0.224	1.193
1230.104	0.355	0.77
1230.154	0.534	0.296
1230.204	0.751	-0.142
1230.254	1.021	-0.467
1230.304	1.304	-0.62
1230.354	1.619	-0.612
1230.404	1.891	-0.492
1230.454	2.148	-0.215
1230.504	2.347	0.161
1230.554	2.476	0.58
1230.604	2.5	0.982
1230.654	2.453	1.293
1230.704	2.308	1.355
1230.754	2.07	1.161
1230.804	1.793	0.71
1230.854	1.481	0.151
1230.904	1.177	-0.376
1230.954	0.879	-0.764
1231.004	0.644	-1.003
1231.054	0.469	-1.098
1231.104	0.373	-1.026
1231.154	0.34	-0.837
1231.204	0.347	-0.56
1231.254	0.412	-0.263
1231.304	0.485	-0.008
1231.354	0.523	0.232
1231.404	0.563	0.529
1231.454	0.554	0.953
1231.504	0.517	1.543
1231.554	0.441	2.211
1231.604	0.337	2.807
1231.654	0.23	3.09
1231.704	0.116	2.933
1231.754	0.043	2.377
1231.804	-0.019	1.491
1231.854	-0.04	0.492
1231.904	-0.04	-0.445
1231.954	0.007	-1.186
1232.004	0.052	-1.722
1232.054	0.111	-1.987
1232.104	0.157	-2.023
1232.154	0.148	-1.779
1232.204	0.109	-1.281
1232.254	0.023	-0.64
1232.304	-0.082	-0.077
1232.354	-0.206	0.352
1232.404	-0.335	0.499
1232.454	-0.436	0.387
1232.504	-0.536	0.159
1232.554	-0.604	-0.077
1232.604	-0.628	-0.193
1232.654	-0.601	-0.101
1232.704	-0.567	0.265
1232.754	-0.45	0.828
1232.804	-0.322	1.52
1232.854	-0.137	2.174
1232.904	0.059	2.633
1232.954	0.251	2.788
1233.004	0.448	2.61
1233.054	0.584	2.172
1233.104	0.676	1.611
1233.154	0.663	1.104
1233.204	0.588	0.851
1233.254	0.408	0.882
1233.304	0.171	1.222
1233.354	-0.112	1.721
1233.404	-0.389	2.199
1233.454	-0.682	2.451
1233.504	-0.934	2.285
1233.554	-1.094	1.644
1233.604	-1.22	0.641
1233.654	-1.276	-0.577
1233.704	-1.276	-1.742
1233.754	-1.265	-2.656
1233.804	-1.233	-3.173
1233.854	-1.208	-3.268
1233.904	-1.155	-3.035
1233.954	-1.135	-2.589
1234.004	-1.08	-2.084
1234.054	-0.995	-1.664
1234.104	-0.892	-1.395
1234.154	-0.739	-1.289
1234.204	-0.576	-1.275
1234.254	-0.403	-1.3
1234.304	-0.236	-1.309
1234.354	-0.091	-1.255
1234.404	-0.007	-1.094
1234.454	0.053	-0.807
1234.504	0.075	-0.479
1234.554	0.069	-0.225
1234.604	0.052	-0.174
1234.654	0.048	-0.404
1234.704	0.058	-0.905
1234.754	0.063	-1.5
1234.804	0.063	-2.019
1234.854	0.031	-2.347
1234.904	-0.048	-2.396
1234.954	-0.208	-2.31
1235.004	-0.435	-2.142
1235.054	-0.721	-2.066
1235.104	-1.065	-2.112
1235.154	-1.406	-2.219
1235.204	-1.736	-2.337
1235.254	-2.028	-2.347
1235.304	-2.263	-2.211
1235.354	-2.438	-2.021
1235.404	-2.535	-1.836
1235.454	-2.582	-1.819
1235.504	-2.583	-1.932
1235.554	-2.528	-2.194
1235.604	-2.462	-2.522
1235.654	-2.389	-2.875
1235.704	-2.263	-3.234
1235.754	-2.15	-3.53
1235.804	-2.009	-3.748
1235.854	-1.866	-3.765
1235.904	-1.731	-3.591
1235.954	-1.615	-3.271
1236.004	-1.512	-2.849
1236.054	-1.464	-2.401
1236.104	-1.437	-2
1236.154	-1.468	-1.664
1236.204	-1.501	-1.446
1236.254	-1.543	-1.332
1236.304	-1.629	-1.327
1236.354	-1.66	-1.433
1236.404	-1.734	-1.599
1236.454	-1.764	-1.825
1236.504	-1.804	-2.092
1236.554	-1.815	-2.317
1236.604	-1.807	-2.438
1236.654	-1.786	-2.379
1236.704	-1.774	-2.091
1236.754	-1.726	-1.619
1236.804	-1.685	-1.002
1236.854	-1.673	-0.31
1236.904	-1.651	0.334
1236.954	-1.669	0.832
1237.004	-1.708	1.105
1237.054	-1.748	1.125
1237.104	-1.816	0.883
1237.154	-1.875	0.432
1237.204	-1.929	-0.196
1237.254	-1.963	-0.956
1237.304	-1.94	-1.799
1237.354	-1.897	-2.655
1237.404	-1.814	-3.398
1237.454	-1.686	-3.926
1237.504	-1.541	-4.193
1237.554	-1.38	-4.172
1237.604	-1.216	-3.906
1237.654	-1.045	-3.479
1237.704	-0.917	-2.898
1237.754	-0.826	-2.217
1237.804	-0.757	-1.459
1237.854	-0.714	-0.719
1237.904	-0.677	-0.081
1237.954	-0.671	0.362
1238.004	-0.636	0.585
1238.054	-0.592	0.562
1238.104	-0.522	0.378
1238.154	-0.404	0.144
1238.204	-0.238	-0.039
1238.254	-0.026	-0.128
1238.304	0.19	-0.112
1238.354	0.408	-0.021
1238.404	0.595	0.137
1238.454	0.739	0.361
1238.504	0.822	0.624
1238.554	0.845	0.924
1238.604	0.759	1.207
1238.654	0.606	1.45
1238.704	0.389	1.608
1238.754	0.093	1.635
1238.804	-0.216	1.449
1238.854	-0.53	1.089
1238.904	-0.828	0.603
1238.954	-1.048	0.04
1239.004	-1.229	-0.492
1239.054	-1.317	-0.979
1239.104	-1.317	-1.38
1239.154	-1.239	-1.675
1239.204	-1.085	-1.919
1239.254	-0.883	-2.115
1239.304	-0.648	-2.248
1239.354	-0.403	-2.302
1239.404	-0.168	-2.17
1239.454	0.043	-1.862
1239.504	0.196	-1.331
1239.554	0.356	-0.667
1239.604	0.471	0.047
1239.654	0.557	0.752
1239.704	0.642	1.336
1239.754	0.701	1.746
1239.804	0.779	1.909
1239.854	0.852	1.801
1239.904	0.944	1.408
1239.954	1.033	0.813
1240.004	1.133	0.056
