# Supplementary material for: Terahertz Spectroscopic Analysis of Lactose in Infant Formula: Implications for Detection and Quantification
Source: Molecules. 2022 Aug 8;27(15):5040. doi: 10.3390/molecules27155040 (PMC9370465; doi:10.3390/molecules27155040)
Supplement: Supplementary file 1 [file molecules-27-05040-s001.zip › data/set2_ambient_1/time_domain/water.csv]

0.000	NaN
0.014	NaN
0.029	NaN
0.043	NaN
0.057	NaN
0.071	NaN
0.086	NaN
0.100	NaN
0.114	NaN
0.129	NaN
0.143	NaN
0.157	NaN
0.171	NaN
0.186	NaN
0.200	NaN
0.214	NaN
0.229	NaN
0.243	NaN
0.257	NaN
0.271	NaN
0.286	NaN
0.300	NaN
0.314	NaN
0.329	NaN
0.343	NaN
0.357	NaN
0.371	NaN
0.386	NaN
0.400	NaN
0.414	NaN
0.429	NaN
0.443	NaN
0.457	NaN
0.471	NaN
0.486	NaN
0.500	NaN
0.514	NaN
0.529	NaN
0.543	NaN
0.557	-120.000
0.571	NaN
0.586	NaN
0.600	NaN
0.614	NaN
0.629	NaN
0.643	NaN
0.657	NaN
0.671	NaN
0.686	NaN
0.700	NaN
0.714	NaN
0.729	NaN
0.743	NaN
0.757	-120.000
0.771	NaN
0.786	NaN
0.800	NaN
0.814	NaN
0.829	NaN
0.843	NaN
0.857	NaN
0.871	NaN
0.886	NaN
0.900	NaN
0.914	NaN
0.929	NaN
0.943	NaN
0.957	NaN
0.971	NaN
0.986	-120.000
1.000	NaN
1.014	NaN
1.029	NaN
1.043	NaN
1.057	NaN
1.071	NaN
1.086	NaN
1.100	-120.000
1.114	-120.000
1.129	NaN
1.143	NaN
1.157	-120.000
1.171	NaN
1.186	NaN
1.200	NaN
1.214	-120.000
1.228	-120.000
1.243	NaN
1.257	NaN
1.271	NaN
1.286	NaN
1.300	NaN
1.314	NaN
1.328	NaN
1.343	NaN
1.357	NaN
1.371	NaN
1.386	NaN
1.400	NaN
1.414	-120.000
1.428	NaN
1.443	NaN
1.457	NaN
1.471	NaN
1.486	NaN
1.500	NaN
1.514	NaN
1.528	NaN
1.543	NaN
1.557	NaN
1.571	NaN
1.586	NaN
1.600	-120.000
1.614	NaN
1.628	NaN
1.643	NaN
1.657	-120.000
1.671	-120.000
1.686	NaN
1.700	NaN
1.714	-120.000
1.728	NaN
1.743	NaN
1.757	NaN
1.771	NaN
1.786	NaN
1.800	-120.000
1.814	NaN
1.828	NaN
1.843	NaN
1.857	NaN
1.871	-120.000
1.886	NaN
1.900	NaN
1.914	-120.000
1.928	NaN
1.943	NaN
1.957	NaN
1.971	NaN
1.986	NaN
2.000	NaN
2.014	NaN
2.028	NaN
2.043	-120.000
2.057	NaN
2.071	-120.000
2.086	NaN
2.100	NaN
2.114	NaN
2.128	NaN
2.143	NaN
2.157	-120.000
2.171	NaN
2.186	NaN
2.200	-120.000
2.214	NaN
2.228	-120.000
2.243	NaN
2.257	NaN
2.271	-120.000
2.286	NaN
2.300	NaN
2.314	NaN
2.328	NaN
2.343	-120.000
2.357	NaN
2.371	-120.000
2.386	-120.000
2.400	NaN
2.414	NaN
2.428	NaN
2.443	NaN
2.457	-120.000
2.471	NaN
2.486	NaN
2.500	NaN
2.514	NaN
2.528	NaN
2.543	NaN
2.557	NaN
2.571	NaN
2.586	NaN
2.600	NaN
2.614	NaN
2.628	-120.000
2.643	-120.000
2.657	NaN
2.671	-120.000
2.686	-120.000
2.700	NaN
2.714	NaN
2.728	NaN
2.743	NaN
2.757	NaN
2.771	-120.000
2.786	NaN
2.800	NaN
2.814	NaN
2.828	NaN
2.843	NaN
2.857	NaN
2.871	NaN
2.886	-120.000
2.900	NaN
2.914	NaN
2.928	NaN
2.943	NaN
2.957	NaN
2.971	-120.000
2.986	NaN
3.000	-120.000
3.014	-120.000
3.028	NaN
3.043	-120.000
3.057	NaN
3.071	NaN
3.086	NaN
3.100	NaN
3.114	NaN
3.128	-120.000
3.143	NaN
3.157	NaN
3.171	-120.000
3.186	-120.000
3.200	NaN
3.214	-120.000
3.228	-120.000
3.243	NaN
3.257	NaN
3.271	NaN
3.286	NaN
3.300	NaN
3.314	NaN
3.328	-120.000
3.343	NaN
3.357	NaN
3.371	NaN
3.386	NaN
3.400	NaN
3.414	NaN
3.428	NaN
3.443	NaN
3.457	NaN
3.471	NaN
3.486	NaN
3.500	-120.000
3.514	NaN
3.528	NaN
3.543	-120.000
3.557	NaN
3.571	NaN
3.585	NaN
3.600	-120.000
3.614	-120.000
3.628	NaN
3.643	NaN
3.657	-120.000
3.671	NaN
3.685	-120.000
3.700	NaN
3.714	NaN
3.728	NaN
3.743	NaN
3.757	NaN
3.771	NaN
3.785	NaN
3.800	-120.000
3.814	-120.000
3.828	NaN
3.843	NaN
3.857	-120.000
3.871	NaN
3.885	NaN
3.900	NaN
3.914	NaN
3.928	NaN
3.943	-120.000
3.957	-120.000
3.971	-120.000
3.985	NaN
4.000	-120.000
4.014	NaN
4.028	NaN
4.043	NaN
4.057	NaN
4.071	NaN
4.085	NaN
4.100	NaN
4.114	NaN
4.128	NaN
4.143	NaN
4.157	NaN
4.171	-120.000
4.185	-120.000
4.200	NaN
4.214	-120.000
4.228	NaN
4.243	-120.000
4.257	NaN
4.271	NaN
4.285	NaN
4.300	NaN
4.314	NaN
4.328	NaN
4.343	NaN
4.357	NaN
4.371	NaN
4.385	NaN
4.400	NaN
4.414	NaN
4.428	NaN
4.443	NaN
4.457	NaN
4.471	-120.000
4.485	NaN
4.500	NaN
4.514	-120.000
4.528	NaN
4.543	-120.000
4.557	NaN
4.571	NaN
4.585	NaN
4.600	-120.000
4.614	NaN
4.628	NaN
4.643	NaN
4.657	NaN
4.671	NaN
4.685	NaN
4.700	NaN
4.714	NaN
4.728	-120.000
4.743	NaN
4.757	NaN
4.771	-120.000
4.785	NaN
4.800	NaN
4.814	NaN
4.828	NaN
4.843	NaN
4.857	NaN
4.871	NaN
4.885	NaN
4.900	NaN
4.914	NaN
4.928	NaN
4.943	NaN
4.957	NaN
4.971	NaN
4.985	-120.000
5.000	-120.000
5.014	NaN
5.028	NaN
5.043	NaN
5.057	NaN
5.071	NaN
5.085	NaN
5.100	NaN
5.114	-120.000
5.128	NaN
5.143	NaN
5.157	NaN
5.171	NaN
5.185	NaN
5.200	-120.000
5.214	NaN
5.228	NaN
5.243	NaN
5.257	NaN
5.271	-120.000
5.285	-120.000
5.300	NaN
5.314	NaN
5.328	-120.000
5.343	NaN
5.357	NaN
5.371	NaN
5.385	NaN
5.400	NaN
5.414	NaN
5.428	NaN
5.443	-120.000
5.457	NaN
5.471	NaN
5.485	NaN
5.500	-120.000
5.514	NaN
5.528	NaN
5.543	NaN
5.557	NaN
5.571	NaN
5.585	NaN
5.600	NaN
5.614	NaN
5.628	-120.000
5.643	-120.000
5.657	NaN
5.671	-120.000
5.685	NaN
5.700	NaN
5.714	NaN
5.728	NaN
5.743	NaN
5.757	NaN
5.771	NaN
5.785	NaN
5.800	-120.000
5.814	NaN
5.828	-120.000
5.843	NaN
5.857	NaN
5.871	-120.000
5.885	NaN
5.900	NaN
5.914	-120.000
5.928	NaN
5.942	NaN
5.957	NaN
5.971	NaN
5.985	NaN
6.000	-120.000
6.014	NaN
6.028	NaN
6.042	NaN
6.057	NaN
6.071	-120.000
6.085	-120.000
6.100	NaN
6.114	NaN
6.128	-120.000
6.142	NaN
6.157	NaN
6.171	NaN
6.185	NaN
6.200	NaN
6.214	NaN
6.228	-120.000
6.242	-120.000
6.257	NaN
6.271	NaN
6.285	NaN
6.300	NaN
6.314	NaN
6.328	-120.000
6.342	NaN
6.357	NaN
6.371	-120.000
6.385	NaN
6.400	NaN
6.414	-120.000
6.428	-120.000
6.442	NaN
6.457	NaN
6.471	NaN
6.485	NaN
6.500	NaN
6.514	NaN
6.528	NaN
6.542	NaN
6.557	NaN
6.571	NaN
6.585	NaN
6.600	NaN
6.614	NaN
6.628	NaN
6.642	-120.000
6.657	NaN
6.671	NaN
6.685	NaN
6.700	-120.000
6.714	NaN
6.728	NaN
6.742	NaN
6.757	NaN
6.771	NaN
6.785	-120.000
6.800	NaN
6.814	NaN
6.828	-120.000
6.842	NaN
6.857	NaN
6.871	NaN
6.885	NaN
6.900	NaN
6.914	-120.000
6.928	-120.000
6.942	NaN
6.957	NaN
6.971	NaN
6.985	NaN
7.000	-120.000
7.014	NaN
7.028	NaN
7.042	NaN
7.057	NaN
7.071	NaN
7.085	NaN
7.100	NaN
7.114	NaN
7.128	NaN
7.142	NaN
7.157	NaN
7.171	NaN
7.185	NaN
7.200	NaN
7.214	NaN
7.228	NaN
7.242	NaN
7.257	NaN
7.271	NaN
7.285	NaN
7.300	NaN
7.314	NaN
7.328	-120.000
7.342	NaN
7.357	-120.000
7.371	-120.000
7.385	NaN
7.400	NaN
7.414	NaN
7.428	-120.000
7.442	NaN
7.457	NaN
7.471	NaN
7.485	NaN
7.500	NaN
7.514	NaN
7.528	NaN
7.542	NaN
7.557	NaN
7.571	NaN
7.585	NaN
7.600	NaN
7.614	-120.000
7.628	NaN
7.642	NaN
7.657	NaN
7.671	NaN
7.685	NaN
7.700	NaN
7.714	NaN
7.728	NaN
7.742	NaN
7.757	NaN
7.771	NaN
7.785	NaN
7.800	NaN
7.814	NaN
7.828	NaN
7.842	NaN
7.857	NaN
7.871	NaN
7.885	NaN
7.900	NaN
7.914	NaN
7.928	NaN
7.942	NaN
7.957	NaN
7.971	NaN
7.985	-120.000
8.000	NaN
8.014	NaN
8.028	NaN
8.042	NaN
8.057	NaN
8.071	NaN
8.085	NaN
8.100	NaN
8.114	NaN
8.128	NaN
8.142	NaN
8.157	NaN
8.171	NaN
8.185	NaN
8.199	NaN
8.214	NaN
8.228	NaN
8.242	NaN
8.257	NaN
8.271	NaN
8.285	-120.000
8.299	NaN
8.314	NaN
8.328	NaN
8.342	-120.000
8.357	-120.000
8.371	NaN
8.385	NaN
8.399	-120.000
8.414	NaN
8.428	NaN
8.442	NaN
8.457	-120.000
8.471	NaN
8.485	NaN
8.499	NaN
8.514	NaN
8.528	NaN
8.542	NaN
8.557	NaN
8.571	NaN
8.585	NaN
8.599	NaN
8.614	NaN
8.628	NaN
8.642	NaN
8.657	NaN
8.671	-120.000
8.685	NaN
8.699	NaN
8.714	-120.000
8.728	NaN
8.742	NaN
8.757	NaN
8.771	NaN
8.785	NaN
8.799	NaN
8.814	NaN
8.828	NaN
8.842	NaN
8.857	NaN
8.871	NaN
8.885	NaN
8.899	NaN
8.914	NaN
8.928	NaN
8.942	-120.000
8.957	NaN
8.971	NaN
8.985	NaN
8.999	NaN
9.014	NaN
9.028	NaN
9.042	NaN
9.057	-120.000
9.071	NaN
9.085	-120.000
9.099	NaN
9.114	NaN
9.128	NaN
9.142	NaN
9.157	NaN
9.171	NaN
9.185	NaN
9.199	NaN
9.214	NaN
9.228	NaN
9.242	NaN
9.257	NaN
9.271	NaN
9.285	NaN
9.299	NaN
9.314	NaN
9.328	NaN
9.342	NaN
9.357	NaN
9.371	NaN
9.385	NaN
9.399	NaN
9.414	NaN
9.428	NaN
9.442	-120.000
9.457	NaN
9.471	NaN
9.485	NaN
9.499	NaN
9.514	NaN
9.528	NaN
9.542	NaN
9.557	NaN
9.571	NaN
9.585	NaN
9.599	NaN
9.614	NaN
9.628	NaN
9.642	NaN
9.657	NaN
9.671	NaN
9.685	NaN
9.699	-120.000
9.714	-120.000
9.728	NaN
9.742	NaN
9.757	NaN
9.771	NaN
9.785	NaN
9.799	NaN
9.814	-120.000
9.828	-120.000
9.842	NaN
9.857	NaN
9.871	NaN
9.885	NaN
9.899	NaN
9.914	NaN
9.928	NaN
9.942	NaN
9.957	NaN
9.971	NaN
9.985	NaN
