# Supplementary material for: Terahertz Spectroscopic Analysis of Lactose in Infant Formula: Implications for Detection and Quantification
Source: Molecules. 2022 Aug 8;27(15):5040. doi: 10.3390/molecules27155040 (PMC9370465; doi:10.3390/molecules27155040)
Supplement: Supplementary file 1 [file molecules-27-05040-s001.zip › data/set2_N2_1/frequency_domain/absorption-coefficient.csv]

Frequency	Ref	L000_2	L001	L003	L005	L010	L015	L020	L049	L080	S001	Ref_2	L000_1	S002	S003	L100_1	L100_2
0.0	nan	nan	nan	nan	nan	nan	nan	nan	nan	nan	nan	nan	nan	nan	nan	nan	nan
0.014275517487508924	0.0	3.1492584116917017	6.878483590384406	6.776385714848927	6.1221013703580125	7.704813924523969	5.581876592842098	8.753905041211699	8.506567311552914	10.70772989028156	16.91451283654521	0.0	2.545901700113594	17.266402302321108	22.05617437642583	5.82564755338843	20.042464524118202
0.028551034975017847	0.0	-10.826200202020226	-5.665719215208694	-5.858417579106801	-6.527828338301755	-6.5484802141310805	-6.607724752987804	-4.358936445990626	-6.079492247100077	-6.35564825794868	-2.8824942372413873	0.0	-7.834803148524283	6.853484622218309	6.106984498305689	-4.655318895188121	1.1458110099620715
0.04282655246252677	0.0	5.278969737582812	4.479459331781715	4.021134099341454	3.8267935483436073	3.8881505744766205	4.005013880773716	5.91281149588609	7.752738418710533	10.538725254362898	13.839693361686177	0.0	6.44840575144962	15.396860255401736	14.74899284743379	11.956944940958948	16.043995020416048
0.057102069950035694	0.0	-9.373621136606415	-5.386439004150585	-5.29635210648576	-5.486969944892483	-5.355928633993667	-5.587299693077025	-5.799591975669041	-7.00207219187513	-8.57975588771023	-7.470869569383515	0.0	-7.226807900286002	-5.190757040212603	-4.805013598562261	-7.07005418880281	-7.886789847400224
0.07137758743754462	0.0	-11.81427305408641	-6.459549911310366	-5.980038743490093	-5.998432740267031	-5.884019540502071	-6.075604314876524	-6.356297156823151	-7.989763276657544	-9.576030455213955	-9.608734991305614	0.0	-11.359335342635285	-11.257490522791297	-10.164366111598536	-10.553601060998737	-11.653826685729298
0.08565310492505354	0.0	-41.103120141276264	-23.231237433780784	-20.88253888814052	-21.92444474107681	-22.42711264957493	-22.75452258052901	-25.47627377195146	-30.590673226484476	-37.7529134498789	-45.58183263485133	0.0	-35.77769737103661	-49.484021233248264	-50.6058022335617	-41.00861381634365	-44.26230862196386
0.09992862241256247	0.0	26.163125973398	13.567767741214878	12.267588387965882	12.237792206526533	12.77621497217201	12.83349181886191	14.87543539293372	17.518749501580817	19.509787421702335	21.34902753125993	0.0	23.27368917078524	20.650163846206976	20.263651562294314	16.71200339813843	18.572445693302868
0.11420413990007139	0.0	13.298173105124517	6.758723515529444	7.351742292443648	7.720556787102887	8.393517858651709	8.916901208024893	9.482981342313705	10.990535700333272	13.030651537216286	17.94364583006851	0.0	12.2343701255796	17.821319371973917	19.35640739877448	12.320065840011791	14.357998604343218
0.12847965738758033	0.0	2.808918103995058	1.816578552433452	1.7812270061186002	1.6666445120331128	1.7440089418713989	1.8223315177797677	1.529627924386285	1.5508115213140887	1.5279629315376344	2.254164340589049	0.0	2.39790843246683	3.3807301035899875	3.6910503331221567	2.830704243611895	2.4598580130389567
0.14275517487508924	0.0	-10.789602065734295	-6.137133305365759	-5.9514338007970045	-6.3371603876588845	-6.60827218744034	-6.397263432539092	-7.190438838748245	-8.69966902943135	-10.5473525520032	-12.218760397864772	0.0	-10.941582620914067	-12.9655519932262	-13.154675376886406	-12.272387332879209	-12.793207587038744
0.15703069236259815	0.0	-15.490671790736377	-8.230425283493409	-7.60431919262699	-8.023421652225768	-8.311563123946968	-8.259268321979421	-9.128164450028851	-11.873985521518541	-15.392491116130161	-18.335690334648127	0.0	-16.06590497669022	-19.631598628105504	-19.30153768296107	-18.050231772366796	-18.732252682329012
0.17130620985010708	0.0	2.561424753410299	2.2173198217974384	2.0905809530951625	1.9803105033189647	2.091956227335403	2.0712648339171733	1.8246998823265679	1.03372812990208	-0.9288668082263817	-1.6344933242791186	0.0	2.7555269724356206	-0.765220775395284	-0.48036426864005316	-3.2637113725155062	-3.242693296859305
0.18558172733761602	0.0	6.524814596591734	4.821429398342156	4.437735922596063	4.996470928438742	5.279713099600566	5.254960974525895	5.444732107928597	6.301364768306455	6.565279265285726	8.288767186971969	0.0	6.475330028040979	9.789888155832239	11.213833478972363	5.48452109657183	6.351708878337172
0.19985724482512493	0.0	-0.20346487753773296	0.8040761917863497	0.5985656468450582	1.0113913625706228	1.2719981648207142	1.2839970128554794	1.41253207347073	2.2869251200653493	2.993652763783861	3.920000879727327	0.0	-0.024578908255796457	5.850332174670753	6.732978798458874	1.4803092874697028	2.2595851352959784
0.21413276231263384	0.0	-4.060034074170071	-1.813744598559045	-1.7959034339843754	-1.7362819628459034	-1.6341381786449904	-1.720834899655826	-1.3055326093355195	-1.003597771576759	-0.7525085305883829	0.29139760254120733	0.0	-4.2676231632640516	1.7469051658640447	2.5447747352529606	-1.1600870739171179	-0.6267113876480367
0.22840827980014278	0.0	-5.054528874227655	-2.052512891228933	-2.0807064216428204	-1.964538285236732	-1.8370414452630899	-1.8208101056999977	-1.8244503406188093	-1.1453828533479193	0.16495380238272264	0.688765908976683	0.0	-5.479766779059895	0.7710017481069913	1.4449156498732278	-0.9017053817913098	-0.8621900507985004
0.24268379728765171	0.0	-0.7037993498115274	0.07338719412769941	0.17870989125398262	-0.21352663670733407	-0.22807111966771976	-0.27315877798735627	-0.2909104807853659	0.062095157347822394	1.8200855652274237	3.3939282315604724	0.0	-1.5097596220774843	3.5455096714418586	4.058588635844911	2.802350070124836	2.037923033302674
0.25695931477516065	0.0	1.6286057679940356	1.730336245857242	1.8326557324455734	1.5511608609866727	1.5208853868694634	1.6177277789570763	0.9408348258177023	1.2248346212289292	3.291077798947022	5.181253323818928	0.0	1.3038812846448977	5.2433395260401	5.620229269352263	4.770647098620977	4.036918566735026
0.27123483226266953	0.0	0.23005935953726378	0.8616417445028332	0.9823632853336834	0.6476357959722882	0.512059717693066	0.5069351546754287	-0.17112556362913206	-1.233467013539514	-0.472526859822738	1.3861496290147246	0.0	0.14503122819555356	2.2262691113539357	3.3759027169900837	2.412482788997579	1.4981288372498838
0.28551034975017847	0.0	-2.6490873136804356	-0.4917822333268962	-0.3941564757882272	-0.2941532202650548	-0.32795595784907605	-0.3310556075932763	-0.8727495429646396	-2.247533800920949	-2.3872039626218426	-1.4920487421689106	0.0	-2.3112632023143664	-0.6858827189228063	0.6069210015728314	-0.8916260054341173	-1.3481204279181165
0.2997858672376874	0.0	-2.7774193235044002	-0.5726086235293245	-0.5560957900691758	-0.1580338944954894	0.04597197930260782	-0.04900176929449532	-0.17999723609509943	-1.37146074696518	-2.6639585747391705	-1.8519938633557709	0.0	-2.4684494574669795	-0.7482027846495367	0.8980900767561683	-1.8495598015989738	-2.2554851494217636
0.3140613847251963	0.0	-1.7103367997093788	-0.004444574794460692	-0.06384045982784407	0.5137422576769243	0.9399875961937891	0.7516021043158196	1.2196617642410557	0.7782536350176901	-0.5839081919132628	0.3754769709083273	0.0	-1.4355336971288921	1.7866349460873443	3.665381011483215	-1.562592165306029	-0.6379060940028476
0.32833690221270523	0.0	-0.8474289571031148	0.43340839166647566	0.500631425974695	0.8533073209238523	1.4448077415265979	1.2541890789259833	1.8836351151191058	2.692308739962712	2.173507771471555	3.271813258633952	0.0	-0.8184220850943174	5.158502120614476	7.128950814922973	-0.42946137749153906	1.3453402495002882
0.34261241970021417	0.0	-1.2325241992612992	-0.019434609580216776	0.34675426640591966	0.11082009342740981	0.5233407449593341	0.3454391183354415	0.8661462540968826	2.2646265361608338	2.5769253150540523	4.420549157023314	0.0	-1.472137139015058	6.500975316131083	8.448981227137724	-0.46998937853907735	2.0499672678447998
0.3568879371877231	0.0	-1.866342391464813	-0.2707027959659425	0.1525078281082854	-0.42270129689210956	-0.3523402061940149	-0.3957599958373742	-0.4237312088149232	1.1590552112273858	2.5453211269046476	4.56562861777516	0.0	-2.307531338711802	6.4519638315350685	7.978378087034809	-0.3098360748040046	1.7623996031413651
0.37116345467523204	0.0	-1.688279834230355	-0.057487969810786105	0.3017771040597768	-0.20934652058373454	-0.3857601724494096	-0.33477460457538577	-0.8824423512996864	0.14614544005732416	2.1594056979697434	4.901966407007076	0.0	-2.0189325253412345	6.132013856145505	7.356409207956905	0.883845598352555	2.169218022449689
0.3854389721627409	0.0	-0.9083396653658341	0.5806557527854257	0.7215757033433537	0.6036362756322248	0.3454868356256604	0.44304058918781825	-0.41372193087642484	-0.24356525825099892	2.1494207868803175	5.448253877749653	0.0	-0.9885969925923702	6.193189505908827	7.127699731304579	2.662023619795544	3.2161493206263883
0.39971448965024986	0.0	-0.6214527780487042	0.8047059500894631	0.7009893389431749	1.096820219738504	1.04198247346292	1.0727633617169845	0.34446049148679325	-0.4185131004834707	1.50012429552045	5.189985048178099	0.0	-0.3563156866818523	5.703057429437796	6.576251637303915	3.8110568751398604	3.5770101453666356
0.4139900071377588	0.0	-1.2448536707763562	0.48873747686217256	0.3252464112951319	1.1014799874468368	1.3347867908527034	1.2542000329978864	0.965370116642942	-0.3025017424398325	0.5609936798724598	4.065668937287431	0.0	-0.6458672384420797	4.812020587349649	6.018075991005991	3.6833125776261046	3.1700926956370576
0.4282655246252677	0.0	-1.9216452516219569	0.002858187293781848	-0.10628946323202494	0.7134180470959138	1.2488258095941893	1.0793346356534192	1.3887389725270158	0.3822943706873048	-0.027061452647148748	2.94031930287282	0.0	-1.4259922459874868	4.310682611521425	6.03225398528984	2.7230546929709196	2.2441896102656456
0.4425410421127766	0.0	-2.2878855904916198	-0.3845540376550517	-0.21652397846334825	0.13470324113716012	0.8437657743215135	0.5858511465139612	1.3547196188435298	1.4326388756914425	0.32394763300955454	2.331977067375953	0.0	-2.2074217328142303	4.486384596165649	6.734206143528316	1.3009554636371317	1.6495508197654745
0.45681655960028555	0.0	-1.9412843567370008	-0.30782693476927153	0.1464250729136485	-0.07052933884910614	0.44563444282041165	0.22400844372698495	1.0891607540332249	2.403352089406787	1.597656653393823	2.980316627887268	0.0	-2.3253948792413155	5.63335668903887	8.220449925747744	0.4407624208399347	1.905479550535817
0.4710920770877945	0.0	-1.2442192490010469	0.07489160798902926	0.6170190897717744	0.04530634704753016	0.2191024244320755	0.16524476211843642	0.6455869412314569	3.08822627927291	3.5351218810797866	4.659340196542831	0.0	-1.8616582012958933	7.345376446827979	9.782004412118832	0.8627587887923639	2.891048183309498
0.48536759457530343	0.0	-0.7364312042174684	0.42901424383789666	0.8689234145709369	0.3339781828415429	0.18563181188393785	0.45838730337066436	0.32792776912237837	3.265791526004013	5.562088304231323	6.70430475984553	0.0	-1.2112344496846548	8.8972371888617	10.794896391603572	2.776034660420516	5.364305307137112
0.4996431120628123	0.0	-0.44303738424102446	0.7508127839805064	0.9427142988381533	0.9668264311359984	0.7955249049970143	1.3668489386782754	1.0000446664651785	3.990032978496144	8.283551012273358	9.465589101567215	0.0	-0.4818847412183038	10.513435270568486	11.422068494627444	8.27087974627563	10.20767560379845
0.5139186295503213	0.0	-0.8113256733765267	0.7322813036151219	0.8453826057418784	1.6231180919186976	1.9917403930362376	3.0049375804871192	3.4475203687543625	8.723713124270867	16.608614269839027	14.337109322707903	0.0	-0.3985322025578688	12.705753255079756	11.516012387380112	22.234570209704152	23.119159763000958
0.5281941470378302	0.0	-1.6505784723993655	0.494977728520211	1.0837400687446594	2.9226592680093892	4.842165345508078	7.6684778172908885	10.503314439063345	27.96677967460545	47.89810032600499	31.922538132113125	0.0	-1.0037643623669286	18.046973960138615	11.07217994104927	64.85462966209107	64.43335377029298
0.5424696645253391	0.0	-2.2625520295778014	-0.0673948323028431	0.31264669433123937	1.7323785962843758	3.083528199636013	4.632102039363851	5.89485529194951	16.12242203552032	28.617135447282184	25.327402192488535	0.0	-1.7487142611372433	13.791709542635529	10.522242122003318	40.13738372585891	40.283726904322165
0.5567451820128481	0.0	-2.3403992891710277	-0.42161630264478667	-0.06466549878804867	0.5835561626400385	1.5613555022356638	1.8831958797961372	2.611708530881822	4.972640411194136	10.623571788228931	12.672051764068977	0.0	-2.2861096588105436	10.569636156535632	10.33939052797852	13.433884255558631	14.956794882210172
0.5710206995003569	0.0	-1.708435170670921	-0.2730947710185065	0.2906491656106761	0.16706337132940516	0.9732721176787732	0.9386068132672609	1.9878678299398422	2.4948374233798387	5.448768562801958	9.39976876247037	0.0	-2.1855238590557455	9.512156743786063	10.939022942897298	7.461735961288651	8.81376415183569
0.5852962169878658	0.0	-0.9949934596723817	0.12153796433615499	0.6937936066055632	0.029323264816087324	0.4074973798797514	0.3692426991187114	1.283797560076792	2.206095111995794	2.9135206454270883	7.3776884765285216	0.0	-1.680525384958338	9.293377570185868	11.9219387750373	6.141399832712076	6.24313116048302
0.5995717344753748	0.0	-0.46514034691133843	0.5335900882713186	0.9455581159326112	0.29232215032481673	0.14349857477491862	0.2515647283177919	0.547222855354568	2.5028379538825405	1.8364310994103172	6.094198621004565	0.0	-0.9226210461869209	9.818488954320578	13.204750879492334	5.295181854838827	4.426662311532445
0.6138472519628837	0.0	-0.4188443702108269	0.7622143479864288	0.8692440339297808	0.7764498924361363	0.34114805722188973	0.6117268476516361	0.10015114199207663	2.856410223255936	1.9765454856205191	5.816424700780712	0.0	-0.33916073584412276	10.977385841913318	14.521040443249593	4.284156013829459	3.057914462781981
0.6281227694503926	0.0	-0.9566773678926588	0.6318193913946536	0.49950667067914156	1.112189783991025	0.7745405364357981	1.0686794408096603	0.05782072262954194	2.7278179394938205	2.6488758695444723	6.368594741125345	0.0	-0.34437251490650056	12.215334335831706	15.531326604700457	2.8457232254277027	2.255776083223078
0.6423982869379016	0.0	-1.7614263185474588	0.22242628787351926	0.031562647938755385	1.1498697764179129	1.1754225689627313	1.3702811660664804	0.3626073589236704	2.1669562811409127	3.4482216979855567	7.4253491445615305	0.0	-0.8857181677558262	13.35740571990515	16.212681589479665	1.415568968731099	1.9770827980777042
0.6566738044254105	0.0	-2.2684185612854875	-0.27834695341704624	-0.24457822043631178	0.7937673969079317	1.2944554744377053	1.2381306298415542	0.8255896199099444	1.2173902366169633	3.718309204837506	8.463975264382334	0.0	-1.7038056189346857	14.005856736279457	16.42733875418781	0.28833515582116087	2.092568260048975
0.6709493219129194	0.0	-2.135036511347178	-0.48803213659370054	-0.1078780614883134	0.3536967324470837	1.2099171098130053	0.9119034556298552	1.33818579199199	0.528477760577224	3.601894022080779	9.442371623612988	0.0	-2.1828853170650118	14.331254996602217	16.482476827482767	-0.013475336289929111	2.5559609669224237
0.6852248394004283	0.0	-1.4594545217525026	-0.2996633155929295	0.3628532248639875	0.0054400209414755115	0.8651613486345934	0.49042183427614094	1.5412890125358176	0.27108913174910876	3.058409486140599	9.968532506913839	0.0	-2.1231849251659605	14.300091642873122	16.542452223251395	0.35452009808491086	3.063463178582422
0.6995003568879372	0.0	-0.744784641323807	0.13680317611708875	0.8263683656585569	-0.04070648286564807	0.3981284105845612	0.14456414150972355	1.3515382688095379	0.5244271794939597	2.1231359871200377	9.847314271098078	0.0	-1.4617999045939474	14.04793621775023	16.71506720670394	1.192651948999607	3.463504291682254
0.7137758743754462	0.0	-0.3426287965908037	0.5632206966124228	1.0015724629734173	0.262233824443262	0.1281593809511294	0.12496932818055574	0.8747028507810979	1.267506994633887	1.3618208818392084	9.264269124409067	0.0	-0.6990239620453648	13.963315278202757	17.246498131607538	2.2395664747003288	3.6019413505787314
0.7280513918629551	0.0	-0.4845947462604094	0.770615425563546	0.8609908638055382	0.7865296735719814	0.2522028167649841	0.514730852575381	0.41418668648805873	2.1497376596267115	0.9824618910359671	8.588505626671335	0.0	-0.21267641877123358	14.24079597894517	18.184353089820224	3.190612686561734	3.303329184898547
0.7423269093504641	0.0	-1.052870436972119	0.602852073451392	0.4892342947644951	1.2173554692913409	0.7177449104285877	1.063612287283249	0.25105082117255334	2.7973923406222796	1.2941842436425524	8.119595385224779	0.0	-0.22872646332864538	15.071698455817415	19.434257008203076	3.757562502480353	2.731567311235972
0.756602426837973	0.0	-1.7954336769064603	0.16456217847158544	0.04429235796768442	1.264110163993793	1.1993158052659083	1.3806446885948451	0.4270862583207393	2.814080526733057	1.92155713778436	7.970647641236508	0.0	-0.7721794531665095	16.14564185063065	20.603329419737364	3.5595433286332723	2.018039443638087
0.7708779443254818	0.0	-2.1776569884768873	-0.2587385072307608	-0.10335547282927988	1.047087964285605	1.5442147004759057	1.4441969705789934	0.9746463112823361	2.5304787594862796	3.02773335518233	8.620723202473462	0.0	-1.5910105630860938	17.37109372626524	21.657134165539585	2.8442646566349996	1.6241855156833347
0.7851534618129908	0.0	-1.893306411526224	-0.42661007987831173	0.15667822624762098	0.5886082289298722	1.5255210711268552	1.162346708100354	1.5744490102420323	1.8390219907238814	3.7747585671820705	9.62823558943242	0.0	-2.0894462005287977	18.426401229722888	22.41141660546474	1.8089143917340853	1.4418997209545752
0.7994289793004997	0.0	-1.1964040112512846	-0.2355346677316136	0.5921903820284392	0.16413786615314954	1.1907303948397188	0.6686987642071117	1.9953318807825189	1.03822679071255	4.02069242108055	10.784556332874258	0.0	-1.962687138933261	19.1596414018169	22.849262602101557	0.7629320192690107	1.522826763404191
0.8137044967880086	0.0	-0.48545044041713514	0.1885646756441115	0.9558186608513995	0.06941387553203217	0.7120607389110917	0.2846663428213361	2.000587142594921	0.5815610508139678	3.7798738138611587	11.791761428591494	0.0	-1.3310670743438977	19.61895983834415	23.13292838197748	0.05656848879602195	1.8959729387973572
0.8279800142755176	0.0	-0.2126180151810909	0.5936911000299661	1.0932496917969299	0.35766221129525755	0.33980738125669674	0.2596187519396783	1.6471448991859294	0.7385551293843216	3.152892160745061	12.459103096318755	0.0	-0.5153974048225788	19.854381134360835	23.443135500365287	-0.00530490902475542	2.542389342689
0.8422555317630265	0.0	-0.47561840477867073	0.7515359557788872	0.8468446793133577	0.9015996845839905	0.36946175357833466	0.6295020044718196	1.1715976732942277	1.4291630934556772	2.3265484579067457	12.700499491175755	0.0	0.010843717260538555	19.98384086691033	23.99618573232734	0.6667026240171737	3.1924435751471503
0.8565310492505354	0.0	-1.1635539768114471	0.5250599788779526	0.39311951059369055	1.3445408089381672	0.755801596513682	1.169985394866024	0.7442019087093226	2.365795864122228	1.6676055813487594	12.551988415700997	0.0	-0.030729048433959353	20.227578229473025	24.711509282719845	1.7344144830840011	3.6579265928766236
0.8708065667380444	0.0	-1.8664869661703587	0.07154030248501222	0.025322974481288674	1.52716087212526	1.3038276725910918	1.6178543184219256	0.6366993468861473	3.228385134159464	1.5947792753380905	12.144720908085494	0.0	-0.6845541466264055	20.659389264606464	25.65209900517611	2.8779059032574783	3.6215255971905216
0.8850820842255532	0.0	-1.9853542180044121	-0.28911530790945417	0.03207648310120315	1.3344671042100518	1.7701622342019665	1.8249138401813185	1.0542783989261983	3.7638093293695434	2.0331263026068243	11.800221906247016	0.0	-1.4069009391410154	21.433643654527714	26.79944253024353	3.9712350348238603	3.068256636609926
0.8993576017130622	0.0	-1.505779303775577	-0.36377498400641195	0.35060111272467087	0.8874890819024744	1.9223084794789398	1.6256547762485414	1.7186422476786958	3.7489624412791667	2.944986874454885	11.755192326715267	0.0	-1.829587065585888	22.411790548238667	27.88917215859189	4.502633021768346	2.3251492554372595
0.9136331192005711	0.0	-0.6650583770938817	-0.0953007468822735	0.8520650970140812	0.4727729647184378	1.703863050166745	1.2104889807713684	2.338292783050275	3.372570309309188	3.956174499059691	12.129582649870983	0.0	-1.6309227695379513	23.537911609014323	28.90619541102993	4.658623779393668	1.4744885539922579
0.92790863668808	0.0	0.04411092559023443	0.3789430715698972	1.1962602596752498	0.31303675206952564	1.2344638819878344	0.8377049879848034	2.7080028349922145	2.8728560010651	4.8233613573679115	12.982735539159997	0.0	-0.8553817820124975	24.657502405710602	29.796403444177333	4.426920627229107	1.0824770560822463
0.942184154175589	0.0	0.034079134929238364	0.7152954925902049	1.1618457732334018	0.568146832794116	0.8011133036166465	0.6394574171037494	2.6634229087064263	2.247176213678692	5.125555884772331	13.988287041398008	0.0	-0.0840856507784975	25.508566654184786	30.395461933710493	3.515167891215802	1.3259203790014438
0.9564596716630979	0.0	-0.45180235962962406	0.7477911076363956	0.7215654502356076	1.0302430654345396	0.6000091558344525	0.8861962522888441	2.2622580371629586	2.11606349911199	4.849296287550098	15.011825700956472	0.0	0.329553839286516	26.220052287585307	30.927193973547162	2.71557118798803	1.6169073556872993
0.9707351891506069	0.0	-1.2839284083396496	0.4117746912194487	0.25136248170782594	1.4731927730818548	0.7938291117355439	1.3435293296207713	1.7778814461881318	2.308745499800528	4.186300231985682	15.770633264273766	0.0	0.02117386503371495	26.60040634675555	31.418439418776003	1.9841565589289971	2.4330722570687136
0.9850107066381157	0.0	-1.864626240568284	-0.08961673351337648	-0.05148359650536213	1.6157970443073977	1.2998689972099782	1.7849445224618696	1.467394768538362	2.9047674679431306	3.4040047501469877	16.14676527650092	0.0	-0.6355592973446871	26.927673408935917	31.917172790931183	1.857562867552374	3.134720500220445
0.9992862241256246	0.0	-1.7823815365201714	-0.4028297004554548	0.08774569253084048	1.4971995919858867	1.8821210392469216	2.0815766417508885	1.5654829316741956	3.770160886024516	3.0647704482062745	16.419233479113778	0.0	-1.3423046488224628	27.358364603114364	32.7455790246684	2.391180346430607	3.651094611847393
1.0135617416131335	0.0	-1.0494256459250082	-0.3345800857919802	0.6450560324004365	1.1703793445921828	2.194452004841137	2.0481632231128506	2.0587888082858035	4.418424851830273	3.235776754309193	16.443227009577452	0.0	-1.600262129198135	28.092731705498114	33.758297898215964	3.4477083467521368	3.8100805273407277
1.0278372591006426	0.0	-0.13406049960956842	0.0976512246050388	1.1747991309413308	0.7787709066663708	2.139152888438961	1.7312056648202894	2.751298983501052	4.726788710282167	3.8950301092881943	16.337164333859167	0.0	-1.1741026686165683	28.893885543730946	34.826716138242254	4.797657137046862	3.398272151584773
1.0421127765881515	0.0	0.36241867139068074	0.5589873239295171	1.4133999301486633	0.668880035233674	1.7636460370076694	1.3383104232240122	3.2699781443712435	4.6480310797877715	4.968864351791306	16.377262205741236	0.0	-0.4047541590206885	29.78070837801664	35.84311616887717	6.061795592476785	2.7472106000405776
1.0563882940756604	0.0	0.30607795592453896	0.8494805313424793	1.2681019331004884	0.8536929178474356	1.2698306583594094	1.1876750226563888	3.5343015988038378	4.419618441459465	6.179529770766111	16.793041431949213	0.0	0.31552801109960127	30.769604345175864	36.71365991482492	7.159259747241286	2.305842163008689
1.0706638115631693	0.0	-0.33921214761895085	0.8361818342087727	0.8221977628962434	1.3304483359601103	0.9713743617615748	1.3072505227159552	3.3647393946442445	3.89624619148727	6.708615649277112	17.293578636305494	0.0	0.586653983589662	31.664716401233587	37.45885976396557	7.107061521424466	1.9533671766671554
1.0849393290506781	0.0	-1.2096660116889537	0.44546696370842764	0.2922100589749938	1.7621832150301957	1.0436073882175063	1.6848242951509895	2.9810569229284742	3.625298139802869	6.80908350071411	18.10781731247803	0.0	0.2720261615239202	32.477272617871876	38.13079516764605	6.376213586587309	2.103410881212966
1.099214846538187	0.0	-1.8143185167334983	-0.24732688351209936	-0.07438075707998767	1.680177877053732	1.150703548645552	1.7797716128055945	2.230365480003326	3.4027262103376663	5.845440134768852	18.306147132539152	0.0	-0.5559853685103835	33.01354542175534	38.52215092277629	5.375311896653904	2.5390057418170455
1.1134903640256961	0.0	-1.5518108119684377	-0.48633218444092224	0.3178123907266256	1.6872124971806164	1.8763439933802148	2.289989877905945	2.462298781374558	4.582172654089367	5.886500957192354	19.869565542173806	0.0	-1.2948556311293258	33.73146877609427	39.26808830021407	4.916262859425249	3.9631826393179153
1.127765881513205	0.0	-0.780405385896263	-0.3457150130249413	0.8342792819660158	1.385544902081489	2.384581495639298	2.428143860961476	3.00696146713201	5.82553890950579	5.988541902773417	20.986279633617432	0.0	-1.4608505536407805	34.4583724808766	40.180026630100826	5.3455238287785445	5.309565584844388
1.1420413990007139	0.0	0.029082384218133223	0.08991467305021925	1.325975013922848	1.0460237540072659	2.5073580266314717	2.2120570475596826	3.844043179490345	6.960494140038578	6.595877106816465	21.768200052298873	0.0	-1.1022563060120967	35.15735454305667	40.956549827190706	6.630590888527182	6.586786323760748
1.1563169164882228	0.0	0.5037663583553681	0.6649215501391463	1.5370024496845207	0.9622719638857818	2.26314183734805	1.9861420892559105	4.748784834010299	8.013658579051352	8.293322885621082	22.342117981885075	0.0	-0.1845404277415744	36.121076581930936	41.91884598030933	9.419470789496481	8.006471982054606
1.1705924339757316	0.0	0.34822383586626543	0.966365883780882	1.3213818160796882	1.3481962318953535	2.0126686034906642	2.2429469775242548	5.728787698024381	9.520829604766512	11.878825970145249	23.73067303271724	0.0	0.5762773466238968	37.2396485089207	42.786529866123466	14.30794101694358	11.012261370544508
1.1848679514632408	0.0	-0.21801678226630836	1.0339673102910598	1.0446167767736332	2.1989219763463907	2.2203328675028704	3.322285485695138	6.951325910331414	12.39485212910353	17.47820350240759	26.911140278987688	0.0	1.0099975753478374	39.0989846957295	43.81848717778528	21.56778999363743	17.25410047225039
1.1991434689507496	0.0	-0.857550372779019	0.6065153039881152	0.7203801715728599	2.682782084101524	2.3727396167135155	3.9653235919872927	6.996835404520134	13.276249261912692	19.465032101337183	29.092790254042836	0.0	0.6978051662801477	40.24694815731427	44.6748355085188	24.22205065343502	20.081976599007895
1.2134189864382585	0.0	-1.3173908916844312	0.014136746702040804	0.5057559108220058	2.565161238040339	2.1132438741204282	3.409464351511442	5.346079055175637	9.759797563923577	15.1131392367466	26.723277131876273	0.0	-0.12407199621581419	40.099424901635814	45.29072492651703	18.217502147895203	14.497876544345884
1.2276945039257674	0.0	-1.198722353599581	-0.368273929607097	0.6999412349338381	2.2234367445910204	2.277018891856489	3.1580576795873316	4.283878488274342	7.7031403254392306	12.204520547733942	25.389946367984237	0.0	-1.0144418444345982	40.2042353792785	45.9839676065632	13.988982391021578	10.355032967277573
1.2419700214132763	0.0	-0.5882303945366869	-0.3021041854076984	1.1665786367123594	1.7640762686089346	2.6372383249149354	3.0605735552324744	4.170573279874161	7.614114484806747	11.000883075021111	25.907282491519723	0.0	-1.4452422529868725	40.9423656730658	46.77446119414598	12.097621821709101	9.188074559164248
1.2562455389007852	0.0	0.14557461355485166	0.18040167809699859	1.5195969732423664	1.2996091280753723	2.7486475132574597	2.765379050674733	4.723378966259279	8.39736025990837	10.583974554566655	27.14282690878057	0.0	-1.012607437034171	41.88761218251522	47.65543061444933	11.380830693943993	9.82225680566917
1.2705210563882943	0.0	0.5308878637878949	0.7155167689599404	1.578721758357983	1.2411335156343715	2.652913685952809	2.399490990913997	5.659859072763326	9.691184587682272	11.356053761330582	28.80876778963347	0.0	-0.11132018511094824	43.04264781130234	48.61921799803529	11.86238449136325	11.457816581626936
1.2847965738758031	0.0	0.2962155507647443	1.0050618809681757	1.2982372989702036	1.5802122397916725	2.3534912448998067	2.350547442593591	6.608267930386469	11.019483698243018	13.48738876804396	30.73784243139851	0.0	0.758143343859348	44.34402614450877	49.578429677927794	13.926987918500998	13.727474883015912
1.299072091363312	0.0	-0.3347682463328969	0.9039020166371612	0.9229528766686897	2.2300677069644412	2.2246997914993143	2.763317512357932	7.425729461585947	12.42665583437721	17.00212390059862	33.31843786740391	0.0	1.1370442889908787	45.9172657327876	50.43941600452836	17.82480913919716	17.201719356546587
1.313347608850821	0.0	-0.8632699659861353	0.5703414708675144	0.8038694148869348	2.9810309578604	2.6125840389830843	3.6951206937100802	8.275638662769198	14.593277125738046	22.143389518331166	37.587247921222	0.0	0.8841673360282366	48.05027534647717	51.243324691976454	23.903343418150012	23.409388344374147
1.3276231263383298	0.0	-0.9106619551295645	0.1370277980689856	1.1536391779774853	3.4635965999287457	3.4609194760657536	4.969502230147561	9.612469608770327	18.63717413525386	30.57177664813233	45.620543471949645	0.0	0.11638135162100614	51.023260699431994	51.976067092648584	33.95860674531335	35.35744368939242
1.341898643825839	0.0	-0.5006816918997398	-0.008887867480830152	1.8457764948285602	3.7642809489289784	4.856039898481005	6.6701303538842645	12.302061787651063	26.96051093261942	47.10703746012693	61.99538399158285	0.0	-0.6336139902476544	55.892419142623034	52.639414622422535	53.77658629545224	58.78111521246831
1.3561741613133478	0.0	0.18738824366887705	0.2524895922830044	2.681777753652864	4.3404141728469705	6.864765667971779	9.472173229345916	17.61981146450993	42.29556779956576	79.35840279000257	96.19457778729918	0.0	-0.9749997566710903	63.6084167246263	53.34159970685381	93.02131327531926	103.26415100987644
1.3704496788008567	0.0	0.6075670102758166	0.7621224547325683	3.3308670480479403	5.3029095926718695	9.081283586193992	13.203774428441998	23.31714436628896	56.12825512353624	103.17687755558221	118.71126874626259	0.0	-0.606364982063743	70.02765097781098	54.19314995937198	121.42274015049367	134.52008585934223
1.3847251962883655	0.0	0.5603022998863066	1.0888998285777949	2.9382737606728613	4.700969555590986	8.286690287752124	11.908786056998837	20.081488983423057	45.54053196070466	76.74053947068789	87.79010356024598	0.0	0.12535113216642152	65.23794630520224	55.145545765603906	90.80043976248821	95.89148545100609
1.3990007137758744	0.0	0.07593225541737253	1.0861796190041058	1.8300767758265517	3.095776429321455	5.356507056836566	7.026728350297288	12.229770464683142	26.79095247109453	46.909839923887134	59.533298836150465	0.0	0.7436933128566026	58.35538407375968	55.88903824216279	56.75045520495578	59.45355299738234
1.4132762312633835	0.0	-0.6379418794093941	0.7881715788993471	0.9202283978178118	2.4790234265898197	3.277507255108422	3.99251736838749	8.089094760581798	16.11958010959953	28.384104641680967	44.09269052261876	0.0	0.912737696439241	54.55650106936998	56.672153773472516	34.12314154097289	34.785848654043676
1.4275517487508924	0.0	-0.8684890988816819	0.48154997120528387	0.8047627162431957	2.896307588678183	2.5967511848524976	3.3036007592245182	7.2295060938244315	12.545255983676507	20.94460312111318	38.45065647323648	0.0	0.6836215843862439	53.29045069433513	57.51333592976394	24.070136618980026	23.002803290716077
1.4418272662384013	0.0	-0.640622338803094	0.16920654659014117	1.0274709912261069	3.1943728696363536	2.365357705169782	3.308250181499444	6.776719577799047	11.0323191194635	16.78316241290325	35.49045182606677	0.0	0.17912838389732627	52.920268810399385	58.35311875144415	18.892518412625968	16.529169544817567
1.4561027837259102	0.0	0.1216533173034835	0.07347416601453934	1.4940026543094294	3.135482635500886	2.6294837334586263	3.638972327240954	6.3570738086543965	10.302291445479044	14.14286978339766	34.06682305231007	0.0	-0.29838205775530946	52.758498451341154	59.17847496529595	15.927048623220905	12.78137089350217
1.470378301213419	0.0	0.8529194760765867	0.2947045888784807	1.8755384755589446	2.711520517905089	2.9941336393294455	3.8091198870330505	5.870336716808921	9.557200877641375	12.421263246042008	33.197731661912876	0.0	-0.3257085917970687	52.90812573013369	60.15572755881829	13.816892555661118	10.61696853519369
1.4846538187009282	0.0	1.1973968503713186	0.7167029693774307	1.9328518817870837	2.108911968804533	3.2642655825556854	3.6299047960545248	5.465836129429945	8.612047619865445	11.31807682638592	32.47865496196666	0.0	0.11601315775187787	52.95587909561084	60.76423331091113	12.036138440999792	9.236619358736606
1.498929336188437	0.0	0.945753774492232	1.0592200383331427	1.6146093819609835	1.7061954131672048	3.2393426797304583	3.0799474206904116	5.290355151592518	7.680173317085829	10.873514502835045	31.752254502825576	0.0	0.7009530128769431	53.19510108424733	61.64331796301573	10.632651123282583	8.342680860979739
1.513204853675946	0.0	0.23224899942679678	1.0956424246463563	1.1234234235048888	1.7117872082353407	2.890073926500601	2.493939535748169	5.504683759354643	7.1974655187296825	10.898881448043204	31.287885791528417	0.0	1.1040916055963574	53.67738249690782	62.584325743623545	9.81455496852242	7.544438842161029
1.5274803711634548	0.0	-0.5358356075610925	0.7894748833877095	0.7127504188557607	2.126579403046005	2.407419442632501	2.1970740291680664	5.926701112878468	7.273873002296259	11.113744657399828	31.164991567893217	0.0	1.190551819471804	54.52831819403115	63.52354292541741	9.748299541232669	6.694545824919636
1.5417558886509637	0.0	-0.8968261122089815	0.31606986763889816	0.7469168197322313	2.6701040729456365	2.0619176937161283	2.295994400271856	6.380683066142073	7.875784155789475	11.085296231939086	31.24294251474973	0.0	0.74998842471438	55.33733233533542	64.41802131358506	9.890664140279487	5.9310969434165415
1.5560314061384726	0.0	-0.5190251529021687	-0.028909501031394336	1.1419287927291728	3.060129774810225	2.050398039421124	2.775549547933152	6.7076173700190225	8.703679061344685	10.867469911965804	31.735877682239764	0.0	0.08713303163039035	55.95786495908886	65.13271425624953	10.409752918226316	5.503477668875891
1.5703069236259817	0.0	0.41170682856839025	0.03616943608597115	1.7158196959975378	3.142197421839121	2.4328906010258806	3.3635491080741073	6.737496063994392	9.265214294704652	10.501738524599933	32.37591216345948	0.0	-0.2878085695392758	56.60094728914921	66.0402546901887	10.801333495281183	5.4583569710827815
1.5845824411134906	0.0	1.3181148819488477	0.4475401358329945	2.1280344462683902	2.935025606310225	3.064971820456153	3.7834418881795893	6.559787034703797	9.53407544605025	10.296914888062943	33.13100242909931	0.0	-0.04911056978596842	57.423137671872446	66.81039036433627	11.174821960327801	5.538665261559903
1.5988579586009994	0.0	1.6762183590333022	1.0441862361367333	2.204137327270535	2.500750448503481	3.5611800657797437	3.7851366098300328	6.3285475187626306	9.24677029210902	10.215959477266306	33.631673347267	0.0	0.6230922968863263	57.99312546392134	67.5786021704878	10.955555122423895	6.065492743882603
1.6131334760885083	0.0	1.3701287640624946	1.4028821178368565	1.836517228368109	2.192006383767316	3.7865915957893064	3.529458012940583	6.354312588452082	8.96367430755515	10.634071824453574	34.11354155136899	0.0	1.3737908142128334	58.612617441627975	68.49190818072728	10.620614027966433	6.569036596449652
1.6274089935760172	0.0	0.5115699272528097	1.3434837012666199	1.329390805655244	2.2155859643222655	3.5019427872457016	3.026041745411645	6.594009422305438	8.511678674386934	11.188093861039025	34.25457465577525	0.0	1.837190837731901	59.3304012951276	69.51826304209567	9.971260143817076	7.107547138249486
1.6416845110635263	0.0	-0.29352783019744694	0.9332224435578939	0.9877734922511596	2.5145432725407746	2.9779093861837462	2.6702968504134055	6.973795362005819	8.412492568508908	11.801570333087858	34.49278442781135	0.0	1.612175963732662	60.17623099085507	70.50989570648073	9.53491879053849	7.211648346992761
1.6559600285510352	0.0	-0.6375836871257826	0.33914182192430503	0.970103371806823	2.898386898310004	2.3793894128720448	2.565719978108101	7.264782393899732	8.610611562684682	12.263882223416735	34.335827353790336	0.0	0.9999483356373338	61.07882977146681	71.34658747154991	9.67702564544101	7.185816009384993
1.670235546038544	0.0	-0.59982761481317	-0.42383987232027026	0.9433839253263466	2.658967814857896	1.4474084128968288	2.0779452950081114	6.585750718092385	7.924584063832539	11.21062239459626	32.586686060931974	0.0	-0.06414670651585684	61.04022938592592	71.13298573113771	9.701624064287268	6.492499144944392
1.684511063526053	0.0	0.6337862783557665	0.022431222597591633	1.9343175239538344	3.363596602985689	2.677623118260993	3.705667733373184	8.028063133785624	10.421060564645815	13.536791734951878	35.89331007456094	0.0	-0.28526186883287263	62.77708446677511	72.9377024582561	11.98492261788142	7.6827709839289815
1.6987865810135618	0.0	1.4725906741586956	0.5933511124887617	2.331390960942488	3.2535344984413697	3.329773513899045	4.2129713437111755	8.13365705569134	11.204665743282506	13.704625141325122	36.97032876803396	0.0	-0.03488601629982607	63.43240447569237	73.26458817917191	13.291831404053909	8.149259402245157
1.7130620985010707	0.0	1.8796053963419592	1.2192050659220672	2.2957261471834816	2.923908945880483	3.7457948898235736	4.161834629402368	7.818970239356834	11.258064371977444	13.47001390122019	36.878118115334956	0.0	0.9533569697910144	64.67902831046256	74.11714232046101	14.284886275312843	8.689766753546632
1.7273376159885798	0.0	1.3839536496423517	1.5314965214999565	1.910890242512247	2.6850149486328587	4.246042402590715	4.208284404525065	8.113560979638454	11.773933646597028	14.28526172402193	38.6185492160279	0.0	1.6113314649276493	65.13857499481011	74.3588108198137	15.079727298496211	9.769106270245036
1.7416131334760887	0.0	0.7914673295298689	1.6036248935387316	1.688553308901331	2.881677232625592	4.376271298116447	3.993063401613567	8.592011355932394	11.965348768157558	15.630080547973682	39.915996342194454	0.0	2.20516341204032	66.11446604940508	75.47541450593705	15.782463948856195	11.366317626373164
1.7558886509635976	0.0	0.2678152668117186	1.2397189557971278	1.578881245110838	3.340865816458087	4.078750271085567	3.7790999302728516	9.192098744610337	12.328942363433935	17.428548963400583	41.20595837104936	0.0	2.187770553472987	67.55027284843324	76.79991130493686	16.896305075192018	13.57930637780864
1.7701641684511065	0.0	0.2256397745216826	0.6911124526702397	1.7530580794781645	3.894990944616776	3.730280102580363	3.9408889066745365	9.940217219618603	13.222952408780007	19.780380367270535	43.0109817833318	0.0	1.6728372661058364	69.0273437430107	78.16801875057779	18.733485635959703	16.229399674197555
1.7844396859386153	0.0	0.6224710667372004	0.2980197337929201	2.1847214710002074	4.225182436258017	3.5862906747095424	4.444258013995145	10.705653814641053	14.908990052303933	22.922069791184942	45.05205895064139	0.0	0.6705313836899607	70.37400570233953	79.63200554971634	21.695934257933157	19.59213216231869
1.7987152034261245	0.0	1.2300214146749053	0.31012647181037234	2.4807238438933075	4.173356996152747	3.740359981533187	5.0256228988435785	11.2729174898069	16.786746613394556	26.055194797736878	47.64524499311478	0.0	0.1555121789388148	71.71249348404277	80.44412890538513	25.66650434654999	23.357476877447084
1.8129907209136333	0.0	1.7441759354706965	0.8079657437700437	2.6844233681333787	4.126020795728889	4.366582058284133	5.821202679475612	11.894483037298924	18.539428134120453	28.47683600074584	50.580815684227744	0.0	0.23558430713768805	73.19694487956475	81.01026985062379	28.666526882309874	26.159191675002134
1.8272662384011422	0.0	1.819158185944629	1.3480521612986582	2.4683958887616932	3.737165134216195	4.833966887907149	5.960125948218689	11.602467203959822	18.396004851105598	27.926098932489765	50.565408226686046	0.0	0.9711573927496808	73.82639141197629	81.23799047758698	28.383232395924363	25.310112827189542
1.841541755888651	0.0	1.4784147804472432	1.658450847993055	2.0035273285918924	3.358409532043581	5.0009816401474625	5.526658346906255	10.707652401352181	16.91414739390587	25.070991776686697	48.44308798359476	0.0	1.831044115766027	73.4745901507596	81.61693621069678	25.61132236571937	22.13307511825473
1.85581727337616	0.0	0.9629794720464628	1.6565897216245766	1.7012990862033708	3.404304381256941	4.937313123779377	4.954306477004689	10.057527613092835	15.410976413781794	21.81185952174286	46.38660159063942	0.0	2.438849235450453	73.32517359943252	82.17487626311384	22.582545643068393	18.223153311882548
1.870092790863669	0.0	0.5138806947493189	1.2544834850233455	1.5814681745722612	3.499591302972814	4.393372390986915	4.0612070827762885	9.460248082101236	13.786303711043704	18.785042334153683	44.12481084519366	0.0	2.4137339644799463	73.07046552182238	82.72059741753984	19.83866047773952	14.764328359003617
1.884368308351178	0.0	0.836648064935283	0.8779796365651765	2.055651732837083	4.091044583856274	4.153279833043914	4.094601567371554	9.780212517080168	13.408360755221254	17.7925578334012	44.33710426534333	0.0	2.0917274107436974	74.5087464744008	84.4076530202811	18.73369627419625	13.45107754632546
1.8986438258386868	0.0	1.422592910326634	0.6364518269182248	2.524101222536683	4.379984430575499	3.7088452594144927	4.205109594218243	10.005971721572202	12.67237620890912	17.134785480530294	44.29750240995678	0.0	1.420655669186073	75.224409434477	86.14228305121382	17.50624721458301	12.23380165920123
1.9129193433261957	0.0	2.14490330070101	0.8161262282470236	2.857774311956644	4.362807026573019	3.6550481755705473	4.549330285254829	10.256078764553328	12.399786211107674	16.891194607201122	44.3859328690664	0.0	0.9369486872667361	76.19028684985197	87.66973680221977	16.5870445379513	11.71781860287923
1.9271948608137046	0.0	2.388456986762268	1.2104289484421327	2.71045158941378	4.005255748965355	3.8864710508923763	4.8106103820618324	10.384351376105574	12.385259525546864	16.805216594153904	44.415079441490406	0.0	0.9670490830595776	76.77343264388277	88.57931136208137	15.744550188580627	11.197005845652377
1.9414703783012137	0.0	2.230358719048025	1.7162890510036275	2.4462449298502955	3.7008493517329315	4.4624442560048525	5.040761445376869	10.461853677152392	12.5881550193447	16.95984218800826	45.02783704619928	0.0	1.5249349149139368	77.62787067853635	89.25798359725086	14.97464153126557	11.014050221090809
1.9557458957887226	0.0	1.8282196163810267	1.9042400166464322	2.0393549173136805	3.485078468165739	5.017189443581827	5.011307316659084	10.5857676752093	13.029320442172196	16.902118660240696	44.86496559528002	0.0	2.2537370321686	77.87017897771682	89.126787023115	14.724131598114258	10.42277871694376
1.9700214132762315	0.0	1.241400892996615	1.7892175345819257	1.8621600961922642	3.624317519854741	5.277342121171218	4.751966451586766	10.624476960708401	13.345422656295804	16.798146197621772	45.10202524881921	0.0	2.790367921851305	77.95230986022531	89.20669163506895	14.736180552266193	10.098764384901543
1.9842969307637404	0.0	1.0629056903255631	1.3505152270233498	2.0067986836298655	4.032781504698388	5.117833500998579	4.5011713461067515	10.543928452390409	13.54211481136865	16.691879054191215	45.31541346598432	0.0	2.7367413904781968	78.96575596289867	89.73185857426043	15.02799194778494	9.852203351792891
1.9985724482512492	0.0	1.4152737178138257	0.9170935314678759	2.4185266868239297	4.5680129073719815	4.802026227113442	4.560253314599907	10.570056949633605	13.639754712406834	16.56143888763359	45.54850754435614	0.0	2.3931404957850857	78.90750664059996	90.9153109587261	15.622828567267227	9.739695871047202
2.012847965738758	0.0	2.1759477905586864	0.8704629284413522	3.0173896601024803	4.959297329599196	4.550340209794585	4.919977091650383	10.880245332793162	13.552350591601218	16.9545324340543	46.50772992546625	0.0	1.8856851095052298	79.90833468718655	92.61911226086285	16.10305061280405	10.122776945179716
2.027123483226267	0.0	2.8051921151163777	1.212825333162422	3.28475800589371	5.044128653384141	4.450312721328454	5.368816984719269	11.354878164320985	13.462609845996688	17.56077562722409	47.28828286181593	0.0	1.5261524548752272	81.53088499912901	93.9610586765446	16.579356057873788	10.505998576124714
2.041399000713776	0.0	2.9999867076035076	1.696288560291597	3.227510948855024	4.801018788118045	4.611381390203161	5.695429522206298	11.597589656256368	13.384289857415956	18.032477268281486	48.00423436788902	0.0	1.8037412256503171	82.60213353398107	95.54162455390347	16.942432740954878	10.950348353790806
2.055674518201285	0.0	2.915701123212111	2.215788292436174	2.980559813624004	4.534164620885197	5.204278915146506	6.11515624916617	12.076522860164474	14.122552770191916	19.11906193997063	48.96110131855727	0.0	2.394257923553723	84.43519250527093	97.28842467010129	17.206398386438316	11.6803657146613
2.069950035688794	0.0	2.4919429163418356	2.4129453929085805	2.623151587623029	4.471740879273295	5.615089863283778	6.049654859869012	12.332867033028416	14.71865996506214	19.74659190395145	49.73252180035695	0.0	3.054269789584218	84.73337762619082	98.04557987936565	17.36570493783196	12.060983159335946
2.084225553176303	0.0	1.9815985570168484	2.2111389509036887	2.503069098796746	4.571007747776554	5.934178358625132	5.8775568205304065	12.611679965235915	15.55818306440896	20.322878680658313	50.30665574367982	0.0	3.4502626066083635	85.31453068617711	97.1798957798042	17.796327609012657	12.372681446484973
2.098501070663812	0.0	2.109634120764194	1.803084775126267	2.7686691088301116	5.0809259984470465	6.037621608575919	5.677191463526534	12.740144854834218	16.2587434950698	20.61031086564174	50.219749520761745	0.0	3.341912863900127	84.52340820956465	96.35437107691617	17.843379166833618	12.776531420696344
2.1127765881513207	0.0	2.6611279459825314	1.430898166634498	3.2054259066334088	5.679553237192114	5.809974634515296	5.62984535206392	12.962673960138956	16.766446154524818	20.953390549669137	50.56533890039538	0.0	2.938065805033668	85.18013906179723	96.63617494807741	18.251068134301974	13.144827833780656
2.1270521056388296	0.0	3.433148401929621	1.592623866081496	3.6222943931773375	6.075425566692188	5.559296476561832	5.914771448013001	13.387591604821274	17.187184725988228	21.431892754309896	50.911655276898905	0.0	2.7219255310687793	85.74312358775268	97.31140590902386	19.16025658701632	13.689221801554112
2.1413276231263385	0.0	3.765455352339533	1.9171984848299453	3.801811270817699	6.1692241898154	5.409895841220873	6.23866889731895	14.04506185922598	17.194205151659503	21.978728044285887	52.01637670701572	0.0	2.4841172324155956	87.68051214817886	99.00500304718202	19.96934186539149	14.59816403926256
2.1556031406138474	0.0	3.8798912420107174	2.385374356605727	3.685039937868617	5.972851673429571	5.647492985632973	6.647196083504647	14.463491755612306	17.528049810936512	22.58969353751818	53.384944509849944	0.0	2.9334388385953942	88.61731566513367	102.29038845430793	21.006780360961102	15.666297463734347
2.1698786581013563	0.0	3.478276139903869	2.7505322480996535	3.17632276181786	5.401631706362594	5.855986554999163	6.653696696577276	14.45949235438991	17.550722549457795	23.12795120053824	53.75794432640065	0.0	3.4244030877945963	90.35579503695479	101.90186463990213	21.906901541577295	16.129843496837225
2.184154175588865	0.0	3.276143565810302	2.9636543524036356	3.106395824782866	5.462684078379434	6.691538362572509	7.179324454619216	15.201433283635271	18.397908600297622	23.90059468729981	55.98883343419365	0.0	4.230325376090139	91.21237394943307	105.60232853564104	22.792648564486246	16.612620474293053
2.198429693076374	0.0	3.1132044795432225	2.6408285349652667	3.076972182320169	5.284299206704822	6.818730551574952	6.784156375997464	14.87491873051199	18.27162661907987	23.55946993599702	55.46152650533317	0.0	4.672798578551981	92.32576368233534	106.77998915495539	23.022050731492072	16.667153209807203
2.2127052105638834	0.0	3.1382668269097316	2.270750574889722	3.5323400761794637	5.8445329393733	7.162767795138399	6.996804196727833	15.343579393226424	19.34828113716092	24.40831732266409	56.27988745774489	0.0	4.401476457431827	93.43938875361137	106.74310703505178	22.90993026484517	16.639858674591384
2.2269807280513922	0.0	3.3871322668675425	1.8246098593840931	3.7626031971635148	6.069674910855033	6.749995742861655	6.540362853230705	15.047777622457696	19.40730720159958	23.928303552717306	54.956984696969386	0.0	3.6215888596540635	92.11238715776128	105.14759470394885	22.61740407247343	16.876025027220184
2.241256245538901	0.0	4.11407038325251	2.0600079230821007	4.342322829746381	6.631661752872327	6.77655333154455	7.108456490138994	15.625787667512462	20.158973393289738	24.874462155148027	56.49745740536071	0.0	3.21857794806345	91.6450038690248	104.47869751999903	22.40391306578865	17.13098963609782
2.25553176302641	0.0	4.097649780409289	2.2549934283348363	4.18797767765888	6.631221940991371	6.323330775174765	7.1495219323685335	15.97301575198684	20.10673602285231	24.565363566182416	56.48638511632579	0.0	2.8627862170249148	93.03281832955615	104.83264310085708	22.587476763831102	17.370936791862214
2.269807280513919	0.0	3.834425577848026	2.599351565295404	3.6134106770969394	6.034151641157321	6.131231622480305	7.096026620567379	15.991021781807586	19.881145218922473	24.892306618737642	56.26781278363318	0.0	2.8355093854506173	93.57093177787198	104.84050840123979	23.443584015905675	17.69598303587812
2.2840827980014278	0.0	3.264627457300061	2.8316386707142702	3.2402425574112494	5.835734178572925	6.47990516362893	7.575784513312399	16.84729767020768	20.783667453348794	25.918250434070202	58.751297680461455	0.0	3.418063452744314	95.97065332026892	110.88500613975995	24.67190313299023	18.5608778178972
2.2983583154889367	0.0	2.70471499539465	2.797634868404455	3.1202033366864037	5.656098156649974	6.907887906698141	7.804837973636681	17.471662306799633	20.991117159446414	26.940841414896934	60.025478564920384	0.0	4.2064258852589855	98.47285175341969	112.60776314566823	26.17444693459774	18.947878627429656
2.3126338329764455	0.0	2.638519476365318	2.623554956896788	3.281941798916994	5.864326948791621	7.410775545631374	8.040812792607555	17.884087604056617	21.912542779904335	28.31658847057532	61.37289945172288	0.0	4.446118190786683	101.18958764838831	116.03713958705531	27.58535220642499	20.12368415086892
2.3269093504639544	0.0	2.961919059686469	2.1381210155544075	3.8609016469639057	6.235870798658854	7.703960389633895	8.030248771078885	18.196562931850547	23.004090307639473	29.78924918861306	62.723293672405866	0.0	4.439174466105685	103.19448552944772	116.33824900985671	29.029274374611518	21.392154045185038
2.3411848679514633	0.0	3.964420645625559	2.249746821191263	4.602018555842527	7.090854048814316	8.00000521614787	8.176211579316552	18.48668837063333	24.341043073690273	31.022359727287416	63.26775484046636	0.0	3.9135945558365695	103.24582444707633	113.08489322683862	30.046275796093575	23.51865038390367
2.355460385438972	0.0	4.508308814465641	2.4805318352317847	4.808609791334573	7.546436899120603	8.028588347764448	8.524513407001923	19.265429192804852	25.73458564174198	32.92459499353752	63.354917919298366	0.0	3.5703705296929087	101.4586123426086	109.12042366800614	32.10171866902768	25.744463635674702
2.3697359029264815	0.0	5.0127459573517035	2.884007041418077	4.715442959960344	7.741129230934461	8.017108850121968	8.83582044102273	20.12262976019119	26.94958289294254	34.657585946113535	64.8180996934857	0.0	3.5271810649639916	98.39681072947754	106.94491017962852	33.667073022380194	28.20729285728674
2.3840114204139904	0.0	4.847082083192965	3.31425628289475	4.29623310072518	7.597405883701046	7.9237963829651505	9.48668357022694	20.72754045898883	27.751887966297684	36.44410941497673	66.7652812380064	0.0	3.755890564399065	99.15562757551785	108.42738463681835	35.297799046258895	30.332921926957784
2.3982869379014993	0.0	4.253566874161888	3.4269848110029906	3.909916864721862	7.166575047754532	8.140538440534195	9.8467859951507	21.22755468040294	29.04971441274024	40.33343436950165	67.79762334940726	0.0	4.496957379266839	102.46124647445924	110.77651367272291	39.99984772369487	34.73272260119648
2.412562455389008	0.0	3.615332329494975	3.2003266414592155	3.7987838014369224	6.842324919549353	8.653980929114498	10.13298708071346	22.1432954671193	30.61251017967009	42.11213018490127	70.55835128172777	0.0	4.702851061797005	106.94831892369686	114.40966250047092	42.724231755504	35.73022563422766
2.426837972876517	0.0	3.3239978240449743	2.6381444460921366	4.034126142363742	6.725281754721778	8.867673714661096	10.368080094963581	22.64300967482787	32.758817053300334	44.6003509156239	75.25353221690955	0.0	4.8303028849917125	112.0968378647858	120.6222036040366	46.28870460257448	37.73865016539261
2.441113490364026	0.0	3.722387717262203	2.3043238339228203	4.535783213889571	7.35266222332987	9.137213292387486	10.73068977997054	23.43839421506727	34.882226553674116	47.31649423949185	76.08355707390514	0.0	4.285606653870812	118.64790537868339	135.64923784824782	50.665124625466184	41.62200509653605
2.455389007851535	0.0	4.532813009019987	2.3034318722601896	5.176570010459725	8.021195989320674	9.610406133007942	11.485880356806772	24.5141315532392	37.60379281757727	50.93039031566945	79.45195233262788	0.0	4.055677796515637	118.06357626748544	127.05995344582561	55.01152216683191	46.36835396757006
2.4696645253390437	0.0	4.541443557547237	2.3669450596641175	5.203327095159605	8.185605793518631	9.41059916477794	12.053719064956287	25.630851676432993	41.86349192573781	57.1963346563631	82.71569389674704	0.0	3.0337260869361784	111.38636931667635	127.80755992384407	63.14453622744532	54.12459068694695
2.4839400428265526	0.0	4.979061321706862	3.161408144150995	5.466287684711664	9.252575153221493	10.352665072444887	13.987052393000479	27.843465865837217	45.631938202850904	65.60694780197831	83.74793396933399	0.0	3.791682180399896	111.95349655340053	121.17166810825783	72.33583781486985	65.21056238285091
2.4982155603140614	0.0	5.3276830972223745	3.735362921069988	5.547760330786857	9.794827887394822	11.087376854505557	15.46067308967673	30.428968738468583	50.024858563858054	75.77131850255257	89.81785029669643	0.0	4.43711023593696	112.07950808382758	115.16707728737583	86.09053339879587	76.75856542405258
2.5124910778015703	0.0	5.310113652614702	4.175645715221261	5.609378176680319	9.970855464756513	12.395292290251204	16.702823402552593	33.040810307740045	56.58900111690295	90.96774522117447	95.78843657385667	0.0	5.613498606098888	114.8966878137315	115.55025846866847	99.74587324118548	90.04059439505824
2.5267665952890797	0.0	4.9892188438428215	3.9894676511582006	5.501889682415223	9.93911223195117	13.060936205800516	17.83622508397689	34.39864463791872	61.76444488441526	105.63102487839039	106.40942679234519	0.0	6.155681551879435	116.18509868964028	116.06630980871365	118.4857063075747	107.55534741858158
2.5410421127765885	0.0	4.886272961227843	3.5997154481095	5.913090525968977	10.03693505187824	13.443945237231384	18.57558918995321	34.88511604168182	65.1178844544891	128.1403641646261	114.24932031507079	0.0	6.043641504685991	123.19355695630583	123.07732136665605	164.91890725930685	116.47829088650221
2.5553176302640974	0.0	5.2017801036350315	3.1879575654330017	6.269859032135371	10.230533991695008	13.529168524307241	18.779811926361443	34.50338621123898	64.91758763703446	153.8637661830013	125.42375026166378	0.0	5.459206612788554	125.85211462910392	141.9639910868683	176.1419963096833	148.5841719103709
2.5695931477516063	0.0	5.547564985595818	3.1092686856073115	6.277252308771906	10.298767649745852	13.086228852157706	17.932065166759894	32.280344036132746	65.11274008871086	117.92901571387684	120.8162390707938	0.0	4.777860248604877	137.5526783537817	148.65224141668807	137.70202287035158	177.30720351987182
2.583868665239115	0.0	5.911995101045487	3.44732301004697	6.1492612027291305	10.269689195311063	12.70579793608615	16.84803143069908	29.83049808196419	58.76441637414017	101.51378183222626	123.65608717629709	0.0	4.322721007277312	133.30571353431196	149.85378983038342	126.20408436084193	141.39398886632088
2.598144182726624	0.0	5.700822664041452	3.9127419582803262	5.800587593729459	10.02021901188808	12.129788045088027	15.348222526504461	28.208037196836685	53.326326070095455	90.03351926748262	112.10387864898068	0.0	4.669214521257863	128.42612218159155	127.30702998318093	108.07656721851862	111.97023225540343
2.612419700214133	0.0	5.789978434797935	4.385210493896306	5.305543696191073	9.973132027170758	11.833083340939925	14.240330179692036	26.619085571679573	47.80983328517379	79.31142367827951	98.37978814098479	0.0	5.674281303167635	114.68379094169467	120.18842789626528	96.41870800113276	96.71541860297214
2.626695217701642	0.0	6.360196816403281	4.784499705604357	5.595515517121241	9.96649896886311	11.478417634866956	13.537553018624124	25.31602820204105	43.785228736361454	73.9914254625724	91.39703574320664	0.0	6.797180098565616	112.0075140132396	112.86424949492614	85.24285374316545	88.20825899323852
2.6409707351891507	0.0	8.310416111445027	6.846276251235686	7.570094857133616	11.59932679954409	10.71986928404375	11.79424491083365	23.531480866292327	36.7121010803271	68.34501170708245	84.03243460658044	0.0	9.72666438545007	95.31309704666536	89.69502460062438	80.11552793479376	77.79271702846746
2.6552462526766596	0.0	6.348687821580869	3.822339385126564	5.302736670686793	9.025640620669185	11.475277285654288	12.131540721741283	23.67161362136266	38.013829382474675	62.91604767287921	88.12453532667722	0.0	7.154225341942705	113.77251225410329	116.82773671670542	69.87870284068347	71.0993385141537
2.669521770164169	0.0	7.378687143126551	3.918644842283532	5.9797843989092385	9.246561739996013	11.94110875874594	12.249240709102938	23.867677946574876	38.160326062432944	66.50755432740162	89.45606292093089	0.0	7.298383904238645	115.82679673615813	125.52310683990987	67.7547075110577	76.03841542757816
2.683797287651678	0.0	7.767242030030844	3.7703832502561925	6.443001816553811	9.702856548202295	11.38729599334879	12.48696701009131	23.943130999479834	39.609664698045925	69.01017508399364	98.16786290032859	0.0	6.159780033793395	135.08157310413966	125.02883625183976	69.16498248343304	74.66000727644507
2.6980728051391867	0.0	7.013103780642216	3.9223412783348524	5.932324641248714	9.57549384315155	11.341542980850546	12.55949380730863	23.563511889531064	40.55022007847386	68.61776727471121	101.1116544450145	0.0	5.618127270556369	137.49667146149426	168.35124697315712	70.16765729077085	77.68528675181379
2.7123483226266956	0.0	7.089101511411075	4.380389290314636	6.3042636100049485	10.163829505724438	11.71001256447736	13.24087151388787	25.03128735219885	43.00663857831191	67.00727061689284	99.6744873619951	0.0	5.954068741709828	155.5832794191717	163.41188450030393	69.85367073850564	72.64491528359262
2.7266238401142044	0.0	6.559891842871492	4.746064295300897	5.808362649037155	10.467954811447049	11.929468385677307	13.704607664703257	25.879693110569963	44.20556172930131	67.33863872387646	95.13260748923355	0.0	5.962140008468531	137.54715497970352	140.84000726144401	72.1211654407798	75.63173330659919
2.7408993576017133	0.0	6.528705919918103	4.917367966983699	5.97030094563216	10.848399824265922	12.932797805039453	14.701396820570109	27.995615675808388	46.89126878220959	71.60344519661128	94.56222539709727	0.0	7.109650398719544	121.68624402412061	122.74084998763081	74.7705864276379	83.41677371973908
2.755174875089222	0.0	6.454039960184346	4.637788508907373	6.309374871113696	10.979889675712759	13.349119476422025	15.285414222072882	28.969824088834965	49.41928527429951	81.24986662892236	95.12071061824273	0.0	7.985665027224792	127.33557057360593	124.52036398519327	79.56477559890408	96.96902243566423
2.769450392576731	0.0	7.400221009305707	4.576278839256288	7.413941303279309	11.503815480881807	13.518990746210669	15.317683160407567	30.32250255376849	51.21950650883051	104.1946136696678	103.9880974940898	0.0	8.15752358973449	102.53711868413532	109.91778194855515	89.15749091079398	98.0020850366738
2.78372591006424	0.0	7.274149695245802	3.7776803651468995	6.775106784749668	10.978549163165003	14.193523764563741	15.01854288713609	29.626226877778695	52.91056358746532	103.1945124578746	96.41694380341934	0.0	6.852200817484474	113.77725760783468	112.19480313684106	105.68603323205751	169.451475726903
2.798001427551749	0.0	8.254925045330113	4.247502224324394	7.571871218228397	12.171339130694614	14.55466689860889	16.90941206783436	30.27890177970903	57.56199384607026	131.94091062740276	112.8949902993707	0.0	6.991013585392456	121.84655497610692	121.22058400264943	116.73035132204035	133.21800180043817
2.8122769450392577	0.0	9.08929547724481	5.056612181353861	7.955567172239392	12.77634567536238	15.441517524862718	18.590039792483473	31.0652027712947	65.52046766946684	137.7551289827291	131.39205167809067	0.0	7.863404936926569	148.38938764842294	139.45372580892143	130.8256726980806	116.59385311623294
2.826552462526767	0.0	9.562014374438613	5.561526760145486	8.065836814864008	13.15385180191537	15.524818926895723	19.52239244696697	32.87823999653255	68.15921851442982	128.93302227331964	203.27413053918335	0.0	7.666396381664024	158.91757163571899	184.5600269634818	190.36261985861168	121.69624247921028
2.840827980014276	0.0	9.247506028861928	6.08363356065559	8.850169703172309	13.93304572692032	15.757905256608252	21.16171053093828	34.97316773582344	79.2535757076138	182.21731683383027	149.93897668163405	0.0	8.63290452894485	172.8928799393112	203.24587196180863	161.74969822584504	137.3938643440742
2.855103497501785	0.0	9.129430977599066	5.929872092357186	8.54765633996477	13.876223799250962	16.983449906595666	22.447775712078506	38.186748273650764	80.51385248561533	137.03989655467296	150.81881271867837	0.0	8.87599500577945	163.03127816066333	161.31952138247004	188.6590815591238	128.27212970526813
2.8693790149892937	0.0	9.47999151592774	6.080658973060311	8.566833216110036	13.96346079338529	17.812301233772146	23.724541676893367	38.621025960733505	83.1915627383362	119.34736826872945	133.93581821931144	0.0	9.31748654413153	133.2552682315553	127.4430593871649	163.0382482459677	113.57652124147191
2.8836545324768026	0.0	8.932514618405655	5.533769765404941	8.727499925723567	13.979586484861867	17.428668640242364	23.552853718882968	38.946231194254906	73.90760526962221	103.08018607374503	110.98331855394768	0.0	8.60360857300851	131.80440009069594	133.09151718253318	216.1199906188627	93.83974191380779
2.8979300499643115	0.0	10.128873547945041	5.54767887732836	8.996455958321977	14.031291803742647	18.150471856208323	22.126391404226055	36.475327964142856	69.03817317068845	101.07725975632978	124.39117394757275	0.0	8.54497608929891	133.96496827020542	115.85981715079802	143.4990995275968	101.1017698344841
2.9122055674518204	0.0	9.876457589663834	5.357950323999502	8.76898860049063	13.360768370262724	16.926679692276135	20.864761561578245	34.023014568086616	65.00515027594331	100.76245140659915	130.38936912796999	0.0	8.780011343560234	125.79372723834345	112.04173651136476	119.71249577540873	93.18167276254229
2.9264810849393292	0.0	10.764093603297772	5.9771740529785715	8.991660586654069	12.855457962370496	16.749245102175752	19.90751579085203	30.912097005430816	62.46315732345033	98.86779442317868	123.16386377895931	0.0	8.516411620300381	125.61751963588796	123.6868256905589	127.10553125577714	98.17372160228545
2.940756602426838	0.0	11.586098092920308	6.939865559085492	9.17698028381637	13.324236536546772	15.651260068733082	20.13772976800311	29.70453393380824	57.54144250373314	117.77820874757484	119.32624095427012	0.0	8.707284692985697	152.2906226143249	185.4662632529519	104.65501383427227	94.23533024871865
2.955032119914347	0.0	12.529957027636659	7.290885778004198	9.37730035304621	14.06455426271187	16.498360689345287	19.682384984767058	29.97194389688903	59.559385646902996	112.08092754325867	146.72245359792836	0.0	10.069095773899937	160.49164260290533	132.95569329075204	108.86784346778707	106.05116250581642
2.9693076374018563	0.0	14.657439428256444	8.261678794565375	10.788531327327762	15.288932265614266	16.249087413807082	19.286080941140572	28.232080298796564	56.51485395649226	99.02082026725311	170.19183799634402	0.0	14.119146818324916	134.9608061568533	124.65730677869985	95.18185500482511	109.12114142520215
2.983583154889365	0.0	12.647842687193256	7.515215152557769	10.202558649391735	14.359074887943118	15.116629225863011	19.513814586723367	28.18725559661704	53.8486874725282	89.68564573106607	139.68648486183397	0.0	12.87460045342319	136.19488800613414	138.2339041727745	95.23601130364408	88.06801033043193
2.997858672376874	0.0	13.889540288447627	7.74749399511367	10.050111018661697	15.207475598453168	16.305826761543305	19.183590705513808	29.04092461630634	54.817041179916735	78.97391223512959	123.89383825663445	0.0	12.015788771779853	153.06925759292582	111.10738537821678	98.69910364666202	79.11651709464094
3.012134189864383	0.0	11.659049445424994	7.103325875314444	8.33664655533557	15.14422960674911	15.10137941764505	16.41265706664544	23.330635105577525	42.08261935352285	76.35716761274864	83.79292425612138	0.0	13.72419396815404	94.99024845075508	85.94724918586799	85.65364682032539	71.6694067570812
3.026409707351892	0.0	11.625043869863893	7.023951653022989	9.006491897519707	14.906312409529443	16.71172445326309	18.260672593337336	27.46634000758128	50.966408526283544	75.37614340219442	100.1071488857258	0.0	10.512656304620277	125.2359823465052	108.07656560479833	80.09892570774252	70.17906231757685
3.0406852248394007	0.0	11.931138336447985	6.778094899013315	8.072689318361927	12.70330163054033	15.313023507527245	16.217315271896286	26.185637372756837	46.15792991651439	84.34431307043447	86.32512519721631	0.0	9.85153038033631	123.1105458731589	108.43402186659769	80.16005056072393	100.08615899643623
3.0549607423269096	0.0	11.317019333957708	7.387785380126793	9.093568741847813	13.6845600022114	15.654780740711622	17.388578370934436	25.0399242293082	46.812623285076064	105.7892757708437	112.65996258840666	0.0	10.611496776411704	109.69396853838857	123.48187093418856	84.4259003828953	110.17357866902515
3.0692362598144185	0.0	12.025660118562387	7.54281591889541	10.085855533387264	13.01390007948263	14.705612218096821	17.067528014043088	26.573072457283324	53.6053897854409	101.31743810031043	120.68435378791713	0.0	11.6429848669704	117.92703406057828	122.98408826385743	90.32136112934242	114.90224921037718
3.0835117773019274	0.0	13.62988404021884	8.517123839899797	11.530195717794284	14.742573810600213	15.620847171005746	19.310262619568544	29.78651462850604	59.61394409247301	85.41535670883489	179.4139033365253	0.0	13.316808644356653	155.95516565465599	125.02421378231988	102.53425248291136	99.41497851586634
3.0977872947894363	0.0	16.338286387626535	9.323107521399622	13.31427299137589	16.025923068081585	18.483259236964752	21.312405609005218	31.07464087319461	72.32543042145433	85.44911279289576	121.74274491451924	0.0	13.62664269917996	162.89501334935528	117.2998973838012	100.646685183466	117.75127701346557
3.112062812276945	0.0	18.739334822223725	9.79397510962135	12.921593275250107	16.76944929149489	19.577016196437175	23.292760040742383	35.59088639082833	66.32342170368211	100.69505064727291	126.16482062370225	0.0	15.354701336177367	125.82006316225343	126.02459787524934	93.23032123302835	124.34826904135618
3.1263383297644545	0.0	18.153049798925096	10.413074994646774	13.80863455724355	18.76522748907072	22.760189323788182	25.958889944876447	35.2447084606088	67.72508959671507	104.51937772059698	119.18827777345992	0.0	15.618077796935516	117.62752124638783	113.56148823398988	105.4903591234926	160.95450573430782
3.1406138472519634	0.0	18.081826218929884	10.658170926671584	12.872060816275487	20.95751894971575	22.92811080243714	24.905175902988866	42.999386270793764	64.58280649101542	100.63870002575345	121.49519217590816	0.0	15.440582535145834	99.49645133459909	109.42287386634882	115.3202874992529	90.69291496825079
3.1548893647394722	0.0	16.437133217162	10.450126065300248	12.919731226076339	20.497451036441596	22.360354492737304	27.566161634991495	39.65890869438328	73.9484082242436	102.7947290332362	113.54480455393228	0.0	17.10579109012907	131.06396627766975	105.4895624076681	116.4268600195902	88.76477584914524
3.169164882226981	0.0	17.19438718839784	9.681776818771382	12.92449673892728	16.98561379522141	23.75069329571565	25.47150931729161	39.22899060410103	89.06647596325539	83.76266222878235	107.29158446104398	0.0	13.134009975014576	86.66126522313455	93.01055440122308	166.6364964850043	70.94790669208018
3.18344039971449	0.0	15.70636393644555	9.401393734016114	14.844190041710016	17.02269482535797	22.871376224979326	26.388610814155037	38.367689150093156	83.98806378995128	89.58085485784792	127.81449253067436	0.0	15.43748419503913	92.64041429393444	110.51052086808856	114.34560203210899	94.6596455984446
3.197715917201999	0.0	15.59619496214912	9.468514721008013	15.22324337015143	17.143628532043003	20.92360364692828	28.352235012755933	43.73816037324713	79.59897636671106	106.05528378273749	115.02187416700298	0.0	16.09620961446247	130.05235890105672	116.8510463217009	123.86693982209869	111.93998458769434
3.2119914346895078	0.0	20.61994570500463	10.595914477386865	17.279863486964047	17.80397508695084	23.112535654452035	32.97518266920721	49.04027615646372	145.66157439782225	120.9636045748156	107.64832415081837	0.0	14.232705238126522	102.32535696688306	109.82835059450522	102.28288812478884	91.98984364996284
3.2262669521770166	0.0	21.774858707525066	12.421830279908871	20.05238397473757	23.256260890487685	26.784599255398778	38.909816042344424	60.22188717343317	87.14287039693725	90.3200523797596	118.5423308226506	0.0	18.741581391246445	104.10303668895546	170.41106068886026	104.80059284261135	153.70963163652974
3.2405424696645255	0.0	22.687006347020358	12.868063974424102	21.002547693254684	24.71079880813763	29.09065997096239	44.27558841016309	74.71675834505315	129.6538705166855	96.21560374292802	110.37701043017945	0.0	18.345581083175123	116.53158829474278	134.1552666553914	123.15013708910598	127.95576009023648
3.2548179871520344	0.0	21.56316769623789	12.901610698700859	19.74164681450953	28.195928037099822	33.73680003417845	48.52530565717695	76.39596643583766	129.5978197895719	98.01968421056407	146.19519861179265	0.0	19.62335409226299	110.53503439181344	118.84841981476035	128.59591596945688	91.27808241265065
3.2690935046395433	0.0	23.677943380558425	14.07359766005614	18.953970741699006	29.733053155779253	35.8109882802137	42.54730305722279	72.22098297446836	113.79597933430884	81.17471682673484	101.85678841935493	0.0	21.239289980548108	119.23033162237812	99.6859911389178	110.87602000228756	88.67186686317879
3.2833690221270526	0.0	20.56755639060208	12.972644980466582	17.995196020510225	26.010384494880643	35.04370122357866	39.98134367186696	70.65693985528908	96.80728714073818	86.7815579080249	109.53796364727098	0.0	20.87454734545456	103.13206903391486	90.39886703825464	112.687832106681	79.95920850594958
3.2976445396145615	0.0	23.408069069168796	13.359742425261118	22.526225720148528	23.993704091171523	29.354621941307176	35.15597412556487	56.44070831102153	70.15000104729685	115.18812209953626	100.42403985785549	0.0	18.516500090323053	87.91476360115183	105.53835876956677	99.93165307872377	77.19644829952902
3.3119200571020704	0.0	18.255639811269436	10.570068638384944	16.17829112181816	19.459744513846992	25.173423892635704	31.055302240068432	52.826609687789436	67.55284865858701	87.56493626638961	96.64047232914152	0.0	17.94733441297119	96.46505619570941	99.2938308499101	121.48405820342147	102.64826967851852
3.3261955745895793	0.0	21.99519025706157	12.071202931417396	19.35381154999694	21.38176337680668	22.855113048118696	28.33982877128467	49.151836465976345	80.9621653626996	79.14710038719873	93.36850624721585	0.0	17.86703705904472	135.76344172331844	89.15787988004969	91.7901834814186	96.09372199208075
3.340471092077088	0.0	20.72819979496838	11.875062697091405	19.565730517517174	20.04533218615526	21.486558906374153	30.44410178195481	46.92157416459681	86.40514104097751	96.75788519849569	88.58283579641525	0.0	15.098707215292663	112.58225139870018	116.9313977476217	103.18768027999252	112.6779472928897
3.354746609564597	0.0	26.440269244852924	13.211896127855677	21.331983150172544	20.463042699417496	21.496926251790295	32.317501567168364	42.54293352463157	95.91082920107038	87.39952707723886	99.82215152988682	0.0	20.955082637484704	128.11330865835745	102.01088547006201	129.6729940198558	121.35047830020497
3.369022127052106	0.0	23.17276139813043	12.728416952307796	19.136583913531936	20.987547931622668	22.039265627201004	30.71683265359283	46.22097108313286	76.96736638109259	85.4988420549725	108.4261834616529	0.0	19.321371224694904	88.66010838194536	88.635904798345	136.78719607217226	82.97075294723126
3.383297644539615	0.0	24.07638321026115	12.493478280578243	18.581260721094438	23.00017881729057	26.143634213105273	35.52572107627089	47.296915977987474	65.43365497663508	103.44780706669887	107.3537249884202	0.0	21.251844837935945	96.86316387740483	106.103967529583	194.13365055956805	98.38406796697646
3.3975731620271237	0.0	26.497484840762738	12.59552682218882	18.542865045594578	24.36952591344542	27.28210870923855	35.597913858314335	58.102541077235465	162.61317487271197	82.62572406061508	94.13296670655126	0.0	24.03561736735985	105.11356629804186	93.22979171616969	210.49854587165976	100.65784871188247
3.4118486795146326	0.0	24.5591529246297	13.069357227024437	15.50381052606637	22.937711043735774	27.80524275348845	33.28812570808208	48.897079603452575	80.09776988445176	70.94034598901156	95.93436677590131	0.0	24.53736158711022	87.86490491814567	87.00971731727367	127.00168072919544	75.43622935275211
3.4261241970021414	0.0	23.376710126271185	10.642939075337404	15.87935747037517	19.66776647248501	23.323726695997376	26.49011524296434	45.527322449160806	89.92941239829455	86.04987687010441	98.5762381493484	0.0	21.49615744582036	99.36513240763819	105.5925359856287	80.02999618952146	90.28225620194175
3.4403997144896508	0.0	23.76888971489912	12.320500726652446	18.177320645234083	20.42379310836844	23.90499573082227	24.681756724809723	35.923447867897494	79.44541117069502	133.8197607828982	94.2887858115405	0.0	22.76140587141887	87.32259940935003	104.54808879803818	118.59546404853155	134.18591767612256
3.4546752319771596	0.0	22.736521299123876	11.188158435194321	18.493129003893895	15.651488973345211	19.726717977195023	26.936563707057793	32.63413321640492	70.67247519219032	84.75735066300702	137.5919723967419	0.0	22.363274710703397	131.17715617765788	109.68303451061634	98.61465786036808	99.64279460002545
3.4689507494646685	0.0	27.151551301307535	12.549048045342811	18.605048558708166	18.88354219921272	18.184158253566927	22.863509485242815	32.36498765273482	71.09383056986603	100.27131179374638	101.31215353462089	0.0	18.138074722401434	93.69090726906933	99.0489642341528	128.64989140043943	98.04655698796537
3.4832262669521774	0.0	22.792921426172015	11.00972672700861	16.48545296370437	18.933536470246402	17.51028205717088	24.814014009737676	26.910119696731975	68.77249173661487	77.19134140187573	121.01409190918741	0.0	22.44002885123947	99.01960053569704	90.16974671925789	137.13215558802273	94.35761093069044
3.4975017844396863	0.0	21.935770120087874	9.572172288237924	18.03220143506123	19.197144251542213	19.00474743660837	21.767131927770073	25.012418776011078	48.190341759034766	68.76491204722826	84.12807329300236	0.0	16.950287930705098	83.9308108971715	98.42064188567105	90.94882200709344	103.55544065649327
3.511777301927195	0.0	21.890195319348145	9.589119829463893	15.460148453608431	18.85484004303327	21.756994247156335	22.31047083957839	27.464783242542335	45.363088693535495	72.20264780675875	93.55236542039685	0.0	24.465619633558916	133.23804615298695	114.2622854835081	102.96042240480733	73.15963781775618
3.526052819414704	0.0	26.248166405709487	11.694476192234557	15.00625554629495	20.417961162375217	21.682147754704204	20.531408188620095	27.514647982717083	59.02545280966186	80.78191651156374	100.80769479837119	0.0	19.643974871052432	72.88186421004507	138.02856336901436	79.73181058052293	150.07204250575177
3.540328336902213	0.0	18.696910801465446	13.873835473065334	15.52930526542381	20.683159515026855	20.481333587858078	17.16686610738989	27.859170194641223	53.901924938784006	113.77792698124219	103.5705240349417	0.0	22.460282296647836	115.18248756328308	84.40857151807744	112.05870456679683	104.35607913978723
3.554603854389722	0.0	24.845568017425396	9.00423799041463	14.17946111325866	18.738341419495033	19.056095039201594	15.654969009663947	26.059127338334328	63.13827228817321	69.18868605537727	88.57032721838718	0.0	25.297888297496797	75.0092665983901	89.39040183741794	116.21311555720843	97.5296613758684
3.5688793718772307	0.0	21.649518910008457	11.43571571436441	15.850868026318977	14.397693768269017	18.117679701541604	16.120979428124624	22.456108385179974	43.120990892886034	54.11842407486829	76.84534862986916	0.0	19.41936887314569	85.04817407876526	104.30629991019129	84.57148162727201	69.7843068290947
3.58315488936474	0.0	20.656307005835572	10.861713637672326	18.752203826440912	16.105852953369073	14.613537178388794	17.660202709962572	21.251240430128203	33.568173005586004	60.57896977517861	71.17102410350712	0.0	22.783296495604922	92.40686385018333	107.0010862210734	51.817263350564524	85.29365880462385
3.597430406852249	0.0	25.679247079645247	14.638060415280913	19.216309626121447	19.974048132650527	15.33984172393942	19.217910091136662	18.661136944952954	33.708789734712354	68.17364313428078	65.39362867745277	0.0	22.443994268912917	66.29745467666282	85.70657830709591	72.55845720970065	65.59906558663103
3.611705924339758	0.0	27.212311533368098	11.547809124418063	19.182254298830152	17.76696664755919	13.370761437328772	16.51840816259657	27.331797599486222	44.76131644912163	107.43569722081024	80.08549758425609	0.0	20.36992684461381	108.47404810352279	66.17275957329946	58.902770568882495	66.5579792538477
3.6259814418272667	0.0	25.967698916344496	13.00217119631264	16.95020228087613	13.939176664186093	16.44790659672426	16.86116019269976	23.55166288143194	48.56575725627307	83.97872647314828	78.33939854128408	0.0	27.08326315500545	117.30553909961598	66.30227513599549	62.26177438262219	84.60380589048717
3.6402569593147756	0.0	20.99753389026974	11.169194730864124	13.503184982787829	21.506040946968326	21.271436034245667	22.020586498686388	24.299095959904086	70.46871316526695	66.91532937366786	96.1533523870994	0.0	18.52637566049067	94.13048477978283	109.30333835185992	75.83443106282749	59.28450126231128
3.6545324768022844	0.0	20.83359285559643	10.702461539074708	12.190316100498269	14.9594479183474	10.9594717858277	12.512285081567978	10.701740921477962	36.40462970906482	40.01183429301422	36.154152643056925	0.0	15.195268171853574	72.80829992970033	38.6025448881486	31.841737723869755	41.11084750820256
3.6688079942897933	0.0	16.623297965373922	8.29305790636499	9.303438733739267	22.240738535303787	21.947642470677835	16.405672874624763	26.04911120499399	54.605349933752365	55.2511721992017	112.70361435696095	0.0	19.300401182964304	70.45745985759717	60.553232509545566	99.99100852891524	53.31709362949578
3.683083511777302	0.0	16.681878998247086	7.0357273772300175	12.121310938179965	17.96519753955676	18.55453467403745	13.346763174831475	24.255314915680767	34.63053230726708	54.08824123971551	73.35300924767459	0.0	13.897705528107842	98.9435099134799	76.74297120782335	59.09221317203145	61.73146738159798
3.697359029264811	0.0	20.02952567654246	9.674662657176732	13.039725674698623	15.794627456681951	17.47132743360546	17.12219064627107	20.457757892167113	41.939931353081086	76.91114681908401	85.01935875082076	0.0	19.90056742014089	78.41550747423763	71.97199271443095	53.860186118228484	60.93492954011206
3.71163454675232	0.0	24.849730793377432	12.679621791115459	17.358434270186134	15.510935972371355	16.39461877609068	18.863297805421468	25.258102025873146	38.71789805247641	81.44386546650378	80.85035067821777	0.0	18.779070581519264	98.57457750073739	99.1531191388729	67.84457243005151	77.06721835712118
3.725910064239829	0.0	24.855530835800195	14.06577355621704	20.43678069513547	17.623083602471922	17.672569860748663	22.154159241959558	31.67506175185252	47.871067359365526	104.834037252607	98.6744961053208	0.0	20.927638396566294	90.44074034689562	89.5723096249925	98.8970795189417	104.80715621883138
3.740185581727338	0.0	30.964950503690936	12.901971969752502	19.665147222656763	16.833890850406792	19.327624804240013	28.475898678611216	33.46803322533305	93.74984060378121	64.50895079691226	75.64178413594455	0.0	22.929039880932557	62.350238572459254	90.59664862760178	105.69093811854158	81.14141284985953
3.754461099214847	0.0	27.585618545868034	13.074768713696848	25.130979454070598	27.28220412720332	22.29325631806949	26.649848165964368	42.96316710019393	83.7059870849366	69.24385699262669	94.3803966919856	0.0	20.38969228611075	84.56161366103437	78.27999694231312	109.16550630102537	64.79436719137813
3.768736616702356	0.0	20.991479091346147	11.384800700733994	12.002593755838905	20.222225073903562	23.28312994237458	30.71280750672627	27.262154848512374	69.80468575839804	61.50890668257921	94.10448909315387	0.0	24.882793466386506	82.40387273000725	71.21558391243761	92.34566582616435	64.40095004046508
3.783012134189865	0.0	25.56252520916893	8.371776926485564	12.757380820422645	19.463172255714895	20.586817975105298	18.844501435116726	24.830957584419302	38.87424030709669	81.15861880479524	85.14968040248648	0.0	22.079300311720168	73.58293338609711	72.33048755269863	58.55866757305692	65.45533374713885
3.7972876516773737	0.0	9.001021431936243	4.940194273519345	8.36586490013346	10.493973252077625	7.545596684204699	11.015396908502284	14.516224931428765	31.943194180838223	62.35044242339205	78.3287868519279	0.0	11.34324116740712	72.72618019365852	64.53233916433027	64.86329521084066	55.17079541413303
3.8115631691648826	0.0	-21.959762021991356	-9.393680166885513	-8.335736313648267	-18.186440311677067	-8.091359955561515	-19.73140309673283	-6.583003298987719	-6.3240982615414945	9.919015856613182	-7.199867830731462	0.0	-21.16523285137525	-1.6041947934410945	8.176011265227945	-12.79194418078068	8.97165928228121
3.8258386866523915	0.0	4.98643585169624	8.42541242446468	13.637539717252828	12.683845442447248	8.199617029331089	14.532380881196499	18.02904576319149	61.59296491484437	88.1676397919622	79.37465014315035	0.0	10.792392852742525	57.25764010231594	69.88177923904996	70.57943671718616	53.250788930600066
3.8401142041399003	0.0	22.45643704012953	9.944224431298775	23.607857362362825	16.388311891211234	16.699522289528552	25.108242705073955	33.38675557509119	45.34074622032121	104.68690228517823	78.09610827804693	0.0	14.260028595925286	75.18741774255034	76.86582173038258	88.90815379859507	101.8579149667375
3.8543897216274092	0.0	20.894334403852557	13.778298062921909	18.290697752920057	20.030553366415383	17.10110810428225	28.09771275696056	56.2936163690273	84.10758606469058	62.21159824984759	62.02683545303498	0.0	20.052173701748956	81.77501509875363	77.74293947149667	199.28157205851093	127.7219498888572
3.868665239114918	0.0	30.697895292246056	12.704398127455567	23.693998970522788	25.186065442922864	20.1640505425178	31.835196657804897	37.51739727609983	67.451348205427	48.39851380882514	73.06950866700306	0.0	27.00341018927945	111.00827224214044	68.6025992393559	104.9072480434033	76.61187510207493
3.8829407566024274	0.0	35.343350909774344	17.388191445057153	23.795087481834912	25.818427084879005	29.72963403205416	36.91252862504397	73.47523456865336	59.259080533088735	69.74026525605859	77.86661083648275	0.0	31.922434559042248	87.89313452044883	80.45724858010402	108.60752636616827	74.7930166541512
3.8972162740899363	0.0	21.32355551369421	11.38629285448962	11.548785237410279	23.000521283648812	33.838052179155234	24.524910808383012	50.11760683135432	46.21516603264045	79.27804771880996	50.21389602436758	0.0	21.22634530131062	74.05833623259687	73.1555099065303	93.92955112240237	71.88816643940255
3.911491791577445	0.0	14.876026452004108	6.908046283187748	13.623613454680012	21.883607908823905	31.300223713969466	24.58789956806113	36.62871281124684	50.8307226888343	134.35383953731565	84.00442002757579	0.0	22.54228927903096	123.71710728626182	82.83225966827666	49.592581237856386	59.322101158216554
3.925767309064954	0.0	15.065335584056522	5.478926493972882	11.840676874055236	12.226106094881606	18.93981720083907	20.09959796685803	26.262136567766753	38.777303347330474	92.65243642145906	60.898876965954955	0.0	16.499569494649403	60.92767857726899	43.278828290068205	61.45142341958354	57.25713548331726
3.940042826552463	0.0	4.5618846945868095	5.081166118950303	12.509400693330678	10.797077060997308	15.437122460090155	19.552738367482682	30.786697708816	41.90514670375742	58.70431055014097	62.57833073935725	0.0	11.927058743122952	62.87002570481845	69.60517795141207	54.76441839782856	54.16451270933617
3.954318344039972	0.0	5.313464708788052	3.1458009407156386	19.824350194942397	3.193953927577871	10.557054077471038	21.666962718466465	34.99128649130392	33.245321519746476	39.252679516374236	96.4824369985389	0.0	4.648331358052354	58.12717071719693	46.271397326100406	46.29436870896302	41.05436162789679
3.9685938615274807	0.0	28.50920465836102	11.964676413149713	19.040977250538898	18.30712698487173	20.205033072089513	18.65814014458663	35.91847530285435	72.40024845202409	87.36977173958226	50.32859541924805	0.0	21.411232811146906	94.65995697025596	77.05614265147207	121.4947266943968	77.75296725590961
3.9828693790149896	0.0	7.229820000571196	1.0506063787075766	40.34373721353938	11.083294378197472	6.7074101683909735	23.347569019551607	18.976975557229924	31.944157948747154	25.079793353357793	28.47856689460985	0.0	11.919873557154581	27.58918861218068	32.81111030543066	40.74370412381588	77.23896317600725
3.9971448965024985	0.0	29.153987757702915	14.90546592221084	19.7255310072585	36.33071307902979	33.39663955003551	46.01687049208779	46.39353370973013	70.13288602341193	49.52046347567635	62.634094902732556	0.0	21.627609058086097	64.88894623552603	49.98651126964861	81.59517922616264	46.677793887793705
4.011420413990008	0.0	26.6703708679908	13.783290813719331	24.09270101069918	39.80540747756182	28.829447241191463	27.694760744414676	73.41913034404503	43.35014661832973	38.01370198009879	64.75094016030307	0.0	29.854678134909513	84.98487816383424	67.5851535727717	131.75895251598808	56.20590005878955
4.025695931477516	0.0	22.053009841368517	15.36791597301743	23.478347548380995	27.70263256806582	51.42062610860659	76.13173576936502	33.883466609965474	45.381823707368056	53.91902351820048	91.22368676206311	0.0	30.596172523028073	103.21847430931106	60.80731957550953	91.64463131597635	26.010610891887826
4.039971448965026	0.0	16.97881421115486	8.194943134865433	15.360572388915065	27.889891207791536	31.31014143787227	24.601592413779546	27.418212164398877	43.996211673859555	47.79213455752596	52.06652698387189	0.0	36.33398609708453	52.910794904137454	43.37864758392367	66.46645098201927	41.78453801916218
4.054246966452534	0.0	18.194384227077435	5.568677456021939	17.601253969179954	11.921305641623164	16.62130732677631	20.429306601801255	33.149920294101655	38.48691073024106	67.02300139914136	53.797559408070526	0.0	16.960324064294753	33.21248230973232	56.969313711023716	28.508794482277644	74.01217428795665
4.068522483940043	0.0	7.418669153538811	9.751250898066674	14.708293839951747	13.107170820777426	13.375339142754207	23.886459368082214	22.562915491173648	49.8857560548964	49.63054296693858	57.316245905297805	0.0	22.431475030364155	83.57404911395493	40.84879833590502	61.607464680179255	61.209975332400305
4.082798001427552	0.0	6.116754094916176	9.556860400062199	19.34523446189276	4.738941608350657	8.602336619689414	19.181669717038258	20.031613606389538	58.252108456430605	67.50714318943304	49.86470475905693	0.0	13.351211231377974	35.070665625745654	49.58751421250989	84.20963810843466	43.43073996363268
4.097073518915061	0.0	32.522332847595074	5.133193554790704	20.816354246069352	9.677442091074422	-2.055485563532477	44.29749517406089	28.373175086095664	34.417946678137454	68.23704607475048	27.88818829770819	0.0	22.31890915204256	63.62665243347965	67.48286718093735	66.19564919191879	75.60179197887432
4.11134903640257	0.0	34.543322199972586	26.395020314561584	25.03385822546471	15.697644547233702	15.235545078980055	62.05588062308215	48.863493578916966	44.325861942019316	49.53059970569509	45.27822986502299	0.0	15.2927052308341	52.04389163641581	63.0052018357476	123.31489605136811	54.04295594250812
4.125624553890079	0.0	46.99840259697733	10.308393958979611	16.76485805058813	39.08798433714372	22.996957078171935	47.11240086346397	54.866763964618926	61.48453087739646	49.587650425902716	52.60077648540607	0.0	20.626530625451007	71.55445908786466	57.54444972264527	62.2529838191198	49.695095601609765
4.139900071377588	0.0	30.251787724758817	18.21164627294788	19.34854723177696	25.745736488441363	94.30226466171631	29.39527607866483	50.65593612928763	112.39047453671743	53.123838975717845	67.52041784941555	0.0	19.806519020560838	40.7314590103988	62.62991150787144	48.05991266529929	47.84179924247093
4.154175588865097	0.0	31.920613338651034	12.588513431051602	23.759030147660976	21.86183248722485	35.70390163450527	39.178950178044865	47.313770039443625	50.875879714779536	72.29496285564142	75.78112141997485	0.0	39.016394835310464	50.78683532480684	34.26086000383407	75.69043890942223	47.24360621003518
4.168451106352606	0.0	2.3995434014911377	9.165897572275977	12.7796164660081	2.399145652612519	1.7020510877691295	18.16761533938633	16.91282490920437	19.409482036252307	8.18397058604274	24.141175149337474	0.0	17.94036314478948	35.76079715250315	7.450070120346079	9.785938348724848	13.629955672662188
4.182726623840114	0.0	18.068103660732667	8.898751540857653	16.214471716634534	22.261636759014618	28.353367572030475	18.80276876865238	34.40006935677479	42.618875233052464	45.698060149236944	73.2813837636715	0.0	21.48999879351473	64.13976408002654	46.1103059572463	38.21938994562579	81.62469396604845
4.197002141327624	0.0	14.075540979550981	10.980505881054897	27.714132740047393	11.688018681867119	3.609442418453404	21.339262620835974	29.7856646654126	24.915297708236835	90.12944197608621	53.46567666789196	0.0	19.543732888387936	47.04934055126268	56.726675496897336	42.01466457018834	56.144068000328076
4.211277658815132	0.0	23.13772550686829	13.680402733945233	43.230821865030705	25.52195274621608	26.506837950975292	26.272072825256913	51.9137352873864	46.125604032606105	42.5335091993041	50.06286110982616	0.0	19.76508621627245	76.33593825070696	36.862491023297025	98.33093363407214	76.32662742322786
4.2255531763026415	0.0	24.51357771722383	8.69089383642822	29.705232822730977	19.126950791201224	9.673111692739012	22.34295053119292	29.716114933130545	51.54668548910177	23.208909062847084	38.9244981127395	0.0	14.257483188840618	21.879314521666362	20.804267354962906	25.468213473604436	46.68820126843016
4.23982869379015	0.0	12.07844171227541	37.55794056836418	19.440851475193504	19.149861865917977	13.441820224497256	35.97562526265091	31.976877589568662	20.689602286167528	30.036372735267918	70.02210669848705	0.0	30.12875595259196	27.968881510411617	41.22294949036425	55.64024957568709	26.301978837692857
4.254104211277659	0.0	22.589095055715653	14.82529843029868	18.065569239149248	86.78232665441139	26.299855003075017	54.33623375880938	54.818023503329236	41.58431159764353	63.850581447406434	35.37725668047289	0.0	27.32762581523394	48.75957604714782	33.17737733045821	36.131328879428224	65.69227812581404
4.268379728765169	0.0	32.123589052503405	23.043824716553	19.51841971483047	27.820548383312968	57.09268966787018	31.282812623530475	41.93150075207876	42.94490884096692	30.266770410814264	51.561490711075734	0.0	34.93586801677494	38.04711253807921	27.677878086866027	39.69074363957774	52.396440209617936
4.282655246252677	0.0	23.003122758248523	17.80373758630733	18.893478861798215	25.2152756447428	44.81464246363042	26.4026457289902	36.359383509752945	49.696198579728595	43.8108839907259	78.51359790432574	0.0	22.1435720958102	50.92624860541447	32.71003302271457	59.19417798955409	31.632160316958522
4.296930763740186	0.0	25.68330001464184	14.993259061087645	23.511108895098943	24.701093057077003	38.52679987155361	20.39120456805279	49.95282575628165	52.940137331725886	36.46831152328982	48.766526447319855	0.0	19.118209131062113	53.43552351308389	37.84424978044403	61.48495415892865	54.50989662915051
4.311206281227695	0.0	21.274455459027802	11.810498458265135	28.411334003822592	14.82377885988614	27.45918616769719	22.654247848798096	24.925306072029986	50.33053227015176	70.51243598527269	106.9637347962036	0.0	20.889572581931997	54.98269767902539	45.32231637204765	87.84426282407527	66.539919969987
4.325481798715204	0.0	32.10961883782002	22.044877995899473	30.517019365967403	19.364431024978305	13.04214169211981	22.708102036096292	26.619124708391762	44.62458557464443	34.523122298334435	62.20224215447584	0.0	20.38733344351124	93.68285347034832	36.08712154270625	55.97414879378246	46.62822904234686
4.3397573162027125	0.0	25.78421262896059	19.575417432254063	42.92670036256075	12.465216906447731	7.236972480647503	31.083493527594925	42.31538027726522	30.544769950347327	48.122048872929696	33.75833014857692	0.0	9.267274616328274	43.49312105925307	44.616417278377114	36.33407816405787	63.31955200027424
4.354032833690222	0.0	116.84881314833979	18.705389052742362	20.286680172875172	21.105318228398176	13.991155676636325	47.54316487895179	45.00989375638075	39.353738049461164	32.32436584753864	44.65832013589033	0.0	23.300189460617915	40.2234074827245	47.6789952476016	87.3542038856109	41.78582257226093
4.36830835117773	0.0	27.422222560588196	24.974359025479238	13.246554145900411	61.34740324696329	20.480973112468348	58.85880677768819	34.04013701849097	41.42509050010679	67.59565954406003	55.421108515630976	0.0	31.024337092493713	14.531893912969144	24.910834131717976	37.155457524861575	26.43729738552746
4.38258386866524	0.0	24.407298526044713	19.481055074528545	4.227426744530936	25.22832386522486	68.69076144494194	49.94672646275296	51.562224235566816	31.019686569106938	36.70403323158234	54.46522747325291	0.0	26.896192834622912	51.32658841136577	55.562424945984475	42.00777339876299	33.86621336012489
4.396859386152748	0.0	15.272364047668596	11.453881474749918	29.653152178370892	21.182797437063154	29.149069533875053	17.666810960832894	14.985295388224946	36.778077010436306	46.038252515300584	20.934088160871877	0.0	18.349825472030094	71.00112481996081	43.57393476681422	53.971043447987384	36.61627955627495
4.411134903640257	0.0	16.79253658004855	7.868036794729171	11.853866468452095	16.44188039938385	25.246758102934443	16.0252538947169	38.11843803720343	42.78070550298248	63.30279584249868	55.53223920434441	0.0	14.551145626259732	22.770330697979237	58.23589335837035	36.79147823823375	38.48270452451735
4.425410421127767	0.0	21.589089726337352	18.56391880423838	22.151609747054284	17.30971576072159	19.103063769118997	21.87352658703821	35.317268208995706	26.48749428104488	39.25360748100426	36.201222463432586	0.0	15.502305030691987	44.1058616993684	39.78921781838392	48.485637489458554	44.06065398133161
4.439685938615275	0.0	22.579551585866007	16.135939051877177	26.146398349571925	9.54615828546569	11.65311706676786	19.127949150098388	29.4848074375452	39.2676953121884	44.06462428628895	27.532234827902144	0.0	31.103499627223748	48.889119260052624	79.53771293469737	74.01173334908982	62.01375291072843
4.4539614561027845	0.0	41.68230086874437	33.50083493774322	57.45779585978054	14.301873088057453	21.6079261691311	22.890840500939163	30.225114859228597	36.76327031519394	49.36761981064079	42.92425797705019	0.0	26.17656841188152	39.7090719320701	23.55721840848528	54.28940970164575	65.13535235850573
4.468236973590293	0.0	54.40971218124458	24.928449411500353	18.8417452014544	24.17800422434952	9.745995696562932	30.694967688700785	1.9029759685713612	32.31981146506679	3.0839605695604377	51.11558541623006	0.0	1.161513873154968	-10.751124904686622	3.064968769823862	18.03298958168095	7.8798826519065495
4.482512491077802	0.0	33.64655703210761	22.000902874225005	13.514342142944031	24.362910976220178	34.63196076816583	27.822684326120324	47.51113501545615	35.32515703652256	32.84787602180515	33.03341937702392	0.0	17.804446753432803	29.743827264307026	17.253929114683377	69.90358222972189	28.612457993149384
4.496788008565311	0.0	25.501994138954533	1.103938082291921	10.24472636068585	69.0259846715364	43.955905962130814	21.016681898842144	31.45876540063435	23.90736469038726	8.823525512397719	30.14177937450034	0.0	75.76008330002085	9.219538417706133	9.10214539693218	59.063773009574405	18.392441677472263
4.51106352605282	0.0	-45.68806771426467	-5.398443690063171	-14.17142606160419	-24.285019124391575	-16.93990022390309	-9.566162941656955	-8.833907214593177	-40.82128004997592	-34.99477971679473	-42.77535697443173	0.0	-26.412038950164014	8.955492318793901	-15.587114609440096	5.971886726988703	-22.14765934960313
4.5253390435403285	0.0	-37.55698089897788	-15.939972427296519	-16.978600230938124	-14.13654027445877	6.2081941726539895	-14.578022544575738	33.661522693995074	-15.324770622812956	-31.144699748823932	-30.402812453089393	0.0	-10.397047981582176	8.467561512170647	4.299379919763579	79.51276246459406	3.0864341595676343
4.539614561027838	0.0	-34.91512945426969	-16.85633284449027	-6.080740298420795	-12.232064222992461	3.0961913488958834	-12.849903173717673	-6.237357386275521	37.29729967647089	-6.832940111194826	-14.871021707207085	0.0	-10.519031146903277	-15.706276165244654	15.038828839109671	-4.650318267023412	-6.1722045694107
4.553890078515346	0.0	29.730565372876974	6.818817851718076	18.027739294435396	5.076662337783479	15.17362003948758	18.34263682300607	12.411578401167574	50.87048417103567	29.574652794633398	26.17990174318611	0.0	6.774788893244871	6.807256938642504	20.89167392107292	43.16616299576152	16.78942448403299
4.5681655960028555	0.0	28.31009053956481	20.691702356698986	30.32041665657545	1.445780845719879	10.26881232225218	53.761326112345486	13.745571996978379	25.292282531816358	47.50204064571513	14.384597863370809	0.0	34.68504491765184	42.149612929585665	18.61344592965163	47.83911177623819	23.778061366391604
4.582441113490365	0.0	56.86833516026465	24.084224407064465	42.360252199749496	13.976087673338327	20.579101494004036	33.4990624710083	44.04257186923621	27.401021555358835	43.783043942345614	29.44711613130947	0.0	63.60686916841106	49.631360323751196	47.52279117935209	82.19707012820666	54.64701806878722
4.596716630977873	0.0	100.09564595652002	17.70074407337569	6.277642514535823	25.953555621776836	19.90169827909895	43.230935110632885	8.284202758535029	40.2265326469049	20.59053462512526	40.88456705499804	0.0	73.99805577566227	49.658582456902806	26.432353818235008	66.73636143255952	55.18032019496757
4.610992148465383	0.0	65.7787541502901	37.90094450196171	16.756688190457954	22.82996589497593	24.810445501051923	8.480381839527249	23.10809634543729	48.442245965104625	22.228270819155043	25.8978594504319	0.0	39.39278552646288	13.584652882682613	11.996295858251852	34.41208910016704	40.38495138299248
4.625267665952891	0.0	30.024863197724994	27.707252549933102	10.014556958263054	19.091060759668505	15.043863008910952	17.117520939546264	52.39415723056392	25.879944475323214	30.361147020719823	21.972308568943845	0.0	19.106172387485692	35.75766698348494	20.407566875747495	139.91257876298616	22.988654283899873
4.6395431834404	0.0	37.771000464925805	-7.070905309470518	-4.531175775270856	1.568863850759122	13.938748481120161	-1.1637621748112355	-6.349476613700038	-4.078875886583189	6.353037907344294	9.481092567849872	0.0	16.802220106809038	11.00844668846033	7.866319455339126	-7.61345254875229	15.896571117021367
4.653818700927909	0.0	-15.00895180928608	-13.431312947626054	19.654428164434627	-14.544921647338237	-12.09668054522599	1.2243654181616161	-5.152324127562979	-2.617755776858981	-5.019140305080924	-9.070459535029475	0.0	5.618776351150602	31.33488279579017	-0.5219884643053702	11.628728226939558	2.9237119040206974
4.668094218415418	0.0	-5.875890432548336	-7.276099170135457	24.770920057083828	4.5041333592204875	-7.4466789586831394	5.883014885067184	37.994784035054906	23.019505268004618	8.437869063738834	1.8192096869524796	0.0	13.801677023725068	9.338412398794416	-7.218564507756708	29.864150537938013	15.312933989307156
4.682369735902927	0.0	3.2159179399826807	16.449161630851165	10.621461849562358	-1.0934901544984392	-5.26632346817261	-7.672099834345192	13.85945045704406	20.8382713352677	1.4383921957905923	22.122627954500064	0.0	13.574593002345873	4.099438121355331	8.304065619087847	33.87658505319832	10.092294352534221
4.696645253390436	0.0	51.43464012475023	14.852537939845698	19.49244138699722	8.99251174823275	9.441567373941572	30.611040080469152	-0.1890180232642805	26.90731912769983	-1.7833971306265755	20.518063444296043	0.0	24.257168513936552	44.1490207684066	14.674749744267869	18.059389346110535	31.9438020882923
4.710920770877944	0.0	78.49092929326781	23.87657280871694	19.794352064589045	29.26892680950741	19.451942034303418	13.132968983989093	26.34049186916788	12.559665594292325	51.63667023906047	36.63279963345299	0.0	42.870477800326604	43.93893806944361	16.165055659572374	34.770706944288655	20.724672589226337
4.725196288365454	0.0	24.628330790544535	5.81582838281193	14.584280930084363	10.935496024583	37.02871043465018	16.91471152917552	67.8972473866044	19.866656745433463	66.3922821519493	19.369773016370047	0.0	9.996117477139308	5.4902588018035035	10.06562474007302	-2.8098986337632375	28.02371180357869
4.739471805852963	0.0	8.489474811986751	30.312891547448665	10.005959357206258	2.105274728813357	11.289589853886527	25.892386037349233	15.193808246011853	-2.1446317923088154	14.841922839788001	19.19857341700336	0.0	50.90324607652277	34.05740715820858	-7.2238523474482506	93.65289159682419	14.300991606206852
4.7537473233404715	0.0	19.74331582912767	8.46604660157998	20.10044803881066	32.57210732636938	56.295401568803925	41.370505893944014	43.232371455155	22.706258264420935	11.698252318260668	41.31971388832882	0.0	81.08896054218307	10.683716509207011	21.164950377076774	72.12973965134611	6.467569350942747
4.768022840827981	0.0	-2.5938680906647185	-0.4404846739163354	7.508704831720014	35.51494755260975	-0.8335221679500572	3.771245218511757	1.978699701852828	-9.29384361324283	1.2599506230734985	30.651257737514722	0.0	38.64201331422211	23.343939448792813	-9.361417246797613	34.10165983367264	6.4927706084746095
4.782298358315489	0.0	-12.311440974811287	-0.7769079243289305	-10.709376202170839	-6.3905767460673095	19.99066706609313	2.188619142453498	20.3162724040833	4.908799354431397	8.655678187742408	-25.145154573455375	0.0	-18.981092445495147	-26.953289009984225	-21.728741587791777	-1.465335611279446	-10.711500569061531
4.7965738758029985	0.0	-29.668788410975807	18.9037976617523	-17.366020700569628	-25.72057088737108	-30.871105135643536	-33.52585473422948	-24.400999801404666	-30.374617069668858	-4.922072562184719	-63.86810760324427	0.0	-56.626054537309166	-69.68567995114479	-31.070736331080234	-50.45859936529855	-33.547695755125616
4.810849393290507	0.0	-4.341215280488988	-8.982456904922193	10.356017126835946	-23.640664686851686	-24.605964886875327	-8.10575546414629	-12.407564811854066	-1.0887481189998747	-18.29002654173558	-36.71688659174782	0.0	-7.1947495806940225	-29.77731334240298	-1.953975083232109	-1.2768161701331322	34.560551730820116
4.825124910778016	0.0	24.270416154136154	17.002529535681656	14.167791870844848	18.673515497367816	6.24907378271945	27.939320601384374	13.570477124536588	11.937273882714138	61.67814385547169	32.5806216825281	0.0	-14.563464569392863	-14.517716588309147	7.274561175441759	88.79296002758281	27.100685075370585
4.839400428265525	0.0	16.035524842788803	22.798974692648954	29.62065431510818	29.166054094720884	21.615119283797522	33.3801452386611	19.67721526849734	19.9498520162088	41.97951601420976	7.296101502567615	0.0	29.904086225324537	11.580838847627637	17.12003778019297	5.498498703477024	-1.2783562030510691
4.853675945753034	0.0	4.913881494179165	19.31832762852211	16.50399017194863	35.41745066190283	25.756779907878173	12.311936898891545	35.613961669681984	24.84689404571214	12.349311834340341	33.16616773196845	0.0	31.126388881720096	-2.0807901009267673	33.98021652267759	25.124861671819524	0.15882092941190054
4.8679514632405425	0.0	78.40099720050614	16.575304976903254	1.699455205632103	23.30922951026652	10.300909993443712	8.137987621291872	5.433943998136937	27.646119641543745	9.034180187898071	10.865641623896622	0.0	65.39416292020644	4.831075920387332	-13.605593985586985	-0.034954028150068664	-18.25091069731332
4.882226980728052	0.0	21.84708312841688	14.76303189695705	-0.6882955010830988	16.283231448957896	20.47460352662589	26.128406166581673	22.063929388369797	17.40690898528668	12.059350607638144	26.945439293450875	0.0	14.87610202879386	34.36160418344799	11.739939874494869	43.24336870840856	83.1268053774598
4.896502498215561	0.0	27.127333602124533	10.407374757746709	21.56513740122051	9.895125968000022	3.125863377511057	11.814665500122441	40.009539470559005	12.44825632146638	-2.6423353955866937	97.76323357252718	0.0	-20.1846409163366	-15.364735254498457	-51.93405302588655	64.94648829942678	-29.94007501855748
4.91077801570307	0.0	26.147687708697852	8.138441557159073	27.66747898363272	-4.334812161850277	12.437085115122924	5.910311478794877	-1.8394161471558863	2.618546503086241	7.143757747384499	46.83451615421866	0.0	-43.60020871833092	-63.91825221030198	-79.41079327592786	11.489373599739725	-61.3465078749956
4.925053533190579	0.0	-58.34679067965836	-11.682100407298375	-28.2296531823336	-20.642364692023904	-34.93732073682646	-37.32121668911075	-22.483642660502777	-38.24000321992503	-43.0473527839709	-62.860131137923766	0.0	-13.109024197718872	-34.6807633423651	-16.047669320254204	-27.752627192620608	-12.400453669600234
4.939329050678087	0.0	59.45187385000041	-1.1107008495438888	13.518632104037582	-4.4019692902306495	-7.040958496063905	14.860667296987392	14.685212888741658	14.688300545431028	53.69147139184472	9.601434065790146	0.0	23.020392508860606	-2.354527009576654	3.4759382113674477	122.69462071694616	2.3059591754828634
4.953604568165597	0.0	-43.842547057311094	-14.502763157836325	-33.329349090110796	-22.92485236726588	-46.494835789139735	-36.25906092742562	-23.864954686341413	-35.09194448617115	-28.396128704998596	-27.40581457478194	0.0	20.84352847925071	18.771666979067415	-4.265881224451206	66.15708730583212	-9.844772163793923
4.967880085653105	0.0	74.0286188127792	42.27585058920239	26.417576524721692	25.386950161580888	37.92371128167107	11.157943324352228	34.11763803829715	21.674199161163305	13.810613364136207	2.2895831748899367	0.0	8.150674428934007	42.08854324011133	9.70113669590679	51.33705837017561	-0.46431075227114404
4.9821556031406145	0.0	37.25825664750284	10.907759920336135	8.575375609995156	20.15546477757545	21.688457426823494	17.793838053169743	26.136007258078184	18.736929430272262	11.362572460051252	24.076203359739612	0.0	9.136022371917297	20.53724838237335	46.10343195924957	0.6593483416400805	75.8503077434759
4.996431120628123	0.0	-0.17486893598720013	17.202282308347815	12.207160021329697	-3.248376702835829	1.1423983984458925	29.612374645799356	29.91920030479394	22.588345895650654	31.653120514512675	21.395294687491784	0.0	4.680422720319715	1.0862408541479267	-17.057055918683176	24.637500081765545	-18.955260336271433
5.010706638115632	0.0	17.198770924929804	24.443396364241245	36.606624115262136	12.713008225115221	13.210688339642207	13.335760567917216	29.53590226285347	18.66194751554218	10.063718695822672	36.883190228387065	0.0	-14.052009183949286	-4.217720557964222	-34.23581411810541	-11.320661511578969	-12.17647950631688
5.024982155603141	0.0	35.37917594931694	3.8088937941749936	-0.529165113833359	-3.321236260711861	23.92365572919169	-2.142853043944848	8.00647554583121	16.41570415964688	28.464949475628075	-15.71275572901769	0.0	95.14603591681626	-17.01020038808365	-18.063540764557104	5.047175311411014	14.407138643542739
5.03925767309065	0.0	-4.681516725486056	30.85323070881258	35.809540447905064	9.77477609901297	24.466005483078796	5.4807524967456525	17.13836178045785	29.43052822547317	8.44470795669895	-4.2560596880725825	0.0	-10.169437997931285	5.889542597773771	-47.43343421908507	-29.01428769196248	-41.420249388410404
5.053533190578159	0.0	-22.896977202548	-12.874826705339194	-6.348064544413482	-17.867099944177568	-15.105399064969193	-10.098206356986747	5.00629935558182	-23.407464190686554	-5.974838467176542	-26.89691455322212	0.0	-20.302176114560016	-35.95355315866549	-38.42687551224506	-30.48930446148124	-42.8722376257591
5.067808708065668	0.0	-51.76602152152734	-22.710900639377655	-39.4923540680083	-38.257130087088164	-43.27768928098619	-37.70487983300109	-26.803539429145367	-48.55385960025871	-48.926898795611116	-72.75757743994107	0.0	22.527916915283015	-12.88126901442758	-17.98984392031956	-4.35346453402678	-10.8128963362449
5.082084225553177	0.0	14.466466624724706	9.079424694766384	0.003933168840928866	15.377649645993438	-5.547831564621794	13.260627547164146	19.49251143044256	7.822061888176493	-2.4800665668373236	0.4140615766763237	0.0	30.533014652294156	15.60519450027707	18.050590433638053	19.24047978025209	27.33849215532916
5.0963597430406855	0.0	-12.758643631774367	-6.964838689797004	-3.366173109276918	-6.734691014787414	7.8377467805345935	26.556929531610358	12.615182640937197	7.125143023675428	0.6333684943554825	7.8649460596398075	0.0	23.09285333681939	-5.043803354202137	115.2239921775689	56.90218100473988	58.568568879983644
5.110635260528195	0.0	46.80760525238597	32.70595305544298	3.0837134675834386	7.383729202369974	46.02198502245735	14.192173308580813	5.811027125473655	4.35242856303612	20.193086195872052	-7.557154212541669	0.0	0.3148345502018503	-8.80414382464463	-18.88776793646167	19.809208627051873	-17.215580396858964
5.124910778015703	0.0	17.491198965607786	8.623495458740695	-2.395669154820692	23.578475337767063	-6.681412411701693	7.002312588241973	16.59133437682105	47.65219086662455	9.526205827954167	-0.34880352590544483	0.0	48.77582292875632	8.857285074155914	91.10381048187328	63.928089747494575	9.79053097139543
5.139186295503213	0.0	45.72739865374962	25.425783939981326	15.337526729251252	11.324240318715075	29.264974300924518	11.518588694037698	22.259123808682283	42.52618769743649	35.70263366790992	39.10514232178162	0.0	59.27589269111067	48.776979528827674	5.341634372253773	55.508116781394804	28.72832746421333
5.153461812990721	0.0	49.50289771461155	17.56627519965084	32.88267699238008	8.832553918570348	21.466606573469317	38.40217860844075	44.733972787256185	17.124649827859866	38.422716552739686	1.6109015740512203	0.0	37.17002078284666	3.00311364211181	27.961504975826887	18.192922462970497	-7.19652495113335
5.16773733047823	0.0	5.042320570811626	13.552937767782293	6.544731228969835	-4.916007005436347	2.342978957454642	-4.77276786077065	16.15372706187079	-5.592263248430117	11.755187280791995	-7.996263099856951	0.0	14.531334372776142	37.42236313817934	-3.0835823353423217	6.139819738389817	16.359525925298257
5.18201284796574	0.0	-34.80639521090618	-22.042735826872264	-25.879486145686112	-20.258347361029532	-18.154877286513468	-8.500343701547429	-9.580005350452343	-49.21907061352146	-44.54463136962906	-61.633080751171086	0.0	62.4371854753453	16.979222652187495	-0.9162251320545847	8.869612637112812	-0.9281863915852313
5.196288365453248	0.0	-32.51941557181134	-22.85323666000041	-16.536929061301727	-21.221246101219176	-17.782997239268784	-20.098958922108945	19.472136523830933	-13.71271523635112	-20.771901711241576	-10.642422997247902	0.0	-5.660224976267144	-1.460397417912927	3.5623043691565157	6.840262864973931	-12.862391635065704
5.2105638829407575	0.0	-41.39865010947619	-2.2268783321625993	-13.049951828113528	-14.483094889776027	-24.897466827841225	-12.227724091053663	-1.40160374517498	0.31555131923576407	-19.527180523092248	-21.29598043597449	0.0	-9.742186906742731	-2.2658927321287585	-3.660024453587577	25.976149337290163	16.18902916996929
5.224839400428266	0.0	44.44916726296558	1.076224410845231	19.872742178692324	-0.2619435227943954	14.876472576508762	6.420064187030899	2.879979941184524	14.200147360499608	19.349608990776357	18.495680138010783	0.0	43.17408040397543	18.40613462341896	8.172498370823902	67.01045557721511	14.790537451239507
5.239114917915775	0.0	53.14868698666138	12.485214471164966	11.626291679909192	-0.056622385360813404	17.425162456064783	50.72499529750145	22.28057863205028	14.248559029366236	30.167298838743395	18.326942001834766	0.0	-5.220263385163649	57.5016411711524	3.538096587265106	24.564395906485565	14.224004151588902
5.253390435403284	0.0	46.1755234499666	41.93013388793632	54.29922164987752	16.52034447673044	13.76314690885008	30.79039113319341	50.348828367345426	39.65870873233319	46.24969181115788	31.272606480071886	0.0	38.03493245228117	4.193807239603872	43.982184775002516	48.88859223767981	71.85321959118153
5.267665952890793	0.0	14.142229611026123	11.278928014898327	33.98166641827526	42.06628340954705	22.676305874844218	57.56734617957197	20.63301850375317	-0.148023937220329	30.34166454347601	24.01781729064787	0.0	36.1937807432066	46.19923610053642	29.140516213385297	47.95224734780995	11.764452859011092
5.281941470378301	0.0	-18.50734810696042	4.640588623028411	-2.9053603312638328	-24.263106056967892	-6.4915210455042835	-29.56323834136998	-8.234492607551733	-7.199299061843381	-22.626732251676568	-36.2929005402442	0.0	12.0284199321253	11.735478054738865	21.850083727990548	29.789370788755864	31.71955691314926
5.296216987865811	0.0	25.00569714998297	10.11703661642428	17.66133607709576	17.43718649405	32.590533850561485	2.9052735817717275	22.917761086291204	12.865020884643824	11.373436232197506	23.05036855517304	0.0	13.579854303823947	17.1411994695192	5.735489822441249	31.005240676041566	-1.8447555507630777
5.310492505353319	0.0	-14.862727406497143	13.303356566133198	-1.6820675250605732	11.8159765103531	-1.0564195066010247	-4.862879052763323	-6.482683838919912	7.762627303844539	37.451862599299005	-4.099923605890445	0.0	25.914360824609552	-12.63639292745947	-14.96524204677897	-0.36509479967022096	-22.53839703874307
5.3247680228408285	0.0	63.21285848074853	10.343638291601483	-3.0396936053853203	8.797091317343067	32.881902740941236	-7.202703487853925	1.4993219293222677	23.232575377781593	-1.2658505629322483	-14.45742643022172	0.0	79.68379779817282	1.6599499026094664	-5.676196107763298	47.12622547860299	18.091339901398566
5.339043540328338	0.0	10.247744061744719	6.218004386706682	5.494534917093192	-9.983583904442693	-11.014881649880948	44.20884137199501	-0.2724326247525909	-2.3698213887628103	15.478103187849802	-2.7726706167135884	0.0	-19.90876100743653	12.008440781269336	-5.256382769402737	41.86900057062951	2.616060684643996
5.353319057815846	0.0	30.943271055997165	14.805265856040837	21.26489528343654	11.426042150456684	2.620074176903418	56.198020350829445	20.5843791822688	43.14305417521271	27.04731191406206	4.710794587718856	0.0	29.101709909089376	49.893598907039774	39.18373188785633	24.374788250033887	24.849126126996666
5.367594575303356	0.0	52.079919218878906	32.22213294461149	32.18073934033193	15.062138711063719	18.7509896632082	22.740745530446034	22.154418650864077	71.14220290795417	23.303278290854074	21.949059905009886	0.0	27.58169571160206	44.5955777466064	46.66382501784328	85.94091059786892	35.02041510806309
5.381870092790864	0.0	70.16377999287602	28.947214071398708	19.85344280933398	19.302531556272378	19.020248747348575	45.88831576806795	22.221535770709128	29.15442972715957	50.02367509630247	27.817400305226126	0.0	69.81239289998177	23.782699538462907	47.26978028981827	37.8204383015791	7.216541282589751
5.396145610278373	0.0	86.19970132483438	11.887426982744975	7.39355792263971	30.772533404042367	22.53320432777713	26.024657778402794	21.360538057067227	27.633244673205056	0.6930160970338219	9.221840324238018	0.0	47.60940380448884	32.85176169532787	39.447509341043975	45.12763494865221	69.55980464800864
5.410421127765882	0.0	-4.8000191883790055	16.250834759341302	10.586152647019304	5.277245799022715	7.417486777836998	18.313272227095993	10.412864751777567	-0.7754115018974524	19.367529253704937	0.40560931354158014	0.0	59.364032525330856	-26.583175316038144	6.797086547004713	-0.8123364025073373	-12.421579382875679
5.424696645253391	0.0	10.430993846739284	3.7996323015920166	2.291251765703199	-3.4881153422367626	21.594601547694985	-2.8935390816138757	8.726176895190006	-3.846278233664043	-1.50255028090075	-7.269317276512734	0.0	26.419172500610642	17.564303398733013	18.855756929686287	41.761043769060365	51.81654869387723
5.4389721627409	0.0	-16.02937016404662	8.79704449673288	15.827392960745192	-17.053561092867337	-4.475608368529631	9.975399962085149	-3.6856309087582635	-6.685943780452108	48.08044838119244	-2.863062488314579	0.0	-49.92249942541512	-50.34361878582094	-52.71682430592468	-33.17920301593778	-53.06381093659995
5.453247680228409	0.0	13.169840762926189	14.93808959541966	53.127264257424066	10.714259179556947	15.087348471313652	5.172368706317808	10.223161450239491	1.2326836917616653	11.883724014721494	6.250830426265475	0.0	46.89203430009792	-13.573243612649604	1.9164217494439604	-5.957827516119593	-7.999701871308942
5.467523197715917	0.0	15.550968287084943	14.910253257977713	12.950563566713358	6.147877671881302	21.36524718656075	19.804980174005646	6.78238298506659	17.418973967432326	24.403378384849876	9.151084312743349	0.0	45.23572949876379	14.968962611426317	-4.363521601049334	40.311527104959275	10.39883665875514
5.481798715203427	0.0	37.071561125027415	15.569190044618518	23.369413686333743	16.95654977274831	3.029226003691075	18.21512084786379	19.527712713745196	34.86220813012593	13.500553467180092	15.369080233110457	0.0	21.477125311448432	8.589434752593421	24.05086615841943	-1.0341234472120115	14.352619505464672
5.496074232690936	0.0	38.58916303538372	10.713550721051401	5.053952476895327	5.95365359898311	30.41991065287893	21.986518428302936	-0.9774363563873067	12.96261058719628	-6.623391699785293	3.877530207131464	0.0	30.019124034013796	19.576472541313738	10.981294746147576	44.85063238537205	24.854578634399854
5.510349750178444	0.0	-0.028746244379452963	-8.517471180445101	-3.4646243157439955	27.3683635170188	-8.929650492744257	16.755988520072005	-3.365029161083006	-2.309590246345767	-13.354317581446223	-3.741985977400505	0.0	-12.509786210389384	-31.650526713906874	-0.05239635216584288	3.82828734404099	-7.409209934490711
5.524625267665954	0.0	4.910054132745816	11.801798585378565	27.325146961768358	5.762449945690701	1.0279915088041873	20.23963615216364	-6.8062482313575705	40.696406576368126	31.916072462149188	-7.320800456597529	0.0	17.34717808132209	0.8870186234279174	10.838129015861456	28.046350994751105	3.6566800338277288
5.538900785153462	0.0	-19.90461462096438	-9.493206485416348	-7.606054829780478	20.316452121262458	18.446447386022868	-7.047482090163679	37.38365283444378	-17.566084492269688	-11.070948895311632	-28.370780143253086	0.0	-54.79794571644085	-69.17204473698335	-69.6243788122184	-40.062990300604895	-72.36566239626299
5.5531763026409715	0.0	-5.530320758873561	-0.7203725712883942	6.9651488792172715	-3.9185671448649577	7.7255409160785415	-10.813690096953511	0.6210787895683199	-13.649138043336087	-3.9930887076804615	26.790501296055485	0.0	27.30470357858852	-6.624957568432994	48.861375002896516	21.927701324659644	-3.382154884101522
5.56745182012848	0.0	1.2635093216990398	6.5971752680311875	5.737467257466041	4.4349826350352615	3.568072245858581	12.296280651385802	7.457361507771511	44.040447817599535	27.053387959977993	4.976322333812103	0.0	37.72412969069684	-18.206371961141162	-2.1588712551003275	7.11306474539925	-8.584027433464293
5.581727337615989	0.0	2.07512048054048	-7.782469777687815	-2.252701904746822	-11.1943933874872	-19.506705700222664	-17.29496498229688	-3.1891181651921223	-0.7410214980266178	-5.9820162960702685	-47.390551367692105	0.0	-29.77157961199403	-13.221614374012297	-19.25871734744204	-11.455867208057805	-30.48300744607559
5.596002855103498	0.0	26.554208745121368	27.627161413471523	17.597068039791537	8.808396032518672	23.594487632032415	37.34702649472404	12.927454490032591	28.25606556670677	12.246508187225563	24.290218510519853	0.0	95.15473374718941	13.584560705123524	29.289843343125824	20.748382789768247	10.27241561989088
5.610278372591007	0.0	27.22729978154056	30.960699419837105	10.240177685999758	25.502453821704066	11.553178878382225	11.237326888096094	49.05036947507692	40.63570578077994	16.865166328217764	4.740813224046647	0.0	51.7318991558806	-6.839483050711361	26.53897725640035	43.39440417684223	24.61967978429493
5.6245538900785155	0.0	-6.488734416363528	0.35442370439276405	13.117800391383335	-4.607113199954907	-14.15773473980138	21.433108751657116	6.52427682553219	-9.265351844034399	5.10545984427387	-19.032438764590808	0.0	-12.458320821485454	-14.64128381961596	-19.559665371062085	12.830832701578798	-10.621028910932313
5.638829407566025	0.0	-37.59464441148025	-29.14658203066448	-24.540112416708514	-26.39825399248165	-24.973076608561968	-33.74838972254077	-39.58759382051038	-46.02433804708612	-60.78339627835271	-17.96091678222243	0.0	22.307942029786563	-32.674606132112	-41.73647036635215	-24.957553895852428	12.281451128290419
5.653104925053534	0.0	20.993622518341745	20.16511180100754	12.79319867016517	-9.636729646580628	-24.956517462650517	28.34228402180981	6.3819998888197595	-24.524735976940345	-29.712420266483342	-27.357974515662377	0.0	-34.20622404136621	-47.92450296618906	-58.48571290325424	0.024960058497410613	-78.28384395507209
5.667380442541043	0.0	34.58035992166609	-9.124830739951099	2.5453810927854144	-16.33496667606188	-14.50506857491008	-21.327824050419956	-12.22782695465739	-16.954928892249	-13.379028059758197	-16.37097686057538	0.0	-0.151801672484373	-18.949175889632013	-11.23137847924399	-0.8128773227706615	-1.491766186376756
5.681655960028552	0.0	-5.132909759396311	-7.29640733624187	2.682561779248214	-4.132509747199528	-5.647649483466185	-22.48779693718456	-0.7391356715421411	-7.581816533404233	-10.159390231115234	-5.32032169575662	0.0	7.451508283220535	-20.999056253755597	-9.041704388662676	-12.728630618835801	-25.321504504148482
5.69593147751606	0.0	-4.890582137461718	-3.376811154324448	-5.83781035667486	6.895644610250021	44.49345152538634	2.229353167496823	8.503931802349472	5.503308558856996	-3.9257845198186985	-14.280924477654324	0.0	9.95153136439089	21.798952535468246	14.600916582437915	26.2621312139532	52.24293829216123
5.71020699500357	0.0	22.275282212595005	13.971430380124032	5.16301498537405	28.258387627522346	5.349961301147871	9.919213659530827	11.93760496648678	9.30604700777103	5.613524816835321	28.273085534502314	0.0	-1.346900408226205	-4.923333191451073	-11.683021577922357	-1.9777456286045514	27.98347322957647
5.724482512491078	0.0	34.52218495798351	2.549564625355028	1.1834163603040748	-0.983544807198524	9.553928494110604	24.924980577531247	28.32518452446816	-5.641097561345232	29.963224942915673	-15.381578531883049	0.0	0.7393961713687419	-22.332005153467737	-4.862810191404283	-4.687013338833911	8.573315602422943
5.738758029978587	0.0	0.3807358078660334	57.0116847134061	-0.7832662303384577	10.567249718678038	21.57138788925662	23.68126464345215	8.25512857757692	5.432860987842587	21.517865032458737	-0.5818337894252565	0.0	8.437653638460445	-4.347956518547889	-17.418939503759425	20.453019350836566	8.550377599190268
5.753033547466096	0.0	-48.099250627856804	-31.257843184057332	-36.20733055742404	-16.76996840035687	5.7756982998100765	-35.79961375031849	27.328609706373662	-34.93251943200472	-47.61469368749965	-62.428428080773074	0.0	81.26786170871847	6.284620325327799	-13.037798227929267	-5.847351683644571	-7.839936261390979
5.767309064953605	0.0	-8.212155520026199	-1.5282443294617285	-3.8470287482845977	-16.470366414205365	-15.005158608806141	-1.0404068543464118	22.26430694528045	-23.936779894532457	-7.499485487907574	-3.069870094061766	0.0	-39.008087751126354	-65.59073719633729	-97.47321434563455	-70.27601295475131	-73.99168121629693
5.781584582441114	0.0	-70.48447243132424	-35.45856385106419	-22.433967279598594	-32.30682762145473	-40.05817158539724	-27.977199242663296	-42.03240364333872	-33.533278843257186	-57.33329816687396	-58.82288668608608	0.0	30.613133360016615	-37.66388017145022	-13.975267844052638	-12.546660632968292	-20.135297690809345
5.795860099928623	0.0	-9.056408589514433	27.367616783622896	-5.946600762761242	1.5715609635541334	36.29209681822439	2.9099459364245686	-9.377438040219511	-1.2202475573391207	-5.037837858827102	11.17060832554351	0.0	34.50749000843376	-14.066008207512402	-22.302204472640884	20.835467363653137	3.0484014552867524
5.810135617416132	0.0	12.284563942610726	19.08592252381282	14.182817159353842	6.273686790753982	14.964947843394633	-14.372688621827873	-8.583594586510749	-7.37062649474957	14.723352977514896	-7.638435404190943	0.0	20.969787636644174	19.680841946909652	6.116309538604639	28.343586292479312	5.568498780046125
5.824411134903641	0.0	2.1089071780526054	0.023659009857794292	-1.6874033451097155	1.5371192727528389	0.06009230781521936	-4.418291947926116	-9.29848781775925	5.72197488789418	22.506007439254404	8.523426659027766	0.0	2.592457640846833	32.964550669503886	7.257630788251361	46.01025960066441	12.90712266286267
5.83868665239115	0.0	61.420031839379824	0.8188668303133382	13.76688663430037	16.46038904376294	4.331212666774945	5.587507396567903	37.34571171267151	36.68790482193917	-4.4599530377668595	13.202963985938673	0.0	12.34058705081017	6.153128822471933	49.63998406417659	32.206479179080276	33.142597897816245
5.8529621698786585	0.0	94.55668034186263	23.646470053958193	24.371808733472445	12.242996516066412	17.160900104923417	18.507460041001373	10.331240479308432	30.11357282216946	70.80853801166903	18.795602958930374	0.0	-14.080394979023225	-4.019593433853485	-26.562420432651365	-7.2124132588205985	-8.637606499314153
5.867237687366168	0.0	-10.587121205612792	1.869003130429157	14.914128999201234	7.48796883979927	-13.768512511519326	27.383210037271127	-1.4895666846176758	16.98629629071057	-20.16234612524165	-36.605438626758804	0.0	-33.26503102730311	-13.187372446310208	-42.7966550539751	-9.910576686215173	-49.64319337709316
5.881513204853676	0.0	-9.605964593258799	-26.99344202382212	-27.54148096693905	-22.536179220524755	-34.69411196325363	-18.072181370452807	-40.38366057805297	-36.35455196594606	-49.24066329669097	10.22185707022543	0.0	-21.315427537143588	-39.781329485480036	-10.024993892936834	5.277990310909075	8.085434433126464
5.895788722341186	0.0	-17.45468995558066	-22.392042069917366	-21.71407356431098	-27.078082107259608	-23.385512359368967	-10.208280082486137	-28.05619399389409	-38.2136484676186	29.556526166182273	-24.655765319955325	0.0	27.968678932171347	45.500497157711116	34.06381784010767	49.003627058088206	62.5663780954427
5.910064239828694	0.0	8.438476677795647	13.141840115696008	10.408536133470319	7.832835719533805	29.669648319819235	32.02004574786157	10.716375648999719	31.515238225492674	27.887769029686016	10.59335326977156	0.0	-6.924840530332361	2.8458772849143124	-17.537947867999748	-8.708342906840654	-56.05327589230762
5.924339757316203	0.0	-36.03895862661407	-11.590036778038778	-23.90156356240806	-24.172333177438567	-12.545648836438504	3.4801662170388403	10.373036124217728	-22.434892329692833	-29.670908714512443	-45.6817123511901	0.0	63.29070263217069	28.444815815191212	1.1095612665041457	9.407181299780701	36.54101490869052
5.938615274803713	0.0	32.331553508066726	20.049369252499528	29.142399337573348	21.96505012440466	18.9007590283826	6.892053124139463	27.13251848197771	19.154038015558566	17.40269058451026	8.936284724895247	0.0	19.936179506221695	39.578270533153805	15.068841138363553	57.468525428283776	3.1949271682121183
5.952890792291221	0.0	12.783123984747327	30.676260990004362	23.31249979680714	25.240588063310295	0.9644864883690817	19.97128099334083	21.30283593613279	17.506179657794824	13.641551605181453	-13.284451271874788	0.0	30.95635604877698	-6.425153164179417	-20.85445481980907	-9.741019738801672	-6.687707506956649
5.96716630977873	0.0	5.875302162280961	15.309993342378903	-8.767568619545937	7.724712049501304	-0.4441468831642343	10.486455531757242	-9.288882891538087	4.786576653197854	22.209452357876536	1.3347201780891687	0.0	8.066962033548906	-2.453798386559788	0.58022272464731	16.60208640371767	37.784971315102865
5.981441827266239	0.0	7.7499169954958385	-0.7915723274437527	17.51071236611704	6.102954546491078	-17.6832163861594	-15.337292946758895	-10.627842764560116	-19.065228476052305	-28.860071150528693	-16.757164626383794	0.0	-30.963652088693827	-35.564987506829056	-45.07342130586663	-22.90019978716161	-17.616777649205787
5.995717344753748	0.0	43.433899076827025	21.22020130527017	2.4031005636638554	-0.036921198120536056	1.6153180881467013	-5.984693651979901	-1.3365053753453267	5.989112181800572	42.05696547274235	11.375890707422183	0.0	43.05097419275906	-8.465924225298256	4.901555061358629	18.89580480764324	1.2194418420094624
6.009992862241257	0.0	81.56460425085906	-18.796399670641314	-26.228914099522967	-19.47760453668854	-19.29975038340809	-6.923970790414041	-27.18407369890721	-17.068963006002228	-34.04901621651393	-30.831812994285276	0.0	18.989223862425536	-20.664020935538254	5.369519012107914	22.143696498330492	-13.268197384271522
6.024268379728766	0.0	37.41268739546391	22.22439858698704	13.442602156239154	2.5167478144162656	4.480160569564193	-2.814079929944084	9.677838430612688	-1.953898276424489	3.561657395597852	-6.689615508957874	0.0	5.277655453650087	-1.3536488748786657	-14.50243236477397	71.36354974823996	3.490829055108179
6.038543897216274	0.0	19.891252092256167	20.775117908450213	-3.6811769609368574	-5.556237402246888	-6.059185226717322	2.284195196708995	39.542278366441295	11.225165691277821	-7.098195921136355	-20.4550032177927	0.0	17.879606360896325	-5.996831168116146	1.686326759214661	-4.524248783939037	-17.326605721152927
6.052819414703784	0.0	21.289647432401313	13.376890725256484	13.062955227907457	-10.03015340980176	25.859218124439046	60.82372131889737	-3.903370005077544	-9.351068045359275	-7.353048918910292	1.9602586741991261	0.0	-6.878297669780251	-21.80193764759028	2.9646563474099703	-1.258447572747932	-14.154387329762395
6.067094932191292	0.0	3.965718836716515	2.133857885773048	18.110504494575753	-14.237696497986303	-5.494381532398734	-12.815927328103102	31.42248631477714	-16.51734086297578	12.756305045664842	-31.74262698441981	0.0	16.071787717673534	-4.8552537795321955	-4.224275699110048	-2.8532172273115064	9.477233205011421
6.0813704496788015	0.0	16.68468971163193	3.400328902995611	8.25385847433064	6.283421318176837	-1.3409166989391192	-3.430593796702391	-2.3514468521100937	38.463008057722064	17.395346541951934	-16.616527952217233	0.0	81.83936727985424	-3.356747456374242	-25.653881811808418	-17.634968733558182	-16.925478767886514
6.095645967166311	0.0	-21.817982416095106	-12.181719032453444	-19.90305103538919	-33.031971982032886	-34.33196215962344	-4.555641371921662	-28.987925794283512	-17.935155586150785	-42.75608641247122	-34.414309666605696	0.0	-15.84340492579888	29.347038810032643	1.3106806385649716	11.643279048831843	-11.687799570251567
6.109921484653819	0.0	-19.710917501864696	-12.350065822641168	23.07253024941188	-10.9985368583851	-3.046412325665007	-6.2745213060256795	20.125380735328314	-9.888550635881492	8.104004995645148	-15.195866371161735	0.0	-17.007143669746565	-7.6587696470063795	-22.07466268789961	-14.135581861415767	-38.481123021457876
6.124197002141329	0.0	14.954835602603625	11.971363714277269	9.967998821601705	15.651699502366537	-3.375126350331706	33.12567636633052	13.014851825257395	28.759069747191038	20.341089638937056	23.423459779746548	0.0	72.5917291482908	-11.959552061240666	-22.193418904522996	-1.5826496636623568	-14.428293982656601
6.138472519628837	0.0	86.12553709045656	3.814407672118938	22.063385685500254	2.647447539512992	-5.666848663613719	13.665032358622028	22.530985575064005	29.431137188188764	40.24382823720284	14.192332652657363	0.0	37.677737455289815	13.806290865759681	47.44580336563146	31.20193931481712	28.323550500556355
6.152748037116346	0.0	48.41964996152672	14.726796130290278	1.3763305841342455	-1.5837445721399421	7.4416880410172235	3.9977558013381604	-0.7763530297107712	-8.520112625964648	21.636917460749746	-10.655976635300235	0.0	-37.1340661660529	2.8979333571686996	-13.83590218712185	-29.051060834615622	-27.233226840265846
6.167023554603855	0.0	-10.667914078817335	4.01220866899488	19.955348137382135	-15.08923813006583	1.7345299965323586	-0.93661903888315	6.878876401411732	56.12347407517876	5.43662950730028	-15.146178210903685	0.0	4.240548287169318	-26.10695623046881	-21.468101672363893	25.31660379174241	-43.96209421716494
6.181299072091364	0.0	44.10287911876899	20.5863402427281	-5.384811473541629	-11.919466122451192	25.16441026250118	-7.891762777353487	-3.126450074211266	14.352293855731032	-11.3253037630478	0.8392931121137897	0.0	-3.494906708840809	-8.364642057935367	-24.296351843669317	29.626094977598218	-0.20187017348574077
6.1955745895788725	0.0	-0.5787871124831282	-2.3584300585011686	-2.8754838215371907	-2.522153007484691	6.355946262545057	5.661147538140219	1.0955291170146244	-14.005656524750506	33.965896042143626	-14.4421326274966	0.0	-13.814717509845371	-45.410756179193676	-33.55310224473748	9.379919109548746	-15.927905749240036
6.209850107066382	0.0	15.804191984366229	-2.5913524251627877	-2.6493579752021645	30.059064971958623	-4.075559182872419	3.85761624780736	-3.545846107124126	24.81989410206655	10.003935098961685	0.984627887501267	0.0	7.331876935719535	-15.355150867823536	-11.336250994160178	22.215701519601495	-35.39023670410425
6.22412562455389	0.0	-12.23360753211108	12.43256547744814	4.903416865516248	4.796506615570626	-14.650920262242826	-16.235452431562315	-12.835982653888962	28.719998395963422	-2.819929532837484	-21.422582372140273	0.0	-0.5426575896079364	18.96542160570674	7.5325755702933685	26.771826346280463	6.897343934071318
6.2384011420414	0.0	-10.811098525870934	-22.69237412345579	-9.328165896472418	-1.3296598560778157	3.3449990354607304	0.2190566674851001	-13.860421411802719	-8.850475128325117	-17.200173931390985	-22.992085214554038	0.0	37.658317764431374	-6.908650920818185	-29.716210304410044	-14.369127007494257	8.11488572097573
6.252676659528909	0.0	7.454603129512447	17.93611046174094	3.947658384624654	19.65849996477488	24.342200649257386	32.27752287275769	10.26214027106846	6.558284297778365	9.31120662555658	8.908521289222229	0.0	-41.68353950989638	-27.059846060759075	-37.024753024110844	23.37086972025502	11.40541160510871
6.266952177016417	0.0	-2.248076507215578	31.700969804506016	-3.7321439529744085	-6.126389097909655	-17.480246638168783	13.120392137827746	-22.73027570247702	19.278453800978596	-17.37640816225033	-25.474702267771473	0.0	70.6954472475445	-9.21824808644931	-6.072306332385193	28.601161737224984	9.970666259763593
6.281227694503927	0.0	10.895681491221195	0.8071704648804714	-10.548227839453986	-4.352575610075341	-21.52155189612332	10.535274402477846	8.53262240090051	-34.685589481062124	-27.588224780148316	-35.935527557587136	0.0	10.33088022772142	-1.7486730859684565	-11.839538636394803	45.22069495791724	0.9126548088341233
6.295503211991435	0.0	-67.8794261374725	-25.213413171969044	-31.165401703815235	-26.645605238710534	-15.466581808452855	-23.29469219054497	-33.62423838628287	-27.709526101901666	-47.42873214404622	-78.88159872618901	0.0	23.571405009564426	-15.375297850282424	13.820296355957897	-4.257263235232202	69.46760437598847
6.3097787294789445	0.0	28.895260523228878	24.74055098393702	13.76884442280136	23.410057158173714	1.430404695453415	-8.732645813904384	-10.51009796596015	15.563713661175202	-18.297386007162796	-15.461975123408783	0.0	11.660320563852123	-22.415583229027906	-31.340439545834595	-10.46576118696216	-18.149394360995785
6.324054246966453	0.0	-33.76397803681578	-14.37839014181033	-13.832380231450415	-29.797841962120636	-11.633420551870188	-12.844701720238684	-17.64312823403889	-22.684668739420243	-20.3410357961995	-25.413345099104966	0.0	54.207307486504625	2.7269020624674547	58.23674280374194	67.68625916586711	27.777270906911735
6.338329764453962	0.0	-28.834286648610885	-23.954917429517803	-34.48848640974906	-32.88623865580259	-50.40085304938236	-46.37638919378146	-26.31993594486368	-20.62726426927931	-56.23526182319767	-57.42173304432333	0.0	9.496202293804917	-15.196755589761011	-21.27213535138575	12.635126202160412	-4.485965186692665
6.352605281941471	0.0	-23.258814645707506	0.05711092683582062	-10.58059040550567	-17.30534134621787	-7.517567599746349	-19.316391501554957	24.3333873232666	-23.47425738153326	-14.292799133188872	-35.961908730155095	0.0	-29.58847478119445	-26.62532764831673	-11.140335335352724	-14.265860614974374	-1.1749933128301435
6.36688079942898	0.0	-27.804171539423976	-5.163221380777701	3.332879818627548	-15.562895685840395	-8.033396957734773	2.4732985912866243	-6.101355024608846	-8.2222336832352	-11.70135046360154	-42.39409407687078	0.0	57.548986644794155	114.90719540314319	-19.104168193642487	32.40627109909825	-0.8869318304837256
6.381156316916488	0.0	9.158830222092005	5.792736326906452	10.371161884764552	-11.669228754574346	-16.43395694274699	11.839261132271	-9.64224379892453	-8.271459537844995	-6.113974376319161	-38.697985800484226	0.0	32.63843012889233	-10.427321054793731	-25.947075326680825	2.2005036060480543	-24.38444810493156
6.395431834403998	0.0	23.757525771872622	13.852820196168341	9.02849369626751	-1.511603878426077	0.12950868551445588	6.581392429856388	54.870366673569364	45.82966008915974	6.10117185038716	0.6247384769194858	0.0	-31.802086525517073	-38.7984313151985	-3.6502088203598873	-25.712637854123855	-18.16606803075397
6.409707351891507	0.0	22.939901157440676	-1.216664251662596	13.992029177571903	-16.62862038265813	-4.356725875374711	9.225808979269287	6.043158881532097	11.437164989820895	5.113965516207327	6.472002227612232	0.0	26.737454046624528	-36.4986661427534	-29.6877113782642	-15.164573740701588	-34.64822510871074
6.4239828693790155	0.0	14.607523518336178	0.595544245209626	-14.1911470064058	-18.85384353975637	-2.3465021419330814	4.009409534269409	-18.13746475406089	20.218377333695138	-22.05219844496453	-1.5900990410629707	0.0	18.146004470665225	3.198051961124449	-4.136015211938285	46.840947652215995	-18.743762273992257
6.438258386866525	0.0	-27.53200959564926	13.649194466134464	-7.332025018431321	-13.933370276919407	-6.725395378405153	-9.32762784991725	-4.098358285700095	11.964478110281464	-12.110989367968598	-7.270687596414684	0.0	-17.526112314505802	-18.5238034630975	18.007103296413394	12.078267592578102	-25.720118672654017
6.452533904354033	0.0	-18.773337339642026	8.387546417506037	-12.435937556948756	-12.159647320647128	4.796139037585427	-21.099316822197725	-25.885536125702643	17.723957544576713	-30.90441270545047	-41.7435362723957	0.0	52.21452209184833	45.25094379266647	9.087060453957404	20.91753839152997	16.761868603438852
6.466809421841543	0.0	-37.381453960841206	-0.24707874035523192	-2.342155683410691	-20.095822162268764	-23.70749798886133	-18.470205637669384	10.021323932198714	-20.72109227538784	-26.781626663868714	-43.185514512875685	0.0	68.53211799883236	12.76884971055415	5.850268406811964	13.963256780157478	-3.5206296144419738
6.481084939329051	0.0	-64.30362015288537	-19.95332627038442	-12.756659084730648	-47.34669222230638	-61.163704421917586	-20.388108108850737	-56.315957657687484	-51.85001809331894	-58.539765003239374	-42.55075960875458	0.0	10.715685135105012	30.833444640023387	15.391705512640238	15.143589961427876	27.176575177841382
6.49536045681656	0.0	29.6689358787323	22.45097187656781	8.221183473433335	32.22272123606531	14.476860033667274	1.2419210047705471	40.25021095401968	31.291637254749006	50.57698731313603	3.3869191611196734	0.0	-4.321088675700418	-31.93996209576189	-23.48111452283286	-13.772426995810056	23.248401983892197
6.509635974304069	0.0	7.165325706847257	-2.623985503790597	-5.371155315229708	13.94292740466357	15.430286252315703	7.379281195263871	-4.723920365823579	-5.48253867539463	1.4143889145553286	52.04202317304185	0.0	28.388736144471885	25.116547812175476	1.915261309847089	38.92089064722208	23.564081604604723
6.523911491791578	0.0	22.60447098409925	-0.03759862219225058	4.3393757747365465	-16.240130112713913	-2.880019447062001	-4.190018751424312	1.378284234210137	-8.783309951023897	-7.9895256895183895	1.6158284080843122	0.0	-25.512921952386158	-53.88907183914425	-64.72296952161065	-64.00734034973128	-60.58088676529885
6.538187009279087	0.0	33.220167483698546	-8.236018024744943	17.255971665297004	-6.0791742397629065	-7.150754472454108	14.301884836865769	-1.7226221256063785	27.539186588228812	8.100141973326545	-10.264430385480297	0.0	-11.97742609449205	-69.58410575160686	-39.91377829207606	-22.39772175852073	-34.64835677622008
6.552462526766596	0.0	-57.44396476208098	-32.620617241441586	-4.735146358571829	-30.125379435087865	-50.25481748390674	-34.87172265313539	-32.52709498349942	-40.75865618358506	-11.238564556757675	-83.81089396485379	0.0	52.87044813875059	-12.691096061543497	-12.007860719533287	52.179101863990375	-11.08578229328818
6.566738044254105	0.0	54.512898573143424	17.089472826561448	15.345610483133303	-11.899654182130098	11.392628635903524	-0.381779761209225	6.327868755770936	31.400865896643612	0.9897943159688188	48.04696998075172	0.0	-21.004621517126147	-20.40393006670206	-48.16058024332572	-8.576501609373807	59.456713120893674
6.581013561741614	0.0	-14.538135610792391	-15.661300325419816	22.15915725268143	-10.349919386947718	-16.872036735405803	27.545130542720983	5.820043230611741	-12.01500835649766	24.449175145695094	-24.619444573553746	0.0	25.876037067760606	14.858457307110472	-24.671755375880334	-4.05167904366099	13.644031417769027
6.595289079229123	0.0	-7.009834724003348	16.27194687551079	25.771294079720665	3.337015263806744	2.309445977522244	9.836439002163056	-1.107797084225333	13.851204883554738	6.821706668404604	27.525126737747236	0.0	9.005819559048726	12.812550672922164	18.541866457498724	19.135073607665777	-1.1757134683218493
6.609564596716631	0.0	-21.330219815616573	3.176574944346891	3.2605380438452336	0.10939604859802646	-18.664331951757337	-6.930120027023847	28.265680167169037	-6.376208019516626	13.20340324298764	32.26429225310352	0.0	14.284887701061988	41.76026190998224	16.839602788052222	127.51418839763437	25.782967963067055
6.623840114204141	0.0	67.433182333875	-0.030470578309463783	3.703068431075297	12.860762454530352	-5.7062012084407865	5.335911962182532	8.341147058606929	-13.828737178631373	-3.1357673919530815	-32.167712485898086	0.0	12.942072753646082	-20.472618342553684	-17.190578447606878	-19.487625817942217	14.619015727851895
6.638115631691649	0.0	-20.78757143071951	6.96486684689506	-0.47918758649919097	6.204391423036354	9.519014473920393	11.677506794214265	-2.1117311456820564	10.818659015888096	7.181872221450354	-24.92100892916098	0.0	28.420576665613687	-2.740601414497641	2.91493202906769	49.156066013931664	1.1180492991342197
6.6523911491791585	0.0	-2.6592543719053743	20.508246323063943	53.96922740281246	5.360599152608964	30.482560502705	0.8264334533456191	14.485567301586748	6.848937643559716	22.562165723279826	-18.598317967611905	0.0	-5.474795574303707	5.98788463826349	-38.69895030208386	-32.06411919662318	-29.625487362978884
6.666666666666667	0.0	-18.589850075895633	-11.369556816892246	-11.311314885578106	-16.94917812889035	-13.794778646037045	-3.0126180647931036	-13.823092316315767	-1.2888739175311463	-18.854985555640262	-32.267654918006066	0.0	6.447297715075267	4.664872093216826	11.661961327638315	7.304210181801529	12.055421186648601
6.680942184154176	0.0	-2.116806373433373	59.141614868677024	0.21932267812080483	-8.92896679396716	-11.301279976775884	-17.834137684707272	-16.613627945482673	-6.432847777594412	-22.84650014242105	-16.673927142898243	0.0	25.614298957262935	30.66680947680802	-15.063194167832128	-2.531248048497087	-8.650879669761514
6.695217701641685	0.0	-15.418255514277961	-4.441486359610923	18.94589651786646	11.800115568665547	-3.386420020508892	-3.1026688922232903	10.115882418804784	0.022596645228848855	-14.40291631125289	-8.611622319707285	0.0	31.959409088317834	-13.821186462092571	2.365278798580859	18.96731328963694	-0.14475389115753046
6.709493219129194	0.0	-11.939571218355681	-1.237414130089215	-4.8097779733331825	-2.370637442946662	-8.837489613148872	20.64071712802463	-4.70853979082748	-13.383331011132519	-27.08944964546876	-37.162391081191366	0.0	15.311240668093042	3.9066628528094984	31.69850999639692	0.9570397675562542	-2.30390513193855
6.723768736616703	0.0	33.368749614323065	-0.558819162883905	2.122377083646758	3.763726045021249	17.35843009361855	3.367346326314709	-8.25138944319012	11.5339161573999	21.2853786725572	-7.080828122474226	0.0	-2.866043220442617	-2.476653507402256	29.28290376852383	12.07529994666427	11.227524790675613
6.738044254104212	0.0	-1.7402378615967053	-1.7439536906853932	34.57356302788302	-3.6526265350375895	2.508964320979964	7.637850245974836	14.525946388801778	34.61576732818981	-16.58587875317609	-6.4378682199850665	0.0	43.793395114193615	65.17482163032807	21.97405563185828	26.817290520039585	13.92894487828542
6.752319771591721	0.0	19.186458008354336	-5.815878473730376	-6.861669740702454	-9.885757876479179	-5.7145941408670895	-7.348764870837148	-10.52540382100437	-7.731605494741449	-33.51492464348436	-12.389255891623899	0.0	9.887822018312159	41.30223935025945	7.513186784546154	65.65450318404585	43.055661655673866
6.76659528907923	0.0	-17.7107655963589	4.324911786470214	-10.075335149158436	-3.5005562714453635	2.037039618216202	2.3498479255909945	34.25842802931335	19.93605745878701	21.61160031537888	-16.048121607346644	0.0	3.9268117998777017	13.574258479907824	-2.788781426915184	30.910771244215727	-0.7614688973932418
6.780870806566739	0.0	21.004738938983017	4.703291057066385	11.564071361963226	-7.129219751168497	26.87613254828856	6.099401436801316	9.098429374295016	17.933287697421235	18.138672259049002	27.903580390239966	0.0	1.062845246381612	-24.20908346641269	-15.224162309141192	-1.539638767881756	-9.422414694817911
6.795146324054247	0.0	3.5845793851257834	-1.0790819233387554	3.743165682091773	-5.515448609633461	12.054597109406568	9.209502140167418	13.365022887911802	8.99833762887608	25.76546517593436	12.709179828050924	0.0	22.730471923784727	27.464209323307244	-23.76934255974976	33.4691717529818	-22.075533094230952
6.809421841541757	0.0	-19.242471820115632	-7.385788237380729	-5.533991895055981	-8.399376439016784	-14.313524837450304	-11.818218813719355	-18.52873839838272	-23.00206772460865	-28.546016484962486	-48.28611297509161	0.0	-0.6565718382656498	19.00000744120009	8.789409897141152	35.93127842253592	33.47021873331547
6.823697359029265	0.0	-38.24572924429523	-12.083721871085128	-5.382018690584231	-18.233109549406993	-19.47504448037304	-22.261002912623656	5.726486403315287	16.12732223137328	-44.756488248875314	-52.40537248261842	0.0	53.915537545339916	-32.136191755978864	-22.13136977302783	20.253975655283853	2.7288540982356806
6.837972876516774	0.0	61.05634111235663	-15.171397239865797	21.72230725463861	1.2908504863298544	-0.9490994068485077	6.271672161089402	-6.596310184752097	-0.6583403148295619	-2.6008133060572014	59.10405861817257	0.0	-11.83363712127161	31.64437272123965	-13.300239208740665	78.57413350075707	14.721144414051622
6.852248394004283	0.0	3.8176258096841322	-4.937213563265834	-0.5652989396514455	-19.53211353265074	9.863403383131343	26.388134383843365	-1.811022227648512	-0.5771899177730888	33.1312364432006	80.6754889163594	0.0	2.29110074072933	-11.82793375896921	-17.687299723381624	3.3610027382044545	5.037175902190328
6.866523911491792	0.0	30.406265013097098	-6.884435800249922	-4.907672778515335	18.33619970080083	6.792350991615283	-5.179003180251189	-8.822005993795326	20.5602138244148	1.8892112424042082	-4.859025734270602	0.0	-37.36824387552119	-39.31219529786257	-51.385097261401796	-41.23088353561631	-30.206394451184025
6.8807994289793015	0.0	27.666140825920927	5.836768976964963	15.166412567682563	-16.3481405203177	17.295547756872352	0.04221826650788529	14.743313411330764	-11.373519244461503	21.19639638463425	-10.633065773015977	0.0	-8.418451078000142	-5.128388453186901	-11.437842873511094	-6.828355539268902	-8.161978337157676
6.89507494646681	0.0	11.17980335628281	-21.54653033408208	12.47010137287501	-21.63712870870934	-27.09898384855815	-16.70111925888893	2.7995633492225127	-29.055378078985104	-21.395618062071733	-21.58662082778959	0.0	18.40072122625828	14.386995123908822	77.82406382571344	53.359812905658586	19.10836895603154
6.909350463954319	0.0	-42.92534014196714	18.529029563610987	-18.138973331976672	-37.85886529675908	-41.124700208223935	-32.26643475050661	-10.485988620522441	-29.860367101759696	-45.0023928982945	-32.33289405956662	0.0	41.345399809234635	30.176561633530998	-21.58082317762399	22.587762160767035	-10.553804706222774
6.923625981441828	0.0	-0.5090837843729406	28.26784935989855	26.596623118397126	-4.536339027355054	-0.4787758047727858	-3.318700678502265	-5.729678370042409	49.75692026204354	39.73906833538882	-11.293456326996605	0.0	17.37225892673835	-5.480727903086028	15.050013283534192	11.41471766930774	0.30232689548646774
6.937901498929337	0.0	7.639299811904026	3.2748192409951757	42.1307830481388	12.559460318544044	-2.6050763479225343	-2.233271045044685	-6.654434806410527	-13.154894475964984	61.91893349353724	-30.825294034731627	0.0	-14.672349281973748	-25.82413091358827	-16.085320573540926	-16.583969690102393	10.204556117269206
6.9521770164168455	0.0	25.272996267096485	16.00914297108815	6.639827604572326	25.029123730980906	10.939137079689466	-0.8440190349941489	17.32358708468496	-4.024294191832224	2.992670090982434	20.809186688283685	0.0	8.830018404603821	19.192276815965766	-20.05541193370598	1.301406592714674	-12.702933413424335
6.966452533904355	0.0	-5.310615573871435	4.53200634044788	-7.195323206469349	6.86585846271707	-17.146066051330312	9.276590029325865	-8.901423271993155	-21.313608399031782	13.344190271590344	-9.734585972982948	0.0	43.97048120170454	-41.43061968262078	-28.094372847935464	-13.829097068046803	-35.04925224234271
6.980728051391863	0.0	25.942939784711925	-0.19221000588654422	5.047531185730288	4.226930385425217	17.988215248736786	19.17377432702264	10.806404738220515	25.109763110968636	17.229474691568722	14.82146445038141	0.0	-24.271012907365005	-25.18132939809813	3.100408534608915	-21.8004718704986	15.22965522059185
6.995003568879373	0.0	68.08248091042151	-5.80427905349664	-22.99062802874229	-14.387602702874139	-8.831626252923481	-8.87897860693437	-4.71777249928988	-11.7447868002264	-20.070426705203445	-4.921814246543042	0.0	-12.063796998955755	73.5557057810137	-51.17991060330993	-22.527174373685554	30.189682878662666
7.009279086366882	0.0	45.91865319283895	22.705132310180588	18.119954299915097	11.533070392804811	13.110151458031982	25.972916721751282	17.609710739371717	38.5867703115084	29.648106070506355	4.87038235492364	0.0	3.794424081273222	41.313339057893955	-0.3177624070676418	58.81263600322145	-8.158133829471735
7.02355460385439	0.0	63.05417321852607	-22.91082317880407	-18.917605565686642	-34.180935805881326	-27.349497526665004	-20.13852737981104	-8.840496050779224	-46.421367326640166	-30.665960109022436	-40.80686642068741	0.0	8.448322071815262	32.079845519887186	5.570287540658488	3.9734078768094947	40.06566940985492
7.0378301213419	0.0	-31.058656090165762	-6.272213068957424	6.56264485415153	-11.386156973345072	-8.085115762255272	-14.067905579537777	-22.43027380409169	-33.400506161981816	-11.42091283166352	-59.1123119478681	0.0	-12.02488991615311	-22.96236230633203	-23.734949268119507	-33.57226609458781	-6.575954693365022
7.052105638829408	0.0	-46.84867577313849	-6.164537465415245	-3.4108645921130947	-11.157677903685325	-9.976281993425594	-30.3093408371369	4.792478524064009	-25.509062173861466	-41.20071940512476	-43.88941564639831	0.0	16.396305449583878	-20.023961100721895	-16.84296263984636	-3.1249493564139748	13.354241422781998
7.066381156316917	0.0	-6.350765641093544	10.287012105324903	-1.7240168231476356	21.168931023242724	14.786485245529507	15.484077071255982	8.83820395940037	1.3662216842141404	34.328157419033865	28.394481765894735	0.0	13.72728560469261	2.577263481648514	-1.7033279333236413	-6.704298013484998	46.10942957154648
7.080656673804426	0.0	-4.594723819328596	10.948981891420003	2.833202687729816	0.9295612670844465	23.981118282249263	-8.20274711815061	-3.5505863726953804	0.44183044556335427	28.53216250584517	41.513571358794586	0.0	-17.29802770762569	-29.849916918702466	-19.98262228774583	18.506920682540013	7.534337610867098
7.094932191291935	0.0	32.58305813057974	16.475093116522327	-3.719067097707396	-4.13188276902546	13.079976697820262	22.105427287432978	18.078710981343153	8.15157386950723	1.9082051106732028	-19.652845396316312	0.0	38.18804113179079	44.10682879506451	-9.06161407509728	67.02095378125719	27.665655357383876
7.109207708779444	0.0	-47.8572793197729	-29.60094452689657	-9.021779494959679	-5.380753117403046	-20.139081144691893	-34.909328926765895	-12.437079200596441	-17.29557332404051	-48.2229006812765	-37.38628509751889	0.0	39.57589265312031	5.223457989351679	-6.256923239309023	15.594880434641357	38.84660345946351
7.123483226266953	0.0	-43.478943146956816	-8.53363380416872	-28.4504586729792	-10.891269140449054	-21.35434554981756	-22.477257039474384	-27.39956327503849	-14.19729639342569	-10.773941364681546	-49.436345063666934	0.0	37.69066229808437	-1.844739726903048	-10.190580854058222	36.11008816209599	10.626177159539226
7.137758743754461	0.0	43.68956451510672	-0.2741817034370955	6.230737253118983	-22.6271851151419	9.945792470863127	-14.034990367042635	-23.14440425060288	-36.01590783230637	-26.275973708400702	-23.34034718645167	0.0	36.51247958075006	-18.165952516052723	-10.157579676098596	15.473725844594798	-6.851180825574333
7.152034261241971	0.0	-9.27154486977543	3.1548140191917753	6.065744261876916	-10.689928127314893	5.471794326817216	11.547135189399931	-13.497824614930591	0.9221935814532731	-25.247451177995952	-4.36037727679841	0.0	40.25567216240205	16.421060045754466	-1.0888734381128382	42.3951895461111	6.988313017241073
7.16630977872948	0.0	-12.276380942611096	0.9252589028123417	-12.345491215639676	-14.336028653208874	3.900552954345027	-2.7146127740652672	21.098657647171798	43.715071538523205	-12.937103235680125	-14.603700075119228	0.0	-26.846440194709817	-12.284338108939439	-21.99967756737094	5.1359447280167885	-15.972286769936263
7.1805852962169885	0.0	-8.781021316560743	-1.9730185144216963	-4.016629604898234	-8.216730174908584	-12.492476632734764	3.413700411271793	-16.394139778599087	27.27253806775978	3.928154039843701	-19.216405456009333	0.0	-9.204242352180682	-17.487734065022046	-17.064113961870014	51.96860262462109	36.15712968193376
7.194860813704498	0.0	-33.700218644549174	-20.730074543703747	-8.26614243439677	-1.7289201934283516	-10.788245431592536	-6.709818915087108	-7.222110487872101	-8.626319232760203	-37.80680294743043	-18.974663973714005	0.0	1.583878759732878	7.930206336211372	52.53833126707768	8.90061219440891	21.326384083325266
7.209136331192006	0.0	37.42728767454128	-20.265377478939246	-17.544854095789844	-20.4280114399088	-12.562525941940867	-33.72944993815353	-13.482763832337513	-19.96016007176352	-26.03502089757874	-36.16735462053183	0.0	15.653367818034662	-11.634111766489431	-16.10977575813806	2.395046367769174	-5.296635410758278
7.223411848679516	0.0	8.309915744114893	12.649285764540645	-12.312508657482658	1.2206450917650544	22.282751580602056	3.4970255946891333	19.567969410794365	-3.8224785209153778	-1.2625499778067908	-28.987104183615234	0.0	-17.503670153293566	-10.47257894168383	7.9213093754956585	40.7769744597198	-13.681793302315507
7.237687366167024	0.0	1.5253866976472883	7.120625910429939	6.668364567242489	15.933463329744354	-7.285006456028746	13.257493354667233	6.075020131916832	7.837327934179692	0.0562471898996988	-8.37826272065265	0.0	-35.24464700842165	-14.699541449265775	-6.868278085298666	-4.079924791753436	-39.250161575300126
7.251962883654533	0.0	13.316906242966287	15.091415025911209	1.3070434754930735	-5.00246145259687	-12.442889011740991	0.7612414145962685	18.370527194513514	-3.0384810675016207	-21.091762202078275	-2.680309924258611	0.0	-0.5644948319685853	25.130582332996546	6.620705691950711	-2.293917404925249	-20.22220565757028
7.266238401142042	0.0	13.44828901980476	10.912999193798694	10.320454375417997	-2.249535569756147	34.29448944562383	-5.704019161586319	64.1837349435654	9.642748953789326	27.6262941402455	17.39495410515963	0.0	1.492508106741181	102.381922606886	86.7451061909365	9.625877014286027	-1.2312701990493053
7.280513918629551	0.0	7.596330866504471	28.708975144171113	-0.04931490303731165	-1.119688695973091	-4.793062511467996	9.10847838613185	5.36658870177128	35.03113415862222	-12.215368054334778	7.150151880881394	0.0	-51.856481222971716	-90.63095053890099	-73.86462146692004	-84.60414971653852	-18.5038146155731
7.2947894361170595	0.0	4.498579248059091	19.818866264433677	56.735891244247405	-14.695136180066763	2.5870700238811604	-4.6835334905911195	-4.675507618656547	15.232876880451839	13.943959127043046	-16.492016761401402	0.0	42.482089310473675	-9.7320022596362	2.4862422721928583	32.821501164283404	17.530885674606257
7.309064953604569	0.0	1.8273489744531135	20.015966741669818	28.264139516542834	10.923930324171948	-0.43087387540765404	18.189693692398897	-11.494835677377536	-19.97185536436583	52.72907756380609	11.07646257489089	0.0	60.4171928700767	8.566938775687992	-0.5255596220364486	6.2697673417272375	105.71846732422792
7.323340471092078	0.0	18.998919353011956	13.313930944855414	15.022264830494695	-2.073580511550275	20.206455175335474	9.320156981117934	-4.201137243581922	6.1926114677638004	-4.147528879865903	16.360641395542054	0.0	11.943035802147689	-9.2185026119741	-7.285704895773663	-18.757669377412956	-19.739749000867512
7.337615988579587	0.0	9.989352142967483	-5.957578962939533	-10.239444271749107	-7.45881686812944	6.027686924541016	4.889692489839954	-4.5195120554365875	-0.97092354545836	1.8755289979289016	-27.54506590035386	0.0	-7.528755322391594	-14.067096729777532	-2.288577409757334	10.570249743883126	4.196701652232749
7.351891506067096	0.0	-4.297438834740557	9.829354056294441	14.987179295311646	17.90803249684574	13.26632787924589	16.018376991947054	3.553980435815235	2.612051508266793	42.340925420453935	-3.4905760235826055	0.0	48.02082488206999	-48.54224575023941	-38.970978264412224	-23.136773609380885	-21.626625269757167
7.366167023554604	0.0	26.787702390816637	16.892105140100398	-6.28407622684283	-4.419444161888584	-7.940392170711694	5.954378716874958	8.984656079833439	-9.842795254002802	-8.724661157217813	-16.87368939182387	0.0	-19.19296785541938	-23.454637446552045	-29.21428377236041	-11.499142285330558	16.380990583749757
7.380442541042114	0.0	-44.67981941612349	-10.044109018278407	-19.22660559309467	-25.502402197311888	-13.27881136044453	-15.239822896627361	-22.31783481568903	-9.494368177523004	25.2248256600144	-28.985554520165376	0.0	-7.479175895947069	-11.265806429141174	-24.19624454517019	20.879389743370943	26.733630648370678
7.394718058529622	0.0	12.390234068321611	9.527612057410549	1.2457531578988805	-2.6386256415386797	-11.60113965474376	8.611135868028764	5.154291177954383	3.7483014618684645	10.801949628856114	-6.412191612268627	0.0	-5.389744752708796	-18.910792479083202	1.0616046362696936	-3.2108090924196007	-12.748691460578595
7.4089935760171315	0.0	-7.9876423006492745	20.61272476357715	17.156679477485163	6.47095452857468	-3.3865764802454654	16.284316620361444	6.01943593771131	16.849785672923705	6.240603152047097	-21.27990271567648	0.0	-63.61315366513209	-73.2968433825186	-72.39071361324751	-63.89973141036745	4.036181224566371
7.42326909350464	0.0	-11.230307826829463	17.20920419375244	0.9376919781709907	-2.735938158062146	-12.286031521364679	0.09288114445438218	5.232534309263758	13.136049165366796	8.061412858993492	12.849863784132094	0.0	-14.114803237735856	2.7855355538992566	-23.90222141082869	-7.884815842411578	3.349614058030757
7.437544610992149	0.0	-6.071773892726199	6.06838289715096	10.40031660018179	-11.92413355809095	-1.4227907499785404	-15.290311154067536	-11.239146963242437	8.027554444028302	-21.82114606428527	40.89206474623515	0.0	21.253450963550257	-14.604356824461414	-29.974836567339263	-24.73415077000252	-12.552405797249923
7.451820128479658	0.0	16.131801154243703	15.627069196355558	23.32254321989479	7.592642679269955	35.36645630620561	6.289928079422224	8.729407928830941	6.238963161515977	-4.376926862303877	62.189167820040886	0.0	90.89716160808916	40.94482405183636	35.33795606058113	30.79975513218734	12.192564715284426
7.466095645967167	0.0	-17.581483827278774	-0.3591580859714624	2.5540610978862954	-11.786615461664995	5.155676991200308	13.260863979495788	33.63432785354948	-12.418950417811315	5.813872703932225	26.011768260490264	0.0	46.95983303665571	-16.842813101132354	-16.0368362795668	47.66037736437036	-10.297544435996821
7.480371163454676	0.0	-15.685503140075223	13.200197287983059	-3.7857384672565675	-3.2011708388278173	-5.138112357382423	-6.942369896749228	73.13550909970802	-7.4937515280938	22.22514217564471	23.57707534745643	0.0	-11.385530296776581	-25.17889562654178	-15.146933863671658	-2.65567540742984	-12.504874145727596
7.494646680942185	0.0	-96.15466684804385	-28.955089314610284	-44.13770098223007	-39.32541960838418	-47.02029329182449	-49.69619867871687	-49.39544202462763	-54.497904149397634	-71.391065719921	-93.49063153814593	0.0	37.08751132959624	-17.80683068684098	2.7030762106973145	43.27560841704245	31.253004704625766
7.508922198429694	0.0	-14.186176729882433	-5.061042821321127	-11.23184294045342	-13.798596627274975	-2.988549419335353	-3.1924490368549012	-16.524910746880373	11.124600986116052	-16.568192326072026	-26.55697796347937	0.0	10.365550326104346	9.081554687315657	5.684597165832287	35.17765055485186	15.518611612153325
7.5231977159172025	0.0	-7.230689460304378	-22.26753933190292	-17.271998197097428	-22.66482422361461	-22.766138580755673	-1.4642433278954343	-13.106485692028485	-2.0778458282169585	-23.186503115294695	-26.134920312429657	0.0	-8.754420809143939	20.428041706420508	2.629314239499555	96.05641519297404	-1.8451325209329905
7.537473233404712	0.0	-28.803176256319112	-19.116635739396802	-33.16254002268002	-32.29856696399746	-22.017212575377805	-23.16405142661219	-27.028299490887235	-23.891333842818568	-26.829450768803895	-65.55110157995847	0.0	-7.105565014375013	-17.24644524890972	-25.262561603865386	-17.849209163883234	-26.41114317742269
7.55174875089222	0.0	-1.5880045374316822	27.065600675751146	26.19738287278451	0.30642132941155625	12.026342012907282	-10.412932081137626	4.356312702339511	-12.645650153139316	28.36017023902466	-22.369802441952555	0.0	-59.20398237142736	-11.870980092123066	-55.27563938463475	-18.947099389703727	-35.13301250682776
7.56602426837973	0.0	24.54384874266561	18.558705762242703	1.4994652361400713	7.061272276340118	-4.599893818250103	29.135408009634563	2.905140889451638	29.180395370413517	13.320041639673233	9.117118436249719	0.0	-0.8877575085126321	-59.13429809745025	-55.93089107358211	-88.71680418170688	-52.00897580820042
7.580299785867238	0.0	-16.43431010941394	-9.190092920232926	-4.973937844903365	-1.457709568033564	5.065658510575904	-6.791211305184195	-6.979385762793979	-3.7295911614854176	-18.334265053115217	-8.474303443033262	0.0	-40.64025480900066	-24.51190018449037	-30.939244991027422	5.946091320711907	-48.350669452776245
7.594575303354747	0.0	6.9864762794871424	-5.838644047888672	-2.428023791351912	-2.8731915830662795	-2.179300186714799	10.299031022236809	-7.6064823746013275	9.083809838419336	-5.604267425904857	36.46867694034091	0.0	21.681930507930012	17.85425854352618	40.35513260088747	85.59569614528564	6.666772112861395
7.608850820842256	0.0	10.889708846207919	11.67316373034453	3.1711017553143717	11.062617989571153	-11.416412070878827	12.203422080203596	-1.5698198002767172	7.88608777271438	0.2592587089393416	0.7031562696529144	0.0	-26.18962569150539	1.2338028598029274	-42.97327295973854	20.95878142956537	-53.758958806356674
7.623126338329765	0.0	-2.9046931169975503	2.119653944682837	7.225625391880143	3.520635723549796	0.3830798629723301	41.82635800575288	5.331289933390553	49.82549531292834	-20.64736701915697	-34.0247647015093	0.0	-33.358144138842334	-39.74741313047764	-22.324488088525428	-11.476404543556116	-9.185283551843797
7.6374018558172745	0.0	-34.17611744043911	0.7844451446231686	-7.574958987836632	-6.31566946077086	27.95036294405745	-19.243492888760212	-22.871665286737162	-26.575157652471184	42.534443732266375	-4.199818181445397	0.0	-11.643389054465217	-24.002234655541823	-30.452740194628028	-26.670395017210968	-3.673835704455778
7.651677373304783	0.0	-55.594829576161985	-31.00141603562654	-21.4473557477434	-1.2035726064426582	-38.556809099065525	-42.13477366004109	-15.871545137675472	-48.325629246177435	-59.4051877580695	-61.52524899432101	0.0	-1.2097074894431898	46.17644544262597	-3.9606179401200357	15.70349178632946	5.610023823583315
7.665952890792292	0.0	2.7036442336967235	24.687596285424153	16.13086821480583	2.592521720504555	22.60806964476968	6.556190885206773	19.339630343203783	10.265711555504579	52.27597703079464	7.474075939308599	0.0	1.3249393395286226	-18.143252587075697	72.31002313163374	-12.024866018220763	-23.654490577984717
7.680228408279801	0.0	15.141309245390765	16.483189709338166	-11.044074337358765	-20.467399003637006	-7.67712111980195	1.5609327104978752	-1.3237113948898005	16.392224748414147	20.189794029831553	-45.0645414004074	0.0	45.766902798554746	-27.76001333155801	6.097111740782158	88.8908714400024	7.9283960929866035
7.69450392576731	0.0	-6.27278579853601	-10.078291714681349	-0.5625592424794965	-21.004868612730576	-2.81395156517318	-9.361485474656265	-1.3891770798417729	-5.840640741858297	-19.557876255081833	-22.727885036704844	0.0	51.29691405755326	30.56788521748131	18.659552090459844	19.82280570169317	50.12016864775289
7.7087794432548185	0.0	2.9582154762132076	-7.513497404959164	-9.96413728001506	-18.319858471877424	-13.556911445911865	-10.889878837451093	7.888010093172164	16.36683821913392	-21.638796431735084	19.872770092564004	0.0	28.086389536527662	63.36977377234497	25.627982853466865	4.354724717220684	-9.487998199185967
7.723054960742328	0.0	-0.3658587679430571	3.3710314530953744	-6.407239960866869	-8.754018213337687	-13.765838242687819	18.73314877250411	21.88309614487763	-7.593712871555258	0.1388892066699942	-25.138886556617525	0.0	9.746762415832894	-63.39666055215747	-53.61613818240897	-34.54178783863759	-65.23585600861297
7.737330478229836	0.0	42.74220455853933	-5.2779934064056	6.506977835742856	6.186406994122202	-9.335324620993148	-8.762371130633618	-5.544053919273436	-3.220659835853754	-19.61896885990389	-20.031796625623777	0.0	-7.876734014690547	-3.5136986994179473	-26.845584851843235	-15.930538659716245	22.75849651340711
7.7516059957173455	0.0	-13.678743576579294	9.542463400632668	-0.08362569191821516	-17.463119324967362	-1.7092810622102428	9.692607676920858	38.62466028769353	9.40227807582571	28.968074189469206	17.48369814613519	0.0	-10.312975667804114	5.469595666143003	-12.48508143865063	46.764546380819574	-31.609916208495402
7.765881513204855	0.0	15.810692009117249	-0.2320887742280543	13.598794980899742	-14.582343119120033	23.179058109916266	-2.6510219311090384	7.770173539117983	-1.5755632107366906	-1.6672469086543953	17.57988089479157	0.0	-29.689487929312875	-51.51426386842993	-37.42312013743884	-8.989791125233403	-52.39656214461354
7.780157030692363	0.0	23.019086669307452	23.839895490265345	5.592839931626886	0.7025701334780929	8.39735649127073	6.168461709548353	-6.112029194874019	7.1450777464941755	8.102265973835062	11.570731705483352	0.0	19.120867671382083	-11.19632878199821	3.260652943156651	-5.574311788284217	10.297490390474636
7.794432548179873	0.0	-51.696581686321316	-41.849468991057655	-36.39441138952395	-36.90162627325707	-34.748608287361705	-25.84551448405844	-16.786992613010483	-35.03238895108798	-24.71947273287813	-57.25256123918995	0.0	12.81221669710602	23.15653562877993	-9.979258348121972	-3.421802505247311	12.428168987591713
7.808708065667381	0.0	35.76682629765254	5.722262062746851	2.593631797383117	0.36382178970685075	4.766116640384742	-12.076408030228572	-14.723014197884165	0.9596779791676286	8.948497722417697	-3.8532957952001525	0.0	-7.676136113762015	-7.695286521384263	-5.620460175078991	-2.9825745873361975	-19.792422907617407
7.82298358315489	0.0	-12.972908284168108	-11.37038561426524	-0.2141895891375577	-0.4547094302811104	29.143715286154237	-12.270385536972862	30.422262263971238	-10.406424058086817	-1.4533466851317796	-19.07009642669246	0.0	5.7190231931875255	-29.73061174617018	-2.3631991531618324	-18.423613322282392	46.99142635490897
7.837259100642399	0.0	-60.10969720486115	-60.10055827835901	-55.19148514357763	-39.177994502337725	-67.83080143598661	-67.62265553487008	-78.71879658559406	-68.76447860239199	-83.28802680434119	-104.7541036030106	0.0	15.334581207321802	51.278484451237105	2.6735559704365888	18.885435922711633	23.626770983440277
7.851534618129908	0.0	41.63633741046538	0.6319064101084348	-1.174355820765628	-2.2313419576049682	19.507499156228793	15.995179097705773	7.967729021132173	12.066722119069242	3.8117243845261997	-11.871927816822451	0.0	-25.578412031540005	-21.1560339567873	-51.31422972707063	15.825724623760893	-44.45759733397884
7.865810135617417	0.0	-3.6401719176423244	-1.3395121925367819	-0.6388003370068306	5.5081831153444964	-12.764559077184408	-7.564154828385248	-2.910396298787264	-32.560180871874266	16.717617611778135	-11.459057838916966	0.0	8.950258180545296	14.72890666821652	-18.793161989723327	31.81486547297049	-0.1806693309128967
7.880085653104926	0.0	4.019381943766138	-11.921688301361787	-9.277502256448042	-0.24125407515453937	-17.368066300613755	-6.0635215337826605	14.10686031725144	-11.782032214296612	-19.310473083619204	-28.164492823176882	0.0	-1.2425195512158844	-27.32889263425913	-15.657445881042891	1.4070206478808154	0.44237948588484155
7.894361170592434	0.0	1.567097745024996	14.497148642901365	-4.19701450646838	-6.881521086999309	-0.6733805144805912	9.670235073037034	-11.69240016470262	-1.8204660710061153	-13.27644900918657	-15.276048987957529	0.0	-8.440110866521032	-20.720837421749614	-3.130296439172299	-2.449722012770962	-14.93694653116279
7.908636688079944	0.0	-22.72759641439721	12.682550209103212	3.5887574338076793	-23.414917510090124	-29.166463272964666	-4.966166383974705	-14.716082815451237	-10.23678605604902	-38.57182579789579	-31.935735152108265	0.0	48.74582267839296	33.64925225410905	-3.9102655375810644	1.6684770794859753	26.064627898708036
7.922912205567453	0.0	-8.718098645424893	3.5354277796860187	-1.1339752446037619	-5.810612699774749	-20.327150964021317	-11.890442876372605	-14.922941436970033	-11.501956291537065	-10.562082788989306	30.518821374712584	0.0	1.5813539007286685	-6.284625736389865	0.7145100997653603	23.930271295111336	-9.907722870968925
7.9371877230549615	0.0	-3.8567261173886234	2.194981621280669	-14.469678905093769	5.831345311542121	9.685089988808812	1.3624642731551737	-12.119204807122314	-23.298247593870567	-6.034047069900504	18.65451076764346	0.0	-13.870621724146128	-28.33721424142407	-26.026802880355778	-5.279904624802264	-26.68721840051956
7.951463240542471	0.0	23.654017468819045	5.719084469536942	-10.994473134038039	-4.633747382572661	13.101618970431533	6.199216798961545	-8.661210347448115	-3.894782043481697	-2.016546947894794	-24.391104626169263	0.0	20.083584763256546	35.84404920880016	35.00794988547668	15.938058472446922	6.725032858642863
7.965738758029979	0.0	23.077155121464656	13.248975711928319	1.0486376592240099	10.684625198159651	5.6756553561497745	30.60309595450572	21.021901485843845	13.714546240454283	12.195674638960572	7.950304650195356	0.0	-20.075120672676594	-47.42925025887886	-30.331622837876093	-33.116149996030124	-23.365028689615844
7.9800142755174885	0.0	3.845384077914925	-4.9770925872919545	17.752350485030217	-3.859298349195722	19.52722653929594	27.787649188812356	18.17599383456261	20.369346768880067	4.704232610350348	54.05868897693393	0.0	-3.5573266539493287	62.74505399830631	-28.012582496362555	85.10296982396653	2.5075316539178747
7.994289793004997	0.0	-7.3041805492341405	0.5059003008803493	7.054686949771515	-10.46800795360275	1.3574419442193268	40.73913709846702	27.930431844366026	-0.3419288080794071	-17.84671556990641	2.934384483658075	0.0	-10.285032593044702	-4.8406586469658235	-6.289362708944073	6.245306404042795	-6.285564965347378
8.008565310492505	0.0	-40.16358391344635	-28.046131691271633	-40.168987942997404	-24.03600326664823	-52.802919998401855	-35.40341633723903	-35.044344584222046	-61.6463278538367	10.342926523468767	-69.09161168756907	0.0	53.069095843197125	-2.171575803079299	-15.120522246559108	-16.716725086208875	-3.8258828898107433
8.022840827980016	0.0	-68.48031460587131	-43.21492304749501	-32.42672672473356	-46.639185137178714	-44.517648623262154	-55.710752537874946	-51.875241033472314	-61.4337238867379	-48.132878174941496	-43.63786575159915	0.0	22.207101049245235	60.582742767159104	24.32470817388268	-4.656313505490994	-1.5314763029975167
8.037116345467524	0.0	-12.985691303663382	-12.387569863059102	-10.04247157002829	-6.467917167063652	-16.35646899509284	-15.401491321941913	11.463571391719693	-5.176539231367681	-18.645867807122738	-18.071676327290714	0.0	40.452944601803615	-5.628178133556203	71.95937613935233	-19.42383016813143	11.804293877423747
8.051391862955033	0.0	-133.6974316631112	-75.43713148324132	-71.99634436870409	-47.078672252183495	-85.34541281770026	-90.6288184645789	-90.05305340272315	-109.76197461088003	-130.66448547085196	-119.01880385943889	0.0	-33.19756293504036	-2.682661913250808	-45.16824166397615	-21.660284386745296	-7.177281782993851
8.065667380442541	0.0	-25.274621881154	6.577420732779868	4.990805416787884	-2.0251305673490716	-7.621926823831905	-3.605196895069213	8.744675142570859	2.847480590120712	-15.52422575533436	27.481345096998503	0.0	26.2216400930291	8.375206222465632	29.168659369684388	58.268517188512774	67.96400769533074
8.079942897930051	0.0	-8.581463258858305	3.621840186276236	13.77741563209122	6.7374880099106	-10.700165152145784	-7.225116679351566	-4.553933532597932	46.777241737078825	38.6934493497134	-18.266523033484123	0.0	1.0063420212507876	-0.041966535358775856	-11.445895262077586	-12.575460534214828	31.33645501939782
8.09421841541756	0.0	14.876910513836819	0.46312148867225483	22.60861070598389	-5.931220805383342	-5.379789101840692	2.5786628931709044	-4.363320831355114	-18.31988591022471	26.069319604886218	19.901707284141896	0.0	18.803285533374904	-18.273379401886288	-13.127457722443673	37.51065393201116	-20.39946170591731
8.108493932905068	0.0	8.891491085807024	4.0417946894200245	10.74384568588489	-5.923854640890623	5.770136284314657	2.777823307200816	18.796498130684466	41.99289563090159	16.897556833531322	19.449279959264555	0.0	20.316927999744507	6.7582458929777545	13.967315752727481	11.94766893284905	23.16029773535423
8.122769450392578	0.0	25.469094703598962	21.95004695155881	13.779768938328669	7.917725649605575	-1.5844833370764688	-6.597813204178643	4.132096499178246	15.886827998020339	39.08835120603588	43.78783407675183	0.0	56.581421464789905	-5.483484315440266	17.698365761735026	16.725433328075436	26.233786761442325
8.137044967880087	0.0	9.397727688513838	3.538481335137349	55.55989604802744	15.663221679213803	11.360408390704276	-6.979185925164823	19.57022344303537	24.2182989815626	13.315438042654765	5.023635865954331	0.0	68.92220397737653	-11.501086693453141	-13.935872086120735	83.84446714635529	-5.303484886542154
8.151320485367595	0.0	-0.5912277818809908	-11.946944403904288	2.1021983852518003	-9.653871443089558	-18.26325363211832	-13.200498218648471	-11.179271646444118	-22.078992477559467	-17.361820517166205	-35.42321809434205	0.0	7.291639968469607	24.997906049859246	61.061717487440326	-3.0110560743972896	-21.824565632003253
8.165596002855104	0.0	-44.9006256105799	-12.613776455640949	-29.139362705029434	-31.6408456501104	-24.080662722162177	-16.989783379636687	-9.573232745887603	-15.40388672854141	20.53193092465215	-34.26772194070683	0.0	12.431065705334332	-0.9369134669012381	18.259877525909552	9.181886869474091	1.0867611820985186
8.179871520342614	0.0	18.286172958420792	13.806419835297731	-9.963910823835295	4.6661935385783675	-1.8720049042153493	15.243064959020492	7.817653547338963	10.319291405577466	-7.195403695972119	-12.837478271784576	0.0	-68.54831911588701	-68.79987294138438	-78.51633449444255	-1.7861994662272083	-94.6666087283083
8.194147037830122	0.0	6.147824956772769	17.715253460040234	2.050590171688369	-5.776819087737666	0.38155480782759355	-2.114101815946229	16.369932379220902	32.74148733660402	-10.605466432805988	17.64600045546669	0.0	11.379559386343962	5.9249178198192105	34.55145088260198	17.586945663048912	0.7787823516053509
8.20842255531763	0.0	57.61659498418392	0.579807123952064	-1.275186805617912	-3.262807387782863	-14.867480258780596	-13.114282122750929	2.150663817982565	23.81365658802551	1.5805817652765644	-17.2124993784405	0.0	13.093069236081485	-26.374127241909218	-11.51375876578028	40.17661348760109	8.083965335561484
8.22269807280514	0.0	-9.700099103520103	-4.536460624939138	38.334587210380754	-8.224571677804152	2.470125803235803	18.807752420763457	-1.9128681626339854	-7.29913930286478	27.955984047411214	14.92610945726202	0.0	2.6887472298504154	14.135439767275376	-15.025537960052286	-6.166793593312358	-7.447995299044741
8.23697359029265	0.0	0.09859844842427369	-3.4612676280715595	2.4864823546936896	-4.735571778284684	4.8080564291074674	3.313780718729965	-3.124747208987399	-7.165888734690539	-15.227259639128688	-6.670655823149745	0.0	-6.522010384146913	-16.594253432039764	-22.501286327838802	-11.48854490071326	-29.57858167683839
8.251249107780158	0.0	-4.898186767293736	0.2176122403176317	19.66875433321405	-7.925610843352046	5.008999967957593	27.647013717686008	18.538201218489203	1.173051480493024	-10.030195446259476	-19.93679333937802	0.0	-18.49452202796552	-23.495248377236887	-21.88265403315739	79.24403500955917	-19.656724288011358
8.265524625267666	0.0	11.586694314074222	33.429111167232	-4.680489219676471	21.79499576731056	2.9730770361801255	0.34651548452529113	7.51449356741328	-19.193929523196953	44.10615345426305	7.871452673876964	0.0	-50.55436223650853	-33.99557936865945	-62.70363632022963	-12.861217345044725	-48.851268856988405
8.279800142755176	0.0	24.53160073304463	4.681865049868949	21.01945876734929	7.289030000437493	8.336415477767261	9.947106569182667	-9.621763887817567	-6.370954443391537	10.48365844838707	2.311311023939443	0.0	17.68437560801178	-15.114431535265743	26.225370562686255	0.36590308528419535	-26.239698141173697
8.294075660242685	0.0	36.99645978568122	14.419942590714754	10.256711104899843	14.950697148439962	21.72642391590167	34.09027390748658	1.3070175456963644	4.553969246707267	27.36349439883114	-11.73605253925308	0.0	-13.232434835747505	-6.5609296566950235	-17.038762935398996	18.219321225348672	-6.3792241883933585
8.308351177730193	0.0	17.95111063166663	-8.08997172270902	-8.628157307198512	-4.872356521635153	-15.296808508394154	10.46036478777346	0.853695144625539	-8.039307870702068	4.907919393544162	-6.0911134846996084	0.0	46.48910230481502	14.801611137705287	-7.876410019559427	27.259678542528917	7.706649599777844
8.322626695217702	0.0	22.930682836132576	-6.503251242948912	10.594103850664593	-6.431674398042839	-0.9461312645299328	-6.499631898476958	15.205447050006002	4.467016439176453	-1.5632844115179592	12.771945100328367	0.0	4.631606019540682	-1.2028158679400258	-3.3028582803983997	-15.960455083069505	-9.324317681165946
8.336902212705212	0.0	56.90084969972241	2.8034458468134824	9.20918496101168	6.431087448053613	-9.615368061682789	10.858997422956541	25.29766104187826	3.1985911649930228	39.31126407320069	35.623857510468504	0.0	9.200726184878098	4.16557057613868	-23.8904123794452	3.870869156490196	27.675676553804482
8.35117773019272	0.0	42.71090204228116	-0.344745226889596	2.4897201890148093	-1.0857149401714759	0.2851893866736845	-0.14670185855694012	50.774290835886205	7.87772377916724	-10.590988861319028	40.30072557085722	0.0	-3.7382768990018844	-22.894269219414316	-31.617786846915905	10.47695257242248	-25.65894775523814
8.365453247680229	0.0	-27.902168750036434	-17.46706714373727	-8.303764162901668	-15.293412964026775	-23.11347267520779	-3.2469016754697844	-25.296087270585105	-21.757026135289912	2.2147386317349795	-57.808598082719946	0.0	35.707749985102474	8.025343949874795	51.49045451814702	19.524447617338662	14.962084829568788
8.379728765167739	0.0	20.673447026657005	27.811868002387367	13.339847478837493	4.440785512645873	6.7630457524711645	11.702275816068683	9.648722657941617	6.5114236673570645	25.16090757649979	25.022716630867887	0.0	7.4799329906525145	46.34387703197305	14.415423523693867	0.4517406523121395	13.349394729833275
8.394004282655247	0.0	17.033003963687804	12.188576115306013	23.870420271128584	4.517349004430532	13.158636033651716	37.00379208375674	2.7368251611777437	29.384620621389946	29.970548315658906	1.0388079854321266	0.0	-30.094697119499447	-11.902532445133682	-48.418759099953	-21.196614022248102	-14.837307156866785
8.408279800142756	0.0	13.988168315380655	18.327157017430405	14.035697989662896	-5.130617217313232	2.0730563861616726	-7.904767364839948	-3.00093534000215	2.612162722472782	2.44329182263092	-25.76390884832256	0.0	24.54155524493928	50.24955699611056	0.3786170623120667	18.291769463558932	44.02247111761274
8.422555317630264	0.0	-27.90433945629437	10.456011700523531	18.19655391870063	-14.914004811708699	-12.300808710194092	-14.494669820790252	21.155921236877344	-3.781150296008968	2.8161047665541723	-30.972447384265955	0.0	-90.63921839370867	-23.178980743504184	-72.02422386288984	-87.2026828715924	-75.50514503244501
8.436830835117775	0.0	-37.90362027612093	-10.835546141244421	-22.339667166813737	-13.285276686365721	-33.09833295685089	22.540510827449936	-23.34408607046003	-29.022414492131784	-27.224522305818468	-11.56381697661246	0.0	58.3684730784393	33.34656539252058	36.2541221818495	87.73288504180799	-8.574120721259236
8.451106352605283	0.0	0.7513748837582295	32.508125123502964	7.726335556810669	-5.586331579314602	-4.94874689495127	-0.4114665941554506	-2.5251708583781016	0.553183297331144	-27.585083819798292	-21.015970722798787	0.0	0.2844342225491906	55.613818779078414	13.262789618046291	-17.01208917436764	54.34640300997705
8.465381870092791	0.0	1.6463080287685317	11.283641808829676	-0.42040268138492337	12.415514906914796	20.85754340526437	30.23455503814065	30.05948405588781	3.5308340439572414	-2.069339909546854	-12.381929989397177	0.0	-10.568412399167121	-11.019860688544473	21.625362226342762	-11.707929403944133	-9.140255912431229
8.4796573875803	0.0	7.648345759981725	1.561205742660182	-3.33181081813771	1.286956335196833	13.402930995475575	60.26895504067997	10.079264551370528	-2.127321515207054	0.7116377615901887	19.789633845750814	0.0	-32.56578552908845	-30.76933532131585	0.8132215113335083	-62.37088336038875	-29.205434271297058
8.49393290506781	0.0	-7.651442633119977	20.76137918621028	8.975477991937797	-4.174425554572208	-0.3164330699623177	-8.771205236829022	-6.704486866165763	8.381071396342843	22.756481144793394	5.490337132868844	0.0	34.69654798210827	42.07190669649534	-10.640495224192199	14.202626029960678	18.686919849587518
8.508208422555319	0.0	31.92915605741397	-8.923948818407723	-23.066751079006615	-27.718078738831746	-34.66701416482102	-8.597139071519718	-19.535348197743083	-17.11355822435327	-30.093528671661126	-47.67799624158861	0.0	-61.95174821448511	-114.3564948927333	-100.77856297648647	-101.87912626446256	-58.59935286808659
8.522483940042827	0.0	21.3679124317995	0.012122204673065726	27.370594226003018	1.9562160386379217	6.232594388566133	-0.20328602488552683	20.40736167513247	27.213286395068696	38.817943483351435	3.202905791119917	0.0	-8.959836949594523	-52.346179452441504	-44.51116322109382	-40.2946723877456	-16.587716495863088
8.536759457530337	0.0	42.825477421466516	1.4245872568138387	23.35662193092768	-17.532940884778995	-7.292822433200844	-2.5774239804715213	-11.86783035865133	-4.339460822369449	5.767441695094142	-21.449243447888758	0.0	-9.026920707837226	-16.32339135838049	-1.445865367537043	12.833227291423233	-22.13426141457833
8.551034975017846	0.0	-8.087030875345356	-1.2127898101709802	4.212644945469714	-0.4952854779292724	-2.578221065194758	6.599146991568684	-17.01621117112309	-7.803837591625299	24.14202384196018	1.5970006647279713	0.0	2.4008734874680777	18.662885825724242	-12.700860973684566	-19.696425266625166	9.93943354423543
8.565310492505354	0.0	-38.95345525006665	-10.49728248913337	-29.09327244412801	-23.900637448364247	-11.644342313755086	7.224295010170914	3.2087541454022874	-45.213257900299084	-22.7727374058285	-29.498638880454468	0.0	7.672253276606454	0.9756854902409435	9.24264852079516	13.471061055746498	-24.409411558642667
8.579586009992862	0.0	80.75934232393008	33.91510385970473	34.162511294240645	15.304534327498628	-1.5770887430118565	39.52975780985349	21.049633832064625	54.63162262955709	24.33007401857716	44.05094611156468	0.0	2.0264111103435467	-27.487420696932094	-14.01589409976279	-6.7198274509415	-9.624401712657292
8.593861527480373	0.0	1.5144175662900403	-10.928150912124735	10.467638305256608	-0.36539955354604936	-8.699210440922204	-2.6185281420860824	16.82534138619534	10.626628796971584	37.92500363809936	10.36966593097952	0.0	-34.440092299542634	-25.50076122260673	-27.570660637839918	-1.2941731043360667	-26.473032879985563
8.608137044967881	0.0	40.00433869735133	5.68288822300815	2.8987528552452555	1.7519626299188087	-4.316355108157087	1.2912678248723697	25.96021910867174	0.5940915610262153	26.8773050820461	-28.882582780462094	0.0	27.964117680884367	26.10561592026344	17.88225813269977	14.188861899626032	42.10587942926137
8.62241256245539	0.0	29.454775254710736	17.58668518145808	-2.7737431930079888	4.880678335976378	39.4537462212871	34.51077966468789	19.703507918753004	17.445323586803582	-3.6030107543351813	48.47631259748679	0.0	-2.1705679805366116	-44.53953206911909	4.571947590503872	-22.33758422934985	-35.83499042938551
8.636688079942898	0.0	11.75800507841578	29.587455513391678	7.7896613362303135	29.720589149009715	26.986573357550945	10.87604393033687	2.5170880083699703	36.49668885572089	-0.9663759650074892	30.01697504607294	0.0	-17.749851989286682	-31.207899952918776	42.21647898025879	-24.27251353778896	11.800351733025158
8.650963597430408	0.0	55.444692158340324	8.264441015450867	8.934133443016552	9.210108011185074	23.187572159362347	29.250498131009397	14.937959481342798	10.460343822816291	9.021112792536345	73.22453142910693	0.0	2.359798443947295	16.588209363074473	15.829733466354488	-8.325627394813763	40.97946266994808
8.665239114917917	0.0	-42.07569855390351	-35.52351403249999	-29.145514580719535	-21.599949090815265	-27.045801857442076	-17.403027248070394	-34.325701165392346	-50.68804110894087	-39.877592598681574	-26.259900229361133	0.0	14.891231190988563	49.143348210383245	26.74849506010747	26.52883653591816	15.078447073387247
8.679514632405425	0.0	-25.654795134180006	-14.93130153463574	-6.651944984804191	-9.258923319916754	-3.733801591281584	-17.110100579963586	43.01780959442434	28.205581014114173	-0.07968506927366013	-4.945951021700794	0.0	-49.80297142083117	-15.20196567926904	-22.59051002395882	-26.08714494547565	-47.189108580690466
8.693790149892935	0.0	-9.266511629281387	-1.5421739154614715	3.2075020687497133	2.883883444680825	-2.8902967981219367	18.41782620395628	15.948846199754685	-9.36996423383492	19.085140464613165	-15.126397045934006	0.0	-36.55102030394247	-18.36092359393458	-43.48278076146918	12.046280442148726	-0.37951987794047315
8.708065667380444	0.0	-30.17438292422726	-2.241631281811545	-8.520276532967266	-24.338492419886684	-14.017965453812723	-19.86705021839481	2.3901334633593323	-35.132351770154706	0.20262001872157606	-21.718920300013256	0.0	-8.43195208866484	-16.007076397922518	84.37940606899198	-25.459732453039333	53.84825815292389
8.722341184867952	0.0	-36.081671386106365	-19.353354166007353	-31.118163157255466	-26.23782525732133	-34.73941168092191	-39.207450687444094	10.073627284325017	-42.80248122620639	-4.874957668605031	-52.51470139056114	0.0	10.46364102958196	9.447236897667265	-19.334522226710373	39.944738960385024	39.618564010548674
8.73661670235546	0.0	-19.76551002570489	-2.5501320582444253	-4.208253296809656	-3.0063339151149173	-7.113570530854431	-9.5493633280338	-4.042448201684807	-5.5782149130621645	-10.884201374975222	-48.61833486669964	0.0	-7.228499710531126	17.366684403098077	2.755831915026717	9.28489056857667	2.1636477856690024
8.75089221984297	0.0	-25.242353122897196	0.5326614608621975	7.908686207456484	35.51737415618161	-17.283528519334073	-6.829140967544415	-13.263681064574577	-12.526539853311885	-24.649374279786517	-14.144486400107917	0.0	-0.20390704281724054	-17.933517926942933	-24.01009794328645	-32.71374561161935	-9.120187266958421
8.76516773733048	0.0	-3.8712214591424283	-0.5861102682080201	-1.648228894920965	-1.9755486906013462	-17.537212233081792	-7.789955548467624	-6.396671705442769	4.537860550678191	3.624994558979342	3.6996032420346294	0.0	23.234832743870623	-22.94644007545517	12.177049189023107	-0.29004522140173006	43.388065738976074
8.779443254817988	0.0	-10.330817311024926	-4.831253206685036	-16.108316902945106	-15.761889622738016	0.732440685596836	-14.216007461667335	-19.2932406388106	-15.457896253603414	-21.662836772135726	-18.29096511573171	0.0	9.315519523923708	14.357447310548142	-12.721579871116937	3.1448482219196356	-26.172020687290633
8.793718772305496	0.0	4.176944658438307	-5.576262863699165	1.3538224797830514	-15.961371499657934	-16.23135794464718	-3.16733714552152	-5.024926345000929	-18.337856900184132	42.141865980653414	-8.815086286181623	0.0	4.088414127978092	-10.788622908645035	-21.20892305395132	-4.298085754031493	-16.249530140365923
8.807994289793006	0.0	-41.45335327599362	-10.725187270575177	10.370104475112045	-7.449627090513464	9.27047432760119	18.938400865172444	-23.62433050764981	-34.76454451149528	24.46910390488586	-44.33966176399176	0.0	3.2455259891712345	-37.05829351553599	-21.395062260014615	16.65695358359209	-15.789492001604964
8.822269807280515	0.0	-24.83680775734868	1.4866635465398808	-11.92445178552991	-9.018657442944834	-13.546349728494919	42.87819471908404	2.993320150792706	29.73354588707022	-9.838049763519246	-23.423948428164543	0.0	14.00728083635878	-0.7746669320418283	1.9303887876562156	0.737205680857523	-2.625701962225912
8.836545324768023	0.0	-4.63437384099032	13.50922589379615	-0.3240035821544743	5.123012420777127	4.184371116842216	-3.2990515641752887	21.23959817035631	-15.431710749334508	-3.428548022763299	-6.585071699659485	0.0	0.9750222341410608	-34.12340552931999	-41.949016549610604	-40.992930478407445	-43.987605632612976
8.850820842255533	0.0	-26.542383157800664	9.033981564356603	53.38546339171801	2.901359121954161	7.986456170574107	-1.6767033280912405	-6.3542044736481165	-11.563464502600626	0.08435227007670192	-2.7599608272535505	0.0	-17.767613611351983	-8.170758434196108	-8.79064524310622	56.74836455660338	39.49002990402372
8.865096359743042	0.0	9.08624083657465	29.43294537863985	3.4379530429537417	19.760349322990947	17.93246807898979	6.908546124292567	17.087392227471383	-5.0533208750094065	51.96888821178262	-20.640704986203406	0.0	-6.8416008384106926	-19.889865320787667	40.50281995296167	32.644065653830765	9.626836013820592
8.87937187723055	0.0	-24.305421437484025	-27.359134643199962	-34.964652352495015	-41.34363020611886	-33.90679403756103	-30.668525184475477	-4.109403140096062	-56.546724894910746	-65.44216923256108	-37.793722805730766	0.0	-54.90466803425703	-102.0084883006207	-100.85279735098798	-92.77381444461867	-79.57137317985449
8.893647394718059	0.0	-16.391096964127254	14.829745760791829	39.83668193721247	-17.912148308781017	3.5145041838333473	-8.061884147159368	11.009654234841141	17.757763345842218	-13.485887344299854	-17.162853778544257	0.0	53.40256705342408	-18.586571371411864	18.983959618536627	-9.888661789640167	-18.62445014125409
8.907922912205569	0.0	-52.86632416111721	-43.09471240024174	-39.961689848358844	-19.588624751003167	-23.309679868514376	-12.959979045284257	-45.591164008591335	-38.863262596998844	-57.1900397513945	-41.38329143305034	0.0	58.27106381554826	3.7802196611655927	23.293218496122496	26.857529316493274	34.84064365808326
8.922198429693077	0.0	54.026806252074934	10.17284906812678	23.085622103134206	15.918047253399209	-6.994564914364344	9.509701082162712	44.86099587050448	15.030965527197457	12.681822337069613	51.7322322138583	0.0	27.57604796297332	-0.04080998601743034	23.240331608098433	33.36726466951044	11.104684675006473
8.936473947180586	0.0	25.577423201013673	1.6728472588531555	16.386698096183682	-7.798016002239286	-6.006519477452791	5.812849496017943	21.774530430243132	41.56261856412932	24.955876218895412	-8.902226826132003	0.0	6.314623881109209	-20.781785252237924	-34.52802993943525	6.289742691889954	-25.830007663334328
8.950749464668094	0.0	6.605397473496307	3.469211845925342	-9.040251402771753	6.589729372461943	3.9618385435363956	0.6502341305606889	0.4317919860180431	4.9629496552481225	-4.229990718686704	-21.975729590215334	0.0	-64.01764224786608	-48.31527890962212	-61.088879689085786	-21.195066215893156	-68.7096424043862
8.965024982155605	0.0	7.5913044756262185	-14.415919856873817	14.211356697318575	30.011950641255595	-27.206876128140973	3.5463880418278437	16.000411205564223	-17.995773510574807	-20.546376527138857	-31.031595516935017	0.0	43.44134278778353	-12.889024040698601	-22.19457861245393	-21.878292546345023	-22.100950211219597
8.979300499643113	0.0	13.54191180322779	9.182758871798201	10.256165360242512	2.2065079320862795	22.238803920961463	28.561259645808576	6.670665407501694	8.514710762155167	4.130815753552295	11.342311181488238	0.0	10.565550022727555	-25.459160040091298	-15.368367206077785	52.21347819703718	-30.838832349600903
8.993576017130621	0.0	-9.144624479998429	35.65891924113778	29.396947022872066	4.302186466763609	6.513263241059789	12.92825123168258	-1.870893233834141	22.9610565742708	5.5135979915174085	21.000732432801772	0.0	-2.3138789884077613	-40.975718987765624	25.032734285730008	36.48388873888481	-21.976975058634803
9.007851534618132	0.0	-54.516107617284796	-24.827875350501326	-26.33728169201581	-32.7556520059082	-35.73736097349595	-39.95222805842675	-34.20360276907851	-36.569758213754014	-52.042885937801294	-65.53041015057133	0.0	-34.218446904276746	-32.2159292276182	-38.55002488991002	-33.72463891590509	-34.23856867511292
9.02212705210564	0.0	45.74784052494665	12.666297997103989	-4.962733346483442	-8.040194094978803	3.768930735432267	24.438815771889068	12.34391179474004	9.712752797193026	-14.433972230208722	18.471614351366686	0.0	-1.8972228111251246	17.157439770819263	-8.349972500774326	29.861007322294583	3.7900689653686563
9.036402569593148	0.0	-5.965708621038621	19.642281446264136	-4.501650723126743	-21.220241645663194	-0.8227012935073353	-16.41876311785173	-7.674526796018847	-14.146406029621422	-22.611108776501073	34.9213382492739	0.0	-35.79738348484498	-50.87358591502037	-37.94488051640163	-42.688195014898135	-23.929336698324576
9.050678087080657	0.0	-16.681262556460865	-3.1021910631289975	-4.504789684570841	-9.269584951907328	17.493155648733893	10.613704473647728	-2.141629935135412	1.2939862456734204	-25.106341017920297	7.079176614183829	0.0	-63.99390792233097	-27.32540026896845	-48.190101785652544	-18.167650739282145	-19.432439617014893
9.064953604568167	0.0	-23.311427748310518	-35.14959204316464	-29.028935536841743	4.255994293030601	-45.3258847626104	-35.549052028709376	-36.10416243049922	-54.549254004142256	-60.2606381100629	-28.1725525784053	0.0	1.0792006777164476	25.64257055857036	-12.696166301047134	52.080505684810156	29.859270465744927
9.079229122055676	0.0	5.125109576735858	3.6657742757204494	-3.014474551858724	-8.817793647094202	-20.508832848263214	35.45551979364744	-6.561061140982721	-20.93980242489733	-21.125609599893885	-18.80098194042466	0.0	8.18226331753839	8.972867194404001	22.999084812886196	-28.969567169137353	-0.19809698023271463
9.093504639543184	0.0	48.78741144821352	20.59178724777157	15.557580218072712	-9.395872869964457	-8.423487738322176	12.997965945515158	2.8909684893816032	-15.69547073794123	-25.493940505165927	1.3610411567321354	0.0	19.6629940462096	48.70982478111836	-13.822493095097888	29.11267120931773	0.4924078594083357
9.107780157030692	0.0	-7.723283026787512	12.644512962233602	-22.53261083663741	-22.329134342189846	-25.717940258367392	-9.509283015082897	-3.590067399973482	-27.025778137494285	12.356507263440395	-33.183127468317885	0.0	43.58404448729406	40.08609979843897	-8.628923134700434	24.641074245034588	32.744380419615176
9.122055674518203	0.0	-16.275755793311458	6.5379380503417055	-2.272338213535544	2.721027419822442	-13.166021859926518	12.229674162509411	-14.156251957083281	10.931262717185291	-20.917143774845417	-5.0061454502381215	0.0	6.079293428428353	19.52624161945273	-8.071404525802885	-0.72417665547305	-11.102471233534493
9.136331192005711	0.0	-6.019994989219768	-7.973672984841843	-0.08112861318964522	2.2975818623237583	5.383295271811309	-10.439033539313582	-5.496018492102107	-10.8531999368635	30.309908692604143	-37.36764276507045	0.0	-6.1364807490694036	17.515595196037218	9.97702229324431	5.216101426143179	-25.992432687734663
9.15060670949322	0.0	19.749648302763667	-0.49696026466838555	-17.398814716697885	12.77010396318537	-27.59978717251555	-6.388981293464001	-19.65651878119819	-30.515479558085964	-41.98180264538028	-8.695006813014345	0.0	-3.0839570449803	-31.914121822306587	10.51158479790325	17.589746471148423	-0.24162520861719475
9.16488222698073	0.0	-24.559738959197276	-37.11018299426481	-37.49055444140302	-37.125868970098416	-39.3218919110272	24.473425282548522	-25.801044075166303	-23.704251419134984	-14.007401436269205	-74.59610560045422	0.0	24.647037256974677	-17.292441378687222	-5.141941109582615	28.198257481860107	-5.783281239689743
9.179157744468238	0.0	31.95594369769329	-11.665878360306184	-22.62137392680757	-13.46472609911602	-23.02935931552844	-20.69276371931381	1.0095418583744016	36.08307842843928	-23.45214303589641	-36.83993815417191	0.0	-1.404599720962188	10.613785590570384	7.017163891408064	-10.459370890889224	68.10854007672772
9.193433261955747	0.0	-30.650234410996983	-24.888527363953816	-3.821793310479144	-32.2946523870428	3.825095092464877	-21.44708748051438	-13.121056641218463	-43.38573500512613	-45.47991326308635	-51.5203570629594	0.0	-16.390203394033755	-58.81591263617024	-39.1424539242197	-30.646963628431372	-25.73375573362627
9.207708779443255	0.0	19.078990478514722	20.947931033510063	11.861493552007236	5.92276325302938	-5.788328575246756	1.3542949735947678	14.858458174644104	22.641441240312897	9.759342721118383	-5.457849143021941	0.0	-14.410563504583571	-13.030881564167561	-38.697840165412906	43.741973196382624	37.144016336709385
9.221984296930765	0.0	43.364499512376376	-21.912536831008186	-4.306335046346165	-10.962491738949083	-19.098247000739075	-1.5861986623092457	-20.484511020518443	-33.97939965434574	13.940717654398124	-22.23349201017806	0.0	24.211771554141805	1.7509651044841992	-15.195308342115931	11.213924838885667	-8.442435087737458
9.236259814418274	0.0	-24.98236330704204	6.498059743296768	29.838257866053947	-15.617705161744551	-0.548887343977426	-17.64100058761581	-27.31754428810176	-21.44855092362507	-38.11494820284693	-51.568472999230785	0.0	-31.815696220014317	17.61343517350794	-13.656773764823734	-26.754259528686884	-22.6676694643022
9.250535331905782	0.0	24.641448751703695	15.612629909490312	15.953514734059649	12.727751106892045	18.83337059674888	12.483973013731195	23.96581456002603	16.790878245134508	71.34696078299935	0.3033329703453822	0.0	10.339282179480787	10.666650618035874	4.346476772483413	-12.098494644185735	13.858221337942917
9.26481084939329	0.0	-44.68236786959475	-30.167026572526616	-33.28574030490869	-47.04278600579067	-21.420623456752196	-35.56768321897991	-20.97139317163323	-31.248505517237746	-68.21350889815251	-58.042120252162874	0.0	25.040712103744664	16.079238680097138	15.860825530369766	11.544789974308152	37.39309874539246
9.2790863668808	0.0	-20.66088472726724	-8.072224258391564	-15.477282050380193	1.6068918481882288	13.743102778291169	7.146814584641783	9.241087246289483	19.671791097506908	-17.59105777214522	-30.185435827332462	0.0	1.658793129709548	10.478266920945577	-21.23080299574004	-13.103027846838803	27.490208808973605
9.29336188436831	0.0	102.34988363820368	13.63564295581499	-1.8333633034039725	11.30033833250812	13.73647723780736	4.794238321314971	13.902175913714824	3.198497001258246	16.037908112804658	-5.172597061626364	0.0	32.6878728820089	4.210541740148173	-16.094262720690708	25.341463581782254	-0.57697038196182
9.307637401855818	0.0	29.42743074056056	13.085070477168404	11.328679695950195	1.865155618831859	-2.83148121799772	-7.4685580035623	42.651859496134946	-12.410640829568397	6.345153830400319	-10.830838765392741	0.0	38.20637391426695	-13.974882014715362	3.35909932033846	-16.592376819894824	22.87550647684248
9.321912919343328	0.0	24.060743079290628	7.7121795045593595	18.770147567620757	8.754516660589193	13.67679639567759	2.2701250302719207	16.690715883464406	27.739730106842437	26.71433594807947	14.691402759854041	0.0	-44.64728423024754	2.4960444072373766	-32.56227084534257	-39.09661812544038	-48.57171310791674
9.336188436830836	0.0	-22.42891145439101	1.0988932054759326	-14.537122559348067	-4.125289340467271	-12.05319754646591	-9.005568971099448	5.218001426256039	12.251841394831539	60.3820429765153	-31.654227895553234	0.0	-13.063267214565537	-4.722414592447764	-71.75465967670034	0.6531489970874628	-54.15102128506883
9.350463954318345	0.0	32.55865405889512	21.56429270385592	12.394168285831242	-0.37262202447773707	25.909756814216056	5.022912987637708	-0.8156113373898289	19.601180855635548	17.223127579515502	67.70349706926054	0.0	-0.257751470786738	-40.10199045213298	-15.959429398657942	-12.564615647021398	-7.885495571542288
9.364739471805853	0.0	-32.63468758518469	-2.8704419261863303	-1.0677871779161414	-26.56691727460139	-23.511587446736705	-15.731012788122847	-13.44746094444761	-29.96861602288387	-35.79127798242559	-35.74748418524496	0.0	-39.91782461413136	-55.31761872803878	-52.20013239523487	-67.87310406715788	-69.56114106952712
9.379014989293363	0.0	-32.80367946112066	-10.315461063369742	3.6959070028898644	-19.290197088007364	-9.72664376864047	-37.391064651655796	7.745312006330574	-24.049151695536683	-1.223027784400606	-33.563498220342744	0.0	49.75578567027557	-5.193974228715811	25.578290734095905	55.009322340482456	92.70791439192544
9.393290506780872	0.0	16.165398165608657	1.848951304484972	1.9971130318131634	-9.98276124773426	-10.001595631399903	-15.617639866412103	3.7720047117052715	3.99861779434599	-4.292046236013649	-20.84950156463823	0.0	-21.045895615060125	7.956470775185805	25.153073382382775	-16.98130327900975	3.2798692719526965
9.40756602426838	0.0	-30.806002292969506	-8.33838880942527	18.396938227886917	-2.5767372937837933	9.28984534189199	-9.483091038511603	-21.23353766896075	3.473765410456744	-4.784951979739152	-29.761001209745633	0.0	-62.73147097431713	-53.9510900427396	-46.033069781924624	-38.25560507940443	-42.17855713047499
9.421841541755889	0.0	25.986949876276675	4.98636427191162	22.73092225985474	5.965963782580624	-3.765020662610154	-0.10654448273991009	11.27295552349227	12.82214642216054	4.56184868746978	-2.425375044362295	0.0	-16.673148848695643	-61.47413439787211	-63.75488815301026	-47.25042746976881	-47.06133496919256
9.436117059243399	0.0	60.917040203765296	26.502282479015904	21.076359393344347	34.455097046633774	4.852879578058426	12.461306262721093	11.772351170080613	26.795240043047478	18.44044083347253	7.886814451295663	0.0	27.273386625020944	11.24746296179564	69.33503020144778	4.43356583163724	21.068696424329957
9.450392576730907	0.0	-10.53878705612166	-9.782980814537297	-0.47183643154388055	-8.88898999480273	-12.710860570795322	9.510976081444431	1.0638120114200627	-3.811755204766896	27.943037339486114	7.498386789227046	0.0	-20.75658158701927	-50.562711048590096	-61.64344922034145	-34.00403196298629	-15.900213858613629
9.464668094218416	0.0	21.17310520637885	-1.3268262108599014	-18.640764317851986	-11.269400000802134	-15.786682207175721	-8.802976211248208	1.3556740428146714	-17.517596128502753	-20.34197431257312	-13.505159202910027	0.0	-16.031268603566872	-26.82050945575565	-20.467042521480604	10.22542707322587	-34.94946502561199
9.478943611705926	0.0	-31.109173542905012	-1.055742341814275	-16.043698738471015	-21.412535101519374	-20.338358703983765	-7.315697722137632	-23.08349605262989	-33.30065962037297	-20.132586494955127	-26.71387672509008	0.0	-4.037462133761861	-20.829278985008038	-20.240134544243023	12.022287843392347	13.839503515234673
9.493219129193434	0.0	-16.013816893722794	-11.915771341211608	-9.261688398617146	-10.551589974502546	-16.282085323014755	-3.0296855115571426	-9.410582864796575	4.5553456228441185	13.130762611802618	-0.3083197231948103	0.0	1.6951658783894368	-1.3875457677674012	6.440088195671389	-2.2965201172192495	16.638705606648656
9.507494646680943	0.0	38.92124031065858	-7.671811360267955	23.273055500552687	9.394550145235629	9.388795641348215	-1.3433097505160017	-4.318756160711934	10.622342171617206	4.871853287024972	-6.486665632129022	0.0	3.650423497193853	-0.777066337815256	3.1603493968901564	16.415375124263857	11.554307644788226
9.521770164168451	0.0	-1.4976650858629186	-2.7091634361313717	-5.869738890054978	-16.238838525658224	-17.895328991898282	-9.140841747308706	11.035770448607217	-20.688180258672357	12.283989793700226	-39.4482109484395	0.0	-17.757111515577293	-11.735770477657622	-1.6798964845010738	-11.109549276577408	-18.525984100687918
9.536045681655962	0.0	-5.109607896214943	14.465250688234756	12.128420132230527	14.183965666360342	10.804708972034495	-11.304183825437738	-11.660070867508312	7.586232866439128	35.49307774828286	-23.855384661344406	0.0	1.6014950228786342	51.48197947127825	-5.276065766537627	54.64063705640993	4.4737578039361665
9.55032119914347	0.0	22.10781194937014	19.991269829864823	10.027795950494387	36.119732771960344	21.579651111746227	15.444736875051618	26.068349576563808	78.35374857487075	8.770012000013265	-4.331517456414132	0.0	-13.666237151796976	-41.405132132022494	-51.225297220568244	-18.64970306661864	10.599579682025544
9.564596716630978	0.0	-0.1417835023417406	-79.97909308342612	-53.591816542031445	-58.490805953839455	-65.71441566618988	-57.68962688678242	-61.57032337981295	-96.66209550196224	-121.06216285164359	-121.19188618309823	0.0	21.62206301209313	2.6817077179371864	73.29314923563861	-1.30962078653842	7.631132183870172
9.578872234118487	0.0	6.2332206357461075	-8.406948616964804	-7.475916870121764	-5.903572257989781	3.5679111781400237	-4.58440412957892	-10.081502523382456	-14.426846023608935	6.307068902723272	-0.7007639081756462	0.0	29.269510342224603	11.689791143765447	-33.49790181115119	-19.83935661895222	2.9006436394588224
9.593147751605997	0.0	25.08090884720001	23.602686791292154	-0.8292449420259789	19.140950645706265	0.46094533603516347	17.48932598567443	15.54773599514355	22.84161055549171	10.684781299190886	24.26540463154935	0.0	-29.61425026659848	-33.881759039006845	-43.66811261230178	-10.154463712849202	-40.84589293981797
9.607423269093506	0.0	-7.725751994985095	-13.550049518478213	-9.553576162893425	3.7169544711029108	-9.886213283778337	11.381263357264258	14.50027779657415	12.439783322436938	-7.124861936932143	0.09572986682999542	0.0	21.191131270029185	33.00159962694988	-15.766725786142468	15.730316313313342	35.83986861928987
9.621698786581014	0.0	23.758575353653804	11.125047720824327	-6.3571886648894065	12.022458126828045	-18.63310474237075	-12.955171663182993	-1.6629808735387026	-30.724849223812274	-23.642351034747534	-34.356791442602315	0.0	0.35979865852760895	12.393187077969129	-29.890653026499322	-9.949163437652091	-23.905210097042264
9.635974304068524	0.0	-30.931312437811986	-10.02983807165311	-20.548000069714952	-5.990646443799606	-34.06953707643668	-0.17532872400854563	-17.792679958939	-23.56038873894201	-27.974912928988132	-51.15257571048551	0.0	-51.48947910132828	-17.46623502456515	-38.92818754701558	-27.238216463043585	-22.929328914176192
9.650249821556033	0.0	41.833366953745426	12.802602321471266	8.488053407566786	8.15975732610545	7.4898832435256155	12.63244865799809	-3.73067209300279	8.779522878121318	39.96770071099792	4.366936357769328	0.0	51.7576740623248	11.845723620363051	13.936760949095431	-1.470907841043151	-4.311803883784424
9.664525339043541	0.0	-1.0884517884481784	12.090806577500054	-1.4378034467221323	13.996274715839819	-4.517328723552682	-3.098005938071614	2.4539575167626317	45.14780310309883	23.49909621114452	-16.872863744302528	0.0	43.41607614877436	16.57273809825134	9.40616988056889	71.59308079501996	50.83465021966564
9.67880085653105	0.0	10.292581186369688	0.9303195326635114	11.677171097880558	2.9031994904736926	10.77202176814446	-5.470374920576028	20.608599357471164	36.59727285143336	-12.30681036592527	10.371478195603999	0.0	-100.23041373567132	-81.66655261580097	-78.06769474428506	-47.24992777080131	-89.27745139152998
9.69307637401856	0.0	-15.726768369615087	-20.13235428427051	-0.7067091992547462	12.87743199964337	-10.59321803840272	-25.735685969154062	-3.9430539545373704	-31.788756544349333	22.73166517832603	-11.080519472615187	0.0	-40.03776818388792	-22.598587098839563	14.151783366879252	-4.40551593527523	-47.709991765979154
9.707351891506068	0.0	12.458501890336601	12.769633301914908	23.375312357055957	15.60338839590246	25.292018784896243	10.459019814722115	35.90320710861252	23.0993511048264	13.7144970052504	21.459527628752262	0.0	-27.938971889732827	-50.56224100591871	-25.111632337042142	-28.824421638938528	-24.90934220175423
9.721627408993577	0.0	6.2788599923026664	14.251284159743726	16.13907741030331	-17.62259094267985	0.2811194365129869	19.18051268331854	31.07356175126254	-4.758797408643922	9.396494180343227	-1.9335574732905119	0.0	14.820805777303756	-31.142704684653314	-35.64665816786073	46.253875673931496	-24.0386944371259
9.735902926481085	0.0	-36.112271955399414	40.25562093853475	36.791555707963624	-19.111768004988726	-30.1233236363052	-7.293745075052338	-21.0132047369213	-32.66406172596849	-47.18059533706402	21.985850413592757	0.0	14.537575295384565	6.590301241629973	0.5205665247968848	-17.353712654609264	0.8224532574038022
9.750178443968595	0.0	-2.595531983187326	19.323715267605028	9.734658114468155	33.84072261009429	-8.645947688061346	4.0148780846659955	17.650351203831022	20.29966317745754	26.454613211044823	15.045331398588235	0.0	-15.718940988812406	-18.259454638491572	-32.89831963111042	11.060736608508552	-13.70549362438248
9.764453961456104	0.0	4.8334112490278205	-12.987919662854251	2.2100968004441084	-25.26084985885277	-13.111940378531854	-14.48918070053409	-28.895274536929364	6.389301733469909	-46.069124851144544	-47.49548000054149	0.0	-7.325067945113601	-21.254129952570395	81.04801663013913	-4.268535336575321	-25.60026309602643
9.778729478943612	0.0	56.71998051051883	17.05278753426954	12.302011703252504	-0.25487758153552975	16.90268208706091	-1.1414337806896764	6.094408728733717	-0.32269053289182087	20.84067542103057	7.819326285185602	0.0	-14.574381178375512	18.5389422821745	-43.057907390519794	-17.815625335833808	-24.36937558908356
9.793004996431122	0.0	24.855841104066304	2.758185538430819	11.054737874260228	4.993762398778459	27.446618462325887	-8.124953659000976	12.23995302849137	2.17443729559969	-2.3798376880820484	5.360168652406825	0.0	-50.69277413519192	-35.014018339531546	-70.7986693413253	-28.739384115506645	-71.39970251690556
9.80728051391863	0.0	43.12372243231271	-10.3290391889126	-17.85742415979291	20.03336446182473	-15.376052397194488	3.1844789941014926	-10.315977448618005	-4.312159442064173	0.22145851241151712	-43.153550259857255	0.0	-13.924597006948908	-51.79854244313622	-18.721966179064676	-13.87538107778044	-31.81113656121968
9.82155603140614	0.0	-22.877183605941976	-6.226441963131199	-1.0831451941294983	-14.288737220941698	7.570653240119005	-1.4324730383471607	-13.914421083472192	-20.51937473972846	-5.031323951425616	-13.286566668623193	0.0	25.32963629898653	-13.801364481470834	-6.113450080099721	15.452585268552546	-36.41721275658473
9.835831548893648	0.0	24.59084564370153	5.362814704401442	-3.8301246945864076	-19.75701166409651	-4.039309142471454	-8.144300133800497	-21.32445392533573	-2.7903652220464576	3.101287391338011	42.79793905868216	0.0	-35.32841322446826	-43.18722851780063	-47.487557613761034	-60.51758869158875	-38.47360639671358
9.850107066381158	0.0	2.8913728022065586	7.135860648638904	44.28898982342169	1.664252862123322	8.67794167539155	17.434695846637695	-3.0327110030155473	-6.455322508736154	59.2825197825493	-7.642399106656737	0.0	-26.341065706323622	-5.959084922758609	-26.50861553639395	-18.953617572081576	-24.61515146950788
9.864382583868666	0.0	72.68086776706903	1.532094194524975	-8.355514193584707	0.5218750092680104	23.69209910807015	2.3075197705185406	13.836848502046326	15.667571763488954	12.54622652167075	-6.383198848058325	0.0	41.76189260909382	37.869982377924636	-16.527737461384984	16.5709074423859	-1.1940237965913811
9.878658101356175	0.0	36.15756964149299	9.71023147895148	21.75693648425229	-0.06424811834224117	12.395718489111633	5.685565354564898	32.477098022444174	26.011603928104492	-11.145949974364653	-21.063313800520405	0.0	-62.58347381093901	-77.76429032886651	-94.09585788067788	-92.36279625424731	-76.45978289668666
9.892933618843683	0.0	-12.023463151016315	38.522494553433866	8.963005328124561	-8.60271421216635	-4.839126416550882	8.227984164074066	-20.08646338825131	-2.137826221363944	68.46650249389542	-1.9546385201510479	0.0	87.65884838405826	17.752045591799295	2.614431575930964	14.84458026841789	-0.39538989282262516
9.907209136331193	0.0	62.04112313841636	30.84511054968142	10.240651684501325	38.55850864907569	13.283067702430722	2.0311992248407176	8.95252836578123	12.338835921285604	16.251904099667442	39.417463693884855	0.0	7.438075724507177	-18.89314023083694	-32.68537697591916	-22.812387119240274	-44.493719213162954
9.921484653818702	0.0	16.106492575205046	16.931704102966155	-6.309876096996603	9.87332669716105	10.924860927096882	58.72058619686711	1.9841141553527355	29.966827349411357	14.658604024398842	24.070699004890578	0.0	-22.78398857143564	-23.777837639246915	-9.802929853482379	-11.033538743282959	29.470308389194933
9.93576017130621	0.0	-7.659308060992429	27.821606829318004	9.797891476488351	7.765932820870219	14.290702199719684	9.078448417386177	11.530645128491985	0.9069587393454727	12.760067792484937	-9.286778838675241	0.0	-3.8005399362364405	-3.404771896818031	-0.30566651123596994	31.583730112111297	-8.295502518218044
9.95003568879372	0.0	53.48629150750159	4.369538691025785	11.956998988758901	14.410888309948152	30.73903965402412	7.451049755956793	29.301305669959312	82.3936885692005	4.825915171145758	32.13847135437126	0.0	10.869012508657145	-22.42588731249546	-18.49208231692954	25.7858282760313	12.830365183737978
9.964311206281229	0.0	9.457766073411316	2.04450527375142	-5.409064001477699	-1.1552237135063783	2.165784046160347	16.119543558386706	15.764460359362426	5.181849956714508	4.212929044154232	-4.668893769380526	0.0	28.969506134591306	49.69942731016708	134.5445126555159	23.465656925460966	52.882789462117834
9.978586723768737	0.0	19.316296856577118	-15.912643822404233	15.502054369096477	-10.050963595474594	-26.103629547112632	-12.651759017126068	-13.160757913169752	-26.876910065717546	35.7481429961689	-45.510416707939356	0.0	81.58797550747742	21.34106484556657	0.5998089110224557	-0.8578008838356996	9.932546895145661
9.992862241256246	0.0	37.777424655366374	8.364821198379536	20.742309500865325	11.37563522132747	13.975538893928741	20.91349477492895	2.2744097274500215	14.435489296243597	37.903269449141	64.60688475790998	0.0	5.611455995556313	5.97379684470537	13.030902845344846	36.30920149242091	70.42915993469835
