# Supplementary material for: Terahertz Spectroscopic Analysis of Lactose in Infant Formula: Implications for Detection and Quantification
Source: Molecules. 2022 Aug 8;27(15):5040. doi: 10.3390/molecules27155040 (PMC9370465; doi:10.3390/molecules27155040)
Supplement: Supplementary file 1 [file molecules-27-05040-s001.zip › data/set2_N2_1/frequency_domain/L000_1.csv]

0.0	0.928760552593459	0.07123944740654098
0.014275517487508924	0.8012116205150047	0.19878837948499528
0.028551034975017847	1.4391407880859248	-0.4391407880859248
0.04282655246252677	0.8251615536590687	0.17483844634093126
0.057102069950035694	1.3134272155872282	-0.3134272155872282
0.07137758743754462	1.3544995713928225	-0.3544995713928225
0.08565310492505354	2.6420573123941367	-1.6420573123941367
0.09992862241256247	0.5048279875583537	0.4951720124416463
0.11420413990007139	0.6922815775437849	0.30771842245621506
0.12847965738758033	0.9015469063816066	0.09845309361839338
0.14275517487508924	1.2964879175905293	-0.2964879175905293
0.15703069236259815	1.4289451548065368	-0.42894515480653683
0.17130620985010708	0.8339750056751107	0.16602499432488926
0.18558172733761602	0.7702295165057029	0.22977048349429707
0.19985724482512493	0.9375741129008621	0.06242588709913788
0.21413276231263384	1.0476085440241938	-0.04760854402419379
0.22840827980014278	1.0724716129011604	-0.07247161290116044
0.24268379728765171	0.9549746893401677	0.045025310659832285
0.25695931477516065	0.8892715907609303	0.11072840923906968
0.27123483226266953	0.9246301524171808	0.07536984758281917
0.28551034975017847	0.9902057176925039	0.009794282307496127
0.2997858672376874	0.9870736757665355	0.012926324233464515
0.3140613847251963	0.9563712081199489	0.04362879188005109
0.32833690221270523	0.9412619906447002	0.058738009355299825
0.34261241970021417	0.9619448889269167	0.03805511107308335
0.3568879371877231	0.9844658717708895	0.015534128229110489
0.37116345467523204	0.9755189277487544	0.024481072251245628
0.3854389721627409	0.9462990987222535	0.053700901277746516
0.39971448965024986	0.9297233496241089	0.07027665037589115
0.4139900071377588	0.9388763017916563	0.061123698208343735
0.4282655246252677	0.9596450067537804	0.040354993246219606
0.4425410421127766	0.9803991123630408	0.01960088763695922
0.45681655960028555	0.9819312323960323	0.018068767603967695
0.4710920770877945	0.9671741503370546	0.03282584966294544
0.48536759457530343	0.9498783106551041	0.050121689344895914
0.4996431120628123	0.931750724170233	0.06824927582976703
0.5139186295503213	0.9299704068035862	0.07002959319641378
0.5281941470378302	0.9457088239378806	0.05429117606211942
0.5424696645253391	0.9655919425944935	0.034408057405506454
0.5567451820128481	0.986478442361171	0.013521557638829007
0.5710206995003569	0.9768188870019241	0.023181112998075903
0.5852962169878658	0.9622091818262539	0.03779081817374608
0.5995717344753748	0.9422920881165298	0.05770791188347024
0.6138472519628837	0.9276411549829195	0.07235884501708045
0.6281227694503926	0.9283053743598275	0.07169462564017248
0.6423982869379016	0.9429105424758107	0.05708945752418926
0.6566738044254105	0.9646382032785855	0.035361796721414485
0.6709493219129194	0.9767545528508902	0.02324544714910981
0.6852248394004283	0.9750674479695092	0.02493255203049083
0.6995003568879372	0.9570398227822688	0.042960177217731155
0.7137758743754462	0.9365419069077275	0.06345809309227246
0.7280513918629551	0.9235842798264943	0.07641572017350573
0.7423269093504641	0.9240079919517373	0.07599200804826267
0.756602426837973	0.941079517945498	0.058920482054501955
0.7708779443254818	0.9597480325018806	0.040251967498119434
0.7851534618129908	0.9729120727835424	0.027087927216457586
0.7994289793004997	0.9685668050820762	0.031433194917923846
0.8137044967880086	0.9506985879252315	0.04930141207476846
0.8279800142755176	0.928932873253549	0.07106712674645099
0.8422555317630265	0.9158187791915703	0.08418122080842971
0.8565310492505354	0.9169924303872214	0.08300756961277855
0.8708065667380444	0.9341809472838078	0.06581905271619215
0.8850820842255532	0.9530598093882293	0.04694019061177068
0.8993576017130622	0.9629287437842096	0.03707125621579044
0.9136331192005711	0.9565891083447363	0.043410891655263684
0.92790863668808	0.9355000406481794	0.06449995935182062
0.942184154175589	0.91685795468602	0.08314204531397995
0.9564596716630979	0.9069531691205472	0.09304683087945276
0.9707351891506069	0.9150875029202468	0.08491249707975324
0.9850107066381157	0.9332062372563847	0.06679376274361526
0.9992862241256246	0.9479299550086293	0.05207004499137069
1.0135617416131335	0.954160125581497	0.04583987441850301
1.0278372591006426	0.942772653948957	0.05722734605104296
1.0421127765881515	0.922535305869927	0.07746469413007295
1.0563882940756604	0.9035549154593874	0.09644508454061262
1.0706638115631693	0.8954561307034403	0.10454386929655968
1.0849393290506781	0.9033443984426194	0.09665560155738062
1.099214846538187	0.9474209476406259	0.0525790523593741
1.1134903640256961	0.9505695186921257	0.04943048130787431
1.127765881513205	0.948444920708961	0.051555079291038974
1.1420413990007139	0.9381960684107669	0.06180393158923314
1.1563169164882228	0.9219705455047179	0.07802945449528209
1.1705924339757316	0.9007205020446181	0.09927949795538193
1.1848679514632408	0.8834594153464779	0.11654058465352213
1.1991434689507496	0.8918779070708406	0.10812209292915942
1.2134189864382585	0.9163218269469031	0.08367817305309688
1.2276945039257674	0.9405150613970895	0.059484938602910487
1.2419700214132763	0.9446562467559161	0.055343753244083915
1.2562455389007852	0.931644031275012	0.06835596872498795
1.2705210563882943	0.9078932995340788	0.09210670046592118
1.2847965738758031	0.8862180284420709	0.11378197155792913
1.299072091363312	0.8778043098552774	0.12219569014472265
1.313347608850821	0.8838468932969814	0.1161531067030186
1.3276231263383298	0.9028220737654497	0.09717792623455035
1.341898643825839	0.9199339985413056	0.08006600145869436
1.3561741613133478	0.9274167153116537	0.0725832846883463
1.3704496788008567	0.9188603675215948	0.08113963247840517
1.3847251962883655	0.9011745514508992	0.0988254485491008
1.3990007137758744	0.8849525874473559	0.11504741255264406
1.4132762312633835	0.8988513376580968	0.10114866234190323
1.4275517487508924	0.8858942817256272	0.11410571827437277
1.4418272662384013	0.8974928448757625	0.10250715512423747
1.4561027837259102	0.9090841443814202	0.09091585561857984
1.470378301213419	0.910641506777438	0.08935849322256195
1.4846538187009282	0.8989877100608752	0.10101228993912481
1.498929336188437	0.8830583269929947	0.11694167300700531
1.513204853675946	0.8727327487864854	0.12726725121351457
1.5274803711634548	0.8722013020357038	0.12779869796429622
1.5417558886509637	0.8831086750805399	0.11689132491946008
1.5560314061384726	0.8993869015853211	0.10061309841467891
1.5703069236259817	0.9073759890109284	0.09262401098907158
1.5845824411134906	0.9019592163357294	0.0980407836642706
1.5988579586009994	0.8890569862808395	0.11094301371916049
1.6131334760885083	0.8659228715639534	0.13407712843604658
1.6274089935760172	0.8555265525728459	0.14447344742715407
1.6416845110635263	0.8613038715674893	0.13869612843251067
1.6559600285510352	0.8878613179536378	0.11213868204636224
1.670235546038544	0.9685690104562446	0.03143098954375545
1.684511063526053	0.9093493777505994	0.09065062224940057
1.6987865810135618	0.901120107076493	0.09887989292350696
1.7130620985010707	0.904499197590135	0.09550080240986503
1.7273376159885798	0.8636332217101291	0.13636677828987087
1.7416131334760887	0.8437103779378109	0.1562896220621891
1.7558886509635976	0.8444313205213634	0.15556867947863662
1.7701641684511065	0.8566433809050125	0.14335661909498754
1.7844396859386153	0.8791512842750497	0.12084871572495026
1.7987152034261245	0.9038380649086818	0.0961619350913182
1.8129907209136333	0.8905578227889153	0.10944217721108473
1.8272662384011422	0.8705696424364529	0.12943035756354715
1.841541755888651	0.8509836592476553	0.1490163407523447
1.85581727337616	0.8361068582299936	0.16389314177000636
1.870092790863669	0.8550192738658241	0.1449807261341759
1.884368308351178	0.8461455043704954	0.1538544956295046
1.8986438258386868	0.8608563975412066	0.13914360245879343
1.9129193433261957	0.8737020730587798	0.12629792694122022
1.9271948608137046	0.8730695887544319	0.12693041124556814
1.9414703783012137	0.8562184079446847	0.14378159205531527
1.9557458957887226	0.8377221916879215	0.1622778083120785
1.9700214132762315	0.8243460577540884	0.17565394224591158
1.9842969307637404	0.8260792271858368	0.17392077281416318
1.9985724482512492	0.8348242588992059	0.16517574110079414
2.012847965738758	0.8462558707867222	0.15374412921327785
2.027123483226267	0.8543571538077802	0.1456428461922198
2.041399000713776	0.8566007255092626	0.14339927449073742
2.055674518201285	0.8324566095534701	0.16754339044652988
2.069950035688794	0.8207246880752226	0.17927531192477741
2.084225553176303	0.8089917314404017	0.1910082685595983
2.098501070663812	0.8115073678471196	0.18849263215288037
2.1127765881513207	0.8196188333961946	0.18038116660380543
2.1270521056388296	0.8263459771562554	0.17365402284374465
2.1413276231263385	0.8336908320106248	0.16630916798937523
2.1556031406138474	0.8246274412531053	0.17537255874689472
2.1698786581013563	0.8294777536297345	0.17052224637026547
2.184154175588865	0.7933277257059707	0.20667227429402935
2.198429693076374	0.8121116838116305	0.18788831618836954
2.2127052105638834	0.7904448275937103	0.20955517240628974
2.2269807280513922	0.8231194215946679	0.1768805784053321
2.241256245538901	0.813295916666319	0.18670408333368105
2.25553176302641	0.8229467192821612	0.17705328071783877
2.269807280513919	0.8410386262312907	0.15896137376870934
2.2840827980014278	0.8082024308745125	0.1917975691254875
2.2983583154889367	0.7909055780286839	0.2090944219713161
2.3126338329764455	0.7840753097729416	0.2159246902270584
2.3269093504639544	0.787190324251183	0.21280967574881704
2.3411848679514633	0.8003233198295147	0.19967668017048534
2.355460385438972	0.8015914776567141	0.19840852234328588
2.3697359029264815	0.8121900790380953	0.18780992096190474
2.3840114204139904	0.8029850823606404	0.19701491763935963
2.3982869379014993	0.7983275535705152	0.2016724464294848
2.412562455389008	0.7762719472132165	0.22372805278678354
2.426837972876517	0.7769330137760723	0.22306698622392773
2.441113490364026	0.7887742405169589	0.21122575948304112
2.455389007851535	0.7973220919760144	0.20267790802398555
2.4696645253390437	0.8291849509140472	0.1708150490859528
2.4839400428265526	0.7989432634375863	0.20105673656241374
2.4982155603140614	0.7835276003770997	0.21647239962290032
2.5124910778015703	0.7527394233815702	0.24726057661842982
2.5267665952890797	0.7429096021097403	0.25709039789025967
2.5410421127765885	0.7481109817678048	0.2518890182321952
2.5553176302640974	0.760901573679885	0.23909842632011502
2.5695931477516063	0.7785376023852177	0.22146239761478226
2.583868665239115	0.783060876717308	0.21693912328269205
2.598144182726624	0.776860617870239	0.22313938212976103
2.612419700214133	0.7601683301883003	0.23983166981169968
2.626695217701642	0.740858341408388	0.259141658591612
2.6409707351891507	0.8531207828937015	0.14687921710629848
2.6552462526766596	0.7292527395361139	0.2707472604638861
2.669521770164169	0.7245706922194216	0.2754293077805784
2.683797287651678	0.750097320815634	0.24990267918436604
2.6980728051391867	0.7517073941224948	0.24829260587750523
2.7123483226266956	0.7447459653017175	0.25525403469828245
2.7266238401142044	0.7420803187917164	0.25791968120828357
2.7408993576017133	0.7172210626687534	0.2827789373312466
2.755174875089222	0.7073772925318569	0.2926227074681431
2.769450392576731	0.7309380842110965	0.2690619157889035
2.78372591006424	0.7421574875986585	0.2578425124013415
2.798001427551749	0.72106245665606	0.27893754334394005
2.8122769450392577	0.7089913459710548	0.29100865402894516
2.826552462526767	0.7030606181533454	0.2969393818466546
2.840827980014276	0.6868285654798391	0.31317143452016094
2.855103497501785	0.6807285455692437	0.31927145443075633
2.8693790149892937	0.6794102781484411	0.3205897218515589
2.8836545324768026	0.7170784422735735	0.28292155772642646
2.8979300499643115	0.6796123191375968	0.3203876808624032
2.9122055674518204	0.6859432859883224	0.31405671401167756
2.9264810849393292	0.6886994914047384	0.3113005085952616
2.940756602426838	0.6831474933061191	0.3168525066938809
2.955032119914347	0.6627817962998411	0.33721820370015887
2.9693076374018563	0.6612828709182573	0.3387171290817427
2.983583154889365	0.6195235579313073	0.3804764420686927
2.997858672376874	0.6211050618378767	0.3788949381621233
3.012134189864383	0.6860493500870268	0.31395064991297317
3.026409707351892	0.6544284258435882	0.3455715741564118
3.0406852248394007	0.6714356038853184	0.3285643961146816
3.0549607423269096	0.6550580666500239	0.34494193334997614
3.0692362598144185	0.6407346350174894	0.3592653649825106
3.0835117773019274	0.6077288076919725	0.39227119230802754
3.0977872947894363	0.5916709473028959	0.40832905269710407
3.112062812276945	0.5734066139757509	0.4265933860242491
3.1263383297644545	0.5694119647169507	0.43058803528304934
3.1406138472519634	0.5740154663979358	0.42598453360206423
3.1548893647394722	0.5498377325557999	0.45016226744420007
3.169164882226981	0.6589698093567866	0.3410301906432134
3.18344039971449	0.5895643070313649	0.41043569296863514
3.197715917201999	0.5852214076135894	0.41477859238641057
3.2119914346895078	0.5865569494621837	0.41344305053781627
3.2262669521770166	0.5202936922163066	0.4797063077836934
3.2405424696645255	0.5106325165647166	0.48936748343528336
3.2548179871520344	0.49984003520200115	0.5001599647979988
3.2690935046395433	0.4938496594557554	0.5061503405442447
3.2833690221270526	0.4836577307715883	0.5163422692284116
3.2976445396145615	0.5074593672511019	0.49254063274889814
3.3119200571020704	0.5484753815644435	0.45152461843555647
3.3261955745895793	0.506823360371073	0.493176639628927
3.340471092077088	0.5652011478617806	0.43479885213821945
3.354746609564597	0.4768626657855057	0.5231373342144943
3.369022127052106	0.4873635486686051	0.5126364513313949
3.383297644539615	0.48665045962324316	0.5133495403767568
3.3975731620271237	0.45799319168195557	0.5420068083180445
3.4118486795146326	0.4315712633497626	0.5684287366502374
3.4261241970021414	0.48350853091434876	0.5164914690856512
3.4403997144896508	0.4559440211759617	0.5440559788240382
3.4546752319771596	0.47869330263330917	0.5213066973666909
3.4689507494646685	0.503574428466986	0.49642557153301403
3.4832262669521774	0.4741353025256943	0.5258646974743058
3.4975017844396863	0.5395021707273557	0.46049782927264427
3.511777301927195	0.46822880384199544	0.5317711961580045
3.526052819414704	0.4936045805754051	0.5063954194245949
3.540328336902213	0.4710353863457435	0.5289646136542565
3.554603854389722	0.457681885987502	0.542318114012498
3.5688793718772307	0.5039340726376764	0.4960659273623236
3.58315488936474	0.43954826987314116	0.5604517301268588
3.597430406852249	0.4877615251909144	0.5122384748090856
3.611705924339758	0.5343618584086984	0.46563814159130157
3.6259814418272667	0.4257020749399683	0.5742979250600317
3.6402569593147756	0.47964385548047755	0.5203561445195224
3.6545324768022844	0.6073106161814538	0.39268938381854623
3.6688079942897933	0.516399317409624	0.48360068259037603
3.683083511777302	0.6251630910694843	0.3748369089305157
3.697359029264811	0.520037484929043	0.479962515070957
3.71163454675232	0.5185583780275985	0.4814416219724015
3.725910064239829	0.4681454049269286	0.5318545950730714
3.740185581727338	0.46408111987023487	0.5359188801297652
3.754461099214847	0.47086964138074544	0.5291303586192546
3.768736616702356	0.4790686474831934	0.5209313525168067
3.783012134189865	0.4930287277754179	0.506971272224582
3.7972876516773737	0.7482330168781881	0.2517669831218119
3.8115631691648826	1.4637956127414304	-0.46379561274143044
3.8258386866523915	0.6498962940250819	0.35010370597491813
3.8401142041399003	0.546440538165551	0.45355946183444895
3.8543897216274092	0.525270212219753	0.474729787780247
3.868665239114918	0.4247276747944956	0.5752723252055044
3.8829407566024274	0.3453125412563719	0.6546874587436281
3.8972162740899363	0.47637136791868356	0.5236286320813164
3.911491791577445	0.45858200103746155	0.5414179989625385
3.925767309064954	0.6020303217053788	0.39796967829462115
3.940042826552463	0.6689996834257711	0.3310003165742289
3.954318344039972	0.7973446178138748	0.20265538218612522
3.9685938615274807	0.5796727817575515	0.42032721824244845
3.9828693790149896	0.7635803860339315	0.23641961396606848
3.9971448965024985	0.4834504001829274	0.5165495998170726
4.011420413990008	0.41954780686407805	0.5804521931359219
4.025695931477516	0.34999265126205176	0.6500073487379483
4.039971448965026	0.28065246396811605	0.719347536031884
4.054246966452534	0.37052055033484643	0.6294794496651536
4.068522483940043	0.5169103692954701	0.4830896307045299
4.082798001427552	0.6582326809101556	0.34176731908984437
4.097073518915061	0.6410165350861792	0.3589834649138208
4.11134903640257	0.5465382943929813	0.4534617056070187
4.125624553890079	0.5351682851692193	0.4648317148307807
4.139900071377588	0.3410755004226669	0.6589244995773331
4.154175588865097	0.2658955836818079	0.7341044163181921
4.168451106352606	0.39802506375491986	0.6019749362450801
4.182726623840114	0.46395890404986945	0.5360410959501305
4.197002141327624	0.5913953002315429	0.40860469976845715
4.211277658815132	0.4393501212715381	0.560649878728462
4.2255531763026415	0.5167458160469367	0.4832541839530633
4.23982869379015	0.48855755111350907	0.5114424488864909
4.254104211277659	0.3211261135516481	0.6788738864483519
4.268379728765169	0.3342096467090344	0.6657903532909656
4.282655246252677	0.3610326515570713	0.6389673484429287
4.296930763740186	0.5158456387054127	0.48415436129458733
4.311206281227695	0.5215923656174394	0.4784076343825606
4.325481798715204	0.4890196288377157	0.5109803711622842
4.3397573162027125	0.6113166668231069	0.3886833331768931
4.354032833690222	0.3600412026353774	0.6399587973646226
4.36830835117773	0.27973746989295717	0.7202625301070429
4.38258386866524	0.42405317680034116	0.5759468231996588
4.396859386152748	0.6234435752060697	0.37655642479393026
4.411134903640257	0.5810613563735854	0.41893864362641464
4.425410421127767	0.5803075568597033	0.41969244314029674
4.439685938615275	0.5771353373842848	0.4228646626157152
4.4539614561027845	0.4356448578251628	0.5643551421748372
4.468236973590293	0.5091284222702042	0.49087157772979584
4.482512491077802	0.5769007244874206	0.4230992755125794
4.496788008565311	0.0859626541974098	0.9140373458025902
4.51106352605282	3.5843975458813366	-2.5843975458813366
4.5253390435403285	2.9152121236112634	-1.9152121236112634
4.539614561027838	1.5630743140943941	-0.5630743140943941
4.553890078515346	0.6244572002698086	0.37554279973019145
4.5681655960028555	0.35941150793824517	0.6405884920617548
4.582441113490365	0.2055644338312855	0.7944355661687145
4.596716630977873	0.15698048029143782	0.8430195197085621
4.610992148465383	0.2513090117409009	0.7486909882590991
4.625267665952891	0.6440906356404342	0.35590936435956577
4.6395431834404	0.5965297104180124	0.4034702895819876
4.653818700927909	1.539789911322029	-0.539789911322029
4.668094218415418	0.6829654757774634	0.31703452422253664
4.682369735902927	0.6335125221498534	0.36648747785014657
4.696645253390436	0.6136973148066548	0.3863026851933452
4.710920770877944	0.24424163394026488	0.7557583660597351
4.725196288365454	0.6126080454537576	0.3873919545462424
4.739471805852963	0.3548231953013109	0.6451768046986891
4.7537473233404715	0.08832869083341449	0.9116713091665856
4.768022840827981	0.35239074819945576	0.6476092518005443
4.782298358315489	1.2257135785368896	-0.22571357853688956
4.7965738758029985	3.4917932338049007	-2.4917932338049007
4.810849393290507	2.0095621334084734	-1.0095621334084734
4.825124910778016	0.8056316082388226	0.19436839176117737
4.839400428265525	0.30371554087655317	0.6962844591234468
4.853675945753034	0.31490996062436794	0.6850900393756321
4.8679514632405425	0.07762162674368762	0.9223783732563123
4.882226980728052	0.8838747720396943	0.11612522796030567
4.896502498215561	0.49453346430580697	0.505466535694193
4.91077801570307	0.42312318151105405	0.5768768184889459
4.925053533190579	3.5259873043497185	-2.5259873043497185
4.939329050678087	0.5945179826815626	0.40548201731843736
4.953604568165597	1.9545219594379286	-0.9545219594379286
4.967880085653105	0.6187121165675129	0.3812878834324871
4.9821556031406145	0.6830952801169277	0.31690471988307234
4.996431120628123	0.4930979426365997	0.5069020573634003
5.010706638115632	0.6381931574918904	0.36180684250810957
5.024982155603141	0.07473181665129981	0.9252681833487002
5.03925767309065	0.3669987829230878	0.6330012170769121
5.053533190578159	1.070732675372684	-0.07073267537268402
5.067808708065668	2.8283698726319577	-1.8283698726319577
5.082084225553177	0.6026619142801088	0.39733808571989115
5.0963597430406855	0.7484587770283875	0.2515412229716125
5.110635260528195	0.6481794066885783	0.3518205933114217
5.124910778015703	0.3938965798569079	0.6061034201430922
5.139186295503213	0.1303862578757159	0.8696137421242841
5.153461812990721	0.16578036549844993	0.83421963450155
5.16773733047823	0.5880551178238563	0.41194488217614367
5.18201284796574	0.6094978754593149	0.3905021245406851
5.196288365453248	1.68032945917525	-0.68032945917525
5.2105638829407575	3.3604862163372395	-2.3604862163372395
5.224839400428266	0.2696073135422662	0.7303926864577338
5.239114917915775	1.0241843175174017	-0.024184317517401688
5.253390435403284	0.2373521535364571	0.7626478464635429
5.267665952890793	0.4308301041587429	0.5691698958412571
5.281941470378301	1.779882381303654	-0.779882381303654
5.296216987865811	0.7434263563119587	0.25657364368804125
5.310492505353319	0.40545185766135294	0.5945481423386471
5.3247680228408285	0.08264058214463071	0.9173594178553692
5.339043540328338	2.292632487155321	-1.2926324871553212
5.353319057815846	0.39457184198253825	0.6054281580174617
5.367594575303356	0.512303560076799	0.487696439923201
5.381870092790864	0.15814351075487448	0.8418564892451255
5.396145610278373	0.3126896193473606	0.6873103806526394
5.410421127765882	0.0963279749936851	0.9036720250063149
5.424696645253391	0.6893726280945919	0.3106273719054081
5.4389721627409	1.7258544748750861	-0.7258544748750861
5.453247680228409	0.16454303580483834	0.8354569641951617
5.467523197715917	0.17096510861453854	0.8290348913854615
5.481798715203427	0.4907955869186173	0.5092044130813826
5.496074232690936	0.4561841166226368	0.5438158833773632
5.510349750178444	0.7876530834993273	0.21234691650067272
5.524625267665954	0.5572284820778687	0.4427715179221313
5.538900785153462	1.2215744239038628	-0.22157442390386284
5.5531763026409715	0.3949187005714073	0.6050812994285927
5.56745182012848	0.1449361031030466	0.8550638968969534
5.581727337615989	3.678179970535823	-2.678179970535823
5.596002855103498	0.057723466667657	0.942276533332343
5.610278372591007	0.15060800501003166	0.8493919949899683
5.6245538900785155	1.1576423742089998	-0.15764237420899985
5.638829407566025	1.0142388737885089	-0.014238873788508855
5.653104925053534	1.0237840494612807	-0.023784049461280654
5.667380442541043	1.3143780188558947	-0.31437801885589467
5.681655960028552	0.7566377518365188	0.24336224816348118
5.69593147751606	0.7329865300038406	0.2670134699961594
5.71020699500357	0.5169311680676094	0.4830688319323906
5.724482512491078	0.793560843191855	0.20643915680814495
5.738758029978587	0.565601395320482	0.43439860467951796
5.753033547466096	0.47990933841175026	0.5200906615882497
5.767309064953605	0.46999996702408464	0.5300000329759154
5.781584582441114	1.1712936962585496	-0.17129369625854962
5.795860099928623	0.36526861525027154	0.6347313847497285
5.810135617416132	0.5703275336851774	0.4296724663148226
5.824411134903641	2.009173011416098	-1.009173011416098
5.83868665239115	0.5385312997145206	0.46146870028547937
5.8529621698786585	0.38976456222609696	0.610235437773903
5.867237687366168	0.9727502089842257	0.027249791015774294
5.881513204853676	3.747590435465493	-2.747590435465493
5.895788722341186	2.0078228225759025	-1.0078228225759025
5.910064239828694	0.367950134726811	0.632049865273189
5.924339757316203	0.5213401738954135	0.47865982610458646
5.938615274803713	0.5948594874521503	0.40514051254784966
5.952890792291221	0.1710749314198926	0.8289250685801074
5.96716630977873	0.9053600010009892	0.09463999899901077
5.981441827266239	1.7967290125511886	-0.7967290125511886
5.995717344753748	0.197454423471611	0.802545576528389
6.009992862241257	1.2787676197792128	-0.2787676197792128
6.024268379728766	0.6506926534867696	0.34930734651323037
6.038543897216274	0.5032179212665019	0.4967820787334981
6.052819414703784	0.9824305158098902	0.01756948419010984
6.067094932191292	0.7347102071858431	0.2652897928141569
6.0813704496788015	0.07087818857390474	0.9291218114260953
6.095645967166311	4.539692240154105	-3.539692240154105
6.109921484653819	1.0201580536227923	-0.020158053622792327
6.124197002141329	0.05688856682183768	0.9431114331781623
6.138472519628837	0.37454397727204436	0.6254560227279556
6.152748037116346	1.5062510565867004	-0.5062510565867004
6.167023554603855	0.5820469205931401	0.4179530794068599
6.181299072091364	0.8269075340742552	0.1730924659257448
6.1955745895788725	0.7195992454791014	0.28040075452089863
6.209850107066382	0.5453462899548829	0.4546537100451171
6.22412562455389	1.5978711290949246	-0.5978711290949246
6.2384011420414	0.32101588556357785	0.6789841144364221
6.252676659528909	1.163723755467739	-0.1637237554677391
6.266952177016417	0.22063289085310295	0.779367109146897
6.281227694503927	1.4353459543107494	-0.4353459543107494
6.295503211991435	2.1644277380356027	-1.1644277380356027
6.3097787294789445	0.45788729534627587	0.5421127046537242
6.324054246966453	0.7617198996426042	0.23828010035739577
6.338329764453962	3.5061343512829364	-2.5061343512829364
6.352605281941471	2.22117219972497	-1.22117219972497
6.36688079942898	0.18754132037993138	0.8124586796200686
6.381156316916488	0.4581503531989118	0.5418496468010883
6.395431834403998	0.6280869425248508	0.37191305747514924
6.409707351891507	0.27258779982043024	0.7274122001795698
6.4239828693790155	0.679189934496402	0.32081006550359803
6.438258386866525	1.029746592278822	-0.029746592278822037
6.452533904354033	0.5759328553982439	0.4240671446017561
6.466809421841543	0.3807677281208817	0.6192322718791183
6.481084939329051	6.032124019874691	-5.032124019874691
6.49536045681656	0.5302949814469106	0.46970501855308944
6.509635974304069	0.5705917161877017	0.42940828381229834
6.523911491791578	0.7014793421678104	0.2985206578321896
6.538187009279087	0.514909136823818	0.485090863176182
6.552462526766596	0.7656560380718713	0.23434396192812867
6.566738044254105	0.6387022844791138	0.3612977155208862
6.581013561741614	0.43245067623179184	0.5675493237682081
6.595289079229123	0.8019965770018902	0.1980034229981098
6.609564596716631	0.77028968213188	0.22971031786812002
6.623840114204141	0.6076679192810813	0.3923320807189187
6.638115631691649	0.4059232392892535	0.5940767607107464
6.6523911491791585	0.5780577370561056	0.42194226294389436
6.666666666666667	1.9339163649503257	-0.9339163649503257
6.680942184154176	0.5159244277156811	0.48407557228431886
6.695217701641685	0.39483165541670645	0.6051683445832936
6.709493219129194	0.9507097256092225	0.04929027439077749
6.723768736616703	0.8728480669415755	0.12715193305842454
6.738044254104212	0.47310252683581466	0.5268974731641853
6.752319771591721	1.637644810644009	-0.6376448106440089
6.76659528907923	0.894119921014354	0.105880078985646
6.780870806566739	0.5591091792304135	0.4408908207695865
6.795146324054247	0.3255603634016757	0.6744396365983243
6.809421841541757	1.8659266846006597	-0.8659266846006597
6.823697359029265	0.4680320576417401	0.53196794235826
6.837972876516774	1.3284004372396379	-0.32840043723963785
6.852248394004283	0.9984525046820882	0.0015474953179117623
6.866523911491792	0.9892118366590339	0.010788163340966106
6.8807994289793015	0.746079527908436	0.253920472091564
6.89507494646681	1.5230531855982785	-0.5230531855982785
6.909350463954319	1.2521433900153507	-0.2521433900153507
6.923625981441828	0.569423994088252	0.43057600591174805
6.937901498929337	0.8604280346924644	0.13957196530753557
6.9521770164168455	0.43980032540384584	0.5601996745961542
6.966452533904355	0.1889236424466245	0.8110763575533755
6.980728051391863	1.3685617449234704	-0.3685617449234704
6.995003568879373	0.796439509375744	0.20356049062425596
7.009279086366882	0.6086302578686318	0.3913697421313682
7.02355460385439	2.762461344755636	-1.762461344755636
7.0378301213419	1.491076858215699	-0.491076858215699
7.052105638829408	0.971399862791266	0.028600137208734
7.066381156316917	0.872279005197216	0.12772099480278398
7.080656673804426	0.8717496553875305	0.12825034461246954
7.094932191291935	0.37589224903574986	0.6241077509642501
7.109207708779444	1.22082672434319	-0.22082672434319006
7.123483226266953	1.4120617451845756	-0.4120617451845756
7.137758743754461	0.707465562364018	0.29253443763598197
7.152034261241971	0.7722318617120653	0.22776813828793474
7.16630977872948	1.5562729820219694	-0.5562729820219694
7.1805852962169885	1.428991645456072	-0.42899164545607205
7.194860813704498	3.045041551953509	-2.045041551953509
7.209136331192006	0.9238086181463263	0.07619138185367369
7.223411848679516	2.204032552334003	-1.2040325523340032
7.237687366167024	1.9735372893126768	-0.9735372893126768
7.251962883654533	0.9002795008939468	0.09972049910605318
7.266238401142042	0.4865071933588022	0.5134928066411978
7.280513918629551	0.3122866398393573	0.6877133601606427
7.2947894361170595	0.4758404185821203	0.5241595814178797
7.309064953604569	0.2833426929710034	0.7166573070289965
7.323340471092078	0.2624164543652025	0.7375835456347974
7.337615988579587	1.939149033076088	-0.9391490330760881
7.351891506067096	0.11327770412028151	0.8867222958797185
7.366167023554604	1.3057495583137828	-0.3057495583137828
7.380442541042114	2.21492334381071	-1.2149233438107099
7.394718058529622	1.009731267957492	-0.009731267957491907
7.4089935760171315	0.8619499904389273	0.13805000956107272
7.42326909350464	1.4726195211366657	-0.4726195211366657
7.437544610992149	0.4738498313916478	0.5261501686083522
7.451820128479658	0.09123955879288259	0.9087604412071174
7.466095645967167	0.3343443756898334	0.6656556243101666
7.480371163454676	0.8006250214361148	0.1993749785638852
7.494646680942185	3.3955998659076236	-2.3955998659076236
7.508922198429694	2.2028029895355803	-1.2028029895355803
7.5231977159172025	2.469921218512246	-1.4699212185122459
7.537473233404712	1.6491395067530261	-0.6491395067530261
7.55174875089222	2.2274893375981124	-1.2274893375981124
7.56602426837973	0.09533539530892009	0.9046646046910799
7.580299785867238	1.4154899021522769	-0.4154899021522769
7.594575303354747	0.6323824749188997	0.36761752508110035
7.608850820842256	0.7932428832190663	0.20675711678093367
7.623126338329765	1.2544253951003574	-0.25442539510035744
7.6374018558172745	1.0351253176020407	-0.03512531760204074
7.651677373304783	7.0298261433494895	-6.0298261433494895
7.665952890792292	0.505873628116227	0.49412637188377295
7.680228408279801	0.3518212731867942	0.6481787268132058
7.69450392576731	0.5399152139251515	0.4600847860748485
7.7087794432548185	1.0160590818041728	-0.016059081804172815
7.723054960742328	0.2323958279347161	0.7676041720652839
7.737330478229836	1.1735181466374467	-0.1735181466374467
7.7516059957173455	0.8871738250306905	0.11282617496930947
7.765881513204855	0.8073234777680062	0.19267652223199383
7.780157030692363	0.4812318713732174	0.5187681286267827
7.794432548179873	5.054853660132973	-4.054853660132973
7.808708065667381	0.9364228682571095	0.06357713174289048
7.82298358315489	0.8052608386276333	0.1947391613723667
7.837259100642399	13.97438567028551	-12.97438567028551
7.851534618129908	0.793804468893993	0.20619553110600697
7.865810135617417	1.6441963657719805	-0.6441963657719805
7.880085653104926	1.184989720343976	-0.1849897203439761
7.894361170592434	1.4023915093894372	-0.40239150938943724
7.908636688079944	0.7507900557039583	0.2492099442960417
7.922912205567453	1.4140391548344806	-0.4140391548344806
7.9371877230549615	1.081814678740323	-0.08181467874032311
7.951463240542471	1.0196054216228607	-0.01960542162286072
7.965738758029979	0.3803772069358103	0.6196227930641898
7.9800142755174885	0.8427673201760216	0.15723267982397837
7.994289793004997	1.1257589462866613	-0.1257589462866613
8.008565310492505	0.7710078246752561	0.22899217532474392
8.022840827980016	2.8704040850516104	-1.8704040850516104
8.037116345467524	0.38574243977049105	0.614257560229509
8.051391862955033	59.58742551538141	-58.58742551538141
8.065667380442541	1.0054157156401513	-0.0054157156401513085
8.079942897930051	0.8039736307119315	0.1960263692880685
8.09421841541756	0.45030612364822625	0.5496938763517738
8.108493932905068	0.6428706814165605	0.35712931858343955
8.122769450392578	0.16511693617924464	0.8348830638207554
8.137044967880087	0.11800347954025583	0.8819965204597442
8.151320485367595	1.0207780491415082	-0.02077804914150816
8.165596002855104	1.6448290575230442	-0.6448290575230442
8.179871520342614	0.8175978383973095	0.18240216160269052
8.194147037830122	0.7799838059928801	0.22001619400711991
8.20842255531763	0.9464639190214157	0.05353608097858431
8.22269807280514	0.7572376561064208	0.2427623438935792
8.23697359029265	0.7730181954465117	0.22698180455348826
8.251249107780158	1.5798298193667417	-0.5798298193667417
8.265524625267666	1.3781709795438823	-0.37817097954388235
8.279800142755176	0.5092992458217905	0.49070075417820946
8.294075660242685	0.9262274720575888	0.07377252794241118
8.308351177730193	0.4476023255873419	0.5523976744126581
8.322626695217702	0.559255127032885	0.44074487296711495
8.336902212705212	0.4023458461046101	0.5976541538953899
8.35117773019272	0.6898040402699639	0.3101959597300361
8.365453247680229	1.2730324870766565	-0.2730324870766565
8.379728765167739	0.7420961393013944	0.2579038606986056
8.394004282655247	0.5070242954959748	0.49297570450402517
8.408279800142756	0.8885258838171941	0.1114741161828059
8.422555317630264	2.03796265940082	-1.03796265940082
8.436830835117775	0.4887035965953281	0.5112964034046719
8.451106352605283	1.2079357289782702	-0.20793572897827017
8.465381870092791	0.5397675860167271	0.46023241398327286
8.4796573875803	0.3654887350619651	0.6345112649380349
8.49393290506781	0.5476997541228256	0.45230024587717443
8.508208422555319	1.1658764812254068	-0.16587648122540677
8.522483940042827	0.6192336928116787	0.3807663071883213
8.536759457530337	2.4678445822432304	-1.4678445822432304
8.551034975017846	0.8629385497724699	0.13706145022753013
8.565310492505354	1.4526755000157712	-0.45267550001577117
8.579586009992862	0.2867545372741142	0.7132454627258857
8.593861527480373	0.6354313080960721	0.36456869190392793
8.608137044967881	0.7585949980817274	0.24140500191827263
8.62241256245539	0.3165787005911229	0.6834212994088771
8.636688079942898	0.4251946614228033	0.5748053385771967
8.650963597430408	0.7125366558435462	0.2874633441564538
8.665239114917917	5.852183393863504	-4.852183393863504
8.679514632405425	2.2485165773729294	-1.2485165773729294
8.693790149892935	1.1539751506349805	-0.15397515063498046
8.708065667380444	1.2593977241633205	-0.2593977241633205
8.722341184867952	2.280065502477774	-1.280065502477774
8.73661670235546	2.1204831114458105	-1.1204831114458105
8.75089221984297	1.007524804439927	-0.00752480443992698
8.76516773733048	0.5384427896966801	0.46155721030331986
8.779443254817988	1.3915784382682996	-0.39157843826829963
8.793718772305496	1.0459273971032368	-0.04592739710323679
8.807994289793006	1.2660986364559366	-0.26609863645593657
8.822269807280515	0.7403810595864918	0.2596189404135082
8.836545324768023	0.5036843526706937	0.49631564732930633
8.850820842255533	1.590787701720275	-0.590787701720275
8.865096359743042	1.2064079683260909	-0.20640796832609087
8.87937187723055	1.7066148469971705	-0.7066148469971705
8.893647394718059	0.2918990113391113	0.7081009886608887
8.907922912205569	1.5223278569929697	-0.5223278569929697
8.922198429693077	0.397508394625745	0.6024916053742551
8.936473947180586	0.4297581447482542	0.5702418552517459
8.950749464668094	1.7253573788240282	-0.7253573788240282
8.965024982155605	0.350729754809267	0.6492702451907331
8.979300499643113	0.24994774433650663	0.7500522556634934
8.993576017130621	0.5464410726899099	0.45355892731009007
9.007851534618132	4.186933217179618	-3.186933217179618
9.02212705210564	0.9907931014086567	0.009206898591343271
9.036402569593148	1.5884605448154177	-0.5884605448154177
9.050678087080657	1.941553109766316	-0.9415531097663159
9.064953604568167	4.210856632057874	-3.210856632057874
9.079229122055676	1.250557158911056	-0.250557158911056
9.093504639543184	0.6280162233001442	0.37198377669985583
9.107780157030692	0.7603529815871436	0.2396470184128564
9.122055674518203	0.9607017385082472	0.03929826149175275
9.136331192005711	1.5975312714442267	-0.5975312714442267
9.15060670949322	2.582632933015223	-1.5826329330152231
9.16488222698073	2.0773692814132567	-1.0773692814132567
9.179157744468238	2.6156372538664927	-1.6156372538664927
9.193433261955747	1.6522542642191271	-0.6522542642191271
9.207708779443255	0.7430957585737633	0.2569042414262367
9.221984296930765	1.3741879764969183	-0.37418797649691826
9.236259814418274	2.7479730347706735	-1.7479730347706735
9.250535331905782	0.3757690788876002	0.6242309211123998
9.26481084939329	4.207611393170784	-3.207611393170784
9.2790863668808	1.7665500260820788	-0.7665500260820788
9.29336188436831	0.36893965605586215	0.6310603439441378
9.307637401855818	0.3556023156663045	0.6443976843336955
9.321912919343328	0.788620176724948	0.211379823275052
9.336188436830836	0.3882370640767894	0.6117629359232106
9.350463954318345	0.4734831297712141	0.5265168702287859
9.364739471805853	1.6339766391294115	-0.6339766391294115
9.379014989293363	0.6850538816318241	0.3149461183681759
9.393290506780872	1.3734653653488562	-0.3734653653488562
9.40756602426838	1.0152991353168614	-0.015299135316861445
9.421841541755889	0.33442075039182384	0.6655792496081762
9.436117059243399	0.5714420748829828	0.4285579251170172
9.450392576730907	0.3679757772635604	0.6320242227364397
9.464668094218416	1.0655822488665097	-0.06558224886650965
9.478943611705926	2.395445514213711	-1.3954455142137112
9.493219129193434	1.1449805923617065	-0.14498059236170646
9.507494646680943	0.9642846575345208	0.03571534246547925
9.521770164168451	1.5307855300461282	-0.5307855300461282
9.536045681655962	0.8906137782738773	0.10938622172612267
9.55032119914347	0.3425970281130206	0.6574029718869794
9.564596716630978	20.13248484865902	-19.13248484865902
9.578872234118487	0.25427119019869804	0.745728809801302
9.593147751605997	0.6297589535526117	0.3702410464473883
9.607423269093506	0.6733073386975538	0.32669266130244623
9.621698786581014	0.7472294608588628	0.25277053914113723
9.635974304068524	3.77233131497438	-2.77233131497438
9.650249821556033	0.1806177866475102	0.8193822133524898
9.664525339043541	0.4526943425277655	0.5473056574722345
9.67880085653105	1.7925578586492137	-0.7925578586492137
9.69307637401856	2.631563270609876	-1.6315632706098762
9.707351891506068	0.6510354985028581	0.34896450149714187
9.721627408993577	0.2706384331505759	0.7293615668494241
9.735902926481085	0.8960043745672309	0.10399562543276908
9.750178443968595	0.48760466719964307	0.512395332800357
9.764453961456104	2.0441631674089025	-1.0441631674089025
9.778729478943612	0.6415415954944373	0.35845840450556266
9.793004996431122	0.3720843253588483	0.6279156746411517
9.80728051391863	0.9979315904386487	0.0020684095613513476
9.82155603140614	0.5548229948310233	0.44517700516897674
9.835831548893648	1.0100427089951787	-0.010042708995178673
9.850107066381158	1.1291945864280473	-0.12919458642804726
9.864382583868666	0.2680074379250149	0.7319925620749851
9.878658101356175	0.44706872468909414	0.5529312753109059
9.892933618843683	0.12030524371405983	0.8796947562859402
9.907209136331193	0.1885972855210759	0.8114027144789241
9.921484653818702	0.4133142303831347	0.5866857696168652
9.93576017130621	1.230680426803733	-0.23068042680373302
9.95003568879372	0.2850155705863169	0.7149844294136831
9.964311206281229	0.8811171887823159	0.11888281121768407
9.978586723768737	0.251923161634177	0.748076838365823
9.992862241256246	0.6365618625080285	0.3634381374919715
