# Supplementary material for: Terahertz Spectroscopic Analysis of Lactose in Infant Formula: Implications for Detection and Quantification
Source: Molecules. 2022 Aug 8;27(15):5040. doi: 10.3390/molecules27155040 (PMC9370465; doi:10.3390/molecules27155040)
Supplement: Supplementary file 1 [file molecules-27-05040-s001.zip › data/set2_N2_1/frequency_domain/L001.csv]

0.0	0.89187609858807	0.10812390141192996
0.014275517487508924	0.7066851809202339	0.2933148190797661
0.028551034975017847	1.2832935525952722	-0.2832935525952722
0.04282655246252677	0.8042018499636125	0.19579815003638745
0.057102069950035694	1.2814478953549036	-0.28144789535490355
0.07137758743754462	1.3429525419451056	-0.3429525419451056
0.08565310492505354	2.925150453454653	-1.9251504534546529
0.09992862241256247	0.5283870059138244	0.47161299408617563
0.11420413990007139	0.7262845814221954	0.27371541857780457
0.12847965738758033	0.9071380960955199	0.09286190390448013
0.14275517487508924	1.3143026620285017	-0.31430266202850166
0.15703069236259815	1.4221419063157765	-0.4221419063157765
0.17130620985010708	0.865615334726674	0.13438466527332604
0.18558172733761602	0.7745717680424788	0.22542823195752115
0.19985724482512493	0.9385707767422177	0.06142922325778233
0.21413276231263384	1.0601335611252867	-0.06013356112528667
0.22840827980014278	1.068135545915486	-0.06813554591548598
0.24268379728765171	0.9654934010277931	0.03450659897220687
0.25695931477516065	0.8951695791268635	0.10483042087313654
0.27123483226266953	0.9341195051644089	0.06588049483559111
0.28551034975017847	0.9948613606387242	0.0051386393612757875
0.2997858672376874	0.9975015092831936	0.002498490716806412
0.3140613847251963	0.9711382390898718	0.028861760910128154
0.32833690221270523	0.9518122572602802	0.04818774273971982
0.34261241970021417	0.9725660073534158	0.027433992646584193
0.3568879371877231	0.983766429628339	0.016233570371660955
0.37116345467523204	0.973610648869892	0.026389351130107985
0.3854389721627409	0.9451203438541361	0.054879656145863875
0.39971448965024986	0.9356124059074974	0.06438759409250261
0.4139900071377588	0.9498028459677598	0.05019715403224023
0.4282655246252677	0.9716726479384181	0.02832735206158188
0.4425410421127766	0.9891620502114228	0.010837949788577217
0.45681655960028555	0.9853036258886562	0.014696374111343835
0.4710920770877945	0.9677386970456512	0.032261302954348814
0.48536759457530343	0.9519047657280673	0.04809523427193274
0.4996431120628123	0.9378754334174879	0.062124566582512086
0.5139186295503213	0.9389194878561608	0.06108051214383925
0.5281941470378302	0.9495155864319419	0.050484413568058106
0.5424696645253391	0.9747971188470526	0.025202881152947443
0.5567451820128481	0.990843130943981	0.00915686905601898
0.5710206995003569	0.9837825426421173	0.016217457357882714
0.5852962169878658	0.9657212099481999	0.03427879005180012
0.5995717344753748	0.9473705595403208	0.05262944045967921
0.6138472519628837	0.9374866695894042	0.06251333041059581
0.6281227694503926	0.9433909761251545	0.056609023874845454
0.6423982869379016	0.9616839351380484	0.038316064861951604
0.6566738044254105	0.9843455994764649	0.01565440052353506
0.6709493219129194	0.9938379763291009	0.0061620236708991305
0.6852248394004283	0.9849494787794222	0.015050521220577817
0.6995003568879372	0.9650222433819657	0.03497775661803426
0.7137758743754462	0.9460769403613316	0.05392305963866839
0.7280513918629551	0.937121347372443	0.06287865262755699
0.7423269093504641	0.9446493125851115	0.055350687414888466
0.756602426837973	0.9642285046585441	0.03577149534145585
0.7708779443254818	0.9833975172130911	0.0166024827869089
0.7851534618129908	0.9909528086078505	0.00904719139214949
0.7994289793004997	0.9819948795096215	0.0180051204903785
0.8137044967880086	0.9626913758235802	0.03730862417641978
0.8279800142755176	0.9447374153764151	0.05526258462358491
0.8422555317630265	0.9379573525434389	0.06204264745656107
0.8565310492505354	0.9480731749578952	0.051926825042104774
0.8708065667380444	0.9684029768905439	0.03159702310945611
0.8850820842255532	0.9847522297577296	0.01524777024227042
0.8993576017130622	0.9880301322936003	0.01196986770639974
0.9136331192005711	0.9755738862802845	0.02442611371971548
0.92790863668808	0.954178854968019	0.04582114503198098
0.942184154175589	0.9393868360109752	0.06061316398902483
0.9564596716630979	0.9381061809299388	0.061893819070061196
0.9707351891506069	0.9530602751602592	0.04693972483974085
0.9850107066381157	0.9756563279873702	0.02434367201262977
0.9992862241256246	0.9899469776299362	0.01005302237006378
1.0135617416131335	0.9866506739827615	0.013349326017238483
1.0278372591006426	0.9668362363374303	0.03316376366256968
1.0421127765881515	0.9462277312781888	0.05377226872181118
1.0563882940756604	0.9335379569908495	0.06646204300915048
1.0706638115631693	0.9342203952160376	0.06577960478396239
1.0849393290506781	0.9515071549800914	0.04849284501990858
1.099214846538187	0.9827928696619004	0.01720713033809962
1.1134903640256961	0.9937317181508301	0.006268281849169943
1.127765881513205	0.9871209544843331	0.012879045515666876
1.1420413990007139	0.9671780530278372	0.032821946972162785
1.1563169164882228	0.9415724193708886	0.05842758062911135
1.1705924339757316	0.9284617878788757	0.07153821212112432
1.1848679514632408	0.9256153633113565	0.07438463668864348
1.1991434689507496	0.9443348833596159	0.055665116640384094
1.2134189864382585	0.9707886888141969	0.029211311185803113
1.2276945039257674	0.9881855779615182	0.01181442203848182
1.2419700214132763	0.9850175265704814	0.014982473429518639
1.2562455389007852	0.9630369270287615	0.036963072971238464
1.2705210563882943	0.9393153758314587	0.06068462416854126
1.2847965738758031	0.9267985391832084	0.07320146081679157
1.299072091363312	0.93127516582956	0.06872483417043995
1.313347608850821	0.9459098597453561	0.05409014025464387
1.3276231263383298	0.9651757923316653	0.03482420766833472
1.341898643825839	0.9716418650863153	0.028358134913684663
1.3561741613133478	0.9597590493641368	0.04024095063586319
1.3704496788008567	0.9371876669293637	0.06281233307063627
1.3847251962883655	0.9230914944383827	0.07690850556161732
1.3990007137758744	0.9233210634919876	0.07667893650801239
1.4132762312633835	0.9363428037558607	0.06365719624413935
1.4275517487508924	0.9498624209526128	0.05013757904738725
1.4418272662384013	0.9637658772521114	0.03623412274788862
1.4561027837259102	0.9679712852120058	0.032028714787994184
1.470378301213419	0.9579157697906521	0.04208423020934793
1.4846538187009282	0.9391818456902208	0.060818154309779215
1.498929336188437	0.9243141405090998	0.07568585949090023
1.513204853675946	0.9228278216280726	0.07717217837192736
1.5274803711634548	0.9361998378455991	0.06380016215440087
1.5417558886509637	0.9571665093345597	0.04283349066544029
1.5560314061384726	0.9726650601816441	0.027334939818355886
1.5703069236259817	0.9696178925819448	0.03038210741805525
1.5845824411134906	0.9510811068718938	0.048918893128106156
1.5988579586009994	0.9249210528716882	0.07507894712831176
1.6131334760885083	0.9095938072736117	0.09040619272638828
1.6274089935760172	0.9121880139483144	0.08781198605168561
1.6416845110635263	0.9298866579556105	0.07011334204438946
1.6559600285510352	0.9560769410499824	0.04392305895001758
1.670235546038544	0.9906888748106624	0.009311125189337632
1.684511063526053	0.9701483483217536	0.029851651678246438
1.6987865810135618	0.9445868238272509	0.0554131761727491
1.7130620985010707	0.917410302936179	0.08258969706382102
1.7273376159885798	0.9041419364574026	0.0958580635425974
1.7416131334760887	0.9011622788014371	0.09883772119856293
1.7558886509635976	0.9166354413354013	0.08336455866459869
1.7701641684511065	0.9404002155288019	0.05959978447119807
1.7844396859386153	0.9577558353308148	0.042244164669185236
1.7987152034261245	0.9571401041444798	0.04285989585552019
1.8129907209136333	0.9351183488966741	0.06488165110332589
1.8272662384011422	0.9118538278249151	0.08814617217508491
1.841541755888651	0.8987984988710755	0.10120150112892445
1.85581727337616	0.8989362234878681	0.10106377651213194
1.870092790863669	0.9160083655757508	0.08399163442424917
1.884368308351178	0.9322071427260108	0.0677928572739892
1.8986438258386868	0.9426990542304539	0.05730094576954614
1.9129193433261957	0.9347528291917612	0.06524717080823883
1.9271948608137046	0.9176542881894819	0.08234571181051809
1.9414703783012137	0.89625554195342	0.10374445804657995
1.9557458957887226	0.888485972881904	0.11151402711809599
1.9700214132762315	0.8933238919534863	0.10667610804651373
1.9842969307637404	0.9118381396437212	0.08816186035627882
1.9985724482512492	0.9304475667566209	0.06955243324337912
2.012847965738758	0.9323997010590123	0.06760029894098774
2.027123483226267	0.9175319784785231	0.08246802152147692
2.041399000713776	0.8970301372256211	0.10296986277437892
2.055674518201285	0.8755510334335536	0.12444896656644644
2.069950035688794	0.8675771997174994	0.13242280028250064
2.084225553176303	0.8758344703297546	0.12416552967024541
2.098501070663812	0.8926904174313901	0.1073095825686099
2.1127765881513207	0.9083010280894259	0.09169897191057408
2.1270521056388296	0.901408209335061	0.09859179066493895
2.1413276231263385	0.887814802776112	0.11218519722388798
2.1556031406138474	0.8686287781735719	0.13137122182642813
2.1698786581013563	0.8539822007512383	0.14601779924876168
2.184154175588865	0.8455793159426023	0.15442068405739773
2.198429693076374	0.8584798157877613	0.14152018421223866
2.2127052105638834	0.873427704211339	0.12657229578866103
2.2269807280513922	0.8917529502954823	0.1082470497045177
2.241256245538901	0.8819391832794745	0.11806081672052549
2.25553176302641	0.8739177445891368	0.12608225541086315
2.269807280513919	0.8599429534057664	0.14005704659423357
2.2840827980014278	0.8507255093505566	0.14927449064944343
2.2983583154889367	0.8521311491001584	0.1478688508998416
2.3126338329764455	0.8591282552211986	0.14087174477880138
2.3269093504639544	0.8788150599881239	0.12118494001187607
2.3411848679514633	0.8741844437367781	0.12581555626322194
2.355460385438972	0.8647570447077404	0.1352429552922596
2.3697359029264815	0.8485643629722542	0.15143563702774576
2.3840114204139904	0.831670478178345	0.16832952182165495
2.3982869379014993	0.8273402511747233	0.17265974882527668
2.412562455389008	0.8361882980999349	0.1638117019000651
2.426837972876517	0.8584705555263362	0.14152944447366378
2.441113490364026	0.8719423413834155	0.12805765861658447
2.455389007851535	0.871947461751853	0.128052538248147
2.4696645253390437	0.8693176171795459	0.13068238282045408
2.4839400428265526	0.8376356563714075	0.16236434362859253
2.4982155603140614	0.8154749228553123	0.1845250771446877
2.5124910778015703	0.798881044085084	0.20111895591491602
2.5267665952890797	0.8058745331301029	0.19412546686989707
2.5410421127765885	0.8206727436225297	0.17932725637747027
2.5553176302640974	0.8365941539076605	0.16340584609233955
2.5695931477516063	0.8396522882971169	0.1603477117028831
2.583868665239115	0.8264899142932459	0.17351008570675408
2.598144182726624	0.8087232896262547	0.19127671037374527
2.612419700214133	0.7911161742876851	0.2088838257123149
2.626695217701642	0.7765023848036492	0.2234976151963508
2.6409707351891507	0.7052804145619604	0.29471958543803956
2.6552462526766596	0.8121911046174678	0.1878088953825322
2.669521770164169	0.808501459285189	0.19149854071481098
2.683797287651678	0.8140841044575442	0.1859158955424558
2.6980728051391867	0.8082965825107788	0.19170341748922115
2.7123483226266956	0.7911655850924119	0.20883441490758814
2.7266238401142044	0.7777851700475054	0.22221482995249464
2.7408993576017133	0.7716065986518837	0.22839340134811625
2.755174875089222	0.7818019799019094	0.21819802009809064
2.769450392576731	0.78400680979674	0.21599319020326002
2.78372591006424	0.8137579202039343	0.18624207979606566
2.798001427551749	0.7960843985580142	0.20391560144198584
2.8122769450392577	0.7665371403458362	0.2334628596541638
2.826552462526767	0.7486563647435401	0.25134363525645986
2.840827980014276	0.7306103724024909	0.26938962759750906
2.855103497501785	0.7358709578518935	0.2641290421481065
2.8693790149892937	0.7307473664469235	0.2692526335530765
2.8836545324768026	0.7496350599367826	0.2503649400632174
2.8979300499643115	0.7491384768541236	0.2508615231458764
2.9122055674518204	0.7557988606220759	0.2442011393779241
2.9264810849393292	0.7342671628891098	0.26573283711089024
2.940756602426838	0.7019963234757252	0.29800367652427484
2.955032119914347	0.6905592355370348	0.3094407644629652
2.9693076374018563	0.6599845920165344	0.34001540798346563
2.983583154889365	0.6833595069122786	0.31664049308772135
2.997858672376874	0.6759467078408777	0.32405329215912226
3.012134189864383	0.696386605631997	0.30361339436800305
3.026409707351892	0.6990991027319772	0.3009008972680228
3.0406852248394007	0.707162497920962	0.292837502079038
3.0549607423269096	0.6873990780827384	0.31260092191726163
3.0692362598144185	0.6825248105756672	0.31747518942433284
3.0835117773019274	0.6521871668562796	0.34781283314372036
3.0977872947894363	0.6280939840222534	0.37190601597774664
3.112062812276945	0.6143956703831704	0.38560432961682956
3.1263383297644545	0.5967891906893505	0.40321080931064945
3.1406138472519634	0.5899346929126371	0.4100653070873629
3.1548893647394722	0.5957083593554067	0.40429164064459333
3.169164882226981	0.6175311148233197	0.3824688851766803
3.18344039971449	0.625730489503398	0.37426951049660195
3.197715917201999	0.6237314041989482	0.37626859580105176
3.2119914346895078	0.5919257375400157	0.40807426245998435
3.2262669521770166	0.5434658515693951	0.4565341484306049
3.2405424696645255	0.532335797884345	0.46766420211565496
3.2548179871520344	0.5314109933068659	0.4685890066931341
3.2690935046395433	0.5030718225846716	0.49692817741532835
3.2833690221270526	0.5297123912386275	0.47028760876137254
3.2976445396145615	0.5201440693904851	0.4798559306095149
3.3119200571020704	0.5925712988049749	0.40742870119502506
3.3261955745895793	0.5524775507596539	0.4475224492403461
3.340471092077088	0.5576186658194071	0.4423813341805929
3.354746609564597	0.523915599616719	0.47608440038328104
3.369022127052106	0.5358329234943005	0.46416707650569955
3.383297644539615	0.5417000563254136	0.4582999436745864
3.3975731620271237	0.5391654645465173	0.46083453545348274
3.4118486795146326	0.5273620635027656	0.4726379364972344
3.4261241970021414	0.590619889045047	0.40938011095495297
3.4403997144896508	0.5461828966186729	0.4538171033813271
3.4546752319771596	0.5758318952831846	0.42416810471681543
3.4689507494646685	0.5404169941141902	0.4595830058858098
3.4832262669521774	0.5806093470060899	0.4193906529939101
3.4975017844396863	0.6208682648911756	0.37913173510882436
3.511777301927195	0.6204009973130855	0.3795990026869145
3.526052819414704	0.5623408944586397	0.43765910554136034
3.540328336902213	0.5078917978382163	0.49210820216178375
3.554603854389722	0.6375708154114096	0.3624291845885904
3.5688793718772307	0.5691761074506119	0.43082389254938813
3.58315488936474	0.5846094656226634	0.41539053437733664
3.597430406852249	0.4900894971664712	0.5099105028335288
3.611705924339758	0.5660888420598527	0.43391115794014734
3.6259814418272667	0.5290320056530633	0.4709679943469367
3.6402569593147756	0.5762321607421012	0.42376783925789885
3.6545324768022844	0.5890022416731742	0.41099775832682583
3.6688079942897933	0.6589003307932356	0.3410996692067644
3.683083511777302	0.6988947405080748	0.30110525949192524
3.697359029264811	0.6179072156336016	0.3820927843663984
3.71163454675232	0.5372568245218725	0.4627431754781275
3.725910064239829	0.5034061617326578	0.49659383826734216
3.740185581727338	0.5316448809749195	0.46835511902508054
3.754461099214847	0.5270862599444401	0.47291374005555986
3.768736616702356	0.570146627124937	0.429853372875063
3.783012134189865	0.6566087540964193	0.3433912459035807
3.7972876516773737	0.7710163794352018	0.22898362056479815
3.8115631691648826	1.5035060028788547	-0.5035060028788547
3.8258386866523915	0.655149972923694	0.34485002707630596
3.8401142041399003	0.6103106784199607	0.3896893215800393
3.8543897216274092	0.5102791044093036	0.4897208955906964
3.868665239114918	0.5364389147899746	0.46356108521002537
3.8829407566024274	0.4309223482909818	0.5690776517090181
3.8972162740899363	0.5702964167740446	0.42970358322595537
3.911491791577445	0.702697091418788	0.297302908581212
3.925767309064954	0.7513826539542799	0.24861734604572006
3.940042826552463	0.7657246700121869	0.23427532998781309
3.954318344039972	0.838031191327575	0.16196880867242502
3.9685938615274807	0.5554446042888956	0.44455539571110436
3.9828693790149896	0.9254482397878938	0.07455176021210619
3.9971448965024985	0.48416057140521007	0.5158394285947899
4.011420413990008	0.5098311364380094	0.49016886356199063
4.025695931477516	0.47330722296498456	0.5266927770350154
4.039971448965026	0.6616497490009529	0.33835025099904714
4.054246966452534	0.7481649478686274	0.2518350521313726
4.068522483940043	0.6153274149037059	0.3846725850962941
4.082798001427552	0.6215871044980368	0.3784128955019632
4.097073518915061	0.7642765680456935	0.23572343195430645
4.11134903640257	0.28308183068588344	0.7169181693141166
4.125624553890079	0.6001296998607308	0.39987030013926916
4.139900071377588	0.4145662044720396	0.5854337955279604
4.154175588865097	0.5391056925147059	0.46089430748529414
4.168451106352606	0.6327090603326279	0.36729093966737214
4.182726623840114	0.6404976640410214	0.3595023359589786
4.197002141327624	0.5813152156551181	0.4186847843448819
4.211277658815132	0.5126480685222973	0.4873519314777027
4.2255531763026415	0.6472384875519613	0.35276151244803866
4.23982869379015	0.1682630426872809	0.8317369573127191
4.254104211277659	0.4856403413955871	0.5143596586044129
4.268379728765169	0.33104117009304435	0.6689588299069557
4.282655246252677	0.42275958854171525	0.5772404114582848
4.296930763740186	0.4820315765658776	0.5179684234341224
4.311206281227695	0.5594109333089552	0.4405890666910448
4.325481798715204	0.34684611762297596	0.653153882377024
4.3397573162027125	0.3889728672001417	0.6110271327998583
4.354032833690222	0.40551878440241684	0.5944812155975832
4.36830835117773	0.30221210185652564	0.6977878981434744
4.38258386866524	0.39039479660239423	0.6096052033976058
4.396859386152748	0.5685089825453764	0.4314910174546236
4.411134903640257	0.6722950596055653	0.32770494039443465
4.425410421127767	0.40804332868683135	0.5919566713131686
4.439685938615275	0.45712220764146416	0.5428777923585358
4.4539614561027845	0.20304169364195895	0.796958306358041
4.468236973590293	0.3039805582845653	0.6960194417154346
4.482512491077802	0.3472778550916799	0.65272214490832
4.496788008565311	0.9209317818220586	0.07906821817794141
4.51106352605282	1.242734301132299	-0.2427343011322991
4.5253390435403285	2.0396031365080853	-1.0396031365080853
4.539614561027838	2.134388296256707	-1.1343882962567071
4.553890078515346	0.7066551868396713	0.2933448131603287
4.5681655960028555	0.3699972166058053	0.6300027833941947
4.582441113490365	0.3157001741655214	0.6842998258344786
4.596716630977873	0.42391190174768867	0.5760880982523113
4.610992148465383	0.1654434293060628	0.8345565706939372
4.625267665952891	0.26586590352401135	0.7341340964759886
4.6395431834404	1.3485870941437876	-0.34858709414378763
4.653818700927909	1.8169866073658683	-0.8169866073658683
4.668094218415418	1.3653204529825322	-0.36532045298253224
4.682369735902927	0.4513085565642973	0.5486914434357026
4.696645253390436	0.48617372298918743	0.5138262770108126
4.710920770877944	0.31886961450261847	0.6811303854973816
4.725196288365454	0.7433406595678902	0.2566593404321098
4.739471805852963	0.23712247327577388	0.7628775267242262
4.7537473233404715	0.6573458750452209	0.3426541249547791
4.768022840827981	0.9991569065393057	0.000843093460694333
4.782298358315489	1.0132768939045196	-0.013276893904519582
4.7965738758029985	0.4035589957820023	0.5964410042179977
4.810849393290507	1.4786715921385687	-0.4786715921385687
4.825124910778016	0.4410410809419758	0.5589589190580242
4.839400428265525	0.33684829994299287	0.6631517000570071
4.853675945753034	0.3955975175146264	0.6044024824853735
4.8679514632405425	0.4505833983399801	0.5494166016600199
4.882226980728052	0.4902361947049836	0.5097638052950164
4.896502498215561	0.6010568646342074	0.3989431353657926
4.91077801570307	0.668684512528467	0.33131548747153305
4.925053533190579	1.6920431141108745	-0.6920431141108745
4.939329050678087	1.0346392257432568	-0.03463922574325684
4.953604568165597	1.9394302014171618	-0.9394302014171618
4.967880085653105	0.1368189917633804	0.8631810082366196
4.9821556031406145	0.5913904621824175	0.40860953781758247
4.996431120628123	0.4408374398964933	0.5591625601035066
5.010706638115632	0.31438026470298797	0.685619735297012
5.024982155603141	0.8255318947647959	0.17446810523520406
5.03925767309065	0.23410188731658937	0.7658981126834106
5.053533190578159	1.8073699792942564	-0.8073699792942564
5.067808708065668	2.857579894859243	-1.857579894859243
5.082084225553177	0.6478171018406345	0.35218289815936554
5.0963597430406855	1.3702104447487282	-0.3702104447487282
5.110635260528195	0.21452961863028971	0.7854703813697103
5.124910778015703	0.6615861374655266	0.33841386253447336
5.139186295503213	0.30199809827944035	0.6980019017205596
5.153461812990721	0.436249075135996	0.563750924864004
5.16773733047823	0.5269863368246489	0.4730136631753511
5.18201284796574	2.7768682879643363	-1.7768682879643363
5.196288365453248	2.877524928036331	-1.877524928036331
5.2105638829407575	1.0974070563099148	-0.09740705630991475
5.224839400428266	0.9416401079775623	0.05835989202243774
5.239114917915775	0.5522854712994417	0.4477145287005583
5.253390435403284	0.1399582313668089	0.8600417686331912
5.267665952890793	0.5858735691033032	0.41412643089669676
5.281941470378301	0.7983376355735784	0.2016623644264216
5.296216987865811	0.619191008688483	0.380808991311517
5.310492505353319	0.5329013774037088	0.4670986225962912
5.3247680228408285	0.610600481109577	0.389399518890423
5.339043540328338	0.7397723622949205	0.2602276377050795
5.353319057815846	0.495865364616645	0.504134635383355
5.367594575303356	0.22009713827673685	0.7799028617232632
5.381870092790864	0.2569135187509569	0.7430864812490431
5.396145610278373	0.5697773632178473	0.43022263678215267
5.410421127765882	0.46466776080279654	0.5353322391972035
5.424696645253391	0.8312318875856666	0.16876811241433343
5.4389721627409	0.6594412553982987	0.3405587446017013
5.453247680228409	0.4949549972225084	0.5050450027774915
5.467523197715917	0.49584034326224946	0.5041596567377505
5.481798715203427	0.48088456378031597	0.519115436219684
5.496074232690936	0.6035957467808686	0.3964042532191314
5.510349750178444	1.4810080236899794	-0.4810080236899794
5.524625267665954	0.573808186957234	0.426191813042766
5.538900785153462	1.5532227987849323	-0.5532227987849323
5.5531763026409715	1.0322679591030965	-0.032267959103096544
5.56745182012848	0.7336255235102134	0.2663744764897866
5.581727337615989	1.4361514518089793	-0.4361514518089793
5.596002855103498	0.27474318811027393	0.725256811889726
5.610278372591007	0.23521455443109607	0.7647854455689039
5.6245538900785155	0.9820541481872055	0.01794585181279451
5.638829407566025	3.8952861082841097	-2.8952861082841097
5.653104925053534	0.38961135755731807	0.6103886424426819
5.667380442541043	1.5306896178793692	-0.5306896178793692
5.681655960028552	1.4053683732691649	-0.40536837326916486
5.69593147751606	1.1706500066033914	-0.17065000660339136
5.71020699500357	0.5206347405967682	0.4793652594032318
5.724482512491078	0.8876126021662739	0.11238739783372609
5.738758029978587	0.06976053963508286	0.9302394603649171
5.753033547466096	4.304170596568828	-3.304170596568828
5.767309064953605	1.0737807403975683	-0.07378074039756832
5.781584582441114	5.237243844925944	-4.237243844925944
5.795860099928623	0.27848479840605445	0.7215152015939456
5.810135617416132	0.4099849823510919	0.5900150176489081
5.824411134903641	0.9987418761098357	0.001258123890164331
5.83868665239115	0.9622708613149169	0.0377291386850831
5.8529621698786585	0.33139226794134985	0.6686077320586501
5.867237687366168	0.9162909298721321	0.08370907012786788
5.881513204853676	3.5273284184638443	-2.5273284184638443
5.895788722341186	2.844469016616804	-1.844469016616804
5.910064239828694	0.54124472080713	0.45875527919286996
5.924339757316203	1.7176812103619001	-0.7176812103619001
5.938615274803713	0.3919788760270754	0.6080211239729246
5.952890792291221	0.23867070660219203	0.761329293397808
5.96716630977873	0.4891348690370858	0.5108651309629142
5.981441827266239	1.0374316400215304	-0.03743164002153043
5.995717344753748	0.37114278656949856	0.6288572134305015
6.009992862241257	2.405060021752049	-1.4050600217520488
6.024268379728766	0.35412330157649624	0.6458766984235038
6.038543897216274	0.3787151805987995	0.6212848194012005
6.052819414703784	0.5347491844234706	0.46525081557652936
6.067094932191292	0.9038302160205081	0.09616978397949194
6.0813704496788015	0.8520366294608062	0.14796337053919384
6.095645967166311	1.7652136475468139	-0.7652136475468139
6.109921484653819	1.7799415444916522	-0.7799415444916522
6.124197002141329	0.5716665669272366	0.4283334330727634
6.138472519628837	0.8367877762975445	0.16321222370245547
6.152748037116346	0.5027053670985191	0.4972946329014809
6.167023554603855	0.8290845735873739	0.17091542641262614
6.181299072091364	0.382361529191386	0.617638470808614
6.1955745895788725	1.1162435675092046	-0.11624356750920462
6.209850107066382	1.128326136279541	-0.12832613627954093
6.22412562455389	0.5594694658190197	0.4405305341809803
6.2384011420414	2.8849151887233955	-1.8849151887233955
6.252676659528909	0.4326788397973109	0.5673211602026891
6.266952177016417	0.2274595224774734	0.7725404775225266
6.281227694503927	0.9629047644696357	0.03709523553036431
6.295503211991435	3.2453692218584838	-2.2453692218584838
6.3097787294789445	0.31490615767743796	0.6850938423225621
6.324054246966453	1.9567875467045173	-0.9567875467045173
6.338329764453962	3.060846794217423	-2.060846794217423
6.352605281941471	0.9972154513255129	0.002784548674487075
6.36688079942898	1.2724660591742714	-0.27246605917427136
6.381156316916488	0.7627613958411823	0.2372386041588177
6.395431834403998	0.5234089172097931	0.4765910827902069
6.409707351891507	1.0581583371615018	-0.05815833716150176
6.4239828693790155	0.9724414490086106	0.027558550991389374
6.438258386866525	0.5286043053933247	0.4713956946066753
6.452533904354033	0.6758095517623824	0.32419044823761756
6.466809421841543	1.0114577930677338	-0.011457793067733757
6.481084939329051	2.5387624748694635	-1.5387624748694635
6.49536045681656	0.3504420243078372	0.6495579756921628
6.509635974304069	1.1302302479185646	-0.13023024791856463
6.523911491791578	1.0014463554771935	-0.0014463554771935172
6.538187009279087	1.4687046307059606	-0.4687046307059606
6.552462526766596	4.587314818087361	-3.5873148180873606
6.566738044254105	0.45012109532457234	0.5498789046754277
6.581013561741614	2.0778079961873033	-1.0778079961873033
6.595289079229123	0.4676450092710736	0.5323549907289264
6.609564596716631	0.8619100696064094	0.13808993039359063
6.623840114204141	1.001334612644133	-0.0013346126441329265
6.638115631691649	0.7222357260489413	0.27776427395105874
6.6523911491791585	0.3837078807709094	0.6162921192290907
6.666666666666667	1.7002855519010545	-0.7002855519010545
6.680942184154176	0.06316998331012193	0.9368300166898781
6.695217701641685	1.2304803150422938	-0.23048031504229383
6.709493219129194	1.0594241009650678	-0.05942410096506778
6.723768736616703	1.0262582532426845	-0.026258253242684493
6.738044254104212	1.0848122062355938	-0.08481220623559382
6.752319771591721	1.3119851187704228	-0.3119851187704228
6.76659528907923	0.8169663732609224	0.18303362673907764
6.780870806566739	0.8027361225030989	0.1972638774969011
6.795146324054247	1.0513764752626997	-0.05137647526269973
6.809421841541757	1.41136065770736	-0.4113606577073601
6.823697359029265	1.7580156077014648	-0.7580156077014648
6.837972876516774	2.030849355921693	-1.030849355921693
6.852248394004283	1.2589919265307525	-0.25899192653075254
6.866523911491792	1.3790409647692912	-0.37904096476929117
6.8807994289793015	0.7612662839152428	0.23873371608475724
6.89507494646681	2.734648974335047	-1.7346489743350468
6.909350463954319	0.42086981236987553	0.5791301876301245
6.923625981441828	0.2670265819692974	0.7329734180307026
6.937901498929337	0.8575935883035349	0.14240641169646506
6.9521770164168455	0.4729400059978996	0.5270599940021004
6.966452533904355	0.8081294945336507	0.19187050546634932
6.980728051391863	1.0077045023969018	-0.007704502396901791
6.995003568879373	1.3088479582400667	-0.3088479582400667
7.009279086366882	0.3454467106868726	0.6545532893131274
7.02355460385439	2.904868093637154	-1.904868093637154
7.0378301213419	1.3362494315943276	-0.33624943159432763
7.052105638829408	1.3296170168553167	-0.32961701685531675
7.066381156316917	0.616891442938457	0.383108557061543
7.080656673804426	0.5976552059332639	0.40234479406673607
7.094932191291935	0.4622086877235681	0.537791312276432
7.109207708779444	3.9735574537122895	-2.9735574537122895
7.123483226266953	1.485853331987035	-0.48585333198703506
7.137758743754461	1.0092134454680994	-0.009213445468099435
7.152034261241971	0.8591545596354236	0.14084544036457636
7.16630977872948	0.9530435304170073	0.04695646958299271
7.1805852962169885	1.0912935949763225	-0.0912935949763225
7.194860813704498	2.6218810375289503	-1.6218810375289503
7.209136331192006	2.5683873184287846	-1.5683873184287846
7.223411848679516	0.552251931924184	0.447748068075816
7.237687366167024	0.7153372389913375	0.2846627610086625
7.251962883654533	0.49269121278809763	0.5073087872119024
7.266238401142042	0.5987812064891367	0.4012187935108633
7.280513918629551	0.26098356633690767	0.7390164336630923
7.2947894361170595	0.3951656415160248	0.6048343584839753
7.309064953604569	0.391895840375137	0.6081041596248631
7.323340471092078	0.5362520822001698	0.46374791779983016
7.337615988579587	1.3182454562339303	-0.3182454562339303
7.351891506067096	0.6305150983637562	0.3694849016362438
7.366167023554604	0.4529722574799414	0.5470277425200586
7.380442541042114	1.5932310958865317	-0.5932310958865317
7.394718058529622	0.6388691174278559	0.3611308825721441
7.4089935760171315	0.38105919321123227	0.6189408067887677
7.42326909350464	0.44647742983812677	0.5535225701618732
7.437544610992149	0.7517699279853177	0.24823007201468228
7.451820128479658	0.4807144487445905	0.5192855512554095
7.466095645967167	1.0140687484761213	-0.014068748476121273
7.480371163454676	0.5380411223499445	0.4619588776500555
7.494646680942185	3.856023862379906	-2.856023862379906
7.508922198429694	1.263921037704888	-0.26392103770488795
7.5231977159172025	2.8213436959101252	-1.8213436959101252
7.537473233404712	2.434793320185153	-1.434793320185153
7.55174875089222	0.2818738337290708	0.7181261662709292
7.56602426837973	0.41933684008455807	0.5806631599154419
7.580299785867238	1.5325370372736573	-0.5325370372736573
7.594575303354747	1.3114249939223133	-0.31142499392231326
7.608850820842256	0.5790919091564367	0.4209080908435633
7.623126338329765	0.9050081458100475	0.09499185418995248
7.6374018558172745	0.9632414702182738	0.036758529781726224
7.651677373304783	4.248981488069738	-3.248981488069738
7.665952890792292	0.31541298242607163	0.6845870175739284
7.680228408279801	0.46245571549684245	0.5375442845031575
7.69450392576731	1.5991863981980445	-0.5991863981980445
7.7087794432548185	1.4190194291080687	-0.41901942910806866
7.723054960742328	0.8532767487995234	0.14672325120047658
7.737330478229836	1.27848078991322	-0.27848078991322
7.7516059957173455	0.6396943295499662	0.3603056704500338
7.765881513204855	1.0098682026771004	-0.009868202677100424
7.780157030692363	0.3281877723348803	0.6718122276651197
7.794432548179873	7.054307331391153	-6.054307331391153
7.808708065667381	0.7650602137569212	0.23493978624307876
7.82298358315489	1.6991930498262515	-0.6991930498262515
7.837259100642399	16.54385640175073	-15.54385640175073
7.851534618129908	0.9703569460092856	0.02964305399071443
7.865810135617417	1.0642045800437443	-0.0642045800437443
7.880085653104926	1.7448199156535735	-0.7448199156535735
7.894361170592434	0.5081306736284149	0.4918693263715851
7.908636688079944	0.5530480166758683	0.44695198332413166
7.922912205567453	0.8476628723768305	0.15233712762316953
7.9371877230549615	0.9025567502758912	0.09744324972410878
7.951463240542471	0.7655392973440203	0.23446070265597974
7.965738758029979	0.5385957075045857	0.46140429249541426
7.9800142755174885	1.261515013531023	-0.2615150135310229
7.994289793004997	0.9763868531123083	0.02361314688769167
8.008565310492505	3.704917273863913	-2.704917273863913
8.022840827980016	7.522969895140226	-6.522969895140226
8.037116345467524	1.7832463610582812	-0.7832463610582812
8.051391862955033	33.870389421717846	-32.870389421717846
8.065667380442541	0.7352692586248611	0.26473074137513886
8.079942897930051	0.8437908693990804	0.15620913060091957
8.09421841541756	0.9775788940881499	0.022421105911850092
8.108493932905068	0.8272428774346058	0.17275712256539422
8.122769450392578	0.35846586990436025	0.6415341300956398
8.137044967880087	0.8467845150486073	0.1532154849513927
8.151320485367595	1.7458050245356571	-0.7458050245356571
8.165596002855104	1.8001409040838707	-0.8001409040838707
8.179871520342614	0.5242551853148286	0.4757448146851714
8.194147037830122	0.43681697126271585	0.5631830287372841
8.20842255531763	0.9723664803596849	0.02763351964031513
8.22269807280514	1.2349399861636146	-0.23493998616361456
8.23697359029265	1.1745617009537854	-0.17456170095378543
8.251249107780158	0.9894025984196682	0.010597401580331844
8.265524625267666	0.20986241738198175	0.7901375826180183
8.279800142755176	0.8035228111072147	0.19647718889278531
8.294075660242685	0.5099438978283425	0.4900561021716575
8.308351177730193	1.4589298695121131	-0.4589298695121131
8.322626695217702	1.354667214015332	-0.35466721401533197
8.336902212705212	0.8772331134028735	0.12276688659712653
8.35117773019272	1.0161615850637027	-0.016161585063702688
8.365453247680229	2.260688282514512	-1.2606882825145118
8.379728765167739	0.272830859010208	0.727169140989792
8.394004282655247	0.5659677171020893	0.43403228289791074
8.408279800142756	0.42490969480416707	0.5750903051958329
8.422555317630264	0.6136650174915009	0.38633498250849907
8.436830835117775	1.658549784865383	-0.658549784865383
8.451106352605283	0.21911241789877728	0.7808875821012227
8.465381870092791	0.5904015502841772	0.4095984497158228
8.4796573875803	0.9295614318741712	0.07043856812582883
8.49393290506781	0.3792428133840671	0.6207571866159329
8.508208422555319	1.516805148959337	-0.516805148959337
8.522483940042827	0.9989998168129792	0.0010001831870207756
8.536759457530337	0.9352078333275017	0.06479216667249832
8.551034975017846	1.0575922488294314	-0.05759224882943137
8.565310492505354	1.630951511313442	-0.6309515113134421
8.579586009992862	0.20503188684220472	0.7949681131577953
8.593861527480373	1.6641919393503983	-0.6641919393503983
8.608137044967881	0.766249638228381	0.233750361771619
8.62241256245539	0.43941092014167343	0.5605890798583266
8.636688079942898	0.2509424682588521	0.7490575317411479
8.650963597430408	0.6792386674120869	0.32076133258791306
8.665239114917917	5.251475803933669	-4.251475803933669
8.679514632405425	2.0069313699296	-1.0069313699296
8.693790149892935	1.073861019022471	-0.07386101902247111
8.708065667380444	1.109168666642311	-0.10916866664231106
8.722341184867952	2.467275116845727	-1.4672751168457272
8.73661670235546	1.1254445449674748	-0.1254445449674748
8.75089221984297	0.9742837667242682	0.025716233275731804
8.76516773733048	1.0260447944495958	-0.026044794449595843
8.779443254817988	1.250851996767063	-0.25085199676706305
8.793718772305496	1.294699349706731	-0.29469934970673095
8.807994289793006	1.645415002207504	-0.645415002207504
8.822269807280515	0.9295060012517388	0.07049399874826123
8.836545324768023	0.5299635829441253	0.47003641705587473
8.850820842255533	0.653332611967019	0.346667388032981
8.865096359743042	0.2520974127592637	0.7479025872407363
8.87937187723055	3.5759157469903085	-2.5759157469903085
8.893647394718059	0.498900585591307	0.501099414408693
8.907922912205569	7.454938124989845	-6.454938124989845
8.922198429693077	0.61968543712321	0.38031456287679
8.936473947180586	0.9216017366079848	0.07839826339201517
8.950749464668094	0.8474912610526507	0.1525087389473493
8.965024982155605	1.9551549825783676	-0.9551549825783676
8.979300499643113	0.6490593221699821	0.3509406778300179
8.993576017130621	0.1886590781533044	0.8113409218466956
9.007851534618132	3.1820958154056966	-2.1820958154056966
9.02212705210564	0.5524065066448891	0.4475934933551109
9.036402569593148	0.3986873149186685	0.6013126850813315
9.050678087080657	1.152368873581364	-0.15236887358136397
9.064953604568167	5.145656687327794	-4.145656687327794
9.079229122055676	0.8397803761161323	0.16021962388386768
9.093504639543184	0.3809086929482184	0.6190913070517816
9.107780157030692	0.5523716596933318	0.4476283403066682
9.122055674518203	0.734194370354415	0.26580562964558496
9.136331192005711	1.4453020772356406	-0.44530207723564064
9.15060670949322	1.0197617002257056	-0.01976170022570556
9.16488222698073	5.632684191295529	-4.632684191295529
9.179157744468238	1.7150096346855612	-0.7150096346855612
9.193433261955747	3.1786794441799024	-2.1786794441799024
9.207708779443255	0.37394390511375825	0.6260560948862417
9.221984296930765	2.767480117070738	-1.767480117070738
9.236259814418274	0.7334985069850725	0.26650149301492754
9.250535331905782	0.4786549887592501	0.5213450112407498
9.26481084939329	4.061600362624153	-3.0616003626241532
9.2790863668808	1.4466752389639268	-0.4466752389639268
9.29336188436831	0.5247023095841729	0.47529769041582715
9.307637401855818	0.5376932861487874	0.4623067138512126
9.321912919343328	0.6905010246098399	0.30949897539016014
9.336188436830836	0.9395342052788671	0.06046579472113289
9.350463954318345	0.3608533983092308	0.6391466016907692
9.364739471805853	1.1297875578369787	-0.1297875578369787
9.379014989293363	1.597504952993976	-0.597504952993976
9.393290506780872	0.9046553144382564	0.09534468556174358
9.40756602426838	1.455786516700855	-0.455786516700855
9.421841541755889	0.7818454892852251	0.21815451071477487
9.436117059243399	0.2858666919887912	0.7141333080112088
9.450392576730907	1.5546866204622776	-0.5546866204622776
9.464668094218416	1.0472527267390093	-0.047252726739009265
9.478943611705926	1.0339747038958587	-0.03397470389585866
9.493219129193434	1.717488257644977	-0.717488257644977
9.507494646680943	1.4074231582656578	-0.4074231582656578
9.521770164168451	1.1165638287073285	-0.11656382870732851
9.536045681655962	0.501364424930658	0.498635575069342
9.55032119914347	0.38771276983848657	0.6122872301615134
9.564596716630978	41.3455524604718	-40.3455524604718
9.578872234118487	1.4630165949967813	-0.46301659499678127
9.593147751605997	0.32833067227989277	0.6716693277201072
9.607423269093506	1.860402183536651	-0.8604021835366511
9.621698786581014	0.5878082169895803	0.4121917830104197
9.635974304068524	1.5786194383759349	-0.5786194383759349
9.650249821556033	0.5433575741893845	0.45664242581061554
9.664525339043541	0.5619424444998119	0.4380575555001881
9.67880085653105	0.9456534462503406	0.054346553749659354
9.69307637401856	2.5303236184315914	-1.5303236184315914
9.707351891506068	0.5447092966245817	0.4552907033754183
9.721627408993577	0.5088931587713657	0.49110684122863435
9.735902926481085	0.15128124824000183	0.8487187517599981
9.750178443968595	0.4019730927053843	0.5980269072946157
9.764453961456104	1.81691789529276	-0.81691789529276
9.778729478943612	0.4468679775912017	0.5531320224087983
9.793004996431122	0.8713709924453444	0.12862900755465556
9.80728051391863	1.6064867646495022	-0.6064867646495022
9.82155603140614	1.327117630031926	-0.32711763003192607
9.835831548893648	0.772297583482333	0.22770241651766698
9.850107066381158	0.7101842157221878	0.2898157842778122
9.864382583868666	0.9229761976620695	0.07702380233793049
9.878658101356175	0.6294204347841913	0.3705795652158087
9.892933618843683	0.16373983782938578	0.8362601621706143
9.907209136331193	0.2340376889164643	0.7659623110835357
9.921484653818702	0.44795330305585285	0.5520466969441471
9.93576017130621	0.2695657159096159	0.7304342840903841
9.95003568879372	0.8056799485519814	0.19432005144801856
9.964311206281229	0.8981220219491378	0.10187797805086218
9.978586723768737	2.0785563867247014	-1.0785563867247014
9.992862241256246	0.6691303742127753	0.3308696257872247
