# Supplementary material for: Terahertz Spectroscopic Analysis of Lactose in Infant Formula: Implications for Detection and Quantification
Source: Molecules. 2022 Aug 8;27(15):5040. doi: 10.3390/molecules27155040 (PMC9370465; doi:10.3390/molecules27155040)
Supplement: Supplementary file 1 [file molecules-27-05040-s001.zip › data/set2_N2_1/frequency_domain/L003.csv]

0.0	0.8710162459291508	0.12898375407084917
0.014275517487508924	0.7073264938750123	0.29267350612498766
0.028551034975017847	1.310174812021485	-0.3101748120214849
0.04282655246252677	0.8146892709074761	0.18531072909252388
0.057102069950035694	1.2912417792089064	-0.29124177920890637
0.07137758743754462	1.331195090409521	-0.3311950904095211
0.08565310492505354	2.7662811309785256	-1.7662811309785256
0.09992862241256247	0.5454468184401787	0.4545531815598213
0.11420413990007139	0.6933409791057785	0.3066590208942215
0.12847965738758033	0.9051406090496699	0.09485939095033014
0.14275517487508924	1.3219331943130803	-0.3219331943130803
0.15703069236259815	1.4084147248353978	-0.40841472483539776
0.17130620985010708	0.8678913272881706	0.13210867271182936
0.18558172733761602	0.7811377629176678	0.2188622370823322
0.19985724482512493	0.9469421364692497	0.05305786353075026
0.21413276231263384	1.064570702045649	-0.06457070204564896
0.22840827980014278	1.0756210088473528	-0.07562100884735279
0.24268379728765171	0.961334581366489	0.03866541863351103
0.25695931477516065	0.8877045351811492	0.11229546481885078
0.27123483226266953	0.9275403672360222	0.07245963276397782
0.28551034975017847	0.99221199306087	0.0077880069391299545
0.2997858672376874	0.9990902978818034	0.0009097021181966314
0.3140613847251963	0.9747822101639755	0.025217789836024518
0.32833690221270523	0.948445682612801	0.051554317387198956
0.34261241970021417	0.956037089987366	0.04396291001263397
0.3568879371877231	0.965139915508427	0.03486008449157296
0.37116345467523204	0.9578634676065068	0.04213653239349324
0.3854389721627409	0.9384458181920238	0.06155418180797623
0.39971448965024986	0.9396832667498586	0.06031673325014142
0.4139900071377588	0.9573404446673214	0.04265955533267862
0.4282655246252677	0.9777315150236147	0.02226848497638534
0.4425410421127766	0.9827155750602184	0.01728442493978155
0.45681655960028555	0.965148220232465	0.03485177976753495
0.4710920770877945	0.9431442887527908	0.05685571124720923
0.48536759457530343	0.9317218261606963	0.06827817383930368
0.4996431120628123	0.9285188334630732	0.07148116653692682
0.5139186295503213	0.9330672701359078	0.06693272986409216
0.5281941470378302	0.9222608808761689	0.07773911912383114
0.5424696645253391	0.9581057682864966	0.04189423171350337
0.5567451820128481	0.9757072567608779	0.024292743239122117
0.5710206995003569	0.958658978260276	0.04134102173972398
0.5852962169878658	0.939892374940428	0.06010762505957201
0.5995717344753748	0.9284863252021699	0.0715136747978301
0.6138472519628837	0.9321563172976195	0.0678436827023805
0.6281227694503926	0.9493302753287596	0.050669724671240424
0.6423982869379016	0.971330946133161	0.028669053866839045
0.6566738044254105	0.9843926897470288	0.01560731025297124
0.6709493219129194	0.9775960547090543	0.022403945290945693
0.6852248394004283	0.9551795080584119	0.0448204919415881
0.6995003568879372	0.9337775171605773	0.06622248283942267
0.7137758743754462	0.9259442912725626	0.07405570872743739
0.7280513918629551	0.932510985308578	0.06748901469142199
0.7423269093504641	0.9497482130985508	0.05025178690144916
0.756602426837973	0.9706402275115511	0.0293597724884489
0.7708779443254818	0.9775206012296193	0.022479398770380743
0.7851534618129908	0.9649641884304548	0.03503581156954516
0.7994289793004997	0.9445087882227954	0.05549121177720462
0.8137044967880086	0.9278682749364043	0.07213172506359566
0.8279800142755176	0.9217834514486197	0.07821654855138027
0.8422555317630265	0.9331441717077154	0.06685582829228465
0.8565310492505354	0.9541987812311824	0.0458012187688176
0.8708065667380444	0.9714845025114934	0.02851549748850657
0.8850820842255532	0.9710135759785188	0.028986424021481216
0.8993576017130622	0.9558188898704765	0.044181110129523526
0.9136331192005711	0.9325386712112383	0.06746132878876165
0.92790863668808	0.9170026647590339	0.08299733524096609
0.942184154175589	0.9186880467936034	0.08131195320639661
0.9564596716630979	0.9388424295709581	0.06115757042904191
0.9707351891506069	0.9607584743650652	0.03924152563493477
0.9850107066381157	0.9750490368207033	0.02495096317929668
0.9992862241256246	0.9682642728532217	0.0317357271467783
1.0135617416131335	0.942054686134887	0.057945313865113035
1.0278372591006426	0.9178996137504796	0.08210038624952043
1.0421127765881515	0.9072978355146806	0.09270216448531943
1.0563882940756604	0.913883310933549	0.08611668906645098
1.0706638115631693	0.9341494900079977	0.06585050999200226
1.0849393290506781	0.9587229918279131	0.041277008172086904
1.099214846538187	0.9760105430576769	0.02398945694232313
1.1134903640256961	0.9572957928744786	0.042704207125521365
1.127765881513205	0.9333118600560081	0.06668813994399192
1.1420413990007139	0.9111027378968092	0.08889726210319082
1.1563169164882228	0.9018055250538832	0.09819447494611677
1.1705924339757316	0.9114345569488612	0.08856544305113878
1.1848679514632408	0.9239042056609418	0.07609579433905822
1.1991434689507496	0.9386848585897463	0.06131514141025374
1.2134189864382585	0.9485148500860681	0.05148514991393194
1.2276945039257674	0.9394266621360614	0.06057333786393859
1.2419700214132763	0.9181389779608758	0.08186102203912415
1.2562455389007852	0.9024528505777668	0.09754714942223319
1.2705210563882943	0.8999259841720104	0.10007401582798958
1.2847965738758031	0.9124586828569343	0.08754131714306568
1.299072091363312	0.9293890671966446	0.0706109328033554
1.313347608850821	0.934712849018539	0.06528715098146098
1.3276231263383298	0.9186579044511048	0.08134209554889515
1.341898643825839	0.8878952654702169	0.11210473452978309
1.3561741613133478	0.8522249411340563	0.14777505886594366
1.3704496788008567	0.8256603534393612	0.17433964656063883
1.3847251962883655	0.8419810603876006	0.15801893961239943
1.3990007137758744	0.8891506907125106	0.11084930928748937
1.4132762312633835	0.9297154839470392	0.07028451605296082
1.4275517487508924	0.9348759059226851	0.0651240940773149
1.4418272662384013	0.9245945312642416	0.07540546873575837
1.4561027837259102	0.9035950651339588	0.09640493486604118
1.470378301213419	0.8868367726701237	0.11316322732987627
1.4846538187009282	0.8843932210950699	0.1156067789049301
1.498929336188437	0.898365501330629	0.10163449866937102
1.513204853675946	0.9203052967743184	0.07969470322568162
1.5274803711634548	0.9390120603223103	0.06098793967768967
1.5417558886509637	0.9373632484107806	0.06263675158921944
1.5560314061384726	0.9193033734311645	0.08069662656883547
1.5703069236259817	0.8937488708916926	0.10625112910830736
1.5845824411134906	0.8758729946652432	0.12412700533475685
1.5988579586009994	0.8726646519654714	0.12733534803452862
1.6131334760885083	0.8885817804100485	0.11141821958995146
1.6274089935760172	0.9109633024977197	0.08903669750228027
1.6416845110635263	0.9263111273491385	0.07368887265086155
1.6559600285510352	0.927063897746343	0.07293610225365699
1.670235546038544	0.9282216765173283	0.07177832348267166
1.684511063526053	0.8841379952790802	0.11586200472091979
1.6987865810135618	0.8671437659595164	0.13285623404048363
1.7130620985010707	0.8687497235740343	0.13125027642596565
1.7273376159885798	0.8852811857211762	0.1147188142788238
1.7416131334760887	0.8949631691684578	0.10503683083154225
1.7558886509635976	0.8997262376040537	0.10027376239594632
1.7701641684511065	0.8919931260298818	0.10800687397011821
1.7844396859386153	0.8732749718656342	0.1267250281343658
1.7987152034261245	0.8607115832837632	0.13928841671623682
1.8129907209136333	0.8522192577156757	0.14778074228432425
1.8272662384011422	0.8613665551064236	0.13863344489357643
1.841541755888651	0.8812711846503009	0.11872881534969915
1.85581727337616	0.8943955683567839	0.10560443164321609
1.870092790863669	0.8995978780666792	0.10040212193332076
1.884368308351178	0.8788257502339125	0.12117424976608748
1.8986438258386868	0.858826544131858	0.141173455868142
1.9129193433261957	0.8449051123828288	0.15509488761717116
1.9271948608137046	0.8510784511470808	0.1489215488529192
1.9414703783012137	0.8622188095871107	0.13778119041288928
1.9557458957887226	0.8796052027543382	0.12039479724566182
1.9700214132762315	0.8872416636081967	0.11275833639180333
1.9842969307637404	0.8809033767002313	0.11909662329976867
1.9985724482512492	0.8632327352374104	0.1367672647625896
2.012847965738758	0.8382352285413295	0.16176477145867052
2.027123483226267	0.8273370282441829	0.17266297175581713
2.041399000713776	0.8297108944975502	0.1702891055024498
2.055674518201285	0.8398346192566948	0.16016538074330522
2.069950035688794	0.8546835340539475	0.14531646594605252
2.084225553176303	0.859673532067544	0.14032646793245596
2.098501070663812	0.8484781318366822	0.1515218681633178
2.1127765881513207	0.8304628403113749	0.16953715968862515
2.1270521056388296	0.8136521071010246	0.18634789289897535
2.1413276231263385	0.8065628419959965	0.19343715800400352
2.1556031406138474	0.8112507855938136	0.18874921440618642
2.1698786581013563	0.8317703878669407	0.16822961213305931
2.184154175588865	0.8346089534877541	0.1653910465122459
2.198429693076374	0.8357779487328993	0.16422205126710065
2.2127052105638834	0.817243588739456	0.18275641126054398
2.2269807280513922	0.8080308690334349	0.1919691309665651
2.241256245538901	0.7853738700336508	0.21462612996634922
2.25553176302641	0.7914034476479879	0.20859655235201213
2.269807280513919	0.8140405347391625	0.1859594652608375
2.2840827980014278	0.829105109838719	0.170894890161281
2.2983583154889367	0.833984385554732	0.16601561444526802
2.3126338329764455	0.8273468119843728	0.17265318801562723
2.3269093504639544	0.8041161306911965	0.19588386930880353
2.3411848679514633	0.77538627602797	0.22461372397203005
2.355460385438972	0.7675720632339624	0.23242793676603757
2.3697359029264815	0.7711093802745247	0.2288906197254753
2.3840114204139904	0.7871441382253865	0.21285586177461346
2.3982869379014993	0.8021871331229257	0.19781286687707433
2.412562455389008	0.8065474822844629	0.19345251771553706
2.426837972876517	0.7972372348950884	0.20276276510491165
2.441113490364026	0.7778380445581087	0.22216195544189132
2.455389007851535	0.7537670577781957	0.24623294222180425
2.4696645253390437	0.7527925873951693	0.2472074126048307
2.4839400428265526	0.7431571317912461	0.2568428682087539
2.4982155603140614	0.7401898300628046	0.2598101699371954
2.5124910778015703	0.737936480402268	0.262063519597732
2.5267665952890797	0.7418074641187192	0.25819253588128077
2.5410421127765885	0.726968290986541	0.27303170901345897
2.5553176302640974	0.7143597118871323	0.2856402881128677
2.5695931477516063	0.7141465257114213	0.28585347428857866
2.583868665239115	0.7186806257983969	0.28131937420160313
2.598144182726624	0.7311059162193142	0.2688940837806858
2.612419700214133	0.7490923105381384	0.2509076894618616
2.626695217701642	0.7384739635631609	0.26152603643683914
2.6409707351891507	0.6703774633824984	0.3296225366175016
2.6552462526766596	0.7490401120671788	0.2509598879328212
2.669521770164169	0.7245568026181471	0.27544319738185286
2.683797287651678	0.7082701762401786	0.29172982375982137
2.6980728051391867	0.7262520763313592	0.27374792366864076
2.7123483226266956	0.713060837408682	0.286939162591318
2.7266238401142044	0.7306233970788956	0.26937660292110444
2.7408993576017133	0.7247927877095337	0.2752072122904663
2.755174875089222	0.7128605741341677	0.2871394258658323
2.769450392576731	0.6752238103453452	0.3247761896546548
2.78372591006424	0.6967314430138525	0.3032685569861475
2.798001427551749	0.6700391509703996	0.32996084902960043
2.8122769450392577	0.6575283489018245	0.34247165109817546
2.826552462526767	0.6539758458598826	0.34602415414011745
2.840827980014276	0.6292026407967009	0.37079735920329915
2.855103497501785	0.63858332190772	0.36141667809227995
2.8693790149892937	0.6379818271829291	0.36201817281707094
2.8836545324768026	0.6329698163969375	0.3670301836030625
2.8979300499643115	0.6247202267686958	0.37527977323130424
2.9122055674518204	0.6318127089907442	0.36818729100925585
2.9264810849393292	0.624983865702694	0.37501613429730596
2.940756602426838	0.6193336754299811	0.3806663245700189
2.955032119914347	0.6132076712762335	0.38679232872376645
2.9693076374018563	0.5721574452972836	0.42784255470271637
2.983583154889365	0.5887698391376535	0.41123016086234654
2.997858672376874	0.5931414204422477	0.4068585795577523
3.012134189864383	0.6451667221413574	0.3548332778586426
3.026409707351892	0.624286279949222	0.37571372005077797
3.0406852248394007	0.6536374543859679	0.3463625456140321
3.0549607423269096	0.6216946674071363	0.3783053325928637
3.0692362598144185	0.5921428178368824	0.4078571821631176
3.0835117773019274	0.5515523206126031	0.44844767938739694
3.0977872947894363	0.5053335963713788	0.49466640362862124
3.112062812276945	0.5150795575965216	0.4849204424034784
3.1263383297644545	0.49310341771188665	0.5068965822881133
3.1406138472519634	0.5162619402196446	0.48373805978035544
3.1548893647394722	0.5151159243470019	0.48488407565299807
3.169164882226981	0.5150474097313024	0.48495259026869764
3.18344039971449	0.46868289880010516	0.5313171011998948
3.197715917201999	0.4600731413097765	0.5399268586902235
3.2119914346895078	0.41594906392911574	0.5840509360708843
3.2262669521770166	0.36300996103375005	0.63699003896625
3.2405424696645255	0.34646949857656345	0.6535305014234365
3.2548179871520344	0.36854089718371535	0.6314591028162846
3.2690935046395433	0.38310034583983815	0.6168996541601619
3.2833690221270526	0.4016811210323651	0.5983188789676349
3.2976445396145615	0.32159010162445273	0.6784098983755473
3.3119200571020704	0.4391622911284226	0.5608377088715775
3.3261955745895793	0.3757361139785301	0.62426388602147
3.340471092077088	0.3719972313824029	0.6280027686175971
3.354746609564597	0.341083348958739	0.658916651041261
3.369022127052106	0.37981143153114827	0.6201885684688517
3.383297644539615	0.39033894692373683	0.6096610530762632
3.3975731620271237	0.39107173643854487	0.6089282635614551
3.4118486795146326	0.4541047384115279	0.5458952615884721
3.4261241970021414	0.445855214574637	0.5541447854253629
3.4403997144896508	0.39826084245744997	0.60173915754255
3.4546752319771596	0.39210354513936935	0.6078964548606307
3.4689507494646685	0.3900446440088396	0.6099553559911604
3.4832262669521774	0.4327819341945897	0.5672180658054102
3.4975017844396863	0.40100176552274525	0.5989982344772548
3.511777301927195	0.45496653170420115	0.5450334682957989
3.526052819414704	0.46526876515940013	0.5347312348405999
3.540328336902213	0.45352142552336033	0.5464785744766396
3.554603854389722	0.48465739730877566	0.5153426026912243
3.5688793718772307	0.44647027535925604	0.553529724640744
3.58315488936474	0.3872275835245461	0.6127724164754539
3.597430406852249	0.37839151350495703	0.621608486495043
3.611705924339758	0.3790711933887774	0.6209288066112226
3.6259814418272667	0.4228459733313383	0.5771540266686617
3.6402569593147756	0.5007112691490508	0.49928873085094916
3.6545324768022844	0.5346531389369823	0.4653468610630177
3.6688079942897933	0.6153856550579427	0.38461434494205726
3.683083511777302	0.5360087801588157	0.4639912198411843
3.697359029264811	0.5125042721112307	0.48749572788876927
3.71163454675232	0.41464797530581143	0.5853520246941886
3.725910064239829	0.3565346525137569	0.6434653474862431
3.740185581727338	0.3700894324186876	0.6299105675813124
3.754461099214847	0.282873997189368	0.717126002810632
3.768736616702356	0.5389358745513319	0.46106412544866815
3.783012134189865	0.5194926229281998	0.48050737707180025
3.7972876516773737	0.6448322020032226	0.35516779799677745
3.8115631691648826	1.4631421812330276	-0.46314218123302764
3.8258386866523915	0.49795610592876544	0.5020438940712346
3.8401142041399003	0.3052028085016161	0.6947971914983839
3.8543897216274092	0.3960681615895188	0.6039318384104813
3.868665239114918	0.3035992242867203	0.6964007757132797
3.8829407566024274	0.302122446632759	0.697877553367241
3.8972162740899363	0.5511520777130433	0.4488479222869567
3.911491791577445	0.4977463331358844	0.5022536668641155
3.925767309064954	0.5435562492997189	0.4564437507002811
3.940042826552463	0.5261936991080547	0.4738063008919453
3.954318344039972	0.3672673485736331	0.6327326514263669
3.9685938615274807	0.3817341366423216	0.6182658633576784
3.9828693790149896	0.13386519475414096	0.8661348052458591
3.9971448965024985	0.3687464876330726	0.6312535123669274
4.011420413990008	0.2977326236967332	0.7022673763032667
4.025695931477516	0.3069527834344873	0.6930472165655127
4.039971448965026	0.45734113996501047	0.5426588600349895
4.054246966452534	0.40951631391313037	0.5904836860868696
4.068522483940043	0.4722895915676931	0.5277104084323069
4.082798001427552	0.37607281987462743	0.6239271801253725
4.097073518915061	0.350164530713391	0.6498354692866091
4.11134903640257	0.2843802899434147	0.7156197100565853
4.125624553890079	0.42677769017828165	0.5732223098217184
4.139900071377588	0.3758989512864429	0.6241010487135571
4.154175588865097	0.3025375884465723	0.6974624115534277
4.168451106352606	0.518840638742333	0.481159361257667
4.182726623840114	0.4385443081493467	0.5614556918506532
4.197002141327624	0.24956057767495207	0.7504394223250479
4.211277658815132	0.11654821223757185	0.8834517877624282
4.2255531763026415	0.22682588699751183	0.7731741130024882
4.23982869379015	0.376972409562217	0.623027590437783
4.254104211277659	0.40358943967054345	0.5964105603294565
4.268379728765169	0.37575461683384753	0.6242453831661525
4.282655246252677	0.3873727626098773	0.6126272373901227
4.296930763740186	0.309012618914935	0.6909873810850651
4.311206281227695	0.2429607085365448	0.7570392914634552
4.325481798715204	0.21908168014685006	0.78091831985315
4.3397573162027125	0.11904443864319303	0.880955561356807
4.354032833690222	0.3615958217549155	0.6384041782450844
4.36830835117773	0.5106063821665316	0.48939361783346835
4.38258386866524	0.7957755462030346	0.2042244537969654
4.396859386152748	0.22841310550516492	0.7715868944948351
4.411134903640257	0.5474900031610923	0.4525099968389077
4.425410421127767	0.330618205901468	0.669381794098532
4.439685938615275	0.2716873751984517	0.7283126248015483
4.4539614561027845	0.05825060223105831	0.9417493977689417
4.468236973590293	0.38760083132595086	0.6123991686740491
4.482512491077802	0.5041661326909856	0.49583386730901435
4.496788008565311	0.5922838694652516	0.4077161305347484
4.51106352605282	1.969128507538251	-0.969128507538251
4.5253390435403285	2.253117340891548	-1.253117340891548
4.539614561027838	1.321107573333601	-0.32110757333360107
4.553890078515346	0.40438318236833865	0.5956168176316614
4.5681655960028555	0.22141561503954665	0.7785843849604533
4.582441113490365	0.12221537112157628	0.8777846288784237
4.596716630977873	0.7185833621270376	0.28141663787296245
4.610992148465383	0.4294766626010914	0.5705233373989086
4.625267665952891	0.5985619478224541	0.4014380521775459
4.6395431834404	1.222014675057057	-0.22201467505705708
4.653818700927909	0.3735169841416154	0.6264830158583846
4.668094218415418	0.2906576592705428	0.7093423407294572
4.682369735902927	0.5823771253860576	0.41762287461394243
4.696645253390436	0.377704861432918	0.6222951385670821
4.710920770877944	0.37261109046066593	0.6273889095393341
4.725196288365454	0.4811141999718312	0.5188858000281689
4.739471805852963	0.6021190598845366	0.3978809401154634
4.7537473233404715	0.36699631951760214	0.6330036804823979
4.768022840827981	0.6821104574701579	0.31788954252984214
4.782298358315489	1.666409221867117	-0.6664092218671169
4.7965738758029985	2.3152128763356252	-1.3152128763356252
4.810849393290507	0.5931870494543507	0.40681295054564925
4.825124910778016	0.49293861350733154	0.5070613864926685
4.839400428265525	0.23128447658030085	0.7687155234196992
4.853675945753034	0.44007430685622206	0.5599256931437779
4.8679514632405425	0.911249716239744	0.08875028376025595
4.882226980728052	1.0251503189978886	-0.025150318997888554
4.896502498215561	0.3437413298078594	0.6562586701921407
4.91077801570307	0.2550256131787731	0.7449743868212269
4.925053533190579	3.9719752744251253	-2.9719752744251253
4.939329050678087	0.5121991053864634	0.4878008946135366
4.953604568165597	5.116380762316402	-4.116380762316402
4.967880085653105	0.27186315508120484	0.7281368449187952
4.9821556031406145	0.6531523840443619	0.34684761595563807
4.996431120628123	0.5465924742018634	0.4534075257981366
5.010706638115632	0.16483564944177465	0.8351643505582254
5.024982155603141	1.0218122058092767	-0.021812205809276675
5.03925767309065	0.17138936311939798	0.828610636880602
5.053533190578159	1.3588315393557098	-0.35883153935570977
5.067808708065668	6.918394562759353	-5.918394562759353
5.082084225553177	0.9945587968029178	0.0054412031970821895
5.0963597430406855	1.1735744650506381	-0.17357446505063812
5.110635260528195	0.8560113800720666	0.14398861992793344
5.124910778015703	1.1193718431154058	-0.11937184311540583
5.139186295503213	0.46858338738065175	0.5314166126193482
5.153461812990721	0.1982675569792958	0.8017324430207042
5.16773733047823	0.7223981190921586	0.27760188090784144
5.18201284796574	3.547684457381824	-2.547684457381824
5.196288365453248	2.2405008253260963	-1.2405008253260963
5.2105638829407575	1.8863453730644295	-0.8863453730644295
5.224839400428266	0.3750012829459958	0.6249987170540042
5.239114917915775	0.5624310376301739	0.4375689623698261
5.253390435403284	0.06917416656100639	0.9308258334389936
5.267665952890793	0.1876774290196831	0.8123225709803169
5.281941470378301	1.1490998560007069	-0.14909985600070685
5.296216987865811	0.418753735970608	0.5812462640293921
5.310492505353319	1.0833505950187956	-0.0833505950187956
5.3247680228408285	1.158652281763681	-0.15865228176368107
5.339043540328338	0.7615048594573031	0.23849514054269694
5.353319057815846	0.35130409693282283	0.6486959030671772
5.367594575303356	0.20573345796946052	0.7942665420305395
5.381870092790864	0.37661858835871775	0.6233814116412822
5.396145610278373	0.6948755526245832	0.3051244473754168
5.410421127765882	0.5940361407090216	0.40596385929097845
5.424696645253391	0.8926559592031105	0.10734404079688953
5.4389721627409	0.45952635875954356	0.5404736412404565
5.453247680228409	0.07362845489916293	0.9263715451008371
5.467523197715917	0.5292042656701718	0.47079573432982824
5.481798715203427	0.3170779153478808	0.6829220846521191
5.496074232690936	0.7790287524313161	0.22097124756868392
5.510349750178444	1.1837299470958196	-0.18372994709581958
5.524625267665954	0.2610374035478128	0.7389625964521872
5.538900785153462	1.4515634372144524	-0.45156343721445236
5.5531763026409715	0.7092610202080617	0.2907389797919383
5.56745182012848	0.7531004528723385	0.2468995471276615
5.581727337615989	1.1159099753213206	-0.11590997532132064
5.596002855103498	0.4209150342814988	0.5790849657185012
5.610278372591007	0.6039027248135185	0.3960972751864815
5.6245538900785155	0.5245262498429671	0.47547375015703286
5.638829407566025	3.332953006852395	-2.332953006852395
5.653104925053534	0.5327199615582214	0.46728003844177857
5.667380442541043	0.8806572171152778	0.11934278288472222
5.681655960028552	0.8755430859012467	0.12445691409875326
5.69593147751606	1.3295512597973211	-0.32955125979732114
5.71020699500357	0.7747785624609159	0.22522143753908408
5.724482512491078	0.9424623219922322	0.05753767800776777
5.738758029978587	1.0378375546567695	-0.03783755465676952
5.753033547466096	5.909478315928867	-4.909478315928867
5.767309064953605	1.2064753779288289	-0.20647537792882886
5.781584582441114	3.0042641487461745	-2.0042641487461745
5.795860099928623	1.3368550003165476	-0.3368550003165476
5.810135617416132	0.4975438491965205	0.5024561508034795
5.824411134903641	1.0848557407297543	-0.08485574072975433
5.83868665239115	0.5080375882844765	0.49196241171552346
5.8529621698786585	0.3017699042406316	0.6982300957593683
5.867237687366168	0.480428024651251	0.519571975348749
5.881513204853676	3.86371173481314	-2.86371173481314
5.895788722341186	2.9034466715970617	-1.9034466715970617
5.910064239828694	0.5997490246528189	0.4002509753471811
5.924339757316203	3.233044524129873	-2.233044524129873
5.938615274803713	0.23898090737258035	0.7610190926274196
5.952890792291221	0.3180002225045489	0.6819997774954512
5.96716630977873	1.5360469758833533	-0.5360469758833533
5.981441827266239	0.4228136446783113	0.5771863553216887
5.995717344753748	0.8872644738158024	0.11273552618419758
6.009992862241257	3.619725523567376	-2.619725523567376
6.024268379728766	0.5163332589211161	0.48366674107888386
6.038543897216274	1.1965232148870548	-0.19652321488705482
6.052819414703784	0.5259316702095268	0.4740683297904732
6.067094932191292	0.4101860959286358	0.5898139040713641
6.0813704496788015	0.6660158978113006	0.33398410218869945
6.095645967166311	2.6536277514561752	-1.6536277514561752
6.109921484653819	0.3216950807470414	0.6783049192529587
6.124197002141329	0.6123427465932554	0.3876572534067446
6.138472519628837	0.33803995919048535	0.6619600408095146
6.152748037116346	0.933375368220249	0.06662463177975098
6.167023554603855	0.37477107715018193	0.625228922849818
6.181299072091364	1.3009312520628828	-0.30093125206288285
6.1955745895788725	1.1504725881032565	-0.15047258810325648
6.209850107066382	1.1373400270093894	-0.1373400270093894
6.22412562455389	0.7848397570543595	0.2151602429456405
6.2384011420414	1.5786767751153539	-0.5786767751153539
6.252676659528909	0.8228160467226916	0.1771839532773084
6.266952177016417	1.199520419607364	-0.1995204196073641
6.281227694503927	1.6769652227512681	-0.6769652227512681
6.295503211991435	4.614812725916407	-3.6148127259164067
6.3097787294789445	0.5081370061698105	0.4918629938301895
6.324054246966453	1.9700794740885594	-0.9700794740885594
6.338329764453962	5.435297688323594	-4.435297688323594
6.352605281941471	1.679579305367297	-0.6795793053672969
6.36688079942898	0.8481402974085503	0.15185970259144965
6.381156316916488	0.6001933178984128	0.3998066821015872
6.395431834403998	0.6411945378583207	0.3588054621416793
6.409707351891507	0.5023838473405744	0.4976161526594256
6.4239828693790155	2.005375688555867	-1.005375688555867
6.438258386866525	1.4309978983203426	-0.43099789832034263
6.452533904354033	1.8398252727613673	-0.8398252727613673
6.466809421841543	1.1211321840077053	-0.12113218400770531
6.481084939329051	1.869903267444438	-0.869903267444438
6.49536045681656	0.6673116593978192	0.3326883406021808
6.509635974304069	1.3004612115686878	-0.30046121156868777
6.523911491791578	0.80680785935685	0.19319214064315005
6.538187009279087	0.42798597101596453	0.5720140289840354
6.552462526766596	1.2600401896549351	-0.26004018965493514
6.566738044254105	0.47037576864300407	0.5296242313569959
6.581013561741614	0.33657182011326275	0.6634281798867372
6.595289079229123	0.281807368283918	0.718192631716082
6.609564596716631	0.8510482133954066	0.1489517866045934
6.623840114204141	0.8327571869437495	0.16724281305625055
6.638115631691649	1.0224508689003662	-0.022450868900366183
6.6523911491791585	0.07060000436372307	0.929399995636277
6.666666666666667	1.7404017354772603	-0.7404017354772603
6.680942184154176	0.9880499813476182	0.011950018652381766
6.695217701641685	0.393792383082326	0.606207616917674
6.709493219129194	1.264487970208769	-0.264487970208769
6.723768736616703	0.900031583518484	0.099968416481516
6.738044254104212	0.18290898236059172	0.8170910176394083
6.752319771591721	1.3992173899028835	-0.39921738990288347
6.76659528907923	1.63850736383478	-0.63850736383478
6.780870806566739	0.566218800608794	0.43378119939120596
6.795146324054247	0.8312383841087592	0.16876161589124083
6.809421841541757	1.3115534490824725	-0.3115534490824725
6.823697359029265	1.3013234057553498	-0.30132340575534977
6.837972876516774	0.34381974496942164	0.6561802550305784
6.852248394004283	1.027147339543395	-0.027147339543394988
6.866523911491792	1.2710847708285113	-0.27108477082851135
6.8807994289793015	0.4744997474890256	0.5255002525109744
6.89507494646681	0.5418678033199661	0.4581321966800339
6.909350463954319	2.434610553597472	-1.434610553597472
6.923625981441828	0.27062552725070194	0.7293744727492981
6.937901498929337	0.12621041622248733	0.8737895837775127
6.9521770164168455	0.7209677245555541	0.27903227544444587
6.966452533904355	1.4222913359771252	-0.4222913359771252
6.980728051391863	0.7797496207030375	0.22025037929696245
6.995003568879373	3.086917414881924	-2.086917414881924
7.009279086366882	0.41035391109052133	0.5896460889094787
7.02355460385439	2.5300292600599676	-1.5300292600599676
7.0378301213419	0.7240554382095538	0.27594456179044624
7.052105638829408	1.181935645873877	-0.181935645873877
7.066381156316917	1.0881259649814954	-0.08812596498149539
7.080656673804426	0.8700296373461511	0.12997036265384887
7.094932191291935	1.2001466240473695	-0.2001466240473695
7.109207708779444	1.5568719585174347	-0.5568719585174347
7.123483226266953	4.042544309895812	-3.0425443098958116
7.137758743754461	0.73643441730517	0.26356558269483
7.152034261241971	0.7423058154413276	0.25769418455867243
7.16630977872948	1.8333647233213186	-0.8333647233213186
7.1805852962169885	1.2179631027334397	-0.21796310273343966
7.194860813704498	1.500587590801809	-0.5005875908018089
7.209136331192006	2.3665180861704602	-1.3665180861704602
7.223411848679516	1.8302439559145036	-0.8302439559145036
7.237687366167024	0.720606654847337	0.279393345152663
7.251962883654533	0.9377174523665712	0.062282547633428775
7.266238401142042	0.6023521633347709	0.39764783666522907
7.280513918629551	1.0023445817923886	-0.0023445817923886114
7.2947894361170595	0.06167689677071216	0.9383231032292878
7.309064953604569	0.2495740437920769	0.7504259562079231
7.323340471092078	0.4781278660888041	0.5218721339111959
7.337615988579587	1.6530155474775887	-0.6530155474775887
7.351891506067096	0.4790713137549048	0.5209286862450953
7.366167023554604	1.361301357309175	-0.361301357309175
7.380442541042114	2.5699332447361263	-1.5699332447361263
7.394718058529622	0.9405769392700124	0.0594230607299876
7.4089935760171315	0.4306260118684783	0.5693739881315216
7.42326909350464	0.9549588361034351	0.04504116389656487
7.437544610992149	0.6000231720133569	0.39997682798664314
7.451820128479658	0.31803590389108266	0.6819640961089173
7.466095645967167	0.8814367293293347	0.1185632706706653
7.480371163454676	1.2028863689462357	-0.20288636894623568
7.494646680942185	8.725184799154908	-7.725184799154908
7.508922198429694	1.7347878795521776	-0.7347878795521776
7.5231977159172025	2.332630587339019	-1.3326305873390192
7.537473233404712	5.090253619371361	-4.090253619371361
7.55174875089222	0.27606598703688123	0.7239340129631188
7.56602426837973	0.9280574705074581	0.07194252949254187
7.580299785867238	1.275798105868427	-0.2757981058684269
7.594575303354747	1.126306450049178	-0.12630645004917795
7.608850820842256	0.8557405194025041	0.14425948059749594
7.623126338329765	0.7012550322196187	0.2987449677803813
7.6374018558172745	1.4502716537281175	-0.4502716537281175
7.651677373304783	2.8661548421947263	-1.8661548421947263
7.665952890792292	0.45287253843452024	0.5471274615654798
7.680228408279801	1.7197132861562243	-0.7197132861562243
7.69450392576731	1.0277804084670545	-0.02778040846705454
7.7087794432548185	1.630911095256359	-0.630911095256359
7.723054960742328	1.369666678537511	-0.3696666785375109
7.737330478229836	0.7264462979140369	0.2735537020859631
7.7516059957173455	1.0039286681432262	-0.003928668143226233
7.765881513204855	0.512859132565422	0.48714086743457796
7.780157030692363	0.7597091399653892	0.24029086003461075
7.794432548179873	5.968779120523767	-4.968779120523767
7.808708065667381	0.8796854006801004	0.12031459931989963
7.82298358315489	1.0094473479083115	-0.009447347908311476
7.837259100642399	15.002639601695272	-14.002639601695272
7.851534618129908	1.0578863905281644	-0.057886390528164355
7.865810135617417	1.0301021298167332	-0.030102129816733214
7.880085653104926	1.5733872238327116	-0.5733872238327116
7.894361170592434	1.2266002937038831	-0.22660029370388313
7.908636688079944	0.8367730596833103	0.16322694031668972
7.922912205567453	1.0548397579108146	-0.054839757910814635
7.9371877230549615	2.029704956869334	-1.0297049568693342
7.951463240542471	1.711897106444399	-0.7118971064443991
7.965738758029979	0.947912512641211	0.052087487358788986
7.9800142755174885	0.41721347251375474	0.5827865274862453
7.994289793004997	0.7055982849703443	0.29440171502965573
8.008565310492505	7.17174604552951	-6.17174604552951
8.022840827980016	4.905540092207268	-3.905540092207268
8.037116345467524	1.6337558667506047	-0.6337558667506047
8.051391862955033	34.19032771660158	-33.19032771660158
8.065667380442541	0.7797776380058394	0.22022236199416056
8.079942897930051	0.5068079913246729	0.4931920086753271
8.09421841541756	0.32869481491121505	0.671305185088785
8.108493932905068	0.5881933531370578	0.4118066468629422
8.122769450392578	0.5069992161702462	0.49300078382975376
8.137044967880087	0.06513489067538822	0.9348651093246118
8.151320485367595	0.8996074277177926	0.10039257228220744
8.165596002855104	4.167704573979271	-3.167704573979271
8.179871520342614	1.62493447799113	-0.6249344779911301
8.194147037830122	0.9009417443178865	0.09905825568211346
8.20842255531763	1.060204996562876	-0.06020499656287592
8.22269807280514	0.15169030093958963	0.8483096990604104
8.23697359029265	0.8824591824957325	0.11754081750426748
8.251249107780158	0.37959683000561284	0.6204031699943872
8.265524625267666	1.2539216169807037	-0.2539216169807037
8.279800142755176	0.3548746664756431	0.645125333524357
8.294075660242685	0.6019894664652667	0.39801053353473326
8.308351177730193	1.5211716265351496	-0.5211716265351496
8.322626695217702	0.5919421270089333	0.40805787299106666
8.336902212705212	0.6337315669803518	0.3662684330196482
8.35117773019272	0.881955944838988	0.11804405516101202
8.365453247680229	1.4982074443033224	-0.4982074443033224
8.379728765167739	0.5173475919049445	0.4826524080950555
8.394004282655247	0.3084159047310026	0.6915840952689973
8.408279800142756	0.5000435323343074	0.49995646766569257
8.422555317630264	0.40772936457785947	0.5922706354221405
8.436830835117775	2.984396713766111	-1.984396713766111
8.451106352605283	0.6816579287051049	0.3183420712948951
8.465381870092791	1.0170565083279721	-0.01705650832797212
8.4796573875803	1.1738096236396116	-0.1738096236396116
8.49393290506781	0.6409827022609269	0.3590172977390731
8.508208422555319	3.0883779050755256	-2.0883779050755256
8.522483940042827	0.25952019829123485	0.7404798017087652
8.536759457530337	0.3161087962823539	0.6838912037176461
8.551034975017846	0.8088939048863228	0.19110609511367715
8.565310492505354	4.150283455358719	-3.1502834553587187
8.579586009992862	0.18593166447341036	0.8140683355265896
8.593861527480373	0.5947885225633057	0.4052114774366943
8.608137044967881	0.862795979605133	0.137204020394867
8.62241256245539	1.1400194204657115	-0.14001942046571147
8.636688079942898	0.6785365928044191	0.32146340719558086
8.650963597430408	0.641633522516071	0.358366477483929
8.665239114917917	4.160849961250586	-3.1608499612505856
8.679514632405425	1.3791802128862014	-0.3791802128862014
8.693790149892935	0.850001021269296	0.149998978730704
8.708065667380444	1.5120536164872316	-0.5120536164872316
8.722341184867952	4.584585017786746	-3.584585017786746
8.73661670235546	1.2228953047752755	-0.22289530477527553
8.75089221984297	0.6740096365945532	0.32599036340544685
8.76516773733048	1.0785700823799724	-0.07857008237997243
8.779443254817988	2.1949388475080256	-1.1949388475080256
8.793718772305496	0.9318205297854321	0.06817947021456794
8.807994289793006	0.5982258850727593	0.4017741149272407
8.822269807280515	1.7869535998355763	-0.7869535998355763
8.836545324768023	1.010643270342676	-0.010643270342675981
8.850820842255533	0.07236486849129725	0.9276351315087028
8.865096359743042	0.8404033010701196	0.15959669892988038
8.87937187723055	5.542096256698341	-4.542096256698341
8.893647394718059	0.14087166398111634	0.8591283360188837
8.907922912205569	7.079668003982817	-6.079668003982817
8.922198429693077	0.3202248224326623	0.6797751775673377
8.936473947180586	0.4450796630189624	0.5549203369810376
8.950749464668094	1.5509692157846608	-0.5509692157846608
8.965024982155605	0.4953304695594452	0.5046695304405548
8.979300499643113	0.6012575702319017	0.39874242976809826
8.993576017130621	0.23496172347849467	0.7650382765215054
9.007851534618132	3.6253090568988844	-2.6253090568988844
9.02212705210564	1.2697490121562285	-0.2697490121562285
9.036402569593148	1.2411967428716049	-0.24119674287160486
9.050678087080657	1.2405470992152976	-0.2405470992152976
9.064953604568167	4.137648863689132	-3.137648863689132
9.079229122055676	1.1545425951020967	-0.15454259510209667
9.093504639543184	0.46391429153080377	0.5360857084691962
9.107780157030692	3.01307998552476	-2.01307998552476
9.122055674518203	1.1147553447725564	-0.11475534477255644
9.136331192005711	1.0006121958602527	-0.00061219586025274
9.15060670949322	2.340021178756761	-1.340021178756761
9.16488222698073	6.278035161408925	-5.278035161408925
9.179157744468238	3.027404470946938	-2.027404470946938
9.193433261955747	1.2034143232447627	-0.20341432324476272
9.207708779443255	0.5568019988646334	0.44319800113536656
9.221984296930765	1.2319456634429147	-0.23194566344291467
9.236259814418274	0.23054026027154276	0.7694597397284573
9.250535331905782	0.4560935579255212	0.5439064420744788
9.26481084939329	5.116085100063254	-4.116085100063254
9.2790863668808	2.134866954917308	-1.134866954917308
9.29336188436831	1.09275198606044	-0.09275198606044
9.307637401855818	0.5723253343548731	0.4276746656451269
9.321912919343328	0.39732786929295855	0.6026721307070415
9.336188436830836	2.0390667693206805	-1.0390667693206805
9.350463954318345	0.5433131426513498	0.4566868573486502
9.364739471805853	1.0524182459642002	-0.052418245964200194
9.379014989293363	0.8329919838387868	0.1670080161612132
9.393290506780872	0.9052092604181898	0.09479073958181017
9.40756602426838	0.4047899923036518	0.5952100076963482
9.421841541755889	0.32719016899875	0.67280983100125
9.436117059243399	0.3550164242460245	0.6449835757539755
9.450392576730907	1.022745157883186	-0.022745157883186096
9.464668094218416	2.496366312936035	-1.496366312936035
9.478943611705926	2.1971823946857296	-1.1971823946857296
9.493219129193434	1.5746789329473414	-0.5746789329473414
9.507494646680943	0.3187490441538538	0.6812509558461461
9.521770164168451	1.3334708807940312	-0.3334708807940312
9.536045681655962	0.5510832671154254	0.44891673288457457
9.55032119914347	0.6109654904143864	0.3890345095856136
9.564596716630978	13.886091191303938	-12.886091191303938
9.578872234118487	1.4426314433296654	-0.4426314433296654
9.593147751605997	1.0409631716360448	-0.04096317163604479
9.607423269093506	1.597409171631402	-0.5974091716314021
9.621698786581014	1.3656817582630436	-0.3656817582630436
9.635974304068524	2.7406691535348515	-1.7406691535348515
9.650249821556033	0.6586901158040203	0.34130988419597974
9.664525339043541	1.072450515553593	-0.07245051555359305
9.67880085653105	0.5632697049050739	0.4367302950949261
9.69307637401856	1.034773323924933	-0.03477332392493304
9.707351891506068	0.3171397566605469	0.682860243339453
9.721627408993577	0.4525417398554267	0.5474582601445733
9.735902926481085	0.1641638952900415	0.8358361047099585
9.750178443968595	0.6198906194067813	0.38010938059321875
9.764453961456104	0.8970948912067438	0.1029051087932562
9.778729478943612	0.5466021849321291	0.4533978150678709
9.793004996431122	0.5810785792378113	0.41892142076218875
9.80728051391863	2.402584652768855	-1.402584652768855
9.82155603140614	1.0544067507067176	-0.05440675070671763
9.835831548893648	1.2065552298445708	-0.20655522984457075
9.850107066381158	0.11362290393611277	0.8863770960638873
9.864382583868666	1.507027587574979	-0.507027587574979
9.878658101356175	0.3435392507776252	0.6564607492223749
9.892933618843683	0.6437286776442928	0.35627132235570724
9.907209136331193	0.6045713433563682	0.3954286566436318
9.921484653818702	1.3623320544114315	-0.36233205441143146
9.93576017130621	0.6177246496034379	0.38227535039656213
9.95003568879372	0.5557059864346043	0.44429401356539566
9.964311206281229	1.3037553692466828	-0.3037553692466828
9.978586723768737	0.466922409593147	0.533077590406853
9.992862241256246	0.3609311052076352	0.6390688947923648
