# Supplementary material for: Terahertz Spectroscopic Analysis of Lactose in Infant Formula: Implications for Detection and Quantification
Source: Molecules. 2022 Aug 8;27(15):5040. doi: 10.3390/molecules27155040 (PMC9370465; doi:10.3390/molecules27155040)
Supplement: Supplementary file 1 [file molecules-27-05040-s001.zip › data/set2_N2_1/frequency_domain/L005.csv]

0.0	0.8537222300942588	0.14627776990574115
0.014275517487508924	0.744969335762405	0.255030664237595
0.028551034975017847	1.3123313430323837	-0.31233134303238375
0.04282655246252677	0.834179597485177	0.165820402514823
0.057102069950035694	1.2752674704555433	-0.27526747045554334
0.07137758743754462	1.3031495960626929	-0.30314959606269287
0.08565310492505354	2.675798190775756	-1.675798190775756
0.09992862241256247	0.5725102155533667	0.4274897844466333
0.11420413990007139	0.6993310208120453	0.30066897918795465
0.12847965738758033	0.9153275366321152	0.08467246336788481
0.14275517487508924	1.3142356213707727	-0.31423562137077266
0.15703069236259815	1.3929670279399626	-0.39296702793996263
0.17130620985010708	0.876848847720132	0.12315115227986795
0.18558172733761602	0.7732620074728026	0.2267379925271974
0.19985724482512493	0.9298837403887342	0.07011625961126577
0.21413276231263384	1.0538699981584314	-0.05386999815843141
0.22840827980014278	1.0605528594520723	-0.06055285945207234
0.24268379728765171	0.9781298861164602	0.021870113883539766
0.25695931477516065	0.9039330806147381	0.0960669193852619
0.27123483226266953	0.9435058232811542	0.05649417671884582
0.28551034975017847	0.9844814453377543	0.01551855466224572
0.2997858672376874	0.9774024942640626	0.02259750573593744
0.3140613847251963	0.9480680885184093	0.05193191148159071
0.32833690221270523	0.9341638079804211	0.06583619201957891
0.34261241970021417	0.9665995232418483	0.03340047675815172
0.3568879371877231	0.9899181826084932	0.01008181739150682
0.37116345467523204	0.9796753841972496	0.020324615802750357
0.3854389721627409	0.9441415890331911	0.05585841096680888
0.39971448965024986	0.9234973528668953	0.07650264713310473
0.4139900071377588	0.9236998676472351	0.0763001323527649
0.4282655246252677	0.9403764761753765	0.05962352382462355
0.4425410421127766	0.9653010207280739	0.03469897927192611
0.45681655960028555	0.9740509227084908	0.025949077291509193
0.4710920770877945	0.9686906322835699	0.031309367716430114
0.48536759457530343	0.9558615723777024	0.04413842762229758
0.4996431120628123	0.9287075451066512	0.07129245489334879
0.5139186295503213	0.9015188801121397	0.09848111988786035
0.5281941470378302	0.8501945544217429	0.14980544557825715
0.5424696645253391	0.8983172566096566	0.10168274339034344
0.5567451820128481	0.9462473528042156	0.05375264719578443
0.5710206995003569	0.9640783007098811	0.0359216992901189
0.5852962169878658	0.9698406424711321	0.03015935752886789
0.5995717344753748	0.9581071122507382	0.04189288774926181
0.6138472519628837	0.9372482793284963	0.0627517206715037
0.6281227694503926	0.9231748241933261	0.07682517580667392
0.6423982869379016	0.9217711803019639	0.07822881969803608
0.6566738044254105	0.9369001892727784	0.0630998107272216
0.6709493219129194	0.9557993926080091	0.04420060739199094
0.6852248394004283	0.9709032580649621	0.029096741935037862
0.6995003568879372	0.9727414542969304	0.027258545703069625
0.7137758743754462	0.9593164077250596	0.04068359227494045
0.7280513918629551	0.9367208967219096	0.06327910327809039
0.7423269093504641	0.9186921056772661	0.08130789432273389
0.756602426837973	0.9168838576604121	0.08311614233958786
0.7708779443254818	0.9260778403088473	0.07392215969115268
0.7851534618129908	0.9455734171961335	0.054426582803866475
0.7994289793004997	0.9638515920406668	0.03614840795933316
0.8137044967880086	0.9678330224903617	0.03216697750963826
0.8279800142755176	0.9551128951990728	0.04488710480092717
0.8422555317630265	0.931799484063035	0.06820051593696497
0.8565310492505354	0.9133395150285777	0.08666048497142231
0.8708065667380444	0.9059480692475705	0.09405193075242946
0.8850820842255532	0.9140306782496156	0.08596932175038441
0.8993576017130622	0.9327852670623609	0.06721473293763913
0.9136331192005711	0.9504175219639166	0.0495824780360834
0.92790863668808	0.957164717759053	0.042835282240947015
0.942184154175589	0.9460062396200305	0.0539937603799695
0.9564596716630979	0.926335096746776	0.07366490325322395
0.9707351891506069	0.9079694678764496	0.09203053212355039
0.9850107066381157	0.9022503508720596	0.09774964912794037
0.9992862241256246	0.9072282573438082	0.09277174265619181
1.0135617416131335	0.920833134429607	0.07916686557039299
1.0278372591006426	0.9372752926391651	0.06272470736083491
1.0421127765881515	0.9418252567888735	0.05817474321112648
1.0563882940756604	0.9338109657582772	0.06618903424172284
1.0706638115631693	0.9137476904847445	0.08625230951525553
1.0849393290506781	0.8960590731862538	0.10394092681374623
1.099214846538187	0.8994972691805116	0.10050273081948835
1.1134903640256961	0.8993158102271721	0.10068418977282789
1.127765881513205	0.9117667410764891	0.08823325892351086
1.1420413990007139	0.925891326124138	0.07410867387586195
1.1563169164882228	0.9293023867926051	0.07069761320739487
1.1705924339757316	0.9129715535439284	0.08702844645607155
1.1848679514632408	0.8783555804523628	0.12164441954763716
1.1991434689507496	0.859369211888329	0.14063078811167096
1.2134189864382585	0.8640434887350624	0.13595651126493757
1.2276945039257674	0.8776304959121222	0.12236950408787783
1.2419700214132763	0.8961549780490465	0.10384502195095346
1.2562455389007852	0.915212459325166	0.08478754067483396
1.2705210563882943	0.9175375891032629	0.08246241089673711
1.2847965738758031	0.9034105516901852	0.09658944830981475
1.299072091363312	0.8770684098397162	0.12293159016028377
1.313347608850821	0.8476520305608106	0.15234796943918938
1.3276231263383298	0.8293036132327549	0.17069638676724508
1.341898643825839	0.8180648815348527	0.18193511846514732
1.3561741613133478	0.7969580151519974	0.20304198484800262
1.3704496788008567	0.7630481520227527	0.23695184797724733
1.3847251962883655	0.7845250017700851	0.2154749982299149
1.3990007137758744	0.8438716765028818	0.15612832349711825
1.4132762312633835	0.8677113148796666	0.13228868512033343
1.4275517487508924	0.8513705933390392	0.1486294066609608
1.4418272662384013	0.8399312729697667	0.16006872703023334
1.4561027837259102	0.8422081591543364	0.15779184084566356
1.470378301213419	0.8585836470070656	0.14141635299293442
1.4846538187009282	0.8823427373051919	0.11765726269480814
1.498929336188437	0.8985258447932563	0.10147415520674374
1.513204853675946	0.8982047945074483	0.10179520549255172
1.5274803711634548	0.8814027924361758	0.11859720756382419
1.5417558886509637	0.8599454110126372	0.14005458898736278
1.5560314061384726	0.8449180494764053	0.15508195052359475
1.5703069236259817	0.8418311106793975	0.15816888932060247
1.5845824411134906	0.8498041809479283	0.1501958190520717
1.5988579586009994	0.8666972254727694	0.1333027745272306
1.6131334760885083	0.878835359111061	0.12116464088893897
1.6274089935760172	0.8777916780198711	0.12220832198012888
1.6416845110635263	0.8659153783830831	0.13408462161691692
1.6559600285510352	0.8509970871800068	0.14900291281999323
1.670235546038544	0.8603353920573262	0.13966460794267377
1.684511063526053	0.8332809974025778	0.16671900259742223
1.6987865810135618	0.8375220091474863	0.1624779908525137
1.7130620985010707	0.8501767295162237	0.1498232704837763
1.7273376159885798	0.8593045433905613	0.14069545660943872
1.7416131334760887	0.8515854290291165	0.1484145709708835
1.7558886509635976	0.8339546382045779	0.16604536179542206
1.7701641684511065	0.8132302735199908	0.18676972648000922
1.7844396859386153	0.8011819268772787	0.19881807312272126
1.7987152034261245	0.8031389820309183	0.19686101796908173
1.8129907209136333	0.804940321849347	0.19505967815065295
1.8272662384011422	0.8193099109139271	0.18069008908607287
1.841541755888651	0.8335008125576103	0.16649918744238967
1.85581727337616	0.8316936003228763	0.16830639967712369
1.870092790863669	0.8280427339261262	0.17195726607387385
1.884368308351178	0.806073519155847	0.19392648084415298
1.8986438258386868	0.7955906819883801	0.20440931801161988
1.9129193433261957	0.7962593434317659	0.20374065656823415
1.9271948608137046	0.8092991581245661	0.1907008418754339
1.9414703783012137	0.8205672610975364	0.17943273890246358
1.9557458957887226	0.8286007079138157	0.17139929208618432
1.9700214132762315	0.8233168525053001	0.17668314749469993
1.9842969307637404	0.8081476308414146	0.1918523691585854
1.9985724482512492	0.78873328283269	0.21126671716731005
2.012847965738758	0.774867455005878	0.22513254499412205
2.027123483226267	0.7719214082400411	0.22807859175995893
2.041399000713776	0.7805232460677042	0.21947675393229582
2.055674518201285	0.7900201387816086	0.2099798612183914
2.069950035688794	0.7922299733003644	0.20777002669963562
2.084225553176303	0.7886073567741287	0.21139264322587126
2.098501070663812	0.7705162435672152	0.22948375643278485
2.1127765881513207	0.7498556385131663	0.2501443614868337
2.1270521056388296	0.7365333577330717	0.2634666422669283
2.1413276231263385	0.73345372982585	0.26654627017415
2.1556031406138474	0.740071538001064	0.25992846199893604
2.1698786581013563	0.7595037519159811	0.24049624808401893
2.184154175588865	0.7574059553957274	0.24259404460427259
2.198429693076374	0.7635345059755492	0.23646549402445083
2.2127052105638834	0.7443198991612936	0.2556801008387064
2.2269807280513922	0.7367153997507733	0.26328460024922673
2.241256245538901	0.7181609515313893	0.28183904846861074
2.25553176302641	0.7182047287360163	0.28179527126398374
2.269807280513919	0.7379184150170127	0.2620815849829873
2.2840827980014278	0.7446112253612405	0.25538877463875953
2.2983583154889367	0.7507040442655262	0.24929595573447383
2.3126338329764455	0.7436269232106314	0.2563730767893686
2.3269093504639544	0.7311526281862277	0.2688473718137723
2.3411848679514633	0.7033106949492988	0.29668930505070124
2.355460385438972	0.6888999398995101	0.31110006010048985
2.3697359029264815	0.6828440209156832	0.3171559790843168
2.3840114204139904	0.6873220647706423	0.3126779352293577
2.3982869379014993	0.7008504274309594	0.2991495725690406
2.412562455389008	0.7112401545753085	0.28875984542469146
2.426837972876517	0.7150262323024419	0.2849737676975581
2.441113490364026	0.6949369432935443	0.3050630567064557
2.455389007851535	0.6741735079529713	0.32582649204702874
2.4696645253390437	0.6691405946564937	0.33085940534350633
2.4839400428265526	0.6375197129047759	0.36248028709522406
2.4982155603140614	0.6220187630421946	0.3779812369578054
2.5124910778015703	0.6170615012406453	0.3829384987593547
2.5267665952890797	0.6179332871339308	0.3820667128660692
2.5410421127765885	0.6152112796604752	0.3847887203395248
2.5553176302640974	0.6098544873204935	0.3901455126795065
2.5695931477516063	0.6080227147222715	0.39197728527772846
2.583868665239115	0.6088693739072726	0.3911306260927274
2.598144182726624	0.6158458664634555	0.3841541335365445
2.612419700214133	0.6171826710169281	0.38281732898307186
2.626695217701642	0.6173517459899328	0.3826482540100672
2.6409707351891507	0.5732610854572987	0.4267389145427013
2.6552462526766596	0.6441609177932743	0.35583908220672567
2.669521770164169	0.6376994965574719	0.36230050344252807
2.683797287651678	0.6246242325145637	0.37537576748543633
2.6980728051391867	0.6282343387439373	0.3717656612560627
2.7123483226266956	0.6116638508944757	0.3883361491055243
2.7266238401142044	0.6033027131620993	0.39669728683790073
2.7408993576017133	0.5929451873266774	0.40705481267332255
2.755174875089222	0.5893933216530893	0.41060667834691067
2.769450392576731	0.575517789609761	0.42448221039023903
2.78372591006424	0.5893657078381693	0.41063429216183067
2.798001427551749	0.5583178459565508	0.44168215404344924
2.8122769450392577	0.5432114543058832	0.45678854569411675
2.826552462526767	0.534004682219094	0.46599531778090597
2.840827980014276	0.5154535595837991	0.4845464404162009
2.855103497501785	0.51681325378312	0.48318674621687996
2.8693790149892937	0.514777942917285	0.48522205708271504
2.8836545324768026	0.5144039805306329	0.48559601946936715
2.8979300499643115	0.5131620807334263	0.4868379192665737
2.9122055674518204	0.5290395380449814	0.4709604619550186
2.9264810849393292	0.5413822087964532	0.45861779120354684
2.940756602426838	0.5300122724067725	0.4699877275932275
2.955032119914347	0.512520216271419	0.48747978372858103
2.9693076374018563	0.48483557243724656	0.5151644275627534
2.983583154889365	0.5056344419247137	0.49436555807528626
2.997858672376874	0.48645360679023225	0.5135463932097677
3.012134189864383	0.48776265517308465	0.5122373448269153
3.026409707351892	0.4931033907662469	0.5068966092337531
3.0406852248394007	0.5449539125083751	0.4550460874916249
3.0549607423269096	0.5212361632353925	0.47876383676460754
3.0692362598144185	0.5374499418569352	0.4625500581430648
3.0835117773019274	0.49685674569436644	0.5031432543056336
3.0977872947894363	0.4687822453907324	0.5312177546092676
3.112062812276945	0.4531324459428507	0.5468675540571493
3.1263383297644545	0.4138200985743881	0.5861799014256119
3.1406138472519634	0.37452605230036795	0.625473947699632
3.1548893647394722	0.3824337718213925	0.6175662281786075
3.169164882226981	0.44849537865553313	0.5515046213444669
3.18344039971449	0.44785552614162943	0.5521444738583705
3.197715917201999	0.4455241330729005	0.5544758669270995
3.2119914346895078	0.43243755713898424	0.5675624428610158
3.2262669521770166	0.33760526478076064	0.6623947352192394
3.2405424696645255	0.3161091497679446	0.6838908502320554
3.2548179871520344	0.2698033465910132	0.7301966534089868
3.2690935046395433	0.25155133558775383	0.7484486644122461
3.2833690221270526	0.2979580181308885	0.7020419818691115
3.2976445396145615	0.3264938595102014	0.6735061404897986
3.3119200571020704	0.40117642935937303	0.598823570640627
3.3261955745895793	0.367682131429335	0.632317868570665
3.340471092077088	0.3907501545662244	0.6092498454337756
3.354746609564597	0.3835423156736024	0.6164576843263976
3.369022127052106	0.3744725771609653	0.6255274228390346
3.383297644539615	0.3417293158921979	0.6582706841078021
3.3975731620271237	0.3211077525816901	0.6788922474183099
3.4118486795146326	0.34261480507474884	0.6573851949252512
3.4261241970021414	0.3974871310988571	0.602512868901143
3.4403997144896508	0.38412669247877834	0.6158733075212217
3.4546752319771596	0.4770439141571755	0.5229560858428245
3.4689507494646685	0.4120740013408575	0.5879259986591425
3.4832262669521774	0.41119475763878865	0.5888052423612113
3.4975017844396863	0.4062202998096096	0.5937797001903904
3.511777301927195	0.4127162772814786	0.5872837227185215
3.526052819414704	0.3841933103010933	0.6158066896989067
3.540328336902213	0.3795572506195819	0.6204427493804181
3.554603854389722	0.41453515774275607	0.5854648422572439
3.5688793718772307	0.5049035323702245	0.49509646762977555
3.58315488936474	0.4672203172617948	0.5327796827382052
3.597430406852249	0.39219384999548546	0.6078061500045145
3.611705924339758	0.43336936073837856	0.5666306392616214
3.6259814418272667	0.5157077408348099	0.48429225916519014
3.6402569593147756	0.3656493117342366	0.6343506882657635
3.6545324768022844	0.4918702033435909	0.5081297966564091
3.6688079942897933	0.35353876197531914	0.6464612380246808
3.683083511777302	0.4292019711006711	0.5707980288993288
3.697359029264811	0.4736416639377621	0.5263583360622379
3.71163454675232	0.4801634079028371	0.5198365920971628
3.725910064239829	0.436448776831931	0.563551223168069
3.740185581727338	0.4522383388331721	0.5477616611668279
3.754461099214847	0.281329791700727	0.718670208299273
3.768736616702356	0.3875130095266978	0.6124869904733021
3.783012134189865	0.4008219580599296	0.5991780419400704
3.7972876516773737	0.6026947650968937	0.3973052349031063
3.8115631691648826	2.2111639060046815	-1.2111639060046815
3.8258386866523915	0.545408864158136	0.45459113584186395
3.8401142041399003	0.4614043418776926	0.5385956581223075
3.8543897216274092	0.3910318410647405	0.6089681589352596
3.868665239114918	0.3094108227709577	0.6905891772290422
3.8829407566024274	0.3005455695366192	0.6994544304633807
3.8972162740899363	0.3412731289692627	0.6587268710307372
3.911491791577445	0.3591667794604866	0.6408332205395134
3.925767309064954	0.5566433256472733	0.44335667435272674
3.940042826552463	0.5942190163227382	0.4057809836772618
3.954318344039972	0.8396079549998746	0.16039204500012538
3.9685938615274807	0.42299151703071125	0.5770084829692887
3.9828693790149896	0.5873503171123784	0.4126496828876216
3.9971448965024985	0.18663042943006886	0.8133695705699311
4.011420413990008	0.15922701317707041	0.8407729868229296
4.025695931477516	0.2757168886956613	0.7242831113043386
4.039971448965026	0.2731241055214986	0.7268758944785014
4.054246966452534	0.5640923816751415	0.43590761832485847
4.068522483940043	0.5349774217024811	0.4650225782975189
4.082798001427552	0.7826658370653874	0.2173341629346126
4.097073518915061	0.6261009604350213	0.3738990395649787
4.11134903640257	0.47623306195221643	0.5237669380477836
4.125624553890079	0.16478694673701272	0.8352130532629873
4.139900071377588	0.3010887011104747	0.6989112988895253
4.154175588865097	0.35953281257859676	0.6404671874214032
4.168451106352606	0.8691843119966222	0.13081568800337784
4.182726623840114	0.3528937815050326	0.6471062184949674
4.197002141327624	0.5708272431881969	0.4291727568118031
4.211277658815132	0.304792473920688	0.695207526079312
4.2255531763026415	0.4072869093296337	0.5927130906703664
4.23982869379015	0.407685769816866	0.592314230183134
4.254104211277659	0.018961431265881	0.981038568734119
4.268379728765169	0.2745327500027955	0.7254672499972046
4.282655246252677	0.30847062152868915	0.6915293784713108
4.296930763740186	0.3160029393601036	0.6839970606398964
4.311206281227695	0.4950638510150119	0.5049361489849882
4.325481798715204	0.40296196980801374	0.5970380301919862
4.3397573162027125	0.5514124913698886	0.44858750863011143
4.354032833690222	0.37284831780576705	0.6271516821942329
4.36830835117773	0.059770146540732164	0.9402298534592678
4.38258386866524	0.30817726892626285	0.6918227310737372
4.396859386152748	0.37043986917582744	0.6295601308241725
4.411134903640257	0.45999515625896725	0.5400048437410327
4.425410421127767	0.44206787149722226	0.5579321285027777
4.439685938615275	0.6293628978008908	0.37063710219910917
4.4539614561027845	0.5076286057266652	0.49237139427333476
4.468236973590293	0.32478935289933025	0.6752106471006698
4.482512491077802	0.3220001774975333	0.6779998225024667
4.496788008565311	0.04250564835301195	0.957494351646988
4.51106352605282	2.9509569083318525	-1.9509569083318525
4.5253390435403285	1.854723451984145	-0.8547234519841449
4.539614561027838	1.7061329489727988	-0.7061329489727988
4.553890078515346	0.7776441022721897	0.22235589772781028
4.5681655960028555	0.9170748985347597	0.08292510146524035
4.582441113490365	0.5194852494771929	0.4805147505228071
4.596716630977873	0.3018074592838049	0.6981925407161951
4.610992148465383	0.34789012632823335	0.6521098736717666
4.625267665952891	0.4135090295185676	0.5864909704814324
4.6395431834404	0.9150757022663356	0.08492429773366439
4.653818700927909	1.9047332846839278	-0.9047332846839278
4.668094218415418	0.8036916692947915	0.19630833070520848
4.682369735902927	1.0365827091585573	-0.036582709158557325
4.696645253390436	0.6562888416777508	0.3437111583222492
4.710920770877944	0.26143590672880673	0.7385640932711932
4.725196288365454	0.6010611112600823	0.3989388887399177
4.739471805852963	0.8979031246207123	0.10209687537928769
4.7537473233404715	0.22544517118076815	0.7745548288192319
4.768022840827981	0.1973610512106325	0.8026389487893675
4.782298358315489	1.3228430501294048	-0.32284305012940484
4.7965738758029985	3.187640972989711	-2.187640972989711
4.810849393290507	2.9023027870731775	-1.9023027870731775
4.825124910778016	0.42507974759536077	0.5749202524046393
4.839400428265525	0.2642449030680852	0.7357550969319149
4.853675945753034	0.1993861742450768	0.8006138257549232
4.8679514632405425	0.3453101643484623	0.6546898356515377
4.882226980728052	0.4747015471756733	0.5252984528243267
4.896502498215561	0.6349119312151345	0.36508806878486555
4.91077801570307	1.2111538684708738	-0.2111538684708738
4.925053533190579	2.5411986723869355	-1.5411986723869355
4.939329050678087	1.213614530014039	-0.21361453001403907
4.953604568165597	2.8183180950575917	-1.8183180950575917
4.967880085653105	0.3137184024969912	0.6862815975030088
4.9821556031406145	0.39808962350320415	0.6019103764967959
4.996431120628123	1.152227203835211	-0.15222720383521104
5.010706638115632	0.5585783456855992	0.44142165431440084
5.024982155603141	1.1575483258123156	-0.1575483258123156
5.03925767309065	0.637848450042139	0.36215154995786103
5.053533190578159	2.2377969218908746	-1.2377969218908746
5.067808708065668	5.643440024071657	-4.643440024071657
5.082084225553177	0.49438814444836543	0.5056118555516346
5.0963597430406855	1.3501088818847407	-0.35010888188474065
5.110635260528195	0.7115921368418976	0.2884078631581024
5.124910778015703	0.3415708228809732	0.6584291771190268
5.139186295503213	0.5948103988355342	0.4051896011644658
5.153461812990721	0.6662351179140643	0.3337648820859357
5.16773733047823	1.2437718349065052	-0.24377183490650522
5.18201284796574	2.4965291852140705	-1.4965291852140705
5.196288365453248	2.605129649183184	-1.605129649183184
5.2105638829407575	1.9180505485821127	-0.9180505485821127
5.224839400428266	1.0063597957233705	-0.0063597957233705316
5.239114917915775	0.9971709649122708	0.002829035087729248
5.253390435403284	0.47017093963058176	0.5298290603694182
5.267665952890793	0.14730648471935343	0.8526935152806465
5.281941470378301	2.9960847747572554	-1.9960847747572554
5.296216987865811	0.45139610400809294	0.5486038959919071
5.310492505353319	0.5831900561897909	0.4168099438102091
5.3247680228408285	0.6693838743140211	0.33061612568597887
5.339043540328338	1.5688952825886744	-0.5688952825886744
5.353319057815846	0.5941218235770692	0.4058781764229308
5.367594575303356	0.503571476385884	0.49642852361411605
5.381870092790864	0.4156044700544265	0.5843955299455734
5.396145610278373	0.24703887108240916	0.7529611289175908
5.410421127765882	0.7858908977484811	0.2141091022515189
5.424696645253391	1.1703186455806183	-0.17031864558061827
5.4389721627409	2.1679161773315485	-1.1679161773315485
5.453247680228409	0.6145434907988344	0.3854565092011656
5.467523197715917	0.7562019718302485	0.2437980281697515
5.481798715203427	0.462978353569839	0.5370216464301609
5.496074232690936	0.7630594069589526	0.23694059304104742
5.510349750178444	0.2885954302733787	0.7114045697266214
5.524625267665954	0.7696734528961785	0.2303265471038215
5.538900785153462	0.3972791254115934	0.6027208745884066
5.5531763026409715	1.1942953564778591	-0.19429535647785912
5.56745182012848	0.8173622601561571	0.1826377398438429
5.581727337615989	1.6621716253896002	-0.6621716253896002
5.596002855103498	0.670322729197431	0.32967727080256903
5.610278372591007	0.3141222784006969	0.685877721599303
5.6245538900785155	1.2325489978147026	-0.23254899781470262
5.638829407566025	3.314908362026431	-2.314908362026431
5.653104925053534	1.5481952433907953	-0.5481952433907953
5.667380442541043	2.098362991707046	-1.098362991707046
5.681655960028552	1.2060236626189127	-0.2060236626189127
5.69593147751606	0.7310446458669945	0.26895535413300553
5.71020699500357	0.27719901669725844	0.7228009833027416
5.724482512491078	1.0455795752634078	-0.045579575263407834
5.738758029978587	0.6187836093100084	0.3812163906899916
5.753033547466096	2.140833234741656	-1.140833234741656
5.767309064953605	2.111790649100253	-1.1117906491002532
5.781584582441114	4.334085182318359	-3.3340851823183586
5.795860099928623	0.9308988252239897	0.0691011747760103
5.810135617416132	0.7520303233827988	0.24796967661720115
5.824411134903641	0.932511883219031	0.067488116780969
5.83868665239115	0.4735928253207094	0.5264071746792907
5.8529621698786585	0.5735607086590468	0.42643929134095315
5.867237687366168	0.7116735236723624	0.28832647632763764
5.881513204853676	2.7815573727864575	-1.7815573727864575
5.895788722341186	3.4178065950404735	-2.4178065950404735
5.910064239828694	0.7005673981152087	0.29943260188479126
5.924339757316203	2.99584532392479	-1.9958453239247902
5.938615274803713	0.36880919338628004	0.63119080661372
5.952890792291221	0.31784535180308754	0.6821546481969125
5.96716630977873	0.7041121629845344	0.2958878370154656
5.981441827266239	0.7578702872901887	0.24212971270981132
5.995717344753748	1.0013331030557355	-0.0013331030557355295
6.009992862241257	2.4204159318463043	-1.4204159318463043
6.024268379728766	0.8919439771591947	0.10805602284080529
6.038543897216274	1.2866971791376018	-0.28669717913760184
6.052819414703784	1.576397066860292	-0.576397066860292
6.067094932191292	1.9082210720965715	-0.9082210720965715
6.0813704496788015	0.7517450759995484	0.24825492400045157
6.095645967166311	4.479193775101921	-3.479193775101921
6.109921484653819	1.6473660945775108	-0.6473660945775108
6.124197002141329	0.4912694154234662	0.5087305845765338
6.138472519628837	0.8865871109040815	0.11341288909591851
6.152748037116346	1.0743830460888024	-0.07438304608880242
6.167023554603855	1.9835615983520696	-0.9835615983520696
6.181299072091364	1.7178111887937684	-0.7178111887937684
6.1955745895788725	1.121249752569862	-0.12124975256986192
6.209850107066382	0.2553895877428023	0.7446104122571977
6.22412562455389	0.8041501156463247	0.19584988435367534
6.2384011420414	1.0619930790722438	-0.06199307907224383
6.252676659528909	0.4095301733650863	0.5904698266349138
6.266952177016417	1.32051535709926	-0.32051535709926005
6.281227694503927	1.2183876243782878	-0.21838762437828785
6.295503211991435	3.3522400515379576	-2.3522400515379576
6.3097787294789445	0.3454562545907467	0.6545437454092533
6.324054246966453	3.8679365304979654	-2.8679365304979654
6.338329764453962	4.448397560831263	-3.448397560831263
6.352605281941471	2.1916310717873446	-1.1916310717873446
6.36688079942898	2.024064059409873	-1.024064059409873
6.381156316916488	1.6959719236883743	-0.6959719236883743
6.395431834403998	1.0691240610783932	-0.0691240610783932
6.409707351891507	2.1242767962300513	-1.1242767962300513
6.4239828693790155	2.3506534242151553	-1.3506534242151553
6.438258386866525	1.879234995546758	-0.879234995546758
6.452533904354033	1.734264458645915	-0.734264458645915
6.466809421841543	2.487032136755015	-1.487032136755015
6.481084939329051	8.570179884227812	-7.570179884227812
6.49536045681656	0.2312865642014763	0.7687134357985237
6.509635974304069	0.5302852095805549	0.4697147904194451
6.523911491791578	2.0874324746297166	-1.0874324746297166
6.538187009279087	1.3162173361082479	-0.31621733610824787
6.552462526766596	3.9215149056502088	-2.9215149056502088
6.566738044254105	1.7143757713262335	-0.7143757713262335
6.581013561741614	1.5981567039707152	-0.5981567039707152
6.595289079229123	0.85840503599572	0.14159496400427996
6.609564596716631	0.9937762212396579	0.00622377876034208
6.623840114204141	0.5571845543484599	0.4428154456515401
6.638115631691649	0.7534905098853486	0.2465094901146514
6.6523911491791585	0.7829238513881197	0.2170761486118803
6.666666666666667	2.1556166015381337	-1.1556166015381337
6.680942184154176	1.497117004119142	-0.49711700411914195
6.695217701641685	0.5846065546286853	0.41539344537131473
6.709493219129194	1.1121079104880547	-0.11210791048805469
6.723768736616703	0.8418358742286894	0.15816412577131056
6.738044254104212	1.1787909056923205	-0.17879090569232048
6.752319771591721	1.5643631789870398	-0.5643631789870398
6.76659528907923	1.1708049762616513	-0.17080497626165125
6.780870806566739	1.380499427984931	-0.38049942798493097
6.795146324054247	1.2829004769738526	-0.28290047697385257
6.809421841541757	1.462517844646914	-0.46251784464691403
6.823697359029265	2.285825255372942	-1.285825255372942
6.837972876516774	0.94157148424336	0.05842851575663999
6.852248394004283	2.4247977134773975	-1.4247977134773975
6.866523911491792	0.43439568100191134	0.5656043189980886
6.8807994289793015	2.0984821469506936	-1.0984821469506936
6.89507494646681	2.6681449438756877	-1.6681449438756877
6.909350463954319	5.573105216600594	-4.573105216600594
6.923625981441828	1.227353341407942	-0.22735334140794206
6.937901498929337	0.5646242592959361	0.43537574070406393
6.9521770164168455	0.3205559532435026	0.6794440467564974
6.966452533904355	0.7316817781944736	0.26831822180552645
6.980728051391863	0.8246226285831566	0.1753773714168434
6.995003568879373	1.920424505232691	-0.9204245052326909
7.009279086366882	0.5917735146308428	0.4082264853691572
7.02355460385439	4.715972571904192	-3.7159725719041923
7.0378301213419	1.6752917850753377	-0.6752917850753377
7.052105638829408	1.6568462729078919	-0.6568462729078919
7.066381156316917	0.3819465351482903	0.6180534648517098
7.080656673804426	0.9574803299115583	0.04251967008844171
7.094932191291935	1.2048905605620237	-0.2048905605620237
7.109207708779444	1.2747993010021572	-0.2747993010021572
7.123483226266953	1.637523459158991	-0.6375234591589909
7.137758743754461	2.7915845427292982	-1.7915845427292982
7.152034261241971	1.624218812442651	-0.6242188124426511
7.16630977872948	1.9157769092824575	-0.9157769092824575
7.1805852962169885	1.4504416167061709	-0.4504416167061709
7.194860813704498	1.0797882084201256	-0.07978820842012557
7.209136331192006	2.521980135014925	-1.5219801350149251
7.223411848679516	0.9433286202341936	0.056671379765806384
7.237687366167024	0.4834996241853906	0.5165003758146094
7.251962883654533	1.2514802485809242	-0.2514802485809242
7.266238401142042	1.1047604583490036	-0.1047604583490036
7.280513918629551	1.0489887852675834	-0.048988785267583435
7.2947894361170595	1.943267008235977	-0.9432670082359771
7.309064953604569	0.607277528343693	0.392722471656307
7.323340471092078	1.096173468618035	-0.09617346861803511
7.337615988579587	1.3991318273631794	-0.3991318273631794
7.351891506067096	0.4420622239045323	0.5579377760954677
7.366167023554604	1.219154853201334	-0.2191548532013341
7.380442541042114	3.1748238857371214	-2.1748238857371214
7.394718058529622	1.1245815282347262	-0.12458152823472624
7.4089935760171315	0.7432641523305412	0.2567358476694588
7.42326909350464	1.1291631700241724	-0.12916317002417244
7.437544610992149	1.7151668529092354	-0.7151668529092354
7.451820128479658	0.7065127457265984	0.2934872542734016
7.466095645967167	1.7024250292402705	-0.7024250292402705
7.480371163454676	1.1534184437328323	-0.1534184437328323
7.494646680942185	5.944018037570988	-4.944018037570988
7.508922198429694	1.8642301403700048	-0.8642301403700048
7.5231977159172025	2.7909947557049297	-1.7909947557049297
7.537473233404712	4.322455264257831	-3.3224552642578313
7.55174875089222	0.9836591797815147	0.016340820218485264
7.56602426837973	0.7236873261190919	0.2763126738809081
7.580299785867238	1.064876121054663	-0.0648761210546629
7.594575303354747	1.1350100106052776	-0.13501001060527762
7.608850820842256	0.6025833057579274	0.3974166942420726
7.623126338329765	0.8484604486880599	0.15153955131194008
7.6374018558172745	1.3257755427593914	-0.32577554275939136
7.651677373304783	1.051013170240593	-0.05101317024059293
7.665952890792292	0.884504572716046	0.11549542728395401
7.680228408279801	2.520256881309464	-1.520256881309464
7.69450392576731	2.584860977399053	-1.5848609773990532
7.7087794432548185	2.2869242291833864	-1.2869242291833864
7.723054960742328	1.4817420678926108	-0.48174206789261076
7.737330478229836	0.7513555355996324	0.24864446440036758
7.7516059957173455	2.2002674287428743	-1.2002674287428743
7.765881513204855	1.9284536853203165	-0.9284536853203165
7.780157030692363	0.9643150899192948	0.03568491008070518
7.794432548179873	5.310215219816215	-4.310215219816215
7.808708065667381	0.9791944519182949	0.020805548081705094
7.82298358315489	1.0156162316572201	-0.015616231657220148
7.837259100642399	5.889751704839043	-4.889751704839043
7.851534618129908	1.1006161818282805	-0.10061618182828047
7.865810135617417	0.7740637712726829	0.2259362287273171
7.880085653104926	1.0038842226560156	-0.0038842226560156234
7.894361170592434	1.3574943990291528	-0.3574943990291528
7.908636688079944	2.8738303063477137	-1.8738303063477137
7.922912205567453	1.291719816748218	-0.291719816748218
7.9371877230549615	0.7620638132236094	0.2379361867763906
7.951463240542471	1.2254079036383625	-0.2254079036383625
7.965738758029979	0.6111879548664636	0.3888120451335364
7.9800142755174885	1.1821523135866188	-0.18215231358661876
7.994289793004997	1.5965824963316355	-0.5965824963316355
8.008565310492505	2.956359353014334	-1.9563593530143342
8.022840827980016	8.243935481954356	-7.243935481954356
8.037116345467524	1.3324454922187097	-0.33244549221870967
8.051391862955033	8.411352931361856	-7.411352931361856
8.065667380442541	1.0874734548212788	-0.08747345482127877
8.079942897930051	0.731510896906958	0.26848910309304197
8.09421841541756	1.2990761181815291	-0.2990761181815291
8.108493932905068	1.2989883325563754	-0.29898833255637536
8.122769450392578	0.6931630564613394	0.30683694353866064
8.137044967880087	0.4874805199240976	0.5125194800759024
8.151320485367595	1.539854803032176	-0.5398548030321759
8.165596002855104	4.1740665874365215	-3.1740665874365215
8.179871520342614	0.8032180664061974	0.19678193359380258
8.194147037830122	1.2905882133503006	-0.2905882133503006
8.20842255531763	1.1523188920011038	-0.15231889200110382
8.22269807280514	1.4421863601187515	-0.44218636011875145
8.23697359029265	1.2318622329366335	-0.23186223293663355
8.251249107780158	1.4247574885746197	-0.4247574885746197
8.265524625267666	0.36943946986128257	0.6305605301387174
8.279800142755176	0.713704063433227	0.286295936566773
8.294075660242685	0.5038136008859708	0.4961863991140292
8.308351177730193	1.2383297549069572	-0.23832975490695718
8.322626695217702	1.3297838433828864	-0.32978384338288635
8.336902212705212	0.7417928629952111	0.2582071370047889
8.35117773019272	1.0431979649014778	-0.04319796490147776
8.365453247680229	1.989185385797458	-0.989185385797458
8.379728765167739	0.8119859600715738	0.18801403992842625
8.394004282655247	0.8091743052956941	0.19082569470430588
8.408279800142756	1.2537843121644066	-0.25378431216440656
8.422555317630264	1.9549663427847317	-0.9549663427847317
8.436830835117775	1.815640021875605	-0.815640021875605
8.451106352605283	1.2804949218493171	-0.2804949218493171
8.465381870092791	0.5654735314777036	0.43452646852229637
8.4796573875803	0.9365639171772001	0.06343608282279989
8.49393290506781	1.2013066202262466	-0.20130662022624657
8.508208422555319	3.501077220382228	-2.501077220382228
8.522483940042827	0.9094224207982665	0.09057757920173348
8.536759457530337	2.2038857194038997	-1.2038857194038997
8.551034975017846	1.0166158509668328	-0.016615850966832824
8.565310492505354	2.941461256724448	-1.9414612567244478
8.579586009992862	0.49583476092809053	0.5041652390719095
8.593861527480373	1.010113320156654	-0.010113320156653893
8.608137044967881	0.9179332352980722	0.08206676470192775
8.62241256245539	0.7961411833818018	0.20385881661819816
8.636688079942898	0.25764866952765536	0.7423513304723446
8.650963597430408	0.6538706561378361	0.3461293438621639
8.665239114917917	2.649225269206065	-1.649225269206065
8.679514632405425	1.5130281611276668	-0.5130281611276668
8.693790149892935	0.8717156482348084	0.1282843517651916
8.708065667380444	2.998647247744735	-1.998647247744735
8.722341184867952	3.27173569717514	-2.27173569717514
8.73661670235546	1.1392025010980371	-0.1392025010980371
8.75089221984297	0.19800687622182467	0.8019931237781753
8.76516773733048	1.0872144989817099	-0.08721449898170985
8.779443254817988	2.0328140876603107	-1.0328140876603107
8.793718772305496	2.051189037588591	-1.0511890375885908
8.807994289793006	1.3935800353239918	-0.3935800353239918
8.822269807280515	1.4969989567681803	-0.4969989567681803
8.836545324768023	0.787902762989693	0.21209723701030703
8.850820842255533	0.8706261417114105	0.1293738582885895
8.865096359743042	0.40545152130482415	0.5945484786951758
8.87937187723055	6.48980636063342	-5.48980636063342
8.893647394718059	2.2418581964970894	-1.2418581964970894
8.907922912205569	2.4211504863453226	-1.4211504863453226
8.922198429693077	0.48253635660253763	0.5174636433974624
8.936473947180586	1.4156851984845338	-0.4156851984845338
8.950749464668094	0.737044044529049	0.26295595547095096
8.965024982155605	0.25458542506849696	0.7454145749315031
8.979300499643113	0.8994912185269117	0.10050878147308828
8.993576017130621	0.8174488018064463	0.1825511981935537
9.007851534618132	4.399090327180255	-3.3990903271802546
9.02212705210564	1.432059380436158	-0.4320593804361581
9.036402569593148	2.605731678722539	-1.605731678722539
9.050678087080657	1.515076422281179	-0.515076422281179
9.064953604568167	0.8204856127063772	0.1795143872936228
9.079229122055676	1.486269683672095	-0.486269683672095
9.093504639543184	1.5267823471333584	-0.5267823471333584
9.107780157030692	2.7465722100197336	-1.7465722100197336
9.122055674518203	0.8802559419844522	0.11974405801554777
9.136331192005711	0.8981766292532324	0.10182337074676762
9.15060670949322	0.558605479345323	0.441394520654677
9.16488222698073	5.380165488798315	-4.380165488798315
9.179157744468238	1.8364574148148283	-0.8364574148148283
9.193433261955747	4.317290848765834	-3.3172908487658344
9.207708779443255	0.7621963217046641	0.23780367829533589
9.221984296930765	1.6417900686489957	-0.6417900686489957
9.236259814418274	2.028335772246276	-1.028335772246276
9.250535331905782	0.5601223081410899	0.4398776918589101
9.26481084939329	8.449325569896946	-7.449325569896946
9.2790863668808	0.927709260567688	0.07229073943231201
9.29336188436831	0.5974869590046339	0.4025130409953661
9.307637401855818	0.9169920028288753	0.08300799717112473
9.321912919343328	0.6709262472857881	0.3290737527142119
9.336188436830836	1.2032288717456727	-0.20322887174567272
9.350463954318345	1.0151711186630774	-0.01517111866307741
9.364739471805853	3.3347112565668025	-2.3347112565668025
9.379014989293363	2.395830669079985	-1.3958306690799849
9.393290506780872	1.5709826262347146	-0.5709826262347146
9.40756602426838	1.1217858042900002	-0.12178580429000019
9.421841541755889	0.7608846667941834	0.23911533320581657
9.436117059243399	0.20859787167032728	0.7914021283296727
9.450392576730907	1.4923005854734464	-0.49230058547344635
9.464668094218416	1.6615404318393727	-0.6615404318393727
9.478943611705926	2.635603054413787	-1.635603054413787
9.493219129193434	1.6095504761890276	-0.6095504761890276
9.507494646680943	0.6506516957304189	0.3493483042695811
9.521770164168451	2.0818614709560115	-1.0818614709560115
9.536045681655962	0.523419409511567	0.47658059048843304
9.55032119914347	0.19345843887702024	0.8065415611229798
9.564596716630978	14.18274506177635	-13.18274506177635
9.578872234118487	1.3031364392793594	-0.3031364392793594
9.593147751605997	0.4180714699614828	0.5819285300385172
9.607423269093506	0.8422020053040502	0.1577979946959498
9.621698786581014	0.577691787684698	0.422308212315302
9.635974304068524	1.3086970539681384	-0.3086970539681384
9.650249821556033	0.6882720598405667	0.3117279401594333
9.664525339043541	0.5281445970870613	0.4718554029129387
9.67880085653105	0.873860575951429	0.12613942404857104
9.69307637401856	0.5555084239128655	0.4444915760871345
9.707351891506068	0.491121393458024	0.5088786065419759
9.721627408993577	2.2189796217295976	-1.2189796217295976
9.735902926481085	2.3747852922765724	-1.3747852922765724
9.750178443968595	0.21466509837905337	0.7853349016209467
9.764453961456104	3.143032230133355	-2.143032230133355
9.778729478943612	1.0097110175696955	-0.009711017569695501
9.793004996431122	0.7959611554097787	0.20403884459022126
9.80728051391863	0.40226225744800165	0.5977377425519983
9.82155603140614	1.9106614211839748	-0.9106614211839748
9.835831548893648	2.4494654434170564	-1.4494654434170564
9.850107066381158	0.9266198368424152	0.07338016315758478
9.864382583868666	0.9762263751147023	0.02377362488529766
9.878658101356175	1.002224443189341	-0.0022244431893410077
9.892933618843683	1.476852043122069	-0.4768520431220691
9.907209136331193	0.17355869611890423	0.8264413038810958
9.921484653818702	0.6384515765733779	0.3615484234266221
9.93576017130621	0.7025075221529996	0.2974924778470004
9.95003568879372	0.5195586155613037	0.48044138443869633
9.964311206281229	1.0531054645608158	-0.053105464560815774
9.978586723768737	1.577469172440616	-0.577469172440616
9.992862241256246	0.5962808079375471	0.4037191920624529
