# Supplementary material for: Terahertz Spectroscopic Analysis of Lactose in Infant Formula: Implications for Detection and Quantification
Source: Molecules. 2022 Aug 8;27(15):5040. doi: 10.3390/molecules27155040 (PMC9370465; doi:10.3390/molecules27155040)
Supplement: Supplementary file 1 [file molecules-27-05040-s001.zip › data/set2_N2_1/frequency_domain/L010.csv]

0.0	0.8335240187507995	0.1664759812492005
0.014275517487508924	0.7032905483006691	0.29670945169933094
0.028551034975017847	1.3100643811346055	-0.31006438113460555
0.04282655246252677	0.8367544619943312	0.16324553800566877
0.057102069950035694	1.2528956611843678	-0.2528956611843678
0.07137758743754462	1.2805345247767757	-0.28053452477677565
0.08565310492505354	2.6170117498667054	-1.6170117498667054
0.09992862241256247	0.5738249773532522	0.4261750226467478
0.11420413990007139	0.6888108707690545	0.31118912923094555
0.12847965738758033	0.9142142480129608	0.0857857519870392
0.14275517487508924	1.309489084764244	-0.30948908476424397
0.15703069236259815	1.3824432419861123	-0.38244324198611235
0.17130620985010708	0.8727956518353395	0.12720434816466053
0.18558172733761602	0.7697398583913301	0.23026014160866992
0.19985724482512493	0.9188766315794633	0.08112336842053669
0.21413276231263384	1.042971306191669	-0.042971306191669
0.22840827980014278	1.0477146491963216	-0.047714649196321623
0.24268379728765171	0.9759056111045395	0.02409438889546045
0.25695931477516065	0.9058048830920775	0.09419511690792248
0.27123483226266953	0.9478851892691346	0.052114810730865435
0.28551034975017847	0.98264296526254	0.017357034737459975
0.2997858672376874	0.9657598617366274	0.03424013826337258
0.3140613847251963	0.9292365776089385	0.07076342239106148
0.32833690221270523	0.9100774476450089	0.08992255235499114
0.34261241970021417	0.9477596028518783	0.052240397148121676
0.3568879371877231	0.9840825106510183	0.01591748934898174
0.37116345467523204	0.9846122652439991	0.01538773475600086
0.3854389721627409	0.9536849063787679	0.046315093621232095
0.39971448965024986	0.9254471287653055	0.07455287123469445
0.4139900071377588	0.9141748885978452	0.08582511140215476
0.4282655246252677	0.917909025388645	0.08209097461135495
0.4425410421127766	0.9342677900414496	0.06573220995855045
0.45681655960028555	0.9504506429519305	0.04954935704806951
0.4710920770877945	0.9595943076620773	0.04040569233792268
0.48536759457530343	0.9606056677281761	0.03939433227182387
0.4996431120628123	0.9351968725355445	0.06480312746445549
0.5139186295503213	0.8877790765590212	0.11222092344097878
0.5281941470378302	0.7851354697472238	0.2148645302527762
0.5424696645253391	0.8488684608513768	0.1511315391486232
0.5567451820128481	0.9065382987482468	0.09346170125175324
0.5710206995003569	0.9297950347157917	0.07020496528420828
0.5852962169878658	0.9526421684390874	0.047357831560912556
0.5995717344753748	0.9632873834812339	0.03671261651876612
0.6138472519628837	0.9548263427160584	0.045173657283941626
0.6281227694503926	0.9369630894215654	0.06303691057843464
0.6423982869379016	0.920900143193631	0.079099856806369
0.6566738044254105	0.9162889774670674	0.08371102253293261
0.6709493219129194	0.9197911943585768	0.08020880564142319
0.6852248394004283	0.9337231962194589	0.06627680378054113
0.6995003568879372	0.952749039043706	0.047250960956294
0.7137758743754462	0.9637943352374139	0.03620566476258613
0.7280513918629551	0.9584306554383322	0.04156934456166783
0.7423269093504641	0.9391939733933923	0.06080602660660772
0.756602426837973	0.9198226916585879	0.08017730834141212
0.7708779443254818	0.9063148702711475	0.09368512972885246
0.7851534618129908	0.9071929881463889	0.09280701185361107
0.7994289793004997	0.9205304712007728	0.0794695287992272
0.8137044967880086	0.9398110321644393	0.060188967835560714
0.8279800142755176	0.9549669081323225	0.045033091867677455
0.8422555317630265	0.9535748809953353	0.04642511900466473
0.8565310492505354	0.937643922681646	0.06235607731835402
0.8708065667380444	0.9156570255005864	0.08434297449941364
0.8850820842255532	0.897437996732852	0.10256200326714804
0.8993576017130622	0.8916725248809485	0.1083274751190515
0.9136331192005711	0.9002548988029269	0.09974510119707314
0.92790863668808	0.9187561085738712	0.08124389142612876
0.942184154175589	0.9360885012774094	0.06391149872259061
0.9564596716630979	0.9441488541655955	0.055851145834404536
0.9707351891506069	0.9361286537243648	0.06387134627563518
0.9850107066381157	0.9158044971790403	0.08419550282095967
0.9992862241256246	0.8930580351002201	0.10694196489977992
1.0135617416131335	0.8811849756411421	0.11881502435885793
1.0278372591006426	0.8834024327095863	0.1165975672904137
1.0421127765881515	0.897934929388614	0.10206507061138603
1.0563882940756604	0.9172925414303846	0.08270745856961537
1.0706638115631693	0.929081107819189	0.07091889218081104
1.0849393290506781	0.9260486051550247	0.07395139484497526
1.099214846538187	0.9216654639848354	0.0783345360151646
1.1134903640256961	0.8931807998035911	0.10681920019640889
1.127765881513205	0.87383381669916	0.12616618330083995
1.1420413990007139	0.8693196041356487	0.13068039586435132
1.1563169164882228	0.878634591690181	0.12136540830981901
1.1705924339757316	0.8881023718777088	0.1118976281222912
1.1848679514632408	0.8800911543642526	0.11990884563574744
1.1991434689507496	0.8743221661568116	0.12567783384318842
1.2134189864382585	0.8841258916988363	0.11587410830116374
1.2276945039257674	0.8778405060277429	0.12215949397225712
1.2419700214132763	0.8642759567579729	0.13572404324202714
1.2562455389007852	0.8601937907123223	0.13980620928767773
1.2705210563882943	0.8638173128244832	0.13618268717551685
1.2847965738758031	0.8750753735662078	0.12492462643379221
1.299072091363312	0.8798462133438252	0.12015378665617482
1.313347608850821	0.86501753348349	0.13498246651651002
1.3276231263383298	0.8336542255531247	0.16634577444687526
1.341898643825839	0.7846994609159764	0.21530053908402358
1.3561741613133478	0.7193804205810572	0.2806195794189428
1.3704496788008567	0.6538753571238719	0.3461246428761281
1.3847251962883655	0.6773584653796767	0.3226415346203233
1.3990007137758744	0.7691947542842369	0.2308052457157631
1.4132762312633835	0.8415508190659621	0.15844918093403793
1.4275517487508924	0.8665598512200617	0.13344014877993826
1.4418272662384013	0.8751025791183838	0.12489742088161615
1.4561027837259102	0.8650044226393071	0.1349955773606929
1.470378301213419	0.851382884178685	0.14861711582131498
1.4846538187009282	0.8414710444363596	0.15852895556364044
1.498929336188437	0.8424105758159676	0.15758942418403243
1.513204853675946	0.8552948834879027	0.14470511651209728
1.5274803711634548	0.8733743092026397	0.1266256907973603
1.5417558886509637	0.8864923481208803	0.11350765187911971
1.5560314061384726	0.8868529588563923	0.11314704114360774
1.5703069236259817	0.872199072270754	0.127800927729246
1.5845824411134906	0.8486031861331879	0.15139681386681214
1.5988579586009994	0.8305804031159821	0.16941959688401786
1.6131334760885083	0.822538050123239	0.177461949876761
1.6274089935760172	0.8327889563727737	0.16721104362722627
1.6416845110635263	0.8519235000205242	0.1480764999794758
1.6559600285510352	0.8742985570889222	0.12570144291107777
1.670235546038544	0.9101719061174408	0.08982809388255919
1.684511063526053	0.8628540918474256	0.13714590815257444
1.6987865810135618	0.8388360775409125	0.1611639224590875
1.7130620985010707	0.8239277119921342	0.17607228800786578
1.7273376159885798	0.806214191955424	0.193785808044576
1.7416131334760887	0.8017349023805334	0.19826509761946665
1.7558886509635976	0.8121450658716165	0.1878549341283835
1.7701641684511065	0.8244543707685092	0.17554562923149075
1.7844396859386153	0.8295668204285024	0.17043317957149762
1.7987152034261245	0.8240117665078536	0.17598823349214643
1.8129907209136333	0.8019866855901334	0.19801331440986658
1.8272662384011422	0.7859734501420557	0.21402654985794434
1.841541755888651	0.7803742652560134	0.2196257347439866
1.85581727337616	0.7825729197888357	0.2174270802111643
1.870092790863669	0.8012379758488274	0.1987620241511726
1.884368308351178	0.8095778189258162	0.19042218107418385
1.8986438258386868	0.8252474852216866	0.17475251477831344
1.9129193433261957	0.8271078118728395	0.17289218812716045
1.9271948608137046	0.8187706927507357	0.18122930724926434
1.9414703783012137	0.7985966131865322	0.2014033868134678
1.9557458957887226	0.779669840586443	0.22033015941355705
1.9700214132762315	0.7709975062777091	0.22900249372229087
1.9842969307637404	0.7763765991333881	0.22362340086661192
1.9985724482512492	0.7870686699305312	0.21293133006946885
2.012847965738758	0.7956606802133925	0.20433931978660747
2.027123483226267	0.7990384263692155	0.20096157363078448
2.041399000713776	0.7934416675350419	0.20655833246495814
2.055674518201285	0.7733029790268597	0.22669702097314026
2.069950035688794	0.7596872632857301	0.2403127367142699
2.084225553176303	0.7492840744669375	0.25071592553306254
2.098501070663812	0.7459664511995082	0.2540335488004918
2.1127765881513207	0.7533583685196267	0.24664163148037332
2.1270521056388296	0.7615697175848614	0.23843028241513864
2.1413276231263385	0.7664781311750266	0.2335218688249734
2.1556031406138474	0.7586035067076365	0.24139649329236346
2.1698786581013563	0.7517418041148826	0.24825819588511744
2.184154175588865	0.7250644662581905	0.27493553374180946
2.198429693076374	0.7211226044769177	0.2788773955230823
2.2127052105638834	0.7104845123667369	0.28951548763326307
2.2269807280513922	0.7232752157774762	0.2767247842225238
2.241256245538901	0.7224460600420013	0.2775539399579987
2.25553176302641	0.736736406083318	0.26326359391668197
2.269807280513919	0.7427853234748687	0.2572146765251313
2.2840827980014278	0.7316531302176176	0.2683468697823824
2.2983583154889367	0.71822353725483	0.28177646274517
2.3126338329764455	0.7027889606675823	0.29721103933241766
2.3269093504639544	0.6939372934524403	0.30606270654755974
2.3411848679514633	0.6851259873226697	0.3148740126773303
2.355460385438972	0.684260813877073	0.31573918612292695
2.3697359029264815	0.6845507367536732	0.3154492632463268
2.3840114204139904	0.6872677436563259	0.3127322563436741
2.3982869379014993	0.6807627967719228	0.31923720322807725
2.412562455389008	0.6658158088756988	0.3341841911243012
2.426837972876517	0.6597074288698842	0.3402925711301158
2.441113490364026	0.6520835845466291	0.34791641545337093
2.455389007851535	0.638899001443991	0.36110099855600897
2.4696645253390437	0.6444205602845551	0.3555794397154449
2.4839400428265526	0.6186459724426344	0.3813540275573656
2.4982155603140614	0.5992460773631855	0.40075392263681453
2.5124910778015703	0.5662213333387104	0.4337786666612896
2.5267665952890797	0.5501453386114955	0.4498546613885045
2.5410421127765885	0.5411412460660354	0.4588587539339646
2.5553176302640974	0.5392286782575562	0.46077132174244384
2.5695931477516063	0.5497588223914982	0.4502411776085018
2.583868665239115	0.5589507668065204	0.44104923319347955
2.598144182726624	0.5730895233736207	0.42691047662637926
2.612419700214133	0.580500526900986	0.41949947309901403
2.626695217701642	0.5894484086485073	0.41055159135149266
2.6409707351891507	0.6091453039983875	0.3908546960016125
2.6552462526766596	0.5893646731786003	0.4106353268213997
2.669521770164169	0.5775881808209383	0.4224118191790617
2.683797287651678	0.5916136688734664	0.40838633112653355
2.6980728051391867	0.5927867709368495	0.4072132290631505
2.7123483226266956	0.5834121493849261	0.41658785061507386
2.7266238401142044	0.5778785847129259	0.42212141528707414
2.7408993576017133	0.5532739498618654	0.4467260501381346
2.755174875089222	0.5433671859097905	0.4566328140902095
2.769450392576731	0.5393604591240942	0.46063954087590575
2.78372591006424	0.5238200354496684	0.4761799645503316
2.798001427551749	0.5157163124001916	0.48428368759980844
2.8122769450392577	0.4962982444364153	0.5037017555635848
2.826552462526767	0.4945607144946148	0.5054392855053852
2.840827980014276	0.4895950065100054	0.5104049934899946
2.855103497501785	0.46428338615033155	0.5357166138496685
2.8693790149892937	0.447959262776961	0.5520407372230389
2.8836545324768026	0.4554725157312231	0.5445274842687768
2.8979300499643115	0.44145028922023893	0.558549710779761
2.9122055674518204	0.46550965468075156	0.5344903453192484
2.9264810849393292	0.4691636530688759	0.5308363469311241
2.940756602426838	0.4920097752026661	0.5079902247973339
2.955032119914347	0.4743674674653386	0.5256325325346614
2.9693076374018563	0.47956016712779326	0.5204398328722067
2.983583154889365	0.5034681326513998	0.4965318673486002
2.997858672376874	0.4781613654739574	0.5218386345260426
3.012134189864383	0.5035783838377815	0.49642161616221847
3.026409707351892	0.4697618441553449	0.5302381558446552
3.0406852248394007	0.49904377545647166	0.5009562245435284
3.0549607423269096	0.4917193870065374	0.5082806129934626
3.0692362598144185	0.5123959914233351	0.48760400857666486
3.0835117773019274	0.49257621018908787	0.5074237898109122
3.0977872947894363	0.43512020064641643	0.5648797993535836
3.112062812276945	0.4149307818781365	0.5850692181218635
3.1263383297644545	0.36142643486913634	0.6385735651308637
3.1406138472519634	0.35872303825088797	0.6412769617491121
3.1548893647394722	0.3676910864113605	0.6323089135886395
3.169164882226981	0.3461625615087066	0.6538374384912934
3.18344039971449	0.35964552879592365	0.6403544712040763
3.197715917201999	0.391401863444167	0.6085981365558331
3.2119914346895078	0.3560813430639595	0.6439186569360404
3.2262669521770166	0.3038672717140742	0.6961327282859258
3.2405424696645255	0.27505507942604074	0.7249449205739593
3.2548179871520344	0.2248992727771858	0.7751007272228142
3.2690935046395433	0.20553978540690543	0.7944602145930946
3.2833690221270526	0.21252674821234788	0.7874732517876522
3.2976445396145615	0.2718734511577244	0.7281265488422757
3.3119200571020704	0.32583684099979143	0.6741631590002086
3.3261955745895793	0.3602394185180618	0.6397605814819383
3.340471092077088	0.38230780349562477	0.6176921965043752
3.354746609564597	0.38230261434205287	0.6176973856579471
3.369022127052106	0.3734318009935894	0.6265681990064106
3.383297644539615	0.31265034959849075	0.6873496504015093
3.3975731620271237	0.2975809209422664	0.7024190790577336
3.4118486795146326	0.29080317796928656	0.7091968220307134
3.4261241970021414	0.3530701449041603	0.6469298550958398
3.4403997144896508	0.3443154570960295	0.6556845429039705
3.4546752319771596	0.41267541983565076	0.5873245801643492
3.4689507494646685	0.441198732582908	0.558801267417092
3.4832262669521774	0.4544213323055176	0.5455786676944824
3.4975017844396863	0.42607460135213254	0.5739253986478674
3.511777301927195	0.37807261796744723	0.6219273820325528
3.526052819414704	0.3791952304912077	0.6208047695087924
3.540328336902213	0.3994967974361939	0.6005032025638062
3.554603854389722	0.4247201830025618	0.5752798169974382
3.5688793718772307	0.4422779224698713	0.5577220775301287
3.58315488936474	0.5147808067339468	0.48521919326605323
3.597430406852249	0.49897000614185066	0.5010299938581493
3.611705924339758	0.5432782216658907	0.4567217783341093
3.6259814418272667	0.47558632298331655	0.5244136770166834
3.6402569593147756	0.3857616012423417	0.6142383987576583
3.6545324768022844	0.602615419487817	0.39738458051218295
3.6688079942897933	0.3743556207906865	0.6256443792093135
3.683083511777302	0.43379990790856776	0.5662000920914323
3.697359029264811	0.4546557778610553	0.5453442221389446
3.71163454675232	0.4765280118884328	0.5234719881115673
3.725910064239829	0.4509032228938067	0.5490967771061933
3.740185581727338	0.41987690293322194	0.5801230970667781
3.754461099214847	0.3690814901525751	0.6309185098474249
3.768736616702356	0.35362829312706856	0.6463717068729314
3.783012134189865	0.3973111539926289	0.6026888460073712
3.7972876516773737	0.6986310358413372	0.30136896415866277
3.8115631691648826	1.3706592666692174	-0.37065926666921745
3.8258386866523915	0.6790617081309667	0.32093829186903333
3.8401142041399003	0.4701682390987687	0.5298317609012313
3.8543897216274092	0.4621761628594543	0.5378238371405457
3.868665239114918	0.4048072721415639	0.5951927278584361
3.8829407566024274	0.26752748956125655	0.7324725104387435
3.8972162740899363	0.2237129680409439	0.7762870319590561
3.911491791577445	0.2494740371888792	0.7505259628111208
3.925767309064954	0.4263997463326274	0.5736002536673726
3.940042826552463	0.49629506278286	0.50370493721714
3.954318344039972	0.6133246360708678	0.38667536392913215
3.9685938615274807	0.40418554988785704	0.595814450112143
3.9828693790149896	0.7256841651448236	0.2743158348551764
3.9971448965024985	0.22864233551175397	0.771357664488246
4.011420413990008	0.2780060768795189	0.721993923120481
4.025695931477516	0.10432108463457877	0.8956789153654212
4.039971448965026	0.24905246473174683	0.7509475352682532
4.054246966452534	0.47128448326878686	0.5287155167312132
4.068522483940043	0.5425287241232386	0.4574712758767614
4.082798001427552	0.6671890408945803	0.3328109591054197
4.097073518915061	1.0593686662848236	-0.059368666284823624
4.11134903640257	0.5014036458195374	0.49859635418046255
4.125624553890079	0.3582345931782656	0.6417654068217344
4.139900071377588	0.016316531921847663	0.9836834680781523
4.154175588865097	0.2062809694035075	0.7937190305964925
4.168451106352606	0.8992257974782718	0.1007742025217282
4.182726623840114	0.28365780629517995	0.71634219370482
4.197002141327624	0.8280270678457973	0.17197293215420273
4.211277658815132	0.3075652508658182	0.6924347491341818
4.2255531763026415	0.6373640037961185	0.36263599620388154
4.23982869379015	0.5419790153812087	0.45802098461879126
4.254104211277659	0.31071827582779227	0.6892817241722078
4.268379728765169	0.08210173411483386	0.9178982658851661
4.282655246252677	0.1391191073393373	0.8608808926606627
4.296930763740186	0.1824291153001968	0.8175708846998032
4.311206281227695	0.2949370377231643	0.7050629622768356
4.325481798715204	0.5510531332666186	0.44894686673338136
4.3397573162027125	0.7085728909049182	0.29142710909508185
4.354032833690222	0.5290632103430108	0.47093678965698915
4.36830835117773	0.4000198965419695	0.5999801034580305
4.38258386866524	0.0495583630310202	0.9504416369689798
4.396859386152748	0.27406783689521647	0.7259321631047835
4.411134903640257	0.3246821527309132	0.6753178472690868
4.425410421127767	0.42335402518056386	0.5766459748194361
4.439685938615275	0.5850771064855061	0.41492289351449385
4.4539614561027845	0.38043007556139	0.6195699244386099
4.468236973590293	0.6362352143074974	0.3637647856925026
4.482512491077802	0.2163154718846137	0.7836845281153864
4.496788008565311	0.1438755795522505	0.8561244204477495
4.51106352605282	2.018971512650155	-1.0189715126501548
4.5253390435403285	0.7422803437505394	0.2577196562494606
4.539614561027838	0.8467367769774138	0.15326322302258621
4.553890078515346	0.5023016198117904	0.49769838018820955
4.5681655960028555	0.6214690412717394	0.3785309587282606
4.582441113490365	0.3976578790125466	0.6023421209874533
4.596716630977873	0.4099473684711001	0.5900526315288999
4.610992148465383	0.3312789631851177	0.6687210368148824
4.625267665952891	0.5054053146067932	0.49459468539320683
4.6395431834404	0.5320470971334498	0.4679529028665502
4.653818700927909	1.6473096404322842	-0.6473096404322842
4.668094218415418	1.3507057543693985	-0.35070575436939855
4.682369735902927	1.2286203687123312	-0.22862036871233116
4.696645253390436	0.6498376229799325	0.3501623770200675
4.710920770877944	0.4216638006640905	0.5783361993359095
4.725196288365454	0.19706827172699232	0.8029317282730077
4.739471805852963	0.601076864262827	0.398923135737173
4.7537473233404715	0.08530065689552228	0.9146993431044778
4.768022840827981	1.0116175805420924	-0.011617580542092387
4.782298358315489	0.4109770391600366	0.5890229608399634
4.7965738758029985	3.7218099566044534	-2.7218099566044534
4.810849393290507	2.840108382297119	-1.8401083822971191
4.825124910778016	0.7467208706081238	0.25327912939187625
4.839400428265525	0.38481508566830963	0.6151849143316903
4.853675945753034	0.32198891009576674	0.6780110899042333
4.8679514632405425	0.629010863411024	0.37098913658897603
4.882226980728052	0.4045391811092802	0.5954608188907198
4.896502498215561	0.8573174268483871	0.14268257315161292
4.91077801570307	0.5730871728729668	0.42691282712703316
4.925053533190579	4.46980863216599	-3.4698086321659902
4.939329050678087	1.33867523663857	-0.3386752366385699
4.953604568165597	7.411727804553838	-6.411727804553838
4.967880085653105	0.19132952820900717	0.8086704717909928
4.9821556031406145	0.3862424115518133	0.6137575884481867
4.996431120628123	0.9410552869159076	0.05894471308409244
5.010706638115632	0.5584328071629955	0.4415671928370045
5.024982155603141	0.3512122572275679	0.6487877427724321
5.03925767309065	0.34244830060818054	0.6575516993918195
5.053533190578159	1.9021780108777098	-0.9021780108777098
5.067808708065668	6.436974074243235	-5.436974074243235
5.082084225553177	1.2563280376423018	-0.25632803764230183
5.0963597430406855	0.7037879005205696	0.2962120994794304
5.110635260528195	0.1350218956121837	0.8649781043878163
5.124910778015703	1.3211682142079333	-0.3211682142079333
5.139186295503213	0.27863208385372956	0.7213679161462705
5.153461812990721	0.39064875086119605	0.609351249138804
5.16773733047823	0.8941449196871684	0.10585508031283164
5.18201284796574	2.1731752750044637	-1.1731752750044637
5.196288365453248	2.1327746543962225	-1.1327746543962225
5.2105638829407575	2.903662213069813	-1.903662213069813
5.224839400428266	0.5194284046378258	0.4805715953621742
5.239114917915775	0.4651971637279549	0.5348028362720452
5.253390435403284	0.5449822565913853	0.45501774340861467
5.267665952890793	0.3703599031359808	0.6296400968640192
5.281941470378301	1.3128264715322329	-0.31282647153223286
5.296216987865811	0.24157072038525426	0.7584292796147457
5.310492505353319	1.0391363369136066	-0.03913633691360663
5.3247680228408285	0.23921098144132472	0.7607890185586753
5.339043540328338	1.5994593204731402	-0.5994593204731402
5.353319057815846	0.8873685794775609	0.11263142052243913
5.367594575303356	0.44144032192736654	0.5585596780726334
5.381870092790864	0.436333719193234	0.5636662808067661
5.396145610278373	0.3752953948757273	0.6247046051242727
5.410421127765882	0.7221717432020041	0.27782825679799594
5.424696645253391	0.39121806445178364	0.6087819355482164
5.4389721627409	1.210918622026307	-0.21091862202630707
5.453247680228409	0.5191302088772318	0.4808697911227682
5.467523197715917	0.3954393530973017	0.6045606469026983
5.481798715203427	0.8750962560852149	0.12490374391478509
5.496074232690936	0.26693464996226735	0.7330653500377327
5.510349750178444	1.4648085641054691	-0.4648085641054691
5.524625267665954	0.9515815919632719	0.048418408036728144
5.538900785153462	0.4481680033728989	0.551831996627101
5.5531763026409715	0.7116832842036854	0.28831671579631457
5.56745182012848	0.8519189171089877	0.1480810828910123
5.581727337615989	2.316842391137181	-1.3168423911371812
5.596002855103498	0.3582519870623045	0.6417480129376956
5.610278372591007	0.6034398014019987	0.3965601985980013
5.6245538900785155	1.838008684920686	-0.838008684920686
5.638829407566025	2.9363617049555684	-1.9363617049555684
5.653104925053534	2.929649819156035	-1.929649819156035
5.667380442541043	1.8623022986585562	-0.8623022986585562
5.681655960028552	1.269904471929606	-0.269904471929606
5.69593147751606	0.144923068502924	0.855076931497076
5.71020699500357	0.7896349223436595	0.2103650776563405
5.724482512491078	0.6583118537714905	0.3416881462285095
5.738758029978587	0.39105941770231656	0.6089405822976834
5.753033547466096	0.7757685904827255	0.2242314095172745
5.767309064953605	1.9063702477122146	-0.9063702477122146
5.781584582441114	5.643074219239184	-4.643074219239184
5.795860099928623	0.20698359294731863	0.7930164070526814
5.810135617416132	0.5205488239793061	0.47945117602069387
5.824411134903641	0.9923364041715347	0.007663595828465319
5.83868665239115	0.8252382423962124	0.17476175760378765
5.8529621698786585	0.47335696963051227	0.5266430303694878
5.867237687366168	1.8069753265652266	-0.8069753265652266
5.881513204853676	4.472015867485126	-3.4720158674851263
5.895788722341186	2.7378681735287533	-1.7378681735287533
5.910064239828694	0.2754212948325739	0.7245787051674262
5.924339757316203	1.7137051495902347	-0.7137051495902347
5.938615274803713	0.43898063424367123	0.5610193657563287
5.952890792291221	0.9549894666051076	0.04501053339489236
5.96716630977873	1.01506958919402	-0.015069589194020017
5.981441827266239	2.141826399178804	-1.1418263991788038
5.995717344753748	0.9278599787532967	0.07214002124670327
6.009992862241257	2.2910134628499503	-1.2910134628499503
6.024268379728766	0.8172191231878493	0.18278087681215072
6.038543897216274	1.2898310059333238	-0.2898310059333238
6.052819414703784	0.3242518632211395	0.6757481367788605
6.067094932191292	1.2625199432975058	-0.26251994329750583
6.0813704496788015	1.055191296841046	-0.055191296841045956
6.095645967166311	4.4023958857974455	-3.4023958857974455
6.109921484653819	1.1358181081611642	-0.13581810816116424
6.124197002141329	1.1520339505936519	-0.15203395059365188
6.138472519628837	1.2721342254120866	-0.27213422541208665
6.152748037116346	0.7218874273161091	0.2781125726838909
6.167023554603855	0.9234024046658572	0.07659759533414279
6.181299072091364	0.3347613328272433	0.6652386671727567
6.1955745895788725	0.7565995481789227	0.24340045182107728
6.209850107066382	1.1876818410174736	-0.18768184101747365
6.22412562455389	1.8782016454583506	-0.8782016454583506
6.2384011420414	0.8613190452670754	0.13868095473292463
6.252676659528909	0.34691976613574876	0.6530802338642512
6.266952177016417	2.1233805508330157	-1.1233805508330157
6.281227694503927	2.5298986330357813	-1.5298986330357813
6.295503211991435	1.9462314005885255	-0.9462314005885255
6.3097787294789445	0.9366522106176777	0.06334778938232233
6.324054246966453	1.647984805473188	-0.647984805473188
6.338329764453962	8.816405269794402	-7.8164052697944015
6.352605281941471	1.3754387776770383	-0.37543877767703826
6.36688079942898	1.405575039985047	-0.40557503998504707
6.381156316916488	2.0214715729374397	-1.0214715729374397
6.395431834403998	0.9864169903790381	0.013583009620961928
6.409707351891507	1.1985409248422354	-0.1985409248422354
6.4239828693790155	1.1004565013296572	-0.10045650132965722
6.438258386866525	1.3285192695590329	-0.3285192695590329
6.452533904354033	0.8068916579504875	0.19310834204951255
6.466809421841543	2.7711470719962543	-1.7711470719962543
6.481084939329051	14.037839455631243	-13.037839455631243
6.49536045681656	0.5310388469412389	0.46896115305876107
6.509635974304069	0.508936345235084	0.491063654764916
6.523911491791578	1.1243045481669687	-0.12430454816696868
6.538187009279087	1.3519569511949872	-0.35195695119498716
6.552462526766596	8.749366627130298	-7.749366627130298
6.566738044254105	0.6064894320694016	0.39351056793059835
6.581013561741614	2.0620235828692555	-1.0620235828692555
6.595289079229123	0.898474272872583	0.10152572712741703
6.609564596716631	2.227358907259988	-1.2273589072599882
6.623840114204141	1.2715093815277865	-0.2715093815277865
6.638115631691649	0.6571970501407178	0.34280294985928217
6.6523911491791585	0.2653756397501885	0.7346243602498115
6.666666666666667	1.80389692010806	-0.8038969201080599
6.680942184154176	1.618121107331393	-0.618121107331393
6.695217701641685	1.1495446562274223	-0.1495446562274223
6.709493219129194	1.4553648279776015	-0.45536482797760147
6.723768736616703	0.46783519610608143	0.5321648038939186
6.738044254104212	0.8908767669851115	0.10912323301488847
6.752319771591721	1.2724055606653586	-0.2724055606653586
6.76659528907923	0.9097381697400424	0.0902618302599576
6.780870806566739	0.31015080629973046	0.6898491937002695
6.795146324054247	0.5897077429042246	0.41029225709577544
6.809421841541757	1.846505005398271	-0.846505005398271
6.823697359029265	2.310070088461905	-1.310070088461905
6.837972876516774	1.0341956909921828	-0.03419569099218278
6.852248394004283	0.6463772132968544	0.3536227867031456
6.866523911491792	0.7368829623675907	0.26311703763240935
6.8807994289793015	0.4685021967287191	0.5314978032712809
6.89507494646681	3.2011507004609636	-2.2011507004609636
6.909350463954319	5.878662190018219	-4.878662190018219
6.923625981441828	1.0115953524995	-0.011595352499500056
6.937901498929337	1.1076874025543715	-0.10768740255437148
6.9521770164168455	0.6160191078414279	0.3839808921585721
6.966452533904355	2.079651195254818	-1.0796511952548178
6.980728051391863	0.4544336886788411	0.5455663113211588
6.995003568879373	1.4528829072335787	-0.4528829072335787
7.009279086366882	0.5612241852672203	0.4387758147327797
7.02355460385439	3.239968110421156	-2.239968110421156
7.0378301213419	1.4066411135427037	-0.4066411135427037
7.052105638829408	1.5255971263311525	-0.5255971263311525
7.066381156316917	0.521758373477849	0.47824162652215096
7.080656673804426	0.3505036636104952	0.6494963363895048
7.094932191291935	0.5622354698410535	0.43776453015894645
7.109207708779444	2.367315412100845	-1.367315412100845
7.123483226266953	2.4964601238366155	-1.4964601238366155
7.137758743754461	0.6440064157941733	0.3559935842058267
7.152034261241971	0.7822649841291806	0.21773501587081945
7.16630977872948	0.837859309382547	0.16214069061745295
7.1805852962169885	1.7055590452097722	-0.7055590452097722
7.194860813704498	1.5844734332428667	-0.5844734332428667
7.209136331192006	1.7126735930159231	-0.7126735930159231
7.223411848679516	0.3784724296262263	0.6215275703737737
7.237687366167024	1.3630733956727215	-0.36307339567272146
7.251962883654533	1.7043601951622722	-0.7043601951622722
7.266238401142042	0.22526351929880165	0.7747364807011984
7.280513918629551	1.2234529619536654	-0.22345296195366537
7.2947894361170595	0.8890127590200028	0.11098724097999724
7.309064953604569	1.012790553141364	-0.012790553141363903
7.323340471092078	0.4145782209105999	0.5854217790894001
7.337615988579587	0.7659888953900653	0.23401110460993468
7.351891506067096	0.5597369147779185	0.44026308522208146
7.366167023554604	1.402915681690482	-0.402915681690482
7.380442541042114	1.7678321194322217	-0.7678321194322217
7.394718058529622	1.6435237320227651	-0.6435237320227651
7.4089935760171315	1.1502808049797628	-0.15028080497976282
7.42326909350464	1.692517718573808	-0.6925177185738081
7.437544610992149	1.0583660835456323	-0.05836608354563233
7.451820128479658	0.21532237570445123	0.7846776242955488
7.466095645967167	0.7971312211494429	0.2028687788505571
7.480371163454676	1.2457884141927187	-0.24578841419271868
7.494646680942185	7.636154938364028	-6.636154938364028
7.508922198429694	1.1343599498835444	-0.13435994988354438
7.5231977159172025	2.673140030039881	-1.6731400300398809
7.537473233404712	2.5874498866443276	-1.5874498866443276
7.55174875089222	0.5918204114120746	0.40817958858792536
7.56602426837973	1.2166596103426632	-0.21665961034266323
7.580299785867238	0.8004875480927526	0.19951245190724742
7.594575303354747	1.0964946081899956	-0.09649460818999556
7.608850820842256	1.6347700121445705	-0.6347700121445705
7.623126338329765	0.9805048773314708	0.019495122668529152
7.6374018558172745	0.2974300575220864	0.7025699424779136
7.651677373304783	5.296287218174608	-4.296287218174608
7.665952890792292	0.3745911982130879	0.6254088017869122
7.680228408279801	1.3898688302964086	-0.3898688302964086
7.69450392576731	1.1250057452317215	-0.12500574523172148
7.7087794432548185	1.7898687354458347	-0.7898687354458347
7.723054960742328	1.8060083480724587	-0.8060083480724587
7.737330478229836	1.4903887286093669	-0.4903887286093669
7.7516059957173455	1.0716745158143206	-0.0716745158143206
7.765881513204855	0.3644872464739588	0.6355127535260412
7.780157030692363	0.6920966664544409	0.3079033335455591
7.794432548179873	4.483911974451036	-3.4839119744510363
7.808708065667381	0.8098984271293904	0.19010157287060958
7.82298358315489	0.2821155923395751	0.7178844076604249
7.837259100642399	18.797924983355582	-17.797924983355582
7.851534618129908	0.42830021392172385	0.5716997860782762
7.865810135617417	1.731255214042536	-0.7312552140425359
7.880085653104926	2.110777997031684	-1.110777997031684
7.894361170592434	1.0239007317791777	-0.02390073177917773
7.908636688079944	3.5176105949112144	-2.5176105949112144
7.922912205567453	2.3979352612102875	-1.3979352612102875
7.9371877230549615	0.6529801308195708	0.34701986918042915
7.951463240542471	0.5629686166799142	0.43703138332008584
7.965738758029979	0.7760121934513315	0.22398780654866846
7.9800142755174885	0.42626870885123	0.57373129114877
7.994289793004997	0.9367243933702906	0.06327560662970944
8.008565310492505	9.765120383007172	-8.765120383007172
8.022840827980016	6.811380976740074	-5.811380976740074
8.037116345467524	2.014711806574193	-1.014711806574193
8.051391862955033	39.88811492199644	-38.88811492199644
8.065667380442541	1.3777759903104343	-0.3777759903104343
8.079942897930051	1.5723997394561153	-0.5723997394561153
8.09421841541756	1.2477394925859333	-0.2477394925859333
8.108493932905068	0.7704699109856193	0.22953008901438066
8.122769450392578	1.0595702677025738	-0.05957026770257379
8.137044967880087	0.6045985625274783	0.39540143747252166
8.151320485367595	2.1821787638676384	-1.1821787638676384
8.165596002855104	2.8036238494892536	-1.8036238494892536
8.179871520342614	1.0722968828776054	-0.07229688287760538
8.194147037830122	0.9736560608340243	0.02634393916597566
8.20842255531763	1.8840775400923246	-0.8840775400923246
8.22269807280514	0.8881647449207514	0.11183525507924863
8.23697359029265	0.8038562242071164	0.19614377579288356
8.251249107780158	0.7975314131560136	0.2024685868439864
8.265524625267666	0.8701058492625617	0.12989415073743826
8.279800142755176	0.6894737061335815	0.3105262938664185
8.294075660242685	0.3864320885983236	0.6135679114016763
8.308351177730193	1.9181392245959645	-0.9181392245959645
8.322626695217702	1.0298222412811864	-0.02982224128118638
8.336902212705212	1.5003583621776337	-0.5003583621776337
8.35117773019272	0.9770489488518594	0.022951051148140555
8.365453247680229	2.692478915039695	-1.692478915039695
8.379728765167739	0.738563287014079	0.26143671298592097
8.394004282655247	0.5601984334236844	0.43980156657631564
8.408279800142756	0.9044314863392463	0.0955685136607537
8.422555317630264	1.685894324798041	-0.6858943247980409
8.436830835117775	4.150347495301442	-3.1503474953014416
8.451106352605283	1.2265824182060239	-0.22658241820602387
8.465381870092791	0.40085871778309334	0.5991412822169067
8.4796573875803	0.5540240424717995	0.4459759575282005
8.49393290506781	1.003865904725633	-0.0038659047256330847
8.508208422555319	4.4490737236973965	-3.4490737236973965
8.522483940042827	0.7559416789084384	0.24405832109156156
8.536759457530337	1.3594931734487217	-0.35949317344872167
8.551034975017846	1.107032645834157	-0.10703264583415706
8.565310492505354	1.639119176184942	-0.639119176184942
8.579586009992862	1.0601608293763292	-0.06016082937632916
8.593861527480373	1.4424449914510558	-0.44244499145105576
8.608137044967881	1.1930098642180198	-0.1930098642180198
8.62241256245539	0.1791384331007912	0.8208615668992087
8.636688079942898	0.30740710787702186	0.6925928921229781
8.650963597430408	0.36280051840448907	0.6371994815955109
8.665239114917917	3.194569878599601	-2.194569878599601
8.679514632405425	1.1645927022764355	-0.16459270227643552
8.693790149892935	1.1222885674339862	-0.1222885674339862
8.708065667380444	1.8171916428751165	-0.8171916428751165
8.722341184867952	4.455828216097625	-3.4558282160976246
8.73661670235546	1.3475375812270407	-0.3475375812270407
8.75089221984297	2.0897850533460343	-1.0897850533460343
8.76516773733048	2.116018804695473	-1.1160188046954729
8.779443254817988	0.9598320479152638	0.040167952084736225
8.793718772305496	2.0000189910128614	-1.0000189910128614
8.807994289793006	0.662041484153186	0.337958515846814
8.822269807280515	1.780735540548809	-0.780735540548809
8.836545324768023	0.8271119876596797	0.17288801234032025
8.850820842255533	0.7010170835405573	0.29898291645944275
8.865096359743042	0.4556102066876141	0.5443897933123859
8.87937187723055	4.296602180726231	-3.2966021807262313
8.893647394718059	0.8507058328821956	0.1492941671178044
8.907922912205569	2.7157123341415974	-1.7157123341415974
8.922198429693077	1.3419382920679872	-0.3419382920679872
8.936473947180586	1.2845789024524115	-0.28457890245241146
8.950749464668094	0.8341819034056377	0.1658180965943623
8.965024982155605	3.2212980859420512	-2.2212980859420512
8.979300499643113	0.3787949951215107	0.6212050048784893
8.993576017130621	0.7486481506488425	0.2513518493511575
9.007851534618132	4.6685321742268036	-3.6685321742268036
9.02212705210564	0.8441098658857037	0.1558901341142963
9.036402569593148	1.030271693622325	-0.03027169362232507
9.050678087080657	0.4661918782011956	0.5338081217988044
9.064953604568167	7.070418008831935	-6.070418008831935
9.079229122055676	2.4153680240052116	-1.4153680240052116
9.093504639543184	1.4312351742490321	-0.4312351742490321
9.107780157030692	3.0266887210537057	-2.0266887210537057
9.122055674518203	1.7563363641562706	-0.7563363641562706
9.136331192005711	0.7876106247020964	0.21238937529790358
9.15060670949322	3.2839282784706114	-2.2839282784706114
9.16488222698073	5.461481860826934	-4.461481860826934
9.179157744468238	2.694802651707783	-1.694802651707783
9.193433261955747	0.8418723839055372	0.1581276160944628
9.207708779443255	1.27731662731404	-0.27731662731403994
9.221984296930765	2.2720497523924874	-1.2720497523924874
9.236259814418274	1.0180484340924498	-0.018048434092449828
9.250535331905782	0.4395046771983211	0.5604953228016789
9.26481084939329	2.5098907008729303	-1.5098907008729303
9.2790863668808	0.5469247784411291	0.4530752215588709
9.29336188436831	0.5466141483245635	0.45338585167543655
9.307637401855818	1.1210940140368937	-0.12109401403689368
9.321912919343328	0.5484703973739468	0.45152960262605324
9.336188436830836	1.6691904415438856	-0.6691904415438856
9.350463954318345	0.3225888440066963	0.6774111559933037
9.364739471805853	2.743366943294463	-1.743366943294463
9.379014989293363	1.5101529839982977	-0.5101529839982977
9.393290506780872	1.5289910036532144	-0.5289910036532144
9.40756602426838	0.6627866345029078	0.33721336549709224
9.421841541755889	1.1664324009766605	-0.16643240097666046
9.436117059243399	0.8038360358308858	0.1961639641691142
9.450392576730907	1.7190863058589276	-0.7190863058589276
9.464668094218416	1.9638742419428217	-0.9638742419428217
9.478943611705926	2.3939981702499558	-1.3939981702499558
9.493219129193434	2.006515042224514	-1.006515042224514
9.507494646680943	0.660090152634929	0.339909847365071
9.521770164168451	2.149619222367618	-1.149619222367618
9.536045681655962	0.6211029176597473	0.37889708234025266
9.55032119914347	0.3894058209644372	0.6105941790355628
9.564596716630978	17.068536885848733	-16.068536885848733
9.578872234118487	0.8496457995863055	0.15035420041369452
9.593147751605997	0.9727580184286028	0.027241981571397234
9.607423269093506	1.5229864630762426	-0.5229864630762426
9.621698786581014	2.2229773486878326	-1.2229773486878326
9.635974304068524	4.3395370971557545	-3.3395370971557545
9.650249821556033	0.7169910499260373	0.28300895007396265
9.664525339043541	1.2064359227421027	-0.20643592274210265
9.67880085653105	0.6222718691618814	0.3777281308381186
9.69307637401856	1.5700221539999504	-0.5700221539999504
9.707351891506068	0.33197127324002823	0.6680287267599718
9.721627408993577	0.9806490086481098	0.019350991351890223
9.735902926481085	3.658236168968433	-2.658236168968433
9.750178443968595	1.444198757247613	-0.44419875724761293
9.764453961456104	1.75040130818278	-0.7504013081827801
9.778729478943612	0.4771215663378573	0.5228784336621427
9.793004996431122	0.30229762874035726	0.6977023712596427
9.80728051391863	1.9282769977108674	-0.9282769977108674
9.82155603140614	0.713447625912671	0.28655237408732903
9.835831548893648	1.1795607081588322	-0.17956070815883218
9.850107066381158	0.6793100176111584	0.3206899823888416
9.864382583868666	0.3550907630654499	0.6449092369345502
9.878658101356175	0.5786140528471209	0.42138594715287914
9.892933618843683	1.2198943685928751	-0.21989436859287514
9.907209136331193	0.5565241133792637	0.44347588662073634
9.921484653818702	0.6168009405682671	0.38319905943173294
9.93576017130621	0.5337167992245921	0.46628320077540786
9.95003568879372	0.2620557011762735	0.7379442988237265
9.964311206281229	0.9033820920216	0.09661790797839998
9.978586723768737	3.073590386990374	-2.073590386990374
9.992862241256246	0.5421070289981427	0.45789297100185733
